# Supplementary material for: Mandipropamid as a chemical inducer of proximity for in vivo applications
Source: Nat Chem Biol. 2021 Dec 21;18(1):64–9. doi: 10.1038/s41589-021-00922-3 (PMC8709788; doi:10.1038/s41589-021-00922-3)
Supplement: Supplementary file 9 [file 41589_2021_922_MOESM3_ESM.mol]

nchembio.A200911999A-comp2.mol
  ChemDraw10112114412D

 32 36  0  0  1  0  0  0  0  0999 V2000
   -2.2953    1.4700    0.0000 C   0  0  0  0  0  0  0  0  0  0  0  0
   -2.2692    0.6459    0.0000 C   0  0  0  0  0  0  0  0  0  0  0  0
   -1.5417    0.2557    0.0000 C   0  0  0  0  0  0  0  0  0  0  0  0
   -0.8410    0.6911    0.0000 C   0  0  0  0  0  0  0  0  0  0  0  0
   -0.8670    1.5160    0.0000 C   0  0  0  0  0  0  0  0  0  0  0  0
   -1.5946    1.9055    0.0000 C   0  0  0  0  0  0  0  0  0  0  0  0
   -0.0491    0.4612    0.0000 C   0  0  0  0  0  0  0  0  0  0  0  0
    0.4147    1.1442    0.0000 C   0  0  0  0  0  0  0  0  0  0  0  0
   -0.0912    1.7958    0.0000 C   0  0  0  0  0  0  0  0  0  0  0  0
    1.2320    1.2561    0.0000 C   0  0  0  0  0  0  0  0  0  0  0  0
    1.5432    2.0205    0.0000 C   0  0  0  0  0  0  0  0  0  0  0  0
    1.0372    2.6721    0.0000 C   0  0  0  0  0  0  0  0  0  0  0  0
    0.2200    2.5594    0.0000 C   0  0  0  0  0  0  0  0  0  0  0  0
   -2.9699    0.2105    0.0000 O   0  0  0  0  0  0  0  0  0  0  0  0
   -1.5156   -0.5684    0.0000 C   0  0  0  0  0  0  0  0  0  0  0  0
   -0.8073    2.3386    0.0000 O   0  0  0  0  0  0  0  0  0  0  0  0
    0.2308   -0.3147    0.0000 C   0  0  0  0  0  0  0  0  0  0  0  0
    1.0342   -0.5025    0.0000 O   0  0  0  0  0  0  0  0  0  0  0  0
   -0.3335   -0.9165    0.0000 O   0  0  0  0  0  0  0  0  0  0  0  0
    2.1534    2.5755    0.0000 O   0  0  0  0  0  0  0  0  0  0  0  0
    0.8494    0.4428    0.0000 C   0  0  0  0  0  0  0  0  0  0  0  0
    2.1450    1.4555    0.0000 C   0  0  0  0  0  0  0  0  0  0  0  0
    2.9699    1.4823    0.0000 C   0  0  0  0  0  0  0  0  0  0  0  0
   -0.0943   -1.7061    0.0000 C   0  0  0  0  0  0  0  0  0  0  0  0
   -0.6593   -2.3079    0.0000 O   0  0  0  0  0  0  0  0  0  0  0  0
   -1.4619   -2.1201    0.0000 C   0  0  0  0  0  0  0  0  0  0  0  0
   -2.0269   -2.7211    0.0000 C   0  0  0  0  0  0  0  0  0  0  0  0
   -1.7011   -1.3304    0.0000 O   0  0  0  0  0  0  0  0  0  0  0  0
   -0.7286   -0.1261    0.0000 H   0  0  0  0  0  0  0  0  0  0  0  0
   -0.4542    2.7211    0.0000 H   0  0  0  0  0  0  0  0  0  0  0  0
   -1.5685    1.0806    0.0000 C   0  0  0  0  0  0  0  0  0  0  0  0
   -2.2953    1.4700    0.0000 O   0  0  0  0  0  0  0  0  0  0  0  0
 31 32  2  0      
  3 31  1  6      
 16 31  1  0      
  1  2  1  0      
  2  3  1  0      
  3  4  1  0      
  4  5  1  0      
  6  1  2  0      
  4  7  1  0      
  7  8  1  0      
  8  9  1  0      
  9  5  1  0      
  8 10  1  0      
 11 12  1  0      
 12 13  1  0      
 13  9  1  0      
  2 14  1  1      
  3 15  1  1      
  5 16  1  6      
  7 17  1  1      
 17 18  2  0      
 17 19  1  0      
 11 20  1  6      
  8 21  1  1      
 21 22  1  0      
 22 23  2  0      
  6  5  1  0      
 19 24  1  0      
 24 25  1  0      
 25 26  1  0      
 26 27  1  0      
 26 28  2  0      
 11 10  1  0      
 11 22  1  1      
  4 29  1  1      
  9 30  1  1      
M  STY  1   1 SUP
M  SLB  1   1   1
M  SAL   1  2  31  32
M  SBL   1  2   2   3
M  SMT   1 CO
M  SBV   1   2    0.0268   -0.8249
M  SBV   1   3    0.7613    1.2580
M  END
