# Supplementary material for: Mandipropamid as a chemical inducer of proximity for in vivo applications
Source: Nat Chem Biol. 2021 Dec 21;18(1):64–9. doi: 10.1038/s41589-021-00922-3 (PMC8709788; doi:10.1038/s41589-021-00922-3)
Supplement: Supplementary file 11 [file 41589_2021_922_MOESM5_ESM.mol]

nchembio.A200911999A-comp3.mol
  ChemDraw10112119582D

 19 19  0  0  1  0  0  0  0  0999 V2000
   -2.1432   -0.0004    0.0000 C   0  0  0  0  0  0  0  0  0  0  0  0
   -2.1432   -0.8248    0.0000 C   0  0  0  0  0  0  0  0  0  0  0  0
   -1.4288   -1.2374    0.0000 C   0  0  0  0  0  0  0  0  0  0  0  0
   -0.7144   -0.8248    0.0000 C   0  0  0  0  0  0  0  0  0  0  0  0
   -0.7144   -0.0004    0.0000 C   0  0  0  0  0  0  0  0  0  0  0  0
   -2.8584   -1.2374    0.0000 O   0  0  0  0  0  0  0  0  0  0  0  0
    0.0000   -1.2374    0.0000 C   0  0  0  0  0  0  0  0  0  0  0  0
    0.0000   -0.4130    0.0000 C   0  0  0  0  0  0  0  0  0  0  0  0
    0.0000    0.4122    0.0000 O   0  0  0  0  0  0  0  0  0  0  0  0
    0.7144   -0.0004    0.0000 C   0  0  0  0  0  0  0  0  0  0  0  0
    1.4296   -0.4130    0.0000 C   0  0  0  0  0  0  0  0  0  0  0  0
    2.1440   -0.0004    0.0000 C   0  0  0  0  0  0  0  0  0  0  0  0
    2.1440    0.8248    0.0000 C   0  0  0  0  0  0  0  0  0  0  0  0
    1.4296   -1.2374    0.0000 C   0  0  0  0  0  0  0  0  0  0  0  0
    2.8584    1.2374    0.0000 O   0  0  0  0  0  0  0  0  0  0  0  0
    1.4296    1.2374    0.0000 O   0  0  0  0  0  0  0  0  0  0  0  0
   -1.8543    1.1193    0.0000 C   0  0  0  0  0  0  0  0  0  0  0  0
   -1.4288    0.4122    0.0000 C   0  0  0  0  0  0  0  0  0  0  0  0
   -1.0034    1.1193    0.0000 C   0  0  0  0  0  0  0  0  0  0  0  0
  1  2  1  0      
  2  3  1  0      
  3  4  2  0      
  4  5  1  0      
  5 18  1  0      
 18  1  1  0      
  2  6  2  0      
  4  7  1  0      
  5  8  1  1      
  5  9  1  6      
  8 10  2  0      
 10 11  1  0      
 11 12  2  0      
 12 13  1  0      
 11 14  1  0      
 13 15  1  0      
 13 16  2  0      
 17 18  1  0      
 19 18  1  0      
M  END
