# Supplementary material for: Mandipropamid as a chemical inducer of proximity for in vivo applications
Source: Nat Chem Biol. 2021 Dec 21;18(1):64–9. doi: 10.1038/s41589-021-00922-3 (PMC8709788; doi:10.1038/s41589-021-00922-3)
Supplement: Supplementary file 17 [file 41589_2021_922_MOESM11_ESM.mol]

nchembio.A200911999A-comp6.mol
  ChemDraw10112114412D

 27 31  0  0  1  0  0  0  0  0999 V2000
   -2.2953    0.5922    0.0000 C   0  0  0  0  0  0  0  0  0  0  0  0
   -2.2693   -0.2319    0.0000 C   0  0  0  0  0  0  0  0  0  0  0  0
   -1.5417   -0.6214    0.0000 C   0  0  0  0  0  0  0  0  0  0  0  0
   -0.8410   -0.1867    0.0000 C   0  0  0  0  0  0  0  0  0  0  0  0
   -0.8671    0.6382    0.0000 C   0  0  0  0  0  0  0  0  0  0  0  0
   -1.5946    1.0277    0.0000 C   0  0  0  0  0  0  0  0  0  0  0  0
   -0.0491   -0.4167    0.0000 C   0  0  0  0  0  0  0  0  0  0  0  0
    0.4148    0.2664    0.0000 C   0  0  0  0  0  0  0  0  0  0  0  0
   -0.0912    0.9181    0.0000 C   0  0  0  0  0  0  0  0  0  0  0  0
    1.2320    0.3783    0.0000 C   0  0  0  0  0  0  0  0  0  0  0  0
    1.5433    1.1427    0.0000 C   0  0  0  0  0  0  0  0  0  0  0  0
    1.0373    1.7943    0.0000 C   0  0  0  0  0  0  0  0  0  0  0  0
    0.2200    1.6816    0.0000 C   0  0  0  0  0  0  0  0  0  0  0  0
   -2.9700   -0.6674    0.0000 O   0  0  0  0  0  0  0  0  0  0  0  0
   -1.5157   -1.4463    0.0000 C   0  0  0  0  0  0  0  0  0  0  0  0
   -0.8073    1.4608    0.0000 O   0  0  0  0  0  0  0  0  0  0  0  0
    0.2308   -1.1925    0.0000 C   0  0  0  0  0  0  0  0  0  0  0  0
    1.0342   -1.3803    0.0000 O   0  0  0  0  0  0  0  0  0  0  0  0
   -0.3335   -1.7943    0.0000 O   0  0  0  0  0  0  0  0  0  0  0  0
    2.1535    1.6985    0.0000 O   0  0  0  0  0  0  0  0  0  0  0  0
    0.8494   -0.4351    0.0000 C   0  0  0  0  0  0  0  0  0  0  0  0
    2.1451    0.5784    0.0000 C   0  0  0  0  0  0  0  0  0  0  0  0
    2.9700    0.6045    0.0000 C   0  0  0  0  0  0  0  0  0  0  0  0
   -0.3022    1.7053    0.0000 H   0  0  0  0  0  0  0  0  0  0  0  0
   -0.7290   -1.0037    0.0000 H   0  0  0  0  0  0  0  0  0  0  0  0
   -1.5686    0.2028    0.0000 C   0  0  0  0  0  0  0  0  0  0  0  0
   -2.2953    0.5922    0.0000 O   0  0  0  0  0  0  0  0  0  0  0  0
 26 27  2  0      
  3 26  1  6      
 16 26  1  0      
  1  2  1  0      
  2  3  1  0      
  3  4  1  0      
  4  5  1  0      
  6  1  2  0      
  4  7  1  0      
  7  8  1  0      
  8  9  1  0      
  9  5  1  0      
  8 10  1  0      
 11 12  1  0      
 12 13  1  0      
 13  9  1  0      
  2 14  1  1      
  3 15  1  1      
  5 16  1  6      
  7 17  1  1      
 17 18  2  0      
 17 19  1  0      
 11 20  1  6      
  8 21  1  1      
 21 22  1  0      
 22 23  2  0      
  6  5  1  0      
 11 10  1  0      
 11 22  1  1      
  9 24  1  1      
  4 25  1  1      
M  STY  1   1 SUP
M  SLB  1   1   1
M  SAL   1  2  26  27
M  SBL   1  2   2   3
M  SMT   1 CO
M  SBV   1   2    0.0268   -0.8241
M  SBV   1   3    0.7613    1.2581
M  END
