# Supplementary material for: Mandipropamid as a chemical inducer of proximity for in vivo applications
Source: Nat Chem Biol. 2021 Dec 21;18(1):64–9. doi: 10.1038/s41589-021-00922-3 (PMC8709788; doi:10.1038/s41589-021-00922-3)
Supplement: Source Data Fig. 2 — Single-cell trajectories, luminescence intensities of luciferase assay and two-color RICS binding efficiencies. [file 41589_2021_922_MOESM21_ESM.zip]

Archive with 173 entries (159 files):
- Figure_02/
- Figure_02/Figure_02bcd/
- Figure_02/Figure_02bcd/Single-Cell Trajectories/
- Figure_02/Figure_02bcd/Single-Cell Trajectories/ABAAM_5uM/
- Figure_02/Figure_02bcd/Single-Cell Trajectories/ABAAM_5uM/exp01_ABAAM_LT02A2_cell09_intensities.csv
- Figure_02/Figure_02bcd/Single-Cell Trajectories/ABAAM_5uM/exp01_ABAAM_LT02A3_cell10_intensities.csv
- Figure_02/Figure_02bcd/Single-Cell Trajectories/ABAAM_5uM/exp01_ABAAM_LT02A4_cell18_intensities.csv
- Figure_02/Figure_02bcd/Single-Cell Trajectories/ABAAM_5uM/exp01_ABAAM_LT02B4_cell22_intensities.csv
- Figure_02/Figure_02bcd/Single-Cell Trajectories/ABAAM_5uM/exp02_ABAAM_LT03A1_cell04_intensities.csv
- Figure_02/Figure_02bcd/Single-Cell Trajectories/ABAAM_5uM/exp02_ABAAM_LT03A2_cell05_intensities.csv
- Figure_02/Figure_02bcd/Single-Cell Trajectories/ABAAM_5uM/exp02_ABAAM_LT03A3_cell13_intensities.csv
- Figure_02/Figure_02bcd/Single-Cell Trajectories/ABAAM_5uM/exp02_ABAAM_LT03A4_cell19_intensities.csv
- Figure_02/Figure_02bcd/Single-Cell Trajectories/ABAAM_5uM/exp02_ABAAM_LT03B1_cell39_intensities.csv
- Figure_02/Figure_02bcd/Single-Cell Trajectories/ABAAM_5uM/exp02_ABAAM_LT03B2_cell34_intensities.csv
- Figure_02/Figure_02bcd/Single-Cell Trajectories/ABAAM_5uM/exp02_ABAAM_LT03B3_cell28_intensities.csv
- Figure_02/Figure_02bcd/Single-Cell Trajectories/ABAAM_5uM/exp02_ABAAM_LT03B4_cell21_intensities.csv
- Figure_02/Figure_02bcd/Single-Cell Trajectories/ABAAM_5uM/exp03_ABAAM_LT03A2_cell09_intensities.csv
- Figure_02/Figure_02bcd/Single-Cell Trajectories/ABAAM_5uM/exp03_ABAAM_LT03A3_cell11_intensities.csv
- Figure_02/Figure_02bcd/Single-Cell Trajectories/ABAAM_5uM/exp03_ABAAM_LT03A4_cell15_intensities.csv
- Figure_02/Figure_02bcd/Single-Cell Trajectories/ABAAM_5uM/exp03_ABAAM_LT03B1_cell35_intensities.csv
- Figure_02/Figure_02bcd/Single-Cell Trajectories/ABAAM_5uM/exp03_ABAAM_LT03B2_cell30_intensities.csv
- Figure_02/Figure_02bcd/Single-Cell Trajectories/ABAAM_5uM/exp03_ABAAM_LT03B3_cell26_intensities.csv
- Figure_02/Figure_02bcd/Single-Cell Trajectories/ABAAM_5uM/exp03_ABAAM_LT03B4_cell22_intensities.csv
- Figure_02/Figure_02bcd/Single-Cell Trajectories/ABAAM_5uM/exp04_ABAAM_LT02A2_cell09_intensities.csv
- Figure_02/Figure_02bcd/Single-Cell Trajectories/ABAAM_5uM/exp04_ABAAM_LT02A3_cell14_intensities.csv
- Figure_02/Figure_02bcd/Single-Cell Trajectories/ABAAM_5uM/exp04_ABAAM_LT02A4_cell19_intensities.csv
- Figure_02/Figure_02bcd/Single-Cell Trajectories/ABAAM_5uM/exp04_ABAAM_LT02B1_cell35_intensities.csv
- Figure_02/Figure_02bcd/Single-Cell Trajectories/ABAAM_5uM/exp04_ABAAM_LT02B2_cell33_intensities.csv
- Figure_02/Figure_02bcd/Single-Cell Trajectories/ABAAM_5uM/exp04_ABAAM_LT02B3_cell28_intensities.csv
- Figure_02/Figure_02bcd/Single-Cell Trajectories/ABAAM_5uM/exp04_ABAAM_LT02B4_cell22_intensities.csv
- Figure_02/Figure_02bcd/Single-Cell Trajectories/ABA_5uM/
- Figure_02/Figure_02bcd/Single-Cell Trajectories/ABA_5uM/exp01_ABA_LT02A2_cell03_intensities.csv
- Figure_02/Figure_02bcd/Single-Cell Trajectories/ABA_5uM/exp01_ABA_LT02A3_cell05_intensities.csv
- Figure_02/Figure_02bcd/Single-Cell Trajectories/ABA_5uM/exp01_ABA_LT02A4_cell10_intensities.csv
- Figure_02/Figure_02bcd/Single-Cell Trajectories/ABA_5uM/exp01_ABA_LT02B1_cell31_intensities.csv
- Figure_02/Figure_02bcd/Single-Cell Trajectories/ABA_5uM/exp01_ABA_LT02B2_cell28_intensities.csv
- Figure_02/Figure_02bcd/Single-Cell Trajectories/ABA_5uM/exp01_ABA_LT02B3_cell21_intensities.csv
- Figure_02/Figure_02bcd/Single-Cell Trajectories/ABA_5uM/exp01_ABA_LT02B4_cell16_intensities.csv
- Figure_02/Figure_02bcd/Single-Cell Trajectories/ABA_5uM/exp02_ABA_LT03B2_cell34_intensities.csv
- Figure_02/Figure_02bcd/Single-Cell Trajectories/ABA_5uM/exp02_ABA_LT03B3_cell29_intensities.csv
- Figure_02/Figure_02bcd/Single-Cell Trajectories/ABA_5uM/exp02_ABA_LT03B4_cell22_intensities.csv
- Figure_02/Figure_02bcd/Single-Cell Trajectories/ABA_5uM/exp03_ABA_LT02A2_cell06_intensities.csv
- Figure_02/Figure_02bcd/Single-Cell Trajectories/ABA_5uM/exp03_ABA_LT02A3_cell10_intensities.csv
- Figure_02/Figure_02bcd/Single-Cell Trajectories/ABA_5uM/exp03_ABA_LT02A4_cell19_intensities.csv
- Figure_02/Figure_02bcd/Single-Cell Trajectories/ABA_5uM/exp03_ABA_LT02B1_cell38_intensities.csv
- Figure_02/Figure_02bcd/Single-Cell Trajectories/ABA_5uM/exp03_ABA_LT02B2_cell31_intensities.csv
- Figure_02/Figure_02bcd/Single-Cell Trajectories/ABA_5uM/exp03_ABA_LT02B3_cell27_intensities.csv
- Figure_02/Figure_02bcd/Single-Cell Trajectories/ABA_5uM/exp03_ABA_LT02B4_cell22_intensities.csv
- Figure_02/Figure_02bcd/Single-Cell Trajectories/ABA_5uM/exp04_ABA_LT02A1_cell04_intensities.csv
- Figure_02/Figure_02bcd/Single-Cell Trajectories/ABA_5uM/exp04_ABA_LT02A3_cell10_intensities.csv
- Figure_02/Figure_02bcd/Single-Cell Trajectories/ABA_5uM/exp04_ABA_LT02A4_cell18_intensities.csv
- Figure_02/Figure_02bcd/Single-Cell Trajectories/ABA_5uM/exp04_ABA_LT02B2_cell30_intensities.csv
- Figure_02/Figure_02bcd/Single-Cell Trajectories/ABA_5uM/exp04_ABA_LT02B3_cell25_intensities.csv
- Figure_02/Figure_02bcd/Single-Cell Trajectories/ABA_5uM/exp04_ABA_LT02B4_cell23_intensities.csv
- Figure_02/Figure_02bcd/Single-Cell Trajectories/GA3AM_5uM/
- Figure_02/Figure_02bcd/Single-Cell Trajectories/GA3AM_5uM/exp01_GA3AM_LT01A2_cell03_intensities.csv
- Figure_02/Figure_02bcd/Single-Cell Trajectories/GA3AM_5uM/exp01_GA3AM_LT01A3_cell06_intensities.csv
- Figure_02/Figure_02bcd/Single-Cell Trajectories/GA3AM_5uM/exp01_GA3AM_LT01A4_cell10_intensities.csv
- Figure_02/Figure_02bcd/Single-Cell Trajectories/GA3AM_5uM/exp01_GA3AM_LT01B1_cell32_intensities.csv
- Figure_02/Figure_02bcd/Single-Cell Trajectories/GA3AM_5uM/exp01_GA3AM_LT01B2_cell29_intensities.csv
- Figure_02/Figure_02bcd/Single-Cell Trajectories/GA3AM_5uM/exp01_GA3AM_LT01B3_cell20_intensities.csv
- Figure_02/Figure_02bcd/Single-Cell Trajectories/GA3AM_5uM/exp01_GA3AM_LT01B4_cell18_intensities.csv
- Figure_02/Figure_02bcd/Single-Cell Trajectories/GA3AM_5uM/exp02_GA3AM_LT01A2_cell05_intensities.csv
- Figure_02/Figure_02bcd/Single-Cell Trajectories/GA3AM_5uM/exp02_GA3AM_LT01A3_cell10_intensities.csv
- Figure_02/Figure_02bcd/Single-Cell Trajectories/GA3AM_5uM/exp02_GA3AM_LT01A4_cell18_intensities.csv
- Figure_02/Figure_02bcd/Single-Cell Trajectories/GA3AM_5uM/exp02_GA3AM_LT01B1_cell39_intensities.csv
- Figure_02/Figure_02bcd/Single-Cell Trajectories/GA3AM_5uM/exp02_GA3AM_LT01B2_cell30_intensities.csv
- Figure_02/Figure_02bcd/Single-Cell Trajectories/GA3AM_5uM/exp02_GA3AM_LT01B3_cell27_intensities.csv
- Figure_02/Figure_02bcd/Single-Cell Trajectories/GA3AM_5uM/exp02_GA3AM_LT01B4_cell24_intensities.csv
- Figure_02/Figure_02bcd/Single-Cell Trajectories/GA3AM_5uM/exp03_GA3AM_LT01A1_cell02_intensities.csv
- Figure_02/Figure_02bcd/Single-Cell Trajectories/GA3AM_5uM/exp03_GA3AM_LT01A2_cell09_intensities.csv
- Figure_02/Figure_02bcd/Single-Cell Trajectories/GA3AM_5uM/exp03_GA3AM_LT01A3_cell12_intensities.csv
- Figure_02/Figure_02bcd/Single-Cell Trajectories/GA3AM_5uM/exp03_GA3AM_LT01A4_cell19_intensities.csv
- Figure_02/Figure_02bcd/Single-Cell Trajectories/GA3AM_5uM/exp03_GA3AM_LT01B1_cell38_intensities.csv
- Figure_02/Figure_02bcd/Single-Cell Trajectories/GA3AM_5uM/exp03_GA3AM_LT01B2_cell30_intensities.csv
- Figure_02/Figure_02bcd/Single-Cell Trajectories/GA3AM_5uM/exp03_GA3AM_LT01B3_cell28_intensities.csv
- Figure_02/Figure_02bcd/Single-Cell Trajectories/GA3AM_5uM/exp03_GA3AM_LT01B4_cell24_intensities.csv
- Figure_02/Figure_02bcd/Single-Cell Trajectories/GA3AM_5uM/exp04_GA3AM_LT01A1_cell04_intensities.csv
- Figure_02/Figure_02bcd/Single-Cell Trajectories/GA3AM_5uM/exp04_GA3AM_LT01A2_cell09_intensities.csv
- Figure_02/Figure_02bcd/Single-Cell Trajectories/GA3AM_5uM/exp04_GA3AM_LT01A3_cell10_intensities.csv
- Figure_02/Figure_02bcd/Single-Cell Trajectories/GA3AM_5uM/exp04_GA3AM_LT01A4_cell19_intensities.csv
- Figure_02/Figure_02bcd/Single-Cell Trajectories/GA3AM_5uM/exp04_GA3AM_LT01B1_cell38_intensities.csv
- Figure_02/Figure_02bcd/Single-Cell Trajectories/GA3AM_5uM/exp04_GA3AM_LT01B2_cell31_intensities.csv
- Figure_02/Figure_02bcd/Single-Cell Trajectories/GA3AM_5uM/exp04_GA3AM_LT01B3_cell28_intensities.csv
- Figure_02/Figure_02bcd/Single-Cell Trajectories/GA3AM_5uM/exp04_GA3AM_LT01B4_cell22_intensities.csv
- Figure_02/Figure_02bcd/Single-Cell Trajectories/Mandi_500nM/
- Figure_02/Figure_02bcd/Single-Cell Trajectories/Mandi_500nM/exp01_Mandi500_LT01A1_cell04_intensities.csv
- Figure_02/Figure_02bcd/Single-Cell Trajectories/Mandi_500nM/exp01_Mandi500_LT01A4_cell16_intensities.csv
- Figure_02/Figure_02bcd/Single-Cell Trajectories/Mandi_500nM/exp01_Mandi500_LT01B2_cell29_intensities.csv
- Figure_02/Figure_02bcd/Single-Cell Trajectories/Mandi_500nM/exp01_Mandi500_LT01B3_cell33_intensities.csv
- Figure_02/Figure_02bcd/Single-Cell Trajectories/Mandi_500nM/exp01_Mandi500_LT01B4_cell35_intensities.csv
- Figure_02/Figure_02bcd/Single-Cell Trajectories/Mandi_500nM/exp02_Mandi500_LT01A1_cell04_intensities.csv
- Figure_02/Figure_02bcd/Single-Cell Trajectories/Mandi_500nM/exp02_Mandi500_LT01A2_cell05_intensities.csv
- Figure_02/Figure_02bcd/Single-Cell Trajectories/Mandi_500nM/exp02_Mandi500_LT01B1_cell22_intensities.csv
- Figure_02/Figure_02bcd/Single-Cell Trajectories/Mandi_500nM/exp02_Mandi500_LT01B2_cell28_intensities.csv
- Figure_02/Figure_02bcd/Single-Cell Trajectories/Mandi_500nM/exp02_Mandi500_LT01B3_cell33_intensities.csv
- Figure_02/Figure_02bcd/Single-Cell Trajectories/Mandi_500nM/exp02_Mandi500_LT01B4_cell36_intensities.csv
- Figure_02/Figure_02bcd/Single-Cell Trajectories/Mandi_50nM/
- Figure_02/Figure_02bcd/Single-Cell Trajectories/Mandi_50nM/exp01_Mandi_LT04A2_cell10_intensities.csv
- Figure_02/Figure_02bcd/Single-Cell Trajectories/Mandi_50nM/exp01_Mandi_LT04A3_cell11_intensities.csv
- Figure_02/Figure_02bcd/Single-Cell Trajectories/Mandi_50nM/exp01_Mandi_LT04A4_cell20_intensities.csv
- Figure_02/Figure_02bcd/Single-Cell Trajectories/Mandi_50nM/exp01_Mandi_LT04B1_cell39_intensities.csv
- Figure_02/Figure_02bcd/Single-Cell Trajectories/Mandi_50nM/exp01_Mandi_LT04B3_cell30_intensities.csv
- Figure_02/Figure_02bcd/Single-Cell Trajectories/Mandi_50nM/exp01_Mandi_LT04B4_cell22_intensities.csv
- Figure_02/Figure_02bcd/Single-Cell Trajectories/Mandi_50nM/exp02_Mandi_LT04A1_cell01_intensities.csv
- Figure_02/Figure_02bcd/Single-Cell Trajectories/Mandi_50nM/exp02_Mandi_LT04A3_cell11_intensities.csv
- Figure_02/Figure_02bcd/Single-Cell Trajectories/Mandi_50nM/exp02_Mandi_LT04A4_cell15_intensities.csv
- Figure_02/Figure_02bcd/Single-Cell Trajectories/Mandi_50nM/exp02_Mandi_LT04B1_cell37_intensities.csv
- Figure_02/Figure_02bcd/Single-Cell Trajectories/Mandi_50nM/exp02_Mandi_LT04B2_cell31_intensities.csv
- Figure_02/Figure_02bcd/Single-Cell Trajectories/Mandi_50nM/exp02_Mandi_LT04B3_cell26_intensities.csv
- Figure_02/Figure_02bcd/Single-Cell Trajectories/Mandi_50nM/exp02_Mandi_LT04B4_cell24_intensities.csv
- Figure_02/Figure_02bcd/Single-Cell Trajectories/Mandi_50nM/exp03_Mandi_LT04A1_cell04_intensities.csv
- Figure_02/Figure_02bcd/Single-Cell Trajectories/Mandi_50nM/exp03_Mandi_LT04A2_cell09_intensities.csv
- Figure_02/Figure_02bcd/Single-Cell Trajectories/Mandi_50nM/exp03_Mandi_LT04A3_cell11_intensities.csv
- Figure_02/Figure_02bcd/Single-Cell Trajectories/Mandi_50nM/exp03_Mandi_LT04A4_cell15_intensities.csv
- Figure_02/Figure_02bcd/Single-Cell Trajectories/Mandi_50nM/exp03_Mandi_LT04B1_cell36_intensities.csv
- Figure_02/Figure_02bcd/Single-Cell Trajectories/Mandi_50nM/exp03_Mandi_LT04B2_cell30_intensities.csv
- Figure_02/Figure_02bcd/Single-Cell Trajectories/Mandi_50nM/exp03_Mandi_LT04B3_cell28_intensities.csv
- Figure_02/Figure_02bcd/Single-Cell Trajectories/Mandi_50nM/exp03_Mandi_LT04B4_cell22_intensities.csv
- Figure_02/Figure_02bcd/Single-Cell Trajectories/Mandi_50nM/exp04_Mandi_LT01A1_cell04_intensities.csv
- Figure_02/Figure_02bcd/Single-Cell Trajectories/Mandi_50nM/exp04_Mandi_LT01A2_cell06_intensities.csv
- Figure_02/Figure_02bcd/Single-Cell Trajectories/Mandi_50nM/exp04_Mandi_LT01A3_cell14_intensities.csv
- Figure_02/Figure_02bcd/Single-Cell Trajectories/Mandi_50nM/exp04_Mandi_LT01A4_cell18_intensities.csv
- Figure_02/Figure_02bcd/Single-Cell Trajectories/Mandi_50nM/exp04_Mandi_LT01B1_cell38_intensities.csv
- Figure_02/Figure_02bcd/Single-Cell Trajectories/Mandi_50nM/exp04_Mandi_LT01B2_cell34_intensities.csv
- Figure_02/Figure_02bcd/Single-Cell Trajectories/Mandi_50nM/exp04_Mandi_LT01B3_cell27_intensities.csv
- Figure_02/Figure_02bcd/Single-Cell Trajectories/Mandi_50nM/exp04_Mandi_LT01B4_cell21_intensities.csv
- Figure_02/Figure_02bcd/Single-Cell Trajectories/Mandi_5uM/
- Figure_02/Figure_02bcd/Single-Cell Trajectories/Mandi_5uM/exp01_Mandi5uM_LT02A1_cell02_intensities.csv
- Figure_02/Figure_02bcd/Single-Cell Trajectories/Mandi_5uM/exp01_Mandi5uM_LT02A2_cell09_intensities.csv
- Figure_02/Figure_02bcd/Single-Cell Trajectories/Mandi_5uM/exp01_Mandi5uM_LT02A3_cell10_intensities.csv
- Figure_02/Figure_02bcd/Single-Cell Trajectories/Mandi_5uM/exp01_Mandi5uM_LT02B1_cell23_intensities.csv
- Figure_02/Figure_02bcd/Single-Cell Trajectories/Mandi_5uM/exp01_Mandi5uM_LT02B2_cell28_intensities.csv
- Figure_02/Figure_02bcd/Single-Cell Trajectories/Mandi_5uM/exp01_Mandi5uM_LT02B3_cell33_intensities.csv
- Figure_02/Figure_02bcd/Single-Cell Trajectories/Mandi_5uM/exp02_Mandi5uM_LT02A1_cell00_intensities.csv
- Figure_02/Figure_02bcd/Single-Cell Trajectories/Mandi_5uM/exp02_Mandi5uM_LT02A2_cell09_intensities.csv
- Figure_02/Figure_02bcd/Single-Cell Trajectories/Mandi_5uM/exp02_Mandi5uM_LT02A3_cell11_intensities.csv
- Figure_02/Figure_02bcd/Single-Cell Trajectories/Mandi_5uM/exp02_Mandi5uM_LT02A4_cell15_intensities.csv
- Figure_02/Figure_02bcd/Single-Cell Trajectories/Mandi_5uM/exp02_Mandi5uM_LT02B2_cell27_intensities.csv
- Figure_02/Figure_02bcd/Single-Cell Trajectories/Mandi_5uM/exp02_Mandi5uM_LT02B3_cell31_intensities.csv
- Figure_02/Figure_02bcd/Single-Cell Trajectories/Mandi_5uM/exp02_Mandi5uM_LT02B4_cell37_intensities.csv
- Figure_02/Figure_02bcd/Single-Cell Trajectories/Rapamycin_500nM/
- Figure_02/Figure_02bcd/Single-Cell Trajectories/Rapamycin_500nM/exp01_Rapa_LT01A1_cell00_intensities.csv
- Figure_02/Figure_02bcd/Single-Cell Trajectories/Rapamycin_500nM/exp01_Rapa_LT01A2_cell01_intensities.csv
- Figure_02/Figure_02bcd/Single-Cell Trajectories/Rapamycin_500nM/exp01_Rapa_LT01A3_cell02_intensities.csv
- Figure_02/Figure_02bcd/Single-Cell Trajectories/Rapamycin_500nM/exp01_Rapa_LT01A4_cell03_intensities.csv
- Figure_02/Figure_02bcd/Single-Cell Trajectories/Rapamycin_500nM/exp01_Rapa_LT01B2_cell05_intensities.csv
- Figure_02/Figure_02bcd/Single-Cell Trajectories/Rapamycin_500nM/exp01_Rapa_LT01B3_cell06_intensities.csv
- Figure_02/Figure_02bcd/Single-Cell Trajectories/Rapamycin_500nM/exp01_Rapa_LT01B4_cell07_intensities.csv
- Figure_02/Figure_02bcd/Single-Cell Trajectories/Rapamycin_500nM/exp02_Rapa_LT02A1_cell00_intensities.csv
- Figure_02/Figure_02bcd/Single-Cell Trajectories/Rapamycin_500nM/exp02_Rapa_LT02A2_cell01_intensities.csv
- Figure_02/Figure_02bcd/Single-Cell Trajectories/Rapamycin_500nM/exp02_Rapa_LT02A3_cell02_intensities.csv
- Figure_02/Figure_02bcd/Single-Cell Trajectories/Rapamycin_500nM/exp02_Rapa_LT02A4_cell03_intensities.csv
- Figure_02/Figure_02bcd/Single-Cell Trajectories/Rapamycin_500nM/exp02_Rapa_LT02B1_cell04_intensities.csv
- Figure_02/Figure_02bcd/Single-Cell Trajectories/Rapamycin_500nM/exp02_Rapa_LT02B2_cell05_intensities.csv
- Figure_02/Figure_02bcd/Single-Cell Trajectories/Rapamycin_500nM/exp02_Rapa_LT02B3_cell06_intensities.csv
- Figure_02/Figure_02bcd/Single-Cell Trajectories/Rapamycin_500nM/exp02_Rapa_LT02B4_cell07_intensities.csv
- Figure_02/Figure_02e/
- Figure_02/Figure_02e/LuciferaseAssay/
- Figure_02/Figure_02e/LuciferaseAssay/Exp00_Mandi_01.csv
- Figure_02/Figure_02e/LuciferaseAssay/Exp01_ABA-AM_01.csv
- Figure_02/Figure_02e/LuciferaseAssay/Exp01_ABA-AM_02.csv
- Figure_02/Figure_02e/LuciferaseAssay/Exp01_Mandi_01.csv
- Figure_02/Figure_02e/LuciferaseAssay/Exp01_Mandi_02.csv
- Figure_02/Figure_02e/LuciferaseAssay/Exp02_ABA-AM_01.csv
- Figure_02/Figure_02e/LuciferaseAssay/Exp03_ABA-AM_01.csv
- Figure_02/Figure_02e/LuciferaseAssay/Exp03_ABA-AM_02.csv
- Figure_02/Figure_02e/LuciferaseAssay/Exp04_ABA-AM_01.csv
- Figure_02/Figure_02e/LuciferaseAssay/Exp04_ABA-AM_02.csv
- Figure_02/Figure_02e/LuciferaseAssay/Exp04_Mandi_01.csv
- Figure_02/Figure_02f/
- Figure_02/Figure_02f/2colorRICS/
- Figure_02/Figure_02f/2colorRICS/bindingefficiencies.csv
