# Supplementary material for: Mandipropamid as a chemical inducer of proximity for in vivo applications
Source: Nat Chem Biol. 2021 Dec 21;18(1):64–9. doi: 10.1038/s41589-021-00922-3 (PMC8709788; doi:10.1038/s41589-021-00922-3)
Supplement: Source Data Fig. 2 — Single-cell trajectories, luminescence intensities of luciferase assay and two-color RICS binding efficiencies. [file 41589_2021_922_MOESM21_ESM.zip › Figure_02/Figure_02bcd/Single-Cell Trajectories/ABAAM_5uM/exp01_ABAAM_LT02A2_cell09_intensities.csv]

name	cellID	ff_488nm_cell	area_cell	fullframe_488nm	ff_488nm_mito	area_mito	ff_488nm_cyto	area_cyto	ff_561nm_tf_cell	fullframe_561nm	ff_561nm_tf_mito	ff_561nm_tf_cyto	FrameTimeAbs	FrameTimeRel
t0_	LT02A2_cell09	6866.905	4076.188	5022.241	10467.186	614.778	6227.463	3461.411	1401.627	1085.742	3992.589	941.449	1619082.000	-10.000
tend_	LT02A2_cell09	6468.290	4076.188	4738.756	16889.802	591.076	4700.798	3485.112	1377.089	1068.290	3919.380	945.916	1619742.000	650.000
kin_afterCID_1	LT02A2_cell09	7500.566	4076.188	5474.276	11503.541	630.646	6767.892	3445.543	1430.436	1106.299	4111.669	939.684	1619100.108	4.108
kin_afterCID_2	LT02A2_cell09	7365.730	4076.188	5378.499	11243.818	626.348	6661.630	3449.840	1441.402	1113.788	4127.698	953.682	1619104.997	8.997
kin_afterCID_3	LT02A2_cell09	7415.542	4076.188	5413.324	11354.788	627.333	6699.009	3448.855	1438.899	1111.827	4102.450	954.410	1619109.998	13.998
kin_afterCID_4	LT02A2_cell09	7293.447	4076.188	5326.109	11270.401	620.462	6579.400	3455.726	1423.157	1101.834	4076.172	946.818	1619114.997	18.997
kin_afterCID_5	LT02A2_cell09	7328.269	4076.188	5350.789	11414.440	626.393	6586.326	3449.795	1410.278	1092.263	4016.116	937.125	1619119.998	23.998
kin_afterCID_6	LT02A2_cell09	7302.818	4076.188	5335.362	11487.969	632.100	6534.709	3444.088	1408.444	1090.314	3988.721	934.881	1619124.998	28.998
kin_afterCID_7	LT02A2_cell09	7342.091	4076.188	5362.540	11706.220	633.398	6539.126	3442.835	1421.334	1101.070	4011.883	944.727	1619129.998	33.998
kin_afterCID_8	LT02A2_cell09	7302.390	4076.188	5332.510	11899.953	628.698	6463.960	3447.490	1412.024	1093.730	4017.084	936.955	1619134.998	38.998
kin_afterCID_9	LT02A2_cell09	7247.320	4076.188	5293.598	12022.882	633.846	6367.985	3442.342	1406.302	1089.162	3985.828	931.328	1619139.998	43.998
kin_afterCID_10	LT02A2_cell09	7078.549	4076.188	5171.486	11933.510	636.196	6180.667	3439.992	1392.158	1078.695	3934.369	921.999	1619144.997	48.997
kin_afterCID_11	LT02A2_cell09	7275.448	4076.188	5313.115	12511.276	627.154	6323.393	3449.034	1411.215	1092.653	4029.645	935.093	1619149.998	53.998
kin_afterCID_12	LT02A2_cell09	7202.548	4076.188	5261.318	12553.545	635.614	6214.001	3440.574	1400.876	1084.798	3969.930	926.268	1619154.998	58.998
kin_afterCID_13	LT02A2_cell09	7196.525	4076.188	5257.114	12810.295	629.392	6171.439	3446.796	1400.784	1084.891	3981.329	929.571	1619159.997	63.997
kin_afterCID_14	LT02A2_cell09	7115.185	4076.188	5197.732	12868.029	632.660	6058.060	3443.663	1397.364	1083.099	3954.402	927.566	1619164.998	68.998
kin_afterCID_15	LT02A2_cell09	7087.051	4076.188	5178.069	13048.619	626.416	6004.539	3449.773	1394.615	1080.873	3956.279	929.463	1619170.005	74.005
kin_afterCID_16	LT02A2_cell09	7208.954	4076.188	5265.388	13527.381	627.042	6060.287	3449.146	1411.711	1093.272	4003.053	940.615	1619174.997	78.997
kin_afterCID_17	LT02A2_cell09	7141.477	4076.188	5218.633	13621.676	629.236	5958.527	3446.953	1403.087	1086.882	3985.172	931.731	1619179.997	83.997
kin_afterCID_18	LT02A2_cell09	7120.468	4076.188	5201.546	13782.616	629.236	5904.304	3446.953	1392.514	1078.512	3951.895	925.304	1619184.997	88.997
kin_afterCID_19	LT02A2_cell09	7119.052	4076.188	5201.441	13957.029	630.287	5868.322	3445.901	1393.232	1079.991	3946.323	926.248	1619189.997	93.997
kin_afterCID_20	LT02A2_cell09	7010.847	4076.188	5124.222	13895.372	632.682	5745.940	3443.506	1387.679	1076.040	3920.483	922.322	1619194.997	98.997
kin_afterCID_21	LT02A2_cell09	7153.438	4076.188	5226.762	14364.355	627.221	5842.077	3448.967	1382.295	1072.647	3900.114	924.410	1619199.998	103.998
kin_afterCID_22	LT02A2_cell09	7029.928	4076.188	5136.818	14298.294	628.251	5705.554	3447.938	1383.549	1072.788	3915.445	922.210	1619204.998	108.998
kin_afterCID_23	LT02A2_cell09	7134.418	4076.188	5213.645	14628.455	636.039	5748.866	3440.149	1392.105	1077.273	3928.449	923.168	1619209.999	113.999
kin_afterCID_24	LT02A2_cell09	7013.656	4076.188	5126.573	14527.882	634.696	5627.846	3441.492	1393.632	1079.295	3917.245	928.215	1619214.998	118.998
kin_afterCID_25	LT02A2_cell09	7167.436	4076.188	5237.318	15019.650	630.713	5730.046	3445.476	1382.135	1073.353	3863.577	927.893	1619219.997	123.997
kin_afterCID_26	LT02A2_cell09	7050.035	4076.188	5152.214	14934.930	631.899	5603.451	3444.290	1393.072	1079.257	3912.692	930.816	1619224.998	128.998
kin_afterCID_27	LT02A2_cell09	6992.501	4076.188	5111.063	14869.028	635.614	5537.387	3440.574	1388.685	1076.536	3879.147	928.596	1619229.997	133.997
kin_afterCID_28	LT02A2_cell09	7095.966	4076.188	5185.456	15170.247	635.211	5605.377	3441.022	1373.396	1064.979	3828.169	920.237	1619234.997	138.997
kin_afterCID_29	LT02A2_cell09	7037.754	4076.188	5143.584	15081.764	641.925	5534.184	3434.263	1382.850	1071.511	3855.075	920.747	1619239.997	143.997
kin_afterCID_30	LT02A2_cell09	6983.978	4076.188	5104.747	15081.612	639.173	5478.083	3437.016	1380.988	1070.962	3851.499	921.554	1619244.997	148.997
kin_afterCID_31	LT02A2_cell09	7073.668	4076.188	5168.108	15349.541	634.808	5547.074	3441.380	1370.074	1062.833	3811.702	919.683	1619249.998	153.998
kin_afterCID_32	LT02A2_cell09	7088.046	4076.188	5180.711	15437.378	639.934	5533.151	3436.255	1395.981	1081.881	3879.450	933.485	1619254.997	158.997
kin_afterCID_33	LT02A2_cell09	7026.592	4076.188	5134.256	15403.101	641.679	5461.585	3434.509	1390.787	1077.484	3869.885	927.611	1619259.997	163.997
kin_afterCID_34	LT02A2_cell09	6940.528	4076.188	5073.282	15322.851	638.188	5384.537	3438.001	1373.487	1065.910	3819.438	919.451	1619264.998	168.998
kin_afterCID_35	LT02A2_cell09	6897.015	4076.188	5040.624	15276.136	633.667	5354.665	3442.521	1372.650	1065.624	3812.431	923.559	1619269.997	173.997
kin_afterCID_36	LT02A2_cell09	6989.698	4076.188	5108.146	15521.084	636.979	5409.592	3439.209	1365.586	1060.579	3775.910	919.167	1619274.997	178.997
kin_afterCID_37	LT02A2_cell09	6971.856	4076.188	5095.487	15529.795	633.667	5396.591	3442.521	1375.720	1066.576	3818.261	926.120	1619279.997	183.997
kin_afterCID_38	LT02A2_cell09	6998.089	4076.188	5114.931	15591.147	641.209	5394.019	3434.979	1388.649	1078.061	3819.796	934.826	1619284.998	188.998
kin_afterCID_39	LT02A2_cell09	6967.032	4076.188	5091.783	15568.397	642.664	5357.087	3433.524	1379.510	1069.943	3807.066	925.136	1619289.998	193.998
kin_afterCID_40	LT02A2_cell09	6940.261	4076.188	5072.646	15652.270	634.428	5334.356	3441.760	1378.026	1069.032	3822.978	927.342	1619294.997	198.997
kin_afterCID_41	LT02A2_cell09	6915.906	4076.188	5055.759	15631.117	637.203	5301.081	3438.985	1367.804	1060.988	3785.951	919.750	1619299.998	203.998
kin_afterCID_42	LT02A2_cell09	6967.650	4076.188	5093.111	15757.691	637.404	5338.350	3438.784	1372.989	1065.421	3792.855	924.449	1619304.997	208.997
kin_afterCID_43	LT02A2_cell09	6983.570	4076.188	5105.391	15828.530	640.896	5333.434	3435.292	1383.177	1072.506	3819.130	928.721	1619309.998	213.998
kin_afterCID_44	LT02A2_cell09	6999.838	4076.188	5116.286	15883.056	642.888	5336.449	3433.301	1378.021	1067.741	3801.338	924.254	1619314.997	218.997
kin_afterCID_45	LT02A2_cell09	6957.078	4076.188	5086.290	15807.362	639.844	5309.163	3436.344	1377.701	1068.832	3785.415	929.387	1619319.997	223.997
kin_afterCID_46	LT02A2_cell09	6943.135	4076.188	5076.142	15746.002	643.693	5292.339	3432.495	1379.815	1071.007	3758.989	933.650	1619324.998	228.998
kin_afterCID_47	LT02A2_cell09	6868.342	4076.188	5022.129	15733.060	635.704	5230.395	3440.485	1365.781	1060.250	3760.658	923.276	1619329.998	233.998
kin_afterCID_48	LT02A2_cell09	6954.900	4076.188	5084.224	15965.726	639.217	5279.042	3436.971	1361.936	1057.902	3741.408	919.395	1619334.998	238.998
kin_afterCID_49	LT02A2_cell09	6875.323	4076.188	5026.735	15814.748	640.359	5209.222	3435.830	1365.234	1060.541	3748.978	920.960	1619339.997	243.997
kin_afterCID_50	LT02A2_cell09	6858.297	4076.188	5014.768	15796.819	638.949	5196.714	3437.240	1372.304	1065.207	3761.528	928.171	1619344.998	248.998
kin_afterCID_51	LT02A2_cell09	6905.005	4076.188	5048.302	15971.376	640.224	5215.664	3435.964	1370.895	1064.325	3771.434	923.602	1619349.998	253.998
kin_afterCID_52	LT02A2_cell09	6893.326	4076.188	5039.427	16080.850	632.794	5204.882	3443.439	1367.225	1061.805	3783.501	923.182	1619354.998	258.998
kin_afterCID_53	LT02A2_cell09	6843.368	4076.188	5004.437	16060.193	630.847	5155.755	3445.341	1369.418	1063.900	3802.515	923.914	1619359.998	263.998
kin_afterCID_54	LT02A2_cell09	6864.774	4076.188	5019.072	16107.334	630.310	5174.153	3445.879	1365.548	1058.939	3801.058	920.051	1619364.997	268.997
kin_afterCID_55	LT02A2_cell09	6904.770	4076.188	5047.727	16309.339	629.213	5188.054	3446.975	1361.901	1057.343	3794.995	917.763	1619369.998	273.998
kin_afterCID_56	LT02A2_cell09	6936.925	4076.188	5073.004	16409.478	631.317	5200.958	3444.871	1384.007	1072.971	3864.300	929.461	1619374.998	278.998
kin_afterCID_57	LT02A2_cell09	6914.286	4076.188	5056.704	16499.471	626.617	5173.130	3449.571	1373.620	1065.421	3864.958	921.067	1619379.997	283.997
kin_afterCID_58	LT02A2_cell09	6887.981	4076.188	5036.109	16391.642	627.982	5157.189	3448.206	1376.216	1066.289	3862.951	923.336	1619384.997	288.997
kin_afterCID_59	LT02A2_cell09	6912.226	4076.188	5054.287	16406.682	630.646	5174.435	3445.543	1382.491	1071.649	3859.150	929.183	1619389.998	293.998
kin_afterCID_60	LT02A2_cell09	6875.463	4076.188	5026.667	16446.644	626.975	5135.677	3449.213	1378.449	1068.816	3862.798	926.861	1619394.998	298.998
kin_afterCID_61	LT02A2_cell09	6927.813	4076.188	5065.266	16658.750	622.432	5174.115	3453.757	1362.531	1058.140	3819.948	919.658	1619399.998	303.998
kin_afterCID_62	LT02A2_cell09	6852.428	4076.188	5009.498	16434.512	627.423	5109.190	3448.766	1385.045	1074.726	3876.327	931.814	1619404.999	308.999
kin_afterCID_63	LT02A2_cell09	6791.778	4076.188	4965.741	16434.578	622.118	5054.997	3454.070	1366.503	1060.761	3850.636	919.081	1619409.998	313.998
kin_afterCID_64	LT02A2_cell09	6846.552	4076.188	5006.756	16554.473	625.341	5087.343	3450.847	1371.434	1063.424	3856.145	921.170	1619414.998	318.998
kin_afterCID_65	LT02A2_cell09	6779.270	4076.188	4957.628	16456.822	621.357	5038.545	3455.010	1361.713	1056.550	3828.821	917.990	1619419.998	323.998
kin_afterCID_66	LT02A2_cell09	6873.144	4076.188	5025.955	16717.269	616.478	5119.040	3459.710	1365.240	1059.711	3841.715	923.962	1619424.997	328.997
kin_afterCID_67	LT02A2_cell09	6764.092	4076.188	4947.059	16405.288	619.477	5036.292	3456.711	1361.128	1056.954	3811.941	921.918	1619429.998	333.998
kin_afterCID_68	LT02A2_cell09	6882.697	4076.188	5033.406	16640.771	620.216	5131.492	3455.972	1382.166	1071.271	3870.730	935.563	1619434.998	338.998
kin_afterCID_69	LT02A2_cell09	6891.312	4076.188	5037.530	16628.529	622.991	5134.524	3453.287	1359.822	1055.332	3790.134	921.361	1619439.997	343.997
kin_afterCID_70	LT02A2_cell09	6871.722	4076.188	5024.085	16639.731	621.044	5115.973	3455.144	1369.912	1063.594	3821.831	929.192	1619444.997	348.997
kin_afterCID_71	LT02A2_cell09	6785.112	4076.188	4961.910	16423.975	618.247	5061.776	3457.942	1359.986	1056.040	3773.226	928.522	1619449.997	353.997
kin_afterCID_72	LT02A2_cell09	6759.622	4076.188	4944.851	16373.865	618.963	5038.341	3457.226	1358.943	1055.161	3779.458	925.587	1619454.997	358.997
kin_afterCID_73	LT02A2_cell09	6844.841	4076.188	5004.262	16694.609	613.032	5101.281	3463.157	1356.697	1053.836	3790.008	925.964	1619459.997	363.997
kin_afterCID_74	LT02A2_cell09	6812.753	4076.188	4982.839	16556.669	616.053	5077.916	3460.135	1369.083	1062.093	3819.138	932.867	1619464.998	368.998
kin_afterCID_75	LT02A2_cell09	6811.632	4076.188	4981.545	16609.963	615.919	5067.555	3460.269	1366.190	1059.853	3820.663	929.300	1619469.997	373.997
kin_afterCID_76	LT02A2_cell09	6853.183	4076.188	5010.966	16690.236	615.874	5102.362	3460.314	1359.827	1056.424	3782.146	928.698	1619474.997	378.997
kin_afterCID_77	LT02A2_cell09	6790.315	4076.188	4968.574	16534.037	615.158	5058.429	3461.075	1360.006	1056.644	3783.631	929.231	1619479.998	383.998
kin_afterCID_78	LT02A2_cell09	6866.748	4076.188	5023.302	16529.100	627.423	5108.908	3448.766	1375.776	1066.912	3786.034	937.286	1619484.997	388.997
kin_afterCID_79	LT02A2_cell09	6808.734	4076.188	4980.994	16487.882	624.916	5056.147	3451.272	1369.094	1062.185	3786.142	931.443	1619489.997	393.997
kin_afterCID_80	LT02A2_cell09	6777.860	4076.188	4956.707	16512.622	617.508	5039.829	3458.680	1372.732	1066.099	3801.503	939.103	1619494.997	398.997
kin_afterCID_81	LT02A2_cell09	6785.732	4076.188	4963.559	16637.355	613.770	5039.370	3462.418	1371.010	1064.496	3824.011	936.175	1619499.997	403.997
kin_afterCID_82	LT02A2_cell09	6829.306	4076.188	4995.497	16757.173	613.838	5069.203	3462.351	1368.563	1062.129	3823.188	933.384	1619504.998	408.998
kin_afterCID_83	LT02A2_cell09	6729.695	4076.188	4923.015	16610.218	614.397	4976.104	3461.791	1363.872	1057.704	3831.542	925.911	1619509.998	413.998
kin_afterCID_84	LT02A2_cell09	6775.344	4076.188	4956.267	16811.661	612.271	5001.357	3463.917	1378.210	1068.685	3893.868	933.550	1619514.998	418.998
kin_afterCID_85	LT02A2_cell09	6775.221	4076.188	4956.216	16844.427	611.309	4998.712	3464.880	1371.253	1064.877	3862.526	931.718	1619519.998	423.998
kin_afterCID_86	LT02A2_cell09	6805.944	4076.188	4979.205	16936.291	611.376	5018.417	3464.813	1384.651	1074.246	3911.144	938.845	1619524.998	428.998
kin_afterCID_87	LT02A2_cell09	6827.223	4076.188	4992.733	17052.890	605.422	5043.511	3470.766	1365.294	1059.470	3861.591	929.852	1619529.998	433.998
kin_afterCID_88	LT02A2_cell09	6882.873	4076.188	5035.202	17217.846	604.370	5083.772	3471.818	1366.078	1059.511	3866.983	930.724	1619534.998	438.998
kin_afterCID_89	LT02A2_cell09	6819.282	4076.188	4988.143	16965.947	611.555	5028.258	3464.634	1382.967	1072.709	3889.720	940.491	1619539.998	443.998
kin_afterCID_90	LT02A2_cell09	6806.332	4076.188	4979.117	16986.390	609.585	5016.219	3466.603	1381.777	1070.983	3898.670	939.193	1619544.998	448.998
kin_afterCID_91	LT02A2_cell09	6804.376	4076.188	4978.011	17020.926	612.786	4996.744	3463.403	1387.813	1076.108	3924.144	939.056	1619549.997	453.997
kin_afterCID_92	LT02A2_cell09	6780.310	4076.188	4960.094	17008.050	611.846	4973.965	3464.343	1381.086	1072.808	3892.162	937.599	1619554.997	458.997
kin_afterCID_93	LT02A2_cell09	6724.812	4076.188	4921.499	16913.669	606.788	4942.812	3469.401	1371.098	1064.703	3875.128	933.151	1619559.996	463.996
kin_afterCID_94	LT02A2_cell09	6791.973	4076.188	4969.150	17117.816	608.511	4979.985	3467.677	1365.483	1058.912	3873.461	925.381	1619564.997	468.997
kin_afterCID_95	LT02A2_cell09	6763.974	4076.188	4949.323	17211.294	603.856	4947.134	3472.333	1382.847	1072.193	3966.375	933.559	1619569.997	473.997
kin_afterCID_96	LT02A2_cell09	6809.244	4076.188	4981.098	17316.780	607.392	4969.357	3468.796	1386.677	1075.997	3962.559	935.635	1619574.997	478.997
kin_afterCID_97	LT02A2_cell09	6830.424	4076.188	4996.667	17320.265	607.190	4994.352	3468.998	1391.975	1079.290	3969.654	940.795	1619579.998	483.998
kin_afterCID_98	LT02A2_cell09	6791.915	4076.188	4968.922	17224.462	609.608	4957.323	3466.581	1378.298	1069.628	3914.944	932.222	1619584.998	488.998
kin_afterCID_99	LT02A2_cell09	6761.860	4076.188	4946.680	17116.794	613.793	4926.200	3462.396	1380.897	1070.885	3918.522	931.042	1619589.998	493.998
kin_afterCID_100	LT02A2_cell09	6864.744	4076.188	5021.812	17388.139	618.470	4982.460	3457.718	1396.169	1081.846	3967.795	936.191	1619594.998	498.998
kin_afterCID_101	LT02A2_cell09	6882.047	4076.188	5034.163	17465.485	614.263	5004.187	3461.926	1397.281	1083.402	3966.283	941.454	1619599.997	503.997
kin_afterCID_102	LT02A2_cell09	6834.399	4076.188	5000.871	17344.558	613.479	4972.340	3462.709	1387.148	1076.055	3936.899	935.416	1619604.997	508.997
kin_afterCID_103	LT02A2_cell09	6798.728	4076.188	4975.013	17282.567	611.309	4949.065	3464.880	1388.506	1076.348	3950.083	936.567	1619609.998	513.998
kin_afterCID_104	LT02A2_cell09	6842.830	4076.188	5007.185	17491.644	608.108	4975.621	3468.080	1394.574	1080.985	3992.168	939.101	1619614.997	518.997
kin_afterCID_105	LT02A2_cell09	6838.511	4076.188	5004.366	17394.872	613.681	4967.544	3462.507	1374.931	1066.537	3901.823	927.074	1619619.998	523.998
kin_afterCID_106	LT02A2_cell09	6774.246	4076.188	4958.612	17337.089	608.533	4920.589	3467.655	1377.464	1068.739	3933.915	928.837	1619624.998	528.998
kin_afterCID_107	LT02A2_cell09	6760.841	4076.188	4946.862	17448.650	605.870	4894.896	3470.318	1376.546	1068.791	3951.932	926.918	1619629.998	533.998
kin_afterCID_108	LT02A2_cell09	6849.007	4076.188	5011.433	17700.215	606.743	4951.328	3469.446	1382.679	1071.788	3986.909	927.246	1619634.997	538.997
kin_afterCID_109	LT02A2_cell09	6742.763	4076.188	4934.748	17512.200	600.991	4880.326	3475.197	1374.472	1065.911	3981.830	923.563	1619639.997	543.997
kin_afterCID_110	LT02A2_cell09	6858.962	4076.188	5019.056	17738.216	607.526	4953.492	3468.662	1395.700	1081.481	4029.089	934.470	1619644.998	548.998
kin_afterCID_111	LT02A2_cell09	6751.386	4076.188	4940.929	17455.219	608.802	4872.013	3467.386	1391.769	1079.638	4003.951	933.123	1619649.998	553.998
kin_afterCID_112	LT02A2_cell09	6834.038	4076.188	5000.817	17614.059	610.749	4934.168	3465.439	1391.026	1079.348	3981.591	934.465	1619654.997	558.997
kin_afterCID_113	LT02A2_cell09	6792.670	4076.188	4970.261	17605.831	602.781	4916.134	3473.407	1374.715	1067.693	3942.285	929.134	1619659.997	563.997
kin_afterCID_114	LT02A2_cell09	6854.527	4076.188	5016.537	17727.100	605.176	4958.877	3471.012	1373.660	1066.741	3926.101	928.638	1619664.997	568.997
kin_afterCID_115	LT02A2_cell09	6878.425	4076.188	5032.343	17818.726	605.400	4970.139	3470.788	1370.910	1063.052	3930.260	924.490	1619669.998	573.998
kin_afterCID_116	LT02A2_cell09	6818.290	4076.188	4989.057	17603.878	607.593	4928.980	3468.595	1376.917	1068.115	3928.380	929.977	1619675.010	579.010
kin_afterCID_117	LT02A2_cell09	6786.448	4076.188	4966.364	17599.911	606.474	4896.354	3469.714	1377.313	1068.714	3943.437	928.778	1619680.002	584.002
kin_afterCID_118	LT02A2_cell09	6815.964	4076.188	4987.160	17755.230	604.080	4912.744	3472.109	1391.859	1079.353	4007.138	936.851	1619684.998	588.998
kin_afterCID_119	LT02A2_cell09	6741.669	4076.188	4933.203	17608.374	603.050	4854.855	3473.138	1376.438	1068.249	3964.361	927.090	1619689.997	593.997
kin_afterCID_120	LT02A2_cell09	6730.683	4076.188	4926.568	17566.727	600.163	4859.756	3476.025	1378.824	1071.225	3964.821	932.332	1619694.997	598.997
