# Supplementary material for: Mandipropamid as a chemical inducer of proximity for in vivo applications
Source: Nat Chem Biol. 2021 Dec 21;18(1):64–9. doi: 10.1038/s41589-021-00922-3 (PMC8709788; doi:10.1038/s41589-021-00922-3)
Supplement: Source Data Fig. 2 — Single-cell trajectories, luminescence intensities of luciferase assay and two-color RICS binding efficiencies. [file 41589_2021_922_MOESM21_ESM.zip › Figure_02/Figure_02bcd/Single-Cell Trajectories/ABAAM_5uM/exp01_ABAAM_LT02A3_cell10_intensities.csv]

name	cellID	ff_488nm_cell	area_cell	fullframe_488nm	ff_488nm_mito	area_mito	ff_488nm_cyto	area_cyto	ff_561nm_tf_cell	fullframe_561nm	ff_561nm_tf_mito	ff_561nm_tf_cyto	FrameTimeAbs	FrameTimeRel
t0_	LT02A3_cell10	6537.914	2603.891	3335.138	8876.076	514.265	5962.483	2089.626	1752.859	993.847	4118.280	1170.719	1619762.000	-34.000
tend_	LT02A3_cell10	6092.670	2603.891	3115.063	11951.094	516.190	4644.158	2087.701	1759.496	996.055	4041.099	1195.363	1620434.000	638.000
kin_afterCID_1	LT02A3_cell10	6972.003	2603.891	3540.157	9430.041	524.225	6352.401	2079.666	1813.397	1025.442	4239.227	1201.915	1619804.109	4.109
kin_afterCID_2	LT02A3_cell10	6890.959	2603.891	3501.154	9359.906	521.069	6270.047	2084.165	1779.815	1005.664	4171.018	1181.447	1619808.998	8.998
kin_afterCID_3	LT02A3_cell10	6924.225	2603.891	3519.928	9496.889	521.808	6279.469	2082.084	1767.461	1001.476	4137.202	1173.561	1619814.000	14.000
kin_afterCID_4	LT02A3_cell10	6834.224	2603.891	3474.769	9433.955	520.913	6183.871	2083.068	1755.713	994.683	4108.511	1167.307	1619819.000	19.000
kin_afterCID_5	LT02A3_cell10	6848.784	2603.891	3482.019	9549.047	520.443	6174.262	2083.449	1767.701	1002.833	4134.010	1176.601	1619823.999	23.999
kin_afterCID_6	LT02A3_cell10	6790.704	2603.891	3454.044	9596.682	519.861	6090.754	2084.031	1746.799	989.922	4093.529	1161.408	1619829.000	29.000
kin_afterCID_7	LT02A3_cell10	6737.100	2603.891	3427.769	9626.965	526.687	6004.252	2077.249	1773.415	1003.081	4138.160	1173.810	1619834.000	34.000
kin_afterCID_8	LT02A3_cell10	6702.793	2603.891	3411.848	9779.022	521.136	5932.979	2082.800	1762.641	996.531	4138.488	1168.161	1619838.999	38.999
kin_afterCID_9	LT02A3_cell10	6813.434	2603.891	3465.293	10124.235	519.973	5987.334	2083.919	1748.292	992.230	4107.035	1159.746	1619843.999	43.999
kin_afterCID_10	LT02A3_cell10	6774.333	2603.891	3446.285	10216.841	521.830	5911.532	2082.061	1749.473	993.467	4087.063	1163.599	1619849.055	49.055
kin_afterCID_11	LT02A3_cell10	6740.712	2603.891	3428.980	10361.479	519.391	5838.533	2084.501	1740.448	986.778	4069.180	1160.203	1619854.000	54.000
kin_afterCID_12	LT02A3_cell10	6678.802	2603.891	3400.421	10439.106	514.892	5750.544	2089.626	1734.145	987.245	4059.104	1161.024	1619859.000	59.000
kin_afterCID_13	LT02A3_cell10	6717.679	2603.891	3418.361	10682.778	514.937	5738.175	2090.074	1738.443	988.324	4062.174	1165.543	1619864.001	64.001
kin_afterCID_14	LT02A3_cell10	6664.418	2603.891	3393.753	10756.776	514.847	5652.369	2090.566	1731.815	986.293	4045.695	1161.200	1619869.224	69.224
kin_afterCID_15	LT02A3_cell10	6650.228	2603.891	3385.372	10901.932	513.370	5606.135	2090.521	1721.887	980.284	4020.736	1157.358	1619874.000	74.000
kin_afterCID_16	LT02A3_cell10	6717.408	2603.891	3418.614	11146.677	512.318	5632.485	2091.573	1738.991	987.596	4055.319	1171.620	1619879.000	79.000
kin_afterCID_17	LT02A3_cell10	6698.998	2603.891	3410.063	11286.347	513.818	5571.257	2090.074	1748.292	993.527	4079.953	1175.083	1619883.998	83.998
kin_afterCID_18	LT02A3_cell10	6628.280	2603.891	3375.883	11309.535	515.496	5472.766	2088.395	1754.354	996.305	4098.924	1175.624	1619888.999	88.999
kin_afterCID_19	LT02A3_cell10	6692.239	2603.891	3405.443	11513.121	511.736	5513.062	2092.155	1739.533	987.644	4055.639	1173.019	1619894.002	94.002
kin_afterCID_20	LT02A3_cell10	6584.656	2603.891	3353.640	11446.335	512.027	5394.658	2091.864	1745.695	990.640	4069.754	1176.833	1619899.000	99.000
kin_afterCID_21	LT02A3_cell10	6649.027	2603.891	3385.877	11698.518	510.864	5416.553	2093.028	1725.742	982.839	4029.089	1163.544	1619904.493	104.493
kin_afterCID_22	LT02A3_cell10	6649.025	2603.891	3384.946	11761.856	510.103	5403.314	2093.833	1751.487	992.644	4092.734	1181.089	1619909.001	109.001
kin_afterCID_23	LT02A3_cell10	6697.196	2603.891	3408.600	11895.385	507.708	5438.164	2096.183	1754.305	994.294	4087.243	1189.254	1619913.999	113.999
kin_afterCID_24	LT02A3_cell10	6677.428	2603.891	3400.090	11906.019	509.297	5406.105	2094.594	1726.638	982.886	4013.003	1170.713	1619919.000	119.000
kin_afterCID_25	LT02A3_cell10	6589.530	2603.891	3356.244	11823.613	510.170	5314.159	2093.722	1731.872	984.603	4041.862	1169.005	1619924.001	124.001
kin_afterCID_26	LT02A3_cell10	6546.815	2603.891	3335.154	11818.969	510.192	5262.098	2093.699	1755.121	995.453	4122.966	1178.125	1619928.999	128.999
kin_afterCID_27	LT02A3_cell10	6610.183	2603.891	3362.607	11996.335	509.409	5300.192	2094.483	1748.697	992.274	4111.791	1173.958	1619933.999	133.999
kin_afterCID_28	LT02A3_cell10	6553.236	2603.891	3338.389	11927.432	503.277	5265.658	2100.615	1748.878	994.777	4107.205	1183.858	1619938.999	138.999
kin_afterCID_29	LT02A3_cell10	6514.616	2603.891	3318.426	11907.355	505.425	5215.751	2098.466	1745.988	990.592	4107.064	1177.312	1619944.000	144.000
kin_afterCID_30	LT02A3_cell10	6643.054	2603.891	3383.244	12182.114	504.597	5311.658	2099.294	1755.259	996.594	4125.204	1185.607	1619949.000	149.000
kin_afterCID_31	LT02A3_cell10	6570.824	2603.891	3347.673	12009.811	506.992	5255.530	2097.034	1734.039	987.973	4052.745	1173.389	1619953.999	153.999
kin_afterCID_32	LT02A3_cell10	6597.728	2603.891	3358.696	12098.460	505.313	5273.216	2098.578	1738.912	988.214	4076.910	1175.949	1619958.999	158.999
kin_afterCID_33	LT02A3_cell10	6507.392	2603.891	3318.241	11922.098	506.701	5198.003	2097.817	1749.244	993.596	4098.644	1181.505	1619964.000	164.000
kin_afterCID_34	LT02A3_cell10	6492.509	2603.891	3309.801	11945.974	507.462	5172.362	2096.474	1732.712	984.162	4072.969	1166.218	1619969.000	169.000
kin_afterCID_35	LT02A3_cell10	6570.338	2603.891	3346.854	12056.082	508.312	5239.694	2095.579	1752.103	993.931	4103.696	1181.692	1619974.000	174.000
kin_afterCID_36	LT02A3_cell10	6508.054	2603.891	3317.127	11992.829	506.835	5182.445	2097.056	1719.825	979.376	4024.282	1162.863	1619978.999	178.999
kin_afterCID_37	LT02A3_cell10	6574.604	2603.891	3350.312	12060.132	509.454	5240.297	2094.438	1738.037	988.249	4052.315	1175.109	1619984.000	184.000
kin_afterCID_38	LT02A3_cell10	6560.466	2603.891	3340.946	12048.936	507.976	5230.087	2096.004	1728.095	984.134	4028.970	1170.418	1619988.999	188.999
kin_afterCID_39	LT02A3_cell10	6493.905	2603.891	3311.299	11942.367	513.102	5156.795	2090.790	1744.638	990.354	4067.087	1174.685	1619994.000	194.000
kin_afterCID_40	LT02A3_cell10	6544.787	2603.891	3331.925	12070.314	509.431	5200.824	2094.460	1735.455	986.525	4051.880	1172.036	1619998.999	198.999
kin_afterCID_41	LT02A3_cell10	6623.685	2603.891	3371.617	12239.267	510.080	5255.654	2093.811	1739.893	985.407	4064.823	1173.509	1620003.999	203.999
kin_afterCID_42	LT02A3_cell10	6420.446	2603.891	3275.031	11914.689	506.634	5093.204	2097.258	1710.448	972.610	4013.881	1154.009	1620009.000	209.000
kin_afterCID_43	LT02A3_cell10	6558.253	2603.891	3340.668	12132.645	511.915	5194.176	2091.976	1747.239	994.301	4082.364	1175.824	1620014.000	214.000
kin_afterCID_44	LT02A3_cell10	6570.088	2603.891	3345.836	12130.733	506.746	5226.437	2097.146	1714.589	978.047	3994.113	1163.775	1620018.999	218.999
kin_afterCID_45	LT02A3_cell10	6557.717	2603.891	3340.145	12141.272	509.901	5198.082	2093.990	1742.814	991.914	4062.166	1178.036	1620023.999	223.999
kin_afterCID_46	LT02A3_cell10	6445.777	2603.891	3285.879	11947.403	509.364	5107.847	2094.527	1705.441	970.843	3976.061	1153.253	1620029.000	229.000
kin_afterCID_47	LT02A3_cell10	6574.271	2603.891	3349.121	12148.292	513.236	5205.902	2090.655	1721.087	980.653	3988.596	1164.435	1620034.453	234.453
kin_afterCID_48	LT02A3_cell10	6452.445	2603.891	3288.359	11971.210	513.169	5097.862	2090.723	1740.427	989.009	4052.865	1172.838	1620039.000	239.000
kin_afterCID_49	LT02A3_cell10	6501.686	2603.891	3311.726	12084.549	507.148	5151.335	2096.743	1726.696	981.061	4028.367	1169.981	1620043.999	243.999
kin_afterCID_50	LT02A3_cell10	6558.366	2603.891	3340.974	12228.817	508.156	5183.445	2095.736	1720.941	977.974	4017.460	1164.102	1620049.000	249.000
kin_afterCID_51	LT02A3_cell10	6424.139	2603.891	3273.715	12027.632	503.993	5079.255	2099.899	1745.188	992.909	4077.672	1185.373	1620054.000	254.000
kin_afterCID_52	LT02A3_cell10	6435.662	2603.891	3281.893	12010.028	506.544	5089.361	2097.347	1731.468	983.481	4041.733	1173.501	1620058.999	258.999
kin_afterCID_53	LT02A3_cell10	6466.883	2603.891	3295.972	12107.507	505.895	5106.746	2097.996	1715.816	977.132	4013.875	1161.680	1620063.999	263.999
kin_afterCID_54	LT02A3_cell10	6509.900	2603.891	3317.302	12205.186	509.185	5125.479	2094.706	1741.894	989.330	4074.245	1174.942	1620069.000	269.000
kin_afterCID_55	LT02A3_cell10	6419.099	2603.891	3272.158	12059.413	506.656	5056.496	2097.235	1709.764	971.575	4007.931	1154.567	1620073.999	273.999
kin_afterCID_56	LT02A3_cell10	6432.934	2603.891	3280.571	12030.579	508.111	5075.815	2095.781	1741.510	989.330	4052.200	1181.296	1620078.999	278.999
kin_afterCID_57	LT02A3_cell10	6467.327	2603.891	3295.136	12095.267	510.326	5095.462	2093.565	1721.002	980.625	3989.445	1168.047	1620083.999	283.999
kin_afterCID_58	LT02A3_cell10	6490.635	2603.891	3306.039	12126.395	507.395	5126.667	2096.497	1723.568	978.954	3996.732	1173.416	1620089.000	289.000
kin_afterCID_59	LT02A3_cell10	6466.940	2603.891	3297.069	12058.220	509.140	5107.950	2094.751	1723.827	980.834	3973.953	1176.923	1620093.999	293.999
kin_afterCID_60	LT02A3_cell10	6478.126	2603.891	3298.806	12124.455	507.014	5112.872	2096.877	1716.992	978.520	3970.338	1172.145	1620099.000	299.000
kin_afterCID_61	LT02A3_cell10	6500.916	2603.891	3311.678	12161.806	508.290	5127.863	2095.602	1738.902	987.224	4020.179	1185.577	1620104.000	304.000
kin_afterCID_62	LT02A3_cell10	6477.951	2603.891	3298.458	12119.464	509.543	5105.403	2094.348	1718.169	978.029	3964.820	1171.571	1620108.999	308.999
kin_afterCID_63	LT02A3_cell10	6586.430	2603.891	3355.350	12311.541	512.251	5184.326	2091.640	1745.107	989.931	4023.819	1187.041	1620114.000	314.000
kin_afterCID_64	LT02A3_cell10	6478.316	2603.891	3301.058	12167.421	507.059	5102.570	2096.833	1732.392	985.406	4003.752	1183.129	1620119.000	319.000
kin_afterCID_65	LT02A3_cell10	6556.890	2603.891	3340.780	12317.458	507.865	5161.112	2096.027	1738.313	987.092	4027.223	1183.714	1620123.999	323.999
kin_afterCID_66	LT02A3_cell10	6456.196	2603.891	3291.547	12125.892	509.118	5078.222	2094.773	1734.352	987.004	4005.892	1182.272	1620129.478	329.478
kin_afterCID_67	LT02A3_cell10	6474.259	2603.891	3302.797	12160.207	508.402	5093.803	2096.116	1731.623	983.862	3997.968	1181.618	1620133.999	333.999
kin_afterCID_68	LT02A3_cell10	6505.458	2603.891	3315.332	12244.360	509.073	5110.816	2094.818	1724.387	979.203	3993.929	1172.853	1620138.999	338.999
kin_afterCID_69	LT02A3_cell10	6471.005	2603.891	3299.736	12157.390	511.378	5081.339	2092.513	1729.010	982.533	3990.483	1176.340	1620143.999	343.999
kin_afterCID_70	LT02A3_cell10	6453.899	2603.891	3289.889	12160.063	512.475	5055.676	2091.416	1745.419	988.164	4045.598	1181.790	1620149.000	349.000
kin_afterCID_71	LT02A3_cell10	6548.974	2603.891	3337.596	12427.756	509.946	5116.831	2094.214	1734.617	985.254	4042.348	1172.546	1620154.007	354.007
kin_afterCID_72	LT02A3_cell10	6487.149	2603.891	3303.713	12333.764	509.342	5065.400	2094.550	1723.173	980.934	4016.697	1165.446	1620158.999	358.999
kin_afterCID_73	LT02A3_cell10	6442.915	2603.891	3286.538	12232.730	516.839	5007.986	2087.813	1725.664	982.150	4006.977	1160.551	1620163.999	363.999
kin_afterCID_74	LT02A3_cell10	6477.237	2603.891	3300.169	12288.924	516.145	5040.436	2087.746	1740.291	985.086	4048.712	1169.589	1620169.000	369.000
kin_afterCID_75	LT02A3_cell10	6515.254	2603.891	3318.995	12360.962	521.942	5049.742	2081.949	1752.920	992.815	4063.476	1173.667	1620173.999	373.999
kin_afterCID_76	LT02A3_cell10	6534.557	2603.891	3327.042	12373.378	519.346	5079.803	2084.590	1746.816	992.500	4032.764	1177.284	1620178.999	378.999
kin_afterCID_77	LT02A3_cell10	6514.827	2603.891	3317.476	12366.530	517.555	5063.200	2086.336	1735.794	984.098	4014.153	1170.603	1620183.999	383.999
kin_afterCID_78	LT02A3_cell10	6444.260	2603.891	3284.028	12263.156	514.512	5011.352	2089.380	1734.028	985.844	4014.672	1172.418	1620189.000	389.000
kin_afterCID_79	LT02A3_cell10	6383.200	2603.891	3255.973	12131.739	518.786	4952.929	2085.105	1745.994	990.065	4042.497	1174.611	1620194.001	394.001
kin_afterCID_80	LT02A3_cell10	6482.972	2603.891	3302.098	12370.865	517.242	5023.472	2086.649	1733.630	986.836	4016.726	1167.692	1620199.003	399.003
kin_afterCID_81	LT02A3_cell10	6502.310	2603.891	3311.672	12401.232	519.704	5031.380	2084.187	1737.463	986.655	4030.459	1165.691	1620204.000	404.000
kin_afterCID_82	LT02A3_cell10	6388.672	2603.891	3258.527	12132.133	521.942	4948.794	2081.949	1759.748	996.767	4060.805	1182.875	1620209.002	409.002
kin_afterCID_83	LT02A3_cell10	6489.110	2603.891	3303.535	12314.616	515.810	5050.060	2088.082	1736.750	987.020	4002.047	1177.163	1620214.352	414.352
kin_afterCID_84	LT02A3_cell10	6450.644	2603.891	3287.402	12219.156	516.884	5021.971	2087.007	1741.432	988.097	4000.909	1181.832	1620219.000	419.000
kin_afterCID_85	LT02A3_cell10	6479.002	2603.891	3301.414	12224.520	520.913	5042.159	2082.979	1750.042	994.345	3996.914	1188.143	1620224.000	424.000
kin_afterCID_86	LT02A3_cell10	6468.994	2603.891	3295.040	12207.409	517.175	5046.777	2086.716	1730.062	982.094	3958.282	1177.817	1620229.001	429.001
kin_afterCID_87	LT02A3_cell10	6449.291	2603.891	3286.627	12138.980	522.882	5019.678	2081.009	1747.377	990.917	3982.890	1185.674	1620233.999	433.999
kin_afterCID_88	LT02A3_cell10	6530.918	2603.891	3325.460	12351.633	522.434	5069.950	2081.457	1748.457	993.361	3991.548	1185.453	1620239.000	439.000
kin_afterCID_89	LT02A3_cell10	6474.465	2603.891	3296.015	12246.205	521.808	5027.963	2082.084	1745.829	990.579	3987.035	1184.142	1620244.010	444.010
kin_afterCID_90	LT02A3_cell10	6471.799	2603.891	3296.448	12277.963	520.622	5020.803	2083.270	1740.639	988.802	3984.063	1179.994	1620249.001	449.001
kin_afterCID_91	LT02A3_cell10	6490.579	2603.891	3305.030	12275.693	525.433	5028.104	2078.458	1755.504	996.595	4006.126	1186.547	1620254.538	454.538
kin_afterCID_92	LT02A3_cell10	6460.554	2603.891	3293.500	12285.959	520.599	5004.668	2083.382	1740.974	987.340	3994.491	1177.817	1620259.000	459.000
kin_afterCID_93	LT02A3_cell10	6446.375	2603.891	3286.593	12215.972	521.629	5000.937	2082.307	1757.430	996.697	4018.113	1191.095	1620264.002	464.002
kin_afterCID_94	LT02A3_cell10	6480.975	2603.891	3300.911	12328.711	522.144	5014.114	2081.837	1768.487	1002.354	4054.533	1195.086	1620269.000	469.000
kin_afterCID_95	LT02A3_cell10	6374.442	2603.891	3250.220	12176.221	517.354	4935.832	2086.582	1739.792	988.300	4002.544	1178.741	1620274.001	474.001
kin_afterCID_96	LT02A3_cell10	6374.357	2603.891	3250.507	12164.162	518.607	4934.441	2085.284	1756.036	995.997	4035.659	1189.097	1620279.001	479.001
kin_afterCID_97	LT02A3_cell10	6416.785	2603.891	3268.068	12217.272	516.190	4982.597	2087.701	1752.292	992.875	4016.750	1192.398	1620284.001	484.001
kin_afterCID_98	LT02A3_cell10	6494.866	2603.891	3308.668	12378.157	517.891	5034.222	2086.000	1759.562	995.160	4035.410	1194.537	1620289.002	489.002
kin_afterCID_99	LT02A3_cell10	6478.550	2603.891	3301.007	12305.230	515.899	5038.899	2087.992	1750.083	990.592	4000.799	1193.978	1620294.001	494.001
kin_afterCID_100	LT02A3_cell10	6505.420	2603.891	3311.804	12386.432	514.915	5055.802	2088.977	1748.929	990.191	4000.501	1193.936	1620298.999	498.999
kin_afterCID_101	LT02A3_cell10	6495.846	2603.891	3310.047	12381.956	517.130	5037.181	2086.761	1770.870	1002.734	4052.393	1205.475	1620304.003	504.003
kin_afterCID_102	LT02A3_cell10	6415.212	2603.891	3269.992	12202.951	515.899	4985.047	2088.082	1741.601	987.512	3976.936	1189.282	1620309.000	509.000
kin_afterCID_103	LT02A3_cell10	6447.521	2603.891	3284.763	12239.698	524.292	4987.243	2079.599	1773.920	1003.134	4035.323	1203.793	1620314.001	514.001
kin_afterCID_104	LT02A3_cell10	6496.112	2603.891	3309.082	12390.478	519.503	5026.809	2084.523	1751.077	994.281	3987.044	1193.765	1620319.124	519.124
kin_afterCID_105	LT02A3_cell10	6435.133	2603.891	3278.656	12225.466	523.083	4979.531	2080.808	1773.543	1002.211	4037.135	1204.511	1620324.000	524.000
kin_afterCID_106	LT02A3_cell10	6535.827	2603.891	3328.522	12471.305	520.487	5052.993	2083.404	1746.792	990.831	3972.221	1190.824	1620329.002	529.002
kin_afterCID_107	LT02A3_cell10	6504.408	2603.891	3312.691	12419.694	525.344	5009.278	2078.592	1763.991	999.496	4017.440	1194.431	1620334.003	534.003
kin_afterCID_108	LT02A3_cell10	6460.439	2603.891	3291.493	12384.044	520.756	4979.618	2083.135	1762.045	1000.402	4013.629	1199.179	1620339.000	539.000
kin_afterCID_109	LT02A3_cell10	6389.633	2603.891	3255.724	12236.711	520.196	4929.905	2083.695	1778.794	1004.958	4060.224	1209.233	1620344.004	544.004
kin_afterCID_110	LT02A3_cell10	6410.439	2603.891	3267.946	12285.464	521.920	4937.656	2081.972	1766.869	1000.177	4025.599	1200.638	1620349.004	549.004
kin_afterCID_111	LT02A3_cell10	6380.366	2603.891	3252.250	12228.160	521.830	4914.725	2082.061	1778.711	1008.765	4042.155	1211.421	1620353.999	553.999
kin_afterCID_112	LT02A3_cell10	6363.617	2603.891	3243.414	12201.760	520.331	4905.649	2083.561	1779.829	1005.596	4061.804	1209.948	1620358.999	558.999
kin_afterCID_113	LT02A3_cell10	6411.821	2603.891	3268.853	12288.549	521.271	4940.766	2082.710	1782.595	1009.193	4052.923	1214.325	1620364.003	564.003
kin_afterCID_114	LT02A3_cell10	6435.443	2603.891	3280.777	12318.821	520.308	4966.110	2083.673	1764.636	999.011	4000.490	1206.279	1620369.438	569.438
kin_afterCID_115	LT02A3_cell10	6483.193	2603.891	3305.020	12419.155	523.195	4990.422	2080.785	1757.139	995.636	3986.278	1196.602	1620374.000	574.000
kin_afterCID_116	LT02A3_cell10	6406.238	2603.891	3264.165	12331.946	521.517	4922.184	2082.375	1765.268	998.831	4020.617	1200.431	1620379.003	579.003
kin_afterCID_117	LT02A3_cell10	6480.996	2603.891	3300.183	12464.306	523.106	4976.726	2080.830	1778.388	1005.564	4046.480	1208.181	1620384.001	584.001
kin_afterCID_118	LT02A3_cell10	6445.665	2603.891	3283.732	12425.340	519.189	4956.444	2084.702	1766.592	998.487	4025.342	1204.057	1620389.000	589.000
kin_afterCID_119	LT02A3_cell10	6360.362	2603.891	3244.073	12270.872	518.988	4888.750	2085.127	1762.503	1000.500	4019.626	1200.607	1620394.000	594.000
kin_afterCID_120	LT02A3_cell10	6369.833	2603.891	3247.278	12268.132	521.069	4894.228	2082.822	1769.998	999.423	4034.577	1203.458	1620399.000	599.000
