# Supplementary material for: Mandipropamid as a chemical inducer of proximity for in vivo applications
Source: Nat Chem Biol. 2021 Dec 21;18(1):64–9. doi: 10.1038/s41589-021-00922-3 (PMC8709788; doi:10.1038/s41589-021-00922-3)
Supplement: Source Data Fig. 2 — Single-cell trajectories, luminescence intensities of luciferase assay and two-color RICS binding efficiencies. [file 41589_2021_922_MOESM21_ESM.zip › Figure_02/Figure_02bcd/Single-Cell Trajectories/ABAAM_5uM/exp01_ABAAM_LT02A4_cell18_intensities.csv]

name	cellID	ff_488nm_cell	area_cell	fullframe_488nm	ff_488nm_mito	area_mito	ff_488nm_cyto	area_cyto	ff_561nm_tf_cell	fullframe_561nm	ff_561nm_tf_mito	ff_561nm_tf_cyto	FrameTimeAbs	FrameTimeRel
t0_	LT02A4_cell18	6584.716	3117.083	3918.189	17358.487	341.531	5259.007	2775.552	2166.560	1346.630	6803.912	1595.935	1620494.000	-18.000
tend_	LT02A4_cell18	5845.811	3117.083	3507.836	19383.462	303.550	4380.659	2820.112	2001.596	1256.290	6755.287	1487.567	1621171.000	659.000
kin_afterCID_1	LT02A4_cell18	6889.772	3117.083	4089.966	18392.748	345.716	5448.448	2777.007	2187.541	1357.035	7001.413	1585.853	1620520.118	4.118
kin_afterCID_2	LT02A4_cell18	6798.472	3117.083	4038.096	18354.501	342.605	5365.357	2780.073	2142.059	1335.162	6905.197	1552.827	1620525.000	9.000
kin_afterCID_3	LT02A4_cell18	6782.188	3117.083	4028.376	18457.782	344.485	5326.016	2777.969	2139.305	1330.757	6961.860	1539.164	1620529.999	13.999
kin_afterCID_4	LT02A4_cell18	6646.104	3117.083	3950.823	18068.733	346.633	5210.553	2776.402	2148.744	1339.839	6937.917	1548.401	1620535.000	19.000
kin_afterCID_5	LT02A4_cell18	6703.805	3117.083	3983.675	18506.486	345.425	5227.081	2777.298	2141.623	1333.810	6952.090	1541.075	1620540.000	24.000
kin_afterCID_6	LT02A4_cell18	6690.745	3117.083	3976.843	18545.449	341.777	5225.657	2780.274	2109.254	1315.798	6852.453	1524.319	1620544.999	28.999
kin_afterCID_7	LT02A4_cell18	6696.552	3117.083	3982.768	18707.934	343.634	5203.342	2778.551	2105.412	1312.386	6819.191	1520.444	1620550.000	34.000
kin_afterCID_8	LT02A4_cell18	6621.368	3117.083	3938.359	18540.502	341.150	5150.621	2781.930	2107.740	1314.720	6799.913	1529.984	1620554.999	38.999
kin_afterCID_9	LT02A4_cell18	6558.657	3117.083	3903.110	18490.897	339.136	5096.565	2783.497	2104.240	1312.219	6795.798	1530.473	1620559.999	43.999
kin_afterCID_10	LT02A4_cell18	6651.715	3117.083	3956.371	18903.087	335.040	5171.188	2787.145	2097.709	1307.594	6817.463	1528.433	1620564.999	48.999
kin_afterCID_11	LT02A4_cell18	6563.366	3117.083	3904.563	18902.079	330.116	5096.826	2792.158	2117.063	1318.749	6952.127	1543.438	1620570.000	54.000
kin_afterCID_12	LT02A4_cell18	6542.659	3117.083	3894.358	18959.476	331.571	5059.340	2790.838	2094.400	1307.032	6860.597	1526.069	1620574.999	58.999
kin_afterCID_13	LT02A4_cell18	6482.678	3117.083	3860.481	18779.051	333.630	5003.829	2788.689	2111.661	1316.936	6868.665	1540.550	1620580.000	64.000
kin_afterCID_14	LT02A4_cell18	6479.214	3117.083	3857.939	19100.383	331.213	4973.480	2791.330	2081.934	1301.185	6835.848	1515.788	1620584.999	68.999
kin_afterCID_15	LT02A4_cell18	6424.831	3117.083	3828.348	19086.187	333.272	4904.049	2789.182	2102.690	1309.587	6920.570	1524.962	1620590.000	74.000
kin_afterCID_16	LT02A4_cell18	6523.292	3117.083	3883.007	19631.480	330.609	4963.082	2791.666	2088.927	1304.452	6886.351	1518.896	1620594.999	78.999
kin_afterCID_17	LT02A4_cell18	6440.061	3117.083	3834.768	19318.216	331.840	4900.591	2790.748	2109.015	1313.734	6910.390	1535.993	1620599.999	83.999
kin_afterCID_18	LT02A4_cell18	6483.150	3117.083	3860.313	19537.567	337.211	4894.836	2785.153	2079.161	1299.864	6793.171	1506.425	1620604.999	88.999
kin_afterCID_19	LT02A4_cell18	6453.940	3117.083	3844.641	19500.104	333.048	4888.230	2789.450	2098.113	1309.504	6861.836	1527.346	1620610.000	94.000
kin_afterCID_20	LT02A4_cell18	6484.150	3117.083	3863.356	19693.190	334.906	4889.290	2787.458	2082.365	1300.382	6793.317	1514.388	1620615.000	99.000
kin_afterCID_21	LT02A4_cell18	6442.712	3117.083	3838.375	19747.316	329.579	4864.608	2792.964	2079.826	1298.729	6824.350	1517.966	1620620.000	104.000
kin_afterCID_22	LT02A4_cell18	6412.764	3117.083	3819.793	19793.530	325.282	4848.446	2797.530	2073.595	1295.569	6839.751	1517.247	1620624.999	108.999
kin_afterCID_23	LT02A4_cell18	6399.729	3117.083	3814.973	19933.584	324.297	4822.833	2798.649	2068.011	1293.822	6835.333	1513.373	1620630.000	114.000
kin_afterCID_24	LT02A4_cell18	6367.880	3117.083	3795.490	19850.888	323.022	4804.622	2799.119	2073.105	1294.154	6867.384	1517.987	1620635.137	119.137
kin_afterCID_25	LT02A4_cell18	6307.045	3117.083	3758.361	19661.609	327.632	4733.818	2794.643	2049.943	1280.950	6742.256	1497.964	1620640.099	124.099
kin_afterCID_26	LT02A4_cell18	6314.718	3117.083	3765.230	19671.716	328.527	4736.342	2793.927	2061.844	1289.733	6756.876	1507.855	1620644.999	128.999
kin_afterCID_27	LT02A4_cell18	6390.699	3117.083	3808.045	19893.708	331.079	4781.100	2791.554	2071.754	1294.296	6752.597	1514.582	1620650.000	134.000
kin_afterCID_28	LT02A4_cell18	6310.654	3117.083	3762.829	19664.061	334.369	4701.750	2787.772	2073.010	1296.837	6749.429	1510.304	1620654.999	138.999
kin_afterCID_29	LT02A4_cell18	6412.181	3117.083	3820.984	19971.435	335.600	4771.365	2786.854	2083.141	1301.595	6759.699	1518.007	1620660.000	144.000
kin_afterCID_30	LT02A4_cell18	6340.877	3117.083	3780.911	19890.267	331.034	4726.871	2790.793	2059.181	1286.411	6730.586	1503.401	1620665.000	149.000
kin_afterCID_31	LT02A4_cell18	6298.748	3117.083	3757.061	19963.951	331.616	4667.742	2790.301	2051.554	1281.623	6762.738	1489.863	1620670.000	154.000
kin_afterCID_32	LT02A4_cell18	6317.637	3117.083	3766.128	20079.749	330.833	4679.921	2790.637	2052.208	1282.714	6790.406	1488.989	1620674.999	158.999
kin_afterCID_33	LT02A4_cell18	6258.185	3117.083	3732.834	19932.173	328.863	4641.453	2792.875	2042.551	1279.022	6756.206	1485.868	1620680.000	164.000
kin_afterCID_34	LT02A4_cell18	6229.097	3117.083	3715.116	19643.857	340.591	4579.231	2781.595	2081.608	1300.406	6841.145	1496.942	1620684.999	168.999
kin_afterCID_35	LT02A4_cell18	6381.705	3117.083	3804.757	20173.863	343.903	4667.258	2778.103	2072.275	1294.157	6812.950	1483.617	1620689.999	173.999
kin_afterCID_36	LT02A4_cell18	6385.568	3117.083	3805.959	20193.880	344.798	4664.007	2777.298	2074.625	1296.804	6801.482	1485.952	1620695.000	179.000
kin_afterCID_37	LT02A4_cell18	6287.582	3117.083	3749.574	19849.190	343.881	4601.356	2778.573	2073.779	1296.067	6782.026	1489.127	1620700.000	184.000
kin_afterCID_38	LT02A4_cell18	6228.560	3117.083	3716.872	19745.681	334.548	4598.797	2788.085	2039.551	1278.305	6694.421	1478.986	1620704.999	188.999
kin_afterCID_39	LT02A4_cell18	6314.109	3117.083	3764.612	19963.990	340.300	4636.234	2782.691	2054.021	1283.789	6726.531	1480.283	1620710.000	194.000
kin_afterCID_40	LT02A4_cell18	6344.177	3117.083	3781.823	20184.024	334.436	4676.523	2787.794	2059.403	1287.898	6782.657	1490.876	1620714.999	198.999
kin_afterCID_41	LT02A4_cell18	6278.813	3117.083	3746.257	19844.655	338.532	4618.924	2786.339	2051.834	1283.047	6704.337	1483.438	1620720.000	204.000
kin_afterCID_42	LT02A4_cell18	6268.378	3117.083	3738.787	19737.064	335.935	4633.149	2789.786	2060.495	1289.559	6710.094	1497.051	1620725.159	209.159
kin_afterCID_43	LT02A4_cell18	6307.959	3117.083	3762.886	19770.834	337.122	4666.608	2789.406	2075.685	1295.232	6748.232	1507.038	1620729.999	213.999
kin_afterCID_44	LT02A4_cell18	6282.009	3117.083	3747.043	19855.859	328.348	4678.638	2794.777	2056.004	1286.544	6708.859	1507.017	1620734.999	218.999
kin_afterCID_45	LT02A4_cell18	6256.556	3117.083	3733.002	19883.053	325.461	4662.668	2797.798	2049.716	1282.939	6710.038	1505.214	1620740.022	224.022
kin_afterCID_46	LT02A4_cell18	6248.283	3117.083	3727.346	19799.134	322.664	4678.499	2800.327	2048.182	1281.803	6704.220	1509.364	1620745.000	229.000
kin_afterCID_47	LT02A4_cell18	6331.445	3117.083	3776.032	20209.655	320.560	4735.743	2802.342	2057.326	1285.129	6794.174	1513.260	1620750.000	234.000
kin_afterCID_48	LT02A4_cell18	6281.496	3117.083	3748.766	20068.361	325.685	4667.814	2797.485	2064.131	1289.103	6802.474	1510.166	1620755.157	239.157
kin_afterCID_49	LT02A4_cell18	6256.103	3117.083	3733.207	20013.985	322.171	4665.452	2800.775	2046.772	1280.534	6742.850	1504.365	1620760.411	244.411
kin_afterCID_50	LT02A4_cell18	6298.025	3117.083	3756.523	20053.475	328.371	4673.100	2795.068	2077.894	1298.195	6815.201	1518.890	1620765.000	249.000
kin_afterCID_51	LT02A4_cell18	6240.461	3117.083	3724.909	19880.690	318.120	4684.787	2805.497	2070.459	1294.322	6808.289	1530.691	1620770.000	254.000
kin_afterCID_52	LT02A4_cell18	6194.171	3117.083	3698.173	19632.072	323.380	4632.864	2800.686	2060.983	1288.465	6740.903	1517.941	1620774.999	258.999
kin_afterCID_53	LT02A4_cell18	6217.929	3117.083	3712.838	19513.957	329.042	4643.122	2794.844	2073.803	1296.484	6709.788	1525.320	1620779.999	263.999
kin_afterCID_54	LT02A4_cell18	6317.374	3117.083	3768.486	19976.567	322.395	4736.319	2800.999	2036.704	1273.776	6659.681	1502.269	1620785.000	269.000
kin_afterCID_55	LT02A4_cell18	6272.291	3117.083	3742.638	19983.727	316.755	4715.260	2807.624	2051.113	1284.939	6753.859	1517.741	1620789.999	273.999
kin_afterCID_56	LT02A4_cell18	6292.485	3117.083	3755.430	20156.250	315.770	4723.838	2808.205	2064.832	1292.161	6817.686	1527.716	1620795.000	279.000
kin_afterCID_57	LT02A4_cell18	6268.451	3117.083	3740.518	19905.632	319.553	4704.998	2804.244	2058.213	1286.452	6756.774	1520.224	1620799.999	283.999
kin_afterCID_58	LT02A4_cell18	6209.446	3117.083	3707.589	19976.464	313.868	4661.868	2810.511	2076.391	1297.537	6923.735	1532.196	1620805.000	289.000
kin_afterCID_59	LT02A4_cell18	6221.283	3117.083	3711.965	20142.300	310.600	4674.299	2813.913	2051.360	1284.476	6860.424	1517.676	1620809.999	293.999
kin_afterCID_60	LT02A4_cell18	6274.308	3117.083	3744.054	20386.955	311.138	4703.466	2813.286	2064.758	1288.497	6947.991	1521.873	1620814.999	298.999
kin_afterCID_61	LT02A4_cell18	6205.032	3117.083	3702.346	20306.712	311.496	4633.208	2813.420	2041.298	1277.438	6911.527	1499.124	1620819.999	303.999
kin_afterCID_62	LT02A4_cell18	6196.958	3117.083	3700.265	20129.974	312.548	4638.203	2812.279	2038.652	1276.603	6846.969	1501.402	1620825.000	309.000
kin_afterCID_63	LT02A4_cell18	6248.172	3117.083	3729.624	20370.047	314.360	4658.760	2809.884	2057.723	1287.739	6914.430	1511.690	1620829.999	313.999
kin_afterCID_64	LT02A4_cell18	6194.200	3117.083	3699.581	20226.389	309.683	4639.582	2815.725	2046.441	1280.924	6884.575	1511.141	1620835.000	319.000
kin_afterCID_65	LT02A4_cell18	6195.380	3117.083	3699.585	20151.728	315.390	4617.965	2809.839	2057.985	1287.821	6892.966	1512.154	1620840.000	324.000
kin_afterCID_66	LT02A4_cell18	6186.240	3117.083	3694.121	20035.148	318.747	4602.772	2806.437	2065.785	1291.140	6893.168	1514.414	1620845.000	329.000
kin_afterCID_67	LT02A4_cell18	6309.618	3117.083	3765.344	20378.762	318.904	4700.249	2806.281	2035.157	1274.406	6746.552	1496.799	1620850.000	334.000
kin_afterCID_68	LT02A4_cell18	6246.499	3117.083	3730.626	20130.824	318.322	4660.809	2807.445	2050.628	1283.081	6795.763	1509.350	1620854.999	338.999
kin_afterCID_69	LT02A4_cell18	6251.376	3117.083	3734.015	20099.202	320.493	4657.858	2805.005	2050.203	1283.344	6770.308	1507.717	1620859.999	343.999
kin_afterCID_70	LT02A4_cell18	6226.931	3117.083	3717.760	19915.175	324.163	4632.036	2800.887	2042.237	1277.356	6711.705	1498.797	1620865.143	349.143
kin_afterCID_71	LT02A4_cell18	6223.529	3117.083	3717.367	20012.435	326.871	4601.600	2798.806	2048.381	1279.079	6769.766	1493.692	1620870.000	354.000
kin_afterCID_72	LT02A4_cell18	6175.731	3117.083	3689.790	19831.596	325.886	4575.252	2799.208	2034.065	1273.681	6691.842	1488.832	1620875.000	359.000
kin_afterCID_73	LT02A4_cell18	6199.875	3117.083	3703.996	19971.671	328.214	4573.536	2796.254	2025.612	1269.654	6681.672	1476.391	1620880.000	364.000
kin_afterCID_74	LT02A4_cell18	6188.820	3117.083	3697.620	19928.087	322.283	4598.272	2802.812	2053.956	1285.149	6783.588	1507.055	1620884.999	368.999
kin_afterCID_75	LT02A4_cell18	6234.414	3117.083	3723.657	20093.580	323.939	4620.975	2800.932	2055.474	1286.454	6796.379	1504.196	1620889.999	373.999
kin_afterCID_76	LT02A4_cell18	6221.823	3117.083	3714.965	20185.973	318.076	4628.649	2807.198	2043.975	1278.160	6824.126	1499.259	1620895.000	379.000
kin_afterCID_77	LT02A4_cell18	6255.545	3117.083	3736.492	20266.983	320.470	4644.156	2804.356	2046.491	1279.577	6829.781	1496.982	1620899.999	383.999
kin_afterCID_78	LT02A4_cell18	6187.843	3117.083	3697.780	19936.471	316.240	4629.894	2808.586	2037.890	1276.321	6757.646	1503.663	1620905.000	389.000
kin_afterCID_79	LT02A4_cell18	6174.560	3117.083	3690.273	19853.546	316.330	4619.371	2812.256	2018.168	1266.116	6701.982	1491.183	1620909.999	393.999
kin_afterCID_80	LT02A4_cell18	6103.658	3117.083	3647.605	19709.353	315.994	4562.750	2809.548	2058.591	1289.085	6825.714	1519.264	1620915.000	399.000
kin_afterCID_81	LT02A4_cell18	6142.361	3117.083	3671.001	19874.226	315.390	4590.112	2810.421	2020.645	1266.910	6711.274	1491.100	1620920.000	404.000
kin_afterCID_82	LT02A4_cell18	6185.980	3117.083	3696.402	19975.312	313.577	4636.949	2812.413	2051.965	1283.460	6806.451	1518.480	1620925.000	409.000
kin_afterCID_83	LT02A4_cell18	6197.909	3117.083	3703.988	20041.112	316.889	4624.831	2808.787	2021.863	1266.546	6695.878	1491.390	1620930.001	414.001
kin_afterCID_84	LT02A4_cell18	6141.714	3117.083	3670.361	19861.469	315.345	4591.515	2809.795	2024.912	1269.852	6709.362	1496.257	1620934.999	418.999
kin_afterCID_85	LT02A4_cell18	6151.603	3117.083	3677.567	19791.040	318.568	4592.509	2807.064	2044.262	1280.250	6742.891	1507.869	1620940.002	424.002
kin_afterCID_86	LT02A4_cell18	6139.675	3117.083	3675.611	19842.776	317.247	4581.332	2807.534	2030.768	1270.807	6732.321	1496.710	1620945.001	429.001
kin_afterCID_87	LT02A4_cell18	6140.259	3117.083	3671.887	19821.371	320.336	4566.658	2805.430	2024.163	1268.919	6682.950	1489.020	1620949.999	433.999
kin_afterCID_88	LT02A4_cell18	6157.360	3117.083	3680.481	19824.681	319.083	4592.290	2806.460	2015.598	1263.104	6634.260	1487.360	1620955.007	439.007
kin_afterCID_89	LT02A4_cell18	6160.172	3117.083	3681.703	19940.194	321.433	4569.246	2804.378	2045.763	1281.916	6765.620	1501.422	1620959.999	443.999
kin_afterCID_90	LT02A4_cell18	6114.943	3117.083	3655.680	19664.216	320.627	4554.573	2805.587	2025.391	1270.208	6655.090	1492.966	1620965.336	449.336
kin_afterCID_91	LT02A4_cell18	6142.559	3117.083	3672.819	19860.981	317.717	4579.258	2807.870	2026.490	1270.935	6685.777	1496.160	1620969.999	453.999
kin_afterCID_92	LT02A4_cell18	6136.166	3117.083	3670.121	19863.373	322.238	4547.075	2803.573	2041.086	1278.064	6752.236	1496.360	1620974.999	458.999
kin_afterCID_93	LT02A4_cell18	6199.714	3117.083	3706.382	20179.879	321.477	4585.817	2804.289	2010.471	1261.608	6665.639	1473.662	1620979.999	463.999
kin_afterCID_94	LT02A4_cell18	6095.679	3117.083	3645.697	19769.626	319.978	4524.821	2806.236	2024.654	1268.721	6711.628	1486.832	1620985.004	469.004
kin_afterCID_95	LT02A4_cell18	6101.710	3117.083	3648.903	19808.776	318.143	4536.506	2808.564	2046.520	1281.934	6803.847	1504.056	1620990.364	474.364
kin_afterCID_96	LT02A4_cell18	6087.976	3117.083	3640.773	19765.393	315.838	4539.489	2810.108	2037.330	1277.494	6756.849	1503.629	1620994.999	478.999
kin_afterCID_97	LT02A4_cell18	6130.318	3117.083	3666.121	19886.452	315.927	4572.400	2809.839	2018.859	1265.614	6676.051	1492.078	1621000.001	484.001
kin_afterCID_98	LT02A4_cell18	6162.895	3117.083	3685.595	20062.972	313.644	4601.610	2811.898	2046.104	1280.464	6802.883	1512.408	1621004.999	488.999
kin_afterCID_99	LT02A4_cell18	6183.109	3117.083	3698.160	20019.383	305.654	4672.133	2820.381	2028.267	1270.823	6704.340	1518.293	1621009.999	493.999
kin_afterCID_100	LT02A4_cell18	6176.138	3117.083	3695.036	19883.984	312.279	4643.638	2813.532	2032.623	1275.306	6666.574	1515.144	1621014.999	498.999
kin_afterCID_101	LT02A4_cell18	6153.424	3117.083	3678.567	19870.633	316.889	4594.653	2808.877	2044.932	1282.619	6743.412	1511.742	1621020.222	504.222
kin_afterCID_102	LT02A4_cell18	6118.610	3117.083	3659.685	19738.805	318.120	4564.713	2807.198	2015.556	1262.674	6652.798	1487.085	1621025.000	509.000
kin_afterCID_103	LT02A4_cell18	6085.132	3117.083	3641.752	19705.646	318.411	4529.753	2806.684	2040.704	1276.175	6777.835	1500.380	1621030.006	514.006
kin_afterCID_104	LT02A4_cell18	6156.931	3117.083	3682.417	19840.035	321.612	4576.967	2803.438	2035.145	1276.918	6707.328	1496.295	1621035.001	519.001
kin_afterCID_105	LT02A4_cell18	6119.957	3117.083	3660.586	19766.614	319.687	4554.447	2805.632	2030.813	1273.917	6704.655	1495.277	1621040.001	524.001
kin_afterCID_106	LT02A4_cell18	6094.330	3117.083	3647.864	19641.338	322.440	4525.461	2802.700	2051.625	1285.492	6765.795	1506.355	1621045.001	529.001
kin_afterCID_107	LT02A4_cell18	6087.852	3117.083	3644.146	19438.963	326.715	4518.282	2798.694	2040.625	1278.166	6661.726	1498.037	1621050.068	534.068
kin_afterCID_108	LT02A4_cell18	6171.663	3117.083	3691.219	19767.788	321.545	4601.958	2803.326	2007.564	1260.630	6569.347	1481.575	1621054.999	538.999
kin_afterCID_109	LT02A4_cell18	6088.755	3117.083	3643.005	19552.800	321.500	4534.545	2803.461	2039.122	1277.907	6687.772	1503.131	1621060.008	544.008
kin_afterCID_110	LT02A4_cell18	6111.604	3117.083	3657.764	19659.446	317.337	4570.480	2807.489	2023.407	1268.795	6638.219	1499.031	1621065.001	549.001
kin_afterCID_111	LT02A4_cell18	6112.359	3117.083	3656.977	19621.941	321.097	4554.930	2804.087	2035.325	1276.291	6657.890	1503.078	1621069.999	553.999
kin_afterCID_112	LT02A4_cell18	6123.682	3117.083	3665.595	19545.775	320.291	4580.767	2804.625	2053.686	1288.146	6680.191	1522.505	1621075.003	559.003
kin_afterCID_113	LT02A4_cell18	6142.720	3117.083	3674.721	19830.737	316.509	4590.298	2807.915	2042.990	1282.263	6717.191	1513.429	1621080.000	564.000
kin_afterCID_114	LT02A4_cell18	6149.332	3117.083	3679.474	19870.816	311.585	4619.632	2813.062	2008.900	1261.587	6607.479	1496.809	1621085.000	569.000
kin_afterCID_115	LT02A4_cell18	6067.736	3117.083	3631.231	19717.822	310.198	4553.339	2814.808	2020.660	1267.193	6697.885	1502.306	1621090.423	574.423
kin_afterCID_116	LT02A4_cell18	6109.467	3117.083	3654.453	19822.682	313.174	4572.140	2811.607	2021.485	1268.612	6683.413	1499.438	1621095.000	579.000
kin_afterCID_117	LT02A4_cell18	6126.075	3117.083	3666.714	19996.860	312.906	4572.249	2812.234	2033.983	1275.234	6772.294	1503.862	1621100.000	584.000
kin_afterCID_118	LT02A4_cell18	6105.155	3117.083	3653.169	19945.291	312.436	4557.924	2812.167	2021.809	1269.483	6738.143	1495.147	1621105.013	589.013
kin_afterCID_119	LT02A4_cell18	6081.170	3117.083	3639.208	19965.893	310.578	4538.992	2814.204	2010.911	1262.240	6740.067	1486.229	1621109.999	593.999
kin_afterCID_120	LT02A4_cell18	6063.607	3117.083	3629.943	19834.429	309.683	4539.098	2814.696	2005.855	1259.478	6693.303	1487.485	1621114.999	598.999
