# Supplementary material for: Mandipropamid as a chemical inducer of proximity for in vivo applications
Source: Nat Chem Biol. 2021 Dec 21;18(1):64–9. doi: 10.1038/s41589-021-00922-3 (PMC8709788; doi:10.1038/s41589-021-00922-3)
Supplement: Source Data Fig. 2 — Single-cell trajectories, luminescence intensities of luciferase assay and two-color RICS binding efficiencies. [file 41589_2021_922_MOESM21_ESM.zip › Figure_02/Figure_02bcd/Single-Cell Trajectories/ABAAM_5uM/exp01_ABAAM_LT02B4_cell22_intensities.csv]

name	cellID	ff_488nm_cell	area_cell	fullframe_488nm	ff_488nm_mito	area_mito	ff_488nm_cyto	area_cyto	ff_561nm_tf_cell	fullframe_561nm	ff_561nm_tf_mito	ff_561nm_tf_cyto	FrameTimeAbs	FrameTimeRel
t0_	LT02B4_cell22	6196.357	3275.382	3844.209	8581.736	673.035	5578.589	2602.839	1839.582	1203.887	4163.506	1238.439	1621209.000	-27.000
tend_	LT02B4_cell22	5571.558	3275.382	3475.760	10352.688	659.942	4365.108	2615.485	1755.752	1156.677	3928.349	1207.543	1621899.000	663.000
kin_afterCID_1	LT02B4_cell22	6608.469	3275.382	4083.863	9288.384	692.506	5883.855	2586.546	1911.029	1247.485	4388.247	1246.112	1621244.723	4.723
kin_afterCID_2	LT02B4_cell22	6487.243	3275.382	4011.098	9168.614	681.472	5777.400	2597.222	1869.016	1221.969	4314.772	1225.865	1621249.004	9.004
kin_afterCID_3	LT02B4_cell22	6505.019	3275.382	4025.609	9261.153	679.100	5778.911	2599.550	1866.502	1221.308	4312.412	1226.110	1621253.998	13.998
kin_afterCID_4	LT02B4_cell22	6460.657	3275.382	4001.460	9323.614	678.876	5708.304	2598.968	1862.311	1220.796	4304.712	1223.253	1621258.998	18.998
kin_afterCID_5	LT02B4_cell22	6462.382	3275.382	4006.065	9454.042	679.167	5676.315	2598.453	1854.813	1214.813	4287.808	1217.923	1621264.002	24.002
kin_afterCID_6	LT02B4_cell22	6341.035	3275.382	3932.819	9417.461	673.415	5541.206	2604.473	1841.247	1207.831	4238.803	1220.276	1621268.998	28.998
kin_afterCID_7	LT02B4_cell22	6325.957	3275.382	3923.273	9572.037	676.325	5478.774	2600.803	1853.831	1214.832	4268.265	1225.246	1621274.585	34.585
kin_afterCID_8	LT02B4_cell22	6286.168	3275.382	3901.294	9634.093	672.251	5417.437	2606.040	1842.000	1210.069	4227.948	1225.287	1621279.007	39.007
kin_afterCID_9	LT02B4_cell22	6388.093	3275.382	3963.743	9938.050	671.714	5468.851	2606.040	1845.241	1211.021	4247.763	1224.994	1621283.999	43.999
kin_afterCID_10	LT02B4_cell22	6257.613	3275.382	3886.182	9870.690	668.626	5327.044	2609.531	1833.869	1203.881	4218.039	1221.839	1621288.998	48.998
kin_afterCID_11	LT02B4_cell22	6314.201	3275.382	3919.691	10085.612	665.358	5350.264	2611.859	1807.655	1187.706	4155.473	1208.831	1621294.000	54.000
kin_afterCID_12	LT02B4_cell22	6225.846	3275.382	3865.875	10071.411	663.568	5245.599	2614.231	1833.210	1203.694	4209.739	1228.982	1621298.998	58.998
kin_afterCID_13	LT02B4_cell22	6224.475	3275.382	3866.039	10196.392	663.769	5212.096	2613.851	1842.166	1208.232	4230.695	1234.708	1621303.999	63.999
kin_afterCID_14	LT02B4_cell22	6219.709	3275.382	3864.796	10285.741	665.828	5178.024	2612.821	1826.762	1199.287	4184.768	1224.550	1621309.000	69.000
kin_afterCID_15	LT02B4_cell22	6231.577	3275.382	3873.243	10382.606	661.240	5179.129	2616.067	1810.831	1189.314	4144.965	1220.104	1621314.000	74.000
kin_afterCID_16	LT02B4_cell22	6196.775	3275.382	3852.622	10375.830	665.694	5127.545	2612.239	1807.410	1189.074	4119.548	1217.204	1621318.998	78.998
kin_afterCID_17	LT02B4_cell22	6214.063	3275.382	3862.332	10473.563	664.620	5124.498	2614.880	1832.926	1202.372	4183.802	1233.776	1621324.159	84.159
kin_afterCID_18	LT02B4_cell22	6190.984	3275.382	3849.458	10427.540	669.834	5096.105	2610.203	1822.488	1197.555	4137.528	1226.513	1621328.999	88.999
kin_afterCID_19	LT02B4_cell22	6152.893	3275.382	3825.936	10442.965	669.946	5046.495	2608.166	1816.352	1192.767	4146.970	1216.594	1621333.999	93.999
kin_afterCID_20	LT02B4_cell22	6112.242	3275.382	3801.796	10385.724	676.280	4997.139	2601.788	1817.483	1193.111	4145.078	1211.386	1621339.009	99.009
kin_afterCID_21	LT02B4_cell22	6108.588	3275.382	3797.394	10384.788	674.467	4994.231	2605.391	1831.497	1201.554	4166.359	1225.210	1621344.000	104.000
kin_afterCID_22	LT02B4_cell22	6134.143	3275.382	3813.517	10424.799	677.063	5011.128	2602.302	1820.058	1196.542	4124.434	1218.862	1621349.001	109.001
kin_afterCID_23	LT02B4_cell22	6080.699	3275.382	3779.938	10342.875	677.287	4966.178	2600.959	1818.934	1195.332	4126.593	1216.908	1621354.000	114.000
kin_afterCID_24	LT02B4_cell22	6175.485	3275.382	3840.292	10530.446	674.534	5042.406	2603.802	1788.552	1174.417	4056.661	1199.868	1621359.239	119.239
kin_afterCID_25	LT02B4_cell22	6111.229	3275.382	3800.809	10375.446	679.503	4992.454	2598.028	1824.301	1199.038	4114.994	1224.353	1621363.998	123.998
kin_afterCID_26	LT02B4_cell22	6245.766	3275.382	3879.902	10612.308	678.608	5099.719	2600.758	1807.837	1187.751	4077.015	1214.174	1621369.000	129.000
kin_afterCID_27	LT02B4_cell22	6166.090	3275.382	3833.062	10459.281	678.093	5041.622	2600.333	1807.884	1185.872	4080.299	1214.069	1621373.999	133.999
kin_afterCID_28	LT02B4_cell22	6144.731	3275.382	3820.308	10428.281	674.176	5030.240	2604.876	1805.321	1187.101	4075.720	1216.258	1621378.999	138.999
kin_afterCID_29	LT02B4_cell22	6163.782	3275.382	3832.907	10463.043	669.230	5057.103	2608.435	1808.566	1189.265	4084.411	1223.788	1621384.000	144.000
kin_afterCID_30	LT02B4_cell22	6127.597	3275.382	3809.194	10454.520	668.581	5016.914	2607.562	1794.371	1180.755	4061.232	1212.864	1621388.999	148.999
kin_afterCID_31	LT02B4_cell22	6138.667	3275.382	3816.187	10503.162	667.059	5021.267	2609.397	1801.332	1184.778	4086.516	1216.722	1621394.589	154.589
kin_afterCID_32	LT02B4_cell22	6150.315	3275.382	3822.828	10500.933	665.806	5037.775	2611.635	1795.796	1181.495	4072.481	1214.563	1621399.000	159.000
kin_afterCID_33	LT02B4_cell22	6055.648	3275.382	3765.408	10323.383	668.670	4957.702	2609.352	1811.484	1189.704	4108.764	1221.725	1621403.998	163.998
kin_afterCID_34	LT02B4_cell22	6113.056	3275.382	3800.079	10430.252	669.319	5000.798	2608.882	1803.192	1185.787	4088.263	1215.810	1621409.000	169.000
kin_afterCID_35	LT02B4_cell22	6123.044	3275.382	3807.450	10413.048	668.402	5022.257	2607.696	1797.548	1180.428	4062.649	1216.713	1621413.999	173.999
kin_afterCID_36	LT02B4_cell22	6168.565	3275.382	3835.152	10489.925	671.781	5052.348	2604.630	1813.981	1192.684	4088.637	1226.887	1621419.000	179.000
kin_afterCID_37	LT02B4_cell22	6056.274	3275.382	3766.359	10295.385	674.534	4953.911	2603.220	1788.181	1177.181	4021.081	1208.707	1621424.000	184.000
kin_afterCID_38	LT02B4_cell22	6042.176	3275.382	3757.880	10248.599	673.863	4949.125	2604.473	1803.425	1184.744	4058.084	1218.878	1621429.000	189.000
kin_afterCID_39	LT02B4_cell22	6138.299	3275.382	3817.869	10455.756	672.990	5018.840	2604.943	1781.281	1174.522	4008.688	1204.856	1621433.997	193.997
kin_afterCID_40	LT02B4_cell22	6111.599	3275.382	3799.647	10430.367	677.153	4983.825	2600.199	1801.242	1182.822	4059.936	1212.244	1621439.268	199.268
kin_afterCID_41	LT02B4_cell22	6093.278	3275.382	3789.142	10424.258	675.452	4964.423	2603.063	1775.531	1167.055	4007.151	1195.234	1621444.000	204.000
kin_afterCID_42	LT02B4_cell22	6058.029	3275.382	3767.211	10397.455	679.659	4919.368	2597.826	1801.190	1183.128	4059.458	1209.528	1621448.999	208.999
kin_afterCID_43	LT02B4_cell22	6058.764	3275.382	3768.950	10458.138	676.750	4910.995	2600.333	1811.193	1190.023	4092.505	1216.810	1621453.999	213.999
kin_afterCID_44	LT02B4_cell22	6107.947	3275.382	3797.297	10551.515	674.512	4952.616	2603.421	1802.009	1184.464	4073.207	1212.569	1621459.000	219.000
kin_afterCID_45	LT02B4_cell22	5959.238	3275.382	3708.008	10311.044	673.236	4831.128	2604.115	1780.407	1172.271	4027.050	1198.890	1621463.999	223.999
kin_afterCID_46	LT02B4_cell22	6092.952	3275.382	3787.962	10558.863	675.273	4931.223	2601.810	1791.126	1178.306	4056.310	1202.575	1621468.999	228.999
kin_afterCID_47	LT02B4_cell22	6025.399	3275.382	3747.127	10439.089	671.781	4884.320	2605.615	1788.908	1178.294	4037.405	1208.469	1621473.998	233.998
kin_afterCID_48	LT02B4_cell22	6003.944	3275.382	3734.121	10384.724	672.789	4869.239	2604.473	1783.782	1175.052	4011.785	1207.610	1621478.998	238.998
kin_afterCID_49	LT02B4_cell22	6064.239	3275.382	3771.338	10518.583	673.684	4908.270	2603.891	1774.779	1170.797	3990.525	1200.762	1621483.999	243.999
kin_afterCID_50	LT02B4_cell22	6086.302	3275.382	3784.366	10522.316	680.398	4921.108	2596.774	1801.958	1185.915	4029.751	1217.626	1621488.997	248.997
kin_afterCID_51	LT02B4_cell22	6073.787	3275.382	3775.500	10528.767	678.742	4906.483	2599.012	1791.299	1177.653	4027.881	1206.411	1621493.998	253.998
kin_afterCID_52	LT02B4_cell22	6040.061	3275.382	3756.650	10472.990	679.033	4878.351	2598.453	1784.282	1174.249	4012.061	1201.383	1621498.999	258.999
kin_afterCID_53	LT02B4_cell22	6067.546	3275.382	3773.892	10585.629	674.870	4892.806	2602.437	1777.820	1171.327	4014.871	1197.058	1621503.999	263.999
kin_afterCID_54	LT02B4_cell22	6034.353	3275.382	3752.116	10514.180	680.085	4858.509	2596.998	1805.384	1186.208	4081.356	1208.818	1621508.999	268.999
kin_afterCID_55	LT02B4_cell22	5987.099	3275.382	3722.836	10478.109	679.928	4809.323	2596.662	1773.716	1168.435	4011.111	1187.555	1621514.016	274.016
kin_afterCID_56	LT02B4_cell22	6053.325	3275.382	3766.263	10616.976	677.712	4861.277	2598.968	1792.069	1179.298	4068.217	1198.197	1621518.999	278.999
kin_afterCID_57	LT02B4_cell22	6035.017	3275.382	3755.064	10578.374	677.063	4847.292	2601.720	1795.071	1181.724	4073.354	1201.103	1621523.999	283.999
kin_afterCID_58	LT02B4_cell22	6022.683	3275.382	3745.005	10574.813	674.288	4840.483	2603.108	1787.048	1175.539	4058.160	1198.250	1621528.998	288.998
kin_afterCID_59	LT02B4_cell22	5955.418	3275.382	3705.169	10507.021	671.020	4780.675	2606.241	1771.823	1166.449	4042.799	1186.651	1621533.999	293.999
kin_afterCID_60	LT02B4_cell22	5982.215	3275.382	3719.727	10523.815	673.012	4804.824	2604.876	1797.372	1182.891	4086.406	1205.236	1621539.326	299.326
kin_afterCID_61	LT02B4_cell22	6022.563	3275.382	3745.938	10595.009	677.198	4829.344	2599.527	1799.815	1184.100	4088.058	1203.421	1621543.999	303.999
kin_afterCID_62	LT02B4_cell22	6024.524	3275.382	3745.423	10597.868	674.713	4836.560	2602.011	1790.532	1178.308	4063.005	1200.949	1621548.997	308.997
kin_afterCID_63	LT02B4_cell22	5970.143	3275.382	3712.993	10502.528	674.534	4792.079	2603.041	1784.360	1174.800	4054.303	1195.494	1621553.999	313.999
kin_afterCID_64	LT02B4_cell22	5997.507	3275.382	3730.447	10586.129	671.535	4812.579	2605.279	1779.113	1172.162	4056.816	1191.646	1621558.998	318.998
kin_afterCID_65	LT02B4_cell22	5981.206	3275.382	3719.829	10549.047	672.833	4798.703	2603.981	1773.580	1169.305	4030.933	1189.986	1621563.998	323.998
kin_afterCID_66	LT02B4_cell22	6028.889	3275.382	3749.293	10619.287	670.931	4844.329	2606.331	1773.189	1166.951	4036.044	1190.122	1621569.220	329.220
kin_afterCID_67	LT02B4_cell22	6056.077	3275.382	3765.103	10658.983	674.803	4859.764	2602.325	1793.437	1177.807	4074.527	1201.404	1621573.998	333.998
kin_afterCID_68	LT02B4_cell22	6028.940	3275.382	3748.469	10631.435	672.453	4837.159	2605.346	1787.507	1175.686	4057.605	1200.783	1621578.998	338.998
kin_afterCID_69	LT02B4_cell22	5981.904	3275.382	3721.090	10549.366	674.243	4795.770	2603.108	1785.066	1174.895	4042.161	1199.819	1621583.998	343.998
kin_afterCID_70	LT02B4_cell22	5964.685	3275.382	3711.082	10531.899	672.766	4782.228	2604.272	1780.686	1174.117	4034.490	1197.950	1621588.998	348.998
kin_afterCID_71	LT02B4_cell22	6025.605	3275.382	3746.946	10658.626	672.296	4827.708	2604.249	1794.803	1179.111	4084.418	1203.384	1621593.999	353.999
kin_afterCID_72	LT02B4_cell22	5908.987	3275.382	3676.426	10489.645	665.358	4740.098	2611.098	1794.963	1180.750	4090.684	1209.640	1621598.999	358.999
kin_afterCID_73	LT02B4_cell22	6000.449	3275.382	3732.558	10648.541	667.149	4810.104	2609.576	1792.020	1179.176	4080.437	1206.570	1621603.999	363.999
kin_afterCID_74	LT02B4_cell22	5970.423	3275.382	3714.290	10584.638	666.790	4789.230	2610.113	1780.507	1172.249	4044.768	1201.589	1621608.999	368.999
kin_afterCID_75	LT02B4_cell22	5957.957	3275.382	3708.157	10574.208	666.679	4776.762	2610.001	1780.071	1172.782	4039.112	1202.662	1621613.998	373.998
kin_afterCID_76	LT02B4_cell22	6029.882	3275.382	3750.586	10746.222	666.902	4822.900	2609.464	1767.985	1165.841	4018.497	1192.582	1621618.999	378.999
kin_afterCID_77	LT02B4_cell22	5982.907	3275.382	3722.383	10652.122	675.250	4768.872	2601.385	1798.082	1182.658	4087.786	1203.363	1621623.998	383.998
kin_afterCID_78	LT02B4_cell22	5996.188	3275.382	3727.891	10723.767	670.707	4777.864	2605.570	1786.670	1175.282	4076.569	1197.019	1621628.999	388.999
kin_afterCID_79	LT02B4_cell22	5970.299	3275.382	3715.856	10659.442	672.766	4756.656	2603.959	1782.028	1171.495	4068.481	1190.916	1621633.999	393.999
kin_afterCID_80	LT02B4_cell22	5899.153	3275.382	3670.060	10543.400	667.999	4707.803	2608.726	1776.025	1169.250	4046.502	1194.273	1621638.998	398.998
kin_afterCID_81	LT02B4_cell22	5906.559	3275.382	3676.800	10526.226	667.641	4722.588	2608.860	1772.358	1166.328	4026.922	1195.069	1621643.998	403.998
kin_afterCID_82	LT02B4_cell22	5843.595	3275.382	3638.233	10426.335	671.379	4660.484	2605.391	1796.683	1179.903	4085.022	1206.594	1621648.999	408.999
kin_afterCID_83	LT02B4_cell22	5968.901	3275.382	3714.040	10644.068	670.595	4764.244	2605.727	1791.060	1177.436	4070.713	1204.135	1621653.998	413.998
kin_afterCID_84	LT02B4_cell22	5959.246	3275.382	3708.640	10609.743	675.765	4749.029	2600.825	1787.972	1175.375	4047.121	1200.679	1621658.998	418.998
kin_afterCID_85	LT02B4_cell22	5956.039	3275.382	3707.182	10637.480	672.609	4745.233	2603.712	1778.681	1170.069	4035.899	1195.372	1621663.999	423.999
kin_afterCID_86	LT02B4_cell22	5898.301	3275.382	3671.557	10593.425	669.073	4691.824	2607.383	1767.482	1164.174	4018.113	1189.702	1621668.999	428.999
kin_afterCID_87	LT02B4_cell22	5898.087	3275.382	3672.804	10616.185	673.214	4676.509	2603.063	1769.826	1166.798	4020.158	1187.648	1621673.998	433.998
kin_afterCID_88	LT02B4_cell22	5944.667	3275.382	3698.851	10698.000	673.661	4712.723	2602.795	1801.282	1184.013	4099.668	1206.206	1621678.998	438.998
kin_afterCID_89	LT02B4_cell22	5960.800	3275.382	3710.258	10716.296	673.124	4729.561	2603.332	1784.381	1174.480	4047.011	1199.157	1621683.999	443.999
kin_afterCID_90	LT02B4_cell22	5893.364	3275.382	3669.497	10614.137	668.939	4680.623	2607.517	1782.766	1174.679	4047.953	1201.409	1621689.000	449.000
kin_afterCID_91	LT02B4_cell22	5877.557	3275.382	3659.050	10632.720	667.775	4658.801	2608.591	1774.615	1168.889	4037.456	1195.137	1621693.998	453.998
kin_afterCID_92	LT02B4_cell22	5828.471	3275.382	3628.340	10557.186	672.162	4606.507	2604.205	1776.383	1169.564	4032.797	1193.782	1621698.998	458.998
kin_afterCID_93	LT02B4_cell22	5827.150	3275.382	3628.914	10550.186	673.952	4602.355	2602.549	1798.799	1181.542	4088.350	1205.603	1621703.998	463.998
kin_afterCID_94	LT02B4_cell22	5949.630	3275.382	3702.666	10805.402	673.460	4691.838	2602.817	1796.058	1181.256	4074.522	1206.316	1621708.999	468.999
kin_afterCID_95	LT02B4_cell22	5951.572	3275.382	3704.280	10738.293	678.473	4699.736	2598.117	1782.135	1173.286	4016.943	1198.215	1621713.998	473.998
kin_afterCID_96	LT02B4_cell22	5913.691	3275.382	3681.285	10670.561	678.160	4670.286	2598.475	1779.568	1172.828	4006.981	1197.906	1621718.999	478.999
kin_afterCID_97	LT02B4_cell22	5997.564	3275.382	3730.803	10799.887	685.277	4725.311	2591.582	1796.287	1179.966	4033.037	1204.372	1621724.384	484.384
kin_afterCID_98	LT02B4_cell22	5906.292	3275.382	3676.251	10690.341	679.749	4652.201	2596.797	1777.225	1170.673	3996.083	1196.110	1621728.998	488.998
kin_afterCID_99	LT02B4_cell22	5943.292	3275.382	3698.859	10726.176	680.644	4687.065	2596.170	1790.450	1177.991	4023.690	1204.515	1621734.227	494.227
kin_afterCID_100	LT02B4_cell22	5830.189	3275.382	3631.594	10533.167	674.713	4609.025	2601.609	1767.621	1164.506	3980.429	1193.473	1621738.998	498.998
kin_afterCID_101	LT02B4_cell22	5948.504	3275.382	3702.333	10741.756	678.563	4695.164	2597.580	1800.541	1186.262	4038.859	1215.626	1621743.999	503.999
kin_afterCID_102	LT02B4_cell22	5887.002	3275.382	3663.727	10659.607	675.653	4645.590	2600.713	1769.114	1165.786	3972.488	1196.444	1621748.999	508.999
kin_afterCID_103	LT02B4_cell22	5946.015	3275.382	3701.160	10783.548	678.921	4679.790	2597.625	1769.709	1162.850	3982.379	1191.069	1621753.997	513.997
kin_afterCID_104	LT02B4_cell22	5939.060	3275.382	3696.218	10753.739	680.689	4674.912	2595.678	1776.768	1170.496	3984.407	1197.612	1621759.002	519.002
kin_afterCID_105	LT02B4_cell22	5825.298	3275.382	3627.294	10559.169	680.286	4583.128	2596.215	1791.236	1176.882	4027.075	1205.060	1621763.999	523.999
kin_afterCID_106	LT02B4_cell22	5941.678	3275.382	3698.813	10775.551	682.658	4667.484	2594.021	1790.722	1179.022	4022.154	1203.140	1621768.999	528.999
kin_afterCID_107	LT02B4_cell22	5846.535	3275.382	3640.236	10589.603	678.809	4605.021	2598.050	1786.603	1176.355	3997.110	1208.652	1621773.998	533.998
kin_afterCID_108	LT02B4_cell22	5951.776	3275.382	3703.022	10795.595	677.063	4688.033	2599.706	1778.498	1172.143	3981.861	1204.270	1621778.999	538.999
kin_afterCID_109	LT02B4_cell22	5909.999	3275.382	3679.460	10721.513	677.018	4654.832	2599.706	1774.132	1166.891	3972.626	1201.240	1621784.474	544.474
kin_afterCID_110	LT02B4_cell22	5810.773	3275.382	3618.799	10565.514	675.698	4573.542	2601.071	1770.063	1166.935	3958.621	1201.184	1621788.999	548.999
kin_afterCID_111	LT02B4_cell22	5935.768	3275.382	3694.075	10785.988	674.310	4676.989	2602.369	1765.345	1163.947	3946.059	1199.969	1621793.999	553.999
kin_afterCID_112	LT02B4_cell22	5817.267	3275.382	3623.763	10559.676	675.541	4583.234	2601.586	1769.696	1165.618	3953.301	1202.183	1621798.999	558.999
kin_afterCID_113	LT02B4_cell22	5894.077	3275.382	3670.537	10713.030	677.869	4634.851	2599.035	1785.328	1176.160	3992.476	1209.256	1621803.999	563.999
kin_afterCID_114	LT02B4_cell22	5909.650	3275.382	3677.535	10753.520	677.668	4644.599	2599.012	1774.758	1169.578	3960.832	1204.425	1621809.403	569.403
kin_afterCID_115	LT02B4_cell22	5899.788	3275.382	3674.132	10785.147	675.676	4628.727	2600.915	1784.162	1174.309	3996.992	1208.960	1621813.998	573.998
kin_afterCID_116	LT02B4_cell22	5873.684	3275.382	3656.435	10748.280	674.154	4609.196	2602.302	1776.751	1171.060	3979.596	1205.805	1621818.999	578.999
kin_afterCID_117	LT02B4_cell22	5869.083	3275.382	3654.866	10756.691	672.609	4604.723	2604.026	1772.530	1167.479	3973.466	1203.729	1621823.998	583.998
kin_afterCID_118	LT02B4_cell22	5839.088	3275.382	3635.874	10701.290	679.615	4564.918	2596.886	1767.311	1165.169	3957.132	1193.982	1621828.998	588.998
kin_afterCID_119	LT02B4_cell22	5908.846	3275.382	3677.410	10828.451	679.458	4619.575	2597.490	1784.841	1173.246	4004.693	1203.752	1621833.999	593.999
kin_afterCID_120	LT02B4_cell22	5803.421	3275.382	3615.498	10634.760	676.795	4543.587	2600.064	1779.800	1170.386	3991.522	1203.718	1621838.998	598.998
