# Supplementary material for: Mandipropamid as a chemical inducer of proximity for in vivo applications
Source: Nat Chem Biol. 2021 Dec 21;18(1):64–9. doi: 10.1038/s41589-021-00922-3 (PMC8709788; doi:10.1038/s41589-021-00922-3)
Supplement: Source Data Fig. 2 — Single-cell trajectories, luminescence intensities of luciferase assay and two-color RICS binding efficiencies. [file 41589_2021_922_MOESM21_ESM.zip › Figure_02/Figure_02bcd/Single-Cell Trajectories/ABAAM_5uM/exp02_ABAAM_LT03A1_cell04_intensities.csv]

name	cellID	ff_488nm_cell	area_cell	fullframe_488nm	ff_488nm_mito	area_mito	ff_488nm_cyto	area_cyto	ff_561nm_tf_cell	fullframe_561nm	ff_561nm_tf_mito	ff_561nm_tf_cyto	FrameTimeAbs	FrameTimeRel
t0_	LT03A1_cell04	6090.420	2556.108	3165.279	10640.202	427.809	5175.449	2128.524	2068.351	1123.110	5278.716	1422.957	1953271.000	-17.000
tend_	LT03A1_cell04	5655.785	2556.108	2968.001	13085.818	381.077	4347.918	2181.879	1937.924	1065.777	5251.611	1356.100	1953935.000	647.000
kin_afterCID_1	LT03A1_cell04	6552.613	2556.108	3389.105	11552.353	439.648	5501.955	2125.055	2133.114	1156.459	5483.852	1435.191	1953296.080	4.080
kin_afterCID_2	LT03A1_cell04	6474.366	2556.108	3352.605	11445.115	442.065	5418.841	2126.353	2114.391	1147.674	5450.702	1414.461	1953301.000	9.000
kin_afterCID_3	LT03A1_cell04	6372.131	2556.108	3304.017	11318.225	436.246	5337.430	2131.769	2099.536	1137.223	5456.212	1406.087	1953305.999	13.999
kin_afterCID_4	LT03A1_cell04	6400.614	2556.108	3318.884	11448.269	435.328	5353.405	2129.285	2104.445	1142.083	5470.497	1411.714	1953311.000	19.000
kin_afterCID_5	LT03A1_cell04	6375.661	2556.108	3306.901	11425.459	437.365	5320.597	2127.785	2104.942	1143.222	5477.262	1406.845	1953316.010	24.010
kin_afterCID_6	LT03A1_cell04	6321.558	2556.108	3278.852	11444.148	430.808	5273.842	2132.463	2078.448	1127.786	5440.478	1395.509	1953321.000	29.000
kin_afterCID_7	LT03A1_cell04	6423.964	2556.108	3331.527	11760.808	426.846	5344.832	2136.245	2068.778	1125.340	5440.947	1391.478	1953326.000	34.000
kin_afterCID_8	LT03A1_cell04	6411.545	2556.108	3326.254	11855.859	418.409	5337.849	2144.101	2074.410	1127.156	5500.710	1402.572	1953331.000	39.000
kin_afterCID_9	LT03A1_cell04	6320.459	2556.108	3284.225	11754.459	417.916	5249.318	2145.130	2059.098	1120.659	5432.621	1398.368	1953336.000	44.000
kin_afterCID_10	LT03A1_cell04	6334.922	2556.108	3291.560	11877.795	419.550	5237.428	2143.675	2046.732	1114.836	5397.594	1387.272	1953341.000	49.000
kin_afterCID_11	LT03A1_cell04	6355.442	2556.108	3302.020	11933.730	421.788	5242.797	2142.064	2080.047	1128.564	5438.609	1414.675	1953345.999	53.999
kin_afterCID_12	LT03A1_cell04	6312.725	2556.108	3279.960	11966.526	420.266	5191.668	2142.646	2053.106	1118.070	5383.550	1396.476	1953351.000	59.000
kin_afterCID_13	LT03A1_cell04	6304.304	2556.108	3278.868	12019.798	416.573	5183.040	2146.339	2066.958	1125.579	5432.759	1410.381	1953356.021	64.021
kin_afterCID_14	LT03A1_cell04	6330.786	2556.108	3287.273	12171.776	417.021	5183.491	2146.070	2085.396	1135.397	5461.529	1425.823	1953361.000	69.000
kin_afterCID_15	LT03A1_cell04	6339.824	2556.108	3294.176	12332.474	416.618	5164.820	2146.160	2045.709	1115.391	5345.849	1401.793	1953366.000	74.000
kin_afterCID_16	LT03A1_cell04	6344.216	2556.108	3294.768	12469.261	420.378	5130.062	2142.624	2060.094	1121.520	5392.580	1402.759	1953371.000	79.000
kin_afterCID_17	LT03A1_cell04	6277.448	2556.108	3264.225	12378.315	411.068	5098.826	2152.650	2075.316	1130.853	5430.079	1430.736	1953376.019	84.019
kin_afterCID_18	LT03A1_cell04	6382.121	2556.108	3315.933	12747.225	415.029	5140.274	2147.928	2064.595	1122.178	5445.064	1408.046	1953381.020	89.020
kin_afterCID_19	LT03A1_cell04	6280.284	2556.108	3266.278	12628.639	413.351	5047.580	2149.606	2038.800	1112.568	5358.234	1397.079	1953386.000	94.000
kin_afterCID_20	LT03A1_cell04	6318.338	2556.108	3283.250	12764.043	413.194	5066.894	2150.121	2050.576	1116.074	5408.547	1401.608	1953391.020	99.020
kin_afterCID_21	LT03A1_cell04	6176.138	2556.108	3215.356	12629.093	414.246	4919.707	2149.069	2053.908	1118.892	5450.723	1395.502	1953396.019	104.019
kin_afterCID_22	LT03A1_cell04	6226.035	2556.108	3239.493	12788.307	411.068	4960.743	2151.800	2038.138	1110.606	5405.993	1391.382	1953401.009	109.009
kin_afterCID_23	LT03A1_cell04	6158.500	2556.108	3205.969	12665.065	412.254	4899.607	2150.658	2039.344	1111.057	5391.043	1393.476	1953406.020	114.020
kin_afterCID_24	LT03A1_cell04	6263.427	2556.108	3258.031	12943.888	413.507	4965.787	2149.718	2050.608	1115.863	5402.444	1402.288	1953411.019	119.019
kin_afterCID_25	LT03A1_cell04	6213.192	2556.108	3231.231	12873.808	412.164	4923.748	2151.509	2047.407	1115.952	5387.273	1403.717	1953416.019	124.019
kin_afterCID_26	LT03A1_cell04	6198.703	2556.108	3224.925	12902.376	413.530	4896.776	2149.517	2045.428	1114.131	5387.872	1398.892	1953421.019	129.019
kin_afterCID_27	LT03A1_cell04	6219.757	2556.108	3237.329	12983.818	414.268	4903.509	2148.823	2050.812	1117.296	5371.115	1407.150	1953426.019	134.019
kin_afterCID_28	LT03A1_cell04	6290.353	2556.108	3271.863	13243.302	414.246	4937.201	2148.890	2061.671	1122.781	5447.105	1405.345	1953431.019	139.019
kin_afterCID_29	LT03A1_cell04	6196.092	2556.108	3225.473	13114.241	413.865	4852.526	2148.734	2042.908	1112.415	5412.547	1390.682	1953436.019	144.019
kin_afterCID_30	LT03A1_cell04	6200.066	2556.108	3226.256	13074.696	419.058	4844.168	2143.944	2063.776	1120.103	5425.230	1403.188	1953441.019	149.019
kin_afterCID_31	LT03A1_cell04	6221.247	2556.108	3236.009	13218.038	415.029	4857.114	2148.017	2066.237	1124.685	5465.591	1405.842	1953446.019	154.019
kin_afterCID_32	LT03A1_cell04	6146.154	2556.108	3201.393	13056.168	411.605	4812.749	2151.084	2061.425	1120.289	5444.862	1410.783	1953451.009	159.009
kin_afterCID_33	LT03A1_cell04	6178.774	2556.108	3217.066	13226.137	409.859	4826.197	2152.695	2022.946	1103.957	5361.065	1384.268	1953456.009	164.009
kin_afterCID_34	LT03A1_cell04	6137.704	2556.108	3196.245	13186.645	416.864	4756.805	2146.003	2058.120	1121.505	5462.506	1393.468	1953461.008	169.008
kin_afterCID_35	LT03A1_cell04	6123.704	2556.108	3188.168	13140.314	410.284	4774.814	2152.494	2056.105	1120.634	5451.686	1405.595	1953466.009	174.009
kin_afterCID_36	LT03A1_cell04	6121.008	2556.108	3185.894	13245.117	405.875	4769.377	2156.768	2063.472	1121.222	5490.138	1415.303	1953471.009	179.009
kin_afterCID_37	LT03A1_cell04	6145.932	2556.108	3199.076	13354.754	409.009	4765.660	2153.724	2056.538	1118.317	5485.415	1402.041	1953476.009	184.009
kin_afterCID_38	LT03A1_cell04	6108.192	2556.108	3180.550	13271.389	407.173	4743.381	2155.918	2047.550	1117.671	5445.769	1402.208	1953481.009	189.009
kin_afterCID_39	LT03A1_cell04	6100.530	2556.108	3175.676	13250.339	414.223	4709.851	2149.092	2054.968	1117.845	5451.143	1396.761	1953486.009	194.009
kin_afterCID_40	LT03A1_cell04	6059.969	2556.108	3156.655	13147.745	411.873	4691.511	2151.084	2039.586	1110.791	5386.812	1395.316	1953491.009	199.009
kin_afterCID_41	LT03A1_cell04	6092.115	2556.108	3174.394	13249.374	414.335	4701.169	2148.040	2050.914	1118.715	5426.905	1396.650	1953496.019	204.019
kin_afterCID_42	LT03A1_cell04	6165.511	2556.108	3207.897	13466.022	412.232	4754.610	2150.636	2034.357	1111.731	5402.600	1385.403	1953501.018	209.018
kin_afterCID_43	LT03A1_cell04	6164.483	2556.108	3208.405	13490.336	408.673	4762.836	2154.463	2028.008	1107.960	5385.250	1387.803	1953506.019	214.019
kin_afterCID_44	LT03A1_cell04	6185.416	2556.108	3221.290	13642.807	405.652	4771.834	2157.216	2015.787	1098.787	5389.218	1378.053	1953511.019	219.019
kin_afterCID_45	LT03A1_cell04	6176.523	2556.108	3217.510	13510.520	413.865	4751.896	2149.360	2026.711	1106.050	5356.523	1382.056	1953516.008	224.008
kin_afterCID_46	LT03A1_cell04	6089.018	2556.108	3175.018	13402.746	407.375	4694.938	2155.716	2023.169	1103.864	5380.937	1385.159	1953521.009	229.009
kin_afterCID_47	LT03A1_cell04	6150.517	2556.108	3203.189	13520.878	406.435	4749.889	2156.567	2017.267	1101.550	5351.564	1385.459	1953526.008	234.008
kin_afterCID_48	LT03A1_cell04	6094.891	2556.108	3175.431	13409.708	404.174	4715.044	2157.977	2014.282	1100.945	5361.285	1384.536	1953531.019	239.019
kin_afterCID_49	LT03A1_cell04	6122.001	2556.108	3188.650	13468.036	408.583	4716.866	2154.732	2046.918	1114.549	5441.232	1399.702	1953536.019	244.019
kin_afterCID_50	LT03A1_cell04	6061.944	2556.108	3158.163	13393.933	403.257	4680.886	2159.879	2005.554	1096.473	5335.569	1380.354	1953541.001	249.001
kin_afterCID_51	LT03A1_cell04	6083.241	2556.108	3170.803	13443.153	407.532	4679.940	2155.604	2034.173	1111.087	5403.468	1393.659	1953546.001	254.001
kin_afterCID_52	LT03A1_cell04	6060.386	2556.108	3159.560	13353.820	407.241	4671.881	2155.000	2035.697	1107.652	5408.280	1395.459	1953551.001	259.001
kin_afterCID_53	LT03A1_cell04	6098.483	2556.108	3174.502	13449.468	406.614	4700.870	2156.209	2027.260	1105.955	5383.357	1391.020	1953556.001	264.001
kin_afterCID_54	LT03A1_cell04	6056.282	2556.108	3156.911	13404.527	408.270	4652.060	2154.955	2021.347	1104.994	5384.350	1380.782	1953561.001	269.001
kin_afterCID_55	LT03A1_cell04	6048.215	2556.108	3152.220	13366.042	411.202	4638.637	2151.576	2010.205	1097.490	5339.996	1370.647	1953566.001	274.001
kin_afterCID_56	LT03A1_cell04	6075.946	2556.108	3165.970	13497.282	404.443	4674.091	2158.603	2005.382	1095.613	5361.029	1373.409	1953571.001	279.001
kin_afterCID_57	LT03A1_cell04	6024.524	2556.108	3141.928	13344.286	405.584	4637.082	2157.328	2006.130	1095.164	5360.825	1372.135	1953576.001	284.001
kin_afterCID_58	LT03A1_cell04	6014.141	2556.108	3137.035	13279.028	409.613	4621.329	2153.120	2039.789	1111.122	5423.968	1392.709	1953581.001	289.001
kin_afterCID_59	LT03A1_cell04	6094.932	2556.108	3178.464	13547.076	408.113	4672.055	2154.754	2010.740	1099.307	5361.617	1372.835	1953586.001	294.001
kin_afterCID_60	LT03A1_cell04	6005.364	2556.108	3131.893	13344.703	404.331	4619.980	2158.133	2007.965	1099.715	5348.718	1379.079	1953591.002	299.002
kin_afterCID_61	LT03A1_cell04	6072.412	2556.108	3163.379	13478.532	411.717	4644.512	2150.524	2021.186	1103.001	5371.372	1376.883	1953596.002	304.002
kin_afterCID_62	LT03A1_cell04	6043.193	2556.108	3151.312	13422.234	403.928	4652.476	2158.044	2012.626	1097.516	5371.413	1381.263	1953601.007	309.007
kin_afterCID_63	LT03A1_cell04	6013.787	2556.108	3134.265	13468.006	405.249	4603.422	2157.037	2011.779	1097.619	5419.660	1368.563	1953606.008	314.008
kin_afterCID_64	LT03A1_cell04	6102.102	2556.108	3180.231	13592.689	404.913	4685.263	2157.910	2007.093	1093.160	5384.117	1370.230	1953611.008	319.008
kin_afterCID_65	LT03A1_cell04	5980.219	2556.108	3117.789	13375.743	404.443	4582.996	2158.603	2013.066	1099.016	5397.604	1375.597	1953616.008	324.008
kin_afterCID_66	LT03A1_cell04	5962.640	2556.108	3111.481	13275.789	401.802	4590.965	2161.513	2016.920	1102.280	5397.314	1384.961	1953621.008	329.008
kin_afterCID_67	LT03A1_cell04	6010.869	2556.108	3136.650	13507.449	399.542	4615.406	2163.147	1998.068	1092.495	5396.224	1367.329	1953626.008	334.008
kin_afterCID_68	LT03A1_cell04	6009.450	2556.108	3134.238	13555.008	396.140	4619.260	2166.370	2016.313	1103.372	5456.986	1384.176	1953631.007	339.007
kin_afterCID_69	LT03A1_cell04	6112.633	2556.108	3186.070	13785.177	396.028	4699.220	2166.616	1994.792	1089.732	5405.547	1368.267	1953636.006	344.006
kin_afterCID_70	LT03A1_cell04	5992.685	2556.108	3127.397	13462.855	393.700	4626.072	2168.988	2011.368	1099.455	5432.070	1387.365	1953641.007	349.007
kin_afterCID_71	LT03A1_cell04	6099.111	2556.108	3179.233	13687.306	395.871	4701.774	2166.728	1996.568	1089.670	5385.523	1374.327	1953646.007	354.007
kin_afterCID_72	LT03A1_cell04	6089.306	2556.108	3170.724	13697.050	400.482	4667.984	2163.057	1997.946	1093.695	5378.765	1368.390	1953651.017	359.017
kin_afterCID_73	LT03A1_cell04	6047.767	2556.108	3156.459	13587.947	397.080	4654.795	2165.295	1999.669	1093.657	5395.773	1373.954	1953656.018	364.018
kin_afterCID_74	LT03A1_cell04	6044.868	2556.108	3152.315	13574.262	397.326	4652.983	2165.094	1995.431	1090.932	5368.818	1373.468	1953661.017	369.017
kin_afterCID_75	LT03A1_cell04	6063.138	2556.108	3162.289	13619.974	397.885	4663.426	2164.713	1991.732	1089.241	5354.524	1370.574	1953666.017	374.017
kin_afterCID_76	LT03A1_cell04	6004.905	2556.108	3131.755	13474.209	402.026	4604.550	2160.483	1988.631	1087.512	5332.696	1363.339	1953671.007	379.007
kin_afterCID_77	LT03A1_cell04	5951.739	2556.108	3104.403	13414.504	400.012	4561.006	2162.542	1998.674	1090.856	5389.732	1368.314	1953676.007	384.007
kin_afterCID_78	LT03A1_cell04	6027.284	2556.108	3142.528	13599.762	398.132	4622.974	2165.004	1983.566	1086.521	5345.187	1362.112	1953681.007	389.007
kin_afterCID_79	LT03A1_cell04	6066.781	2556.108	3166.159	13636.455	398.982	4659.940	2163.796	1987.348	1089.626	5333.795	1367.132	1953686.017	394.017
kin_afterCID_80	LT03A1_cell04	6014.069	2556.108	3136.500	13617.609	399.564	4598.861	2163.080	1984.345	1085.189	5368.209	1356.192	1953691.007	399.007
kin_afterCID_81	LT03A1_cell04	6010.842	2556.108	3135.243	13617.103	403.033	4580.575	2159.655	2015.613	1101.993	5443.785	1372.732	1953696.007	404.007
kin_afterCID_82	LT03A1_cell04	6036.744	2556.108	3148.675	13727.503	401.198	4598.280	2161.401	1973.574	1079.084	5358.050	1342.372	1953701.007	409.007
kin_afterCID_83	LT03A1_cell04	6015.566	2556.108	3138.292	13632.975	403.682	4580.816	2158.783	2006.166	1093.355	5428.322	1363.214	1953706.007	414.007
kin_afterCID_84	LT03A1_cell04	6005.783	2556.108	3130.217	13565.542	408.158	4563.220	2154.351	2004.180	1093.503	5372.405	1363.018	1953711.006	419.006
kin_afterCID_85	LT03A1_cell04	6011.667	2556.108	3134.831	13554.720	407.084	4574.759	2156.544	2007.630	1096.345	5387.668	1365.849	1953716.015	424.015
kin_afterCID_86	LT03A1_cell04	6016.289	2556.108	3137.986	13642.408	402.585	4584.035	2160.058	2002.607	1094.356	5398.473	1366.582	1953721.017	429.017
kin_afterCID_87	LT03A1_cell04	5960.169	2556.108	3112.349	13489.564	400.616	4554.552	2161.893	2001.900	1091.958	5396.818	1369.730	1953726.017	434.017
kin_afterCID_88	LT03A1_cell04	5949.468	2556.108	3106.896	13411.624	403.995	4542.380	2158.559	1998.833	1091.233	5342.778	1369.949	1953731.017	439.017
kin_afterCID_89	LT03A1_cell04	5946.144	2556.108	3103.111	13516.137	400.459	4533.899	2161.782	2002.358	1094.875	5405.871	1369.037	1953736.007	444.007
kin_afterCID_90	LT03A1_cell04	5951.445	2556.108	3107.085	13533.277	401.645	4531.901	2160.819	1997.064	1092.296	5377.281	1365.829	1953741.007	449.007
kin_afterCID_91	LT03A1_cell04	5969.028	2556.108	3118.528	13542.714	399.452	4559.628	2163.281	1988.441	1088.861	5343.489	1365.848	1953746.017	454.017
kin_afterCID_92	LT03A1_cell04	5988.242	2556.108	3126.372	13599.172	406.413	4543.002	2156.231	1987.781	1086.153	5354.331	1350.188	1953751.007	459.007
kin_afterCID_93	LT03A1_cell04	5904.303	2556.108	3083.036	13477.485	405.271	4470.564	2157.686	1992.101	1091.634	5381.688	1352.235	1953756.006	464.006
kin_afterCID_94	LT03A1_cell04	5957.062	2556.108	3110.727	13611.877	400.929	4526.112	2162.162	1984.093	1086.954	5373.058	1352.434	1953761.017	469.017
kin_afterCID_95	LT03A1_cell04	5941.729	2556.108	3103.748	13550.071	401.556	4518.505	2160.237	1988.053	1087.477	5384.168	1354.202	1953766.017	474.017
kin_afterCID_96	LT03A1_cell04	5917.455	2556.108	3090.743	13412.004	400.124	4520.658	2162.341	1980.253	1082.463	5320.599	1359.175	1953771.016	479.016
kin_afterCID_97	LT03A1_cell04	6013.825	2556.108	3138.733	13692.843	397.438	4593.485	2165.340	1982.688	1083.878	5358.063	1360.028	1953776.016	484.016
kin_afterCID_98	LT03A1_cell04	5956.994	2556.108	3111.110	13570.737	401.399	4532.511	2161.065	1994.644	1091.840	5387.703	1361.353	1953781.017	489.017
kin_afterCID_99	LT03A1_cell04	5921.825	2556.108	3091.781	13485.933	403.906	4495.150	2159.409	1989.477	1088.982	5368.166	1353.991	1953786.016	494.016
kin_afterCID_100	LT03A1_cell04	5905.640	2556.108	3084.955	13491.260	399.743	4493.371	2162.856	1978.586	1081.022	5374.021	1347.983	1953791.007	499.007
kin_afterCID_101	LT03A1_cell04	5872.375	2556.108	3068.050	13307.881	401.914	4479.181	2160.551	1987.502	1086.641	5347.361	1359.606	1953796.006	504.006
kin_afterCID_102	LT03A1_cell04	5965.965	2556.108	3115.880	13583.931	401.108	4541.655	2161.670	1976.620	1082.679	5319.145	1353.234	1953801.006	509.006
kin_afterCID_103	LT03A1_cell04	5876.620	2556.108	3071.931	13443.248	398.781	4470.723	2164.534	1971.933	1081.585	5330.503	1349.773	1953806.006	514.006
kin_afterCID_104	LT03A1_cell04	5997.801	2556.108	3132.226	13692.959	398.781	4569.031	2163.863	1976.839	1081.094	5339.096	1354.161	1953811.006	519.006
kin_afterCID_105	LT03A1_cell04	6019.705	2556.108	3140.419	13799.087	395.334	4590.594	2166.907	1967.053	1079.046	5322.907	1352.052	1953816.006	524.006
kin_afterCID_106	LT03A1_cell04	5965.138	2556.108	3116.059	13632.399	401.310	4530.168	2161.961	1977.009	1084.767	5336.103	1350.051	1953821.016	529.016
kin_afterCID_107	LT03A1_cell04	5964.240	2556.108	3115.464	13587.155	401.601	4535.807	2161.849	1979.963	1086.340	5317.245	1356.512	1953826.016	534.016
kin_afterCID_108	LT03A1_cell04	5955.135	2556.108	3111.718	13602.808	400.750	4526.853	2161.983	1966.395	1079.414	5285.854	1348.124	1953831.015	539.015
kin_afterCID_109	LT03A1_cell04	5954.262	2556.108	3111.753	13610.094	402.966	4514.586	2160.215	1968.237	1080.143	5294.085	1344.491	1953836.016	544.016
kin_afterCID_110	LT03A1_cell04	5937.877	2556.108	3104.402	13537.070	401.444	4515.255	2161.737	1965.621	1076.870	5283.246	1346.155	1953841.006	549.006
kin_afterCID_111	LT03A1_cell04	5949.865	2556.108	3108.696	13606.876	398.534	4529.595	2163.975	1953.937	1072.330	5259.214	1342.300	1953846.016	554.016
kin_afterCID_112	LT03A1_cell04	5939.065	2556.108	3103.804	13578.358	402.854	4502.614	2160.506	1957.339	1075.416	5277.788	1334.900	1953851.016	559.016
kin_afterCID_113	LT03A1_cell04	5996.122	2556.108	3132.209	13672.936	400.862	4561.404	2162.229	1962.260	1076.756	5282.484	1343.453	1953856.006	564.006
kin_afterCID_114	LT03A1_cell04	5943.668	2556.108	3105.991	13470.142	403.570	4526.812	2158.805	1961.362	1076.335	5236.481	1346.242	1953861.016	569.016
kin_afterCID_115	LT03A1_cell04	5947.849	2556.108	3107.118	13422.698	403.123	4541.315	2160.058	1952.759	1070.888	5188.770	1345.542	1953866.006	574.006
kin_afterCID_116	LT03A1_cell04	5968.696	2556.108	3117.654	13455.123	404.734	4553.612	2158.178	1988.924	1090.182	5273.873	1369.751	1953871.006	579.006
kin_afterCID_117	LT03A1_cell04	5959.104	2556.108	3113.313	13538.034	397.662	4555.495	2165.743	1960.214	1075.751	5244.272	1353.842	1953876.017	584.017
kin_afterCID_118	LT03A1_cell04	5924.347	2556.108	3099.978	13439.042	400.526	4521.447	2162.475	1982.353	1084.247	5295.443	1365.437	1953881.016	589.016
kin_afterCID_119	LT03A1_cell04	5943.078	2556.108	3107.026	13520.934	400.862	4526.406	2162.677	1985.999	1087.913	5312.387	1365.813	1953886.005	594.005
kin_afterCID_120	LT03A1_cell04	5893.944	2556.108	3084.042	13388.203	398.109	4504.092	2165.340	1985.383	1086.790	5303.564	1371.769	1953891.015	599.015
