# Supplementary material for: Mandipropamid as a chemical inducer of proximity for in vivo applications
Source: Nat Chem Biol. 2021 Dec 21;18(1):64–9. doi: 10.1038/s41589-021-00922-3 (PMC8709788; doi:10.1038/s41589-021-00922-3)
Supplement: Source Data Fig. 2 — Single-cell trajectories, luminescence intensities of luciferase assay and two-color RICS binding efficiencies. [file 41589_2021_922_MOESM21_ESM.zip › Figure_02/Figure_02bcd/Single-Cell Trajectories/ABAAM_5uM/exp02_ABAAM_LT03A2_cell05_intensities.csv]

name	cellID	ff_488nm_cell	area_cell	fullframe_488nm	ff_488nm_mito	area_mito	ff_488nm_cyto	area_cyto	ff_561nm_tf_cell	fullframe_561nm	ff_561nm_tf_mito	ff_561nm_tf_cyto	FrameTimeAbs	FrameTimeRel
t0_	LT03A2_cell05	10640.905	5581.228	10177.784	22951.128	529.641	9350.221	5051.587	2101.502	2021.123	8889.165	1389.840	1953957.000	-53.000
tend_	LT03A2_cell05	9658.777	5581.228	9242.944	33226.873	508.648	7295.509	5072.580	2006.332	1930.413	8629.043	1342.246	1954613.000	603.000
kin_afterCID_1	LT03A2_cell05	11276.025	5581.228	10785.778	24368.831	545.017	9859.128	5036.212	2130.479	2049.052	8887.359	1399.253	1954018.079	4.079
kin_afterCID_2	LT03A2_cell05	11054.759	5581.228	10574.395	23922.979	541.995	9670.716	5039.233	2126.920	2045.421	8939.709	1394.170	1954023.000	9.000
kin_afterCID_3	LT03A2_cell05	11070.583	5581.228	10589.678	24004.636	543.987	9673.795	5037.241	2124.861	2043.600	8863.057	1397.183	1954028.000	14.000
kin_afterCID_4	LT03A2_cell05	11001.969	5581.228	10523.944	24003.798	542.801	9601.253	5038.427	2108.520	2027.768	8812.058	1386.333	1954032.998	18.998
kin_afterCID_5	LT03A2_cell05	10950.721	5581.228	10474.860	24085.148	540.071	9543.600	5041.158	2103.564	2023.204	8817.895	1384.243	1954038.000	24.000
kin_afterCID_6	LT03A2_cell05	11037.166	5581.228	10557.732	24534.879	536.400	9601.998	5044.828	2108.169	2027.699	8874.348	1388.744	1954042.999	28.999
kin_afterCID_7	LT03A2_cell05	11073.587	5581.228	10592.233	24793.036	543.204	9594.345	5038.025	2117.576	2036.725	8840.005	1392.758	1954048.009	34.009
kin_afterCID_8	LT03A2_cell05	10907.506	5581.228	10433.707	24616.571	544.905	9424.254	5036.324	2100.697	2020.386	8784.919	1377.498	1954053.009	39.009
kin_afterCID_9	LT03A2_cell05	11094.221	5581.228	10612.325	25503.942	543.875	9538.278	5037.443	2084.870	2005.309	8764.645	1363.653	1954058.009	44.009
kin_afterCID_10	LT03A2_cell05	10861.315	5581.228	10389.910	25296.288	532.215	9339.730	5049.014	2082.290	2003.073	8816.015	1372.490	1954063.009	49.009
kin_afterCID_11	LT03A2_cell05	11056.174	5581.228	10575.723	26078.202	531.946	9473.590	5049.282	2097.013	2017.176	8867.081	1383.780	1954067.999	53.999
kin_afterCID_12	LT03A2_cell05	10884.597	5581.228	10411.851	26194.907	531.543	9272.993	5049.685	2096.059	2015.963	8920.995	1377.648	1954072.999	58.999
kin_afterCID_13	LT03A2_cell05	11014.263	5581.228	10535.955	26866.718	528.656	9355.531	5052.617	2084.264	2004.795	8849.637	1376.389	1954077.999	63.999
kin_afterCID_14	LT03A2_cell05	11051.241	5581.228	10571.443	27383.256	534.699	9320.801	5046.529	2073.004	1993.972	8767.545	1363.692	1954083.019	69.019
kin_afterCID_15	LT03A2_cell05	10828.900	5581.228	10359.256	27309.747	529.954	9099.812	5051.274	2078.119	1998.944	8827.704	1369.987	1954087.999	73.999
kin_afterCID_16	LT03A2_cell05	10970.571	5581.228	10494.833	27993.871	530.156	9183.821	5051.073	2064.627	1986.075	8741.094	1363.871	1954092.999	78.999
kin_afterCID_17	LT03A2_cell05	10948.413	5581.228	10473.461	28233.643	538.459	9102.723	5042.769	2067.126	1988.470	8682.105	1360.789	1954097.999	83.999
kin_afterCID_18	LT03A2_cell05	10789.052	5581.228	10321.030	28194.067	544.972	8905.660	5036.256	2075.321	1996.367	8623.812	1366.710	1954102.999	88.999
kin_afterCID_19	LT03A2_cell05	10922.602	5581.228	10449.022	28925.120	545.173	8973.757	5036.055	2058.529	1980.225	8533.717	1357.564	1954107.999	93.999
kin_afterCID_20	LT03A2_cell05	10839.293	5581.228	10369.057	29242.353	543.830	8852.525	5037.398	2060.614	1982.115	8583.092	1356.456	1954113.008	99.008
kin_afterCID_21	LT03A2_cell05	10864.090	5581.228	10392.991	29627.993	539.578	8855.900	5041.650	2056.968	1978.857	8569.476	1359.973	1954118.009	104.009
kin_afterCID_22	LT03A2_cell05	10824.725	5581.228	10355.534	29723.079	539.578	8802.146	5041.650	2053.822	1975.847	8552.239	1358.334	1954123.009	109.009
kin_afterCID_23	LT03A2_cell05	10803.255	5581.228	10334.763	30018.586	539.824	8745.713	5041.404	2057.324	1979.142	8559.598	1361.072	1954128.009	114.009
kin_afterCID_24	LT03A2_cell05	10795.871	5581.228	10328.066	30341.162	536.199	8718.548	5045.030	2047.306	1969.512	8530.468	1358.259	1954133.008	119.008
kin_afterCID_25	LT03A2_cell05	10672.765	5581.228	10209.976	30398.500	538.123	8567.935	5043.105	2075.566	1996.527	8665.885	1372.348	1954138.008	124.008
kin_afterCID_26	LT03A2_cell05	10725.221	5581.228	10260.230	30832.499	534.005	8597.835	5047.223	2042.720	1965.126	8564.870	1352.664	1954143.009	129.009
kin_afterCID_27	LT03A2_cell05	10651.179	5581.228	10189.616	30808.835	529.910	8536.536	5051.319	2040.378	1962.787	8572.562	1355.118	1954148.008	134.008
kin_afterCID_28	LT03A2_cell05	10710.590	5581.228	10247.713	30935.549	537.653	8554.576	5043.575	2075.366	1996.580	8628.413	1376.801	1954153.007	139.007
kin_afterCID_29	LT03A2_cell05	10581.537	5581.228	10123.390	30910.295	537.855	8413.366	5043.508	2077.578	1998.522	8678.742	1373.576	1954158.008	144.008
kin_afterCID_30	LT03A2_cell05	10620.117	5581.228	10160.209	31202.034	538.549	8422.007	5042.680	2071.028	1992.088	8670.718	1366.194	1954163.008	149.008
kin_afterCID_31	LT03A2_cell05	10627.256	5581.228	10167.242	31220.770	533.289	8451.656	5047.939	2074.896	1995.812	8696.172	1375.392	1954168.008	154.008
kin_afterCID_32	LT03A2_cell05	10670.495	5581.228	10208.680	31530.888	533.021	8467.861	5048.253	2065.843	1987.231	8665.858	1368.968	1954173.008	159.008
kin_afterCID_33	LT03A2_cell05	10569.164	5581.228	10111.231	31637.657	531.252	8352.780	5049.976	2064.993	1986.337	8736.184	1363.191	1954178.008	164.008
kin_afterCID_34	LT03A2_cell05	10615.536	5581.228	10156.173	32067.771	529.507	8366.975	5051.722	2077.003	1998.106	8786.621	1373.721	1954183.008	169.008
kin_afterCID_35	LT03A2_cell05	10596.653	5581.228	10138.079	32155.849	526.508	8351.013	5054.721	2068.602	1989.660	8825.445	1364.799	1954188.018	174.018
kin_afterCID_36	LT03A2_cell05	10583.959	5581.228	10125.824	31955.082	533.110	8327.046	5048.118	2064.985	1986.267	8724.357	1361.717	1954193.018	179.018
kin_afterCID_37	LT03A2_cell05	10506.293	5581.228	10052.036	31952.958	531.790	8247.604	5049.439	2060.278	1982.091	8690.443	1362.012	1954198.018	184.018
kin_afterCID_38	LT03A2_cell05	10505.183	5581.228	10050.789	32261.171	529.037	8227.020	5052.192	2057.318	1979.087	8739.909	1357.556	1954203.018	189.018
kin_afterCID_39	LT03A2_cell05	10502.863	5581.228	10048.645	32099.330	532.192	8226.493	5049.036	2056.817	1978.607	8678.239	1358.888	1954208.008	194.008
kin_afterCID_40	LT03A2_cell05	10428.155	5581.228	9977.328	31956.146	529.954	8169.546	5051.274	2054.459	1976.635	8646.854	1362.818	1954213.018	199.018
kin_afterCID_41	LT03A2_cell05	10436.084	5581.228	9984.776	32026.993	531.924	8161.569	5049.304	2052.249	1974.041	8642.076	1358.038	1954218.008	204.008
kin_afterCID_42	LT03A2_cell05	10489.614	5581.228	10036.156	32049.973	536.624	8195.984	5044.694	2076.269	1997.468	8673.132	1374.510	1954223.008	209.008
kin_afterCID_43	LT03A2_cell05	10395.328	5581.228	9946.253	32326.142	521.629	8134.330	5059.600	2044.111	1966.455	8720.889	1355.756	1954228.018	214.018
kin_afterCID_44	LT03A2_cell05	10418.975	5581.228	9968.612	32292.032	526.194	8142.140	5055.034	2057.128	1979.013	8719.396	1363.632	1954233.008	219.008
kin_afterCID_45	LT03A2_cell05	10557.910	5581.228	10101.537	32533.015	526.105	8270.882	5055.123	2064.981	1986.432	8721.444	1372.219	1954238.008	224.008
kin_afterCID_46	LT03A2_cell05	10422.345	5581.228	9972.222	32411.412	528.768	8121.066	5052.460	2056.393	1978.149	8745.348	1356.356	1954243.008	229.008
kin_afterCID_47	LT03A2_cell05	10363.272	5581.228	9915.157	32400.690	527.940	8060.922	5053.288	2064.215	1985.589	8799.479	1360.551	1954248.008	234.008
kin_afterCID_48	LT03A2_cell05	10304.027	5581.228	9858.704	32325.810	522.837	8027.608	5058.570	2046.036	1968.179	8734.426	1354.702	1954253.008	239.008
kin_afterCID_49	LT03A2_cell05	10431.539	5581.228	9980.781	32697.039	518.809	8149.717	5062.420	2045.461	1967.582	8772.606	1356.048	1954258.018	244.018
kin_afterCID_50	LT03A2_cell05	10500.692	5581.228	10047.220	32847.795	519.883	8205.279	5061.345	2038.024	1960.931	8672.924	1356.511	1954263.017	249.017
kin_afterCID_51	LT03A2_cell05	10327.357	5581.228	9881.138	32369.784	522.479	8050.765	5058.749	2051.177	1973.490	8719.577	1362.449	1954268.018	254.018
kin_afterCID_52	LT03A2_cell05	10351.620	5581.228	9904.366	32489.305	521.562	8069.619	5059.667	2054.242	1976.343	8750.884	1363.937	1954273.018	259.018
kin_afterCID_53	LT03A2_cell05	10433.453	5581.228	9982.457	32716.692	520.778	8140.253	5060.450	2041.013	1963.353	8689.068	1356.852	1954278.007	264.007
kin_afterCID_54	LT03A2_cell05	10281.526	5581.228	9837.230	32362.717	521.494	8005.671	5059.734	2037.172	1959.730	8648.018	1355.808	1954283.017	269.017
kin_afterCID_55	LT03A2_cell05	10431.303	5581.228	9980.403	32819.339	528.388	8090.132	5052.841	2038.891	1961.749	8642.659	1348.319	1954288.018	274.018
kin_afterCID_56	LT03A2_cell05	10437.674	5581.228	9986.744	32795.589	527.783	8102.606	5053.445	2031.078	1954.113	8597.578	1345.271	1954293.017	279.017
kin_afterCID_57	LT03A2_cell05	10382.364	5581.228	9933.912	32787.719	524.046	8060.507	5057.272	2044.006	1966.300	8691.717	1355.132	1954298.008	284.008
kin_afterCID_58	LT03A2_cell05	10277.625	5581.228	9833.507	32567.090	523.352	7971.274	5057.876	2024.198	1947.414	8599.645	1343.819	1954303.008	289.008
kin_afterCID_59	LT03A2_cell05	10353.416	5581.228	9905.998	32804.046	522.815	8033.019	5058.413	2043.557	1966.292	8690.430	1356.566	1954308.017	294.017
kin_afterCID_60	LT03A2_cell05	10369.615	5581.228	9921.406	32869.613	519.212	8061.787	5062.017	2042.798	1964.997	8738.301	1356.040	1954313.017	299.017
kin_afterCID_61	LT03A2_cell05	10339.318	5581.228	9892.214	32973.434	515.004	8038.460	5066.224	2024.354	1947.543	8694.936	1346.260	1954318.017	304.017
kin_afterCID_62	LT03A2_cell05	10397.714	5581.228	9948.267	32794.759	520.845	8092.473	5060.383	2036.877	1959.694	8617.840	1359.524	1954323.017	309.017
kin_afterCID_63	LT03A2_cell05	10379.550	5581.228	9930.908	32807.752	520.465	8072.962	5060.763	2019.915	1943.281	8569.534	1346.332	1954328.017	314.017
kin_afterCID_64	LT03A2_cell05	10340.653	5581.228	9893.887	32795.079	524.471	8011.750	5056.757	2029.926	1953.075	8603.284	1348.157	1954333.017	319.017
kin_afterCID_65	LT03A2_cell05	10363.519	5581.228	9915.702	32764.894	526.821	8028.622	5054.407	2026.812	1950.122	8578.786	1343.900	1954338.017	324.017
kin_afterCID_66	LT03A2_cell05	10325.181	5581.228	9879.091	32912.340	522.613	7991.666	5058.615	2028.470	1951.455	8679.763	1341.314	1954343.007	329.007
kin_afterCID_67	LT03A2_cell05	10219.431	5581.228	9778.134	32612.847	526.127	7888.759	5055.101	2025.381	1948.614	8602.234	1340.872	1954348.017	334.017
kin_afterCID_68	LT03A2_cell05	10263.732	5581.228	9820.312	32816.323	525.254	7920.673	5056.063	2027.739	1950.845	8651.412	1339.611	1954353.017	339.017
kin_afterCID_69	LT03A2_cell05	10301.669	5581.228	9856.644	32595.067	530.872	7958.282	5050.356	2048.057	1970.270	8608.185	1358.485	1954358.017	344.017
kin_afterCID_70	LT03A2_cell05	10285.458	5581.228	9840.905	32794.199	524.068	7952.900	5057.160	2030.261	1953.544	8601.757	1349.264	1954363.017	349.017
kin_afterCID_71	LT03A2_cell05	10292.867	5581.228	9848.235	33051.897	522.524	7942.040	5058.704	2053.211	1975.131	8770.423	1359.376	1954368.017	354.017
kin_afterCID_72	LT03A2_cell05	10314.045	5581.228	9868.324	33195.089	523.464	7945.923	5057.764	2020.463	1943.801	8616.976	1337.743	1954373.017	359.017
kin_afterCID_73	LT03A2_cell05	10285.767	5581.228	9841.383	33073.984	524.382	7922.689	5056.847	2023.997	1947.262	8624.393	1339.554	1954378.017	364.017
kin_afterCID_74	LT03A2_cell05	10244.425	5581.228	9802.003	32872.052	524.158	7899.106	5057.071	2024.416	1947.778	8586.415	1344.274	1954383.016	369.016
kin_afterCID_75	LT03A2_cell05	10336.331	5581.228	9890.023	32896.459	531.924	7959.712	5049.304	2022.177	1945.587	8519.054	1337.757	1954388.017	374.017
kin_afterCID_76	LT03A2_cell05	10265.423	5581.228	9822.199	32815.803	532.797	7885.521	5048.432	2048.599	1970.636	8637.368	1353.240	1954393.016	379.016
kin_afterCID_77	LT03A2_cell05	10274.955	5581.228	9831.447	33001.369	528.723	7896.731	5052.505	2018.034	1941.413	8550.153	1334.475	1954398.016	384.016
kin_afterCID_78	LT03A2_cell05	10303.658	5581.228	9858.946	32861.779	531.722	7928.246	5049.506	2043.944	1966.303	8604.420	1353.114	1954403.016	389.016
kin_afterCID_79	LT03A2_cell05	10250.630	5581.228	9808.155	32699.676	534.677	7872.177	5046.552	2060.988	1982.713	8671.878	1360.572	1954408.017	394.017
kin_afterCID_80	LT03A2_cell05	10248.401	5581.228	9806.262	32587.188	533.312	7888.313	5047.917	2048.174	1970.555	8527.165	1363.670	1954413.016	399.016
kin_afterCID_81	LT03A2_cell05	10176.425	5581.228	9737.012	32466.333	530.424	7835.587	5050.804	2053.769	1975.770	8596.220	1366.695	1954418.016	404.016
kin_afterCID_82	LT03A2_cell05	10199.157	5581.228	9758.752	32550.139	531.364	7847.308	5049.864	2057.185	1978.860	8618.540	1366.776	1954423.016	409.016
kin_afterCID_83	LT03A2_cell05	10153.123	5581.228	9715.047	32633.964	528.142	7803.457	5053.087	2055.197	1976.800	8659.556	1364.918	1954428.017	414.017
kin_afterCID_84	LT03A2_cell05	10223.587	5581.228	9782.135	32634.619	532.931	7857.732	5048.297	2047.698	1969.924	8564.951	1359.694	1954433.006	419.006
kin_afterCID_85	LT03A2_cell05	10161.906	5581.228	9723.246	32377.762	534.565	7808.705	5046.664	2044.728	1966.837	8527.744	1358.019	1954438.006	424.006
kin_afterCID_86	LT03A2_cell05	10151.859	5581.228	9713.707	32530.991	531.655	7795.623	5049.573	2036.845	1959.497	8547.218	1351.386	1954443.016	429.016
kin_afterCID_87	LT03A2_cell05	10161.087	5581.228	9722.362	32461.499	531.857	7811.513	5049.864	2031.264	1954.149	8492.424	1350.637	1954448.000	434.000
kin_afterCID_88	LT03A2_cell05	10275.197	5581.228	9831.744	32733.584	531.499	7911.387	5049.730	2017.270	1940.591	8437.244	1341.549	1954453.001	439.001
kin_afterCID_89	LT03A2_cell05	10077.146	5581.228	9642.181	32317.266	535.438	7717.119	5045.791	2017.448	1941.049	8431.381	1336.829	1954458.001	444.001
kin_afterCID_90	LT03A2_cell05	10224.249	5581.228	9782.830	32689.436	534.699	7843.976	5046.529	2048.117	1970.219	8586.863	1355.312	1954463.000	449.000
kin_afterCID_91	LT03A2_cell05	10221.932	5581.228	9780.691	32902.344	534.923	7817.743	5046.305	2046.347	1968.555	8603.150	1351.307	1954468.000	454.000
kin_afterCID_92	LT03A2_cell05	10311.764	5581.228	9866.749	33068.086	533.423	7907.005	5047.805	2049.303	1971.281	8601.299	1356.926	1954473.000	459.000
kin_afterCID_93	LT03A2_cell05	10213.573	5581.228	9772.664	33057.474	531.208	7810.641	5050.021	2054.508	1976.364	8667.207	1358.923	1954478.001	464.001
kin_afterCID_94	LT03A2_cell05	10136.361	5581.228	9698.871	32824.865	531.029	7750.664	5050.200	2057.672	1979.667	8635.306	1366.033	1954483.000	469.000
kin_afterCID_95	LT03A2_cell05	10206.151	5581.228	9765.581	33157.867	529.126	7802.328	5052.102	2057.766	1979.612	8695.521	1362.568	1954488.001	474.001
kin_afterCID_96	LT03A2_cell05	10116.422	5581.228	9679.786	32897.258	530.984	7721.239	5050.244	2032.046	1955.006	8581.440	1343.441	1954493.001	479.001
kin_afterCID_97	LT03A2_cell05	10285.526	5581.228	9841.614	33396.917	526.732	7877.077	5054.497	2016.130	1939.811	8525.278	1337.808	1954498.000	484.000
kin_afterCID_98	LT03A2_cell05	10242.758	5581.228	9800.882	33132.799	535.035	7815.786	5046.194	2055.793	1977.799	8636.995	1358.005	1954503.001	489.001
kin_afterCID_99	LT03A2_cell05	10240.368	5581.228	9798.703	33208.114	532.506	7817.883	5048.723	2055.025	1977.009	8654.977	1358.906	1954508.001	494.001
kin_afterCID_100	LT03A2_cell05	10137.455	5581.228	9700.137	33227.997	526.642	7731.630	5054.586	2040.384	1962.730	8664.393	1350.223	1954513.001	499.001
kin_afterCID_101	LT03A2_cell05	10067.109	5581.228	9632.796	33118.097	524.829	7674.415	5056.489	2029.274	1952.107	8602.435	1347.001	1954518.001	504.001
kin_afterCID_102	LT03A2_cell05	10169.498	5581.228	9730.601	33433.818	523.934	7759.323	5057.294	2043.475	1965.633	8702.702	1353.581	1954523.001	509.001
kin_afterCID_103	LT03A2_cell05	10149.647	5581.228	9711.869	33528.573	519.480	7750.300	5061.748	2045.930	1968.226	8731.131	1359.837	1954528.000	514.000
kin_afterCID_104	LT03A2_cell05	10095.925	5581.228	9660.543	33324.438	523.374	7692.295	5057.854	2038.286	1961.192	8607.049	1358.567	1954533.000	519.000
kin_afterCID_105	LT03A2_cell05	10065.640	5581.228	9631.182	33419.426	526.038	7635.470	5055.191	2044.890	1967.154	8689.078	1353.503	1954538.001	524.001
kin_afterCID_106	LT03A2_cell05	10216.277	5581.228	9775.297	33523.152	534.878	7745.910	5046.350	2024.083	1947.449	8486.985	1339.060	1954543.000	529.000
kin_afterCID_107	LT03A2_cell05	10134.376	5581.228	9697.270	33392.769	528.746	7700.369	5052.483	2053.095	1975.041	8667.597	1360.882	1954548.000	534.000
kin_afterCID_108	LT03A2_cell05	10112.357	5581.228	9676.015	33241.104	528.388	7693.728	5052.841	2030.842	1953.692	8544.211	1349.724	1954553.001	539.001
kin_afterCID_109	LT03A2_cell05	10100.416	5581.228	9664.738	33140.413	533.625	7664.663	5047.604	2047.980	1970.153	8592.364	1356.118	1954558.001	544.001
kin_afterCID_110	LT03A2_cell05	10116.010	5581.228	9679.335	33193.207	534.632	7671.232	5046.596	2033.768	1956.629	8500.195	1348.721	1954563.000	549.000
kin_afterCID_111	LT03A2_cell05	10017.185	5581.228	9585.005	33236.999	524.426	7609.126	5056.802	2021.742	1945.090	8544.906	1345.243	1954568.001	554.001
kin_afterCID_112	LT03A2_cell05	10078.231	5581.228	9643.735	33381.992	524.404	7661.579	5056.824	2033.524	1956.441	8586.914	1353.923	1954573.000	559.000
kin_afterCID_113	LT03A2_cell05	10021.663	5581.228	9589.399	33040.816	531.767	7597.477	5049.461	2044.404	1966.708	8566.149	1357.589	1954578.000	564.000
kin_afterCID_114	LT03A2_cell05	10145.966	5581.228	9708.616	33491.819	530.648	7693.093	5050.580	2036.763	1959.370	8586.806	1348.571	1954583.001	569.001
kin_afterCID_115	LT03A2_cell05	10110.260	5581.228	9674.078	33542.404	524.225	7681.211	5057.003	2044.996	1967.262	8654.894	1359.793	1954588.001	574.001
kin_afterCID_116	LT03A2_cell05	10014.513	5581.228	9582.639	33549.201	523.016	7581.039	5058.212	2025.038	1948.357	8619.163	1343.210	1954592.999	578.999
kin_afterCID_117	LT03A2_cell05	10085.092	5581.228	9650.215	33664.657	525.366	7634.885	5055.862	2031.984	1954.923	8630.945	1346.271	1954598.000	584.000
kin_afterCID_118	LT03A2_cell05	10033.860	5581.228	9601.010	33559.799	527.560	7577.954	5053.669	2056.643	1978.353	8741.254	1358.827	1954603.001	589.001
kin_afterCID_119	LT03A2_cell05	10166.576	5581.228	9727.932	34044.001	523.956	7692.766	5057.272	2052.126	1974.070	8751.617	1358.028	1954608.000	594.000
kin_afterCID_120	LT03A2_cell05	10109.361	5581.228	9673.260	33801.802	524.583	7651.476	5056.645	2037.563	1960.236	8658.708	1350.677	1954613.000	599.000
