# Supplementary material for: Mandipropamid as a chemical inducer of proximity for in vivo applications
Source: Nat Chem Biol. 2021 Dec 21;18(1):64–9. doi: 10.1038/s41589-021-00922-3 (PMC8709788; doi:10.1038/s41589-021-00922-3)
Supplement: Source Data Fig. 2 — Single-cell trajectories, luminescence intensities of luciferase assay and two-color RICS binding efficiencies. [file 41589_2021_922_MOESM21_ESM.zip › Figure_02/Figure_02bcd/Single-Cell Trajectories/ABAAM_5uM/exp02_ABAAM_LT03A3_cell13_intensities.csv]

name	cellID	ff_488nm_cell	area_cell	fullframe_488nm	ff_488nm_mito	area_mito	ff_488nm_cyto	area_cyto	ff_561nm_tf_cell	fullframe_561nm	ff_561nm_tf_mito	ff_561nm_tf_cyto	FrameTimeAbs	FrameTimeRel
t0_	LT03A3_cell13	5362.309	3429.854	3535.955	7963.594	383.897	5034.456	3045.956	722.774	577.238	1808.571	585.925	1954662.000	-14.000
tend_	LT03A3_cell13	4837.548	3429.854	3218.541	12171.787	369.328	3952.492	3060.526	708.641	569.293	1795.986	577.426	1955297.000	621.000
kin_afterCID_1	LT03A3_cell13	5713.501	3429.854	3755.000	8620.457	397.102	5332.871	3032.752	732.387	583.777	1855.583	585.318	1954684.094	4.094
kin_afterCID_2	LT03A3_cell13	5636.136	3429.854	3706.655	8476.377	397.751	5263.553	3032.103	737.134	586.953	1866.652	588.964	1954689.000	9.000
kin_afterCID_3	LT03A3_cell13	5667.348	3429.854	3727.803	8619.210	392.044	5286.396	3037.810	731.413	583.622	1861.471	585.573	1954693.999	13.999
kin_afterCID_4	LT03A3_cell13	5678.392	3429.854	3736.516	8627.610	392.738	5297.021	3037.116	731.198	584.417	1845.132	587.152	1954698.999	18.999
kin_afterCID_5	LT03A3_cell13	5558.228	3429.854	3659.003	8486.143	388.709	5183.991	3041.145	725.882	579.311	1842.930	583.104	1954704.000	24.000
kin_afterCID_6	LT03A3_cell13	5588.393	3429.854	3675.631	8636.833	392.514	5194.445	3037.340	728.341	581.855	1834.430	585.402	1954708.999	28.999
kin_afterCID_7	LT03A3_cell13	5564.082	3429.854	3662.125	8734.021	388.687	5158.937	3041.167	726.767	580.346	1844.002	583.975	1954713.999	33.999
kin_afterCID_8	LT03A3_cell13	5628.520	3429.854	3706.646	8845.537	390.656	5215.007	3039.197	728.900	580.395	1856.422	583.969	1954718.999	38.999
kin_afterCID_9	LT03A3_cell13	5593.820	3429.854	3683.113	8960.243	391.843	5159.619	3038.011	732.480	584.787	1860.046	587.046	1954723.999	43.999
kin_afterCID_10	LT03A3_cell13	5640.409	3429.854	3714.794	9112.585	391.328	5193.232	3038.526	728.346	584.319	1836.786	585.592	1954729.000	49.000
kin_afterCID_11	LT03A3_cell13	5503.130	3429.854	3625.775	9087.492	387.948	5046.000	3041.906	724.447	580.113	1851.828	580.667	1954733.999	53.999
kin_afterCID_12	LT03A3_cell13	5569.232	3429.854	3668.979	9351.869	388.575	5085.936	3041.279	725.118	579.065	1867.052	579.217	1954738.999	58.999
kin_afterCID_13	LT03A3_cell13	5530.230	3429.854	3643.673	9455.182	392.022	5023.729	3037.832	726.714	580.948	1868.892	579.319	1954743.999	63.999
kin_afterCID_14	LT03A3_cell13	5531.754	3429.854	3644.677	9601.818	391.910	5006.696	3037.944	725.625	580.057	1869.296	578.086	1954748.999	68.999
kin_afterCID_15	LT03A3_cell13	5552.551	3429.854	3657.299	9814.738	386.740	5010.883	3043.114	725.986	580.992	1878.862	579.471	1954753.999	73.999
kin_afterCID_16	LT03A3_cell13	5451.651	3429.854	3592.866	9743.301	387.725	4904.673	3042.129	717.995	574.302	1856.393	572.904	1954758.999	78.999
kin_afterCID_17	LT03A3_cell13	5473.595	3429.854	3609.716	9948.726	388.038	4902.712	3041.816	724.394	581.288	1862.143	579.253	1954763.999	83.999
kin_afterCID_18	LT03A3_cell13	5552.937	3429.854	3659.337	10214.480	388.083	4958.197	3041.771	719.720	575.048	1863.787	573.754	1954769.000	89.000
kin_afterCID_19	LT03A3_cell13	5559.305	3429.854	3664.096	10305.139	382.890	4962.930	3046.964	719.909	577.015	1858.425	576.840	1954774.000	94.000
kin_afterCID_20	LT03A3_cell13	5526.034	3429.854	3643.426	10271.623	385.531	4924.953	3044.412	731.057	585.489	1886.802	584.700	1954779.000	99.000
kin_afterCID_21	LT03A3_cell13	5449.952	3429.854	3595.458	10305.321	382.286	4840.896	3047.568	726.570	582.251	1885.402	581.206	1954783.999	103.999
kin_afterCID_22	LT03A3_cell13	5427.255	3429.854	3579.636	10347.402	380.339	4813.608	3049.515	716.819	573.390	1863.484	573.805	1954789.000	109.000
kin_afterCID_23	LT03A3_cell13	5404.040	3429.854	3566.490	10487.393	381.077	4768.653	3048.776	722.825	579.365	1873.648	578.980	1954794.000	114.000
kin_afterCID_24	LT03A3_cell13	5515.557	3429.854	3637.534	10818.056	381.413	4852.122	3048.441	722.093	579.040	1874.078	577.960	1954799.000	119.000
kin_afterCID_25	LT03A3_cell13	5390.997	3429.854	3557.727	10659.164	380.652	4733.336	3049.202	720.983	578.481	1869.773	577.572	1954803.999	123.999
kin_afterCID_26	LT03A3_cell13	5375.105	3429.854	3548.660	10700.181	374.788	4721.273	3055.558	717.977	575.197	1858.320	578.116	1954808.999	128.999
kin_afterCID_27	LT03A3_cell13	5415.712	3429.854	3573.383	10972.487	371.678	4740.365	3058.176	721.956	577.873	1893.045	579.626	1954813.999	133.999
kin_afterCID_28	LT03A3_cell13	5461.071	3429.854	3603.589	11179.125	364.068	4782.040	3065.786	718.769	576.818	1873.465	581.647	1954818.999	138.999
kin_afterCID_29	LT03A3_cell13	5462.996	3429.854	3602.907	11120.942	372.729	4773.170	3057.124	726.083	581.169	1885.049	584.780	1954823.999	143.999
kin_afterCID_30	LT03A3_cell13	5417.462	3429.854	3576.944	11205.000	371.029	4715.447	3058.825	722.365	577.745	1881.652	581.746	1954828.999	148.999
kin_afterCID_31	LT03A3_cell13	5455.763	3429.854	3600.920	11349.200	372.215	4738.339	3057.639	722.572	576.952	1884.965	581.071	1954834.000	154.000
kin_afterCID_32	LT03A3_cell13	5371.216	3429.854	3546.579	11265.527	376.825	4643.701	3053.029	722.204	578.836	1870.325	580.495	1954838.999	158.999
kin_afterCID_33	LT03A3_cell13	5362.617	3429.854	3541.745	11397.951	372.282	4627.771	3057.572	716.440	572.896	1874.284	575.464	1954844.000	164.000
kin_afterCID_34	LT03A3_cell13	5365.096	3429.854	3544.272	11390.251	373.378	4629.064	3056.475	723.948	580.450	1876.770	583.120	1954848.999	168.999
kin_afterCID_35	LT03A3_cell13	5322.591	3429.854	3515.914	11372.831	368.141	4595.108	3061.713	713.674	571.024	1865.598	575.166	1954854.000	174.000
kin_afterCID_36	LT03A3_cell13	5422.173	3429.854	3581.698	11634.993	368.813	4673.615	3061.041	715.774	572.536	1877.302	575.826	1954859.000	179.000
kin_afterCID_37	LT03A3_cell13	5452.322	3429.854	3600.364	11806.199	369.149	4685.987	3060.705	725.407	579.873	1900.474	583.684	1954864.000	184.000
kin_afterCID_38	LT03A3_cell13	5414.712	3429.854	3576.722	11728.529	375.057	4638.589	3055.647	720.378	576.616	1878.072	578.283	1954868.999	188.999
kin_afterCID_39	LT03A3_cell13	5432.494	3429.854	3588.208	11918.600	369.954	4648.297	3059.900	717.421	575.706	1869.328	578.151	1954874.000	194.000
kin_afterCID_40	LT03A3_cell13	5371.508	3429.854	3547.955	11777.805	377.250	4579.647	3052.738	722.493	577.945	1875.146	580.051	1954879.000	199.000
kin_afterCID_41	LT03A3_cell13	5338.569	3429.854	3526.540	11810.036	370.245	4555.453	3059.609	722.325	578.636	1874.124	582.945	1954883.999	203.999
kin_afterCID_42	LT03A3_cell13	5373.423	3429.854	3549.863	11897.770	373.244	4576.731	3056.610	722.369	577.462	1873.164	581.845	1954888.999	208.999
kin_afterCID_43	LT03A3_cell13	5310.440	3429.854	3508.602	11744.510	372.707	4526.040	3057.147	717.677	573.600	1846.796	580.022	1954894.000	214.000
kin_afterCID_44	LT03A3_cell13	5376.826	3429.854	3555.828	11920.814	376.198	4570.633	3053.655	722.459	577.116	1864.137	581.809	1954899.000	219.000
kin_afterCID_45	LT03A3_cell13	5314.015	3429.854	3513.034	11833.275	375.505	4511.953	3054.886	723.298	578.831	1861.206	583.444	1954904.000	224.000
kin_afterCID_46	LT03A3_cell13	5263.458	3429.854	3481.776	11755.854	376.825	4461.966	3053.163	718.284	575.481	1844.294	579.314	1954908.999	228.999
kin_afterCID_47	LT03A3_cell13	5307.590	3429.854	3508.668	11935.781	373.446	4497.728	3056.408	716.914	575.269	1840.852	579.586	1954914.000	234.000
kin_afterCID_48	LT03A3_cell13	5383.126	3429.854	3558.227	12093.286	376.624	4555.410	3053.230	714.463	571.579	1838.828	575.770	1954918.999	238.999
kin_afterCID_49	LT03A3_cell13	5361.200	3429.854	3541.947	12056.801	376.713	4535.060	3053.141	713.606	570.091	1837.111	574.982	1954924.000	244.000
kin_afterCID_50	LT03A3_cell13	5343.658	3429.854	3530.080	12004.455	380.563	4512.367	3049.291	719.968	575.568	1838.185	580.410	1954928.999	248.999
kin_afterCID_51	LT03A3_cell13	5341.050	3429.854	3529.482	12085.067	376.534	4509.381	3053.320	721.826	577.385	1844.898	583.329	1954934.000	254.000
kin_afterCID_52	LT03A3_cell13	5287.294	3429.854	3494.429	12035.087	375.057	4458.824	3054.797	714.601	571.039	1837.207	576.772	1954938.998	258.998
kin_afterCID_53	LT03A3_cell13	5340.713	3429.854	3530.569	12143.637	375.639	4504.019	3054.215	713.118	571.018	1823.542	576.547	1954943.999	263.999
kin_afterCID_54	LT03A3_cell13	5346.298	3429.854	3533.414	12266.895	378.347	4488.234	3051.507	722.206	577.005	1855.601	581.680	1954949.000	269.000
kin_afterCID_55	LT03A3_cell13	5317.815	3429.854	3516.469	12232.440	379.914	4456.500	3049.940	721.035	577.211	1849.358	580.486	1954954.000	274.000
kin_afterCID_56	LT03A3_cell13	5338.938	3429.854	3530.027	12380.844	381.010	4458.919	3048.844	718.934	576.734	1848.526	577.770	1954959.000	279.000
kin_afterCID_57	LT03A3_cell13	5266.488	3429.854	3483.097	12251.501	377.474	4402.683	3052.380	713.783	571.677	1839.808	574.533	1954964.000	284.000
kin_afterCID_58	LT03A3_cell13	5339.987	3429.854	3532.502	12317.043	384.032	4460.287	3045.822	726.877	582.665	1860.135	583.990	1954969.000	289.000
kin_afterCID_59	LT03A3_cell13	5231.532	3429.854	3461.525	12221.887	376.668	4369.139	3053.185	713.491	572.391	1835.998	575.008	1954974.000	294.000
kin_afterCID_60	LT03A3_cell13	5231.709	3429.854	3462.794	12195.280	381.391	4360.502	3048.463	710.012	567.867	1832.855	569.534	1954979.000	299.000
kin_afterCID_61	LT03A3_cell13	5286.018	3429.854	3497.407	12349.934	380.361	4404.848	3049.582	712.793	571.936	1834.040	572.944	1954984.000	304.000
kin_afterCID_62	LT03A3_cell13	5277.765	3429.854	3493.363	12293.042	389.314	4379.332	3040.719	717.435	573.254	1854.392	571.876	1954988.998	308.998
kin_afterCID_63	LT03A3_cell13	5273.210	3429.854	3488.777	12416.318	383.674	4373.518	3046.180	710.664	569.495	1843.928	567.927	1954993.999	313.999
kin_afterCID_64	LT03A3_cell13	5280.261	3429.854	3491.658	12423.091	381.928	4385.211	3047.926	722.101	579.799	1863.926	579.021	1954998.999	318.999
kin_afterCID_65	LT03A3_cell13	5250.396	3429.854	3474.041	12413.950	379.578	4358.959	3050.276	712.327	571.648	1844.893	571.390	1955003.999	323.999
kin_afterCID_66	LT03A3_cell13	5252.504	3429.854	3476.124	12473.057	382.174	4347.059	3047.680	716.590	573.874	1866.154	572.436	1955008.999	328.999
kin_afterCID_67	LT03A3_cell13	5286.042	3429.854	3497.367	12507.956	384.815	4373.377	3045.039	722.458	578.236	1871.912	577.196	1955013.999	333.999
kin_afterCID_68	LT03A3_cell13	5296.796	3429.854	3505.365	12552.356	385.464	4377.901	3044.614	723.322	578.604	1872.904	577.788	1955018.998	338.998
kin_afterCID_69	LT03A3_cell13	5255.540	3429.854	3476.073	12533.652	380.115	4348.406	3049.739	720.164	575.514	1878.147	575.834	1955024.000	344.000
kin_afterCID_70	LT03A3_cell13	5220.389	3429.854	3455.576	12456.262	384.144	4307.662	3045.800	718.543	575.907	1858.984	574.709	1955029.000	349.000
kin_afterCID_71	LT03A3_cell13	5225.237	3429.854	3457.451	12448.127	384.614	4312.986	3045.240	714.787	571.628	1855.340	570.735	1955034.000	354.000
kin_afterCID_72	LT03A3_cell13	5201.386	3429.854	3442.204	12468.097	381.458	4292.074	3048.396	717.014	573.620	1864.711	573.398	1955038.999	358.999
kin_afterCID_73	LT03A3_cell13	5310.601	3429.854	3512.731	12781.192	375.952	4390.929	3053.902	717.082	575.411	1861.045	576.254	1955044.000	364.000
kin_afterCID_74	LT03A3_cell13	5173.769	3429.854	3425.386	12443.716	377.407	4274.907	3052.447	715.518	574.178	1855.265	574.599	1955049.000	369.000
kin_afterCID_75	LT03A3_cell13	5230.945	3429.854	3459.491	12606.054	377.967	4317.478	3051.977	718.127	576.105	1864.812	576.123	1955054.000	374.000
kin_afterCID_76	LT03A3_cell13	5226.812	3429.854	3458.992	12594.441	383.360	4299.694	3046.494	719.882	576.928	1867.569	575.461	1955059.000	379.000
kin_afterCID_77	LT03A3_cell13	5194.721	3429.854	3435.309	12523.987	381.368	4277.776	3048.530	719.346	576.843	1856.723	577.062	1955064.000	384.000
kin_afterCID_78	LT03A3_cell13	5248.965	3429.854	3472.999	12661.447	376.915	4333.823	3052.939	710.077	568.201	1838.728	570.735	1955069.000	389.000
kin_afterCID_79	LT03A3_cell13	5223.586	3429.854	3456.647	12639.204	382.197	4293.618	3047.657	713.381	570.944	1846.290	571.307	1955073.999	393.999
kin_afterCID_80	LT03A3_cell13	5247.402	3429.854	3472.453	12726.962	379.824	4315.962	3050.030	718.516	573.690	1872.220	574.844	1955078.999	398.999
kin_afterCID_81	LT03A3_cell13	5190.422	3429.854	3435.491	12607.432	376.288	4276.431	3053.566	711.559	569.737	1848.166	571.496	1955084.000	404.000
kin_afterCID_82	LT03A3_cell13	5188.745	3429.854	3435.934	12695.645	371.588	4276.237	3058.669	714.425	572.444	1866.111	574.509	1955088.999	408.999
kin_afterCID_83	LT03A3_cell13	5186.368	3429.854	3434.052	12619.358	374.050	4276.523	3055.804	715.731	574.260	1861.703	575.456	1955094.000	414.000
kin_afterCID_84	LT03A3_cell13	5165.476	3429.854	3420.418	12566.668	372.371	4264.040	3057.527	714.384	573.093	1857.494	575.165	1955098.999	418.999
kin_afterCID_85	LT03A3_cell13	5258.356	3429.854	3479.209	12875.582	371.319	4333.592	3058.534	711.700	571.202	1854.557	572.952	1955104.000	424.000
kin_afterCID_86	LT03A3_cell13	5191.816	3429.854	3438.479	12734.320	378.683	4255.712	3051.171	711.643	568.529	1861.890	568.885	1955109.000	429.000
kin_afterCID_87	LT03A3_cell13	5206.520	3429.854	3447.597	12728.442	381.525	4265.086	3048.329	716.432	573.435	1862.650	572.973	1955113.999	433.999
kin_afterCID_88	LT03A3_cell13	5220.689	3429.854	3456.480	12833.366	383.002	4263.743	3046.852	718.104	575.641	1869.382	573.384	1955119.000	439.000
kin_afterCID_89	LT03A3_cell13	5219.905	3429.854	3458.067	12871.873	384.233	4254.539	3045.621	721.491	578.042	1876.338	575.796	1955123.999	443.999
kin_afterCID_90	LT03A3_cell13	5177.304	3429.854	3427.180	12734.607	381.973	4230.192	3047.881	717.844	575.450	1867.852	573.721	1955128.999	448.999
kin_afterCID_91	LT03A3_cell13	5133.890	3429.854	3401.742	12640.189	386.091	4181.742	3043.763	714.290	572.678	1855.171	569.573	1955134.000	454.000
kin_afterCID_92	LT03A3_cell13	5139.192	3429.854	3404.287	12687.680	378.907	4201.722	3050.947	714.230	572.424	1863.146	571.543	1955139.000	459.000
kin_afterCID_93	LT03A3_cell13	5213.906	3429.854	3453.067	12996.006	375.997	4255.758	3053.857	713.119	573.173	1862.612	571.591	1955143.999	463.999
kin_afterCID_94	LT03A3_cell13	5188.400	3429.854	3437.919	12848.293	378.056	4239.494	3051.798	719.488	576.073	1885.622	575.027	1955149.000	469.000
kin_afterCID_95	LT03A3_cell13	5189.505	3429.854	3436.954	12832.437	376.915	4245.695	3053.163	723.120	580.087	1881.755	580.095	1955153.999	473.999
kin_afterCID_96	LT03A3_cell13	5137.709	3429.854	3402.817	12867.984	369.372	4204.121	3061.108	718.431	577.495	1885.599	577.595	1955158.999	478.999
kin_afterCID_97	LT03A3_cell13	5122.924	3429.854	3395.036	12798.487	368.141	4199.874	3061.847	716.848	576.275	1875.756	577.509	1955164.000	484.000
kin_afterCID_98	LT03A3_cell13	5191.091	3429.854	3441.489	12957.398	372.953	4243.573	3056.901	711.707	570.868	1860.288	571.576	1955169.000	489.000
kin_afterCID_99	LT03A3_cell13	5149.563	3429.854	3413.916	12786.780	371.991	4220.314	3058.042	716.444	573.373	1874.999	575.518	1955174.000	494.000
kin_afterCID_100	LT03A3_cell13	5174.678	3429.854	3427.851	12883.948	370.670	4240.194	3059.542	714.508	573.161	1864.804	575.180	1955178.999	498.999
kin_afterCID_101	LT03A3_cell13	5188.719	3429.854	3437.585	12951.155	373.334	4239.369	3057.774	715.948	572.110	1878.834	573.985	1955183.999	503.999
kin_afterCID_102	LT03A3_cell13	5202.942	3429.854	3447.496	13110.930	375.661	4230.270	3054.193	721.136	578.081	1887.867	577.630	1955188.999	508.999
kin_afterCID_103	LT03A3_cell13	5179.943	3429.854	3431.934	13012.192	379.444	4205.681	3050.410	716.221	572.340	1878.896	571.595	1955193.999	513.999
kin_afterCID_104	LT03A3_cell13	5171.460	3429.854	3427.398	13011.239	375.930	4206.404	3053.924	715.365	571.860	1878.756	572.154	1955198.999	518.999
kin_afterCID_105	LT03A3_cell13	5153.114	3429.854	3415.363	12952.200	378.056	4186.918	3051.843	715.509	571.944	1869.393	572.569	1955203.999	523.999
kin_afterCID_106	LT03A3_cell13	5143.440	3429.854	3409.598	12901.661	375.751	4188.935	3054.103	710.144	569.076	1844.753	570.552	1955208.999	528.999
kin_afterCID_107	LT03A3_cell13	5142.094	3429.854	3408.718	12840.009	378.369	4187.589	3051.485	719.140	575.684	1864.813	577.082	1955214.000	534.000
kin_afterCID_108	LT03A3_cell13	5113.641	3429.854	3388.681	12796.981	382.174	4150.163	3047.680	714.657	572.208	1847.079	572.653	1955219.000	539.000
kin_afterCID_109	LT03A3_cell13	5092.653	3429.854	3376.945	12729.237	381.436	4137.120	3048.418	715.021	572.960	1844.621	573.679	1955224.000	544.000
kin_afterCID_110	LT03A3_cell13	5076.702	3429.854	3367.614	12765.728	377.206	4126.594	3052.648	717.009	576.023	1850.437	576.955	1955229.000	549.000
kin_afterCID_111	LT03A3_cell13	5087.236	3429.854	3374.980	12850.684	371.006	4145.611	3058.848	713.895	571.848	1862.366	574.598	1955234.000	554.000
kin_afterCID_112	LT03A3_cell13	5121.605	3429.854	3395.759	13017.446	375.102	4152.052	3054.752	719.715	576.930	1869.971	578.472	1955239.000	559.000
kin_afterCID_113	LT03A3_cell13	5138.486	3429.854	3406.150	12995.887	375.661	4172.036	3054.193	712.969	572.574	1846.389	573.560	1955244.000	564.000
kin_afterCID_114	LT03A3_cell13	5112.162	3429.854	3390.301	12971.552	371.543	4157.353	3058.311	709.590	568.226	1849.342	571.125	1955248.999	568.999
kin_afterCID_115	LT03A3_cell13	5167.525	3429.854	3425.590	13014.245	379.220	4192.111	3050.634	719.989	576.439	1870.692	576.946	1955254.000	574.000
kin_afterCID_116	LT03A3_cell13	5091.784	3429.854	3376.081	12838.823	378.593	4130.550	3051.261	717.062	574.542	1860.245	575.218	1955258.999	578.999
kin_afterCID_117	LT03A3_cell13	5167.039	3429.854	3424.642	13057.427	377.698	4190.620	3052.156	708.633	567.717	1835.017	569.245	1955263.999	583.999
kin_afterCID_118	LT03A3_cell13	5157.479	3429.854	3419.210	12985.815	376.892	4191.061	3052.962	709.196	569.000	1820.578	571.994	1955269.000	589.000
kin_afterCID_119	LT03A3_cell13	5102.633	3429.854	3383.892	12838.185	377.362	4146.330	3052.492	711.066	570.747	1821.109	573.837	1955274.000	594.000
kin_afterCID_120	LT03A3_cell13	5088.282	3429.854	3376.451	12721.311	379.578	4138.424	3050.276	713.901	572.259	1820.349	576.214	1955279.000	599.000
