# Supplementary material for: Mandipropamid as a chemical inducer of proximity for in vivo applications
Source: Nat Chem Biol. 2021 Dec 21;18(1):64–9. doi: 10.1038/s41589-021-00922-3 (PMC8709788; doi:10.1038/s41589-021-00922-3)
Supplement: Source Data Fig. 2 — Single-cell trajectories, luminescence intensities of luciferase assay and two-color RICS binding efficiencies. [file 41589_2021_922_MOESM21_ESM.zip › Figure_02/Figure_02bcd/Single-Cell Trajectories/ABAAM_5uM/exp02_ABAAM_LT03A4_cell19_intensities.csv]

name	cellID	ff_488nm_cell	area_cell	fullframe_488nm	ff_488nm_mito	area_mito	ff_488nm_cyto	area_cyto	ff_561nm_tf_cell	fullframe_561nm	ff_561nm_tf_mito	ff_561nm_tf_cyto	FrameTimeAbs	FrameTimeRel
t0_	LT03A4_cell19	5279.907	4210.272	4069.725	7939.980	633.376	4808.876	3576.896	1465.364	1167.613	4244.693	973.217	1955338.000	-10.000
tend_	LT03A4_cell19	5014.117	4210.272	3870.177	12029.728	637.584	3761.449	3573.852	1404.611	1122.884	4141.785	916.094	1955972.000	624.000
kin_afterCID_1	LT03A4_cell19	5735.149	4210.272	4409.827	8666.738	647.476	5202.384	3562.796	1512.932	1202.124	4404.536	987.433	1955356.102	4.102
kin_afterCID_2	LT03A4_cell19	5613.471	4210.272	4321.411	8474.037	646.558	5094.483	3563.713	1499.865	1192.029	4364.010	980.228	1955360.998	8.998
kin_afterCID_3	LT03A4_cell19	5613.987	4210.272	4319.299	8554.976	647.252	5079.731	3563.020	1486.955	1182.783	4328.167	970.825	1955365.998	13.998
kin_afterCID_4	LT03A4_cell19	5545.491	4210.272	4269.410	8499.507	649.333	5006.829	3560.938	1472.152	1171.017	4299.162	956.650	1955370.999	18.999
kin_afterCID_5	LT03A4_cell19	5559.134	4210.272	4277.258	8624.509	651.213	4998.251	3559.058	1475.542	1174.761	4293.364	959.955	1955375.998	23.998
kin_afterCID_6	LT03A4_cell19	5566.123	4210.272	4283.159	8720.655	637.919	5002.814	3572.352	1474.614	1173.350	4351.022	960.970	1955380.999	28.999
kin_afterCID_7	LT03A4_cell19	5509.396	4210.272	4239.583	8749.057	640.694	4927.918	3569.577	1467.416	1167.761	4329.684	953.674	1955385.998	33.998
kin_afterCID_8	LT03A4_cell19	5567.949	4210.272	4284.423	8895.661	638.255	4973.347	3572.017	1466.917	1169.317	4299.898	960.715	1955391.002	39.002
kin_afterCID_9	LT03A4_cell19	5548.713	4210.272	4268.706	9016.680	636.711	4930.816	3573.561	1468.262	1168.005	4344.693	955.761	1955395.999	43.999
kin_afterCID_10	LT03A4_cell19	5539.826	4210.272	4262.590	9145.951	637.158	4896.782	3573.113	1474.106	1174.011	4357.759	959.893	1955400.999	48.999
kin_afterCID_11	LT03A4_cell19	5566.897	4210.272	4283.526	9373.790	634.585	4891.280	3575.687	1475.983	1174.779	4397.711	957.458	1955405.998	53.998
kin_afterCID_12	LT03A4_cell19	5537.866	4210.272	4261.991	9476.442	632.570	4841.490	3577.701	1452.676	1156.461	4333.780	943.271	1955410.999	58.999
kin_afterCID_13	LT03A4_cell19	5569.914	4210.272	4286.764	9652.163	641.948	4835.510	3568.324	1474.659	1174.739	4353.603	956.732	1955415.999	63.999
kin_afterCID_14	LT03A4_cell19	5491.089	4210.272	4226.699	9668.010	645.148	4734.718	3565.616	1453.759	1158.046	4290.852	940.329	1955420.999	68.999
kin_afterCID_15	LT03A4_cell19	5499.350	4210.272	4232.347	9807.427	643.492	4722.119	3566.779	1450.620	1156.939	4253.282	944.984	1955425.999	73.999
kin_afterCID_16	LT03A4_cell19	5481.508	4210.272	4220.164	9968.905	640.963	4675.595	3569.398	1449.429	1155.534	4267.427	943.379	1955430.999	78.999
kin_afterCID_17	LT03A4_cell19	5523.643	4210.272	4252.278	10268.048	637.561	4676.866	3572.845	1443.256	1151.273	4270.373	938.743	1955435.998	83.998
kin_afterCID_18	LT03A4_cell19	5468.963	4210.272	4210.094	10245.276	641.388	4609.592	3569.958	1464.851	1166.566	4319.674	951.729	1955440.998	88.998
kin_afterCID_19	LT03A4_cell19	5446.398	4210.272	4193.713	10401.869	638.054	4560.216	3573.382	1449.250	1155.657	4273.844	944.665	1955445.998	93.998
kin_afterCID_20	LT03A4_cell19	5410.813	4210.272	4165.747	10419.683	639.575	4511.986	3572.576	1439.521	1147.859	4208.946	943.373	1955450.999	98.999
kin_afterCID_21	LT03A4_cell19	5522.277	4210.272	4249.602	10821.663	638.725	4573.493	3572.755	1461.505	1164.237	4295.582	954.600	1955455.998	103.998
kin_afterCID_22	LT03A4_cell19	5438.134	4210.272	4186.050	10837.808	632.033	4483.410	3579.402	1441.605	1150.353	4250.088	945.479	1955460.998	108.998
kin_afterCID_23	LT03A4_cell19	5465.136	4210.272	4206.402	11000.216	633.465	4484.091	3577.791	1451.896	1157.874	4282.036	950.615	1955465.997	113.997
kin_afterCID_24	LT03A4_cell19	5533.145	4210.272	4258.574	11273.148	635.413	4512.108	3575.799	1458.044	1161.240	4310.932	950.908	1955470.999	118.999
kin_afterCID_25	LT03A4_cell19	5497.930	4210.272	4230.528	11329.155	632.794	4465.591	3578.552	1450.066	1155.373	4293.366	947.100	1955475.999	123.999
kin_afterCID_26	LT03A4_cell19	5457.352	4210.272	4201.614	11327.402	629.862	4423.929	3581.349	1457.449	1160.880	4326.113	952.746	1955480.998	128.998
kin_afterCID_27	LT03A4_cell19	5502.235	4210.272	4235.129	11585.281	628.475	4433.716	3583.229	1449.187	1155.586	4307.689	947.556	1955485.999	133.999
kin_afterCID_28	LT03A4_cell19	5456.425	4210.272	4200.192	11564.616	629.795	4381.204	3581.506	1442.358	1151.581	4280.935	943.034	1955490.999	138.999
kin_afterCID_29	LT03A4_cell19	5430.360	4210.272	4180.791	11665.499	630.198	4331.822	3581.327	1434.374	1144.159	4282.237	933.009	1955495.999	143.999
kin_afterCID_30	LT03A4_cell19	5437.628	4210.272	4186.133	11795.883	630.243	4317.510	3581.058	1438.935	1148.160	4307.560	933.886	1955500.998	148.998
kin_afterCID_31	LT03A4_cell19	5518.285	4210.272	4246.860	12008.509	635.927	4362.594	3575.553	1449.332	1154.811	4330.884	936.598	1955505.999	153.999
kin_afterCID_32	LT03A4_cell19	5516.465	4210.272	4245.304	12032.502	631.854	4365.271	3579.268	1457.395	1161.166	4343.384	947.763	1955510.999	158.999
kin_afterCID_33	LT03A4_cell19	5465.545	4210.272	4206.189	11988.940	633.779	4308.766	3577.478	1459.987	1163.960	4348.961	947.990	1955515.998	163.998
kin_afterCID_34	LT03A4_cell19	5460.915	4210.272	4202.755	12047.782	640.941	4278.053	3569.420	1449.981	1155.585	4312.912	935.885	1955520.998	168.998
kin_afterCID_35	LT03A4_cell19	5442.480	4210.272	4189.933	12047.785	640.001	4257.768	3571.166	1447.613	1153.930	4309.226	934.613	1955525.997	173.997
kin_afterCID_36	LT03A4_cell19	5524.254	4210.272	4251.511	12270.039	639.531	4315.812	3571.099	1450.567	1156.719	4307.004	938.958	1955530.998	178.998
kin_afterCID_37	LT03A4_cell19	5472.338	4210.272	4212.580	12217.158	638.009	4266.985	3573.248	1446.864	1154.144	4297.401	937.717	1955535.999	183.999
kin_afterCID_38	LT03A4_cell19	5505.102	4210.272	4237.480	12330.775	635.189	4291.420	3576.381	1457.614	1163.146	4329.904	947.242	1955540.999	188.999
kin_afterCID_39	LT03A4_cell19	5416.106	4210.272	4169.627	12087.990	635.345	4229.033	3576.717	1428.169	1138.824	4223.386	931.355	1955545.999	193.999
kin_afterCID_40	LT03A4_cell19	5406.105	4210.272	4161.240	12134.726	631.787	4217.293	3579.738	1435.556	1146.021	4246.513	939.251	1955550.998	198.998
kin_afterCID_41	LT03A4_cell19	5384.320	4210.272	4146.057	12138.912	632.615	4188.908	3579.178	1425.283	1137.562	4231.256	929.101	1955555.998	203.998
kin_afterCID_42	LT03A4_cell19	5480.231	4210.272	4217.813	12338.552	637.136	4256.206	3574.702	1448.484	1154.750	4296.044	940.700	1955560.999	208.999
kin_afterCID_43	LT03A4_cell19	5389.375	4210.272	4150.343	12183.387	639.531	4171.529	3572.308	1442.869	1150.369	4288.268	933.240	1955565.998	213.998
kin_afterCID_44	LT03A4_cell19	5400.162	4210.272	4157.258	12164.899	642.082	4181.415	3570.249	1431.303	1142.909	4206.309	931.901	1955570.999	218.999
kin_afterCID_45	LT03A4_cell19	5470.627	4210.272	4211.425	12301.393	646.961	4229.438	3564.743	1439.944	1148.896	4214.574	936.163	1955575.999	223.999
kin_afterCID_46	LT03A4_cell19	5393.070	4210.272	4153.493	12070.307	652.780	4166.927	3558.924	1435.200	1146.280	4178.325	931.862	1955580.999	228.999
kin_afterCID_47	LT03A4_cell19	5409.610	4210.272	4165.912	12156.733	649.938	4177.029	3561.721	1423.491	1136.200	4152.550	925.332	1955585.999	233.999
kin_afterCID_48	LT03A4_cell19	5362.954	4210.272	4129.409	12036.270	655.645	4131.183	3556.104	1428.285	1140.804	4153.082	925.717	1955590.999	238.999
kin_afterCID_49	LT03A4_cell19	5378.807	4210.272	4140.978	12084.884	657.413	4137.070	3554.291	1422.748	1136.194	4135.496	920.841	1955595.999	243.999
kin_afterCID_50	LT03A4_cell19	5477.104	4210.272	4215.658	12349.550	652.982	4214.524	3558.901	1418.547	1132.453	4128.537	921.093	1955600.999	248.999
kin_afterCID_51	LT03A4_cell19	5442.156	4210.272	4191.091	12335.160	649.803	4182.979	3562.214	1433.215	1143.939	4209.273	926.573	1955605.999	253.999
kin_afterCID_52	LT03A4_cell19	5495.542	4210.272	4230.044	12356.414	648.573	4244.999	3563.534	1442.043	1150.377	4191.992	941.298	1955610.998	258.998
kin_afterCID_53	LT03A4_cell19	5457.947	4210.272	4201.854	12384.258	644.365	4205.432	3567.384	1442.719	1151.530	4228.089	939.418	1955615.999	263.999
kin_afterCID_54	LT03A4_cell19	5436.018	4210.272	4183.787	12321.698	648.662	4180.814	3563.355	1437.251	1146.823	4209.685	932.336	1955620.999	268.999
kin_afterCID_55	LT03A4_cell19	5386.256	4210.272	4147.751	12222.882	647.991	4141.694	3563.803	1431.829	1143.144	4195.185	929.181	1955625.999	273.999
kin_afterCID_56	LT03A4_cell19	5357.848	4210.272	4125.526	12115.285	652.400	4117.548	3559.707	1420.096	1134.020	4144.354	920.504	1955630.999	278.999
kin_afterCID_57	LT03A4_cell19	5379.732	4210.272	4142.933	12219.477	649.222	4131.766	3562.661	1426.807	1139.492	4186.051	923.787	1955635.997	283.997
kin_afterCID_58	LT03A4_cell19	5443.131	4210.272	4191.237	12343.759	649.222	4184.207	3562.482	1437.766	1147.261	4209.829	932.416	1955640.999	288.999
kin_afterCID_59	LT03A4_cell19	5423.982	4210.272	4178.025	12233.020	652.914	4173.315	3558.924	1442.091	1150.936	4190.077	937.738	1955645.998	293.998
kin_afterCID_60	LT03A4_cell19	5457.418	4210.272	4201.913	12363.617	651.818	4191.397	3560.065	1427.887	1140.514	4151.378	929.072	1955650.998	298.998
kin_afterCID_61	LT03A4_cell19	5424.274	4210.272	4175.705	12285.001	654.571	4160.198	3557.447	1428.002	1138.736	4166.575	923.876	1955655.999	303.999
kin_afterCID_62	LT03A4_cell19	5379.170	4210.272	4142.819	12158.018	654.638	4130.046	3557.380	1434.569	1144.331	4168.972	931.153	1955660.999	308.999
kin_afterCID_63	LT03A4_cell19	5430.415	4210.272	4180.951	12292.712	657.771	4158.859	3554.067	1439.686	1148.787	4177.445	932.793	1955665.999	313.999
kin_afterCID_64	LT03A4_cell19	5425.539	4210.272	4175.953	12301.555	653.832	4160.180	3558.320	1440.294	1150.321	4180.857	936.456	1955670.999	318.999
kin_afterCID_65	LT03A4_cell19	5362.534	4210.272	4130.226	12226.160	652.780	4102.153	3559.192	1425.438	1138.285	4155.103	924.536	1955675.997	323.997
kin_afterCID_66	LT03A4_cell19	5312.984	4210.272	4092.284	12098.368	651.930	4068.633	3560.356	1413.175	1128.757	4114.698	918.218	1955680.999	328.999
kin_afterCID_67	LT03A4_cell19	5407.065	4210.272	4163.775	12312.298	652.400	4139.486	3560.065	1440.828	1149.914	4190.385	936.648	1955685.998	333.998
kin_afterCID_68	LT03A4_cell19	5355.658	4210.272	4123.805	12161.821	655.175	4100.156	3557.111	1427.727	1139.900	4132.800	929.207	1955690.998	338.998
kin_afterCID_69	LT03A4_cell19	5344.166	4210.272	4114.393	12170.796	651.415	4093.603	3560.602	1422.154	1134.616	4136.478	925.305	1955695.998	343.998
kin_afterCID_70	LT03A4_cell19	5410.106	4210.272	4166.499	12369.563	650.788	4136.806	3561.095	1437.813	1147.361	4193.113	934.133	1955700.999	348.999
kin_afterCID_71	LT03A4_cell19	5399.239	4210.272	4156.846	12446.404	640.157	4134.561	3571.905	1414.862	1130.263	4152.029	924.090	1955705.998	353.998
kin_afterCID_72	LT03A4_cell19	5379.601	4210.272	4143.007	12450.297	638.009	4115.713	3574.053	1428.338	1139.654	4212.468	931.140	1955710.999	358.999
kin_afterCID_73	LT03A4_cell19	5387.252	4210.272	4147.847	12432.975	639.911	4123.248	3572.375	1436.467	1146.045	4225.619	936.546	1955715.998	363.998
kin_afterCID_74	LT03A4_cell19	5336.534	4210.272	4109.336	12289.546	647.588	4071.608	3564.609	1422.071	1136.430	4151.097	926.048	1955720.998	368.998
kin_afterCID_75	LT03A4_cell19	5388.773	4210.272	4149.617	12433.383	645.014	4113.202	3567.093	1434.713	1145.090	4204.501	933.625	1955725.999	373.999
kin_afterCID_76	LT03A4_cell19	5274.835	4210.272	4063.202	12153.392	650.027	4017.942	3561.990	1433.706	1144.222	4193.044	929.913	1955731.001	379.001
kin_afterCID_77	LT03A4_cell19	5322.752	4210.272	4099.579	12264.951	647.744	4059.366	3564.497	1413.812	1130.160	4121.567	921.480	1955735.998	383.998
kin_afterCID_78	LT03A4_cell19	5339.279	4210.272	4111.309	12376.121	640.448	4075.794	3571.659	1419.728	1133.335	4172.114	925.959	1955740.998	388.998
kin_afterCID_79	LT03A4_cell19	5331.558	4210.272	4106.173	12338.435	646.200	4060.333	3565.683	1416.624	1131.117	4154.912	920.179	1955745.998	393.998
kin_afterCID_80	LT03A4_cell19	5340.976	4210.272	4113.366	12384.737	643.582	4068.967	3568.436	1423.031	1135.635	4180.929	925.391	1955750.998	398.998
kin_afterCID_81	LT03A4_cell19	5382.109	4210.272	4144.777	12472.760	644.320	4099.814	3567.876	1431.447	1142.647	4198.237	931.519	1955755.999	403.999
kin_afterCID_82	LT03A4_cell19	5323.977	4210.272	4099.671	12418.925	637.740	4056.205	3574.590	1430.096	1141.672	4214.925	932.953	1955760.998	408.998
kin_afterCID_83	LT03A4_cell19	5371.548	4210.272	4137.689	12498.058	643.559	4084.583	3568.592	1428.223	1139.122	4209.840	926.305	1955765.999	413.999
kin_afterCID_84	LT03A4_cell19	5414.105	4210.272	4168.459	12617.263	640.717	4120.059	3571.524	1409.584	1125.919	4145.044	918.568	1955770.999	418.999
kin_afterCID_85	LT03A4_cell19	5313.698	4210.272	4093.424	12394.696	641.053	4040.866	3571.099	1434.642	1145.618	4221.912	934.004	1955775.999	423.999
kin_afterCID_86	LT03A4_cell19	5284.212	4210.272	4070.774	12391.672	638.121	4013.534	3574.031	1409.031	1126.063	4159.316	917.740	1955780.998	428.998
kin_afterCID_87	LT03A4_cell19	5277.946	4210.272	4067.484	12293.518	640.269	4018.572	3572.017	1410.916	1127.797	4134.138	922.475	1955785.998	433.998
kin_afterCID_88	LT03A4_cell19	5286.009	4210.272	4072.188	12272.953	645.730	4019.172	3566.511	1417.265	1131.037	4155.720	921.184	1955790.999	438.999
kin_afterCID_89	LT03A4_cell19	5306.543	4210.272	4087.812	12405.884	649.580	4010.411	3562.527	1418.515	1132.906	4173.387	915.949	1955795.998	443.998
kin_afterCID_90	LT03A4_cell19	5305.365	4210.272	4088.235	12356.471	644.365	4029.957	3568.055	1414.278	1129.612	4139.028	921.928	1955800.999	448.999
kin_afterCID_91	LT03A4_cell19	5310.097	4210.272	4091.359	12425.988	643.671	4024.832	3568.480	1414.064	1129.779	4152.075	919.940	1955805.999	453.999
kin_afterCID_92	LT03A4_cell19	5333.831	4210.272	4109.340	12465.712	648.461	4034.063	3564.049	1419.684	1132.318	4169.262	919.079	1955810.998	458.998
kin_afterCID_93	LT03A4_cell19	5283.160	4210.272	4069.334	12373.617	644.454	4000.592	3567.742	1420.676	1135.138	4164.572	924.805	1955815.999	463.999
kin_afterCID_94	LT03A4_cell19	5311.348	4210.272	4092.212	12503.630	645.708	4007.556	3566.265	1419.805	1133.942	4194.800	917.167	1955820.998	468.998
kin_afterCID_95	LT03A4_cell19	5347.592	4210.272	4119.329	12592.839	648.349	4027.915	3563.624	1430.929	1141.577	4230.990	921.282	1955825.999	473.999
kin_afterCID_96	LT03A4_cell19	5354.240	4210.272	4125.688	12488.864	653.429	4042.534	3558.588	1432.962	1143.881	4188.131	926.791	1955830.998	478.998
kin_afterCID_97	LT03A4_cell19	5351.727	4210.272	4123.332	12514.805	646.715	4050.583	3565.526	1413.612	1129.289	4134.397	919.830	1955835.997	483.997
kin_afterCID_98	LT03A4_cell19	5335.811	4210.272	4110.793	12532.056	645.193	4032.292	3567.093	1430.646	1143.097	4197.662	929.880	1955840.999	488.999
kin_afterCID_99	LT03A4_cell19	5343.413	4210.272	4116.738	12554.467	645.932	4035.473	3566.265	1413.402	1129.436	4151.324	917.200	1955845.998	493.998
kin_afterCID_100	LT03A4_cell19	5291.558	4210.272	4078.586	12418.198	647.588	3995.133	3564.609	1416.740	1131.672	4153.883	919.189	1955850.999	498.999
kin_afterCID_101	LT03A4_cell19	5305.708	4210.272	4088.997	12449.443	651.997	3995.825	3559.931	1426.383	1138.033	4183.685	921.133	1955855.999	503.999
kin_afterCID_102	LT03A4_cell19	5308.252	4210.272	4091.554	12459.868	649.244	4003.210	3563.087	1428.041	1140.167	4182.493	925.840	1955860.999	508.999
kin_afterCID_103	LT03A4_cell19	5320.534	4210.272	4099.454	12490.709	645.193	4021.754	3567.048	1421.155	1135.094	4164.208	924.697	1955865.998	513.998
kin_afterCID_104	LT03A4_cell19	5317.840	4210.272	4098.501	12420.780	651.124	4017.236	3561.251	1419.033	1132.291	4136.796	921.819	1955870.999	518.999
kin_afterCID_105	LT03A4_cell19	5308.999	4210.272	4090.403	12334.710	652.892	4018.227	3559.618	1421.879	1135.093	4114.749	927.629	1955875.999	523.999
kin_afterCID_106	LT03A4_cell19	5350.065	4210.272	4122.675	12605.780	638.814	4051.139	3573.471	1405.740	1123.322	4122.198	919.882	1955880.998	528.998
kin_afterCID_107	LT03A4_cell19	5321.409	4210.272	4101.543	12586.195	641.411	4014.565	3570.965	1420.998	1134.658	4191.525	923.058	1955885.999	533.999
kin_afterCID_108	LT03A4_cell19	5309.627	4210.272	4091.517	12501.103	643.514	4010.885	3568.950	1418.510	1133.118	4155.318	924.727	1955890.999	538.999
kin_afterCID_109	LT03A4_cell19	5297.676	4210.272	4082.112	12508.192	645.820	3990.045	3566.600	1416.142	1131.327	4151.380	920.529	1955895.999	543.999
kin_afterCID_110	LT03A4_cell19	5276.829	4210.272	4066.318	12495.641	643.626	3973.085	3568.436	1415.183	1129.940	4166.707	918.627	1955900.998	548.998
kin_afterCID_111	LT03A4_cell19	5228.616	4210.272	4031.040	12331.084	645.484	3941.720	3566.309	1410.036	1126.057	4132.803	917.017	1955905.999	553.999
kin_afterCID_112	LT03A4_cell19	5284.998	4210.272	4073.534	12526.927	641.679	3981.997	3570.069	1422.924	1136.678	4179.846	927.152	1955910.998	558.998
kin_afterCID_113	LT03A4_cell19	5283.883	4210.272	4071.460	12511.280	642.865	3980.613	3568.928	1414.435	1128.997	4154.382	920.645	1955915.998	563.998
kin_afterCID_114	LT03A4_cell19	5279.574	4210.272	4070.179	12408.930	643.000	3993.658	3568.794	1408.086	1124.295	4103.265	922.240	1955920.999	568.999
kin_afterCID_115	LT03A4_cell19	5273.190	4210.272	4064.636	12434.741	644.544	3977.957	3567.026	1424.395	1138.351	4145.076	932.598	1955925.999	573.999
kin_afterCID_116	LT03A4_cell19	5260.067	4210.272	4053.416	12353.930	653.362	3956.237	3558.297	1435.721	1146.687	4160.761	935.144	1955930.998	578.998
kin_afterCID_117	LT03A4_cell19	5326.817	4210.272	4104.635	12516.586	655.958	3998.995	3555.880	1438.772	1149.514	4172.752	934.170	1955935.999	583.999
kin_afterCID_118	LT03A4_cell19	5301.904	4210.272	4086.886	12504.454	652.131	3981.175	3559.304	1421.029	1135.091	4135.894	923.438	1955940.998	588.998
kin_afterCID_119	LT03A4_cell19	5288.275	4210.272	4075.120	12466.193	651.594	3973.262	3559.976	1415.360	1129.961	4106.458	922.582	1955945.998	593.998
kin_afterCID_120	LT03A4_cell19	5240.394	4210.272	4038.202	12448.980	642.910	3940.581	3568.615	1412.191	1129.915	4115.753	924.950	1955950.998	598.998
