# Supplementary material for: Mandipropamid as a chemical inducer of proximity for in vivo applications
Source: Nat Chem Biol. 2021 Dec 21;18(1):64–9. doi: 10.1038/s41589-021-00922-3 (PMC8709788; doi:10.1038/s41589-021-00922-3)
Supplement: Source Data Fig. 2 — Single-cell trajectories, luminescence intensities of luciferase assay and two-color RICS binding efficiencies. [file 41589_2021_922_MOESM21_ESM.zip › Figure_02/Figure_02bcd/Single-Cell Trajectories/ABAAM_5uM/exp02_ABAAM_LT03B1_cell39_intensities.csv]

name	cellID	ff_488nm_cell	area_cell	fullframe_488nm	ff_488nm_mito	area_mito	ff_488nm_cyto	area_cyto	ff_561nm_tf_cell	fullframe_561nm	ff_561nm_tf_mito	ff_561nm_tf_cyto	FrameTimeAbs	FrameTimeRel
t0_	LT03B1_cell39	7579.628	3633.116	5052.354	11430.264	653.384	6735.275	2979.732	1976.630	1371.019	5146.088	1281.643	1958013.000	-10.000
tend_	LT03B1_cell39	6987.906	3633.116	4673.357	14330.063	625.811	5460.024	3007.305	1928.396	1340.099	5091.567	1270.150	1958647.000	624.000
kin_afterCID_1	LT03B1_cell39	8119.436	3633.116	5394.048	12243.561	655.533	7211.485	2977.583	2049.272	1419.606	5365.478	1319.189	1958031.107	4.107
kin_afterCID_2	LT03B1_cell39	7998.114	3633.116	5317.003	12104.547	652.109	7099.813	2981.007	1992.727	1381.452	5234.243	1283.631	1958035.999	8.999
kin_afterCID_3	LT03B1_cell39	8012.210	3633.116	5329.405	12227.472	646.290	7100.112	2986.826	1992.676	1381.487	5275.596	1282.317	1958040.999	13.999
kin_afterCID_4	LT03B1_cell39	7940.644	3633.116	5282.329	12142.463	642.552	7037.842	2990.564	2008.046	1391.678	5310.290	1298.527	1958045.998	18.998
kin_afterCID_5	LT03B1_cell39	7873.801	3633.116	5240.559	12165.978	639.396	6953.567	2995.824	1980.385	1375.985	5236.437	1284.546	1958050.998	23.998
kin_afterCID_6	LT03B1_cell39	7904.840	3633.116	5262.121	12318.351	639.934	6957.006	2995.779	1973.369	1369.959	5223.185	1278.088	1958055.998	28.998
kin_afterCID_7	LT03B1_cell39	7909.981	3633.116	5263.912	12517.119	641.209	6922.604	2991.907	1974.765	1372.915	5210.987	1281.195	1958060.998	33.998
kin_afterCID_8	LT03B1_cell39	7836.460	3633.116	5216.281	12613.112	641.836	6811.539	2991.280	1968.792	1367.557	5201.838	1275.081	1958065.999	38.999
kin_afterCID_9	LT03B1_cell39	7771.310	3633.116	5175.933	12672.428	639.799	6723.733	2993.317	1988.437	1379.439	5253.451	1290.564	1958070.998	43.998
kin_afterCID_10	LT03B1_cell39	7870.880	3633.116	5240.781	13021.716	640.941	6767.543	2992.175	1972.372	1371.335	5191.756	1282.761	1958075.998	48.998
kin_afterCID_11	LT03B1_cell39	7839.645	3633.116	5221.648	13178.701	639.978	6698.074	2993.138	1963.489	1362.933	5180.783	1275.582	1958080.999	53.999
kin_afterCID_12	LT03B1_cell39	7693.980	3633.116	5126.265	13147.233	636.420	6535.852	2996.696	1990.518	1381.952	5275.229	1292.932	1958085.998	58.998
kin_afterCID_13	LT03B1_cell39	7789.097	3633.116	5189.569	13447.368	640.694	6577.630	2992.422	1960.903	1362.379	5175.855	1272.564	1958090.999	63.999
kin_afterCID_14	LT03B1_cell39	7848.047	3633.116	5227.424	13726.757	641.075	6588.474	2992.041	1973.895	1370.009	5218.958	1278.608	1958095.998	68.998
kin_afterCID_15	LT03B1_cell39	7715.241	3633.116	5141.683	13645.509	636.420	6455.808	2996.696	1953.558	1356.402	5180.581	1268.222	1958100.999	73.999
kin_afterCID_16	LT03B1_cell39	7754.205	3633.116	5167.554	13839.552	636.979	6460.459	2996.137	1957.684	1358.472	5199.717	1268.427	1958105.998	78.998
kin_afterCID_17	LT03B1_cell39	7725.862	3633.116	5147.028	13883.345	639.105	6411.478	2994.011	1968.022	1367.279	5208.340	1276.339	1958110.999	83.999
kin_afterCID_18	LT03B1_cell39	7765.492	3633.116	5174.388	14117.333	634.831	6420.609	2998.285	1963.806	1361.499	5222.670	1273.803	1958115.998	88.998
kin_afterCID_19	LT03B1_cell39	7676.952	3633.116	5117.725	14013.920	632.235	6341.861	3000.882	1963.165	1364.287	5200.930	1281.023	1958121.000	94.000
kin_afterCID_20	LT03B1_cell39	7681.795	3633.116	5121.319	14078.215	635.368	6326.084	2997.748	1956.195	1358.701	5174.800	1274.017	1958125.998	98.998
kin_afterCID_21	LT03B1_cell39	7671.428	3633.116	5113.489	14193.602	633.756	6293.310	2999.360	1960.377	1361.754	5202.804	1275.261	1958130.998	103.998
kin_afterCID_22	LT03B1_cell39	7603.744	3633.116	5070.465	14102.587	632.145	6234.543	3001.105	1949.847	1353.542	5175.267	1270.396	1958135.999	108.999
kin_afterCID_23	LT03B1_cell39	7717.346	3633.116	5144.883	14376.190	633.175	6311.915	2999.942	1964.007	1363.222	5213.282	1278.208	1958140.999	113.999
kin_afterCID_24	LT03B1_cell39	7666.609	3633.116	5113.176	14314.970	636.599	6254.190	2996.517	1962.244	1362.238	5187.459	1277.059	1958145.998	118.998
kin_afterCID_25	LT03B1_cell39	7652.363	3633.116	5102.670	14363.611	636.554	6226.706	2996.562	1958.063	1359.526	5187.071	1272.130	1958150.999	123.999
kin_afterCID_26	LT03B1_cell39	7658.240	3633.116	5106.796	14435.941	635.950	6220.123	2997.166	1959.138	1361.001	5205.104	1270.397	1958155.999	128.999
kin_afterCID_27	LT03B1_cell39	7598.433	3633.116	5069.215	14350.598	631.541	6177.756	3001.575	1949.300	1354.437	5180.675	1269.409	1958160.999	133.999
kin_afterCID_28	LT03B1_cell39	7653.059	3633.116	5103.031	14452.460	634.517	6214.274	2998.599	1960.361	1362.420	5193.215	1276.274	1958165.999	138.999
kin_afterCID_29	LT03B1_cell39	7612.161	3633.116	5076.148	14386.408	630.511	6189.650	3002.605	1943.303	1350.759	5144.257	1271.141	1958170.997	143.997
kin_afterCID_30	LT03B1_cell39	7637.500	3633.116	5093.040	14459.191	629.526	6207.732	3003.590	1953.390	1358.340	5180.082	1277.103	1958175.999	148.999
kin_afterCID_31	LT03B1_cell39	7652.593	3633.116	5102.624	14532.363	628.788	6212.698	3004.328	1961.989	1363.232	5202.744	1283.718	1958180.998	153.998
kin_afterCID_32	LT03B1_cell39	7691.351	3633.116	5127.489	14622.152	632.525	6230.336	3000.591	1981.190	1374.923	5269.380	1288.039	1958185.998	158.998
kin_afterCID_33	LT03B1_cell39	7729.613	3633.116	5152.957	14639.865	637.807	6258.176	2995.309	1970.871	1368.483	5200.644	1283.137	1958190.999	163.999
kin_afterCID_34	LT03B1_cell39	7634.703	3633.116	5092.313	14470.551	636.509	6182.701	2996.607	1964.825	1363.733	5182.950	1281.263	1958195.999	168.999
kin_afterCID_35	LT03B1_cell39	7607.620	3633.116	5073.949	14523.223	635.032	6142.808	2998.084	1952.326	1355.650	5171.263	1270.515	1958200.999	173.999
kin_afterCID_36	LT03B1_cell39	7662.288	3633.116	5107.511	14611.236	637.293	6184.058	2995.824	1975.707	1372.118	5226.787	1284.115	1958205.999	178.999
kin_afterCID_37	LT03B1_cell39	7640.883	3633.116	5094.169	14566.153	635.547	6172.582	2997.569	1966.087	1366.383	5187.666	1283.045	1958210.998	183.998
kin_afterCID_38	LT03B1_cell39	7590.685	3633.116	5062.212	14493.334	634.159	6131.051	2998.957	1947.279	1350.363	5163.413	1267.196	1958215.998	188.998
kin_afterCID_39	LT03B1_cell39	7616.880	3633.116	5078.526	14540.053	632.772	6156.785	3000.344	1939.362	1346.317	5128.058	1266.867	1958220.999	193.999
kin_afterCID_40	LT03B1_cell39	7510.624	3633.116	5009.464	14364.097	634.585	6060.211	2998.532	1974.306	1369.700	5216.770	1288.098	1958225.999	198.999
kin_afterCID_41	LT03B1_cell39	7520.967	3633.116	5016.206	14379.584	635.301	6067.481	2997.815	1957.524	1357.843	5163.739	1278.060	1958230.999	203.999
kin_afterCID_42	LT03B1_cell39	7534.390	3633.116	5026.286	14420.402	636.867	6070.734	2996.249	1971.994	1367.503	5211.043	1283.519	1958235.999	208.999
kin_afterCID_43	LT03B1_cell39	7631.685	3633.116	5088.626	14559.180	642.306	6143.937	2990.810	1966.553	1364.121	5169.155	1278.763	1958241.002	214.002
kin_afterCID_44	LT03B1_cell39	7604.739	3633.116	5072.438	14460.227	642.888	6130.835	2990.228	1963.263	1363.237	5143.473	1279.530	1958245.998	218.998
kin_afterCID_45	LT03B1_cell39	7511.375	3633.116	5010.990	14315.804	639.978	6056.485	2993.138	1938.123	1347.294	5068.380	1268.826	1958250.999	223.999
kin_afterCID_46	LT03B1_cell39	7552.127	3633.116	5035.957	14438.781	639.553	6080.844	2993.563	1954.065	1358.681	5129.116	1275.738	1958255.999	228.999
kin_afterCID_47	LT03B1_cell39	7522.757	3633.116	5017.097	14392.422	641.948	6048.351	2991.213	1950.171	1354.995	5113.934	1271.173	1958260.999	233.999
kin_afterCID_48	LT03B1_cell39	7642.759	3633.116	5095.582	14635.336	638.994	6150.431	2994.123	1971.820	1368.818	5176.271	1287.939	1958265.999	238.999
kin_afterCID_49	LT03B1_cell39	7488.863	3633.116	4993.594	14396.870	635.480	6024.410	2997.636	1944.887	1350.524	5119.987	1271.786	1958270.998	243.998
kin_afterCID_50	LT03B1_cell39	7537.020	3633.116	5027.135	14509.477	635.927	6057.642	2997.189	1939.205	1349.056	5098.531	1268.877	1958275.999	248.999
kin_afterCID_51	LT03B1_cell39	7490.633	3633.116	4996.490	14407.372	636.554	6021.323	2996.562	1931.094	1341.451	5072.619	1263.746	1958280.999	253.999
kin_afterCID_52	LT03B1_cell39	7483.575	3633.116	4990.236	14440.469	636.711	6005.293	2996.405	1953.694	1356.524	5157.209	1272.974	1958285.998	258.998
kin_afterCID_53	LT03B1_cell39	7620.609	3633.116	5082.303	14715.156	638.143	6108.964	2994.973	1963.204	1361.612	5189.445	1275.785	1958290.999	263.999
kin_afterCID_54	LT03B1_cell39	7638.141	3633.116	5093.864	14789.623	633.891	6126.665	2999.225	1965.457	1363.993	5210.275	1279.659	1958295.998	268.998
kin_afterCID_55	LT03B1_cell39	7630.138	3633.116	5088.561	14727.402	638.188	6117.786	2994.928	1958.980	1359.102	5168.464	1275.073	1958300.999	273.999
kin_afterCID_56	LT03B1_cell39	7609.598	3633.116	5075.115	14725.692	635.278	6101.612	2997.838	1965.029	1363.271	5201.809	1279.116	1958305.998	278.998
kin_afterCID_57	LT03B1_cell39	7580.339	3633.116	5055.367	14756.099	629.571	6076.232	3003.545	1962.203	1362.540	5218.316	1279.691	1958310.998	283.998
kin_afterCID_58	LT03B1_cell39	7572.274	3633.116	5050.601	14728.250	630.444	6069.798	3002.672	1951.051	1353.160	5183.576	1272.347	1958315.997	288.997
kin_afterCID_59	LT03B1_cell39	7506.185	3633.116	5007.711	14686.499	625.274	6013.532	3007.842	1944.240	1351.626	5169.766	1273.713	1958320.998	293.998
kin_afterCID_60	LT03B1_cell39	7527.039	3633.116	5021.480	14736.407	624.155	6031.585	3008.961	1941.869	1349.919	5171.744	1271.890	1958325.998	298.998
kin_afterCID_61	LT03B1_cell39	7530.803	3633.116	5023.005	14757.339	626.483	6025.032	3006.633	1945.044	1352.930	5174.297	1272.175	1958330.998	303.998
kin_afterCID_62	LT03B1_cell39	7481.413	3633.116	4990.433	14632.958	625.789	5993.262	3007.327	1933.064	1344.060	5137.809	1266.195	1958335.999	308.999
kin_afterCID_63	LT03B1_cell39	7451.616	3633.116	4973.131	14508.906	629.885	5971.451	3003.232	1968.410	1366.038	5221.065	1286.212	1958340.998	313.998
kin_afterCID_64	LT03B1_cell39	7459.036	3633.116	4976.533	14549.607	628.743	5975.150	3004.373	1931.783	1342.434	5117.417	1265.106	1958345.998	318.998
kin_afterCID_65	LT03B1_cell39	7581.005	3633.116	5056.392	14767.295	629.146	6075.922	3003.970	1966.995	1365.048	5205.193	1288.792	1958350.999	323.999
kin_afterCID_66	LT03B1_cell39	7507.468	3633.116	5008.664	14712.566	626.125	6007.202	3006.992	1943.873	1351.840	5159.703	1274.264	1958355.998	328.998
kin_afterCID_67	LT03B1_cell39	7410.286	3633.116	4945.433	14544.416	624.871	5928.388	3008.245	1933.514	1341.923	5145.332	1266.357	1958360.998	333.998
kin_afterCID_68	LT03B1_cell39	7480.204	3633.116	4990.931	14710.347	624.983	5978.037	3008.133	1928.527	1340.735	5116.667	1266.145	1958365.998	338.998
kin_afterCID_69	LT03B1_cell39	7468.054	3633.116	4982.488	14658.408	629.213	5961.926	3003.903	1923.806	1337.195	5091.036	1260.382	1958371.000	344.000
kin_afterCID_70	LT03B1_cell39	7468.492	3633.116	4982.191	14647.999	627.579	5969.355	3005.537	1933.600	1341.993	5119.173	1268.428	1958375.999	348.999
kin_afterCID_71	LT03B1_cell39	7440.014	3633.116	4964.979	14603.473	629.415	5938.938	3003.702	1961.108	1361.030	5186.388	1285.262	1958380.998	353.998
kin_afterCID_72	LT03B1_cell39	7365.135	3633.116	4916.295	14457.081	630.377	5876.295	3002.739	1958.548	1360.205	5183.218	1281.581	1958385.999	358.999
kin_afterCID_73	LT03B1_cell39	7487.347	3633.116	4995.952	14699.824	631.295	5970.536	3001.822	1957.040	1358.379	5174.606	1280.373	1958391.000	364.000
kin_afterCID_74	LT03B1_cell39	7479.884	3633.116	4991.461	14657.875	631.921	5968.511	3001.195	1942.989	1349.646	5126.565	1272.667	1958395.998	368.998
kin_afterCID_75	LT03B1_cell39	7484.900	3633.116	4993.708	14702.781	629.168	5973.136	3003.948	1941.689	1349.002	5134.727	1272.917	1958400.999	373.999
kin_afterCID_76	LT03B1_cell39	7519.196	3633.116	5015.956	14826.156	629.974	5986.402	3003.142	1958.644	1360.453	5184.568	1281.937	1958405.998	378.998
kin_afterCID_77	LT03B1_cell39	7570.294	3633.116	5049.591	14920.505	628.945	6031.475	3004.172	1949.565	1353.404	5161.549	1277.114	1958410.999	383.999
kin_afterCID_78	LT03B1_cell39	7547.329	3633.116	5034.275	14877.374	632.279	6002.881	3000.837	1946.213	1351.033	5154.453	1270.233	1958415.999	388.999
kin_afterCID_79	LT03B1_cell39	7430.160	3633.116	4957.565	14637.921	635.614	5901.770	2997.502	1962.704	1361.807	5186.674	1279.068	1958420.999	393.999
kin_afterCID_80	LT03B1_cell39	7404.163	3633.116	4942.808	14597.277	634.316	5882.653	2998.800	1967.559	1364.626	5203.812	1283.016	1958425.999	398.999
kin_afterCID_81	LT03B1_cell39	7389.371	3633.116	4930.918	14559.029	635.368	5869.774	2997.748	1929.940	1340.010	5094.074	1259.306	1958430.998	403.998
kin_afterCID_82	LT03B1_cell39	7462.415	3633.116	4980.107	14709.590	632.951	5933.464	3000.165	1939.285	1347.443	5112.490	1269.827	1958435.998	408.998
kin_afterCID_83	LT03B1_cell39	7382.607	3633.116	4927.389	14568.767	631.160	5871.719	3001.956	1936.397	1346.025	5108.801	1269.400	1958440.998	413.998
kin_afterCID_84	LT03B1_cell39	7366.403	3633.116	4915.690	14562.518	630.556	5855.175	3002.560	1933.512	1343.572	5104.019	1267.687	1958445.998	418.998
kin_afterCID_85	LT03B1_cell39	7497.529	3633.116	5002.439	14865.615	631.832	5946.397	3001.284	1952.084	1356.099	5164.770	1275.748	1958450.999	423.999
kin_afterCID_86	LT03B1_cell39	7457.701	3633.116	4976.218	14769.814	631.406	5919.605	3001.710	1947.156	1352.747	5141.720	1275.183	1958455.998	428.998
kin_afterCID_87	LT03B1_cell39	7466.348	3633.116	4983.996	14759.874	634.249	5923.795	2998.867	1963.969	1364.842	5171.045	1285.685	1958460.998	433.998
kin_afterCID_88	LT03B1_cell39	7440.130	3633.116	4965.555	14769.242	632.257	5895.945	3000.859	1949.653	1353.779	5156.875	1273.917	1958465.998	438.998
kin_afterCID_89	LT03B1_cell39	7421.778	3633.116	4953.368	14753.105	632.884	5875.273	3000.233	1939.064	1347.068	5133.234	1265.270	1958470.999	443.999
kin_afterCID_90	LT03B1_cell39	7404.071	3633.116	4944.183	14708.958	632.906	5863.077	3000.210	1948.057	1356.721	5126.012	1277.655	1958475.998	448.998
kin_afterCID_91	LT03B1_cell39	7462.244	3633.116	4978.979	14854.153	633.779	5900.287	2999.337	1952.552	1355.447	5159.648	1274.873	1958480.999	453.999
kin_afterCID_92	LT03B1_cell39	7418.582	3633.116	4951.400	14740.223	631.585	5877.953	3001.531	1928.671	1338.919	5091.301	1263.187	1958485.999	458.999
kin_afterCID_93	LT03B1_cell39	7450.308	3633.116	4972.128	14837.504	631.451	5896.286	3001.665	1936.742	1345.686	5114.209	1268.308	1958490.998	463.998
kin_afterCID_94	LT03B1_cell39	7411.022	3633.116	4946.449	14740.984	633.846	5861.956	2999.270	1937.998	1347.568	5107.477	1268.181	1958496.002	469.002
kin_afterCID_95	LT03B1_cell39	7452.837	3633.116	4975.581	14813.315	637.606	5886.130	2995.510	1950.859	1355.053	5133.245	1273.476	1958500.999	473.999
kin_afterCID_96	LT03B1_cell39	7367.996	3633.116	4920.357	14639.168	635.368	5826.883	2997.748	1965.755	1363.877	5186.116	1283.205	1958505.999	478.999
kin_afterCID_97	LT03B1_cell39	7450.473	3633.116	4971.479	14741.821	637.964	5897.424	2995.152	1946.246	1350.616	5113.817	1271.557	1958510.998	483.998
kin_afterCID_98	LT03B1_cell39	7395.065	3633.116	4936.564	14695.507	635.569	5847.154	2997.547	1939.190	1347.351	5105.146	1267.913	1958515.999	488.999
kin_afterCID_99	LT03B1_cell39	7479.038	3633.116	4988.885	14916.097	636.465	5899.467	2996.652	1950.419	1353.244	5150.528	1270.742	1958520.999	493.999
kin_afterCID_100	LT03B1_cell39	7496.678	3633.116	5001.881	14928.752	638.926	5910.448	2994.369	1954.379	1357.289	5132.561	1276.158	1958525.999	498.999
kin_afterCID_101	LT03B1_cell39	7385.469	3633.116	4927.648	14747.355	635.636	5824.329	2997.480	1928.717	1338.699	5053.401	1266.106	1958530.999	503.999
kin_afterCID_102	LT03B1_cell39	7426.957	3633.116	4957.707	14826.304	632.727	5866.570	3000.389	1938.229	1345.912	5108.920	1269.588	1958535.998	508.998
kin_afterCID_103	LT03B1_cell39	7478.762	3633.116	4990.974	14966.935	637.203	5886.097	2995.913	1931.755	1341.238	5099.472	1258.011	1958540.999	513.999
kin_afterCID_104	LT03B1_cell39	7457.378	3633.116	4976.772	14987.319	632.906	5868.908	3000.210	1951.643	1355.469	5164.252	1273.931	1958546.000	519.000
kin_afterCID_105	LT03B1_cell39	7485.064	3633.116	4995.042	15045.226	634.540	5885.230	2998.576	1965.770	1364.196	5205.991	1280.095	1958550.999	523.999
kin_afterCID_106	LT03B1_cell39	7419.641	3633.116	4953.749	14896.505	634.450	5837.704	2998.666	1949.848	1351.467	5164.302	1269.742	1958556.000	529.000
kin_afterCID_107	LT03B1_cell39	7473.462	3633.116	4987.858	15082.664	632.503	5869.509	3000.613	1946.060	1351.674	5159.081	1268.783	1958560.998	533.998
kin_afterCID_108	LT03B1_cell39	7490.643	3633.116	5000.085	15026.281	637.695	5886.380	2995.421	1964.469	1361.455	5194.485	1276.831	1958565.999	538.999
kin_afterCID_109	LT03B1_cell39	7379.500	3633.116	4926.371	14891.624	630.959	5800.689	3002.157	1968.090	1364.416	5223.687	1283.866	1958570.998	543.998
kin_afterCID_110	LT03B1_cell39	7449.450	3633.116	4969.580	14991.787	633.398	5856.865	2999.718	1955.388	1357.290	5163.411	1278.006	1958575.998	548.998
kin_afterCID_111	LT03B1_cell39	7460.175	3633.116	4978.394	15041.935	632.973	5860.568	3000.143	1956.551	1358.876	5162.753	1280.103	1958580.999	553.999
kin_afterCID_112	LT03B1_cell39	7453.902	3633.116	4975.808	14993.537	634.696	5857.935	2998.420	1972.988	1368.363	5201.506	1289.584	1958585.998	558.998
kin_afterCID_113	LT03B1_cell39	7366.851	3633.116	4917.469	14822.430	637.494	5780.241	2995.622	1945.943	1351.120	5114.182	1271.715	1958590.998	563.998
kin_afterCID_114	LT03B1_cell39	7507.645	3633.116	5009.198	15114.962	637.673	5888.191	2995.443	1968.365	1365.723	5181.471	1284.355	1958595.998	568.998
kin_afterCID_115	LT03B1_cell39	7393.859	3633.116	4935.466	14928.525	638.322	5787.891	2994.794	1951.638	1355.413	5136.447	1272.815	1958600.998	573.998
kin_afterCID_116	LT03B1_cell39	7405.987	3633.116	4943.225	14992.470	636.666	5793.768	2996.629	1936.331	1343.848	5116.580	1260.579	1958605.999	578.999
kin_afterCID_117	LT03B1_cell39	7346.037	3633.116	4905.565	14869.234	635.390	5751.440	2997.726	1940.876	1346.191	5123.343	1266.328	1958610.998	583.998
kin_afterCID_118	LT03B1_cell39	7450.358	3633.116	4972.629	15065.033	636.935	5831.614	2996.182	1953.561	1354.564	5149.541	1274.153	1958615.999	588.999
kin_afterCID_119	LT03B1_cell39	7357.434	3633.116	4913.150	14825.020	639.934	5760.886	2993.183	1969.827	1366.353	5173.683	1284.852	1958620.999	593.999
kin_afterCID_120	LT03B1_cell39	7422.009	3633.116	4955.778	15017.208	636.420	5808.988	2996.696	1943.965	1349.332	5110.720	1271.430	1958625.999	598.999
