# Supplementary material for: Mandipropamid as a chemical inducer of proximity for in vivo applications
Source: Nat Chem Biol. 2021 Dec 21;18(1):64–9. doi: 10.1038/s41589-021-00922-3 (PMC8709788; doi:10.1038/s41589-021-00922-3)
Supplement: Source Data Fig. 2 — Single-cell trajectories, luminescence intensities of luciferase assay and two-color RICS binding efficiencies. [file 41589_2021_922_MOESM21_ESM.zip › Figure_02/Figure_02bcd/Single-Cell Trajectories/ABAAM_5uM/exp02_ABAAM_LT03B2_cell34_intensities.csv]

name	cellID	ff_488nm_cell	area_cell	fullframe_488nm	ff_488nm_mito	area_mito	ff_488nm_cyto	area_cyto	ff_561nm_tf_cell	fullframe_561nm	ff_561nm_tf_mito	ff_561nm_tf_cyto	FrameTimeAbs	FrameTimeRel
t0_	LT03B2_cell34	4585.197	2239.980	2293.576	6181.268	389.269	4249.488	1850.711	1408.213	766.479	3505.750	967.028	1957345.000	-11.000
tend_	LT03B2_cell34	4166.220	2239.980	2110.741	7216.797	377.318	3548.211	1862.707	1378.247	753.560	3473.934	953.718	1957979.000	623.000
kin_afterCID_1	LT03B2_cell34	4786.860	2239.980	2379.143	6570.268	384.278	4416.420	1856.373	1435.852	776.872	3636.343	980.075	1957364.103	4.103
kin_afterCID_2	LT03B2_cell34	4810.161	2239.980	2398.808	6602.202	388.620	4433.072	1851.897	1437.340	778.357	3637.652	975.384	1957368.998	8.998
kin_afterCID_3	LT03B2_cell34	4779.463	2239.980	2376.954	6592.403	381.838	4406.202	1858.544	1428.072	776.412	3635.715	974.365	1957373.997	13.997
kin_afterCID_4	LT03B2_cell34	4706.442	2239.980	2344.610	6536.561	382.219	4329.711	1857.895	1408.414	766.517	3586.640	960.237	1957378.998	18.998
kin_afterCID_5	LT03B2_cell34	4702.234	2239.980	2344.116	6539.652	382.510	4323.181	1857.873	1404.742	764.129	3564.863	959.848	1957383.998	23.998
kin_afterCID_6	LT03B2_cell34	4662.167	2239.980	2326.600	6552.366	381.547	4274.024	1858.477	1401.296	766.482	3557.275	958.651	1957388.998	28.998
kin_afterCID_7	LT03B2_cell34	4695.449	2239.980	2341.210	6641.776	384.591	4291.337	1855.792	1413.452	766.624	3593.288	961.540	1957393.998	33.998
kin_afterCID_8	LT03B2_cell34	4724.917	2239.980	2357.681	6764.957	380.182	4307.889	1859.798	1411.178	767.705	3602.919	963.139	1957398.997	38.997
kin_afterCID_9	LT03B2_cell34	4702.533	2239.980	2346.304	6774.993	379.757	4278.837	1860.581	1417.945	770.369	3622.367	967.872	1957403.998	43.998
kin_afterCID_10	LT03B2_cell34	4699.870	2239.980	2344.023	6832.445	379.197	4264.863	1861.051	1400.674	764.221	3562.178	960.150	1957408.997	48.997
kin_afterCID_11	LT03B2_cell34	4653.194	2239.980	2324.506	6858.564	375.460	4208.947	1864.610	1408.410	768.200	3601.529	966.767	1957413.998	53.998
kin_afterCID_12	LT03B2_cell34	4683.545	2239.980	2339.954	6907.294	382.420	4225.164	1857.918	1411.900	768.306	3578.048	965.893	1957418.997	58.997
kin_afterCID_13	LT03B2_cell34	4633.836	2239.980	2317.200	6930.324	378.347	4167.111	1861.633	1406.500	766.495	3596.622	961.393	1957423.999	63.999
kin_afterCID_14	LT03B2_cell34	4603.661	2239.980	2304.286	6938.322	377.608	4130.292	1862.372	1406.269	764.954	3595.925	962.301	1957428.998	68.998
kin_afterCID_15	LT03B2_cell34	4674.011	2239.980	2337.270	7089.473	378.996	4182.094	1860.984	1397.122	760.989	3564.732	955.680	1957433.998	73.998
kin_afterCID_16	LT03B2_cell34	4623.130	2239.980	2311.618	7114.872	381.458	4111.705	1858.522	1407.270	768.463	3608.501	955.472	1957438.997	78.997
kin_afterCID_17	LT03B2_cell34	4595.369	2239.980	2298.043	7096.924	379.444	4085.194	1860.536	1391.369	760.447	3562.054	948.672	1957443.998	83.998
kin_afterCID_18	LT03B2_cell34	4582.514	2239.980	2294.856	7097.847	377.541	4072.551	1862.483	1393.723	760.666	3569.206	952.714	1957448.997	88.997
kin_afterCID_19	LT03B2_cell34	4604.322	2239.980	2303.602	7123.903	382.465	4085.115	1857.783	1408.386	768.884	3574.890	962.268	1957453.997	93.997
kin_afterCID_20	LT03B2_cell34	4618.218	2239.980	2310.785	7208.040	380.585	4088.001	1859.484	1402.505	762.637	3572.457	958.340	1957458.998	98.998
kin_afterCID_21	LT03B2_cell34	4575.318	2239.980	2291.531	7199.723	377.452	4043.252	1862.662	1391.787	758.766	3557.104	952.948	1957463.997	103.997
kin_afterCID_22	LT03B2_cell34	4555.131	2239.980	2281.933	7198.596	379.086	4016.432	1861.029	1392.341	760.160	3559.482	950.851	1957468.997	108.997
kin_afterCID_23	LT03B2_cell34	4585.748	2239.980	2294.718	7256.730	383.427	4033.993	1856.642	1398.663	764.351	3553.761	953.570	1957473.997	113.997
kin_afterCID_24	LT03B2_cell34	4511.404	2239.980	2258.517	7166.305	379.690	3969.323	1860.424	1384.164	755.807	3534.359	945.311	1957478.997	118.997
kin_afterCID_25	LT03B2_cell34	4574.530	2239.980	2288.026	7301.653	380.921	4015.403	1859.283	1398.632	762.194	3574.041	952.858	1957483.998	123.998
kin_afterCID_26	LT03B2_cell34	4567.446	2239.980	2288.032	7318.056	378.996	4006.693	1861.342	1394.005	760.918	3559.086	953.041	1957488.997	128.997
kin_afterCID_27	LT03B2_cell34	4564.138	2239.980	2282.485	7353.115	375.460	4002.019	1864.833	1388.038	755.105	3558.378	950.956	1957493.999	133.999
kin_afterCID_28	LT03B2_cell34	4555.214	2239.980	2281.824	7358.402	375.438	3990.565	1864.677	1400.545	766.784	3588.352	959.997	1957498.997	138.997
kin_afterCID_29	LT03B2_cell34	4545.290	2239.980	2278.007	7400.260	373.781	3973.403	1866.243	1393.459	762.666	3587.597	953.994	1957503.997	143.997
kin_afterCID_30	LT03B2_cell34	4554.856	2239.980	2279.764	7389.381	376.288	3982.273	1863.871	1403.169	765.513	3605.969	958.402	1957508.998	148.998
kin_afterCID_31	LT03B2_cell34	4556.035	2239.980	2281.500	7413.509	371.857	3987.105	1868.213	1391.585	758.480	3594.694	953.039	1957513.998	153.998
kin_afterCID_32	LT03B2_cell34	4541.154	2239.980	2273.985	7387.540	374.318	3969.875	1865.796	1387.164	757.469	3569.925	949.212	1957518.997	158.997
kin_afterCID_33	LT03B2_cell34	4512.321	2239.980	2262.388	7376.541	371.454	3942.659	1868.705	1393.762	760.683	3617.771	951.620	1957523.998	163.998
kin_afterCID_34	LT03B2_cell34	4516.432	2239.980	2263.747	7413.597	364.896	3952.308	1875.308	1385.114	757.971	3606.797	952.741	1957528.998	168.998
kin_afterCID_35	LT03B2_cell34	4571.651	2239.980	2289.883	7543.174	363.844	3995.191	1876.270	1405.793	765.562	3687.792	963.224	1957533.998	173.998
kin_afterCID_36	LT03B2_cell34	4594.308	2239.980	2300.842	7615.310	362.434	4011.009	1877.635	1381.308	753.327	3637.901	945.690	1957538.997	178.997
kin_afterCID_37	LT03B2_cell34	4523.134	2239.980	2268.117	7474.022	363.665	3950.741	1876.628	1396.116	760.274	3654.781	958.324	1957543.997	183.997
kin_afterCID_38	LT03B2_cell34	4573.056	2239.980	2290.431	7534.976	364.225	3997.714	1875.889	1401.276	761.716	3657.482	963.167	1957548.997	188.997
kin_afterCID_39	LT03B2_cell34	4553.874	2239.980	2282.686	7493.611	364.851	3981.822	1875.173	1409.626	768.527	3670.223	969.763	1957553.997	193.997
kin_afterCID_40	LT03B2_cell34	4568.683	2239.980	2290.440	7544.819	367.649	3984.292	1872.331	1402.209	763.500	3661.315	958.613	1957558.997	198.997
kin_afterCID_41	LT03B2_cell34	4543.414	2239.980	2278.827	7527.099	365.859	3960.819	1874.211	1400.484	763.423	3666.484	958.115	1957563.998	203.998
kin_afterCID_42	LT03B2_cell34	4554.783	2239.980	2282.845	7551.616	367.179	3967.228	1872.801	1383.071	755.189	3604.416	947.556	1957568.998	208.998
kin_afterCID_43	LT03B2_cell34	4518.350	2239.980	2268.753	7453.888	368.365	3940.587	1871.615	1408.484	766.630	3665.683	964.230	1957573.998	213.998
kin_afterCID_44	LT03B2_cell34	4559.215	2239.980	2287.673	7516.347	372.416	3969.525	1867.564	1403.784	762.363	3637.829	958.287	1957578.998	218.998
kin_afterCID_45	LT03B2_cell34	4569.547	2239.980	2291.565	7520.870	369.909	3985.692	1870.115	1400.265	762.970	3614.583	962.254	1957583.998	223.998
kin_afterCID_46	LT03B2_cell34	4498.152	2239.980	2256.759	7427.058	371.185	3916.271	1868.884	1384.654	755.632	3579.274	948.740	1957588.997	228.997
kin_afterCID_47	LT03B2_cell34	4491.751	2239.980	2253.613	7385.347	374.162	3911.412	1865.863	1392.269	760.258	3585.208	952.501	1957593.997	233.997
kin_afterCID_48	LT03B2_cell34	4520.976	2239.980	2268.259	7457.821	372.976	3934.205	1867.049	1394.444	760.500	3605.947	952.640	1957598.997	238.997
kin_afterCID_49	LT03B2_cell34	4517.949	2239.980	2265.656	7444.493	372.864	3933.517	1867.116	1393.109	760.398	3584.491	955.490	1957603.997	243.997
kin_afterCID_50	LT03B2_cell34	4525.704	2239.980	2271.491	7456.820	377.027	3932.501	1862.953	1394.219	760.954	3580.634	951.730	1957608.998	248.998
kin_afterCID_51	LT03B2_cell34	4512.530	2239.980	2264.961	7402.894	382.398	3917.526	1857.582	1392.644	758.864	3548.746	948.793	1957614.001	254.001
kin_afterCID_52	LT03B2_cell34	4485.299	2239.980	2252.511	7347.264	380.115	3900.377	1859.865	1380.071	756.709	3500.014	946.802	1957618.997	258.997
kin_afterCID_53	LT03B2_cell34	4535.060	2239.980	2274.429	7405.309	378.750	3950.908	1861.275	1378.789	755.533	3482.221	950.742	1957623.997	263.997
kin_afterCID_54	LT03B2_cell34	4506.402	2239.980	2263.042	7382.527	377.832	3922.704	1862.237	1377.251	753.580	3485.382	949.496	1957628.997	268.997
kin_afterCID_55	LT03B2_cell34	4534.428	2239.980	2274.296	7439.954	377.161	3946.089	1862.864	1390.865	759.857	3527.059	958.347	1957633.998	273.998
kin_afterCID_56	LT03B2_cell34	4470.117	2239.980	2246.011	7333.400	377.989	3888.734	1862.081	1388.177	758.780	3510.457	957.339	1957638.997	278.997
kin_afterCID_57	LT03B2_cell34	4496.221	2239.980	2258.718	7389.674	379.377	3906.064	1860.738	1392.589	760.320	3524.761	957.818	1957643.998	283.998
kin_afterCID_58	LT03B2_cell34	4461.819	2239.980	2240.900	7380.634	378.727	3867.758	1861.342	1391.499	760.157	3524.465	957.470	1957648.997	288.997
kin_afterCID_59	LT03B2_cell34	4528.578	2239.980	2273.371	7476.274	375.415	3935.030	1864.610	1378.294	753.628	3500.210	951.053	1957653.997	293.997
kin_afterCID_60	LT03B2_cell34	4461.938	2239.980	2240.436	7391.734	374.654	3873.417	1865.371	1383.101	756.782	3517.378	954.418	1957658.997	298.997
kin_afterCID_61	LT03B2_cell34	4489.980	2239.980	2254.809	7435.756	373.222	3900.968	1866.803	1400.185	765.571	3568.474	966.668	1957663.997	303.997
kin_afterCID_62	LT03B2_cell34	4457.427	2239.980	2238.104	7434.432	370.402	3867.622	1869.578	1382.854	757.538	3546.596	954.172	1957668.998	308.998
kin_afterCID_63	LT03B2_cell34	4478.503	2239.980	2249.283	7416.727	374.207	3889.202	1865.773	1402.729	764.368	3586.444	964.755	1957674.000	314.000
kin_afterCID_64	LT03B2_cell34	4534.388	2239.980	2275.441	7516.403	375.236	3934.327	1864.744	1404.169	763.598	3592.064	963.907	1957678.997	318.997
kin_afterCID_65	LT03B2_cell34	4438.570	2239.980	2230.881	7372.413	377.676	3843.535	1862.349	1389.734	761.763	3529.738	955.733	1957683.997	323.997
kin_afterCID_66	LT03B2_cell34	4513.987	2239.980	2267.292	7496.340	375.952	3912.482	1864.028	1379.376	753.562	3504.137	950.837	1957688.999	328.999
kin_afterCID_67	LT03B2_cell34	4513.216	2239.980	2264.223	7490.043	374.744	3914.961	1865.371	1382.412	756.695	3487.612	959.429	1957693.998	333.998
kin_afterCID_68	LT03B2_cell34	4475.699	2239.980	2248.921	7416.041	377.787	3879.062	1862.282	1395.769	758.397	3525.335	963.727	1957698.997	338.997
kin_afterCID_69	LT03B2_cell34	4431.376	2239.980	2228.089	7363.663	375.258	3841.220	1864.766	1394.505	762.753	3530.753	964.597	1957703.998	343.998
kin_afterCID_70	LT03B2_cell34	4421.875	2239.980	2224.795	7344.705	375.952	3832.266	1864.117	1388.470	756.877	3512.327	960.104	1957708.998	348.998
kin_afterCID_71	LT03B2_cell34	4453.172	2239.980	2236.115	7417.182	371.342	3864.022	1868.728	1392.666	759.465	3548.725	964.193	1957713.998	353.998
kin_afterCID_72	LT03B2_cell34	4422.652	2239.980	2224.127	7407.359	368.320	3835.179	1871.749	1385.261	755.274	3553.510	958.559	1957718.997	358.997
kin_afterCID_73	LT03B2_cell34	4396.293	2239.980	2214.024	7369.371	365.523	3816.466	1874.502	1380.170	753.964	3540.440	958.905	1957723.996	363.996
kin_afterCID_74	LT03B2_cell34	4422.942	2239.980	2224.134	7400.937	365.523	3842.227	1874.457	1381.611	757.052	3518.267	964.958	1957728.998	368.998
kin_afterCID_75	LT03B2_cell34	4467.673	2239.980	2246.890	7490.082	368.902	3871.773	1871.078	1387.913	756.380	3551.561	961.327	1957733.998	373.998
kin_afterCID_76	LT03B2_cell34	4478.426	2239.980	2252.599	7522.354	366.776	3882.420	1873.204	1389.050	760.165	3546.767	966.566	1957738.997	378.997
kin_afterCID_77	LT03B2_cell34	4454.582	2239.980	2239.743	7465.900	371.588	3855.488	1868.526	1407.015	767.448	3579.323	974.962	1957743.997	383.997
kin_afterCID_78	LT03B2_cell34	4391.343	2239.980	2209.776	7359.349	372.998	3798.306	1867.027	1393.451	762.956	3535.164	965.558	1957748.997	388.997
kin_afterCID_79	LT03B2_cell34	4448.931	2239.980	2235.205	7494.387	368.813	3848.542	1871.257	1401.941	765.494	3589.043	970.841	1957753.997	393.997
kin_afterCID_80	LT03B2_cell34	4433.086	2239.980	2229.303	7489.713	370.044	3828.207	1869.936	1387.121	757.297	3552.342	958.643	1957758.997	398.997
kin_afterCID_81	LT03B2_cell34	4402.893	2239.980	2219.893	7469.864	369.350	3797.267	1870.675	1397.984	760.622	3604.610	962.286	1957763.998	403.998
kin_afterCID_82	LT03B2_cell34	4419.734	2239.980	2223.129	7496.562	366.687	3817.462	1873.293	1398.737	763.151	3611.482	965.605	1957768.998	408.998
kin_afterCID_83	LT03B2_cell34	4429.238	2239.980	2227.896	7494.369	368.567	3825.511	1871.458	1391.442	758.855	3585.072	959.414	1957773.997	413.997
kin_afterCID_84	LT03B2_cell34	4460.486	2239.980	2242.466	7587.580	367.157	3847.437	1872.823	1392.536	762.563	3588.876	961.956	1957778.997	418.997
kin_afterCID_85	LT03B2_cell34	4455.628	2239.980	2240.032	7540.855	371.812	3841.592	1868.168	1392.809	757.276	3585.799	956.350	1957783.998	423.998
kin_afterCID_86	LT03B2_cell34	4461.318	2239.980	2242.811	7552.437	370.379	3848.949	1869.600	1392.011	757.763	3580.246	958.508	1957788.997	428.997
kin_afterCID_87	LT03B2_cell34	4448.435	2239.980	2236.647	7507.423	374.072	3835.177	1865.908	1400.908	763.481	3567.113	966.633	1957793.998	433.998
kin_afterCID_88	LT03B2_cell34	4437.942	2239.980	2231.569	7514.728	374.028	3821.205	1865.952	1406.133	766.208	3585.359	969.310	1957798.997	438.997
kin_afterCID_89	LT03B2_cell34	4457.509	2239.980	2242.006	7471.198	379.399	3842.976	1860.581	1402.041	764.121	3535.280	967.043	1957803.998	443.998
kin_afterCID_90	LT03B2_cell34	4449.237	2239.980	2235.899	7475.664	376.221	3838.145	1863.893	1403.620	766.729	3539.518	972.445	1957808.998	448.998
kin_afterCID_91	LT03B2_cell34	4379.668	2239.980	2205.846	7366.788	377.183	3774.777	1862.842	1386.325	758.115	3493.152	959.727	1957813.997	453.997
kin_afterCID_92	LT03B2_cell34	4395.929	2239.980	2212.794	7397.707	377.429	3787.646	1862.551	1379.704	753.074	3485.296	953.024	1957818.996	458.996
kin_afterCID_93	LT03B2_cell34	4416.834	2239.980	2219.743	7405.750	381.234	3803.799	1858.746	1400.696	763.926	3513.652	967.322	1957823.997	463.997
kin_afterCID_94	LT03B2_cell34	4435.399	2239.980	2231.989	7432.870	380.003	3822.667	1860.201	1390.243	757.782	3490.869	961.044	1957828.998	468.998
kin_afterCID_95	LT03B2_cell34	4442.556	2239.980	2233.885	7480.780	379.936	3821.903	1860.089	1391.609	758.089	3509.905	958.914	1957833.997	473.997
kin_afterCID_96	LT03B2_cell34	4422.788	2239.980	2223.709	7432.946	381.659	3804.566	1858.321	1395.852	761.133	3505.415	962.593	1957838.997	478.997
kin_afterCID_97	LT03B2_cell34	4413.730	2239.980	2224.237	7386.081	382.129	3802.003	1858.119	1400.888	769.024	3485.472	972.088	1957843.998	483.998
kin_afterCID_98	LT03B2_cell34	4398.231	2239.980	2212.330	7369.514	385.845	3779.909	1854.135	1382.351	755.308	3438.128	954.545	1957848.998	488.998
kin_afterCID_99	LT03B2_cell34	4417.765	2239.980	2221.964	7397.538	384.412	3800.454	1855.568	1392.101	761.060	3460.321	963.635	1957853.998	493.998
kin_afterCID_100	LT03B2_cell34	4401.286	2239.980	2215.290	7363.453	386.449	3783.694	1853.531	1384.169	756.581	3437.268	956.111	1957858.996	498.996
kin_afterCID_101	LT03B2_cell34	4441.066	2239.980	2235.700	7422.692	390.724	3810.655	1849.525	1400.929	763.598	3471.412	963.436	1957863.998	503.998
kin_afterCID_102	LT03B2_cell34	4392.863	2239.980	2213.802	7316.038	389.649	3777.290	1850.331	1384.959	757.158	3418.432	956.743	1957868.997	508.997
kin_afterCID_103	LT03B2_cell34	4402.150	2239.980	2218.292	7337.484	388.195	3786.808	1851.785	1383.264	755.555	3416.620	957.006	1957873.998	513.998
kin_afterCID_104	LT03B2_cell34	4394.472	2239.980	2211.367	7342.480	389.672	3773.627	1850.308	1393.194	759.093	3440.055	962.129	1957878.997	518.997
kin_afterCID_105	LT03B2_cell34	4374.174	2239.980	2202.821	7350.464	384.994	3756.351	1855.075	1395.240	763.539	3470.668	964.481	1957883.997	523.997
kin_afterCID_106	LT03B2_cell34	4370.738	2239.980	2201.259	7401.885	385.196	3741.180	1854.829	1406.880	765.924	3539.948	963.884	1957888.998	528.998
kin_afterCID_107	LT03B2_cell34	4442.333	2239.980	2235.790	7545.881	384.457	3799.290	1855.523	1401.733	764.802	3529.923	960.780	1957893.997	533.997
kin_afterCID_108	LT03B2_cell34	4367.043	2239.980	2199.131	7431.330	384.860	3731.277	1855.165	1382.299	756.769	3466.666	949.873	1957898.998	538.998
kin_afterCID_109	LT03B2_cell34	4420.008	2239.980	2224.116	7526.078	382.308	3780.779	1857.672	1401.785	764.083	3522.212	965.401	1957903.998	543.998
kin_afterCID_110	LT03B2_cell34	4368.786	2239.980	2201.243	7473.071	381.189	3731.918	1858.970	1402.775	764.044	3550.793	962.249	1957908.998	548.998
kin_afterCID_111	LT03B2_cell34	4401.694	2239.980	2217.990	7521.144	384.233	3755.751	1855.792	1399.519	762.033	3520.647	960.330	1957913.997	553.997
kin_afterCID_112	LT03B2_cell34	4350.948	2239.980	2193.325	7447.167	379.309	3719.281	1861.029	1380.977	753.676	3487.184	951.562	1957918.997	558.997
kin_afterCID_113	LT03B2_cell34	4354.058	2239.980	2194.021	7462.355	383.562	3711.583	1856.597	1407.545	768.785	3543.690	966.159	1957923.998	563.998
kin_afterCID_114	LT03B2_cell34	4402.502	2239.980	2217.159	7555.679	380.182	3757.808	1859.887	1386.755	757.319	3496.071	955.552	1957928.997	568.997
kin_afterCID_115	LT03B2_cell34	4408.454	2239.980	2223.373	7548.307	380.809	3764.653	1859.663	1399.765	763.975	3530.507	963.272	1957933.997	573.997
kin_afterCID_116	LT03B2_cell34	4382.904	2239.980	2205.643	7520.834	380.943	3739.829	1859.082	1390.163	755.212	3511.905	955.381	1957938.998	578.998
kin_afterCID_117	LT03B2_cell34	4351.529	2239.980	2192.277	7526.506	377.877	3707.230	1862.103	1384.979	756.463	3523.158	951.078	1957943.998	583.998
kin_afterCID_118	LT03B2_cell34	4371.539	2239.980	2203.205	7589.783	375.035	3724.069	1865.169	1390.719	756.842	3570.873	952.269	1957948.999	588.999
kin_afterCID_119	LT03B2_cell34	4405.407	2239.980	2219.226	7637.034	377.049	3751.340	1862.931	1404.444	763.687	3593.565	961.376	1957953.997	593.997
0	0	0.000	0.000	0.000	0.000	0.000	0.000	0.000	0.000	0.000	0.000	0.000	1957958.997	598.997
