# Supplementary material for: Mandipropamid as a chemical inducer of proximity for in vivo applications
Source: Nat Chem Biol. 2021 Dec 21;18(1):64–9. doi: 10.1038/s41589-021-00922-3 (PMC8709788; doi:10.1038/s41589-021-00922-3)
Supplement: Source Data Fig. 2 — Single-cell trajectories, luminescence intensities of luciferase assay and two-color RICS binding efficiencies. [file 41589_2021_922_MOESM21_ESM.zip › Figure_02/Figure_02bcd/Single-Cell Trajectories/ABAAM_5uM/exp02_ABAAM_LT03B3_cell28_intensities.csv]

name	cellID	ff_488nm_cell	area_cell	fullframe_488nm	ff_488nm_mito	area_mito	ff_488nm_cyto	area_cyto	ff_561nm_tf_cell	fullframe_561nm	ff_561nm_tf_mito	ff_561nm_tf_cyto	FrameTimeAbs	FrameTimeRel
t0_	LT03B3_cell28	4763.251	4357.425	3783.931	7739.925	553.275	4330.324	3804.150	1506.507	1222.853	4593.298	1057.565	1956672.000	-16.000
tend_	LT03B3_cell28	4582.943	4357.425	3643.594	12116.550	526.888	3546.461	3833.044	1492.882	1213.569	4721.991	1048.532	1957305.000	617.000
kin_afterCID_1	LT03B3_cell28	5071.515	4357.425	4025.492	8209.056	575.611	4593.894	3781.904	1524.652	1237.059	4637.730	1050.819	1956696.115	4.115
kin_afterCID_2	LT03B3_cell28	5081.802	4357.425	4033.159	8258.120	570.643	4603.152	3786.783	1525.943	1237.645	4650.320	1055.121	1956700.999	8.999
kin_afterCID_3	LT03B3_cell28	4958.926	4357.425	3937.720	8130.218	565.585	4485.698	3792.064	1523.974	1237.252	4687.103	1052.156	1956705.998	13.998
kin_afterCID_4	LT03B3_cell28	4941.758	4357.425	3925.413	8172.797	562.407	4462.727	3795.242	1515.750	1230.769	4676.919	1047.261	1956710.999	18.999
kin_afterCID_5	LT03B3_cell28	5006.410	4357.425	3974.981	8355.813	565.741	4506.408	3791.952	1535.361	1245.895	4743.855	1056.604	1956715.999	23.999
kin_afterCID_6	LT03B3_cell28	5022.494	4357.425	3988.381	8512.097	561.534	4506.162	3796.026	1530.494	1241.454	4741.189	1055.513	1956720.998	28.998
kin_afterCID_7	LT03B3_cell28	5000.109	4357.425	3970.372	8543.021	565.115	4472.158	3792.311	1534.985	1245.235	4721.816	1060.096	1956725.999	33.999
kin_afterCID_8	LT03B3_cell28	5021.844	4357.425	3987.652	8729.161	562.048	4472.745	3795.511	1510.078	1225.679	4649.290	1045.188	1956730.999	38.999
kin_afterCID_9	LT03B3_cell28	4918.935	4357.425	3907.268	8729.221	553.230	4364.483	3804.598	1507.461	1224.005	4650.038	1050.416	1956735.999	43.999
kin_afterCID_10	LT03B3_cell28	4964.538	4357.425	3943.952	8962.061	559.810	4375.259	3797.615	1519.689	1233.365	4680.940	1053.686	1956740.998	48.998
kin_afterCID_11	LT03B3_cell28	4913.719	4357.425	3904.599	9029.582	561.198	4304.630	3797.122	1503.568	1221.252	4630.643	1041.216	1956745.998	53.998
kin_afterCID_12	LT03B3_cell28	4911.688	4357.425	3902.496	9197.853	557.707	4282.551	3799.763	1502.083	1220.524	4619.200	1044.563	1956750.998	58.998
kin_afterCID_13	LT03B3_cell28	4937.220	4357.425	3921.529	9415.080	565.808	4269.006	3791.617	1514.019	1229.716	4653.216	1045.568	1956755.998	63.998
kin_afterCID_14	LT03B3_cell28	4870.918	4357.425	3870.838	9432.533	566.547	4189.184	3790.878	1495.388	1215.147	4596.543	1031.921	1956760.999	68.999
kin_afterCID_15	LT03B3_cell28	4895.229	4357.425	3888.544	9679.913	561.467	4187.518	3795.959	1501.287	1220.786	4617.680	1040.336	1956765.998	73.998
kin_afterCID_16	LT03B3_cell28	4908.986	4357.425	3899.446	9845.962	565.674	4172.461	3791.751	1496.970	1216.891	4598.921	1034.204	1956770.998	78.998
kin_afterCID_17	LT03B3_cell28	4883.137	4357.425	3880.439	9924.172	563.011	4134.675	3795.041	1503.516	1221.089	4620.185	1041.024	1956775.999	83.999
kin_afterCID_18	LT03B3_cell28	4891.118	4357.425	3885.425	10108.378	562.138	4118.300	3795.377	1500.324	1219.103	4600.284	1041.165	1956780.999	88.999
kin_afterCID_19	LT03B3_cell28	4886.171	4357.425	3880.732	10299.247	562.474	4083.805	3795.041	1500.085	1219.532	4612.349	1038.787	1956785.999	93.999
kin_afterCID_20	LT03B3_cell28	4876.645	4357.425	3873.000	10466.367	560.303	4051.737	3797.257	1492.237	1213.125	4619.693	1030.739	1956790.999	98.999
kin_afterCID_21	LT03B3_cell28	4885.391	4357.425	3880.200	10606.488	556.655	4047.452	3800.815	1498.497	1218.937	4629.109	1039.989	1956795.998	103.998
kin_afterCID_22	LT03B3_cell28	4953.270	4357.425	3933.181	10858.104	565.092	4073.396	3792.333	1514.209	1230.435	4667.098	1044.400	1956800.998	108.998
kin_afterCID_23	LT03B3_cell28	4901.268	4357.425	3892.261	10813.247	570.173	4011.217	3787.253	1510.952	1228.134	4614.271	1043.745	1956805.999	113.999
kin_afterCID_24	LT03B3_cell28	4928.899	4357.425	3913.585	11044.303	563.615	4020.384	3793.810	1507.463	1224.499	4643.592	1041.554	1956810.998	118.998
kin_afterCID_25	LT03B3_cell28	4880.626	4357.425	3875.647	11029.722	563.615	3966.922	3794.079	1506.869	1225.496	4618.180	1044.619	1956815.999	123.999
kin_afterCID_26	LT03B3_cell28	4863.331	4357.425	3862.276	11185.100	559.072	3932.667	3798.577	1495.240	1215.685	4625.362	1034.505	1956820.999	128.999
kin_afterCID_27	LT03B3_cell28	4844.497	4357.425	3846.298	11194.183	553.790	3919.987	3803.680	1485.388	1208.144	4576.254	1035.368	1956825.999	133.999
kin_afterCID_28	LT03B3_cell28	4889.164	4357.425	3882.249	11351.965	555.759	3944.378	3801.666	1487.208	1209.343	4581.786	1034.817	1956830.998	138.998
kin_afterCID_29	LT03B3_cell28	5025.851	4357.425	3987.150	11684.592	574.134	4015.353	3783.291	1537.887	1247.478	4712.610	1056.107	1956835.999	143.999
kin_afterCID_30	LT03B3_cell28	4984.184	4357.425	3956.727	11669.443	575.186	3967.520	3782.239	1520.649	1234.683	4665.526	1042.390	1956840.998	148.998
kin_afterCID_31	LT03B3_cell28	4900.470	4357.425	3890.025	11628.630	568.718	3890.515	3788.707	1506.173	1224.476	4651.571	1034.021	1956845.999	153.999
kin_afterCID_32	LT03B3_cell28	4904.656	4357.425	3894.206	11646.840	564.488	3901.223	3792.982	1510.391	1226.471	4672.773	1039.745	1956851.002	159.002
kin_afterCID_33	LT03B3_cell28	4886.212	4357.425	3879.601	11711.385	558.669	3882.399	3798.846	1498.211	1217.647	4649.807	1034.714	1956855.997	163.997
kin_afterCID_34	LT03B3_cell28	4887.184	4357.425	3879.235	11729.847	562.451	3873.037	3794.974	1492.989	1213.235	4614.035	1030.420	1956860.997	168.997
kin_afterCID_35	LT03B3_cell28	4864.578	4357.425	3863.065	11722.388	553.835	3865.982	3803.680	1491.440	1214.076	4597.352	1039.192	1956865.998	173.998
kin_afterCID_36	LT03B3_cell28	4909.954	4357.425	3899.026	11869.247	562.026	3879.416	3795.399	1491.069	1211.130	4632.489	1025.885	1956870.999	178.999
kin_afterCID_37	LT03B3_cell28	4955.093	4357.425	3933.876	12004.213	560.280	3914.974	3797.145	1480.830	1204.419	4584.254	1022.910	1956875.998	183.998
kin_afterCID_38	LT03B3_cell28	4973.951	4357.425	3947.432	12110.197	557.035	3927.871	3800.524	1482.382	1205.571	4600.394	1025.354	1956880.998	188.998
kin_afterCID_39	LT03B3_cell28	4890.029	4357.425	3881.982	11894.991	557.192	3862.958	3800.233	1498.868	1217.842	4648.273	1037.101	1956885.998	193.998
kin_afterCID_40	LT03B3_cell28	4955.379	4357.425	3934.299	12120.369	556.274	3906.600	3801.509	1480.536	1204.163	4594.196	1024.848	1956890.998	198.998
kin_afterCID_41	LT03B3_cell28	4906.727	4357.425	3896.108	12029.585	558.445	3859.588	3799.114	1501.750	1219.928	4683.524	1034.027	1956895.999	203.999
kin_afterCID_42	LT03B3_cell28	4922.988	4357.425	3908.430	12100.531	553.253	3878.774	3804.710	1496.234	1214.158	4692.394	1031.362	1956900.999	208.999
kin_afterCID_43	LT03B3_cell28	4933.512	4357.425	3916.928	12101.078	551.037	3895.865	3806.433	1502.390	1220.864	4672.298	1043.490	1956905.998	213.998
kin_afterCID_44	LT03B3_cell28	4862.074	4357.425	3859.736	11927.304	554.417	3831.861	3803.367	1478.923	1202.722	4578.510	1027.022	1956910.998	218.998
kin_afterCID_45	LT03B3_cell28	4816.724	4357.425	3824.390	11877.433	553.611	3788.623	3804.978	1482.266	1204.927	4621.209	1025.389	1956915.998	223.998
kin_afterCID_46	LT03B3_cell28	4927.247	4357.425	3912.078	12205.406	554.260	3866.060	3804.195	1504.054	1222.452	4705.865	1037.387	1956920.999	228.999
kin_afterCID_47	LT03B3_cell28	4903.139	4357.425	3893.473	12117.573	555.446	3848.908	3802.382	1501.332	1219.869	4689.908	1035.472	1956925.999	233.999
kin_afterCID_48	LT03B3_cell28	4892.712	4357.425	3884.558	12075.954	555.446	3843.197	3802.113	1502.983	1220.925	4685.618	1038.007	1956930.998	238.998
kin_afterCID_49	LT03B3_cell28	4922.920	4357.425	3908.228	12207.948	551.306	3867.647	3806.209	1482.247	1205.073	4627.002	1026.731	1956935.999	243.999
kin_afterCID_50	LT03B3_cell28	4916.988	4357.425	3903.152	12143.818	557.013	3857.777	3800.412	1509.163	1227.065	4684.185	1043.811	1956940.999	248.999
kin_afterCID_51	LT03B3_cell28	4855.173	4357.425	3855.507	12016.923	560.549	3797.853	3796.876	1489.431	1210.145	4641.447	1024.085	1956945.999	253.999
kin_afterCID_52	LT03B3_cell28	4860.231	4357.425	3858.209	11993.631	561.086	3805.939	3796.339	1492.101	1213.147	4617.152	1030.228	1956950.999	258.999
kin_afterCID_53	LT03B3_cell28	4915.933	4357.425	3902.150	12196.046	563.682	3834.214	3793.788	1507.618	1224.868	4684.089	1035.650	1956955.999	263.999
kin_afterCID_54	LT03B3_cell28	4851.668	4357.425	3852.374	12047.725	558.042	3794.733	3799.383	1496.849	1217.210	4646.740	1034.202	1956960.999	268.999
kin_afterCID_55	LT03B3_cell28	4836.845	4357.425	3840.705	11987.369	559.273	3783.807	3798.331	1490.520	1211.321	4630.876	1028.093	1956965.999	273.999
kin_afterCID_56	LT03B3_cell28	4836.908	4357.425	3840.542	12074.488	554.014	3782.559	3803.590	1486.571	1208.310	4644.569	1026.552	1956970.999	278.999
kin_afterCID_57	LT03B3_cell28	4832.456	4357.425	3836.804	12046.558	555.692	3777.888	3801.912	1495.902	1217.621	4644.319	1035.684	1956975.999	283.999
kin_afterCID_58	LT03B3_cell28	4894.992	4357.425	3886.242	12187.654	555.983	3828.292	3801.621	1496.440	1216.136	4655.753	1034.348	1956980.999	288.999
kin_afterCID_59	LT03B3_cell28	4893.627	4357.425	3885.587	12200.235	555.692	3825.548	3801.867	1493.678	1214.345	4641.807	1033.509	1956985.999	293.999
kin_afterCID_60	LT03B3_cell28	4901.578	4357.425	3891.150	12256.900	553.477	3831.322	3804.038	1496.734	1215.851	4670.884	1034.884	1956990.998	298.998
kin_afterCID_61	LT03B3_cell28	4862.944	4357.425	3860.823	12166.973	554.215	3798.579	3803.210	1491.424	1211.335	4653.357	1030.658	1956995.998	303.998
kin_afterCID_62	LT03B3_cell28	4919.382	4357.425	3905.351	12318.377	550.858	3848.654	3806.567	1489.601	1211.083	4637.011	1034.131	1957000.999	308.999
kin_afterCID_63	LT03B3_cell28	4921.116	4357.425	3906.469	12294.187	557.035	3840.397	3800.435	1513.309	1230.718	4685.924	1048.285	1957005.998	313.998
kin_afterCID_64	LT03B3_cell28	4919.578	4357.425	3905.149	12268.697	561.064	3833.424	3796.406	1502.194	1220.097	4661.608	1035.258	1957010.998	318.998
kin_afterCID_65	LT03B3_cell28	4863.345	4357.425	3861.849	12195.037	558.758	3784.902	3798.667	1486.152	1208.556	4616.027	1025.768	1957015.998	323.998
kin_afterCID_66	LT03B3_cell28	4832.692	4357.425	3837.793	12144.380	563.817	3745.641	3794.146	1484.588	1207.112	4628.699	1017.297	1957020.998	328.998
kin_afterCID_67	LT03B3_cell28	4897.467	4357.425	3887.291	12314.701	561.847	3799.519	3795.578	1504.836	1222.165	4694.914	1032.619	1957025.999	333.999
kin_afterCID_68	LT03B3_cell28	4898.391	4357.425	3888.802	12296.207	563.615	3798.994	3794.302	1498.769	1217.421	4672.730	1027.216	1957030.999	338.999
kin_afterCID_69	LT03B3_cell28	4850.027	4357.425	3851.168	12168.485	563.347	3763.069	3794.795	1500.259	1218.213	4675.780	1028.696	1957035.999	343.999
kin_afterCID_70	LT03B3_cell28	4936.040	4357.425	3919.892	12391.365	561.467	3832.870	3797.346	1508.601	1225.157	4702.290	1036.126	1957040.998	348.998
kin_afterCID_71	LT03B3_cell28	4873.088	4357.425	3869.601	12256.046	558.065	3788.281	3801.241	1502.751	1220.694	4677.998	1036.268	1957045.998	353.998
kin_afterCID_72	LT03B3_cell28	4900.288	4357.425	3891.148	12413.187	556.140	3800.688	3803.076	1504.368	1221.220	4726.567	1032.881	1957050.998	358.998
kin_afterCID_73	LT03B3_cell28	4846.894	4357.425	3847.885	12175.145	554.327	3778.359	3804.441	1488.899	1209.641	4624.360	1031.840	1957055.998	363.998
kin_afterCID_74	LT03B3_cell28	4912.739	4357.425	3900.349	12388.482	549.426	3833.764	3809.074	1484.951	1207.415	4613.663	1033.465	1957060.998	368.998
kin_afterCID_75	LT03B3_cell28	4855.234	4357.425	3855.358	12251.713	546.516	3794.274	3811.312	1492.503	1214.257	4642.616	1040.707	1957065.999	373.999
kin_afterCID_76	LT03B3_cell28	4849.196	4357.425	3850.408	12243.118	543.898	3794.437	3813.886	1489.308	1210.201	4645.466	1039.128	1957070.998	378.998
kin_afterCID_77	LT03B3_cell28	4864.372	4357.425	3862.404	12249.323	549.448	3798.629	3808.290	1485.208	1206.828	4617.837	1033.172	1957075.999	383.999
kin_afterCID_78	LT03B3_cell28	4857.568	4357.425	3857.025	12309.718	544.950	3792.292	3812.610	1488.943	1210.504	4650.054	1037.085	1957080.999	388.999
kin_afterCID_79	LT03B3_cell28	4841.596	4357.425	3843.301	12248.258	550.254	3771.105	3807.171	1495.277	1215.262	4655.669	1038.502	1957085.998	393.998
kin_afterCID_80	LT03B3_cell28	4911.633	4357.425	3899.609	12393.538	549.403	3832.180	3808.022	1515.736	1231.115	4721.587	1053.211	1957090.998	398.998
kin_afterCID_81	LT03B3_cell28	4842.524	4357.425	3844.893	12330.871	545.218	3771.456	3812.341	1498.022	1217.254	4697.576	1040.416	1957095.999	403.999
kin_afterCID_82	LT03B3_cell28	4843.365	4357.425	3847.272	12320.762	549.336	3764.624	3808.223	1502.357	1220.684	4711.938	1039.347	1957100.997	408.997
kin_afterCID_83	LT03B3_cell28	4838.118	4357.425	3841.607	12347.270	546.404	3761.398	3811.155	1499.638	1218.691	4709.135	1039.465	1957105.999	413.999
kin_afterCID_84	LT03B3_cell28	4854.824	4357.425	3854.491	12313.179	547.344	3783.352	3810.170	1495.803	1214.763	4671.501	1039.583	1957110.998	418.998
kin_afterCID_85	LT03B3_cell28	4849.439	4357.425	3850.288	12458.467	541.167	3770.311	3816.661	1496.116	1216.153	4713.596	1039.822	1957115.998	423.998
kin_afterCID_86	LT03B3_cell28	4868.098	4357.425	3864.851	12525.764	535.303	3795.593	3822.167	1501.821	1219.411	4750.723	1046.795	1957120.998	428.998
kin_afterCID_87	LT03B3_cell28	4852.824	4357.425	3853.988	12416.700	544.121	3773.327	3813.841	1501.299	1217.947	4734.893	1039.844	1957125.999	433.999
kin_afterCID_88	LT03B3_cell28	4904.351	4357.425	3894.171	12622.070	537.541	3818.179	3820.242	1491.497	1212.390	4716.778	1037.595	1957130.998	438.998
kin_afterCID_89	LT03B3_cell28	4907.305	4357.425	3896.195	12530.628	544.591	3818.360	3813.147	1513.515	1228.621	4748.388	1051.444	1957135.998	443.998
kin_afterCID_90	LT03B3_cell28	4899.555	4357.425	3890.411	12577.904	540.899	3811.127	3817.108	1513.959	1229.078	4775.679	1051.640	1957140.999	448.999
kin_afterCID_91	LT03B3_cell28	4857.423	4357.425	3856.862	12385.587	546.180	3778.363	3811.827	1518.655	1233.733	4737.600	1057.298	1957145.998	453.998
kin_afterCID_92	LT03B3_cell28	4899.749	4357.425	3889.863	12562.748	543.271	3808.089	3814.691	1515.863	1231.331	4753.131	1054.701	1957150.998	458.998
kin_afterCID_93	LT03B3_cell28	4859.655	4357.425	3859.582	12529.547	542.577	3768.581	3815.430	1511.120	1228.848	4753.940	1049.845	1957155.999	463.999
kin_afterCID_94	LT03B3_cell28	4871.452	4357.425	3869.083	12547.878	543.428	3777.455	3814.803	1505.646	1223.118	4737.080	1045.144	1957160.999	468.999
kin_afterCID_95	LT03B3_cell28	4918.007	4357.425	3905.475	12722.187	540.496	3812.623	3817.735	1492.438	1213.380	4710.712	1036.642	1957165.999	473.999
kin_afterCID_96	LT03B3_cell28	4879.770	4357.425	3875.245	12575.564	544.457	3780.586	3813.774	1492.799	1213.431	4694.330	1035.572	1957170.998	478.998
kin_afterCID_97	LT03B3_cell28	4826.393	4357.425	3833.647	12357.792	545.845	3747.597	3812.297	1512.646	1227.724	4738.043	1050.681	1957175.999	483.999
kin_afterCID_98	LT03B3_cell28	4801.275	4357.425	3814.398	12350.541	546.001	3719.537	3812.319	1499.690	1218.437	4711.164	1039.549	1957180.998	488.998
kin_afterCID_99	LT03B3_cell28	4849.562	4357.425	3851.524	12494.481	552.850	3738.472	3805.247	1491.587	1212.332	4676.793	1028.683	1957185.999	493.999
kin_afterCID_100	LT03B3_cell28	4811.110	4357.425	3822.339	12391.076	549.359	3717.347	3809.230	1500.753	1220.792	4695.657	1039.754	1957190.999	498.999
kin_afterCID_101	LT03B3_cell28	4886.633	4357.425	3881.305	12653.581	544.860	3776.197	3813.819	1490.997	1212.271	4693.238	1033.251	1957195.999	503.999
kin_afterCID_102	LT03B3_cell28	4908.298	4357.425	3896.903	12685.693	550.097	3784.240	3808.671	1514.426	1229.787	4760.999	1045.236	1957200.999	508.999
kin_afterCID_103	LT03B3_cell28	4884.083	4357.425	3879.694	12637.572	546.986	3770.379	3812.319	1514.583	1229.973	4767.743	1047.445	1957205.999	513.999
kin_afterCID_104	LT03B3_cell28	4817.153	4357.425	3826.431	12426.179	550.612	3716.227	3808.246	1493.058	1212.830	4684.579	1031.331	1957210.999	518.999
kin_afterCID_105	LT03B3_cell28	4907.704	4357.425	3897.981	12554.342	553.186	3795.220	3805.717	1517.875	1232.257	4723.647	1051.601	1957215.999	523.999
kin_afterCID_106	LT03B3_cell28	4853.764	4357.425	3855.495	12458.426	552.268	3749.841	3806.142	1510.485	1228.170	4693.246	1048.466	1957220.998	528.998
kin_afterCID_107	LT03B3_cell28	4840.828	4357.425	3845.264	12494.218	552.648	3728.821	3806.120	1511.889	1228.677	4731.444	1044.142	1957225.998	533.998
kin_afterCID_108	LT03B3_cell28	4860.716	4357.425	3861.509	12575.112	551.149	3743.187	3807.977	1510.299	1226.950	4729.700	1043.984	1957230.997	538.997
kin_afterCID_109	LT03B3_cell28	4841.676	4357.425	3846.651	12560.512	547.188	3732.914	3811.625	1495.974	1215.874	4698.166	1035.984	1957235.999	543.999
kin_afterCID_110	LT03B3_cell28	4934.207	4357.425	3918.663	12741.913	547.590	3811.728	3811.401	1491.755	1212.124	4653.631	1037.182	1957240.999	548.999
kin_afterCID_111	LT03B3_cell28	4838.301	4357.425	3844.004	12570.709	544.032	3734.965	3814.736	1509.389	1228.826	4710.509	1052.592	1957245.999	553.999
kin_afterCID_112	LT03B3_cell28	4927.919	4357.425	3913.662	12776.527	547.635	3799.374	3811.580	1499.360	1218.554	4686.735	1041.056	1957250.999	558.999
kin_afterCID_113	LT03B3_cell28	4852.490	4357.425	3853.802	12661.912	542.823	3740.916	3816.303	1506.461	1224.765	4733.058	1047.179	1957255.998	563.998
kin_afterCID_114	LT03B3_cell28	4820.289	4357.425	3829.898	12556.519	544.927	3714.288	3813.975	1492.250	1212.949	4691.382	1034.877	1957260.999	568.999
kin_afterCID_115	LT03B3_cell28	4817.895	4357.425	3827.645	12507.331	547.702	3712.245	3811.066	1512.008	1228.285	4742.546	1047.462	1957265.999	573.999
kin_afterCID_116	LT03B3_cell28	4804.792	4357.425	3817.813	12492.758	540.451	3715.807	3818.630	1495.445	1214.523	4693.369	1042.524	1957270.999	578.999
kin_afterCID_117	LT03B3_cell28	4807.460	4357.425	3820.428	12490.276	541.727	3716.173	3817.534	1522.300	1235.859	4781.543	1059.405	1957275.999	583.999
kin_afterCID_118	LT03B3_cell28	4887.341	4357.425	3882.117	12792.293	537.430	3775.030	3821.159	1500.183	1219.399	4730.262	1045.649	1957280.999	588.999
kin_afterCID_119	LT03B3_cell28	4822.082	4357.425	3831.341	12622.047	540.540	3717.084	3818.496	1509.309	1227.013	4755.889	1049.390	1957285.998	593.998
kin_afterCID_120	LT03B3_cell28	4854.327	4357.425	3856.146	12813.861	537.698	3733.515	3821.249	1512.329	1228.212	4811.674	1047.745	1957290.998	598.998
