# Supplementary material for: Mandipropamid as a chemical inducer of proximity for in vivo applications
Source: Nat Chem Biol. 2021 Dec 21;18(1):64–9. doi: 10.1038/s41589-021-00922-3 (PMC8709788; doi:10.1038/s41589-021-00922-3)
Supplement: Source Data Fig. 2 — Single-cell trajectories, luminescence intensities of luciferase assay and two-color RICS binding efficiencies. [file 41589_2021_922_MOESM21_ESM.zip › Figure_02/Figure_02bcd/Single-Cell Trajectories/ABAAM_5uM/exp02_ABAAM_LT03B4_cell21_intensities.csv]

name	cellID	ff_488nm_cell	area_cell	fullframe_488nm	ff_488nm_mito	area_mito	ff_488nm_cyto	area_cyto	ff_561nm_tf_cell	fullframe_561nm	ff_561nm_tf_mito	ff_561nm_tf_cyto	FrameTimeAbs	FrameTimeRel
t0_	LT03B4_cell21	5924.813	3987.919	4338.838	10314.760	457.329	5356.169	3530.590	1234.681	961.189	4190.703	851.778	1955994.000	-25.000
tend_	LT03B4_cell21	5417.880	3987.919	3979.340	14860.526	436.671	4256.786	3551.247	1158.832	907.217	4013.712	807.788	1956627.000	608.000
kin_afterCID_1	LT03B4_cell21	6327.204	3987.919	4620.489	10975.510	469.549	5706.858	3518.370	1263.843	981.599	4363.608	850.160	1956027.103	4.103
kin_afterCID_2	LT03B4_cell21	6212.458	3987.919	4540.911	10854.302	463.573	5601.841	3524.390	1257.202	976.537	4343.933	851.188	1956031.998	8.998
kin_afterCID_3	LT03B4_cell21	6163.638	3987.919	4504.302	10831.598	462.073	5551.887	3525.845	1245.987	968.477	4315.167	843.761	1956036.999	13.999
kin_afterCID_4	LT03B4_cell21	6199.183	3987.919	4530.597	10990.825	463.394	5569.192	3524.525	1252.336	974.274	4343.652	845.898	1956041.999	18.999
kin_afterCID_5	LT03B4_cell21	6208.552	3987.919	4537.805	11081.345	465.475	5564.238	3522.757	1250.692	971.946	4333.471	843.330	1956046.999	23.999
kin_afterCID_6	LT03B4_cell21	6099.955	3987.919	4460.314	10957.394	465.005	5458.703	3523.003	1247.613	970.084	4313.800	842.888	1956051.998	28.998
kin_afterCID_7	LT03B4_cell21	6074.441	3987.919	4441.828	11110.993	461.894	5414.674	3526.024	1236.173	962.590	4277.461	837.777	1956056.999	33.999
kin_afterCID_8	LT03B4_cell21	6088.277	3987.919	4453.501	11201.316	463.663	5414.888	3524.838	1240.764	964.601	4280.910	840.789	1956061.998	38.998
kin_afterCID_9	LT03B4_cell21	6053.528	3987.919	4427.035	11360.514	461.380	5359.211	3526.539	1230.627	958.820	4239.903	836.921	1956066.998	43.998
kin_afterCID_10	LT03B4_cell21	6037.678	3987.919	4414.514	11592.109	456.926	5318.910	3530.993	1224.101	954.709	4241.014	833.699	1956071.999	48.999
kin_afterCID_11	LT03B4_cell21	6050.634	3987.919	4424.574	11806.469	457.754	5304.278	3530.165	1222.030	953.258	4223.170	832.874	1956076.999	53.999
kin_afterCID_12	LT03B4_cell21	6085.188	3987.919	4451.145	12054.912	458.963	5308.789	3528.956	1234.573	961.575	4275.582	839.071	1956081.999	58.999
kin_afterCID_13	LT03B4_cell21	6143.224	3987.919	4493.350	12309.595	462.902	5333.352	3525.106	1234.848	962.390	4263.803	837.087	1956086.998	63.998
kin_afterCID_14	LT03B4_cell21	6085.469	3987.919	4451.836	12480.007	455.583	5260.639	3532.425	1215.597	947.908	4224.872	827.471	1956091.999	68.999
kin_afterCID_15	LT03B4_cell21	6135.630	3987.919	4487.961	12791.109	455.225	5278.001	3532.694	1229.830	959.497	4294.713	834.887	1956096.999	73.999
kin_afterCID_16	LT03B4_cell21	6007.974	3987.919	4395.811	12733.001	451.532	5149.310	3536.386	1203.233	937.560	4217.167	818.409	1956101.998	78.998
kin_afterCID_17	LT03B4_cell21	6045.726	3987.919	4424.512	12856.877	458.179	5161.602	3529.739	1216.410	948.965	4195.751	829.676	1956106.999	83.999
kin_afterCID_18	LT03B4_cell21	6041.157	3987.919	4421.720	13058.891	458.493	5129.513	3529.426	1221.978	952.699	4220.158	832.497	1956111.999	88.999
kin_afterCID_19	LT03B4_cell21	6035.510	3987.919	4418.450	13239.966	453.860	5110.281	3534.059	1214.960	947.408	4205.082	830.955	1956116.999	93.999
kin_afterCID_20	LT03B4_cell21	5990.026	3987.919	4385.358	13275.781	454.375	5053.159	3533.544	1219.059	952.415	4204.593	835.152	1956121.999	98.999
kin_afterCID_21	LT03B4_cell21	5996.738	3987.919	4390.813	13435.502	455.896	5036.390	3532.201	1213.937	947.660	4175.649	831.658	1956126.998	103.998
kin_afterCID_22	LT03B4_cell21	6027.077	3987.919	4413.058	13609.300	459.142	5040.375	3528.911	1220.889	952.128	4208.069	832.214	1956131.998	108.998
kin_afterCID_23	LT03B4_cell21	6008.863	3987.919	4398.034	13725.130	459.746	5003.379	3528.173	1214.638	947.189	4199.744	825.658	1956136.999	113.999
kin_afterCID_24	LT03B4_cell21	6066.113	3987.919	4441.050	14006.324	456.456	5039.808	3531.463	1210.549	943.335	4207.730	823.151	1956141.998	118.998
kin_afterCID_25	LT03B4_cell21	5999.838	3987.919	4393.268	13875.075	460.149	4972.574	3527.815	1210.422	944.197	4170.899	824.266	1956146.999	123.999
kin_afterCID_26	LT03B4_cell21	5956.229	3987.919	4362.307	13994.275	457.463	4914.689	3530.455	1215.295	948.365	4202.274	828.253	1956151.998	128.998
kin_afterCID_27	LT03B4_cell21	6021.227	3987.919	4407.367	14238.473	456.501	4958.997	3531.418	1214.780	947.983	4194.823	829.555	1956156.998	133.998
kin_afterCID_28	LT03B4_cell21	5976.373	3987.919	4375.114	14148.880	456.344	4920.336	3531.575	1211.506	944.758	4175.104	828.555	1956161.998	138.998
kin_afterCID_29	LT03B4_cell21	5952.297	3987.919	4358.713	14243.840	454.307	4886.274	3533.611	1207.904	942.325	4187.035	824.884	1956166.999	143.999
kin_afterCID_30	LT03B4_cell21	5927.328	3987.919	4340.692	14296.283	453.681	4853.027	3534.238	1214.262	947.835	4215.377	829.017	1956171.998	148.998
kin_afterCID_31	LT03B4_cell21	5923.919	3987.919	4337.213	14434.847	454.285	4829.752	3533.634	1208.234	942.173	4216.714	821.463	1956176.998	153.998
kin_afterCID_32	LT03B4_cell21	5943.799	3987.919	4353.000	14486.877	451.532	4853.003	3536.386	1212.180	945.371	4218.775	828.293	1956181.998	158.998
kin_afterCID_33	LT03B4_cell21	5946.818	3987.919	4354.992	14656.417	447.078	4847.115	3540.840	1209.972	943.156	4267.835	823.876	1956186.998	163.998
kin_afterCID_34	LT03B4_cell21	5923.588	3987.919	4337.564	14594.276	452.114	4814.890	3535.805	1212.002	944.415	4252.280	823.250	1956191.999	168.999
kin_afterCID_35	LT03B4_cell21	5969.729	3987.919	4371.366	14810.311	447.146	4853.299	3540.773	1199.570	937.006	4212.002	819.145	1956196.999	173.999
kin_afterCID_36	LT03B4_cell21	5908.098	3987.919	4326.387	14732.402	446.631	4795.129	3541.333	1202.558	939.371	4218.778	822.148	1956201.998	178.998
kin_afterCID_37	LT03B4_cell21	5958.982	3987.919	4363.197	14848.711	447.862	4834.320	3540.057	1211.774	945.243	4243.266	828.253	1956206.999	183.999
kin_afterCID_38	LT03B4_cell21	5958.554	3987.919	4365.323	14850.672	449.070	4830.168	3538.848	1206.243	939.502	4231.322	822.369	1956211.999	188.999
kin_afterCID_39	LT03B4_cell21	6001.578	3987.919	4394.977	14986.431	451.689	4853.927	3536.230	1190.815	928.175	4166.732	810.696	1956216.998	193.998
kin_afterCID_40	LT03B4_cell21	5899.673	3987.919	4319.934	14745.354	453.546	4764.371	3534.551	1199.709	936.608	4186.017	816.486	1956221.999	198.999
kin_afterCID_41	LT03B4_cell21	5944.228	3987.919	4352.329	14996.881	454.464	4779.898	3533.455	1211.403	945.161	4258.802	819.455	1956226.999	203.999
kin_afterCID_42	LT03B4_cell21	5937.012	3987.919	4346.705	15068.179	450.547	4773.994	3537.371	1194.042	932.557	4212.845	809.544	1956231.999	208.999
kin_afterCID_43	LT03B4_cell21	5861.914	3987.919	4293.934	14891.244	450.682	4711.157	3537.550	1192.084	930.042	4208.880	807.712	1956236.999	213.999
kin_afterCID_44	LT03B4_cell21	5895.823	3987.919	4319.387	14936.992	454.330	4733.358	3533.589	1201.820	938.391	4204.859	815.706	1956241.997	218.997
kin_afterCID_45	LT03B4_cell21	5957.555	3987.919	4363.024	15163.322	451.196	4783.131	3536.722	1199.087	936.530	4206.799	815.378	1956246.999	223.999
kin_afterCID_46	LT03B4_cell21	5834.354	3987.919	4272.835	14802.453	452.584	4686.235	3535.379	1198.854	935.383	4202.070	814.390	1956251.999	228.999
kin_afterCID_47	LT03B4_cell21	5893.366	3987.919	4317.364	15039.336	448.914	4733.223	3539.005	1208.846	942.889	4262.298	821.524	1956256.999	233.999
kin_afterCID_48	LT03B4_cell21	5814.363	3987.919	4260.725	14887.393	449.831	4660.822	3538.087	1190.605	929.249	4190.494	809.200	1956261.998	238.998
kin_afterCID_49	LT03B4_cell21	5933.411	3987.919	4345.577	15279.239	449.093	4747.384	3538.826	1184.786	924.656	4182.265	804.393	1956266.999	243.999
kin_afterCID_50	LT03B4_cell21	5828.270	3987.919	4270.898	15046.233	446.966	4664.707	3540.952	1192.004	931.411	4208.815	811.199	1956271.999	248.999
kin_afterCID_51	LT03B4_cell21	5828.648	3987.919	4270.216	15037.846	453.658	4646.554	3534.260	1187.141	926.575	4194.032	801.176	1956276.998	253.998
kin_afterCID_52	LT03B4_cell21	5926.825	3987.919	4340.677	15338.501	446.855	4739.145	3541.064	1191.797	931.799	4196.808	812.588	1956281.999	258.999
kin_afterCID_53	LT03B4_cell21	5804.415	3987.919	4254.812	14951.803	449.675	4641.876	3538.244	1184.462	924.663	4179.998	803.761	1956286.998	263.998
kin_afterCID_54	LT03B4_cell21	5896.515	3987.919	4319.694	15146.263	454.733	4706.042	3533.186	1200.885	937.624	4220.236	812.284	1956291.998	268.998
kin_afterCID_55	LT03B4_cell21	5786.615	3987.919	4241.113	14900.665	455.337	4611.848	3532.582	1204.478	939.367	4240.377	813.161	1956297.002	274.002
kin_afterCID_56	LT03B4_cell21	5878.279	3987.919	4308.149	15199.716	451.555	4687.903	3536.498	1191.416	931.830	4191.217	808.372	1956301.999	278.999
kin_afterCID_57	LT03B4_cell21	5815.661	3987.919	4261.144	15021.777	453.815	4633.502	3534.104	1200.510	937.443	4220.067	812.768	1956306.999	283.999
kin_afterCID_58	LT03B4_cell21	5810.684	3987.919	4256.993	15091.389	448.018	4636.095	3539.900	1192.565	932.292	4211.156	810.525	1956311.998	288.998
kin_afterCID_59	LT03B4_cell21	5796.431	3987.919	4246.902	15197.336	448.846	4604.152	3539.072	1192.191	932.354	4228.965	807.049	1956316.998	293.998
kin_afterCID_60	LT03B4_cell21	5872.423	3987.919	4302.086	15292.998	452.696	4665.913	3535.402	1194.286	931.556	4229.504	805.621	1956321.999	298.999
kin_afterCID_61	LT03B4_cell21	5853.030	3987.919	4288.082	15291.833	445.601	4665.688	3542.317	1193.717	932.982	4221.015	812.902	1956326.999	303.999
kin_afterCID_62	LT03B4_cell21	5845.041	3987.919	4282.924	15337.801	447.817	4644.222	3540.102	1198.234	933.862	4278.171	808.627	1956331.998	308.998
kin_afterCID_63	LT03B4_cell21	5834.471	3987.919	4275.226	15142.946	453.323	4640.631	3534.596	1198.530	936.683	4205.736	812.847	1956336.999	313.999
kin_afterCID_64	LT03B4_cell21	5883.340	3987.919	4310.247	15333.426	450.547	4679.702	3537.371	1206.708	942.339	4243.333	819.940	1956341.998	318.998
kin_afterCID_65	LT03B4_cell21	5835.178	3987.919	4276.085	15259.138	449.540	4637.893	3538.378	1203.757	939.639	4239.111	818.125	1956346.998	323.998
kin_afterCID_66	LT03B4_cell21	5792.240	3987.919	4245.367	15005.392	453.479	4610.164	3534.439	1189.586	929.253	4142.635	810.701	1956351.998	328.998
kin_afterCID_67	LT03B4_cell21	5826.606	3987.919	4270.696	15145.228	454.084	4629.200	3533.835	1185.715	926.002	4134.641	806.789	1956356.998	333.998
kin_afterCID_68	LT03B4_cell21	5867.769	3987.919	4300.046	15193.764	457.105	4660.411	3530.814	1202.963	938.972	4182.548	817.221	1956361.999	338.999
kin_afterCID_69	LT03B4_cell21	5812.321	3987.919	4259.225	15094.445	455.225	4616.221	3532.694	1185.935	927.307	4117.692	808.147	1956366.999	343.999
kin_afterCID_70	LT03B4_cell21	5902.469	3987.919	4324.855	15356.524	458.358	4674.740	3529.560	1180.991	922.810	4099.528	801.982	1956371.998	348.998
kin_afterCID_71	LT03B4_cell21	5798.373	3987.919	4249.897	15127.469	452.629	4603.954	3535.290	1189.349	929.278	4142.634	811.235	1956376.998	353.998
kin_afterCID_72	LT03B4_cell21	5867.125	3987.919	4299.577	15289.466	450.928	4665.879	3536.991	1182.328	924.537	4110.162	809.060	1956381.998	358.998
kin_afterCID_73	LT03B4_cell21	5861.200	3987.919	4294.769	15344.159	450.592	4653.241	3537.326	1193.522	931.266	4171.900	814.130	1956386.999	363.999
kin_afterCID_74	LT03B4_cell21	5871.032	3987.919	4303.885	15432.611	450.838	4652.211	3537.170	1186.086	926.737	4143.767	809.095	1956391.998	368.998
kin_afterCID_75	LT03B4_cell21	5843.662	3987.919	4283.905	15361.342	450.592	4631.280	3537.326	1200.958	937.533	4197.335	819.273	1956396.999	373.999
kin_afterCID_76	LT03B4_cell21	5767.664	3987.919	4228.934	15105.655	449.965	4580.036	3537.953	1188.182	928.812	4126.637	814.462	1956401.999	378.999
kin_afterCID_77	LT03B4_cell21	5742.232	3987.919	4210.592	15011.172	449.652	4564.310	3538.266	1184.082	925.649	4105.849	812.776	1956406.999	383.999
kin_afterCID_78	LT03B4_cell21	5789.629	3987.919	4243.627	15183.886	453.569	4584.012	3534.395	1194.252	932.953	4153.204	814.522	1956411.998	388.998
kin_afterCID_79	LT03B4_cell21	5792.831	3987.919	4246.118	15145.420	452.271	4596.472	3535.648	1200.182	937.645	4152.383	822.544	1956416.998	393.998
kin_afterCID_80	LT03B4_cell21	5753.701	3987.919	4218.470	15094.148	447.817	4572.151	3540.102	1192.505	931.586	4144.797	819.044	1956421.999	398.999
kin_afterCID_81	LT03B4_cell21	5838.598	3987.919	4278.959	15386.002	444.326	4641.464	3543.593	1188.831	929.217	4153.814	817.056	1956426.999	403.999
kin_afterCID_82	LT03B4_cell21	5715.301	3987.919	4190.708	15068.606	442.065	4549.215	3545.853	1182.385	924.533	4127.860	815.169	1956431.999	408.999
kin_afterCID_83	LT03B4_cell21	5795.386	3987.919	4248.246	15317.668	444.773	4600.048	3543.145	1195.869	934.352	4178.024	821.518	1956436.999	413.999
kin_afterCID_84	LT03B4_cell21	5785.258	3987.919	4240.492	15302.383	444.930	4590.094	3542.989	1192.062	931.084	4165.718	818.630	1956441.998	418.998
kin_afterCID_85	LT03B4_cell21	5871.009	3987.919	4304.084	15539.956	442.647	4663.786	3545.272	1180.858	924.527	4109.899	815.150	1956446.999	423.999
kin_afterCID_86	LT03B4_cell21	5728.622	3987.919	4199.388	15020.219	449.496	4548.285	3538.423	1185.000	926.637	4092.784	815.616	1956451.998	428.998
kin_afterCID_87	LT03B4_cell21	5767.447	3987.919	4228.518	15158.951	452.920	4564.166	3534.999	1185.257	927.525	4078.445	814.569	1956456.999	433.999
kin_afterCID_88	LT03B4_cell21	5788.859	3987.919	4243.103	15120.909	456.277	4583.188	3531.642	1195.192	934.923	4082.755	822.127	1956461.998	438.998
kin_afterCID_89	LT03B4_cell21	5781.550	3987.919	4239.504	15177.325	449.764	4587.175	3538.154	1173.980	918.591	4036.877	810.054	1956466.999	443.999
kin_afterCID_90	LT03B4_cell21	5746.521	3987.919	4212.614	15168.697	446.116	4559.729	3541.803	1189.314	929.848	4099.755	822.722	1956471.999	448.999
kin_afterCID_91	LT03B4_cell21	5808.026	3987.919	4256.577	15296.970	454.777	4586.632	3533.141	1193.593	932.977	4089.578	820.829	1956476.998	453.998
kin_afterCID_92	LT03B4_cell21	5791.748	3987.919	4246.822	15214.139	450.659	4591.303	3537.259	1189.522	929.545	4077.423	821.594	1956481.998	458.998
kin_afterCID_93	LT03B4_cell21	5785.221	3987.919	4242.145	15255.878	452.472	4573.152	3535.446	1185.734	925.623	4073.102	816.204	1956486.998	463.998
kin_afterCID_94	LT03B4_cell21	5763.718	3987.919	4226.997	15217.217	448.958	4564.431	3538.960	1177.097	919.414	4054.852	812.020	1956491.999	468.999
kin_afterCID_95	LT03B4_cell21	5784.856	3987.919	4240.870	15271.372	452.584	4570.418	3535.335	1178.482	921.612	4038.419	812.361	1956496.999	473.999
kin_afterCID_96	LT03B4_cell21	5851.306	3987.919	4288.647	15496.837	451.666	4619.246	3536.342	1176.043	920.438	4029.412	811.594	1956501.999	478.999
kin_afterCID_97	LT03B4_cell21	5821.448	3987.919	4266.304	15305.606	454.061	4602.840	3533.857	1192.761	931.339	4065.534	823.642	1956506.999	483.999
kin_afterCID_98	LT03B4_cell21	5751.036	3987.919	4216.192	15175.992	453.054	4543.065	3534.865	1183.423	925.453	4030.827	818.478	1956511.997	488.997
kin_afterCID_99	LT03B4_cell21	5727.992	3987.919	4199.473	15179.279	453.121	4516.444	3534.797	1185.277	926.454	4048.530	818.240	1956516.998	493.998
kin_afterCID_100	LT03B4_cell21	5752.103	3987.919	4217.816	15317.118	449.854	4535.942	3538.065	1178.094	921.403	4042.945	813.837	1956521.998	498.998
kin_afterCID_101	LT03B4_cell21	5732.845	3987.919	4204.832	15312.892	449.070	4517.163	3538.848	1173.610	917.344	4032.028	810.885	1956526.999	503.999
kin_afterCID_102	LT03B4_cell21	5685.894	3987.919	4169.169	15218.494	450.458	4472.019	3537.461	1177.740	920.641	4041.940	813.014	1956531.998	508.998
kin_afterCID_103	LT03B4_cell21	5778.094	3987.919	4236.125	15496.419	450.726	4539.737	3537.192	1189.709	929.586	4085.679	820.690	1956536.998	513.998
kin_afterCID_104	LT03B4_cell21	5690.013	3987.919	4173.706	15296.882	446.787	4477.906	3541.131	1184.484	928.242	4054.279	822.400	1956541.999	518.999
kin_afterCID_105	LT03B4_cell21	5749.628	3987.919	4214.405	15307.782	454.397	4520.488	3533.522	1190.084	929.261	4048.334	822.524	1956546.999	523.999
kin_afterCID_106	LT03B4_cell21	5778.391	3987.919	4236.996	15502.011	450.615	4539.706	3537.304	1177.661	921.369	4020.491	815.515	1956551.998	528.998
kin_afterCID_107	LT03B4_cell21	5648.135	3987.919	4142.998	15198.108	453.009	4424.277	3534.909	1178.323	922.271	4030.287	812.835	1956556.998	533.998
kin_afterCID_108	LT03B4_cell21	5691.169	3987.919	4173.520	15278.770	453.412	4461.257	3534.506	1172.811	917.407	4014.229	808.309	1956561.999	538.999
kin_afterCID_109	LT03B4_cell21	5735.560	3987.919	4205.592	15416.213	459.768	4474.033	3528.150	1194.646	933.635	4092.747	816.982	1956566.999	543.999
kin_afterCID_110	LT03B4_cell21	5770.489	3987.919	4231.289	15541.049	457.978	4502.847	3529.941	1186.366	927.976	4070.253	812.208	1956571.997	548.997
kin_afterCID_111	LT03B4_cell21	5682.554	3987.919	4168.210	15313.507	457.194	4435.439	3530.724	1175.133	917.907	4037.289	804.512	1956576.999	553.999
kin_afterCID_112	LT03B4_cell21	5728.832	3987.919	4201.896	15587.485	451.555	4469.991	3536.364	1172.341	918.118	4044.417	805.609	1956581.998	558.998
kin_afterCID_113	LT03B4_cell21	5664.798	3987.919	4155.283	15436.016	451.420	4417.540	3536.498	1169.021	914.907	4039.250	802.647	1956586.998	563.998
kin_afterCID_114	LT03B4_cell21	5797.599	3987.919	4250.328	15764.026	453.994	4517.238	3533.925	1173.808	919.151	4038.940	805.732	1956591.999	568.999
kin_afterCID_115	LT03B4_cell21	5659.540	3987.919	4150.611	15375.284	453.323	4413.466	3534.596	1185.508	926.922	4091.756	812.773	1956596.999	573.999
kin_afterCID_116	LT03B4_cell21	5751.325	3987.919	4217.655	15677.834	451.241	4484.812	3536.677	1180.806	923.234	4075.746	811.444	1956601.999	578.999
kin_afterCID_117	LT03B4_cell21	5778.303	3987.919	4236.958	15759.084	451.622	4503.654	3536.297	1184.888	925.601	4097.714	812.890	1956606.999	583.999
kin_afterCID_118	LT03B4_cell21	5749.487	3987.919	4215.377	15799.852	447.011	4480.709	3540.907	1163.861	909.839	4048.715	799.672	1956611.998	588.998
kin_afterCID_119	LT03B4_cell21	5752.178	3987.919	4218.247	15785.168	449.048	4479.090	3538.871	1179.493	921.563	4103.203	808.504	1956616.999	593.999
kin_afterCID_120	LT03B4_cell21	5669.528	3987.919	4159.283	15583.940	448.287	4413.889	3539.632	1170.041	914.835	4052.768	804.949	1956621.999	598.999
