# Supplementary material for: Mandipropamid as a chemical inducer of proximity for in vivo applications
Source: Nat Chem Biol. 2021 Dec 21;18(1):64–9. doi: 10.1038/s41589-021-00922-3 (PMC8709788; doi:10.1038/s41589-021-00922-3)
Supplement: Source Data Fig. 2 — Single-cell trajectories, luminescence intensities of luciferase assay and two-color RICS binding efficiencies. [file 41589_2021_922_MOESM21_ESM.zip › Figure_02/Figure_02bcd/Single-Cell Trajectories/ABAAM_5uM/exp03_ABAAM_LT03A2_cell09_intensities.csv]

name	cellID	ff_488nm_cell	area_cell	fullframe_488nm	ff_488nm_mito	area_mito	ff_488nm_cyto	area_cyto	ff_561nm_tf_cell	fullframe_561nm	ff_561nm_tf_mito	ff_561nm_tf_cyto	FrameTimeAbs	FrameTimeRel
t0_	LT03A2_cell09	10589.706	5111.019	9368.652	22320.749	537.668	9210.541	4573.351	1396.790	1270.692	5754.920	884.424	2123865.000	-8.000
tend_	LT03A2_cell09	9750.510	5111.019	8634.401	31878.935	525.688	7213.584	4585.331	1322.158	1204.846	5391.464	855.630	2124492.000	619.000
kin_afterCID_1	LT03A2_cell09	11251.321	5111.019	9950.079	23766.352	547.323	9750.395	4563.696	1433.792	1303.343	5938.221	893.577	2123881.106	4.106
kin_afterCID_2	LT03A2_cell09	11366.308	5111.019	10052.931	24040.521	545.625	9851.573	4565.394	1437.744	1307.034	5956.155	897.735	2123885.998	8.998
kin_afterCID_3	LT03A2_cell09	11363.917	5111.019	10050.725	24219.368	544.373	9831.465	4566.646	1424.324	1294.358	5943.322	885.631	2123890.998	13.998
kin_afterCID_4	LT03A2_cell09	11271.936	5111.019	9969.698	24063.350	542.518	9752.932	4568.501	1424.426	1295.682	5903.934	892.476	2123895.998	18.998
kin_afterCID_5	LT03A2_cell09	11229.455	5111.019	9932.168	24189.294	537.668	9705.826	4573.351	1413.478	1285.232	5895.384	886.561	2123900.999	23.999
kin_afterCID_6	LT03A2_cell09	11204.017	5111.019	9909.864	24401.137	536.506	9656.240	4574.513	1408.188	1280.235	5889.598	882.601	2123905.998	28.998
kin_afterCID_7	LT03A2_cell09	11262.798	5111.019	9961.388	24630.407	539.165	9686.336	4571.854	1399.920	1273.010	5811.719	879.630	2123910.999	33.999
kin_afterCID_8	LT03A2_cell09	11028.792	5111.019	9755.109	24371.617	535.075	9468.586	4575.944	1383.596	1258.075	5788.758	868.490	2123915.999	38.999
kin_afterCID_9	LT03A2_cell09	11104.008	5111.019	9821.800	24784.227	537.981	9494.641	4573.038	1393.532	1267.778	5813.966	873.504	2123920.999	43.999
kin_afterCID_10	LT03A2_cell09	11197.358	5111.019	9904.531	25283.492	537.713	9541.162	4573.307	1400.326	1273.684	5847.607	877.431	2123925.999	48.999
kin_afterCID_11	LT03A2_cell09	10990.877	5111.019	9722.397	25072.009	537.735	9335.192	4573.284	1409.434	1281.147	5864.497	885.599	2123930.999	53.999
kin_afterCID_12	LT03A2_cell09	11194.217	5111.019	9901.984	25884.922	534.606	9477.833	4576.547	1402.551	1275.061	5869.694	880.704	2123935.999	58.999
kin_afterCID_13	LT03A2_cell09	11106.476	5111.019	9824.187	25989.593	531.164	9380.357	4579.855	1392.227	1266.361	5812.113	879.616	2123940.998	63.998
kin_afterCID_14	LT03A2_cell09	11254.657	5111.019	9955.611	26596.694	536.796	9454.231	4574.223	1400.002	1273.106	5835.209	879.519	2123945.998	68.998
kin_afterCID_15	LT03A2_cell09	11073.593	5111.019	9795.648	26484.064	533.980	9275.731	4577.039	1389.551	1264.085	5789.258	876.259	2123950.999	73.999
kin_afterCID_16	LT03A2_cell09	11079.311	5111.019	9800.554	26787.095	531.611	9255.838	4579.408	1387.147	1262.207	5774.439	877.838	2123955.998	78.998
kin_afterCID_17	LT03A2_cell09	11017.467	5111.019	9745.636	26878.074	533.935	9167.263	4577.084	1384.659	1259.718	5731.702	877.558	2123960.999	83.999
kin_afterCID_18	LT03A2_cell09	11007.290	5111.019	9736.647	27166.548	532.036	9129.734	4578.984	1381.359	1257.052	5722.098	877.005	2123965.998	88.998
kin_afterCID_19	LT03A2_cell09	11165.766	5111.019	9876.962	27807.017	530.784	9237.283	4580.235	1400.230	1273.506	5837.251	886.043	2123970.998	93.998
kin_afterCID_20	LT03A2_cell09	11032.926	5111.019	9759.572	27744.311	531.119	9094.950	4579.900	1378.156	1253.995	5715.483	875.168	2123975.998	98.998
kin_afterCID_21	LT03A2_cell09	10971.371	5111.019	9705.347	27921.889	530.069	9010.001	4580.950	1375.100	1251.463	5697.708	874.925	2123980.999	103.999
kin_afterCID_22	LT03A2_cell09	11054.857	5111.019	9779.355	28333.569	530.762	9052.595	4580.258	1382.896	1258.275	5736.299	878.422	2123985.998	108.998
kin_afterCID_23	LT03A2_cell09	10999.553	5111.019	9730.184	28366.556	534.874	8969.643	4576.145	1376.638	1252.940	5676.286	874.082	2123990.999	113.999
kin_afterCID_24	LT03A2_cell09	10978.234	5111.019	9711.867	28520.095	536.662	8920.228	4574.357	1369.076	1245.751	5635.374	868.555	2123995.999	118.999
kin_afterCID_25	LT03A2_cell09	10912.951	5111.019	9653.504	28566.018	534.606	8850.761	4576.413	1369.937	1247.132	5638.677	871.273	2124000.998	123.998
kin_afterCID_26	LT03A2_cell09	10999.618	5111.019	9731.271	29120.054	533.243	8888.858	4577.777	1380.462	1256.372	5719.980	874.973	2124005.999	128.999
kin_afterCID_27	LT03A2_cell09	10970.209	5111.019	9705.578	29205.250	533.153	8846.497	4577.866	1372.341	1249.111	5660.353	872.946	2124010.998	133.998
kin_afterCID_28	LT03A2_cell09	10921.372	5111.019	9661.723	29272.847	531.276	8792.499	4579.744	1363.314	1240.963	5627.628	868.631	2124015.997	138.997
kin_afterCID_29	LT03A2_cell09	10920.949	5111.019	9661.884	29299.240	533.690	8778.149	4577.330	1373.711	1250.463	5641.172	876.150	2124020.999	143.999
kin_afterCID_30	LT03A2_cell09	10951.520	5111.019	9688.984	29509.875	532.259	8794.200	4578.760	1377.776	1253.983	5677.897	877.907	2124025.998	148.998
kin_afterCID_31	LT03A2_cell09	10922.428	5111.019	9663.531	29675.606	532.393	8741.847	4578.626	1370.002	1246.926	5646.229	872.771	2124030.999	153.999
kin_afterCID_32	LT03A2_cell09	10883.972	5111.019	9628.959	29680.583	533.220	8694.550	4577.799	1376.852	1252.986	5658.761	878.097	2124035.998	158.998
kin_afterCID_33	LT03A2_cell09	10706.916	5111.019	9473.082	29377.524	536.483	8517.301	4574.536	1385.916	1260.560	5688.158	881.367	2124040.998	163.998
kin_afterCID_34	LT03A2_cell09	10786.081	5111.019	9543.912	29709.177	535.187	8572.845	4575.832	1385.931	1260.668	5688.404	882.716	2124045.999	168.999
kin_afterCID_35	LT03A2_cell09	10899.467	5111.019	9643.784	30170.267	535.723	8643.041	4575.296	1382.648	1258.215	5676.279	879.905	2124050.998	173.998
kin_afterCID_36	LT03A2_cell09	10775.704	5111.019	9534.343	30125.581	529.845	8537.754	4581.174	1375.165	1251.207	5694.936	875.553	2124055.998	178.998
kin_afterCID_37	LT03A2_cell09	10837.621	5111.019	9588.886	30341.836	535.835	8553.332	4575.184	1363.137	1240.603	5614.007	865.285	2124060.998	183.998
kin_afterCID_38	LT03A2_cell09	10791.300	5111.019	9548.290	30299.477	535.992	8505.801	4575.028	1370.028	1247.462	5616.879	872.484	2124065.999	188.999
kin_afterCID_39	LT03A2_cell09	10758.437	5111.019	9520.005	30301.555	535.612	8470.658	4575.408	1376.330	1251.761	5684.595	871.991	2124070.999	193.999
kin_afterCID_40	LT03A2_cell09	10927.188	5111.019	9668.254	30839.905	537.601	8586.468	4573.418	1382.750	1258.584	5680.900	877.506	2124075.999	198.999
kin_afterCID_41	LT03A2_cell09	10758.172	5111.019	9519.868	30628.375	531.320	8452.902	4579.699	1365.347	1242.772	5645.638	868.763	2124080.999	203.999
kin_afterCID_42	LT03A2_cell09	10800.971	5111.019	9557.080	30768.952	533.310	8474.457	4577.844	1370.264	1247.083	5658.573	870.669	2124085.998	208.998
kin_afterCID_43	LT03A2_cell09	10628.404	5111.019	9405.026	30573.953	530.382	8318.954	4580.638	1364.465	1242.559	5645.243	868.804	2124090.999	213.999
kin_afterCID_44	LT03A2_cell09	10731.851	5111.019	9496.594	30951.281	535.679	8364.293	4575.519	1363.535	1240.918	5654.775	861.113	2124095.998	218.998
kin_afterCID_45	LT03A2_cell09	10751.006	5111.019	9513.650	30966.859	537.668	8374.321	4573.351	1354.614	1232.742	5593.603	856.256	2124100.999	223.999
kin_afterCID_46	LT03A2_cell09	10726.404	5111.019	9491.491	30934.508	538.093	8348.533	4572.927	1368.628	1246.046	5636.001	866.490	2124105.998	228.998
kin_afterCID_47	LT03A2_cell09	10610.935	5111.019	9388.864	30688.282	535.455	8261.384	4575.564	1360.627	1238.847	5581.043	866.733	2124110.998	233.998
kin_afterCID_48	LT03A2_cell09	10715.206	5111.019	9481.941	31102.186	532.036	8346.427	4578.984	1376.273	1252.894	5673.137	877.017	2124115.998	238.998
kin_afterCID_49	LT03A2_cell09	10712.028	5111.019	9479.176	31113.203	535.120	8326.251	4575.899	1364.321	1241.948	5606.130	868.271	2124120.999	243.999
kin_afterCID_50	LT03A2_cell09	10651.824	5111.019	9426.303	30986.868	535.411	8272.338	4575.609	1367.131	1244.651	5614.570	870.121	2124125.998	248.998
kin_afterCID_51	LT03A2_cell09	10609.503	5111.019	9388.842	31007.491	532.795	8235.529	4578.313	1370.559	1247.943	5624.639	875.483	2124130.998	253.998
kin_afterCID_52	LT03A2_cell09	10653.849	5111.019	9427.852	31203.166	535.500	8248.841	4575.519	1365.855	1243.545	5594.621	870.938	2124135.998	258.998
kin_afterCID_53	LT03A2_cell09	10723.084	5111.019	9488.381	31421.611	538.406	8285.778	4572.703	1371.905	1248.594	5619.917	871.719	2124140.999	263.999
kin_afterCID_54	LT03A2_cell09	10572.670	5111.019	9356.026	31135.688	535.925	8163.928	4575.095	1351.401	1229.928	5546.742	859.961	2124145.999	268.999
kin_afterCID_55	LT03A2_cell09	10629.793	5111.019	9406.732	31315.534	539.657	8187.806	4571.362	1358.221	1237.399	5537.660	864.831	2124150.998	273.998
kin_afterCID_56	LT03A2_cell09	10605.133	5111.019	9384.971	31239.097	541.937	8157.747	4569.082	1360.457	1237.718	5568.531	861.339	2124155.999	278.999
kin_afterCID_57	LT03A2_cell09	10628.027	5111.019	9405.642	31342.297	546.765	8146.607	4564.255	1375.593	1252.045	5604.099	869.048	2124160.999	283.999
kin_afterCID_58	LT03A2_cell09	10598.599	5111.019	9380.066	31433.350	542.272	8125.688	4568.747	1368.591	1245.708	5591.851	867.326	2124165.999	288.999
kin_afterCID_59	LT03A2_cell09	10655.846	5111.019	9430.470	31638.298	539.590	8179.176	4571.429	1364.454	1241.673	5601.941	864.280	2124170.998	293.998
kin_afterCID_60	LT03A2_cell09	10596.783	5111.019	9377.378	31585.992	540.216	8116.103	4570.803	1375.828	1252.184	5638.213	872.063	2124175.999	298.999
kin_afterCID_61	LT03A2_cell09	10604.715	5111.019	9385.086	31487.362	543.077	8121.878	4568.032	1371.720	1248.874	5591.503	870.032	2124180.999	303.999
kin_afterCID_62	LT03A2_cell09	10444.491	5111.019	9242.751	31198.127	545.044	7967.115	4565.976	1370.667	1247.477	5604.129	865.316	2124185.998	308.998
kin_afterCID_63	LT03A2_cell09	10465.650	5111.019	9262.415	31433.063	541.333	7981.811	4569.686	1353.621	1232.809	5532.968	858.528	2124190.999	313.999
kin_afterCID_64	LT03A2_cell09	10516.166	5111.019	9307.503	31576.999	540.953	8023.219	4570.066	1352.546	1231.865	5531.615	857.875	2124196.000	319.000
kin_afterCID_65	LT03A2_cell09	10467.235	5111.019	9263.943	31440.068	545.133	7963.234	4565.886	1354.006	1233.485	5524.647	856.063	2124200.999	323.999
kin_afterCID_66	LT03A2_cell09	10608.558	5111.019	9388.430	31822.884	542.585	8088.969	4568.434	1366.160	1243.742	5594.775	863.934	2124205.998	328.998
kin_afterCID_67	LT03A2_cell09	10474.887	5111.019	9270.426	31520.012	544.507	7965.483	4566.512	1374.339	1250.592	5633.310	866.502	2124210.998	333.998
kin_afterCID_68	LT03A2_cell09	10528.489	5111.019	9319.339	31815.516	543.524	7995.371	4567.495	1362.755	1241.042	5589.823	859.741	2124215.999	338.999
kin_afterCID_69	LT03A2_cell09	10401.356	5111.019	9206.248	31566.293	539.322	7904.466	4571.742	1376.078	1252.562	5664.849	870.131	2124220.998	343.998
kin_afterCID_70	LT03A2_cell09	10562.374	5111.019	9348.284	31915.532	537.154	8054.663	4573.865	1367.258	1244.135	5629.062	866.752	2124225.998	348.998
kin_afterCID_71	LT03A2_cell09	10516.409	5111.019	9308.366	31771.119	538.003	8015.849	4573.016	1366.704	1244.027	5618.453	866.497	2124230.998	353.998
kin_afterCID_72	LT03A2_cell09	10396.043	5111.019	9201.480	31656.502	536.237	7903.978	4574.782	1363.672	1241.572	5611.264	865.786	2124236.002	359.002
kin_afterCID_73	LT03A2_cell09	10505.265	5111.019	9298.737	32016.735	536.886	7980.372	4574.134	1359.508	1237.681	5594.212	862.463	2124240.999	363.999
kin_afterCID_74	LT03A2_cell09	10413.845	5111.019	9217.605	31873.874	535.679	7901.315	4575.340	1356.166	1235.341	5580.196	861.619	2124245.999	368.999
kin_afterCID_75	LT03A2_cell09	10385.544	5111.019	9191.791	31885.270	536.416	7864.494	4574.603	1347.013	1226.434	5545.857	854.658	2124250.998	373.998
kin_afterCID_76	LT03A2_cell09	10465.618	5111.019	9263.517	32108.902	544.217	7886.431	4566.803	1361.083	1239.305	5563.988	860.232	2124255.999	378.999
kin_afterCID_77	LT03A2_cell09	10516.530	5111.019	9308.113	32291.592	540.216	7942.970	4570.803	1366.987	1244.590	5604.629	866.147	2124260.999	383.999
kin_afterCID_78	LT03A2_cell09	10560.578	5111.019	9347.252	32376.600	540.462	7980.794	4570.602	1367.907	1245.772	5588.650	868.808	2124265.999	388.999
kin_afterCID_79	LT03A2_cell09	10498.736	5111.019	9292.695	32175.202	539.590	7940.147	4571.429	1360.284	1238.100	5562.037	864.329	2124270.999	393.999
kin_afterCID_80	LT03A2_cell09	10429.239	5111.019	9230.982	32082.480	540.574	7868.048	4570.535	1348.980	1228.661	5504.613	857.467	2124275.999	398.999
kin_afterCID_81	LT03A2_cell09	10386.421	5111.019	9192.947	32026.251	539.545	7832.393	4571.474	1353.879	1233.109	5514.833	862.784	2124280.999	403.999
kin_afterCID_82	LT03A2_cell09	10406.287	5111.019	9210.953	32169.693	539.657	7837.080	4571.362	1346.815	1226.472	5498.191	856.738	2124285.999	408.999
kin_afterCID_83	LT03A2_cell09	10461.750	5111.019	9260.388	32335.832	542.630	7863.564	4568.389	1348.202	1228.216	5496.686	855.449	2124290.999	413.999
kin_afterCID_84	LT03A2_cell09	10472.807	5111.019	9269.798	32415.453	542.116	7869.238	4568.903	1364.859	1242.881	5572.549	865.602	2124295.998	418.998
kin_afterCID_85	LT03A2_cell09	10506.316	5111.019	9299.320	32536.284	539.590	7905.678	4571.653	1366.049	1244.184	5577.361	868.961	2124300.998	423.998
kin_afterCID_86	LT03A2_cell09	10437.504	5111.019	9238.904	32359.127	540.752	7843.745	4570.267	1354.600	1233.472	5546.278	858.642	2124305.999	428.999
kin_afterCID_87	LT03A2_cell09	10412.261	5111.019	9216.631	32384.530	537.355	7830.762	4573.664	1359.230	1237.504	5581.957	863.106	2124310.998	433.998
kin_afterCID_88	LT03A2_cell09	10403.592	5111.019	9208.896	32277.257	536.841	7836.425	4574.178	1349.857	1228.725	5534.644	858.716	2124315.999	438.999
kin_afterCID_89	LT03A2_cell09	10445.659	5111.019	9246.620	32355.557	538.383	7865.982	4572.636	1359.573	1238.080	5551.606	866.003	2124320.999	443.999
kin_afterCID_90	LT03A2_cell09	10319.804	5111.019	9135.076	32144.363	536.819	7758.519	4574.201	1358.802	1236.944	5586.338	862.668	2124325.999	448.999
kin_afterCID_91	LT03A2_cell09	10410.449	5111.019	9216.106	32318.250	533.958	7854.696	4577.061	1359.426	1237.866	5570.419	868.174	2124330.999	453.999
kin_afterCID_92	LT03A2_cell09	10377.755	5111.019	9186.502	32340.032	532.751	7822.111	4578.268	1359.930	1237.959	5591.882	867.478	2124335.998	458.998
kin_afterCID_93	LT03A2_cell09	10356.897	5111.019	9168.149	32455.628	531.700	7791.035	4579.319	1356.138	1234.798	5584.568	865.179	2124340.999	463.999
kin_afterCID_94	LT03A2_cell09	10384.159	5111.019	9192.630	32403.549	533.958	7815.388	4577.061	1353.816	1232.903	5538.913	865.585	2124345.999	468.999
kin_afterCID_95	LT03A2_cell09	10292.674	5111.019	9110.851	32434.738	527.945	7742.028	4583.074	1342.956	1223.323	5535.419	860.006	2124350.999	473.999
kin_afterCID_96	LT03A2_cell09	10263.607	5111.019	9085.896	32344.923	529.622	7710.948	4581.398	1363.781	1241.651	5644.590	868.908	2124355.999	478.999
kin_afterCID_97	LT03A2_cell09	10329.019	5111.019	9143.342	32487.662	532.125	7753.907	4578.894	1346.767	1226.305	5555.285	857.684	2124360.999	483.999
kin_afterCID_98	LT03A2_cell09	10305.835	5111.019	9123.373	32421.861	534.025	7725.428	4576.994	1350.796	1229.831	5568.095	858.739	2124365.999	488.999
kin_afterCID_99	LT03A2_cell09	10343.451	5111.019	9156.627	32656.780	534.382	7738.077	4576.637	1350.646	1229.806	5570.764	857.892	2124370.998	493.998
kin_afterCID_100	LT03A2_cell09	10206.193	5111.019	9035.162	32341.942	537.377	7605.366	4573.642	1356.640	1234.696	5591.500	859.067	2124375.997	498.997
kin_afterCID_101	LT03A2_cell09	10327.836	5111.019	9142.705	32532.923	540.350	7702.724	4570.669	1357.162	1236.274	5545.431	862.019	2124380.999	503.999
kin_afterCID_102	LT03A2_cell09	10181.698	5111.019	9013.354	32355.284	536.059	7583.567	4574.961	1339.459	1219.695	5511.865	850.568	2124385.999	508.999
kin_afterCID_103	LT03A2_cell09	10215.861	5111.019	9043.460	32341.557	537.936	7613.194	4573.083	1341.753	1222.501	5482.150	854.714	2124390.998	513.998
kin_afterCID_104	LT03A2_cell09	10270.418	5111.019	9092.000	32464.375	538.853	7654.750	4572.167	1357.894	1236.109	5564.912	862.077	2124395.999	518.999
kin_afterCID_105	LT03A2_cell09	10270.592	5111.019	9092.333	32368.444	533.801	7693.511	4577.218	1352.451	1231.488	5537.423	864.393	2124400.999	523.999
kin_afterCID_106	LT03A2_cell09	10316.310	5111.019	9133.545	32599.236	531.119	7732.217	4579.900	1354.618	1233.460	5563.879	866.480	2124405.997	528.997
kin_afterCID_107	LT03A2_cell09	10282.648	5111.019	9103.074	32712.159	529.286	7691.568	4581.733	1348.572	1228.295	5553.258	862.842	2124410.999	533.999
kin_afterCID_108	LT03A2_cell09	10276.297	5111.019	9097.527	32638.564	536.483	7653.739	4574.536	1346.192	1226.235	5508.503	858.052	2124415.999	538.999
kin_afterCID_109	LT03A2_cell09	10259.257	5111.019	9082.441	32615.031	534.762	7646.854	4576.257	1336.481	1217.015	5491.342	850.961	2124420.998	543.998
kin_afterCID_110	LT03A2_cell09	10243.201	5111.019	9068.837	32594.631	537.221	7617.888	4573.798	1350.788	1230.389	5529.454	859.977	2124425.998	548.998
kin_afterCID_111	LT03A2_cell09	10220.271	5111.019	9048.492	32582.151	535.813	7601.420	4575.206	1339.470	1219.504	5501.348	852.063	2124430.999	553.999
kin_afterCID_112	LT03A2_cell09	10227.191	5111.019	9053.783	32505.412	539.702	7596.966	4571.317	1341.713	1222.001	5467.756	854.582	2124435.998	558.998
kin_afterCID_113	LT03A2_cell09	10189.256	5111.019	9020.396	32335.151	536.305	7593.041	4574.715	1340.202	1220.595	5444.022	859.101	2124440.999	563.999
kin_afterCID_114	LT03A2_cell09	10123.900	5111.019	8963.184	32297.418	536.595	7522.873	4574.424	1339.247	1219.751	5456.127	856.323	2124445.998	568.998
kin_afterCID_115	LT03A2_cell09	10163.163	5111.019	8997.379	32491.673	535.992	7547.245	4575.028	1336.951	1218.130	5445.981	855.554	2124450.999	573.999
kin_afterCID_116	LT03A2_cell09	10258.316	5111.019	9082.167	32709.354	534.785	7634.658	4576.234	1339.063	1219.841	5461.401	857.321	2124455.998	578.998
kin_afterCID_117	LT03A2_cell09	10185.276	5111.019	9016.267	32429.380	538.674	7564.670	4572.345	1341.723	1221.800	5444.327	858.390	2124460.999	583.999
kin_afterCID_118	LT03A2_cell09	10192.209	5111.019	9022.430	32548.794	535.165	7577.516	4575.855	1340.262	1220.217	5462.387	858.163	2124465.999	588.999
kin_afterCID_119	LT03A2_cell09	10311.314	5111.019	9128.869	32942.392	539.188	7642.274	4571.831	1354.641	1233.832	5519.529	863.447	2124470.999	593.999
kin_afterCID_120	LT03A2_cell09	10248.811	5111.019	9073.008	32719.358	538.584	7602.018	4572.435	1353.110	1232.167	5511.068	863.347	2124475.998	598.998
