# Supplementary material for: Mandipropamid as a chemical inducer of proximity for in vivo applications
Source: Nat Chem Biol. 2021 Dec 21;18(1):64–9. doi: 10.1038/s41589-021-00922-3 (PMC8709788; doi:10.1038/s41589-021-00922-3)
Supplement: Source Data Fig. 2 — Single-cell trajectories, luminescence intensities of luciferase assay and two-color RICS binding efficiencies. [file 41589_2021_922_MOESM21_ESM.zip › Figure_02/Figure_02bcd/Single-Cell Trajectories/ABAAM_5uM/exp03_ABAAM_LT03A3_cell11_intensities.csv]

name	cellID	ff_488nm_cell	area_cell	fullframe_488nm	ff_488nm_mito	area_mito	ff_488nm_cyto	area_cyto	ff_561nm_tf_cell	fullframe_561nm	ff_561nm_tf_mito	ff_561nm_tf_cyto	FrameTimeAbs	FrameTimeRel
t0_	LT03A3_cell11	7528.978	4233.017	5707.654	11486.202	670.766	6783.839	3562.251	1476.413	1177.811	3928.711	1014.649	2124513.000	-21.000
tend_	LT03A3_cell11	7275.109	4233.017	5517.660	16948.525	664.016	5475.360	3569.001	1502.742	1197.053	4028.278	1032.864	2125141.000	607.000
kin_afterCID_1	LT03A3_cell11	8012.474	4233.017	6067.824	12216.342	693.676	7188.558	3539.342	1529.170	1218.714	4054.850	1034.162	2124542.107	4.107
kin_afterCID_2	LT03A3_cell11	7928.379	4233.017	6005.419	12152.159	691.575	7103.557	3541.443	1537.256	1224.931	4079.297	1040.845	2124546.999	8.999
kin_afterCID_3	LT03A3_cell11	7959.240	4233.017	6030.256	12304.597	682.456	7124.017	3550.562	1509.656	1203.644	4029.507	1025.314	2124551.998	13.998
kin_afterCID_4	LT03A3_cell11	7939.861	4233.017	6015.031	12340.927	681.606	7095.184	3551.411	1492.068	1189.495	3989.370	1012.773	2124556.999	18.999
kin_afterCID_5	LT03A3_cell11	7908.822	4233.017	5991.688	12422.267	675.683	7051.534	3557.334	1489.709	1187.987	3997.888	1013.303	2124561.998	23.998
kin_afterCID_6	LT03A3_cell11	7958.581	4233.017	6029.946	12690.814	678.120	7055.877	3554.898	1499.355	1195.889	4028.562	1016.893	2124566.999	28.999
kin_afterCID_7	LT03A3_cell11	7855.682	4233.017	5953.659	12660.419	684.735	6928.480	3548.282	1493.436	1191.960	3981.161	1013.363	2124571.999	33.999
kin_afterCID_8	LT03A3_cell11	7976.101	4233.017	6042.418	13048.429	681.048	7003.543	3551.970	1500.592	1194.788	4030.045	1015.600	2124576.997	38.997
kin_afterCID_9	LT03A3_cell11	7924.915	4233.017	6004.117	13180.410	685.629	6909.148	3547.388	1495.645	1191.797	4007.819	1010.099	2124581.998	43.998
kin_afterCID_10	LT03A3_cell11	7807.269	4233.017	5915.689	13167.298	684.199	6773.876	3548.818	1502.586	1196.896	4019.716	1017.292	2124586.999	48.999
kin_afterCID_11	LT03A3_cell11	7859.825	4233.017	5954.618	13531.570	683.014	6768.591	3550.003	1491.064	1189.479	3999.738	1008.399	2124591.999	53.999
kin_afterCID_12	LT03A3_cell11	7949.016	4233.017	6020.796	13879.489	680.668	6812.675	3552.350	1503.530	1199.017	4018.760	1021.585	2124596.999	58.999
kin_afterCID_13	LT03A3_cell11	7804.920	4233.017	5912.914	13892.829	674.074	6651.853	3558.943	1485.885	1185.492	3979.869	1013.518	2124601.998	63.998
kin_afterCID_14	LT03A3_cell11	7830.939	4233.017	5932.764	14165.061	674.454	6630.433	3558.563	1483.914	1183.469	3992.011	1008.554	2124606.998	68.998
kin_afterCID_15	LT03A3_cell11	7928.883	4233.017	6005.872	14553.753	676.242	6669.310	3556.775	1495.204	1192.186	4012.425	1016.610	2124611.999	73.999
kin_afterCID_16	LT03A3_cell11	7871.789	4233.017	5962.429	14678.354	676.577	6576.907	3556.440	1496.956	1194.045	4007.770	1019.299	2124616.999	78.999
kin_afterCID_17	LT03A3_cell11	7848.913	4233.017	5946.715	14818.859	676.220	6523.785	3556.798	1482.601	1182.591	3967.788	1010.116	2124621.998	83.998
kin_afterCID_18	LT03A3_cell11	7772.437	4233.017	5888.500	14917.070	672.375	6423.277	3560.642	1471.651	1173.917	3934.902	1006.501	2124626.998	88.998
kin_afterCID_19	LT03A3_cell11	7934.530	4233.017	6009.095	15366.419	678.231	6516.571	3554.786	1497.195	1192.959	3982.292	1023.054	2124631.998	93.998
kin_afterCID_20	LT03A3_cell11	7822.036	4233.017	5925.016	15337.092	675.259	6395.687	3557.759	1484.040	1183.040	3956.047	1014.856	2124636.999	98.999
kin_afterCID_21	LT03A3_cell11	7771.041	4233.017	5887.164	15441.979	677.471	6309.426	3555.546	1476.998	1179.400	3932.150	1009.195	2124642.000	104.000
kin_afterCID_22	LT03A3_cell11	7722.151	4233.017	5850.053	15544.057	676.734	6233.701	3556.284	1471.440	1174.154	3922.074	1005.102	2124646.998	108.998
kin_afterCID_23	LT03A3_cell11	7773.518	4233.017	5888.315	15811.131	675.683	6246.847	3557.334	1469.760	1173.473	3916.338	1005.054	2124651.998	113.998
kin_afterCID_24	LT03A3_cell11	7699.239	4233.017	5832.942	15752.406	683.439	6148.675	3549.578	1492.484	1189.592	3972.175	1015.042	2124656.998	118.998
kin_afterCID_25	LT03A3_cell11	7848.434	4233.017	5943.734	16197.123	678.656	6254.367	3554.361	1490.227	1188.607	3964.036	1017.888	2124661.999	123.999
kin_afterCID_26	LT03A3_cell11	7815.447	4233.017	5919.040	16228.652	680.511	6203.830	3552.506	1486.899	1185.511	3957.526	1013.631	2124666.999	128.999
kin_afterCID_27	LT03A3_cell11	7781.754	4233.017	5893.955	16267.358	674.298	6173.922	3558.720	1467.663	1171.431	3913.811	1004.172	2124671.999	133.999
kin_afterCID_28	LT03A3_cell11	7822.278	4233.017	5923.562	16461.687	679.617	6169.920	3553.400	1484.367	1183.235	3959.410	1010.994	2124676.999	138.999
kin_afterCID_29	LT03A3_cell11	7760.457	4233.017	5877.847	16454.784	674.387	6112.818	3558.630	1468.412	1171.718	3922.022	1003.435	2124681.998	143.998
kin_afterCID_30	LT03A3_cell11	7684.190	4233.017	5821.573	16371.271	680.355	6020.566	3552.663	1497.349	1194.289	4002.462	1017.606	2124686.998	148.998
kin_afterCID_31	LT03A3_cell11	7863.966	4233.017	5955.544	16854.493	677.091	6152.060	3555.926	1492.489	1189.902	4001.557	1014.731	2124691.999	153.999
kin_afterCID_32	LT03A3_cell11	7726.094	4233.017	5852.319	16665.992	671.794	6039.658	3561.223	1470.183	1173.091	3952.543	1001.907	2124696.999	158.999
kin_afterCID_33	LT03A3_cell11	7868.778	4233.017	5959.213	17053.364	669.358	6143.647	3563.659	1484.169	1184.094	3992.969	1012.944	2124701.998	163.998
kin_afterCID_34	LT03A3_cell11	7756.841	4233.017	5875.819	16839.183	671.996	6042.925	3561.022	1482.980	1182.889	3988.010	1010.260	2124706.998	168.998
kin_afterCID_35	LT03A3_cell11	7781.125	4233.017	5893.050	17015.667	663.323	6064.705	3570.007	1478.637	1179.435	3996.111	1010.816	2124711.998	173.998
kin_afterCID_36	LT03A3_cell11	7756.550	4233.017	5874.635	16997.441	664.463	6035.900	3568.554	1483.451	1183.680	4007.319	1013.507	2124716.998	178.998
kin_afterCID_37	LT03A3_cell11	7823.316	4233.017	5924.292	17131.056	669.805	6073.667	3563.212	1491.795	1189.848	4018.058	1016.913	2124721.999	183.999
kin_afterCID_38	LT03A3_cell11	7790.554	4233.017	5900.092	17072.430	672.688	6036.837	3560.329	1486.920	1186.114	3989.834	1014.019	2124726.999	188.999
kin_afterCID_39	LT03A3_cell11	7832.364	4233.017	5931.114	17143.623	674.946	6066.071	3558.072	1482.311	1181.199	3974.566	1009.544	2124731.999	193.999
kin_afterCID_40	LT03A3_cell11	7764.238	4233.017	5880.623	16998.944	674.700	6013.227	3558.318	1480.333	1181.108	3965.358	1009.142	2124736.999	198.999
kin_afterCID_41	LT03A3_cell11	7760.565	4233.017	5877.833	17017.841	674.991	6004.374	3558.027	1482.927	1182.370	3975.610	1010.041	2124741.998	203.998
kin_afterCID_42	LT03A3_cell11	7751.220	4233.017	5871.766	17008.474	677.181	5987.749	3556.194	1482.138	1182.027	3971.922	1007.970	2124746.998	208.998
kin_afterCID_43	LT03A3_cell11	7724.267	4233.017	5851.406	17031.925	672.532	5966.165	3560.486	1481.269	1181.484	3988.965	1007.596	2124751.999	213.999
kin_afterCID_44	LT03A3_cell11	7725.885	4233.017	5852.844	17030.675	672.174	5969.435	3560.843	1478.389	1178.914	3981.913	1005.803	2124756.998	218.998
kin_afterCID_45	LT03A3_cell11	7778.480	4233.017	5891.244	17157.077	673.605	6003.617	3559.413	1488.385	1186.947	3997.791	1013.490	2124761.999	223.999
kin_afterCID_46	LT03A3_cell11	7741.233	4233.017	5863.298	17093.278	670.118	5982.279	3562.899	1484.811	1183.952	3988.872	1013.842	2124766.999	228.999
kin_afterCID_47	LT03A3_cell11	7743.076	4233.017	5865.012	17153.162	670.297	5972.645	3562.721	1484.220	1184.650	3978.818	1014.882	2124771.999	233.999
kin_afterCID_48	LT03A3_cell11	7789.499	4233.017	5899.991	17312.145	669.917	5999.098	3563.101	1498.904	1194.997	4042.823	1020.609	2124776.998	238.998
kin_afterCID_49	LT03A3_cell11	7613.413	4233.017	5767.652	16961.572	667.145	5864.449	3565.872	1471.643	1174.160	3973.959	1003.480	2124781.998	243.998
kin_afterCID_50	LT03A3_cell11	7828.321	4233.017	5928.270	17367.908	674.745	6019.358	3558.273	1498.292	1193.707	4033.248	1017.595	2124786.998	248.998
kin_afterCID_51	LT03A3_cell11	7728.958	4233.017	5854.502	17106.119	676.712	5944.625	3556.306	1483.566	1183.551	3969.253	1010.577	2124791.999	253.999
kin_afterCID_52	LT03A3_cell11	7750.734	4233.017	5871.291	17202.235	679.394	5943.765	3553.624	1488.469	1187.231	3986.128	1010.958	2124796.998	258.998
kin_afterCID_53	LT03A3_cell11	7656.591	4233.017	5799.613	16971.461	677.360	5882.090	3555.658	1478.564	1178.886	3959.058	1006.025	2124802.002	264.002
kin_afterCID_54	LT03A3_cell11	7705.978	4233.017	5837.681	17132.458	675.125	5917.266	3557.893	1478.826	1179.325	3959.411	1008.125	2124806.999	268.999
kin_afterCID_55	LT03A3_cell11	7656.996	4233.017	5800.771	16972.520	672.375	5897.582	3560.865	1476.720	1177.939	3943.423	1010.899	2124811.999	273.999
kin_afterCID_56	LT03A3_cell11	7657.423	4233.017	5800.091	17026.327	672.398	5888.172	3560.620	1477.608	1178.634	3951.874	1010.360	2124816.999	278.999
kin_afterCID_57	LT03A3_cell11	7697.861	4233.017	5831.818	17134.753	675.393	5906.326	3557.625	1491.120	1189.248	3992.572	1016.235	2124822.002	284.002
kin_afterCID_58	LT03A3_cell11	7748.809	4233.017	5870.045	17261.099	679.215	5930.788	3553.803	1490.985	1188.269	3991.598	1013.060	2124826.998	288.998
kin_afterCID_59	LT03A3_cell11	7705.382	4233.017	5838.785	17154.415	677.784	5903.979	3555.233	1485.126	1183.851	3971.706	1011.074	2124831.999	293.999
kin_afterCID_60	LT03A3_cell11	7764.529	4233.017	5888.489	17247.172	678.276	5955.157	3554.741	1494.189	1191.674	3988.108	1018.327	2124836.998	298.998
kin_afterCID_61	LT03A3_cell11	7634.186	4233.017	5783.318	17102.349	675.303	5836.998	3557.714	1477.777	1179.215	3955.764	1007.420	2124841.998	303.998
kin_afterCID_62	LT03A3_cell11	7752.901	4233.017	5873.696	17331.817	680.511	5917.983	3552.506	1500.353	1195.836	4016.836	1018.301	2124846.998	308.998
kin_afterCID_63	LT03A3_cell11	7741.483	4233.017	5864.298	17343.935	680.869	5900.904	3552.149	1499.538	1196.140	4010.827	1018.179	2124851.999	313.999
kin_afterCID_64	LT03A3_cell11	7817.916	4233.017	5922.813	17463.988	678.544	5976.493	3554.473	1495.228	1190.681	4005.767	1015.969	2124856.998	318.998
kin_afterCID_65	LT03A3_cell11	7589.734	4233.017	5750.733	16932.613	674.923	5817.513	3558.094	1480.445	1181.484	3946.035	1012.755	2124861.998	323.998
kin_afterCID_66	LT03A3_cell11	7592.403	4233.017	5752.336	16954.764	682.791	5791.804	3550.227	1505.228	1199.754	4011.218	1023.268	2124866.997	328.997
kin_afterCID_67	LT03A3_cell11	7742.019	4233.017	5864.802	17281.188	677.427	5924.575	3555.591	1501.878	1196.870	4012.706	1023.505	2124871.998	333.998
kin_afterCID_68	LT03A3_cell11	7723.932	4233.017	5851.352	17359.309	673.627	5900.403	3559.390	1483.542	1183.852	3980.035	1011.072	2124877.001	339.001
kin_afterCID_69	LT03A3_cell11	7702.605	4233.017	5836.273	17255.452	680.645	5872.251	3552.372	1492.824	1189.997	3995.477	1013.308	2124881.999	343.999
kin_afterCID_70	LT03A3_cell11	7622.177	4233.017	5776.549	17062.555	684.847	5800.051	3548.170	1499.537	1192.898	4020.313	1012.991	2124886.998	348.998
kin_afterCID_71	LT03A3_cell11	7606.574	4233.017	5763.965	17072.830	682.500	5786.916	3550.517	1507.983	1201.159	4036.085	1022.017	2124891.997	353.997
kin_afterCID_72	LT03A3_cell11	7698.436	4233.017	5833.393	17323.858	678.388	5861.460	3554.630	1488.759	1186.587	3991.120	1011.193	2124896.999	358.999
kin_afterCID_73	LT03A3_cell11	7621.215	4233.017	5774.282	17174.019	675.728	5806.353	3557.468	1483.750	1183.093	3977.070	1010.116	2124901.999	363.999
kin_afterCID_74	LT03A3_cell11	7733.791	4233.017	5861.164	17367.033	680.019	5889.813	3553.177	1483.489	1183.310	3954.194	1010.597	2124906.997	368.997
kin_afterCID_75	LT03A3_cell11	7637.751	4233.017	5788.429	17227.505	676.220	5814.543	3556.798	1491.914	1189.678	3995.578	1015.916	2124911.999	373.999
kin_afterCID_76	LT03A3_cell11	7579.480	4233.017	5744.429	17055.041	682.411	5758.318	3550.607	1513.103	1205.888	4042.152	1027.031	2124916.998	378.998
kin_afterCID_77	LT03A3_cell11	7636.391	4233.017	5786.060	17232.469	680.645	5797.754	3552.372	1496.184	1193.437	4001.367	1016.184	2124921.998	383.998
kin_afterCID_78	LT03A3_cell11	7583.136	4233.017	5747.166	17058.287	687.261	5746.544	3545.801	1491.953	1190.047	3974.367	1010.793	2124926.999	388.999
kin_afterCID_79	LT03A3_cell11	7736.387	4233.017	5862.122	17417.294	687.462	5859.317	3545.555	1507.463	1199.926	4035.567	1017.278	2124931.999	393.999
kin_afterCID_80	LT03A3_cell11	7612.018	4233.017	5769.403	17213.307	675.393	5789.273	3557.625	1495.948	1193.493	4011.392	1018.407	2124936.998	398.998
kin_afterCID_81	LT03A3_cell11	7611.702	4233.017	5768.864	17229.964	676.063	5783.577	3556.954	1496.309	1193.577	4011.711	1018.212	2124941.999	403.999
kin_afterCID_82	LT03A3_cell11	7602.192	4233.017	5761.435	17225.372	675.214	5775.867	3557.803	1495.492	1191.571	4025.181	1015.398	2124946.998	408.998
kin_afterCID_83	LT03A3_cell11	7702.664	4233.017	5837.143	17471.649	669.626	5866.893	3563.391	1508.071	1201.199	4060.977	1028.334	2124951.998	413.998
kin_afterCID_84	LT03A3_cell11	7516.300	4233.017	5697.726	17028.498	673.225	5717.362	3559.793	1513.595	1205.097	4069.876	1030.153	2124956.999	418.999
kin_afterCID_85	LT03A3_cell11	7574.413	4233.017	5740.987	17145.060	674.387	5760.704	3558.630	1489.847	1188.272	3986.197	1016.770	2124961.998	423.998
kin_afterCID_86	LT03A3_cell11	7547.774	4233.017	5721.262	17047.474	678.231	5735.290	3554.786	1509.818	1201.129	4039.620	1027.148	2124966.999	428.999
kin_afterCID_87	LT03A3_cell11	7684.276	4233.017	5822.939	17346.674	677.963	5841.617	3555.054	1509.239	1201.940	4025.938	1029.295	2124971.999	433.999
kin_afterCID_88	LT03A3_cell11	7637.817	4233.017	5787.591	17257.847	680.556	5794.879	3552.462	1504.407	1198.679	4017.916	1022.886	2124976.999	438.999
kin_afterCID_89	LT03A3_cell11	7631.555	4233.017	5783.968	17237.812	680.913	5790.103	3552.104	1499.432	1193.258	4013.443	1017.514	2124981.999	443.999
kin_afterCID_90	LT03A3_cell11	7639.748	4233.017	5790.690	17283.881	677.740	5801.295	3555.278	1505.639	1199.669	4026.571	1025.075	2124986.997	448.997
kin_afterCID_91	LT03A3_cell11	7662.882	4233.017	5808.331	17312.037	675.750	5829.896	3557.267	1503.350	1197.945	4012.459	1026.711	2124991.998	453.998
kin_afterCID_92	LT03A3_cell11	7629.483	4233.017	5783.099	17146.185	684.914	5792.411	3548.103	1500.199	1194.619	3988.462	1019.873	2124996.998	458.998
kin_afterCID_93	LT03A3_cell11	7549.978	4233.017	5722.943	17014.046	681.360	5734.362	3551.657	1499.811	1194.375	3996.454	1020.848	2125001.998	463.998
kin_afterCID_94	LT03A3_cell11	7669.168	4233.017	5812.503	17289.694	678.634	5832.334	3554.384	1517.363	1208.685	4036.967	1036.298	2125006.998	468.998
kin_afterCID_95	LT03A3_cell11	7607.327	4233.017	5765.062	17189.554	675.326	5788.416	3557.692	1503.444	1196.811	4023.087	1025.161	2125011.998	473.998
kin_afterCID_96	LT03A3_cell11	7668.607	4233.017	5812.970	17305.584	677.717	5831.590	3555.300	1520.353	1211.765	4044.122	1039.268	2125016.999	478.999
kin_afterCID_97	LT03A3_cell11	7615.604	4233.017	5772.098	17122.628	680.198	5795.212	3552.998	1518.867	1209.046	4035.644	1037.005	2125021.998	483.998
kin_afterCID_98	LT03A3_cell11	7604.961	4233.017	5764.068	17138.982	676.086	5792.777	3556.932	1512.435	1204.539	4027.958	1034.295	2125026.999	488.999
kin_afterCID_99	LT03A3_cell11	7619.911	4233.017	5775.610	17169.558	675.438	5806.276	3557.982	1512.339	1203.984	4021.721	1035.888	2125031.998	493.998
kin_afterCID_100	LT03A3_cell11	7636.736	4233.017	5788.619	17250.028	676.309	5808.766	3556.708	1515.805	1207.424	4032.774	1037.202	2125036.998	498.998
kin_afterCID_101	LT03A3_cell11	7703.552	4233.017	5838.374	17410.487	678.455	5850.801	3554.563	1523.735	1212.493	4061.618	1039.332	2125041.998	503.998
kin_afterCID_102	LT03A3_cell11	7559.477	4233.017	5731.146	17113.721	676.846	5741.019	3556.172	1513.878	1205.121	4034.372	1034.153	2125046.998	508.998
kin_afterCID_103	LT03A3_cell11	7586.514	4233.017	5750.722	17222.964	672.532	5766.307	3560.486	1509.613	1201.132	4035.178	1032.565	2125051.997	513.997
kin_afterCID_104	LT03A3_cell11	7608.917	4233.017	5768.259	17222.054	674.789	5785.863	3558.228	1529.445	1216.275	4081.272	1045.512	2125056.999	518.999
kin_afterCID_105	LT03A3_cell11	7566.677	4233.017	5735.378	17156.522	675.080	5746.865	3558.116	1507.590	1201.725	4003.550	1033.996	2125061.998	523.998
kin_afterCID_106	LT03A3_cell11	7500.841	4233.017	5686.498	16956.411	681.696	5685.793	3551.322	1533.570	1220.311	4064.249	1047.792	2125066.999	528.999
kin_afterCID_107	LT03A3_cell11	7661.917	4233.017	5807.291	17273.469	686.479	5801.476	3546.539	1531.527	1218.582	4054.394	1043.193	2125071.998	533.998
kin_afterCID_108	LT03A3_cell11	7631.606	4233.017	5783.389	17310.084	680.735	5776.890	3552.283	1518.833	1208.394	4045.627	1034.616	2125076.999	538.999
kin_afterCID_109	LT03A3_cell11	7649.818	4233.017	5798.998	17274.603	685.004	5791.592	3548.014	1521.289	1210.487	4030.301	1036.882	2125081.999	543.999
kin_afterCID_110	LT03A3_cell11	7607.561	4233.017	5767.295	17247.921	685.138	5745.892	3547.880	1522.105	1210.579	4046.393	1034.635	2125086.999	548.999
kin_afterCID_111	LT03A3_cell11	7476.900	4233.017	5670.695	16955.889	684.467	5648.532	3548.550	1506.900	1200.857	3992.105	1027.538	2125091.998	553.998
kin_afterCID_112	LT03A3_cell11	7501.062	4233.017	5687.854	16998.491	689.496	5653.058	3543.521	1533.008	1218.558	4067.445	1039.859	2125096.998	558.998
kin_afterCID_113	LT03A3_cell11	7644.256	4233.017	5794.944	17395.493	679.684	5779.032	3553.333	1532.320	1218.806	4080.231	1044.953	2125101.998	563.998
kin_afterCID_114	LT03A3_cell11	7608.026	4233.017	5767.913	17345.787	681.986	5737.860	3551.031	1531.497	1219.321	4079.162	1042.211	2125106.999	568.999
kin_afterCID_115	LT03A3_cell11	7631.858	4233.017	5786.293	17420.136	682.254	5751.108	3550.763	1527.044	1214.872	4070.600	1038.317	2125112.002	574.002
kin_afterCID_116	LT03A3_cell11	7673.927	4233.017	5818.450	17504.891	684.311	5778.184	3548.707	1529.142	1215.871	4080.944	1037.068	2125116.998	578.998
kin_afterCID_117	LT03A3_cell11	7602.459	4233.017	5764.702	17337.027	685.339	5721.825	3547.768	1532.174	1219.086	4074.482	1041.044	2125121.999	583.999
kin_afterCID_118	LT03A3_cell11	7444.279	4233.017	5644.049	17029.893	680.444	5608.293	3552.573	1532.806	1219.322	4082.501	1044.449	2125126.999	588.999
kin_afterCID_119	LT03A3_cell11	7677.452	4233.017	5819.250	17468.059	681.562	5798.532	3551.456	1534.189	1219.634	4074.651	1046.648	2125131.998	593.998
kin_afterCID_120	LT03A3_cell11	7549.095	4233.017	5724.420	17262.152	680.310	5689.136	3552.707	1530.719	1217.665	4078.985	1042.751	2125137.001	599.001
