# Supplementary material for: Mandipropamid as a chemical inducer of proximity for in vivo applications
Source: Nat Chem Biol. 2021 Dec 21;18(1):64–9. doi: 10.1038/s41589-021-00922-3 (PMC8709788; doi:10.1038/s41589-021-00922-3)
Supplement: Source Data Fig. 2 — Single-cell trajectories, luminescence intensities of luciferase assay and two-color RICS binding efficiencies. [file 41589_2021_922_MOESM21_ESM.zip › Figure_02/Figure_02bcd/Single-Cell Trajectories/ABAAM_5uM/exp03_ABAAM_LT03A4_cell15_intensities.csv]

name	cellID	ff_488nm_cell	area_cell	fullframe_488nm	ff_488nm_mito	area_mito	ff_488nm_cyto	area_cyto	ff_561nm_tf_cell	fullframe_561nm	ff_561nm_tf_mito	ff_561nm_tf_cyto	FrameTimeAbs	FrameTimeRel
t0_	LT03A4_cell15	6563.808	3424.191	4223.806	11640.844	495.090	5705.665	2929.101	2042.972	1362.071	6564.886	1278.658	2125171.000	-25.000
tend_	LT03A4_cell15	6070.110	3424.191	3924.192	15824.255	520.659	4321.004	2903.532	1922.695	1291.337	5961.225	1198.509	2125799.000	603.000
kin_afterCID_1	LT03A4_cell15	7072.892	3424.191	4537.801	12596.654	502.644	6122.473	2921.591	2057.204	1370.270	6647.984	1267.365	2125204.096	4.096
kin_afterCID_2	LT03A4_cell15	7033.291	3424.191	4514.970	12500.418	504.812	6087.928	2919.379	2077.289	1384.419	6693.292	1279.100	2125208.998	8.998
kin_afterCID_3	LT03A4_cell15	6971.035	3424.191	4476.554	12472.976	506.109	6016.395	2918.306	2068.527	1378.963	6647.972	1274.236	2125213.998	13.998
kin_afterCID_4	LT03A4_cell15	6913.279	3424.191	4439.577	12497.573	505.371	5946.401	2918.820	2052.685	1368.302	6595.881	1266.065	2125218.999	18.999
kin_afterCID_5	LT03A4_cell15	6940.443	3424.191	4458.166	12678.173	503.203	5951.467	2921.301	2055.220	1369.205	6609.716	1270.579	2125223.999	23.999
kin_afterCID_6	LT03A4_cell15	6883.924	3424.191	4422.351	12697.591	509.216	5868.337	2914.976	2047.576	1365.622	6534.962	1263.677	2125228.998	28.998
kin_afterCID_7	LT03A4_cell15	6873.587	3424.191	4415.290	12870.047	509.037	5826.500	2915.154	2066.686	1376.842	6631.353	1269.616	2125233.998	33.998
kin_afterCID_8	LT03A4_cell15	6857.834	3424.191	4403.083	13044.102	506.019	5785.117	2918.172	2042.836	1363.929	6537.608	1263.429	2125238.999	38.999
kin_afterCID_9	LT03A4_cell15	6843.178	3424.191	4397.186	13199.842	509.350	5732.393	2914.841	2025.756	1352.404	6440.945	1254.230	2125243.999	43.999
kin_afterCID_10	LT03A4_cell15	6815.737	3424.191	4376.441	13406.265	509.014	5664.265	2915.624	2028.596	1354.038	6447.315	1256.974	2125248.998	48.998
kin_afterCID_11	LT03A4_cell15	6919.147	3424.191	4444.856	13929.154	503.807	5709.824	2920.384	2001.649	1335.923	6403.495	1242.270	2125253.999	53.999
kin_afterCID_12	LT03A4_cell15	6834.308	3424.191	4391.344	13954.608	508.411	5592.775	2915.780	2018.078	1345.931	6427.889	1249.160	2125258.999	58.999
kin_afterCID_13	LT03A4_cell15	6752.919	3424.191	4340.561	14058.321	505.975	5486.273	2918.216	2029.465	1355.212	6474.961	1258.683	2125263.999	63.999
kin_afterCID_14	LT03A4_cell15	6767.732	3424.191	4348.608	14323.067	505.282	5459.856	2918.909	2015.121	1344.657	6432.454	1250.453	2125268.998	68.998
kin_afterCID_15	LT03A4_cell15	6737.379	3424.191	4332.183	14517.543	504.410	5393.308	2919.781	2013.662	1347.075	6452.294	1246.861	2125273.999	73.999
kin_afterCID_16	LT03A4_cell15	6741.821	3424.191	4334.460	14756.195	504.008	5358.583	2920.183	2015.680	1347.601	6448.415	1250.615	2125278.998	78.998
kin_afterCID_17	LT03A4_cell15	6694.449	3424.191	4307.025	14931.064	500.007	5286.067	2924.184	1998.768	1337.101	6412.837	1244.005	2125283.999	83.999
kin_afterCID_18	LT03A4_cell15	6697.696	3424.191	4307.883	15008.382	501.303	5272.333	2922.888	2004.866	1340.942	6403.866	1250.395	2125288.999	88.999
kin_afterCID_19	LT03A4_cell15	6664.423	3424.191	4286.818	15218.659	502.130	5194.009	2922.374	2000.712	1338.678	6414.186	1242.259	2125293.998	93.998
kin_afterCID_20	LT03A4_cell15	6802.801	3424.191	4374.645	15709.094	505.818	5259.083	2918.418	2019.160	1349.581	6474.541	1246.938	2125298.998	98.998
kin_afterCID_21	LT03A4_cell15	6724.426	3424.191	4323.783	15594.244	504.723	5190.995	2919.468	2017.319	1346.019	6451.260	1250.771	2125303.999	103.999
kin_afterCID_22	LT03A4_cell15	6706.994	3424.191	4315.501	15685.660	506.623	5147.888	2917.568	2013.202	1345.489	6399.966	1251.460	2125308.998	108.998
kin_afterCID_23	LT03A4_cell15	6696.174	3424.191	4306.947	15775.414	508.567	5112.497	2915.624	2003.107	1337.177	6374.042	1240.692	2125313.999	113.999
kin_afterCID_24	LT03A4_cell15	6673.803	3424.191	4294.729	15782.303	507.606	5088.548	2916.585	2005.520	1341.069	6336.056	1251.828	2125318.999	118.999
kin_afterCID_25	LT03A4_cell15	6612.594	3424.191	4254.579	15708.699	509.283	5023.355	2914.909	1991.049	1331.306	6288.266	1240.254	2125323.998	123.998
kin_afterCID_26	LT03A4_cell15	6690.905	3424.191	4306.574	16072.208	511.384	5043.521	2913.076	2010.046	1345.335	6344.687	1249.003	2125328.998	128.998
kin_afterCID_27	LT03A4_cell15	6683.915	3424.191	4299.772	16135.037	510.490	5028.049	2913.702	2003.777	1339.141	6342.839	1243.560	2125333.999	133.999
kin_afterCID_28	LT03A4_cell15	6578.343	3424.191	4235.299	15965.122	509.148	4938.776	2915.087	1981.125	1326.758	6286.631	1229.107	2125338.998	138.998
kin_afterCID_29	LT03A4_cell15	6565.018	3424.191	4224.921	15992.758	507.495	4924.626	2916.697	2015.450	1347.706	6401.429	1252.305	2125343.999	143.999
kin_afterCID_30	LT03A4_cell15	6664.638	3424.191	4288.287	16247.293	510.087	4987.282	2914.104	1990.439	1329.680	6308.870	1234.537	2125348.998	148.998
kin_afterCID_31	LT03A4_cell15	6590.990	3424.191	4242.891	16201.592	504.365	4930.872	2919.826	1977.332	1323.508	6294.406	1231.609	2125354.002	154.002
kin_afterCID_32	LT03A4_cell15	6585.238	3424.191	4238.572	16267.082	503.516	4915.931	2920.809	1974.583	1322.982	6285.101	1231.442	2125358.999	158.999
kin_afterCID_33	LT03A4_cell15	6608.638	3424.191	4253.157	16408.292	506.332	4908.117	2917.859	1985.977	1328.676	6352.484	1228.263	2125363.998	163.998
kin_afterCID_34	LT03A4_cell15	6562.781	3424.191	4224.894	16252.898	507.852	4875.342	2916.339	1977.634	1323.454	6299.853	1224.961	2125368.998	168.998
kin_afterCID_35	LT03A4_cell15	6651.613	3424.191	4279.219	16427.516	509.975	4940.871	2914.216	2000.612	1337.583	6338.745	1241.457	2125373.999	173.999
kin_afterCID_36	LT03A4_cell15	6619.072	3424.191	4260.206	16328.883	510.802	4916.658	2913.389	1991.658	1331.860	6308.227	1234.837	2125378.998	178.998
kin_afterCID_37	LT03A4_cell15	6653.901	3424.191	4282.661	16463.915	513.350	4923.361	2911.198	1993.699	1333.216	6326.397	1229.552	2125383.998	183.998
kin_afterCID_38	LT03A4_cell15	6626.169	3424.191	4264.246	16414.679	509.864	4913.663	2914.327	1987.146	1328.940	6299.146	1232.758	2125388.998	188.998
kin_afterCID_39	LT03A4_cell15	6617.609	3424.191	4260.201	16427.653	508.813	4905.488	2915.378	1985.332	1329.150	6307.246	1231.039	2125393.998	193.998
kin_afterCID_40	LT03A4_cell15	6651.217	3424.191	4279.845	16505.114	513.909	4911.176	2910.282	1986.796	1328.001	6295.620	1225.927	2125398.998	198.998
kin_afterCID_41	LT03A4_cell15	6642.419	3424.191	4275.649	16499.032	512.613	4907.063	2911.578	1983.899	1327.710	6270.747	1229.156	2125403.999	203.999
kin_afterCID_42	LT03A4_cell15	6601.042	3424.191	4248.427	16496.758	509.774	4870.137	2914.417	1979.202	1323.514	6303.033	1222.901	2125408.998	208.998
kin_afterCID_43	LT03A4_cell15	6614.226	3424.191	4256.095	16540.624	512.903	4865.418	2911.288	1979.125	1324.192	6273.894	1222.483	2125413.999	213.999
kin_afterCID_44	LT03A4_cell15	6517.104	3424.191	4196.277	16395.993	511.965	4780.411	2912.226	1961.481	1315.252	6233.338	1210.495	2125418.998	218.998
kin_afterCID_45	LT03A4_cell15	6523.662	3424.191	4199.957	16383.611	515.362	4776.471	2909.053	1994.490	1334.250	6309.736	1229.916	2125423.999	223.999
kin_afterCID_46	LT03A4_cell15	6635.216	3424.191	4269.390	16818.509	505.304	4871.981	2919.155	1989.185	1330.581	6356.096	1233.155	2125428.998	228.998
kin_afterCID_47	LT03A4_cell15	6541.035	3424.191	4212.638	16497.355	513.440	4784.745	2910.796	1998.475	1337.636	6349.887	1230.903	2125433.999	233.999
kin_afterCID_48	LT03A4_cell15	6594.651	3424.191	4245.047	16663.604	513.842	4816.908	2910.349	1983.332	1328.577	6295.524	1221.985	2125438.999	238.999
kin_afterCID_49	LT03A4_cell15	6626.833	3424.191	4266.716	16689.172	515.943	4841.706	2908.248	1988.885	1331.533	6293.108	1225.287	2125443.999	243.999
kin_afterCID_50	LT03A4_cell15	6596.258	3424.191	4246.485	16627.940	511.138	4836.053	2913.053	1971.946	1319.799	6257.668	1219.954	2125448.998	248.998
kin_afterCID_51	LT03A4_cell15	6540.242	3424.191	4213.195	16482.800	511.361	4794.779	2912.830	1961.375	1313.044	6208.551	1215.763	2125453.999	253.999
kin_afterCID_52	LT03A4_cell15	6557.105	3424.191	4224.500	16506.445	516.547	4789.593	2907.645	1969.381	1318.710	6214.449	1215.239	2125458.999	258.999
kin_afterCID_53	LT03A4_cell15	6518.075	3424.191	4197.269	16338.083	518.871	4764.286	2905.320	1962.310	1314.556	6151.905	1214.076	2125463.998	263.998
kin_afterCID_54	LT03A4_cell15	6535.557	3424.191	4208.624	16393.454	518.871	4775.002	2905.320	1958.675	1312.136	6137.577	1212.351	2125468.999	268.999
kin_afterCID_55	LT03A4_cell15	6530.857	3424.191	4204.266	16464.056	514.647	4773.795	2909.589	1968.518	1318.812	6181.510	1223.308	2125473.999	273.999
kin_afterCID_56	LT03A4_cell15	6537.794	3424.191	4208.556	16470.443	520.167	4758.663	2904.024	1968.005	1319.623	6142.781	1220.221	2125478.998	278.998
kin_afterCID_57	LT03A4_cell15	6628.335	3424.191	4266.559	16737.492	519.184	4821.623	2905.007	1985.940	1328.727	6234.444	1226.646	2125483.999	283.999
kin_afterCID_58	LT03A4_cell15	6632.008	3424.191	4267.701	16748.486	521.128	4816.000	2903.063	1977.059	1323.268	6195.312	1219.841	2125488.998	288.998
kin_afterCID_59	LT03A4_cell15	6545.349	3424.191	4215.573	16554.988	519.072	4756.821	2905.164	1973.860	1320.886	6197.890	1219.123	2125493.999	293.999
kin_afterCID_60	LT03A4_cell15	6537.742	3424.191	4212.284	16610.090	515.451	4752.624	2908.919	1963.913	1314.579	6179.887	1216.774	2125498.999	298.999
kin_afterCID_61	LT03A4_cell15	6619.963	3424.191	4264.128	16756.606	521.754	4797.663	2902.526	1984.938	1328.269	6215.419	1224.433	2125503.999	303.999
kin_afterCID_62	LT03A4_cell15	6502.737	3424.191	4190.444	16395.939	524.570	4712.958	2899.621	1953.562	1308.836	6080.847	1206.895	2125508.998	308.998
kin_afterCID_63	LT03A4_cell15	6542.775	3424.191	4213.656	16572.076	524.749	4727.643	2899.442	1970.102	1320.474	6151.380	1213.362	2125513.999	313.999
kin_afterCID_64	LT03A4_cell15	6552.570	3424.191	4220.767	16588.703	521.464	4749.617	2902.727	1960.649	1313.012	6133.274	1211.053	2125518.998	318.998
kin_afterCID_65	LT03A4_cell15	6458.707	3424.191	4160.780	16334.374	522.157	4681.800	2902.035	1955.741	1310.025	6089.348	1211.990	2125523.999	323.999
kin_afterCID_66	LT03A4_cell15	6538.649	3424.191	4213.452	16535.153	523.051	4736.366	2901.140	1963.767	1317.279	6100.817	1217.893	2125528.999	328.999
kin_afterCID_67	LT03A4_cell15	6541.230	3424.191	4215.753	16529.515	524.168	4735.833	2900.068	1971.442	1319.550	6136.149	1218.678	2125533.998	333.998
kin_afterCID_68	LT03A4_cell15	6573.728	3424.191	4234.903	16562.732	525.040	4764.566	2899.285	1974.322	1322.141	6115.363	1224.346	2125538.999	338.999
kin_afterCID_69	LT03A4_cell15	6441.026	3424.191	4152.170	16290.779	521.240	4672.399	2902.996	1947.091	1305.828	6042.596	1211.713	2125543.998	343.998
kin_afterCID_70	LT03A4_cell15	6482.198	3424.191	4177.885	16448.427	519.519	4699.628	2904.717	1945.458	1305.007	6071.792	1207.426	2125548.999	348.999
kin_afterCID_71	LT03A4_cell15	6522.604	3424.191	4202.156	16548.316	519.810	4728.155	2904.471	1963.856	1315.385	6120.059	1219.982	2125553.999	353.999
kin_afterCID_72	LT03A4_cell15	6494.807	3424.191	4184.555	16460.679	518.759	4715.365	2905.477	1951.946	1309.518	6071.271	1216.439	2125558.999	358.999
kin_afterCID_73	LT03A4_cell15	6466.918	3424.191	4166.235	16425.693	518.849	4688.382	2905.387	1951.916	1308.837	6077.906	1215.070	2125563.998	363.998
kin_afterCID_74	LT03A4_cell15	6419.783	3424.191	4139.714	16266.697	520.525	4654.396	2903.845	1944.417	1305.195	6046.405	1209.035	2125568.999	368.999
kin_afterCID_75	LT03A4_cell15	6528.538	3424.191	4208.984	16510.453	520.748	4738.071	2903.577	1965.410	1316.077	6110.702	1221.901	2125573.997	373.997
kin_afterCID_76	LT03A4_cell15	6477.425	3424.191	4174.057	16361.740	517.396	4717.978	2906.885	1957.468	1310.681	6094.642	1221.052	2125578.999	378.999
kin_afterCID_77	LT03A4_cell15	6429.985	3424.191	4145.756	16278.727	515.228	4685.333	2909.231	1946.407	1306.316	6053.547	1218.906	2125584.000	384.000
kin_afterCID_78	LT03A4_cell15	6495.333	3424.191	4185.438	16508.433	516.524	4716.531	2907.712	1960.608	1314.096	6105.429	1224.304	2125588.998	388.998
kin_afterCID_79	LT03A4_cell15	6515.283	3424.191	4199.509	16488.780	518.648	4734.845	2905.678	1962.448	1316.095	6075.549	1228.219	2125593.998	393.998
kin_afterCID_80	LT03A4_cell15	6510.809	3424.191	4196.310	16481.717	521.173	4720.548	2903.197	1955.959	1310.090	6064.115	1218.394	2125598.998	398.998
kin_afterCID_81	LT03A4_cell15	6489.212	3424.191	4181.116	16459.509	523.140	4691.239	2901.096	1954.965	1310.104	6053.919	1215.799	2125603.999	403.999
kin_afterCID_82	LT03A4_cell15	6501.398	3424.191	4192.776	16508.948	523.118	4696.800	2901.118	1957.890	1312.289	6058.757	1218.418	2125608.999	408.999
kin_afterCID_83	LT03A4_cell15	6463.432	3424.191	4166.865	16618.018	520.033	4644.852	2904.381	1951.676	1310.278	6097.912	1209.191	2125613.998	413.998
kin_afterCID_84	LT03A4_cell15	6542.883	3424.191	4217.178	16805.820	521.531	4698.861	2902.705	1971.285	1320.837	6151.162	1220.263	2125618.999	418.999
kin_afterCID_85	LT03A4_cell15	6470.171	3424.191	4173.926	16616.272	521.620	4646.773	2902.616	1943.852	1303.677	6065.440	1203.153	2125623.998	423.998
kin_afterCID_86	LT03A4_cell15	6392.996	3424.191	4122.942	16410.506	521.777	4592.013	2902.504	1932.876	1295.446	6021.887	1197.763	2125628.999	428.999
kin_afterCID_87	LT03A4_cell15	6437.888	3424.191	4151.373	16509.180	527.297	4604.655	2896.939	1968.996	1317.867	6126.258	1212.275	2125633.999	433.999
kin_afterCID_88	LT03A4_cell15	6394.519	3424.191	4122.927	16451.401	525.956	4569.449	2898.235	1972.180	1320.890	6126.570	1218.263	2125638.998	438.998
kin_afterCID_89	LT03A4_cell15	6494.835	3424.191	4187.611	16653.056	531.007	4630.382	2893.228	1972.390	1321.370	6108.658	1213.220	2125643.999	443.999
kin_afterCID_90	LT03A4_cell15	6493.475	3424.191	4186.778	16721.395	524.794	4642.174	2899.442	1953.184	1307.390	6082.280	1205.805	2125648.999	448.999
kin_afterCID_91	LT03A4_cell15	6512.171	3424.191	4196.635	16704.568	524.347	4669.011	2900.023	1962.613	1316.282	6076.416	1218.721	2125653.998	453.998
kin_afterCID_92	LT03A4_cell15	6506.494	3424.191	4195.748	16754.991	523.833	4655.310	2900.582	1956.386	1311.269	6087.125	1210.294	2125658.998	458.998
kin_afterCID_93	LT03A4_cell15	6381.448	3424.191	4115.241	16419.408	525.979	4559.625	2898.302	1939.751	1301.079	6019.892	1199.254	2125663.998	463.998
kin_afterCID_94	LT03A4_cell15	6469.825	3424.191	4169.931	16656.137	526.582	4618.618	2897.654	1962.299	1315.843	6089.687	1212.219	2125668.999	468.999
kin_afterCID_95	LT03A4_cell15	6395.268	3424.191	4123.341	16419.354	528.012	4567.693	2896.223	1968.885	1318.633	6083.079	1218.803	2125673.999	473.999
kin_afterCID_96	LT03A4_cell15	6422.554	3424.191	4143.598	16632.676	521.263	4589.179	2902.929	1933.646	1296.963	6015.748	1200.645	2125678.998	478.998
kin_afterCID_97	LT03A4_cell15	6411.658	3424.191	4134.453	16504.903	522.000	4596.245	2902.191	1933.554	1296.256	5974.742	1206.689	2125683.999	483.999
kin_afterCID_98	LT03A4_cell15	6385.967	3424.191	4117.903	16436.257	524.347	4568.683	2899.844	1930.930	1294.735	5953.975	1203.487	2125688.999	488.999
kin_afterCID_99	LT03A4_cell15	6521.185	3424.191	4204.233	16758.295	526.314	4661.916	2897.877	1957.972	1311.344	6030.334	1218.348	2125693.998	493.998
kin_afterCID_100	LT03A4_cell15	6507.726	3424.191	4193.964	16871.726	522.201	4642.766	2901.990	1932.673	1295.548	5997.179	1201.282	2125698.999	498.999
kin_afterCID_101	LT03A4_cell15	6481.656	3424.191	4177.875	16757.170	524.146	4624.489	2900.045	1964.735	1315.998	6083.520	1220.318	2125703.998	503.998
kin_afterCID_102	LT03A4_cell15	6359.086	3424.191	4101.212	16435.476	523.945	4538.734	2900.246	1968.172	1317.328	6112.863	1219.413	2125708.999	508.999
kin_afterCID_103	LT03A4_cell15	6369.731	3424.191	4108.725	16489.255	518.737	4563.001	2905.454	1938.539	1301.577	6015.725	1210.603	2125713.999	513.999
kin_afterCID_104	LT03A4_cell15	6359.203	3424.191	4101.656	16421.014	522.090	4549.018	2902.146	1963.072	1313.620	6083.338	1221.826	2125718.999	518.999
kin_afterCID_105	LT03A4_cell15	6449.414	3424.191	4157.853	16792.044	518.133	4605.274	2906.147	1960.506	1316.118	6100.287	1222.390	2125723.999	523.999
kin_afterCID_106	LT03A4_cell15	6422.518	3424.191	4141.378	16708.789	515.787	4598.314	2908.404	1954.343	1311.580	6085.836	1221.650	2125728.998	528.998
kin_afterCID_107	LT03A4_cell15	6340.616	3424.191	4090.888	16472.116	519.095	4530.278	2905.097	1967.839	1317.337	6130.568	1224.026	2125733.999	533.999
kin_afterCID_108	LT03A4_cell15	6423.803	3424.191	4142.766	16649.090	520.033	4592.811	2904.158	1941.980	1300.333	6026.041	1210.667	2125738.999	538.999
kin_afterCID_109	LT03A4_cell15	6458.359	3424.191	4165.235	16696.534	524.012	4608.500	2900.179	1959.891	1314.102	6049.159	1221.032	2125743.997	543.997
kin_afterCID_110	LT03A4_cell15	6462.467	3424.191	4166.402	16681.999	526.001	4607.694	2898.190	1940.053	1303.256	5958.533	1210.727	2125748.999	548.999
kin_afterCID_111	LT03A4_cell15	6428.672	3424.191	4149.073	16669.963	523.028	4581.734	2901.655	1949.287	1307.851	6031.448	1213.283	2125753.999	553.999
kin_afterCID_112	LT03A4_cell15	6473.536	3424.191	4174.102	16835.637	523.118	4605.056	2901.073	1950.683	1308.396	6055.614	1210.487	2125758.998	558.998
kin_afterCID_113	LT03A4_cell15	6466.442	3424.191	4170.304	16750.947	526.716	4596.474	2897.788	1960.417	1313.902	6063.842	1214.433	2125763.998	563.998
kin_afterCID_114	LT03A4_cell15	6485.581	3424.191	4181.832	16781.548	525.219	4620.218	2898.972	1959.205	1313.580	6064.851	1215.368	2125768.999	568.999
kin_afterCID_115	LT03A4_cell15	6479.943	3424.191	4179.691	16789.940	526.984	4604.617	2897.207	1952.198	1307.596	6050.618	1206.720	2125773.999	573.999
kin_afterCID_116	LT03A4_cell15	6374.170	3424.191	4113.774	16548.947	524.816	4532.431	2899.375	1966.178	1316.712	6115.230	1215.158	2125778.997	578.997
kin_afterCID_117	LT03A4_cell15	6448.259	3424.191	4159.313	16759.463	525.621	4578.404	2898.615	1953.078	1308.136	6071.038	1206.327	2125783.998	583.998
kin_afterCID_118	LT03A4_cell15	6432.732	3424.191	4150.449	16697.886	525.532	4571.644	2898.660	1950.679	1306.823	6054.491	1206.651	2125788.998	588.998
kin_afterCID_119	LT03A4_cell15	6373.522	3424.191	4112.250	16578.343	523.900	4530.154	2900.291	1933.863	1297.546	6010.553	1197.461	2125793.999	593.999
0	0	0.000	0.000	0.000	0.000	0.000	0.000	0.000	0.000	0.000	0.000	0.000	2125798.998	598.998
