# Supplementary material for: Mandipropamid as a chemical inducer of proximity for in vivo applications
Source: Nat Chem Biol. 2021 Dec 21;18(1):64–9. doi: 10.1038/s41589-021-00922-3 (PMC8709788; doi:10.1038/s41589-021-00922-3)
Supplement: Source Data Fig. 2 — Single-cell trajectories, luminescence intensities of luciferase assay and two-color RICS binding efficiencies. [file 41589_2021_922_MOESM21_ESM.zip › Figure_02/Figure_02bcd/Single-Cell Trajectories/ABAAM_5uM/exp03_ABAAM_LT03B1_cell35_intensities.csv]

name	cellID	ff_488nm_cell	area_cell	fullframe_488nm	ff_488nm_mito	area_mito	ff_488nm_cyto	area_cyto	ff_561nm_tf_cell	fullframe_561nm	ff_561nm_tf_mito	ff_561nm_tf_cyto	FrameTimeAbs	FrameTimeRel
t0_	LT03B1_cell35	8356.906	3265.032	5071.894	12497.407	574.569	7465.722	2693.413	2243.665	1429.425	6034.165	1433.441	2127811.000	-25.000
tend_	LT03B1_cell35	7772.618	3265.032	4735.813	16530.423	553.537	5980.340	2714.445	2178.253	1393.703	5931.557	1411.334	2128439.000	603.000
kin_afterCID_1	LT03B1_cell35	9012.265	3265.032	5451.652	13494.626	582.392	8030.700	2686.082	2329.792	1480.085	6301.963	1466.618	2127844.116	4.116
kin_afterCID_2	LT03B1_cell35	8818.297	3265.032	5340.429	13246.950	581.989	7848.607	2686.887	2309.234	1468.956	6237.523	1456.254	2127848.999	8.999
kin_afterCID_3	LT03B1_cell35	8786.931	3265.032	5323.641	13300.744	581.341	7800.718	2687.222	2292.218	1460.071	6172.609	1450.839	2127853.998	13.998
kin_afterCID_4	LT03B1_cell35	8720.932	3265.032	5284.317	13271.474	574.971	7740.423	2693.413	2265.593	1441.323	6123.071	1440.305	2127858.998	18.998
kin_afterCID_5	LT03B1_cell35	8641.636	3265.032	5237.804	13236.844	575.016	7651.570	2693.369	2284.040	1452.933	6176.554	1451.163	2127863.998	23.998
kin_afterCID_6	LT03B1_cell35	8623.479	3265.032	5227.581	13358.842	572.177	7609.338	2696.341	2283.226	1451.702	6189.816	1452.324	2127868.998	28.998
kin_afterCID_7	LT03B1_cell35	8739.668	3265.032	5298.751	13728.443	567.931	7681.224	2700.543	2277.673	1449.753	6194.961	1451.962	2127873.999	33.999
kin_afterCID_8	LT03B1_cell35	8721.879	3265.032	5286.021	13815.553	566.590	7643.956	2702.287	2265.777	1441.528	6154.380	1448.354	2127878.998	38.998
kin_afterCID_9	LT03B1_cell35	8650.623	3265.032	5243.192	13939.891	573.183	7515.301	2695.917	2256.319	1439.404	6113.622	1434.052	2127883.998	43.998
kin_afterCID_10	LT03B1_cell35	8653.372	3265.032	5245.594	14087.646	570.747	7495.374	2697.414	2248.888	1434.762	6078.266	1436.916	2127888.998	48.998
kin_afterCID_11	LT03B1_cell35	8586.934	3265.032	5206.971	14239.726	571.149	7381.853	2696.922	2233.581	1423.339	6049.278	1423.872	2127893.999	53.999
kin_afterCID_12	LT03B1_cell35	8478.510	3265.032	5144.831	14222.091	571.887	7252.274	2696.274	2232.476	1424.103	6027.282	1425.888	2127898.999	58.999
kin_afterCID_13	LT03B1_cell35	8502.635	3265.032	5160.187	14462.068	570.568	7234.582	2697.414	2221.123	1418.497	5983.725	1423.671	2127903.997	63.997
kin_afterCID_14	LT03B1_cell35	8505.110	3265.032	5161.749	14660.110	572.244	7190.438	2696.006	2250.374	1436.361	6065.571	1438.845	2127908.998	68.998
kin_afterCID_15	LT03B1_cell35	8435.970	3265.032	5119.352	14678.418	571.663	7104.966	2696.364	2230.430	1425.098	5989.412	1431.864	2127913.998	73.998
kin_afterCID_16	LT03B1_cell35	8543.170	3265.032	5184.004	15057.703	574.032	7147.155	2694.173	2212.227	1410.719	5957.480	1412.540	2127918.999	78.999
kin_afterCID_17	LT03B1_cell35	8580.974	3265.032	5206.434	15296.204	573.004	7145.114	2695.246	2235.898	1425.286	6027.199	1428.113	2127923.999	83.999
kin_afterCID_18	LT03B1_cell35	8503.981	3265.032	5160.798	15307.685	572.155	7052.332	2696.006	2220.015	1418.639	5959.070	1424.814	2127928.998	88.998
kin_afterCID_19	LT03B1_cell35	8540.286	3265.032	5181.792	15496.657	568.244	7068.285	2699.962	2211.667	1412.375	5936.741	1425.971	2127933.998	93.998
kin_afterCID_20	LT03B1_cell35	8435.743	3265.032	5119.022	15428.670	570.903	6947.602	2697.392	2218.893	1416.483	5952.732	1426.871	2127938.999	98.999
kin_afterCID_21	LT03B1_cell35	8435.930	3265.032	5119.317	15561.989	572.803	6913.154	2695.715	2214.074	1414.640	5935.038	1421.540	2127943.999	103.999
kin_afterCID_22	LT03B1_cell35	8353.237	3265.032	5071.366	15465.008	573.608	6831.840	2694.464	2215.481	1417.349	5923.019	1424.557	2127948.999	108.999
kin_afterCID_23	LT03B1_cell35	8381.331	3265.032	5088.139	15612.206	577.564	6820.710	2691.044	2202.632	1407.137	5881.615	1411.141	2127953.999	113.999
kin_afterCID_24	LT03B1_cell35	8394.861	3265.032	5097.647	15731.053	575.463	6817.263	2693.950	2206.949	1412.194	5876.870	1420.698	2127958.999	118.999
kin_afterCID_25	LT03B1_cell35	8328.407	3265.032	5060.955	15695.501	573.720	6750.839	2695.201	2196.964	1404.995	5854.590	1416.356	2127963.999	123.999
kin_afterCID_26	LT03B1_cell35	8476.035	3265.032	5146.031	16085.765	574.390	6844.212	2694.620	2216.886	1416.687	5925.907	1424.170	2127968.999	128.999
kin_afterCID_27	LT03B1_cell35	8470.212	3265.032	5143.030	16127.109	577.631	6816.971	2691.424	2244.772	1434.201	5977.121	1441.574	2127973.998	133.998
kin_afterCID_28	LT03B1_cell35	8514.106	3265.032	5170.407	16278.247	572.870	6854.912	2696.006	2216.627	1417.577	5891.558	1433.663	2127979.002	139.002
kin_afterCID_29	LT03B1_cell35	8431.768	3265.032	5119.321	16188.936	573.720	6772.120	2694.620	2224.822	1420.943	5920.411	1436.200	2127983.998	143.998
kin_afterCID_30	LT03B1_cell35	8314.538	3265.032	5051.185	16054.042	570.926	6668.218	2697.548	2233.158	1425.613	5956.035	1443.341	2127988.997	148.997
kin_afterCID_31	LT03B1_cell35	8359.832	3265.032	5076.643	16220.564	569.473	6693.446	2698.733	2201.890	1406.658	5872.176	1425.659	2127993.998	153.998
kin_afterCID_32	LT03B1_cell35	8439.416	3265.032	5124.400	16387.064	572.669	6742.118	2696.073	2223.423	1423.165	5909.551	1438.437	2127999.001	159.001
kin_afterCID_33	LT03B1_cell35	8470.048	3265.032	5142.773	16502.576	568.914	6768.643	2699.649	2232.357	1426.534	5958.408	1445.204	2128003.997	163.997
kin_afterCID_34	LT03B1_cell35	8364.569	3265.032	5083.057	16332.198	567.216	6682.955	2701.348	2202.005	1407.985	5890.557	1425.592	2128008.999	168.999
kin_afterCID_35	LT03B1_cell35	8280.253	3265.032	5030.387	16193.293	567.171	6610.573	2701.303	2230.384	1424.736	5981.473	1440.917	2128013.999	173.999
kin_afterCID_36	LT03B1_cell35	8325.528	3265.032	5056.744	16327.819	569.741	6626.246	2699.582	2218.035	1418.064	5927.789	1432.802	2128018.999	178.999
kin_afterCID_37	LT03B1_cell35	8266.970	3265.032	5023.608	16264.864	563.259	6593.374	2705.259	2195.691	1405.906	5887.411	1425.165	2128023.998	183.998
kin_afterCID_38	LT03B1_cell35	8385.284	3265.032	5090.859	16540.042	564.891	6672.741	2703.762	2206.925	1410.499	5932.869	1426.517	2128028.998	188.998
kin_afterCID_39	LT03B1_cell35	8386.052	3265.032	5094.421	16494.006	566.076	6679.031	2702.532	2206.719	1410.983	5923.982	1426.173	2128033.998	193.998
kin_afterCID_40	LT03B1_cell35	8369.660	3265.032	5082.414	16464.156	564.690	6670.426	2703.873	2222.942	1419.637	5948.050	1443.041	2128038.999	198.999
kin_afterCID_41	LT03B1_cell35	8307.882	3265.032	5047.517	16315.543	568.288	6613.660	2700.543	2218.500	1417.491	5928.847	1435.657	2128043.998	203.998
kin_afterCID_42	LT03B1_cell35	8324.145	3265.032	5056.195	16421.497	566.232	6618.261	2702.734	2194.957	1403.328	5882.644	1420.283	2128048.998	208.998
kin_afterCID_43	LT03B1_cell35	8358.371	3265.032	5076.836	16505.727	568.534	6634.048	2700.074	2225.682	1422.267	5965.771	1436.225	2128053.999	213.999
kin_afterCID_44	LT03B1_cell35	8269.654	3265.032	5024.639	16370.602	564.489	6569.850	2704.164	2200.388	1407.059	5915.090	1423.029	2128058.998	218.998
kin_afterCID_45	LT03B1_cell35	8280.432	3265.032	5032.163	16406.063	565.360	6571.990	2703.516	2231.258	1424.866	5991.309	1442.858	2128063.998	223.998
kin_afterCID_46	LT03B1_cell35	8292.171	3265.032	5036.927	16524.523	563.662	6567.777	2705.125	2196.766	1405.557	5927.393	1417.414	2128068.998	228.998
kin_afterCID_47	LT03B1_cell35	8417.287	3265.032	5112.872	16815.063	564.578	6655.130	2704.075	2224.714	1420.896	6013.499	1431.700	2128073.998	233.998
kin_afterCID_48	LT03B1_cell35	8394.998	3265.032	5100.635	16795.386	567.439	6621.012	2701.482	2220.417	1418.457	5982.780	1428.039	2128078.998	238.998
kin_afterCID_49	LT03B1_cell35	8290.489	3265.032	5036.191	16594.280	562.097	6557.243	2706.555	2206.668	1408.292	5971.509	1422.857	2128083.998	243.998
kin_afterCID_50	LT03B1_cell35	8289.888	3265.032	5037.156	16641.380	558.678	6559.570	2709.930	2203.421	1408.148	5962.517	1426.569	2128088.999	248.999
kin_afterCID_51	LT03B1_cell35	8269.600	3265.032	5023.832	16603.994	563.729	6523.987	2704.924	2200.173	1406.637	5961.412	1414.353	2128093.999	253.999
kin_afterCID_52	LT03B1_cell35	8307.029	3265.032	5046.251	16735.200	561.829	6549.271	2706.645	2200.836	1406.122	5972.507	1416.132	2128098.999	258.999
kin_afterCID_53	LT03B1_cell35	8404.444	3265.032	5102.075	16993.716	562.298	6611.268	2706.220	2224.374	1422.065	6033.946	1430.910	2128103.999	263.999
kin_afterCID_54	LT03B1_cell35	8295.773	3265.032	5039.753	16812.701	558.767	6531.590	2709.528	2191.481	1400.320	5971.239	1410.306	2128108.999	268.999
kin_afterCID_55	LT03B1_cell35	8329.710	3265.032	5059.024	16937.318	559.639	6543.649	2708.522	2202.747	1406.956	6001.216	1416.242	2128113.998	273.998
kin_afterCID_56	LT03B1_cell35	8251.331	3265.032	5011.484	16748.400	560.957	6482.946	2707.338	2203.416	1410.743	5989.617	1417.152	2128118.998	278.998
kin_afterCID_57	LT03B1_cell35	8281.342	3265.032	5031.523	16821.002	557.784	6515.127	2711.048	2194.844	1403.467	5999.876	1409.970	2128123.998	283.998
kin_afterCID_58	LT03B1_cell35	8216.872	3265.032	4992.500	16674.600	556.130	6474.693	2712.210	2212.121	1414.528	6039.441	1425.531	2128128.999	288.999
kin_afterCID_59	LT03B1_cell35	8267.013	3265.032	5020.591	16771.598	556.510	6513.805	2711.786	2192.532	1402.511	5983.255	1412.892	2128133.998	293.998
kin_afterCID_60	LT03B1_cell35	8199.527	3265.032	4981.013	16627.154	555.794	6463.840	2713.127	2195.663	1406.729	5992.238	1415.868	2128138.998	298.998
kin_afterCID_61	LT03B1_cell35	8309.583	3265.032	5049.205	16886.004	554.319	6549.709	2714.110	2205.355	1409.565	6028.851	1422.641	2128143.999	303.999
kin_afterCID_62	LT03B1_cell35	8286.140	3265.032	5036.045	16854.172	557.292	6517.566	2710.735	2210.759	1412.719	6053.045	1419.199	2128148.999	308.999
kin_afterCID_63	LT03B1_cell35	8302.199	3265.032	5045.012	16836.311	557.940	6538.282	2709.953	2225.643	1420.400	6085.222	1429.472	2128153.998	313.998
kin_afterCID_64	LT03B1_cell35	8296.325	3265.032	5040.737	16866.009	559.013	6519.103	2709.997	2207.127	1410.709	6030.596	1416.312	2128158.998	318.998
kin_afterCID_65	LT03B1_cell35	8288.063	3265.032	5035.723	16871.318	555.504	6522.167	2713.060	2215.880	1413.617	6060.834	1426.728	2128163.999	323.999
kin_afterCID_66	LT03B1_cell35	8322.580	3265.032	5054.794	16866.967	556.241	6561.547	2712.456	2183.852	1396.445	5926.644	1414.365	2128168.998	328.998
kin_afterCID_67	LT03B1_cell35	8190.281	3265.032	4976.208	16636.014	558.231	6442.397	2710.377	2193.397	1406.127	5944.389	1418.982	2128173.999	333.999
kin_afterCID_68	LT03B1_cell35	8280.703	3265.032	5031.740	16852.695	559.907	6499.495	2709.193	2205.102	1409.850	6000.558	1418.559	2128178.999	338.999
kin_afterCID_69	LT03B1_cell35	8305.359	3265.032	5046.369	16885.122	557.471	6531.059	2712.031	2218.046	1419.243	6031.938	1431.703	2128183.998	343.998
kin_afterCID_70	LT03B1_cell35	8296.817	3265.032	5041.971	16871.647	557.560	6524.922	2711.048	2206.755	1408.972	6015.295	1421.606	2128188.998	348.998
kin_afterCID_71	LT03B1_cell35	8244.492	3265.032	5010.621	16807.246	553.291	6491.293	2715.317	2203.002	1408.008	6014.839	1424.422	2128193.998	353.998
kin_afterCID_72	LT03B1_cell35	8259.716	3265.032	5019.115	16802.566	555.481	6501.598	2713.484	2203.125	1408.245	5989.680	1425.877	2128198.999	358.999
kin_afterCID_73	LT03B1_cell35	8234.060	3265.032	5004.575	16790.179	554.587	6476.722	2714.378	2195.312	1402.703	5983.818	1419.229	2128203.999	363.999
kin_afterCID_74	LT03B1_cell35	8269.477	3265.032	5024.058	16877.110	555.303	6499.169	2713.529	2217.773	1417.546	6027.789	1436.085	2128208.999	368.999
kin_afterCID_75	LT03B1_cell35	8290.116	3265.032	5036.970	16933.497	557.202	6504.998	2711.629	2192.584	1400.708	5943.803	1419.791	2128213.998	373.998
kin_afterCID_76	LT03B1_cell35	8213.431	3265.032	4992.119	16779.259	555.414	6452.692	2712.613	2183.367	1396.907	5915.157	1417.705	2128218.999	378.999
kin_afterCID_77	LT03B1_cell35	8216.131	3265.032	4995.141	16842.238	553.783	6448.496	2714.646	2183.077	1396.245	5946.472	1413.558	2128223.999	383.999
kin_afterCID_78	LT03B1_cell35	8287.745	3265.032	5036.751	16949.812	555.414	6505.542	2713.462	2211.146	1413.857	5999.623	1433.658	2128228.999	388.999
kin_afterCID_79	LT03B1_cell35	8238.234	3265.032	5007.468	16890.743	554.610	6461.913	2713.909	2191.633	1400.876	5950.394	1421.648	2128233.998	393.998
kin_afterCID_80	LT03B1_cell35	8235.196	3265.032	5006.003	16900.756	552.956	6462.057	2715.786	2189.860	1401.867	5951.665	1422.013	2128238.999	398.999
kin_afterCID_81	LT03B1_cell35	8268.129	3265.032	5025.043	16963.187	552.777	6490.555	2715.473	2225.726	1421.928	6049.682	1445.588	2128243.997	403.997
kin_afterCID_82	LT03B1_cell35	8245.426	3265.032	5011.824	16935.246	553.716	6465.665	2714.311	2192.466	1401.481	5953.608	1423.616	2128248.998	408.998
kin_afterCID_83	LT03B1_cell35	8215.184	3265.032	4993.635	16941.695	553.984	6426.533	2714.266	2188.656	1398.480	5954.353	1418.380	2128253.999	413.999
kin_afterCID_84	LT03B1_cell35	8238.700	3265.032	5007.051	17052.791	551.302	6443.017	2716.725	2197.999	1405.994	5980.289	1428.875	2128258.998	418.998
kin_afterCID_85	LT03B1_cell35	8234.287	3265.032	5003.760	17065.404	551.280	6436.247	2716.166	2196.480	1404.674	5963.792	1430.588	2128263.998	423.998
kin_afterCID_86	LT03B1_cell35	8207.189	3265.032	4990.187	16979.409	553.716	6411.216	2713.954	2199.062	1406.463	5961.674	1429.977	2128268.998	428.998
kin_afterCID_87	LT03B1_cell35	8248.829	3265.032	5011.780	17096.483	552.844	6440.498	2715.093	2192.285	1402.518	5932.885	1429.103	2128273.999	433.999
kin_afterCID_88	LT03B1_cell35	8233.414	3265.032	5004.628	17101.773	553.157	6420.392	2714.334	2191.045	1400.203	5928.128	1428.161	2128278.998	438.998
kin_afterCID_89	LT03B1_cell35	8279.942	3265.032	5032.612	17156.612	555.303	6455.295	2712.992	2216.404	1415.214	5995.433	1441.161	2128283.998	443.998
kin_afterCID_90	LT03B1_cell35	8318.881	3265.032	5056.115	17289.155	555.325	6476.171	2712.300	2225.242	1421.212	6025.298	1445.825	2128288.999	448.999
kin_afterCID_91	LT03B1_cell35	8269.146	3265.032	5023.318	17194.587	556.510	6429.727	2711.830	2211.007	1411.802	5979.105	1435.956	2128293.999	453.999
kin_afterCID_92	LT03B1_cell35	8301.972	3265.032	5048.558	17331.224	556.085	6443.297	2712.166	2216.393	1416.746	6017.564	1435.309	2128298.998	458.998
kin_afterCID_93	LT03B1_cell35	8253.489	3265.032	5017.381	17219.580	554.900	6412.416	2713.350	2200.172	1408.076	5975.978	1426.290	2128303.999	463.999
kin_afterCID_94	LT03B1_cell35	8266.973	3265.032	5025.784	17340.252	553.827	6408.599	2714.244	2210.344	1412.561	6012.426	1432.904	2128308.998	468.998
kin_afterCID_95	LT03B1_cell35	8203.236	3265.032	4988.587	17145.792	554.811	6367.159	2713.529	2205.211	1410.123	5980.202	1431.620	2128313.999	473.999
kin_afterCID_96	LT03B1_cell35	8185.661	3265.032	4975.651	17154.501	558.767	6328.211	2709.796	2200.112	1403.750	5987.751	1417.215	2128318.998	478.998
kin_afterCID_97	LT03B1_cell35	8248.210	3265.032	5016.368	17250.056	559.572	6381.508	2708.455	2192.763	1403.537	5936.204	1417.762	2128323.999	483.999
kin_afterCID_98	LT03B1_cell35	8231.632	3265.032	5002.880	17172.268	564.601	6357.120	2703.650	2201.932	1405.807	5949.355	1417.615	2128328.998	488.998
kin_afterCID_99	LT03B1_cell35	8240.748	3265.032	5012.501	17185.615	562.634	6373.405	2705.527	2200.192	1407.720	5959.059	1416.828	2128333.999	493.999
kin_afterCID_100	LT03B1_cell35	8184.585	3265.032	4977.099	17182.648	560.555	6314.325	2707.695	2190.314	1402.231	5954.157	1409.405	2128338.998	498.998
kin_afterCID_101	LT03B1_cell35	8286.391	3265.032	5037.812	17423.789	557.359	6400.951	2710.534	2219.211	1415.891	6062.401	1427.420	2128343.997	503.997
kin_afterCID_102	LT03B1_cell35	8173.875	3265.032	4971.015	17121.984	560.756	6312.688	2707.718	2222.052	1419.986	6041.358	1429.238	2128348.998	508.998
kin_afterCID_103	LT03B1_cell35	8298.093	3265.032	5046.924	17400.067	560.041	6407.653	2708.612	2206.536	1409.125	6018.346	1416.459	2128353.998	513.998
kin_afterCID_104	LT03B1_cell35	8330.202	3265.032	5065.108	17492.068	559.974	6427.935	2708.455	2221.762	1419.863	6057.909	1426.789	2128358.997	518.997
kin_afterCID_105	LT03B1_cell35	8309.724	3265.032	5050.123	17544.072	556.711	6405.193	2712.121	2230.673	1425.812	6109.865	1432.356	2128363.999	523.999
kin_afterCID_106	LT03B1_cell35	8340.196	3265.032	5069.050	17609.642	555.794	6432.303	2712.948	2196.673	1404.601	6018.418	1411.768	2128368.999	528.999
kin_afterCID_107	LT03B1_cell35	8265.602	3265.032	5025.842	17476.127	556.867	6365.355	2712.054	2222.702	1418.271	6107.459	1422.960	2128373.999	533.999
kin_afterCID_108	LT03B1_cell35	8210.979	3265.032	4994.665	17330.874	562.969	6305.113	2705.594	2228.414	1423.368	6085.421	1423.935	2128379.001	539.001
kin_afterCID_109	LT03B1_cell35	8304.941	3265.032	5048.265	17546.111	558.476	6391.355	2710.623	2195.909	1404.079	6007.080	1408.591	2128383.998	543.998
kin_afterCID_110	LT03B1_cell35	8263.562	3265.032	5025.113	17496.610	559.572	6349.079	2708.411	2198.839	1404.727	6010.997	1409.636	2128388.999	548.999
kin_afterCID_111	LT03B1_cell35	8237.019	3265.032	5010.093	17428.419	559.482	6330.698	2708.992	2232.855	1426.256	6098.006	1432.708	2128393.998	553.998
kin_afterCID_112	LT03B1_cell35	8220.246	3265.032	4996.928	17443.878	559.616	6307.392	2708.411	2193.507	1402.417	5998.137	1405.816	2128398.999	558.999
kin_afterCID_113	LT03B1_cell35	8207.084	3265.032	4990.986	17393.088	555.839	6317.340	2712.322	2196.149	1402.006	6012.169	1412.481	2128403.998	563.998
kin_afterCID_114	LT03B1_cell35	8247.072	3265.032	5015.733	17480.029	560.622	6328.254	2707.360	2214.278	1412.731	6053.658	1417.688	2128408.999	568.999
kin_afterCID_115	LT03B1_cell35	8099.591	3265.032	4926.750	17182.602	559.616	6216.311	2708.187	2224.956	1420.285	6075.017	1427.881	2128414.002	574.002
kin_afterCID_116	LT03B1_cell35	8245.211	3265.032	5014.364	17494.049	557.806	6335.231	2709.863	2225.215	1420.060	6082.127	1429.879	2128418.999	578.999
kin_afterCID_117	LT03B1_cell35	8200.752	3265.032	4987.775	17410.138	556.420	6304.238	2711.428	2196.955	1404.203	5996.733	1415.708	2128423.999	583.999
kin_afterCID_118	LT03B1_cell35	8203.148	3265.032	4988.574	17448.567	557.448	6295.348	2710.221	2226.435	1424.043	6088.057	1430.712	2128428.998	588.998
kin_afterCID_119	LT03B1_cell35	8158.253	3265.032	4963.241	17287.649	558.923	6267.696	2709.103	2197.661	1403.635	6000.547	1411.494	2128433.998	593.998
kin_afterCID_120	LT03B1_cell35	8181.413	3265.032	4975.870	17372.109	558.119	6281.686	2709.863	2195.039	1405.062	5978.399	1414.281	2128438.999	598.999
