# Supplementary material for: Mandipropamid as a chemical inducer of proximity for in vivo applications
Source: Nat Chem Biol. 2021 Dec 21;18(1):64–9. doi: 10.1038/s41589-021-00922-3 (PMC8709788; doi:10.1038/s41589-021-00922-3)
Supplement: Source Data Fig. 2 — Single-cell trajectories, luminescence intensities of luciferase assay and two-color RICS binding efficiencies. [file 41589_2021_922_MOESM21_ESM.zip › Figure_02/Figure_02bcd/Single-Cell Trajectories/ABAAM_5uM/exp03_ABAAM_LT03B2_cell30_intensities.csv]

name	cellID	ff_488nm_cell	area_cell	fullframe_488nm	ff_488nm_mito	area_mito	ff_488nm_cyto	area_cyto	ff_561nm_tf_cell	fullframe_561nm	ff_561nm_tf_mito	ff_561nm_tf_cyto	FrameTimeAbs	FrameTimeRel
t0_	LT03B2_cell30	5705.467	4451.965	4571.516	8147.904	759.789	5202.853	3692.176	1544.967	1277.493	3871.545	1066.195	2127151.000	-24.000
tend_	LT03B2_cell30	5403.472	4451.965	4344.329	11473.540	720.899	4230.642	3731.066	1508.487	1249.113	3877.184	1050.818	2127777.000	602.000
kin_afterCID_1	LT03B2_cell30	6109.637	4451.965	4887.381	8755.873	780.508	5547.079	3671.457	1566.778	1295.135	3943.062	1061.609	2127183.108	4.108
kin_afterCID_2	LT03B2_cell30	6059.549	4451.965	4848.844	8691.523	779.413	5500.975	3672.552	1584.895	1308.623	3995.091	1073.387	2127187.997	8.997
kin_afterCID_3	LT03B2_cell30	5970.213	4451.965	4780.169	8601.625	772.931	5417.222	3679.168	1569.916	1296.528	3963.679	1066.997	2127192.997	13.997
kin_afterCID_4	LT03B2_cell30	5980.960	4451.965	4786.942	8659.966	770.607	5420.173	3681.358	1563.986	1292.905	3947.453	1065.063	2127197.998	18.998
kin_afterCID_5	LT03B2_cell30	5895.030	4451.965	4719.853	8631.671	771.277	5321.574	3680.687	1562.391	1290.340	3957.678	1060.466	2127202.998	23.998
kin_afterCID_6	LT03B2_cell30	5952.630	4451.965	4764.528	8856.437	772.305	5343.164	3679.659	1560.313	1289.675	3947.210	1059.340	2127207.997	28.997
kin_afterCID_7	LT03B2_cell30	5987.151	4451.965	4791.830	9004.655	765.041	5361.015	3686.923	1547.687	1279.964	3905.189	1058.503	2127212.997	33.997
kin_afterCID_8	LT03B2_cell30	5949.356	4451.965	4764.297	9109.928	764.505	5294.088	3687.460	1551.264	1281.927	3926.542	1058.808	2127217.998	38.998
kin_afterCID_9	LT03B2_cell30	5930.265	4451.965	4750.864	9199.186	763.298	5253.825	3688.667	1539.518	1273.770	3887.168	1053.718	2127222.997	43.997
kin_afterCID_10	LT03B2_cell30	5937.148	4451.965	4758.800	9371.525	762.829	5226.998	3689.136	1545.372	1277.370	3910.377	1056.343	2127227.997	48.997
kin_afterCID_11	LT03B2_cell30	5964.508	4451.965	4781.673	9571.875	760.929	5220.828	3691.036	1545.677	1278.419	3909.303	1058.401	2127232.997	53.997
kin_afterCID_12	LT03B2_cell30	5968.408	4451.965	4785.418	9748.903	759.945	5190.251	3692.019	1540.702	1274.635	3900.067	1055.063	2127237.998	58.998
kin_afterCID_13	LT03B2_cell30	5955.093	4451.965	4775.052	9907.854	755.967	5146.608	3695.998	1534.747	1270.227	3889.612	1053.091	2127242.997	63.997
kin_afterCID_14	LT03B2_cell30	5976.674	4451.965	4793.383	10057.943	762.181	5133.626	3689.784	1556.975	1287.038	3940.735	1064.574	2127247.998	68.998
kin_afterCID_15	LT03B2_cell30	6060.310	4451.965	4861.974	10372.094	757.465	5176.287	3694.500	1549.225	1280.108	3929.386	1061.233	2127252.998	73.998
kin_afterCID_16	LT03B2_cell30	6018.535	4451.965	4831.191	10410.432	756.973	5118.791	3694.992	1547.163	1279.256	3921.071	1060.833	2127257.997	78.997
kin_afterCID_17	LT03B2_cell30	5959.685	4451.965	4787.328	10427.206	759.409	5040.897	3692.556	1558.533	1288.037	3941.066	1068.542	2127262.997	83.997
kin_afterCID_18	LT03B2_cell30	6032.260	4451.965	4847.255	10731.795	751.095	5078.486	3700.870	1531.824	1266.480	3895.943	1052.024	2127267.997	88.997
kin_afterCID_19	LT03B2_cell30	6085.193	4451.965	4890.012	10936.263	755.654	5093.143	3696.624	1551.781	1282.816	3938.406	1063.858	2127272.997	93.997
kin_afterCID_20	LT03B2_cell30	6104.279	4451.965	4906.392	11018.410	766.539	5082.179	3685.426	1559.332	1288.184	3938.634	1064.456	2127277.997	98.997
kin_afterCID_21	LT03B2_cell30	6119.272	4451.965	4919.089	11159.008	763.164	5076.618	3688.801	1556.440	1286.394	3925.612	1066.290	2127282.997	103.997
kin_afterCID_22	LT03B2_cell30	6118.837	4451.965	4918.730	11298.449	755.788	5059.718	3696.177	1538.408	1273.446	3894.017	1056.737	2127287.996	108.996
kin_afterCID_23	LT03B2_cell30	6045.666	4451.965	4861.316	11263.792	756.638	4977.227	3695.327	1530.659	1266.370	3891.193	1047.328	2127292.998	113.998
kin_afterCID_24	LT03B2_cell30	6054.659	4451.965	4868.980	11304.539	759.253	4974.585	3693.383	1530.489	1265.669	3867.394	1049.934	2127297.998	118.998
kin_afterCID_25	LT03B2_cell30	6032.806	4451.965	4850.784	11292.066	759.141	4951.650	3692.824	1539.398	1274.296	3872.333	1059.812	2127302.997	123.997
kin_afterCID_26	LT03B2_cell30	6052.866	4451.965	4866.750	11385.371	762.337	4951.084	3689.628	1546.291	1279.972	3881.436	1063.812	2127307.998	128.998
kin_afterCID_27	LT03B2_cell30	6056.523	4451.965	4869.004	11484.774	761.063	4937.219	3690.902	1535.464	1269.981	3881.662	1051.679	2127312.997	133.997
kin_afterCID_28	LT03B2_cell30	6075.560	4451.965	4885.103	11614.113	758.224	4938.646	3693.740	1542.983	1276.823	3905.389	1058.045	2127317.997	138.997
kin_afterCID_29	LT03B2_cell30	6029.189	4451.965	4848.813	11538.973	761.354	4892.550	3690.611	1548.851	1281.540	3927.624	1058.122	2127323.002	144.002
kin_afterCID_30	LT03B2_cell30	6068.699	4451.965	4879.106	11679.876	759.521	4914.503	3692.444	1550.403	1283.552	3930.762	1060.772	2127327.998	148.998
kin_afterCID_31	LT03B2_cell30	6073.130	4451.965	4883.576	11705.993	760.839	4912.046	3691.125	1545.651	1278.048	3922.508	1055.717	2127332.997	153.997
kin_afterCID_32	LT03B2_cell30	6039.215	4451.965	4857.547	11693.967	757.554	4879.686	3694.411	1532.001	1268.389	3885.666	1049.372	2127337.997	158.997
kin_afterCID_33	LT03B2_cell30	5979.413	4451.965	4810.251	11592.973	760.750	4822.472	3691.215	1528.842	1264.699	3882.889	1043.679	2127342.998	163.998
kin_afterCID_34	LT03B2_cell30	5995.005	4451.965	4822.793	11630.023	756.816	4840.794	3695.238	1522.432	1260.218	3859.531	1043.757	2127347.999	168.999
kin_afterCID_35	LT03B2_cell30	6084.094	4451.965	4893.641	11802.509	758.671	4909.338	3693.383	1550.784	1283.631	3923.915	1063.291	2127352.997	173.997
kin_afterCID_36	LT03B2_cell30	6020.942	4451.965	4843.747	11717.230	756.213	4855.385	3695.752	1528.064	1265.276	3872.110	1048.433	2127357.998	178.998
kin_afterCID_37	LT03B2_cell30	6006.547	4451.965	4833.587	11722.524	750.603	4846.789	3702.032	1530.531	1268.015	3879.769	1054.067	2127362.997	183.997
kin_afterCID_38	LT03B2_cell30	5990.361	4451.965	4819.777	11689.930	754.134	4827.993	3697.830	1545.983	1278.750	3927.341	1060.330	2127367.998	188.998
kin_afterCID_39	LT03B2_cell30	5958.855	4451.965	4794.543	11635.969	760.303	4789.645	3691.662	1530.211	1266.816	3868.884	1048.558	2127372.998	193.998
kin_afterCID_40	LT03B2_cell30	6059.744	4451.965	4874.228	11839.197	757.800	4874.180	3694.165	1543.529	1276.410	3905.383	1059.032	2127377.998	198.998
kin_afterCID_41	LT03B2_cell30	5999.431	4451.965	4826.415	11666.823	763.075	4827.088	3688.890	1541.200	1275.162	3877.018	1058.019	2127382.998	203.998
kin_afterCID_42	LT03B2_cell30	5936.016	4451.965	4775.852	11618.921	755.565	4774.311	3696.489	1531.904	1267.839	3877.587	1052.425	2127387.998	208.998
kin_afterCID_43	LT03B2_cell30	6014.373	4451.965	4837.623	11800.068	754.447	4833.851	3697.518	1538.099	1273.797	3893.010	1057.600	2127392.997	213.997
kin_afterCID_44	LT03B2_cell30	5977.424	4451.965	4808.038	11719.523	757.465	4800.151	3694.500	1523.833	1260.908	3861.199	1044.615	2127397.997	218.997
kin_afterCID_45	LT03B2_cell30	6011.353	4451.965	4835.161	11817.238	756.861	4822.144	3695.104	1542.052	1275.869	3917.189	1055.557	2127402.997	223.997
kin_afterCID_46	LT03B2_cell30	5956.387	4451.965	4791.550	11694.625	754.805	4784.879	3697.160	1548.248	1280.808	3917.872	1064.470	2127407.998	228.998
kin_afterCID_47	LT03B2_cell30	6032.426	4451.965	4852.271	11867.784	756.861	4837.181	3695.104	1536.831	1270.786	3898.078	1053.181	2127412.998	233.998
kin_afterCID_48	LT03B2_cell30	5959.821	4451.965	4792.971	11848.225	751.899	4763.224	3700.066	1519.978	1258.419	3887.607	1038.847	2127417.997	238.997
kin_afterCID_49	LT03B2_cell30	5934.203	4451.965	4772.601	11815.163	749.150	4744.373	3702.815	1515.905	1254.704	3877.348	1038.140	2127422.997	243.997
kin_afterCID_50	LT03B2_cell30	6018.191	4451.965	4838.786	11929.527	759.454	4802.167	3692.735	1542.454	1276.238	3923.287	1052.757	2127427.998	248.998
kin_afterCID_51	LT03B2_cell30	5906.449	4451.965	4750.235	11717.631	750.335	4728.500	3701.630	1530.866	1268.642	3891.448	1052.367	2127432.997	253.997
kin_afterCID_52	LT03B2_cell30	5918.884	4451.965	4759.560	11726.506	757.844	4727.457	3694.120	1542.169	1275.530	3925.170	1053.299	2127437.998	258.998
kin_afterCID_53	LT03B2_cell30	5978.530	4451.965	4806.594	11880.245	757.420	4768.617	3694.545	1539.725	1274.061	3910.447	1053.703	2127442.998	263.998
kin_afterCID_54	LT03B2_cell30	5891.812	4451.965	4737.872	11710.958	756.481	4700.608	3695.484	1518.587	1256.951	3852.951	1040.732	2127447.997	268.997
kin_afterCID_55	LT03B2_cell30	5973.297	4451.965	4802.400	11935.749	755.095	4755.450	3696.869	1519.302	1257.921	3876.147	1037.910	2127452.997	273.997
kin_afterCID_56	LT03B2_cell30	5963.299	4451.965	4793.984	11927.958	755.051	4744.965	3697.048	1532.339	1268.769	3906.871	1047.359	2127457.997	278.997
kin_afterCID_57	LT03B2_cell30	5880.273	4451.965	4728.116	11833.544	750.692	4672.830	3701.272	1516.842	1256.651	3887.079	1036.111	2127462.998	283.998
kin_afterCID_58	LT03B2_cell30	5933.519	4451.965	4769.153	11914.382	754.917	4712.129	3697.182	1527.157	1264.895	3887.476	1045.181	2127467.997	288.997
kin_afterCID_59	LT03B2_cell30	5886.922	4451.965	4732.771	11847.199	751.028	4677.409	3700.937	1520.580	1258.619	3883.139	1041.148	2127472.997	293.997
kin_afterCID_60	LT03B2_cell30	5991.704	4451.965	4815.563	12040.045	757.062	4752.437	3694.903	1540.286	1273.965	3923.510	1051.978	2127477.998	298.998
kin_afterCID_61	LT03B2_cell30	5903.471	4451.965	4744.953	11853.743	755.922	4686.509	3696.042	1528.022	1264.124	3883.148	1046.346	2127482.999	303.999
kin_afterCID_62	LT03B2_cell30	5937.089	4451.965	4771.887	11956.311	752.279	4713.129	3699.730	1536.693	1272.262	3912.212	1053.663	2127487.996	308.996
kin_afterCID_63	LT03B2_cell30	5859.401	4451.965	4709.206	11835.592	749.686	4649.174	3702.368	1547.603	1280.848	3954.401	1060.235	2127492.998	313.998
kin_afterCID_64	LT03B2_cell30	5959.638	4451.965	4788.101	12042.208	751.877	4723.628	3700.088	1543.058	1276.586	3936.810	1056.635	2127497.998	318.998
kin_afterCID_65	LT03B2_cell30	5847.239	4451.965	4700.123	11862.722	747.027	4634.104	3705.206	1538.820	1272.578	3950.208	1052.584	2127502.997	323.997
kin_afterCID_66	LT03B2_cell30	5919.911	4451.965	4756.440	11969.516	745.663	4702.803	3706.301	1517.531	1257.185	3859.062	1046.443	2127507.997	328.997
kin_afterCID_67	LT03B2_cell30	5810.002	4451.965	4668.892	11714.527	754.358	4605.405	3697.607	1542.618	1276.854	3922.240	1057.146	2127512.998	333.998
kin_afterCID_68	LT03B2_cell30	5890.740	4451.965	4733.534	11961.522	743.451	4673.723	3708.514	1511.479	1251.243	3868.625	1038.939	2127518.000	339.000
kin_afterCID_69	LT03B2_cell30	5914.586	4451.965	4750.334	12026.420	746.513	4683.276	3705.452	1541.516	1275.084	3945.667	1057.168	2127522.997	343.997
kin_afterCID_70	LT03B2_cell30	5906.847	4451.965	4745.874	11987.334	744.501	4685.815	3707.464	1542.262	1275.166	3942.352	1060.297	2127527.997	348.997
kin_afterCID_71	LT03B2_cell30	5874.670	4451.965	4718.981	11994.219	739.360	4655.970	3712.604	1521.249	1260.194	3888.543	1049.805	2127532.997	353.997
kin_afterCID_72	LT03B2_cell30	5820.318	4451.965	4675.687	11860.792	741.081	4614.006	3710.883	1517.432	1257.229	3868.686	1047.875	2127537.998	358.998
kin_afterCID_73	LT03B2_cell30	5829.711	4451.965	4684.179	11872.774	742.758	4619.605	3709.207	1518.563	1257.244	3876.181	1046.457	2127542.997	363.997
kin_afterCID_74	LT03B2_cell30	5840.863	4451.965	4692.120	11893.883	743.451	4627.330	3708.603	1512.527	1252.278	3856.463	1042.628	2127547.998	368.998
kin_afterCID_75	LT03B2_cell30	5899.395	4451.965	4737.297	12026.056	750.223	4657.720	3701.742	1537.499	1271.458	3920.541	1054.534	2127552.998	373.998
kin_afterCID_76	LT03B2_cell30	5878.081	4451.965	4721.371	12009.196	738.533	4658.714	3713.431	1525.637	1261.827	3905.051	1052.416	2127557.998	378.998
kin_afterCID_77	LT03B2_cell30	5842.018	4451.965	4693.303	11965.642	737.148	4626.879	3714.817	1524.471	1261.655	3900.753	1052.934	2127562.998	383.998
kin_afterCID_78	LT03B2_cell30	5811.152	4451.965	4667.852	11941.684	740.143	4588.715	3711.822	1512.939	1252.891	3879.726	1040.998	2127567.998	388.998
kin_afterCID_79	LT03B2_cell30	5879.870	4451.965	4722.796	12032.487	748.301	4636.775	3703.664	1539.785	1273.541	3942.635	1054.305	2127572.998	393.998
kin_afterCID_80	LT03B2_cell30	5876.195	4451.965	4720.199	12057.661	743.473	4636.944	3708.492	1539.484	1273.121	3945.565	1057.116	2127577.997	398.997
kin_afterCID_81	LT03B2_cell30	5803.536	4451.965	4661.714	11875.193	744.859	4583.574	3707.106	1525.077	1260.853	3896.281	1048.638	2127582.998	403.998
kin_afterCID_82	LT03B2_cell30	5806.566	4451.965	4665.227	11884.706	742.870	4589.021	3709.319	1528.173	1264.667	3894.541	1054.214	2127587.997	408.997
kin_afterCID_83	LT03B2_cell30	5722.436	4451.965	4597.110	11725.475	745.865	4514.305	3706.100	1538.789	1271.382	3931.747	1057.199	2127592.997	413.997
kin_afterCID_84	LT03B2_cell30	5770.253	4451.965	4634.585	11870.123	739.271	4555.648	3712.694	1513.715	1253.595	3866.568	1045.215	2127597.997	418.997
kin_afterCID_85	LT03B2_cell30	5851.840	4451.965	4699.876	12019.667	745.417	4611.286	3706.726	1536.894	1272.148	3922.601	1057.093	2127602.997	423.997
kin_afterCID_86	LT03B2_cell30	5835.035	4451.965	4686.167	12000.681	742.937	4600.026	3709.028	1532.624	1268.330	3916.662	1055.090	2127607.997	428.997
kin_afterCID_87	LT03B2_cell30	5864.476	4451.965	4709.891	12109.370	735.159	4629.279	3716.806	1512.243	1252.401	3866.882	1046.512	2127612.998	433.998
kin_afterCID_88	LT03B2_cell30	5813.265	4451.965	4668.796	11962.945	745.283	4576.401	3707.128	1526.979	1263.284	3894.685	1050.875	2127617.997	438.997
kin_afterCID_89	LT03B2_cell30	5747.881	4451.965	4616.701	11893.223	739.986	4522.801	3711.978	1518.675	1258.202	3886.574	1046.633	2127622.997	443.997
kin_afterCID_90	LT03B2_cell30	5741.577	4451.965	4613.037	11862.032	743.764	4513.982	3708.201	1540.375	1274.658	3946.832	1057.706	2127627.998	448.998
kin_afterCID_91	LT03B2_cell30	5747.494	4451.965	4616.698	11873.150	743.518	4519.343	3708.447	1536.876	1271.135	3934.854	1056.099	2127632.997	453.997
kin_afterCID_92	LT03B2_cell30	5717.762	4451.965	4592.565	11865.153	736.455	4499.157	3715.644	1513.023	1253.190	3890.585	1041.753	2127637.998	458.998
kin_afterCID_93	LT03B2_cell30	5751.515	4451.965	4620.170	11898.473	739.115	4527.845	3712.850	1532.606	1268.579	3930.908	1055.177	2127642.998	463.998
kin_afterCID_94	LT03B2_cell30	5760.297	4451.965	4625.710	11995.410	735.069	4527.214	3716.896	1532.192	1268.321	3948.123	1054.407	2127647.998	468.998
kin_afterCID_95	LT03B2_cell30	5763.443	4451.965	4627.980	12054.810	731.582	4526.297	3720.382	1513.539	1253.297	3910.137	1042.267	2127652.997	473.997
kin_afterCID_96	LT03B2_cell30	5683.732	4451.965	4565.458	11831.830	740.187	4457.703	3711.777	1533.266	1267.999	3959.425	1049.451	2127657.997	478.997
kin_afterCID_97	LT03B2_cell30	5797.907	4451.965	4655.334	12127.241	735.091	4546.145	3716.873	1527.793	1264.249	3945.585	1049.622	2127662.998	483.998
kin_afterCID_98	LT03B2_cell30	5796.976	4451.965	4655.285	12083.239	735.628	4552.554	3716.426	1526.095	1264.314	3918.217	1052.580	2127667.997	488.997
kin_afterCID_99	LT03B2_cell30	5729.765	4451.965	4600.109	11918.793	735.851	4504.236	3716.113	1521.839	1259.232	3908.309	1049.278	2127672.997	493.997
kin_afterCID_100	LT03B2_cell30	5707.927	4451.965	4583.454	11922.621	732.052	4484.921	3719.913	1511.899	1251.842	3889.350	1044.034	2127677.998	498.998
kin_afterCID_101	LT03B2_cell30	5727.165	4451.965	4599.150	11893.971	736.947	4503.858	3715.018	1538.540	1272.663	3941.583	1061.850	2127682.998	503.998
kin_afterCID_102	LT03B2_cell30	5701.281	4451.965	4578.817	11823.957	743.451	4473.860	3708.514	1541.794	1276.846	3930.941	1062.839	2127687.997	508.997
kin_afterCID_103	LT03B2_cell30	5838.437	4451.965	4687.643	12086.140	744.233	4584.369	3707.732	1533.310	1268.584	3901.499	1057.956	2127692.997	513.997
kin_afterCID_104	LT03B2_cell30	5775.376	4451.965	4636.395	12048.468	733.862	4537.221	3718.103	1511.837	1251.386	3880.394	1044.342	2127697.998	518.998
kin_afterCID_105	LT03B2_cell30	5723.107	4451.965	4597.027	11887.892	738.288	4497.534	3713.677	1529.851	1266.053	3900.854	1058.490	2127702.998	523.998
kin_afterCID_106	LT03B2_cell30	5801.102	4451.965	4657.804	12004.419	744.747	4554.585	3707.575	1526.690	1262.924	3886.789	1052.529	2127707.998	528.998
kin_afterCID_107	LT03B2_cell30	5756.220	4451.965	4621.951	11974.323	739.606	4517.281	3712.493	1529.784	1265.817	3908.119	1055.951	2127712.998	533.998
kin_afterCID_108	LT03B2_cell30	5713.356	4451.965	4588.753	11864.635	740.679	4485.716	3711.286	1538.119	1272.442	3921.450	1062.466	2127717.998	538.998
kin_afterCID_109	LT03B2_cell30	5769.552	4451.965	4632.562	12068.162	734.846	4524.080	3717.477	1519.470	1257.794	3890.218	1050.759	2127722.998	543.998
kin_afterCID_110	LT03B2_cell30	5749.562	4451.965	4617.725	11978.633	739.919	4507.925	3712.045	1515.987	1255.287	3859.721	1048.813	2127727.998	548.998
kin_afterCID_111	LT03B2_cell30	5722.822	4451.965	4594.795	11930.933	742.177	4480.833	3709.788	1523.301	1261.489	3877.577	1052.307	2127733.001	554.001
kin_afterCID_112	LT03B2_cell30	5761.613	4451.965	4625.679	12028.690	739.472	4513.307	3712.493	1529.896	1266.391	3903.779	1057.055	2127737.997	558.997
kin_afterCID_113	LT03B2_cell30	5807.741	4451.965	4662.415	12087.518	744.903	4544.964	3708.000	1534.058	1268.838	3903.107	1058.224	2127742.996	563.996
kin_afterCID_114	LT03B2_cell30	5750.221	4451.965	4616.457	12017.308	740.925	4498.970	3711.040	1530.307	1266.656	3900.268	1057.134	2127747.998	568.998
kin_afterCID_115	LT03B2_cell30	5772.106	4451.965	4634.291	12078.089	738.846	4516.795	3713.744	1524.361	1262.435	3893.760	1052.827	2127752.998	573.998
kin_afterCID_116	LT03B2_cell30	5742.573	4451.965	4610.633	11980.300	738.511	4502.049	3713.454	1516.482	1255.901	3865.020	1049.418	2127757.997	578.997
kin_afterCID_117	LT03B2_cell30	5737.781	4451.965	4606.664	12041.564	736.768	4487.666	3715.197	1509.714	1248.441	3878.404	1039.974	2127762.997	583.997
kin_afterCID_118	LT03B2_cell30	5753.538	4451.965	4618.518	12109.084	735.226	4496.318	3716.739	1521.434	1259.793	3895.645	1051.781	2127767.997	588.997
kin_afterCID_119	LT03B2_cell30	5814.423	4451.965	4666.773	12251.454	736.008	4539.461	3715.957	1539.841	1276.181	3935.680	1065.305	2127772.998	593.998
kin_afterCID_120	LT03B2_cell30	5753.596	4451.965	4618.658	12043.693	744.255	4490.973	3707.709	1533.116	1268.049	3903.992	1057.206	2127777.998	598.998
