# Supplementary material for: Mandipropamid as a chemical inducer of proximity for in vivo applications
Source: Nat Chem Biol. 2021 Dec 21;18(1):64–9. doi: 10.1038/s41589-021-00922-3 (PMC8709788; doi:10.1038/s41589-021-00922-3)
Supplement: Source Data Fig. 2 — Single-cell trajectories, luminescence intensities of luciferase assay and two-color RICS binding efficiencies. [file 41589_2021_922_MOESM21_ESM.zip › Figure_02/Figure_02bcd/Single-Cell Trajectories/ABAAM_5uM/exp03_ABAAM_LT03B3_cell26_intensities.csv]

name	cellID	ff_488nm_cell	area_cell	fullframe_488nm	ff_488nm_mito	area_mito	ff_488nm_cyto	area_cyto	ff_561nm_tf_cell	fullframe_561nm	ff_561nm_tf_mito	ff_561nm_tf_cyto	FrameTimeAbs	FrameTimeRel
t0_	LT03B3_cell26	6555.080	3391.336	4163.135	8654.368	532.460	6164.091	2858.875	1195.109	844.957	2951.464	867.991	2126494.000	-21.000
tend_	LT03B3_cell26	6095.910	3391.336	3884.366	11630.341	513.529	5108.321	2877.806	1130.909	806.237	2724.162	846.601	2127123.000	608.000
kin_afterCID_1	LT03B3_cell26	7124.228	3391.336	4508.214	9294.923	568.154	6687.384	2823.181	1233.267	868.191	3008.135	876.082	2126523.109	4.109
kin_afterCID_2	LT03B3_cell26	7043.551	3391.336	4462.071	9178.019	562.902	6618.582	2828.523	1229.572	867.078	3005.340	876.163	2126527.998	8.998
kin_afterCID_3	LT03B3_cell26	7038.379	3391.336	4460.886	9220.907	561.471	6605.345	2829.864	1222.604	861.497	2993.929	871.157	2126532.998	13.998
kin_afterCID_4	LT03B3_cell26	6902.097	3391.336	4375.673	9106.295	558.052	6467.952	2833.284	1227.273	867.163	3001.738	877.769	2126537.998	18.998
kin_afterCID_5	LT03B3_cell26	6917.449	3391.336	4385.791	9181.057	555.750	6473.802	2835.586	1207.371	852.596	2964.205	863.047	2126542.999	23.999
kin_afterCID_6	LT03B3_cell26	6905.573	3391.336	4376.755	9185.070	560.779	6453.272	2830.915	1212.379	857.949	2959.853	866.158	2126547.998	28.998
kin_afterCID_7	LT03B3_cell26	6983.836	3391.336	4425.380	9393.138	565.584	6501.606	2825.752	1214.793	858.579	2958.180	865.848	2126552.999	33.999
kin_afterCID_8	LT03B3_cell26	6864.338	3391.336	4352.286	9302.334	562.678	6379.371	2828.657	1193.541	844.035	2921.167	849.881	2126557.999	38.999
kin_afterCID_9	LT03B3_cell26	6927.920	3391.336	4391.984	9506.461	562.902	6414.751	2828.434	1200.570	847.116	2947.606	852.883	2126562.999	43.999
kin_afterCID_10	LT03B3_cell26	6909.873	3391.336	4381.901	9547.412	565.986	6381.420	2825.394	1198.694	846.340	2926.894	852.491	2126567.998	48.998
kin_afterCID_11	LT03B3_cell26	6782.092	3391.336	4301.541	9472.668	561.673	6248.028	2829.663	1209.867	855.436	2952.267	864.011	2126572.999	53.999
kin_afterCID_12	LT03B3_cell26	6850.191	3391.336	4343.111	9696.267	553.202	6295.442	2838.134	1191.639	842.755	2928.668	853.062	2126577.998	58.998
kin_afterCID_13	LT03B3_cell26	6792.084	3391.336	4310.781	9735.619	552.509	6219.196	2838.827	1205.874	853.634	2965.195	863.465	2126582.998	63.998
kin_afterCID_14	LT03B3_cell26	6925.494	3391.336	4391.266	10050.396	550.140	6320.421	2841.196	1195.063	844.311	2944.784	856.265	2126587.999	68.999
kin_afterCID_15	LT03B3_cell26	6847.609	3391.336	4343.544	10029.045	551.548	6229.706	2839.788	1186.916	837.726	2914.425	851.397	2126592.999	73.999
kin_afterCID_16	LT03B3_cell26	6829.043	3391.336	4332.550	10106.009	551.727	6192.339	2839.609	1192.161	843.940	2914.784	857.461	2126597.999	78.999
kin_afterCID_17	LT03B3_cell26	6821.537	3391.336	4326.859	10168.704	552.978	6169.431	2838.357	1186.573	839.563	2892.025	854.311	2126602.998	83.998
kin_afterCID_18	LT03B3_cell26	6739.667	3391.336	4274.874	10241.218	548.843	6063.570	2842.492	1173.190	830.660	2883.739	842.908	2126607.998	88.998
kin_afterCID_19	LT03B3_cell26	6795.915	3391.336	4311.600	10396.166	551.794	6096.297	2839.542	1188.538	843.479	2898.658	856.219	2126612.999	93.999
kin_afterCID_20	LT03B3_cell26	6794.153	3391.336	4308.127	10513.186	552.598	6070.193	2838.737	1184.532	839.242	2906.928	849.245	2126617.998	98.998
kin_afterCID_21	LT03B3_cell26	6755.317	3391.336	4286.283	10524.257	550.475	6025.008	2840.861	1182.198	837.199	2894.955	850.316	2126622.998	103.998
kin_afterCID_22	LT03B3_cell26	6645.207	3391.336	4218.149	10442.279	552.799	5905.423	2838.715	1185.682	837.489	2906.278	850.597	2126627.999	108.999
kin_afterCID_23	LT03B3_cell26	6686.778	3391.336	4243.888	10591.891	551.458	5928.468	2839.877	1185.769	840.381	2887.918	855.239	2126632.999	113.999
kin_afterCID_24	LT03B3_cell26	6680.061	3391.336	4240.138	10685.267	551.347	5902.503	2839.989	1185.614	839.246	2897.587	853.257	2126637.998	118.998
kin_afterCID_25	LT03B3_cell26	6677.679	3391.336	4237.704	10732.567	551.861	5889.370	2839.609	1188.957	841.940	2898.157	856.762	2126642.998	123.998
kin_afterCID_26	LT03B3_cell26	6747.171	3391.336	4281.519	10934.924	547.614	5940.658	2843.766	1185.939	840.399	2901.039	855.659	2126647.999	128.999
kin_afterCID_27	LT03B3_cell26	6796.375	3391.336	4311.763	11104.451	548.732	5964.752	2842.604	1186.002	842.040	2889.239	857.212	2126652.998	133.998
kin_afterCID_28	LT03B3_cell26	6718.882	3391.336	4263.409	11063.808	539.612	5896.720	2851.723	1171.939	830.525	2869.417	850.737	2126657.999	138.999
kin_afterCID_29	LT03B3_cell26	6695.057	3391.336	4250.262	11109.913	543.501	5852.494	2847.834	1170.636	831.062	2848.396	850.440	2126662.999	143.999
kin_afterCID_30	LT03B3_cell26	6699.992	3391.336	4251.914	11173.094	542.674	5847.859	2848.661	1170.433	830.861	2845.276	851.373	2126667.997	148.997
kin_afterCID_31	LT03B3_cell26	6636.654	3391.336	4212.667	11176.585	534.852	5786.591	2856.484	1163.992	826.001	2853.880	847.575	2126672.998	153.998
kin_afterCID_32	LT03B3_cell26	6622.786	3391.336	4204.150	11165.951	539.456	5763.410	2851.880	1167.116	829.381	2839.845	850.705	2126677.998	158.998
kin_afterCID_33	LT03B3_cell26	6647.180	3391.336	4220.149	11233.701	538.741	5780.970	2852.595	1180.841	835.838	2892.873	857.507	2126682.998	163.998
kin_afterCID_34	LT03B3_cell26	6625.303	3391.336	4205.701	11320.636	535.500	5744.877	2855.836	1167.044	828.655	2853.176	850.876	2126687.998	168.998
kin_afterCID_35	LT03B3_cell26	6753.876	3391.336	4285.723	11522.467	539.925	5850.925	2851.410	1180.534	835.468	2877.978	859.116	2126692.998	173.998
kin_afterCID_36	LT03B3_cell26	6685.593	3391.336	4244.657	11432.171	543.077	5780.564	2848.259	1172.933	832.667	2841.373	854.812	2126697.998	178.998
kin_afterCID_37	LT03B3_cell26	6705.542	3391.336	4256.750	11532.555	544.351	5782.605	2846.985	1176.485	833.784	2853.907	855.758	2126702.998	183.998
kin_afterCID_38	LT03B3_cell26	6632.458	3391.336	4210.318	11465.027	536.372	5724.548	2854.964	1162.491	824.201	2834.922	848.286	2126707.999	188.999
kin_afterCID_39	LT03B3_cell26	6680.882	3391.336	4239.071	11515.484	541.512	5762.230	2849.823	1173.192	833.428	2827.823	858.786	2126712.999	193.999
kin_afterCID_40	LT03B3_cell26	6601.598	3391.336	4192.702	11406.165	543.948	5683.762	2847.387	1177.932	835.590	2840.221	860.377	2126717.999	198.999
kin_afterCID_41	LT03B3_cell26	6605.088	3391.336	4194.184	11437.774	544.708	5679.963	2846.851	1177.146	833.899	2835.958	859.722	2126722.998	203.998
kin_afterCID_42	LT03B3_cell26	6683.710	3391.336	4242.633	11661.165	536.327	5748.672	2855.009	1174.068	832.215	2844.986	860.178	2126727.998	208.998
kin_afterCID_43	LT03B3_cell26	6643.129	3391.336	4217.976	11589.486	541.110	5704.072	2850.226	1161.092	824.067	2789.473	851.947	2126732.999	213.999
kin_afterCID_44	LT03B3_cell26	6684.976	3391.336	4244.214	11725.782	544.373	5721.113	2846.962	1165.646	826.939	2801.778	852.798	2126737.999	218.999
kin_afterCID_45	LT03B3_cell26	6654.707	3391.336	4223.464	11684.379	544.731	5692.221	2846.605	1167.027	826.378	2807.486	853.106	2126742.998	223.998
kin_afterCID_46	LT03B3_cell26	6637.924	3391.336	4214.236	11715.729	546.429	5662.615	2844.906	1167.653	828.565	2802.964	853.554	2126747.999	228.999
kin_afterCID_47	LT03B3_cell26	6631.556	3391.336	4210.082	11708.563	544.217	5661.104	2847.119	1166.863	829.387	2794.814	855.685	2126752.999	233.999
kin_afterCID_48	LT03B3_cell26	6655.736	3391.336	4226.022	11777.098	545.602	5673.835	2845.733	1162.043	825.011	2790.539	849.817	2126757.999	238.999
kin_afterCID_49	LT03B3_cell26	6618.582	3391.336	4202.880	11747.861	542.786	5641.206	2848.549	1162.549	825.649	2803.819	849.808	2126762.998	243.998
kin_afterCID_50	LT03B3_cell26	6559.475	3391.336	4165.575	11686.436	545.155	5577.164	2846.359	1175.717	832.351	2842.632	856.430	2126767.998	248.998
kin_afterCID_51	LT03B3_cell26	6686.673	3391.336	4245.286	11964.333	541.177	5684.572	2850.159	1167.042	829.034	2812.138	854.678	2126772.998	253.998
kin_afterCID_52	LT03B3_cell26	6704.446	3391.336	4256.681	12008.809	541.825	5695.839	2849.510	1170.144	831.629	2825.666	855.352	2126777.999	258.999
kin_afterCID_53	LT03B3_cell26	6647.906	3391.336	4222.687	11948.517	536.796	5651.126	2854.539	1163.619	827.996	2817.589	852.589	2126782.999	263.999
kin_afterCID_54	LT03B3_cell26	6663.555	3391.336	4230.262	11965.550	534.762	5671.000	2856.573	1164.000	826.177	2824.582	853.132	2126787.998	268.998
kin_afterCID_55	LT03B3_cell26	6608.629	3391.336	4197.300	11929.466	536.260	5609.233	2855.076	1160.120	825.041	2815.784	849.141	2126792.999	273.999
kin_afterCID_56	LT03B3_cell26	6708.771	3391.336	4259.608	12110.128	533.600	5700.223	2857.735	1167.392	828.422	2845.193	854.111	2126797.999	278.999
kin_afterCID_57	LT03B3_cell26	6674.480	3391.336	4236.413	12013.210	542.607	5657.593	2848.728	1164.598	826.894	2810.475	851.102	2126802.998	283.998
kin_afterCID_58	LT03B3_cell26	6653.003	3391.336	4226.288	12010.278	542.563	5632.684	2848.773	1169.218	830.627	2823.727	854.109	2126808.003	289.003
kin_afterCID_59	LT03B3_cell26	6618.685	3391.336	4203.519	12033.082	536.796	5600.507	2854.539	1158.797	824.100	2809.574	848.369	2126812.999	293.999
kin_afterCID_60	LT03B3_cell26	6667.870	3391.336	4235.038	12136.832	537.444	5637.956	2853.891	1167.751	828.277	2844.875	851.916	2126817.997	298.997
kin_afterCID_61	LT03B3_cell26	6618.660	3391.336	4205.692	12020.383	542.965	5588.383	2848.728	1168.338	830.037	2821.838	853.130	2126822.998	303.998
kin_afterCID_62	LT03B3_cell26	6555.026	3391.336	4164.117	11943.096	534.315	5547.358	2857.020	1153.621	820.128	2802.717	845.209	2126827.999	308.999
kin_afterCID_63	LT03B3_cell26	6617.321	3391.336	4202.198	12095.756	539.545	5580.827	2851.790	1159.576	824.485	2809.451	847.427	2126832.999	313.999
kin_afterCID_64	LT03B3_cell26	6619.856	3391.336	4206.527	12124.366	542.160	5572.421	2849.175	1162.532	825.135	2811.923	848.675	2126837.998	318.998
kin_afterCID_65	LT03B3_cell26	6590.028	3391.336	4186.204	12066.281	542.987	5546.077	2848.348	1165.183	826.108	2817.008	850.292	2126842.999	323.999
kin_afterCID_66	LT03B3_cell26	6576.870	3391.336	4179.203	12074.692	537.869	5540.549	2853.467	1157.554	823.353	2805.063	847.004	2126847.999	328.999
kin_afterCID_67	LT03B3_cell26	6508.230	3391.336	4135.690	11960.148	539.568	5476.702	2851.768	1155.347	820.669	2793.614	845.379	2126852.998	333.998
kin_afterCID_68	LT03B3_cell26	6575.358	3391.336	4179.544	12036.466	541.401	5537.914	2849.935	1171.924	832.200	2823.123	858.246	2126857.998	338.998
kin_afterCID_69	LT03B3_cell26	6500.419	3391.336	4131.733	11866.304	544.932	5473.143	2846.404	1174.737	834.531	2815.540	860.613	2126862.999	343.999
kin_afterCID_70	LT03B3_cell26	6600.647	3391.336	4193.304	12094.778	541.110	5557.597	2850.226	1165.966	830.239	2797.649	856.195	2126867.998	348.998
kin_afterCID_71	LT03B3_cell26	6617.805	3391.336	4204.056	12124.740	538.249	5578.894	2853.087	1152.620	821.966	2759.911	849.396	2126872.999	353.999
kin_afterCID_72	LT03B3_cell26	6535.437	3391.336	4152.484	11998.030	537.802	5505.908	2853.534	1156.557	822.923	2782.358	850.144	2126877.999	358.999
kin_afterCID_73	LT03B3_cell26	6516.634	3391.336	4142.306	11900.887	543.993	5487.957	2847.342	1164.575	825.925	2785.138	854.961	2126882.999	363.999
kin_afterCID_74	LT03B3_cell26	6626.434	3391.336	4209.038	12190.094	542.898	5566.028	2848.438	1165.925	827.203	2799.541	854.566	2126887.998	368.998
kin_afterCID_75	LT03B3_cell26	6530.412	3391.336	4149.930	11991.969	543.412	5488.293	2847.924	1158.621	822.720	2779.886	849.267	2126892.999	373.999
kin_afterCID_76	LT03B3_cell26	6510.519	3391.336	4137.251	12015.412	540.506	5466.600	2850.963	1153.104	820.811	2767.096	847.090	2126897.998	378.998
kin_afterCID_77	LT03B3_cell26	6562.684	3391.336	4169.575	12050.841	551.056	5497.901	2840.280	1170.210	831.408	2789.987	855.949	2126902.999	383.999
kin_afterCID_78	LT03B3_cell26	6528.484	3391.336	4148.806	12000.651	547.055	5475.993	2844.280	1153.739	821.759	2748.079	847.091	2126907.998	388.998
kin_afterCID_79	LT03B3_cell26	6530.626	3391.336	4149.919	12068.223	543.166	5474.566	2848.169	1152.624	819.718	2762.646	845.582	2126912.999	393.999
kin_afterCID_80	LT03B3_cell26	6526.520	3391.336	4147.241	12014.607	548.620	5467.366	2842.716	1152.029	818.918	2746.314	844.346	2126917.998	398.998
kin_afterCID_81	LT03B3_cell26	6577.846	3391.336	4178.603	12120.771	553.895	5495.816	2837.441	1165.001	826.776	2765.747	852.521	2126922.999	403.999
kin_afterCID_82	LT03B3_cell26	6589.188	3391.336	4186.302	12125.203	548.262	5521.388	2843.208	1150.099	818.767	2730.898	845.250	2126927.999	408.999
kin_afterCID_83	LT03B3_cell26	6602.853	3391.336	4195.370	12123.745	551.190	5531.408	2840.145	1158.824	822.915	2758.102	848.451	2126932.998	413.998
kin_afterCID_84	LT03B3_cell26	6493.934	3391.336	4126.295	11993.051	543.904	5443.517	2847.432	1150.462	819.533	2740.706	846.700	2126937.999	418.999
kin_afterCID_85	LT03B3_cell26	6576.521	3391.336	4178.314	12106.102	547.413	5512.159	2843.923	1162.549	825.571	2764.342	854.228	2126942.999	423.999
kin_afterCID_86	LT03B3_cell26	6582.953	3391.336	4182.351	12157.993	551.838	5499.479	2839.497	1165.344	829.068	2767.385	853.997	2126947.998	428.998
kin_afterCID_87	LT03B3_cell26	6553.505	3391.336	4166.058	12101.180	543.457	5494.850	2847.879	1150.364	817.754	2740.231	846.972	2126952.998	433.998
kin_afterCID_88	LT03B3_cell26	6625.693	3391.336	4209.334	12305.181	544.843	5538.592	2846.493	1159.003	823.904	2775.648	849.563	2126957.998	438.998
kin_afterCID_89	LT03B3_cell26	6570.294	3391.336	4173.901	12169.265	548.575	5489.846	2842.761	1156.599	821.624	2761.338	846.929	2126962.998	443.998
kin_afterCID_90	LT03B3_cell26	6554.904	3391.336	4163.186	12239.945	536.819	5485.779	2854.517	1149.926	819.023	2759.505	847.229	2126967.999	448.999
kin_afterCID_91	LT03B3_cell26	6516.082	3391.336	4140.312	12178.186	540.484	5442.622	2850.851	1164.227	827.712	2801.935	853.739	2126972.998	453.998
kin_afterCID_92	LT03B3_cell26	6589.993	3391.336	4186.440	12264.321	545.871	5501.437	2845.465	1156.074	821.291	2782.054	844.148	2126977.998	458.998
kin_afterCID_93	LT03B3_cell26	6482.089	3391.336	4119.654	12065.024	548.709	5404.421	2842.626	1161.168	825.670	2776.729	849.318	2126982.999	463.999
kin_afterCID_94	LT03B3_cell26	6596.035	3391.336	4191.986	12295.761	540.663	5515.016	2850.673	1150.605	818.896	2764.748	844.464	2126987.998	468.998
kin_afterCID_95	LT03B3_cell26	6562.563	3391.336	4170.977	12286.272	538.584	5481.957	2852.751	1155.267	822.908	2775.583	849.360	2126992.999	473.999
kin_afterCID_96	LT03B3_cell26	6500.782	3391.336	4133.005	12115.667	542.540	5431.452	2848.795	1145.648	816.190	2740.345	841.945	2126997.999	478.999
kin_afterCID_97	LT03B3_cell26	6474.272	3391.336	4113.990	12091.659	539.858	5410.755	2851.477	1150.514	817.850	2758.652	846.052	2127002.997	483.997
kin_afterCID_98	LT03B3_cell26	6508.234	3391.336	4137.633	12179.716	539.300	5435.593	2852.170	1148.429	817.020	2766.552	842.447	2127007.999	488.999
kin_afterCID_99	LT03B3_cell26	6507.595	3391.336	4135.109	12182.460	538.853	5435.181	2852.751	1148.356	817.074	2758.361	844.207	2127012.998	493.998
kin_afterCID_100	LT03B3_cell26	6500.111	3391.336	4129.208	12091.849	536.394	5449.521	2854.942	1142.180	812.557	2736.160	842.699	2127017.998	498.998
kin_afterCID_101	LT03B3_cell26	6485.987	3391.336	4120.696	12083.363	540.551	5424.641	2850.784	1154.782	821.508	2748.997	852.495	2127022.998	503.998
kin_afterCID_102	LT03B3_cell26	6503.427	3391.336	4132.998	12136.425	540.953	5434.381	2850.382	1144.795	814.221	2741.937	841.685	2127027.998	508.998
kin_afterCID_103	LT03B3_cell26	6537.755	3391.336	4154.052	12193.760	546.675	5450.807	2844.660	1155.775	821.329	2764.859	846.547	2127032.999	513.999
kin_afterCID_104	LT03B3_cell26	6560.289	3391.336	4164.973	12260.094	542.719	5474.361	2848.616	1148.423	818.246	2745.087	844.226	2127037.998	518.998
kin_afterCID_105	LT03B3_cell26	6559.654	3391.336	4166.649	12261.730	547.390	5462.143	2843.945	1154.322	819.703	2763.548	844.585	2127042.998	523.998
kin_afterCID_106	LT03B3_cell26	6544.393	3391.336	4155.860	12268.330	543.479	5452.049	2847.856	1162.121	826.686	2784.781	852.456	2127047.998	528.998
kin_afterCID_107	LT03B3_cell26	6505.846	3391.336	4133.697	12173.452	544.597	5421.602	2846.739	1154.308	820.594	2767.994	845.601	2127052.999	533.999
kin_afterCID_108	LT03B3_cell26	6539.239	3391.336	4156.032	12249.844	548.620	5437.141	2842.716	1147.378	815.525	2749.783	838.128	2127057.998	538.998
kin_afterCID_109	LT03B3_cell26	6540.550	3391.336	4155.303	12239.679	551.995	5432.585	2839.341	1160.284	824.159	2771.302	847.086	2127062.998	543.998
kin_afterCID_110	LT03B3_cell26	6523.269	3391.336	4143.264	12221.921	546.094	5429.512	2845.241	1153.560	819.092	2763.351	844.589	2127067.999	548.999
kin_afterCID_111	LT03B3_cell26	6535.092	3391.336	4150.782	12252.610	547.748	5433.751	2843.588	1153.383	820.076	2751.419	845.561	2127072.998	553.998
kin_afterCID_112	LT03B3_cell26	6489.109	3391.336	4123.586	12171.939	541.535	5409.226	2849.801	1149.821	817.203	2747.286	846.262	2127077.999	558.999
kin_afterCID_113	LT03B3_cell26	6505.086	3391.336	4133.157	12237.825	543.412	5411.223	2847.924	1146.835	815.897	2746.718	841.562	2127082.999	563.999
kin_afterCID_114	LT03B3_cell26	6411.889	3391.336	4076.940	12044.328	548.620	5324.668	2842.850	1155.876	819.958	2769.287	844.495	2127087.999	568.999
kin_afterCID_115	LT03B3_cell26	6373.000	3391.336	4052.174	11936.713	553.045	5288.902	2838.290	1162.285	826.217	2772.185	848.593	2127092.999	573.999
kin_afterCID_116	LT03B3_cell26	6446.039	3391.336	4097.498	12116.301	552.174	5343.260	2839.162	1158.112	822.196	2766.940	845.220	2127097.998	578.998
kin_afterCID_117	LT03B3_cell26	6489.631	3391.336	4123.038	12145.088	545.535	5405.288	2845.934	1151.354	821.393	2737.912	847.208	2127102.998	583.998
kin_afterCID_118	LT03B3_cell26	6427.312	3391.336	4085.804	12039.538	552.799	5334.342	2838.536	1155.808	820.962	2754.788	844.410	2127107.998	588.998
kin_afterCID_119	LT03B3_cell26	6514.542	3391.336	4139.381	12252.914	541.646	5423.838	2849.689	1155.700	821.958	2769.338	848.992	2127113.000	594.000
kin_afterCID_120	LT03B3_cell26	6497.340	3391.336	4127.790	12251.022	543.926	5398.243	2847.409	1152.499	819.163	2763.663	844.726	2127117.998	598.998
