# Supplementary material for: Mandipropamid as a chemical inducer of proximity for in vivo applications
Source: Nat Chem Biol. 2021 Dec 21;18(1):64–9. doi: 10.1038/s41589-021-00922-3 (PMC8709788; doi:10.1038/s41589-021-00922-3)
Supplement: Source Data Fig. 2 — Single-cell trajectories, luminescence intensities of luciferase assay and two-color RICS binding efficiencies. [file 41589_2021_922_MOESM21_ESM.zip › Figure_02/Figure_02bcd/Single-Cell Trajectories/ABAAM_5uM/exp03_ABAAM_LT03B4_cell22_intensities.csv]

name	cellID	ff_488nm_cell	area_cell	fullframe_488nm	ff_488nm_mito	area_mito	ff_488nm_cyto	area_cyto	ff_561nm_tf_cell	fullframe_561nm	ff_561nm_tf_mito	ff_561nm_tf_cyto	FrameTimeAbs	FrameTimeRel
t0_	LT03B4_cell22	5430.345	4821.667	4640.631	8149.735	573.697	5063.085	4247.970	981.737	869.850	2980.014	711.866	2125839.000	-16.000
tend_	LT03B4_cell22	5074.720	4821.667	4338.836	13955.427	558.722	3910.771	4262.945	969.896	859.722	2989.260	705.228	2126466.000	611.000
kin_afterCID_1	LT03B4_cell22	5783.480	4821.667	4937.192	8558.135	598.328	5390.389	4223.340	1006.350	890.663	3064.368	714.787	2125863.109	4.109
kin_afterCID_2	LT03B4_cell22	5743.566	4821.667	4905.006	8451.323	597.344	5360.673	4224.323	1008.969	892.853	3062.813	718.543	2125868.003	9.003
kin_afterCID_3	LT03B4_cell22	5755.622	4821.667	4914.968	8576.855	591.265	5361.311	4230.402	1002.396	887.438	3044.597	716.966	2125872.999	13.999
kin_afterCID_4	LT03B4_cell22	5752.866	4821.667	4911.728	8637.758	599.557	5343.200	4222.110	1001.245	885.889	3038.826	711.900	2125877.998	18.998
kin_afterCID_5	LT03B4_cell22	5768.459	4821.667	4924.802	8751.943	598.395	5345.729	4223.273	1007.624	891.717	3057.963	717.112	2125882.998	23.998
kin_afterCID_6	LT03B4_cell22	5713.592	4821.667	4878.799	8828.206	596.093	5274.220	4225.575	1007.829	892.849	3052.074	719.452	2125887.999	28.999
kin_afterCID_7	LT03B4_cell22	5736.111	4821.667	4897.847	9028.181	594.662	5272.977	4227.005	1000.913	886.191	3052.429	712.302	2125892.998	33.998
kin_afterCID_8	LT03B4_cell22	5685.198	4821.667	4854.857	9164.102	591.175	5199.051	4230.492	994.361	880.529	3026.991	710.319	2125897.999	38.999
kin_afterCID_9	LT03B4_cell22	5665.683	4821.667	4838.084	9307.451	589.074	5158.838	4232.593	992.973	879.617	3029.489	709.539	2125902.998	43.998
kin_afterCID_10	LT03B4_cell22	5634.364	4821.667	4810.590	9449.604	590.438	5101.975	4231.229	986.645	874.346	2998.799	705.864	2125907.998	48.998
kin_afterCID_11	LT03B4_cell22	5585.354	4821.667	4769.310	9529.595	592.651	5032.611	4229.017	996.558	881.910	3038.857	710.352	2125912.999	53.999
kin_afterCID_12	LT03B4_cell22	5636.656	4821.667	4812.866	9849.058	588.896	5050.595	4232.772	989.079	876.138	3013.434	707.435	2125917.999	58.999
kin_afterCID_13	LT03B4_cell22	5607.386	4821.667	4788.445	10030.762	584.984	4996.416	4236.906	987.227	875.271	2997.181	709.703	2125922.998	63.998
kin_afterCID_14	LT03B4_cell22	5599.145	4821.667	4780.737	10279.068	583.017	4955.432	4238.650	978.927	867.106	2993.742	701.794	2125927.998	68.998
kin_afterCID_15	LT03B4_cell22	5665.142	4821.667	4836.709	10552.366	586.370	4988.513	4235.297	992.246	878.720	3020.219	711.476	2125932.999	73.999
kin_afterCID_16	LT03B4_cell22	5694.903	4821.667	4862.257	10818.942	588.069	4983.148	4233.599	991.325	877.946	3014.440	710.304	2125937.998	78.998
kin_afterCID_17	LT03B4_cell22	5666.060	4821.667	4837.924	10957.019	584.537	4936.141	4237.130	990.917	878.200	3006.991	712.788	2125942.999	83.999
kin_afterCID_18	LT03B4_cell22	5627.686	4821.667	4805.762	11074.144	584.627	4876.184	4237.041	978.120	866.809	2962.622	704.298	2125947.998	88.998
kin_afterCID_19	LT03B4_cell22	5696.162	4821.667	4862.803	11378.878	590.639	4902.871	4231.028	991.855	878.052	3014.009	709.568	2125952.998	93.998
kin_afterCID_20	LT03B4_cell22	5591.272	4821.667	4774.543	11317.471	590.058	4792.807	4231.609	994.576	880.687	3019.610	712.204	2125957.999	98.999
kin_afterCID_21	LT03B4_cell22	5619.382	4821.667	4798.637	11593.764	588.158	4789.366	4233.509	986.393	874.077	2994.822	707.364	2125962.999	103.999
kin_afterCID_22	LT03B4_cell22	5637.841	4821.667	4813.095	11819.057	585.722	4783.139	4235.945	983.253	871.202	2988.008	706.047	2125967.999	108.999
kin_afterCID_23	LT03B4_cell22	5603.553	4821.667	4784.510	11842.710	589.365	4734.726	4232.302	984.848	872.732	2986.822	706.065	2125972.998	113.998
kin_afterCID_24	LT03B4_cell22	5623.776	4821.667	4801.702	11976.527	590.863	4736.568	4230.805	987.262	874.010	3000.231	706.136	2125977.999	118.999
kin_afterCID_25	LT03B4_cell22	5670.023	4821.667	4841.230	12244.767	586.214	4760.037	4235.454	978.231	866.850	2972.079	702.269	2125983.003	124.003
kin_afterCID_26	LT03B4_cell22	5554.370	4821.667	4743.159	12051.354	590.773	4647.176	4230.894	993.338	879.632	3011.089	711.593	2125987.999	128.999
kin_afterCID_27	LT03B4_cell22	5599.165	4821.667	4780.661	12237.763	588.136	4676.909	4233.532	985.054	871.912	2993.310	706.061	2125992.998	133.998
kin_afterCID_28	LT03B4_cell22	5597.935	4821.667	4779.609	12408.799	582.883	4661.360	4238.784	989.534	876.909	3002.309	712.754	2125997.998	138.998
kin_afterCID_29	LT03B4_cell22	5563.008	4821.667	4750.011	12429.914	581.833	4620.662	4239.834	978.174	866.526	2975.164	704.127	2126002.999	143.999
kin_afterCID_30	LT03B4_cell22	5559.951	4821.667	4747.580	12516.141	580.134	4608.520	4241.533	983.029	870.867	2992.467	708.189	2126007.999	148.999
kin_afterCID_31	LT03B4_cell22	5540.684	4821.667	4731.336	12586.499	578.927	4579.274	4242.740	980.711	869.500	2981.699	707.673	2126012.999	153.999
kin_afterCID_32	LT03B4_cell22	5589.503	4821.667	4772.286	12635.236	589.745	4607.635	4231.922	986.238	873.446	2984.530	707.763	2126017.997	158.997
kin_afterCID_33	LT03B4_cell22	5612.558	4821.667	4791.917	12846.314	586.571	4610.665	4235.096	989.189	875.901	3013.740	708.783	2126022.998	163.998
kin_afterCID_34	LT03B4_cell22	5534.356	4821.667	4725.417	12734.342	583.420	4543.235	4238.248	986.626	873.476	3006.433	708.588	2126027.998	168.998
kin_afterCID_35	LT03B4_cell22	5542.961	4821.667	4732.383	12820.270	585.185	4537.746	4236.482	978.977	867.789	2965.053	704.641	2126032.999	173.999
kin_afterCID_36	LT03B4_cell22	5600.476	4821.667	4781.677	12963.193	586.370	4581.120	4235.297	991.089	878.035	3004.139	712.385	2126037.999	178.999
kin_afterCID_37	LT03B4_cell22	5579.282	4821.667	4763.801	12975.810	586.974	4554.045	4234.694	985.840	873.405	2988.899	708.194	2126042.997	183.997
kin_afterCID_38	LT03B4_cell22	5575.823	4821.667	4760.131	13075.620	584.291	4541.677	4237.376	985.997	872.966	3014.107	706.341	2126047.999	188.999
kin_afterCID_39	LT03B4_cell22	5509.554	4821.667	4704.476	12937.892	586.147	4481.559	4235.521	993.016	879.611	3023.276	712.051	2126052.999	193.999
kin_afterCID_40	LT03B4_cell22	5575.157	4821.667	4759.957	13165.572	580.894	4535.434	4240.773	982.410	870.458	2997.154	706.434	2126057.999	198.999
kin_afterCID_41	LT03B4_cell22	5542.058	4821.667	4732.257	13154.763	579.732	4501.654	4241.935	979.313	868.288	2976.760	706.328	2126062.999	203.999
kin_afterCID_42	LT03B4_cell22	5598.707	4821.667	4779.918	13323.554	581.721	4538.857	4239.946	987.916	875.072	3013.443	710.014	2126067.999	208.999
kin_afterCID_43	LT03B4_cell22	5507.325	4821.667	4702.503	13154.290	585.342	4450.727	4236.325	994.260	880.963	3034.512	712.354	2126072.999	213.999
kin_afterCID_44	LT03B4_cell22	5481.646	4821.667	4680.688	13245.129	574.189	4432.151	4247.478	978.340	867.056	2997.129	705.433	2126077.998	218.998
kin_afterCID_45	LT03B4_cell22	5506.133	4821.667	4701.772	13300.875	574.882	4450.969	4246.785	984.947	872.794	3014.162	710.255	2126082.999	223.999
kin_afterCID_46	LT03B4_cell22	5507.295	4821.667	4702.360	13283.894	580.447	4443.001	4241.220	987.710	874.719	3020.788	709.466	2126087.998	228.998
kin_afterCID_47	LT03B4_cell22	5457.791	4821.667	4660.151	13179.266	576.044	4410.145	4245.623	978.598	867.901	2966.385	708.896	2126092.999	233.999
kin_afterCID_48	LT03B4_cell22	5488.209	4821.667	4685.920	13342.758	575.686	4423.258	4245.981	974.110	863.528	2963.883	704.328	2126097.998	238.998
kin_afterCID_49	LT03B4_cell22	5463.205	4821.667	4665.588	13254.952	583.375	4390.718	4238.292	981.572	869.384	2992.151	704.828	2126102.999	243.999
kin_afterCID_50	LT03B4_cell22	5529.661	4821.667	4721.482	13551.936	575.843	4441.634	4245.824	976.147	864.916	2994.243	702.441	2126107.999	248.999
kin_afterCID_51	LT03B4_cell22	5556.497	4821.667	4744.591	13606.276	576.312	4463.729	4245.355	987.074	874.505	3023.192	710.669	2126112.999	253.999
kin_afterCID_52	LT03B4_cell22	5512.640	4821.667	4707.731	13597.756	574.591	4418.797	4247.076	979.790	867.813	3015.874	704.326	2126117.999	258.999
kin_afterCID_53	LT03B4_cell22	5547.957	4821.667	4737.365	13644.359	577.609	4446.051	4244.059	989.234	876.835	3021.611	712.631	2126122.998	263.998
kin_afterCID_54	LT03B4_cell22	5496.030	4821.667	4693.073	13570.959	571.038	4411.229	4250.630	994.721	881.684	3047.659	718.925	2126127.998	268.998
kin_afterCID_55	LT03B4_cell22	5435.831	4821.667	4642.496	13435.185	573.049	4356.887	4248.618	974.648	863.901	2980.843	704.055	2126132.999	273.999
kin_afterCID_56	LT03B4_cell22	5526.410	4821.667	4718.753	13628.791	578.413	4421.946	4243.254	980.571	868.636	2997.988	705.569	2126137.999	278.999
kin_afterCID_57	LT03B4_cell22	5528.264	4821.667	4720.381	13650.137	577.162	4423.864	4244.506	984.033	872.454	2990.089	711.253	2126142.999	283.999
kin_afterCID_58	LT03B4_cell22	5521.507	4821.667	4715.262	13684.274	576.223	4413.597	4245.444	982.266	870.602	2996.341	708.900	2126147.999	288.999
kin_afterCID_59	LT03B4_cell22	5539.844	4821.667	4730.877	13703.286	576.513	4431.207	4245.154	984.680	872.606	2994.818	711.693	2126152.998	293.998
kin_afterCID_60	LT03B4_cell22	5559.871	4821.667	4747.511	13826.658	579.173	4431.313	4242.494	982.570	869.970	3008.323	706.020	2126157.998	298.998
kin_afterCID_61	LT03B4_cell22	5501.636	4821.667	4697.933	13701.421	578.927	4382.764	4242.740	980.265	868.564	2989.802	706.061	2126162.998	303.998
kin_afterCID_62	LT03B4_cell22	5431.289	4821.667	4638.515	13527.959	579.106	4326.100	4242.561	979.219	868.096	2975.722	706.698	2126167.999	308.999
kin_afterCID_63	LT03B4_cell22	5429.997	4821.667	4636.944	13524.707	579.754	4323.670	4241.913	991.630	878.419	3018.950	714.550	2126172.998	313.998
kin_afterCID_64	LT03B4_cell22	5405.623	4821.667	4616.809	13446.472	581.319	4303.285	4240.348	988.698	875.835	3002.870	712.571	2126177.998	318.998
kin_afterCID_65	LT03B4_cell22	5469.554	4821.667	4670.413	13645.517	578.994	4353.786	4242.673	982.537	870.672	2981.527	709.737	2126182.999	323.999
kin_afterCID_66	LT03B4_cell22	5507.736	4821.667	4702.855	13816.441	576.513	4379.086	4245.511	985.654	872.991	3008.988	710.880	2126187.998	328.998
kin_afterCID_67	LT03B4_cell22	5500.353	4821.667	4696.479	13793.963	578.704	4369.176	4242.964	983.783	871.416	2998.294	709.021	2126193.002	334.002
kin_afterCID_68	LT03B4_cell22	5429.024	4821.667	4637.069	13571.300	582.302	4310.633	4239.365	981.849	869.224	2988.830	706.178	2126197.999	338.999
kin_afterCID_69	LT03B4_cell22	5432.551	4821.667	4638.862	13645.465	579.218	4311.249	4242.449	977.629	865.802	2975.893	704.808	2126202.999	343.999
kin_afterCID_70	LT03B4_cell22	5448.277	4821.667	4652.933	13690.214	580.157	4320.940	4241.511	977.498	866.320	2965.811	705.535	2126207.999	348.999
kin_afterCID_71	LT03B4_cell22	5492.801	4821.667	4690.747	13833.853	581.051	4349.907	4240.617	987.241	874.627	2997.158	711.841	2126212.998	353.998
kin_afterCID_72	LT03B4_cell22	5430.056	4821.667	4637.383	13810.802	573.988	4297.568	4247.680	974.915	863.700	2982.389	703.646	2126217.999	358.999
kin_afterCID_73	LT03B4_cell22	5387.618	4821.667	4601.257	13651.280	577.698	4262.751	4243.969	982.324	869.870	3001.695	707.443	2126222.999	363.999
kin_afterCID_74	LT03B4_cell22	5452.638	4821.667	4656.815	13858.229	580.112	4303.016	4241.555	988.460	875.871	3012.660	711.613	2126227.999	368.999
kin_afterCID_75	LT03B4_cell22	5477.202	4821.667	4676.879	13974.784	576.916	4322.272	4244.752	986.114	873.993	3009.238	711.145	2126232.998	373.998
kin_afterCID_76	LT03B4_cell22	5461.694	4821.667	4663.828	13945.769	581.252	4298.746	4240.416	977.614	865.697	2994.468	701.156	2126237.999	378.999
kin_afterCID_77	LT03B4_cell22	5480.178	4821.667	4679.969	14003.313	581.386	4311.569	4240.281	974.805	863.156	2981.164	699.712	2126242.998	383.998
kin_afterCID_78	LT03B4_cell22	5485.289	4821.667	4683.990	14054.363	580.961	4311.357	4240.706	988.310	875.697	3017.675	710.294	2126247.997	388.997
kin_afterCID_79	LT03B4_cell22	5507.321	4821.667	4702.526	14124.426	582.593	4323.038	4239.075	978.666	866.342	3000.065	700.857	2126252.998	393.998
kin_afterCID_80	LT03B4_cell22	5410.252	4821.667	4620.567	13833.554	584.359	4248.612	4237.309	975.008	864.002	2962.197	700.958	2126257.998	398.998
kin_afterCID_81	LT03B4_cell22	5375.669	4821.667	4591.407	13833.647	579.285	4220.757	4242.382	974.814	863.872	2969.305	702.472	2126262.998	403.998
kin_afterCID_82	LT03B4_cell22	5449.075	4821.667	4653.354	14073.882	581.207	4266.940	4240.460	982.449	869.656	3009.056	704.678	2126267.999	408.999
kin_afterCID_83	LT03B4_cell22	5442.765	4821.667	4648.094	14134.161	575.753	4264.196	4245.914	970.245	859.846	2967.811	699.371	2126272.998	413.998
kin_afterCID_84	LT03B4_cell22	5358.642	4821.667	4576.990	13916.761	574.949	4199.987	4246.718	973.389	862.814	2965.520	703.681	2126277.998	418.998
kin_afterCID_85	LT03B4_cell22	5377.550	4821.667	4592.061	13976.209	576.268	4210.374	4245.400	985.623	872.931	3020.517	709.408	2126282.998	423.998
kin_afterCID_86	LT03B4_cell22	5379.563	4821.667	4595.282	13995.067	573.675	4216.072	4247.992	989.730	877.029	3026.620	714.656	2126287.999	428.999
kin_afterCID_87	LT03B4_cell22	5459.251	4821.667	4662.035	14157.281	578.212	4274.060	4243.455	991.694	878.436	3024.792	714.665	2126292.998	433.998
kin_afterCID_88	LT03B4_cell22	5409.762	4821.667	4620.705	14094.151	570.211	4245.001	4251.457	971.002	860.337	2972.113	702.610	2126297.998	438.998
kin_afterCID_89	LT03B4_cell22	5358.765	4821.667	4577.375	14021.844	573.206	4189.936	4248.462	972.876	862.592	2974.009	702.882	2126302.999	443.999
kin_afterCID_90	LT03B4_cell22	5381.168	4821.667	4596.564	14018.470	575.329	4210.916	4246.338	972.087	861.259	2968.759	701.562	2126307.998	448.998
kin_afterCID_91	LT03B4_cell22	5431.019	4821.667	4638.557	14139.107	579.754	4240.860	4241.913	981.067	869.327	2986.701	706.952	2126312.999	453.999
kin_afterCID_92	LT03B4_cell22	5390.459	4821.667	4603.731	14112.322	576.916	4205.047	4244.752	974.062	863.493	2972.131	702.499	2126317.998	458.998
kin_afterCID_93	LT03B4_cell22	5355.622	4821.667	4575.204	14054.134	574.815	4178.272	4246.853	981.966	869.351	3018.579	706.309	2126322.998	463.998
kin_afterCID_94	LT03B4_cell22	5402.543	4821.667	4615.425	14158.366	577.363	4211.468	4244.305	987.726	874.759	3026.321	710.411	2126327.999	468.999
kin_afterCID_95	LT03B4_cell22	5344.569	4821.667	4565.116	14079.578	574.815	4162.279	4246.853	986.030	873.181	3032.241	709.074	2126332.999	473.999
kin_afterCID_96	LT03B4_cell22	5412.586	4821.667	4622.918	14194.014	577.564	4217.554	4244.103	987.860	875.118	3018.854	711.470	2126337.999	478.999
kin_afterCID_97	LT03B4_cell22	5343.649	4821.667	4564.438	14091.345	575.262	4158.596	4246.406	981.143	868.696	3018.438	705.149	2126342.998	483.998
kin_afterCID_98	LT03B4_cell22	5363.328	4821.667	4581.637	14148.282	576.111	4171.232	4245.556	980.235	868.494	3006.041	705.339	2126347.999	488.999
kin_afterCID_99	LT03B4_cell22	5389.299	4821.667	4603.648	14301.443	569.205	4196.383	4252.463	983.053	871.043	3022.994	710.000	2126352.998	493.998
kin_afterCID_100	LT03B4_cell22	5334.999	4821.667	4557.445	14100.195	573.094	4152.655	4248.574	982.919	870.530	3019.778	708.165	2126357.999	498.999
kin_afterCID_101	LT03B4_cell22	5453.478	4821.667	4658.141	14367.322	577.653	4240.214	4244.014	989.860	876.964	3023.416	713.072	2126362.999	503.999
kin_afterCID_102	LT03B4_cell22	5370.495	4821.667	4586.739	14181.692	580.894	4163.552	4240.773	988.367	875.909	3012.118	711.157	2126367.998	508.998
kin_afterCID_103	LT03B4_cell22	5385.350	4821.667	4600.310	14309.771	571.909	4184.350	4249.758	977.628	866.604	2995.748	706.041	2126372.999	513.999
kin_afterCID_104	LT03B4_cell22	5360.775	4821.667	4578.761	14138.874	584.046	4150.943	4237.622	990.206	877.480	3011.483	711.626	2126377.999	518.999
kin_afterCID_105	LT03B4_cell22	5337.953	4821.667	4559.714	14236.432	574.010	4135.451	4247.657	976.543	865.866	2988.266	704.687	2126382.999	523.999
kin_afterCID_106	LT03B4_cell22	5364.940	4821.667	4582.914	14320.300	575.753	4150.577	4245.914	969.541	859.120	2977.295	697.286	2126387.998	528.998
kin_afterCID_107	LT03B4_cell22	5444.584	4821.667	4651.112	14478.971	578.234	4213.507	4243.433	982.343	869.982	3014.013	705.496	2126392.999	533.999
kin_afterCID_108	LT03B4_cell22	5342.005	4821.667	4564.470	14201.903	574.144	4144.399	4247.523	984.616	872.564	3007.005	711.247	2126397.999	538.999
kin_afterCID_109	LT03B4_cell22	5336.613	4821.667	4559.190	14228.120	578.525	4124.314	4243.142	984.282	871.292	3027.609	705.687	2126402.998	543.998
kin_afterCID_110	LT03B4_cell22	5427.182	4821.667	4635.212	14538.158	576.022	4191.063	4245.646	984.157	871.701	3025.088	707.257	2126407.999	548.999
kin_afterCID_111	LT03B4_cell22	5432.878	4821.667	4641.436	14589.203	577.206	4187.705	4244.461	985.993	873.197	3037.467	707.012	2126412.999	553.999
kin_afterCID_112	LT03B4_cell22	5432.788	4821.667	4641.042	14574.760	577.363	4189.184	4244.305	989.398	876.745	3033.635	711.315	2126417.998	558.998
kin_afterCID_113	LT03B4_cell22	5356.587	4821.667	4576.329	14365.498	579.687	4125.475	4241.980	979.094	867.554	3000.200	702.900	2126422.999	563.999
kin_afterCID_114	LT03B4_cell22	5375.371	4821.667	4592.679	14450.017	579.911	4134.733	4241.757	981.324	869.005	3020.708	702.511	2126428.002	569.002
kin_afterCID_115	LT03B4_cell22	5376.219	4821.667	4593.227	14423.465	577.542	4145.068	4244.126	983.976	871.621	3013.934	707.739	2126432.999	573.999
kin_afterCID_116	LT03B4_cell22	5309.239	4821.667	4536.915	14287.989	572.803	4098.784	4248.864	976.683	865.390	2995.679	704.495	2126437.999	578.999
kin_afterCID_117	LT03B4_cell22	5355.259	4821.667	4576.005	14432.681	575.910	4123.965	4245.757	988.595	876.415	3020.903	712.925	2126442.999	583.999
kin_afterCID_118	LT03B4_cell22	5413.150	4821.667	4624.819	14595.344	578.324	4161.712	4243.343	991.390	878.130	3046.879	711.248	2126447.999	588.999
kin_afterCID_119	LT03B4_cell22	5321.440	4821.667	4546.926	14402.697	576.066	4089.245	4245.601	977.898	866.771	3001.255	703.358	2126452.999	593.999
kin_afterCID_120	LT03B4_cell22	5351.427	4821.667	4572.842	14503.787	577.922	4105.041	4243.746	987.017	874.825	3033.249	708.357	2126457.998	598.998
