# Supplementary material for: Mandipropamid as a chemical inducer of proximity for in vivo applications
Source: Nat Chem Biol. 2021 Dec 21;18(1):64–9. doi: 10.1038/s41589-021-00922-3 (PMC8709788; doi:10.1038/s41589-021-00922-3)
Supplement: Source Data Fig. 2 — Single-cell trajectories, luminescence intensities of luciferase assay and two-color RICS binding efficiencies. [file 41589_2021_922_MOESM21_ESM.zip › Figure_02/Figure_02bcd/Single-Cell Trajectories/ABAAM_5uM/exp04_ABAAM_LT02A2_cell09_intensities.csv]

name	cellID	ff_488nm_cell	area_cell	fullframe_488nm	ff_488nm_mito	area_mito	ff_488nm_cyto	area_cyto	ff_561nm_tf_cell	fullframe_561nm	ff_561nm_tf_mito	ff_561nm_tf_cyto	FrameTimeAbs	FrameTimeRel
t0_	LT02A2_cell09	5689.434	2615.227	3019.902	10034.925	342.451	5034.675	2272.775	1067.125	689.309	2860.998	796.832	2221652.000	-15.000
tend_	LT02A2_cell09	5292.590	2615.227	2819.470	16648.261	301.073	3815.166	2314.199	1114.682	711.494	3311.114	828.922	2222310.000	643.000
kin_afterCID_1	LT02A2_cell09	6044.431	2615.227	3185.672	10728.749	359.825	5297.099	2255.402	1098.473	705.731	2928.892	806.450	2221675.080	4.080
kin_afterCID_2	LT02A2_cell09	6025.825	2615.227	3178.862	10719.300	363.981	5266.985	2251.245	1107.049	712.900	2938.331	810.968	2221679.950	8.950
kin_afterCID_3	LT02A2_cell09	6114.988	2615.227	3223.438	10945.176	358.667	5347.258	2256.560	1092.619	703.219	2912.966	803.285	2221684.951	13.951
kin_afterCID_4	LT02A2_cell09	6049.073	2615.227	3189.915	10863.239	359.711	5280.159	2256.196	1087.922	699.811	2895.966	799.548	2221689.949	18.949
kin_afterCID_5	LT02A2_cell09	6017.833	2615.227	3175.173	10809.814	357.690	5257.152	2258.399	1087.084	698.845	2892.409	801.027	2221694.950	23.950
kin_afterCID_6	LT02A2_cell09	6072.314	2615.227	3201.827	11069.700	351.627	5296.023	2263.600	1083.364	696.790	2914.037	798.988	2221699.950	28.950
kin_afterCID_7	LT02A2_cell09	6032.613	2615.227	3178.986	11086.392	354.806	5239.348	2260.421	1090.264	701.467	2924.779	802.310	2221704.950	33.950
kin_afterCID_8	LT02A2_cell09	5992.529	2615.227	3160.875	11114.571	355.169	5185.259	2261.511	1101.191	707.526	2952.083	810.311	2221709.950	38.950
kin_afterCID_9	LT02A2_cell09	5986.421	2615.227	3156.021	11222.134	351.195	5171.199	2265.939	1088.317	699.670	2912.035	805.394	2221714.950	43.950
kin_afterCID_10	LT02A2_cell09	5996.235	2615.227	3161.666	11372.583	349.583	5164.657	2266.916	1101.013	705.719	2947.722	816.044	2221719.950	48.950
kin_afterCID_11	LT02A2_cell09	5966.907	2615.227	3148.495	11443.330	350.173	5120.263	2265.053	1102.960	708.857	2940.864	818.823	2221724.950	53.950
kin_afterCID_12	LT02A2_cell09	5933.066	2615.227	3129.667	11567.962	353.875	5051.271	2261.352	1098.437	706.441	2919.373	813.482	2221729.950	58.950
kin_afterCID_13	LT02A2_cell09	6033.882	2615.227	3181.042	11913.255	351.831	5119.970	2263.396	1093.099	702.231	2915.448	809.826	2221734.950	63.950
kin_afterCID_14	LT02A2_cell09	5995.039	2615.227	3161.098	12004.997	354.284	5053.294	2260.943	1087.463	699.501	2889.549	805.081	2221739.949	68.949
kin_afterCID_15	LT02A2_cell09	5971.663	2615.227	3147.882	12129.124	354.216	5007.020	2261.011	1083.688	696.174	2877.724	802.630	2221744.950	73.950
kin_afterCID_16	LT02A2_cell09	6008.251	2615.227	3167.164	12383.965	352.399	5015.337	2262.828	1082.705	696.473	2872.087	804.038	2221749.971	78.971
kin_afterCID_17	LT02A2_cell09	5936.053	2615.227	3131.181	12354.812	354.783	4928.609	2260.443	1093.458	699.581	2896.390	810.482	2221754.950	83.950
kin_afterCID_18	LT02A2_cell09	5885.333	2615.227	3103.185	12449.502	357.781	4844.982	2257.445	1097.510	704.836	2890.074	813.408	2221759.950	88.950
kin_afterCID_19	LT02A2_cell09	5923.564	2615.227	3128.085	12730.451	347.153	4881.698	2268.074	1083.466	699.710	2867.057	810.469	2221764.950	93.950
kin_afterCID_20	LT02A2_cell09	5865.975	2615.227	3097.487	12823.985	352.989	4780.279	2262.237	1093.084	702.746	2916.808	808.518	2221769.960	98.960
kin_afterCID_21	LT02A2_cell09	5864.090	2615.227	3098.350	12945.432	351.785	4763.503	2263.441	1093.709	702.239	2907.741	811.772	2221774.959	103.959
kin_afterCID_22	LT02A2_cell09	5816.035	2615.227	3073.630	12981.665	351.672	4702.763	2263.555	1093.700	703.142	2893.449	814.086	2221779.960	108.960
kin_afterCID_23	LT02A2_cell09	5898.613	2615.227	3114.184	13375.903	347.743	4751.890	2267.483	1087.628	700.000	2895.925	810.306	2221784.959	113.959
kin_afterCID_24	LT02A2_cell09	5902.032	2615.227	3118.081	13516.824	345.994	4740.865	2269.323	1094.549	705.542	2900.515	819.190	2221789.959	118.959
kin_afterCID_25	LT02A2_cell09	5859.657	2615.227	3094.276	13576.252	346.108	4682.579	2269.164	1078.519	693.863	2871.850	804.980	2221794.960	123.960
kin_afterCID_26	LT02A2_cell09	5822.038	2615.227	3077.611	13584.612	344.019	4645.411	2271.798	1081.683	697.408	2864.901	811.537	2221799.959	128.959
kin_afterCID_27	LT02A2_cell09	5798.533	2615.227	3068.842	13687.556	342.565	4607.999	2273.752	1089.751	701.182	2891.139	818.170	2221804.959	133.959
kin_afterCID_28	LT02A2_cell09	5780.562	2615.227	3054.648	13790.128	342.792	4571.576	2272.934	1092.924	701.498	2906.918	819.294	2221809.959	138.959
kin_afterCID_29	LT02A2_cell09	5773.105	2615.227	3054.881	13927.003	336.887	4567.426	2278.339	1095.348	703.457	2921.877	825.268	2221814.959	143.959
kin_afterCID_30	LT02A2_cell09	5746.849	2615.227	3040.500	14033.902	337.955	4517.022	2277.272	1087.977	697.646	2913.486	817.066	2221819.959	148.959
kin_afterCID_31	LT02A2_cell09	5713.055	2615.227	3024.135	13980.266	338.318	4483.624	2277.726	1094.794	704.878	2904.538	825.857	2221824.959	153.959
kin_afterCID_32	LT02A2_cell09	5680.504	2615.227	3007.439	13957.238	337.115	4455.568	2278.248	1081.183	695.236	2862.748	817.538	2221829.959	158.959
kin_afterCID_33	LT02A2_cell09	5684.916	2615.227	3012.152	14057.714	338.136	4441.043	2277.544	1079.704	693.057	2855.316	816.008	2221834.958	163.958
kin_afterCID_34	LT02A2_cell09	5716.812	2615.227	3027.186	14247.377	337.841	4451.245	2277.476	1080.682	694.783	2861.639	816.478	2221839.959	168.959
kin_afterCID_35	LT02A2_cell09	5778.894	2615.227	3058.146	14495.748	342.224	4466.178	2273.229	1088.824	700.957	2880.495	819.057	2221844.959	173.959
kin_afterCID_36	LT02A2_cell09	5633.233	2615.227	2985.417	14241.287	336.501	4360.580	2279.952	1088.691	702.700	2876.682	824.600	2221849.959	178.959
kin_afterCID_37	LT02A2_cell09	5708.439	2615.227	3023.635	14622.764	324.669	4444.277	2291.012	1081.361	698.187	2817.024	835.308	2221854.959	183.959
kin_afterCID_38	LT02A2_cell09	5701.933	2615.227	3020.605	14658.566	329.234	4411.915	2286.038	1097.336	705.106	2857.467	843.835	2221859.969	188.969
kin_afterCID_39	LT02A2_cell09	5655.284	2615.227	2995.341	14430.678	346.290	4315.594	2269.255	1097.328	704.497	2892.092	823.390	2221864.970	193.970
kin_afterCID_40	LT02A2_cell09	5696.491	2615.227	3018.120	14584.377	348.492	4329.794	2266.961	1098.494	706.142	2886.879	823.526	2221869.969	198.969
kin_afterCID_41	LT02A2_cell09	5658.797	2615.227	2998.773	14674.632	346.335	4282.575	2268.892	1092.935	701.775	2897.302	817.507	2221874.959	203.959
kin_afterCID_42	LT02A2_cell09	5630.531	2615.227	2982.930	14584.942	350.718	4243.416	2264.736	1094.956	703.455	2888.279	817.198	2221879.969	208.969
kin_afterCID_43	LT02A2_cell09	5634.856	2615.227	2989.379	14697.470	349.878	4234.238	2266.121	1084.785	696.902	2870.607	808.921	2221884.969	213.969
kin_afterCID_44	LT02A2_cell09	5601.442	2615.227	2971.374	14663.983	351.263	4195.313	2264.009	1083.277	697.319	2854.086	808.526	2221889.969	218.969
kin_afterCID_45	LT02A2_cell09	5707.281	2615.227	3021.714	15079.112	344.791	4283.772	2270.708	1087.946	699.093	2897.321	813.150	2221894.969	223.969
kin_afterCID_46	LT02A2_cell09	5707.445	2615.227	3024.663	15128.821	348.879	4257.131	2266.348	1086.621	699.270	2894.824	808.269	2221899.969	228.969
kin_afterCID_47	LT02A2_cell09	5690.993	2615.227	3014.680	15183.193	342.679	4259.659	2272.548	1083.476	695.669	2899.158	809.688	2221904.968	233.968
kin_afterCID_48	LT02A2_cell09	5658.184	2615.227	2999.612	15163.733	342.247	4226.914	2272.979	1088.153	701.069	2914.636	813.136	2221909.968	238.968
kin_afterCID_49	LT02A2_cell09	5652.205	2615.227	2996.770	15282.530	340.249	4211.821	2275.023	1088.378	702.364	2925.112	813.674	2221914.968	243.968
kin_afterCID_50	LT02A2_cell09	5619.642	2615.227	2976.946	15378.173	338.909	4166.747	2276.318	1088.270	701.485	2951.842	810.813	2221919.968	248.968
kin_afterCID_51	LT02A2_cell09	5602.058	2615.227	2971.591	15375.865	339.136	4145.769	2276.091	1082.279	697.219	2935.483	806.153	2221924.969	253.969
kin_afterCID_52	LT02A2_cell09	5643.586	2615.227	2992.807	15406.441	341.316	4178.173	2273.911	1092.783	700.661	2953.041	813.557	2221929.969	258.969
kin_afterCID_53	LT02A2_cell09	5595.687	2615.227	2967.953	15289.245	345.608	4119.591	2269.618	1099.727	706.505	2966.003	815.538	2221934.968	263.968
kin_afterCID_54	LT02A2_cell09	5591.481	2615.227	2962.964	15255.424	345.313	4121.274	2269.959	1097.544	703.075	2952.241	815.391	2221939.968	268.968
kin_afterCID_55	LT02A2_cell09	5590.754	2615.227	2968.146	15291.717	343.837	4121.990	2271.571	1100.233	706.164	2958.521	818.931	2221944.968	273.968
kin_afterCID_56	LT02A2_cell09	5580.295	2615.227	2958.784	15304.660	342.270	4115.966	2272.957	1098.455	704.949	2957.377	818.532	2221949.968	278.968
kin_afterCID_57	LT02A2_cell09	5580.125	2615.227	2959.201	15314.623	341.975	4115.725	2273.252	1097.655	707.022	2942.526	820.124	2221954.969	283.969
kin_afterCID_58	LT02A2_cell09	5648.771	2615.227	2995.472	15558.595	342.134	4157.199	2273.093	1087.450	699.584	2928.820	810.298	2221959.968	288.968
kin_afterCID_59	LT02A2_cell09	5610.069	2615.227	2976.606	15526.864	341.089	4122.688	2274.138	1084.992	696.071	2933.866	807.687	2221964.968	293.968
kin_afterCID_60	LT02A2_cell09	5649.710	2615.227	2993.661	15639.987	339.295	4160.364	2275.932	1089.242	699.496	2941.160	813.159	2221969.958	298.958
kin_afterCID_61	LT02A2_cell09	5614.397	2615.227	2977.358	15604.348	341.906	4111.913	2273.320	1098.818	703.955	2974.333	816.741	2221974.958	303.958
kin_afterCID_62	LT02A2_cell09	5567.334	2615.227	2954.528	15521.105	338.182	4089.021	2277.045	1087.485	700.423	2939.770	812.387	2221979.958	308.958
kin_afterCID_63	LT02A2_cell09	5565.925	2615.227	2951.217	15528.015	343.837	4057.890	2271.390	1096.991	700.107	2980.869	811.815	2221984.958	313.958
kin_afterCID_64	LT02A2_cell09	5606.471	2615.227	2972.176	15696.058	340.839	4094.448	2274.387	1102.850	707.371	2989.309	820.146	2221989.958	318.958
kin_afterCID_65	LT02A2_cell09	5598.995	2615.227	2966.576	15606.234	341.407	4096.440	2273.820	1096.509	702.025	2970.024	815.206	2221994.968	323.968
kin_afterCID_66	LT02A2_cell09	5625.182	2615.227	2979.732	15788.945	339.931	4106.710	2275.296	1094.758	700.956	2980.685	812.999	2221999.967	328.967
kin_afterCID_67	LT02A2_cell09	5587.550	2615.227	2962.864	15749.513	338.386	4077.269	2276.840	1090.699	698.402	2977.167	810.330	2222004.968	333.968
kin_afterCID_68	LT02A2_cell09	5527.552	2615.227	2932.064	15595.414	340.907	4018.438	2274.319	1100.442	706.805	2990.776	817.091	2222009.968	338.968
kin_afterCID_69	LT02A2_cell09	5598.337	2615.227	2970.644	15795.150	341.271	4067.364	2274.456	1103.217	706.923	2999.343	818.713	2222014.958	343.958
kin_afterCID_70	LT02A2_cell09	5667.402	2615.227	3003.467	16022.089	338.500	4127.884	2276.727	1086.065	694.806	2967.668	806.311	2222019.958	348.958
kin_afterCID_71	LT02A2_cell09	5636.125	2615.227	2986.868	15847.988	342.588	4096.743	2272.639	1095.127	704.623	2957.605	814.369	2222024.958	353.958
kin_afterCID_72	LT02A2_cell09	5630.223	2615.227	2983.920	15818.817	343.087	4091.771	2272.139	1094.232	702.734	2951.418	813.801	2222029.958	358.958
kin_afterCID_73	LT02A2_cell09	5599.592	2615.227	2972.352	15718.502	346.630	4053.287	2268.733	1093.646	702.972	2950.571	809.919	2222034.957	363.957
kin_afterCID_74	LT02A2_cell09	5583.828	2615.227	2959.688	15663.896	347.175	4040.851	2268.051	1095.742	704.046	2946.722	812.408	2222039.958	368.958
kin_afterCID_75	LT02A2_cell09	5558.637	2615.227	2947.648	15557.850	348.674	4020.297	2266.643	1099.488	707.332	2945.051	815.575	2222044.956	373.956
kin_afterCID_76	LT02A2_cell09	5587.995	2615.227	2960.533	15759.602	347.448	4029.596	2267.779	1107.902	707.341	3007.247	816.902	2222049.959	378.959
kin_afterCID_77	LT02A2_cell09	5584.158	2615.227	2960.751	15750.051	344.745	4040.590	2270.481	1108.373	707.915	3009.979	819.637	2222054.967	383.967
kin_afterCID_78	LT02A2_cell09	5560.748	2615.227	2947.992	15687.125	348.583	4003.429	2266.643	1099.727	704.775	2976.732	811.066	2222059.967	388.967
kin_afterCID_79	LT02A2_cell09	5670.381	2615.227	3005.505	16101.059	343.156	4095.015	2272.071	1094.534	702.136	2977.349	810.168	2222064.967	393.967
kin_afterCID_80	LT02A2_cell09	5579.212	2615.227	2957.585	15827.774	342.179	4036.419	2273.048	1106.631	710.736	3000.715	821.500	2222069.957	398.957
kin_afterCID_81	LT02A2_cell09	5668.295	2615.227	3004.342	16112.461	343.882	4087.045	2271.344	1099.219	702.394	2996.450	811.978	2222074.967	403.967
kin_afterCID_82	LT02A2_cell09	5638.227	2615.227	2986.981	16052.814	344.723	4057.018	2270.504	1100.814	705.833	2993.307	813.483	2222079.967	408.967
kin_afterCID_83	LT02A2_cell09	5604.173	2615.227	2972.971	15958.444	346.539	4022.569	2268.687	1116.233	712.356	3053.470	820.322	2222084.967	413.967
kin_afterCID_84	LT02A2_cell09	5602.584	2615.227	2969.876	16095.975	337.705	4046.651	2277.522	1101.136	707.282	3016.770	817.091	2222089.957	418.957
kin_afterCID_85	LT02A2_cell09	5600.758	2615.227	2970.317	16137.927	340.453	4023.718	2274.774	1118.045	715.661	3083.751	823.849	2222094.956	423.956
kin_afterCID_86	LT02A2_cell09	5530.163	2615.227	2936.612	15854.410	338.818	3993.516	2276.409	1106.479	707.650	3039.760	818.732	2222099.967	428.967
kin_afterCID_87	LT02A2_cell09	5556.159	2615.227	2945.916	16128.441	333.367	4011.606	2281.859	1098.324	705.377	3027.058	816.546	2222104.957	433.957
kin_afterCID_88	LT02A2_cell09	5552.595	2615.227	2948.376	16080.895	336.183	3999.557	2279.043	1106.477	707.874	3057.364	818.700	2222109.957	438.957
kin_afterCID_89	LT02A2_cell09	5570.262	2615.227	2956.247	16177.644	334.912	4012.348	2280.315	1109.094	709.106	3071.290	820.905	2222114.957	443.957
kin_afterCID_90	LT02A2_cell09	5544.960	2615.227	2940.841	16142.779	333.799	3994.379	2281.428	1102.773	705.563	3049.781	817.904	2222119.957	448.957
kin_afterCID_91	LT02A2_cell09	5639.794	2615.227	2989.002	16443.387	331.937	4069.207	2283.290	1102.694	704.564	3058.686	818.339	2222124.967	453.967
kin_afterCID_92	LT02A2_cell09	5611.412	2615.227	2977.280	16282.354	333.594	4051.228	2281.632	1108.626	710.624	3062.740	822.918	2222129.967	458.967
kin_afterCID_93	LT02A2_cell09	5637.700	2615.227	2988.699	16388.220	332.618	4071.153	2282.609	1107.957	710.142	3058.307	823.756	2222134.967	463.967
kin_afterCID_94	LT02A2_cell09	5600.850	2615.227	2973.284	16244.333	333.299	4046.259	2281.927	1116.535	713.728	3092.078	827.987	2222139.967	468.967
kin_afterCID_95	LT02A2_cell09	5622.827	2615.227	2981.306	16382.734	329.302	4072.793	2285.924	1116.117	714.032	3092.747	831.370	2222144.967	473.967
kin_afterCID_96	LT02A2_cell09	5572.975	2615.227	2955.933	16282.370	331.210	4019.985	2284.017	1098.636	703.712	3056.867	814.669	2222149.967	478.967
kin_afterCID_97	LT02A2_cell09	5525.741	2615.227	2932.301	16186.172	331.619	3977.666	2283.608	1118.325	715.498	3123.668	827.115	2222154.967	483.967
kin_afterCID_98	LT02A2_cell09	5552.508	2615.227	2943.076	16307.386	328.802	4005.888	2286.424	1113.517	711.026	3121.119	824.811	2222159.967	488.967
kin_afterCID_99	LT02A2_cell09	5542.971	2615.227	2940.884	16328.520	328.257	3994.879	2286.969	1115.499	712.061	3139.902	824.929	2222164.966	493.966
kin_afterCID_100	LT02A2_cell09	5574.613	2615.227	2956.104	16537.581	325.873	4014.093	2289.399	1112.237	711.328	3140.149	823.578	2222169.966	498.966
kin_afterCID_101	LT02A2_cell09	5538.129	2615.227	2939.490	16406.572	329.484	3971.472	2285.743	1117.940	714.158	3151.179	824.854	2222174.966	503.966
kin_afterCID_102	LT02A2_cell09	5627.225	2615.227	2983.463	16650.329	326.713	4053.543	2288.513	1116.105	712.846	3141.863	826.903	2222179.966	508.966
kin_afterCID_103	LT02A2_cell09	5589.131	2615.227	2965.904	16614.882	321.172	4045.506	2294.055	1118.544	714.526	3161.742	832.492	2222184.966	513.966
kin_afterCID_104	LT02A2_cell09	5607.667	2615.227	2972.981	16685.604	321.263	4056.035	2294.100	1111.950	708.887	3145.819	827.114	2222189.966	518.966
kin_afterCID_105	LT02A2_cell09	5534.123	2615.227	2935.887	16483.182	321.967	3996.908	2293.260	1112.969	711.888	3141.154	828.218	2222194.967	523.967
kin_afterCID_106	LT02A2_cell09	5571.847	2615.227	2955.363	16754.215	318.674	4020.162	2296.553	1109.428	710.606	3151.431	826.076	2222199.956	528.956
kin_afterCID_107	LT02A2_cell09	5575.831	2615.227	2958.077	16805.623	323.307	3991.716	2291.920	1112.483	711.291	3174.932	821.547	2222204.966	533.966
kin_afterCID_108	LT02A2_cell09	5520.926	2615.227	2928.944	16824.278	321.626	3935.884	2293.601	1124.041	715.773	3257.231	824.909	2222209.966	538.966
kin_afterCID_109	LT02A2_cell09	5572.694	2615.227	2955.236	17092.521	319.468	3969.641	2295.758	1109.723	710.724	3223.967	815.513	2222214.966	543.966
kin_afterCID_110	LT02A2_cell09	5596.081	2615.227	2967.145	17233.658	314.926	4002.820	2300.300	1109.819	709.990	3241.263	818.010	2222219.966	548.966
kin_afterCID_111	LT02A2_cell09	5538.610	2615.227	2935.084	17033.125	316.993	3953.183	2298.234	1120.553	712.993	3284.239	822.118	2222224.966	553.966
kin_afterCID_112	LT02A2_cell09	5541.063	2615.227	2939.606	17116.204	315.653	3952.190	2299.573	1124.293	716.830	3307.020	824.679	2222229.966	558.966
kin_afterCID_113	LT02A2_cell09	5521.414	2615.227	2929.300	17113.390	315.108	3933.355	2300.118	1119.615	714.583	3301.297	820.732	2222234.966	563.966
kin_afterCID_114	LT02A2_cell09	5607.642	2615.227	2973.614	17556.624	308.840	4007.597	2306.387	1118.021	710.756	3341.121	820.334	2222239.966	568.966
kin_afterCID_115	LT02A2_cell09	5592.582	2615.227	2963.945	17368.550	309.953	4009.258	2305.274	1118.768	712.460	3312.029	823.876	2222244.966	573.966
kin_afterCID_116	LT02A2_cell09	5571.987	2615.227	2954.533	17320.404	307.159	4008.498	2308.067	1116.473	711.734	3307.131	824.938	2222249.966	578.966
kin_afterCID_117	LT02A2_cell09	5588.804	2615.227	2962.787	17346.583	309.726	4009.240	2305.501	1122.758	717.432	3303.018	829.857	2222254.966	583.966
kin_afterCID_118	LT02A2_cell09	5578.877	2615.227	2958.647	17285.400	311.565	3995.595	2303.661	1119.199	712.358	3303.808	823.736	2222259.966	588.966
kin_afterCID_119	LT02A2_cell09	5616.018	2615.227	2979.820	17519.863	310.134	4014.437	2305.092	1135.260	723.807	3367.863	834.879	2222264.966	593.966
kin_afterCID_120	LT02A2_cell09	5593.621	2615.227	2967.780	17503.965	304.252	4025.559	2310.974	1133.025	721.293	3373.464	838.059	2222269.966	598.966
