# Supplementary material for: Mandipropamid as a chemical inducer of proximity for in vivo applications
Source: Nat Chem Biol. 2021 Dec 21;18(1):64–9. doi: 10.1038/s41589-021-00922-3 (PMC8709788; doi:10.1038/s41589-021-00922-3)
Supplement: Source Data Fig. 2 — Single-cell trajectories, luminescence intensities of luciferase assay and two-color RICS binding efficiencies. [file 41589_2021_922_MOESM21_ESM.zip › Figure_02/Figure_02bcd/Single-Cell Trajectories/ABAAM_5uM/exp04_ABAAM_LT02A3_cell14_intensities.csv]

name	cellID	ff_488nm_cell	area_cell	fullframe_488nm	ff_488nm_mito	area_mito	ff_488nm_cyto	area_cyto	ff_561nm_tf_cell	fullframe_561nm	ff_561nm_tf_mito	ff_561nm_tf_cyto	FrameTimeAbs	FrameTimeRel
t0_	LT02A3_cell14	7450.561	3837.164	5138.298	15259.482	393.459	6558.356	3443.705	1101.098	869.821	3886.354	782.870	2222361.000	-16.000
tend_	LT02A3_cell14	7028.236	3837.164	4855.039	20171.042	385.420	5560.719	3451.745	1124.604	885.860	3922.603	812.181	2223021.000	644.000
kin_afterCID_1	LT02A3_cell14	7944.398	3837.164	5460.493	16441.650	407.631	6934.424	3429.534	1121.001	885.232	3921.612	788.123	2222385.081	4.081
kin_afterCID_2	LT02A3_cell14	7964.371	3837.164	5475.323	16439.128	403.997	6967.106	3433.168	1119.497	884.356	3930.608	788.700	2222390.010	9.010
kin_afterCID_3	LT02A3_cell14	7906.383	3837.164	5437.261	16345.134	400.954	6921.709	3436.211	1110.638	875.735	3928.311	781.859	2222395.001	14.001
kin_afterCID_4	LT02A3_cell14	7844.985	3837.164	5395.760	16311.058	402.316	6853.372	3434.848	1105.550	873.443	3910.115	777.058	2222400.011	19.011
kin_afterCID_5	LT02A3_cell14	7869.709	3837.164	5413.513	16393.593	403.111	6869.121	3434.053	1117.609	880.749	3948.769	785.269	2222405.011	24.011
kin_afterCID_6	LT02A3_cell14	7874.800	3837.164	5416.435	16553.988	400.204	6864.184	3436.960	1100.611	868.391	3902.461	774.360	2222410.011	29.011
kin_afterCID_7	LT02A3_cell14	7834.722	3837.164	5390.455	16601.733	399.319	6816.401	3437.846	1117.501	883.298	3938.827	789.793	2222415.011	34.011
kin_afterCID_8	LT02A3_cell14	7807.359	3837.164	5369.925	16603.007	399.160	6786.165	3438.005	1107.525	873.365	3915.521	781.511	2222420.010	39.010
kin_afterCID_9	LT02A3_cell14	7793.851	3837.164	5362.750	16756.719	400.840	6748.351	3436.324	1117.312	881.837	3932.193	788.962	2222425.010	44.010
kin_afterCID_10	LT02A3_cell14	7813.734	3837.164	5375.793	17066.073	395.889	6749.332	3441.275	1105.388	871.979	3925.639	780.942	2222430.011	49.011
kin_afterCID_11	LT02A3_cell14	7723.245	3837.164	5314.265	17093.315	397.729	6639.711	3439.436	1108.510	876.242	3927.408	782.539	2222435.009	54.009
kin_afterCID_12	LT02A3_cell14	7816.483	3837.164	5379.144	17381.328	397.820	6710.144	3439.345	1100.360	869.450	3876.014	779.308	2222440.010	59.010
kin_afterCID_13	LT02A3_cell14	7815.743	3837.164	5377.415	17549.050	398.138	6688.914	3439.027	1105.207	874.250	3891.141	782.679	2222445.010	64.010
kin_afterCID_14	LT02A3_cell14	7840.750	3837.164	5394.625	17770.844	395.912	6698.305	3441.252	1103.333	872.377	3909.852	780.447	2222450.010	69.010
kin_afterCID_15	LT02A3_cell14	7856.806	3837.164	5404.440	18037.899	396.003	6685.184	3441.162	1100.875	871.119	3906.280	778.035	2222455.020	74.020
kin_afterCID_16	LT02A3_cell14	7747.758	3837.164	5331.935	17913.480	400.409	6563.373	3436.756	1116.767	882.317	3966.465	784.756	2222460.020	79.020
kin_afterCID_17	LT02A3_cell14	7767.609	3837.164	5344.789	18082.663	401.590	6561.867	3435.575	1113.551	878.137	3945.733	782.493	2222465.010	84.010
kin_afterCID_18	LT02A3_cell14	7773.744	3837.164	5349.971	18185.041	401.703	6556.367	3435.461	1113.614	880.634	3915.542	785.989	2222470.010	89.010
kin_afterCID_19	LT02A3_cell14	7719.618	3837.164	5312.032	18241.286	402.135	6487.859	3435.030	1108.503	874.939	3897.124	782.043	2222475.010	94.010
kin_afterCID_20	LT02A3_cell14	7736.176	3837.164	5325.395	18457.246	402.384	6480.203	3434.780	1107.757	875.263	3887.268	782.137	2222480.009	99.009
kin_afterCID_21	LT02A3_cell14	7737.974	3837.164	5326.107	18597.226	401.181	6470.063	3435.984	1103.395	871.620	3888.442	778.217	2222485.010	104.010
kin_afterCID_22	LT02A3_cell14	7703.029	3837.164	5301.122	18664.084	399.046	6430.831	3438.118	1101.134	871.135	3867.347	780.073	2222490.010	109.010
kin_afterCID_23	LT02A3_cell14	7774.731	3837.164	5349.422	18944.336	397.615	6483.514	3439.549	1104.720	872.632	3886.083	783.192	2222495.010	114.010
kin_afterCID_24	LT02A3_cell14	7700.426	3837.164	5299.516	18786.969	402.294	6401.965	3434.871	1104.710	875.354	3835.436	784.886	2222500.010	119.010
kin_afterCID_25	LT02A3_cell14	7622.219	3837.164	5245.784	18689.395	398.183	6340.804	3438.981	1097.522	866.393	3831.568	780.960	2222505.010	124.010
kin_afterCID_26	LT02A3_cell14	7761.089	3837.164	5341.199	19126.248	395.276	6455.882	3441.888	1098.952	870.344	3824.065	785.992	2222510.010	129.010
kin_afterCID_27	LT02A3_cell14	7754.420	3837.164	5337.824	19172.305	396.752	6437.696	3440.412	1097.540	869.008	3811.070	784.612	2222515.010	134.010
kin_afterCID_28	LT02A3_cell14	7742.902	3837.164	5327.779	19166.910	393.754	6436.565	3443.410	1092.102	865.796	3777.772	784.996	2222520.020	139.020
kin_afterCID_29	LT02A3_cell14	7680.935	3837.164	5288.041	19181.652	394.504	6362.966	3442.706	1091.879	864.467	3791.593	782.510	2222525.020	144.020
kin_afterCID_30	LT02A3_cell14	7745.583	3837.164	5328.731	19393.767	395.299	6407.787	3441.866	1089.341	862.436	3750.691	783.684	2222530.021	149.021
kin_afterCID_31	LT02A3_cell14	7657.411	3837.164	5271.138	19280.580	392.528	6332.911	3444.636	1088.490	861.325	3778.154	781.994	2222535.020	154.020
kin_afterCID_32	LT02A3_cell14	7611.693	3837.164	5238.839	19298.519	393.913	6274.701	3443.251	1094.864	865.311	3805.720	784.737	2222540.019	159.019
kin_afterCID_33	LT02A3_cell14	7616.329	3837.164	5242.130	19332.133	393.959	6275.850	3443.206	1099.661	869.061	3839.115	786.223	2222545.019	164.019
kin_afterCID_34	LT02A3_cell14	7598.758	3837.164	5231.179	19366.301	392.869	6256.509	3444.296	1095.849	864.430	3828.706	784.129	2222550.019	169.019
kin_afterCID_35	LT02A3_cell14	7585.129	3837.164	5223.344	19371.306	391.688	6245.256	3445.477	1099.598	869.518	3817.314	790.644	2222555.020	174.020
kin_afterCID_36	LT02A3_cell14	7723.163	3837.164	5314.682	19838.316	389.916	6352.825	3447.248	1096.878	866.981	3833.117	787.383	2222560.019	179.019
kin_afterCID_37	LT02A3_cell14	7681.856	3837.164	5288.093	19798.603	388.599	6316.489	3448.565	1104.662	873.204	3881.009	791.812	2222565.020	184.020
kin_afterCID_38	LT02A3_cell14	7689.228	3837.164	5293.063	19839.771	390.893	6311.054	3446.272	1103.766	874.214	3850.469	792.222	2222570.019	189.019
kin_afterCID_39	LT02A3_cell14	7721.160	3837.164	5314.923	20079.254	388.849	6327.601	3448.315	1098.202	870.423	3852.388	787.627	2222575.020	194.020
kin_afterCID_40	LT02A3_cell14	7654.760	3837.164	5271.658	19920.045	394.867	6247.804	3442.297	1097.492	868.543	3838.314	783.091	2222580.019	199.019
kin_afterCID_41	LT02A3_cell14	7659.338	3837.164	5273.774	19911.927	394.845	6253.929	3442.320	1102.678	871.573	3860.220	786.379	2222585.019	204.019
kin_afterCID_42	LT02A3_cell14	7598.497	3837.164	5231.182	19820.730	397.547	6185.865	3439.617	1106.993	874.294	3881.999	786.261	2222590.019	209.019
kin_afterCID_43	LT02A3_cell14	7619.808	3837.164	5247.756	19963.358	394.481	6205.417	3442.683	1097.020	868.422	3834.630	783.330	2222595.019	214.019
kin_afterCID_44	LT02A3_cell14	7599.139	3837.164	5232.967	19944.831	398.978	6166.386	3438.277	1107.217	874.446	3877.624	785.735	2222600.009	219.009
kin_afterCID_45	LT02A3_cell14	7538.034	3837.164	5191.150	19826.776	392.346	6138.412	3444.818	1105.641	873.719	3870.665	790.720	2222605.019	224.019
kin_afterCID_46	LT02A3_cell14	7523.823	3837.164	5181.010	19832.678	394.368	6113.860	3442.797	1107.701	873.079	3892.409	788.716	2222610.019	229.019
kin_afterCID_47	LT02A3_cell14	7731.237	3837.164	5322.215	20391.639	395.776	6275.232	3441.389	1113.366	879.966	3894.257	793.551	2222615.019	234.019
kin_afterCID_48	LT02A3_cell14	7654.348	3837.164	5270.891	20236.899	389.848	6231.419	3447.316	1107.058	875.839	3881.251	793.331	2222620.019	239.019
kin_afterCID_49	LT02A3_cell14	7609.016	3837.164	5238.905	20143.893	394.368	6173.163	3442.797	1099.711	868.099	3852.657	784.365	2222625.019	244.019
kin_afterCID_50	LT02A3_cell14	7617.795	3837.164	5245.489	20272.037	394.368	6168.268	3442.797	1100.085	868.166	3865.145	783.351	2222630.019	249.019
kin_afterCID_51	LT02A3_cell14	7676.080	3837.164	5285.289	20408.350	388.554	6241.539	3448.611	1096.482	866.277	3848.638	786.398	2222635.019	254.019
kin_afterCID_52	LT02A3_cell14	7602.873	3837.164	5236.079	20213.427	395.503	6153.714	3441.661	1115.001	881.334	3896.849	795.321	2222640.019	259.019
kin_afterCID_53	LT02A3_cell14	7608.234	3837.164	5239.551	20280.610	393.414	6160.542	3443.751	1116.248	881.759	3905.780	797.572	2222645.009	264.009
kin_afterCID_54	LT02A3_cell14	7545.569	3837.164	5198.376	20307.572	388.327	6108.614	3448.838	1099.485	869.598	3879.487	786.467	2222650.009	269.009
kin_afterCID_55	LT02A3_cell14	7522.773	3837.164	5183.119	20306.834	390.030	6076.306	3447.135	1096.364	866.818	3874.669	782.010	2222655.009	274.009
kin_afterCID_56	LT02A3_cell14	7618.122	3837.164	5245.848	20551.608	390.416	6153.135	3446.748	1101.517	872.231	3866.315	788.346	2222660.008	279.008
kin_afterCID_57	LT02A3_cell14	7594.948	3837.164	5231.671	20536.005	391.302	6125.401	3445.863	1095.793	866.093	3868.257	780.961	2222665.009	284.009
kin_afterCID_58	LT02A3_cell14	7533.936	3837.164	5190.406	20434.000	389.530	6076.167	3447.816	1109.287	876.080	3926.564	790.982	2222670.009	289.009
kin_afterCID_59	LT02A3_cell14	7540.968	3837.164	5193.533	20533.429	393.618	6055.851	3443.546	1111.372	879.641	3913.424	791.080	2222675.008	294.008
kin_afterCID_60	LT02A3_cell14	7684.791	3837.164	5292.781	20799.300	392.869	6188.903	3444.296	1106.673	872.071	3902.473	787.774	2222680.008	299.008
kin_afterCID_61	LT02A3_cell14	7606.518	3837.164	5236.893	20604.369	392.346	6126.132	3444.818	1107.161	875.484	3886.369	790.624	2222685.008	304.008
kin_afterCID_62	LT02A3_cell14	7646.364	3837.164	5266.637	20838.043	392.528	6143.127	3444.636	1103.180	870.393	3887.532	785.893	2222690.008	309.008
kin_afterCID_63	LT02A3_cell14	7601.788	3837.164	5234.815	20728.390	389.985	6116.756	3447.180	1110.035	875.907	3903.236	794.037	2222695.009	314.009
kin_afterCID_64	LT02A3_cell14	7628.878	3837.164	5253.805	20852.589	389.281	6135.866	3447.884	1101.356	870.244	3871.075	788.643	2222700.008	319.008
kin_afterCID_65	LT02A3_cell14	7577.189	3837.164	5219.749	20659.071	390.689	6094.241	3446.476	1103.962	873.267	3864.835	790.993	2222705.008	324.008
kin_afterCID_66	LT02A3_cell14	7443.960	3837.164	5127.911	20295.850	395.299	5967.918	3441.866	1099.819	868.771	3830.895	786.154	2222710.008	329.008
kin_afterCID_67	LT02A3_cell14	7523.883	3837.164	5184.930	20467.615	394.686	6039.864	3442.479	1115.697	881.562	3888.108	797.835	2222715.008	334.008
kin_afterCID_68	LT02A3_cell14	7545.084	3837.164	5197.871	20534.768	389.894	6075.923	3447.271	1104.037	873.634	3837.905	794.831	2222720.008	339.008
kin_afterCID_69	LT02A3_cell14	7477.871	3837.164	5152.334	20430.179	394.913	5991.916	3442.252	1114.178	878.445	3884.222	796.385	2222725.018	344.018
kin_afterCID_70	LT02A3_cell14	7446.549	3837.164	5131.422	20384.912	395.390	5960.195	3441.775	1116.815	882.008	3894.836	797.678	2222730.018	349.018
kin_afterCID_71	LT02A3_cell14	7458.269	3837.164	5139.917	20461.384	393.482	5972.508	3443.683	1116.660	881.272	3914.307	796.995	2222735.018	354.018
kin_afterCID_72	LT02A3_cell14	7560.292	3837.164	5208.266	20783.814	395.617	6040.207	3441.548	1111.933	878.058	3882.329	793.468	2222740.018	359.018
kin_afterCID_73	LT02A3_cell14	7432.735	3837.164	5123.632	20518.708	389.985	5952.299	3447.180	1107.064	874.374	3893.314	791.852	2222745.018	364.018
kin_afterCID_74	LT02A3_cell14	7415.050	3837.164	5111.226	20466.216	393.573	5923.277	3443.683	1106.789	873.587	3898.923	787.675	2222750.018	369.018
kin_afterCID_75	LT02A3_cell14	7568.909	3837.164	5214.401	20918.757	392.074	6049.608	3445.091	1107.915	874.868	3907.915	789.256	2222755.017	374.017
kin_afterCID_76	LT02A3_cell14	7590.992	3837.164	5231.588	21120.114	391.234	6054.964	3445.931	1101.889	869.073	3910.848	782.974	2222760.018	379.018
kin_afterCID_77	LT02A3_cell14	7442.146	3837.164	5129.728	20711.083	391.711	5933.613	3445.454	1115.609	880.673	3944.537	793.990	2222765.008	384.008
kin_afterCID_78	LT02A3_cell14	7541.284	3837.164	5195.927	20907.189	397.593	5996.271	3439.572	1112.629	878.166	3906.967	789.622	2222770.018	389.018
kin_afterCID_79	LT02A3_cell14	7459.666	3837.164	5141.343	20669.970	393.800	5948.872	3443.365	1103.186	873.091	3862.145	787.658	2222775.008	394.008
kin_afterCID_80	LT02A3_cell14	7470.484	3837.164	5150.672	20701.001	393.868	5957.086	3443.296	1099.045	869.061	3849.019	784.484	2222780.008	399.008
kin_afterCID_81	LT02A3_cell14	7418.655	3837.164	5113.230	20461.412	394.981	5922.036	3442.184	1100.676	870.037	3833.242	787.122	2222785.008	404.008
kin_afterCID_82	LT02A3_cell14	7482.124	3837.164	5156.811	20639.875	395.072	5971.922	3442.093	1117.155	880.662	3883.376	799.658	2222790.008	409.008
kin_afterCID_83	LT02A3_cell14	7425.870	3837.164	5120.898	20567.400	394.981	5917.781	3442.274	1111.828	878.688	3884.402	793.685	2222795.018	414.018
kin_afterCID_84	LT02A3_cell14	7508.310	3837.164	5173.652	20824.763	394.481	5982.439	3442.683	1119.497	882.526	3918.635	798.757	2222800.017	419.017
kin_afterCID_85	LT02A3_cell14	7389.827	3837.164	5095.817	20439.194	393.346	5899.356	3443.819	1109.742	876.486	3850.563	796.692	2222805.018	424.018
kin_afterCID_86	LT02A3_cell14	7532.701	3837.164	5192.384	20758.751	399.637	5995.081	3437.528	1114.968	880.390	3834.982	798.748	2222810.017	429.017
kin_afterCID_87	LT02A3_cell14	7542.997	3837.164	5199.255	20962.738	398.932	5985.926	3438.232	1113.382	878.462	3867.262	793.854	2222815.018	434.018
kin_afterCID_88	LT02A3_cell14	7502.547	3837.164	5171.379	20793.542	394.095	5981.254	3443.069	1100.570	868.673	3809.858	790.464	2222820.007	439.007
kin_afterCID_89	LT02A3_cell14	7518.467	3837.164	5181.892	20782.267	398.910	5979.588	3438.255	1106.223	874.214	3797.327	793.999	2222825.018	444.018
kin_afterCID_90	LT02A3_cell14	7479.312	3837.164	5156.809	20672.858	398.069	5951.859	3439.322	1102.630	871.503	3787.211	791.888	2222830.007	449.007
kin_afterCID_91	LT02A3_cell14	7431.643	3837.164	5123.601	20557.066	397.979	5912.784	3439.186	1107.740	874.071	3809.576	795.086	2222835.017	454.017
kin_afterCID_92	LT02A3_cell14	7385.305	3837.164	5091.752	20475.173	399.023	5866.123	3438.141	1119.384	883.077	3852.019	802.240	2222840.017	459.017
kin_afterCID_93	LT02A3_cell14	8263.284	3837.164	5680.092	23887.297	394.776	6471.507	3442.388	1101.594	870.553	3794.401	792.781	2222845.017	464.017
kin_afterCID_94	LT02A3_cell14	7406.976	3837.164	5108.880	20564.525	398.524	5882.073	3438.641	1108.325	874.108	3824.890	793.487	2222850.017	469.017
kin_afterCID_95	LT02A3_cell14	7517.197	3837.164	5181.928	20962.104	399.773	5953.538	3437.392	1103.268	871.495	3805.616	788.981	2222855.016	474.016
kin_afterCID_96	LT02A3_cell14	7502.506	3837.164	5171.683	20992.919	397.343	5944.193	3439.822	1120.348	882.711	3904.424	798.752	2222860.017	479.017
kin_afterCID_97	LT02A3_cell14	7541.863	3837.164	5199.621	21133.013	399.182	5963.801	3437.982	1122.634	884.016	3900.032	800.152	2222865.007	484.007
kin_afterCID_98	LT02A3_cell14	7535.864	3837.164	5195.424	20961.854	399.341	5976.287	3437.823	1125.536	888.138	3875.858	806.055	2222870.007	489.007
kin_afterCID_99	LT02A3_cell14	7497.608	3837.164	5168.002	21006.676	398.319	5932.861	3438.845	1104.368	870.280	3835.602	788.011	2222875.017	494.017
kin_afterCID_100	LT02A3_cell14	7482.592	3837.164	5157.483	20912.005	401.703	5912.311	3435.461	1123.299	884.407	3884.822	800.399	2222880.017	499.017
kin_afterCID_101	LT02A3_cell14	7458.773	3837.164	5141.009	20844.842	403.157	5887.233	3434.008	1114.519	878.888	3850.853	793.270	2222885.017	504.017
kin_afterCID_102	LT02A3_cell14	7405.818	3837.164	5105.575	20671.737	404.587	5842.204	3432.577	1117.954	882.120	3835.361	797.661	2222890.007	509.007
kin_afterCID_103	LT02A3_cell14	7386.522	3837.164	5095.201	20619.342	402.793	5834.537	3434.371	1115.960	879.539	3840.042	796.472	2222895.017	514.017
kin_afterCID_104	LT02A3_cell14	7521.421	3837.164	5186.767	21077.842	395.776	5962.370	3441.389	1109.462	875.296	3837.156	795.764	2222900.017	519.017
kin_afterCID_105	LT02A3_cell14	7510.506	3837.164	5177.718	20964.526	400.272	5943.605	3436.892	1123.845	884.946	3871.200	803.878	2222905.017	524.017
kin_afterCID_106	LT02A3_cell14	7478.540	3837.164	5155.390	20869.493	398.433	5926.981	3438.732	1119.184	884.460	3827.090	805.429	2222910.017	529.017
kin_afterCID_107	LT02A3_cell14	7511.905	3837.164	5178.287	20953.761	400.272	5946.419	3436.892	1113.705	879.313	3813.559	799.271	2222915.016	534.016
kin_afterCID_108	LT02A3_cell14	7448.191	3837.164	5136.189	20798.020	401.794	5886.822	3435.370	1108.768	873.791	3805.463	793.367	2222920.016	539.016
kin_afterCID_109	LT02A3_cell14	7422.612	3837.164	5118.281	20767.394	399.432	5872.074	3437.732	1116.210	880.988	3825.782	801.383	2222925.017	544.017
kin_afterCID_110	LT02A3_cell14	7456.356	3837.164	5142.309	20947.083	395.935	5904.164	3441.230	1111.906	878.342	3830.525	799.112	2222930.016	549.016
kin_afterCID_111	LT02A3_cell14	7433.436	3837.164	5126.433	20831.081	397.706	5884.260	3439.458	1121.289	883.664	3861.728	804.411	2222935.016	554.016
kin_afterCID_112	LT02A3_cell14	7407.647	3837.164	5110.193	20781.066	396.480	5866.591	3440.685	1125.836	888.470	3868.557	809.785	2222940.016	559.016
kin_afterCID_113	LT02A3_cell14	7420.291	3837.164	5117.819	20884.925	394.686	5876.550	3442.479	1133.266	894.484	3896.221	816.489	2222945.016	564.016
kin_afterCID_114	LT02A3_cell14	7467.894	3837.164	5148.655	21138.769	392.278	5911.155	3444.886	1121.485	883.509	3892.307	805.964	2222950.016	569.016
kin_afterCID_115	LT02A3_cell14	7390.023	3837.164	5097.192	20839.654	393.164	5854.625	3444.000	1120.587	881.408	3879.329	805.652	2222955.016	574.016
kin_afterCID_116	LT02A3_cell14	7460.929	3837.164	5144.751	20952.554	395.708	5909.627	3441.457	1120.418	885.064	3843.494	807.312	2222960.016	579.016
kin_afterCID_117	LT02A3_cell14	7439.859	3837.164	5133.145	20829.414	393.868	5908.269	3443.296	1119.782	883.188	3829.309	809.848	2222965.006	584.006
kin_afterCID_118	LT02A3_cell14	7528.234	3837.164	5191.207	21132.909	398.001	5953.817	3439.163	1125.361	887.235	3865.579	808.246	2222970.006	589.006
kin_afterCID_119	LT02A3_cell14	7491.034	3837.164	5166.766	21130.335	397.297	5915.724	3439.867	1119.853	882.650	3860.466	803.318	2222975.006	594.006
kin_afterCID_120	LT02A3_cell14	7502.478	3837.164	5174.075	21161.019	395.344	5933.592	3441.820	1119.792	884.782	3855.847	805.516	2222980.006	599.006
