# Supplementary material for: Mandipropamid as a chemical inducer of proximity for in vivo applications
Source: Nat Chem Biol. 2021 Dec 21;18(1):64–9. doi: 10.1038/s41589-021-00922-3 (PMC8709788; doi:10.1038/s41589-021-00922-3)
Supplement: Source Data Fig. 2 — Single-cell trajectories, luminescence intensities of luciferase assay and two-color RICS binding efficiencies. [file 41589_2021_922_MOESM21_ESM.zip › Figure_02/Figure_02bcd/Single-Cell Trajectories/ABAAM_5uM/exp04_ABAAM_LT02A4_cell19_intensities.csv]

name	cellID	ff_488nm_cell	area_cell	fullframe_488nm	ff_488nm_mito	area_mito	ff_488nm_cyto	area_cyto	ff_561nm_tf_cell	fullframe_561nm	ff_561nm_tf_mito	ff_561nm_tf_cyto	FrameTimeAbs	FrameTimeRel
t0_	LT02A4_cell19	7665.563	3224.163	4562.662	12892.089	432.589	6855.648	2791.573	1715.877	1124.284	4882.790	1225.124	2223073.000	-16.000
tend_	LT02A4_cell19	7223.828	3224.163	4297.490	20690.033	375.336	5449.640	2848.827	1667.183	1097.632	5172.990	1205.289	2223734.000	645.000
kin_afterCID_1	LT02A4_cell19	8255.287	3224.163	4888.688	13801.921	458.661	7335.372	2765.502	1753.045	1148.277	4918.302	1228.084	2223097.080	4.080
kin_afterCID_2	LT02A4_cell19	8225.804	3224.163	4871.034	13856.721	458.752	7291.696	2765.411	1729.943	1132.351	4878.792	1207.583	2223102.000	9.000
kin_afterCID_3	LT02A4_cell19	8164.965	3224.163	4834.833	13805.197	463.998	7216.607	2760.256	1756.264	1148.414	4946.806	1219.905	2223107.010	14.010
kin_afterCID_4	LT02A4_cell19	8105.964	3224.163	4802.868	13804.769	463.408	7149.389	2760.755	1752.146	1148.268	4940.854	1216.905	2223112.010	19.010
kin_afterCID_5	LT02A4_cell19	8130.768	3224.163	4818.061	13959.400	455.345	7172.222	2768.818	1734.029	1135.078	4929.939	1208.446	2223117.010	24.010
kin_afterCID_6	LT02A4_cell19	8108.445	3224.163	4806.857	14075.967	460.296	7114.610	2763.867	1744.749	1143.703	4948.392	1211.212	2223122.000	29.000
kin_afterCID_7	LT02A4_cell19	8217.673	3224.163	4870.789	14496.797	456.435	7182.162	2767.727	1742.041	1143.236	4954.436	1212.274	2223127.000	34.000
kin_afterCID_8	LT02A4_cell19	8161.165	3224.163	4838.824	14582.518	451.621	7115.187	2772.542	1737.821	1137.532	4957.594	1213.351	2223132.020	39.020
kin_afterCID_9	LT02A4_cell19	8029.527	3224.163	4761.639	14554.945	450.758	6968.959	2773.405	1724.129	1130.539	4945.249	1200.605	2223137.000	44.000
kin_afterCID_10	LT02A4_cell19	8108.915	3224.163	4806.544	14938.324	450.531	6999.590	2773.632	1719.710	1129.758	4927.823	1198.605	2223142.010	49.010
kin_afterCID_11	LT02A4_cell19	8102.510	3224.163	4801.305	15218.686	444.376	6964.919	2779.787	1711.766	1125.288	4911.809	1200.208	2223147.010	54.010
kin_afterCID_12	LT02A4_cell19	8100.838	3224.163	4801.883	15347.314	446.920	6934.721	2777.243	1705.521	1118.005	4893.733	1192.467	2223152.000	59.000
kin_afterCID_13	LT02A4_cell19	8100.198	3224.163	4800.568	15637.273	447.510	6885.455	2776.653	1735.281	1137.028	4981.542	1212.084	2223157.000	64.000
kin_afterCID_14	LT02A4_cell19	8028.651	3224.163	4759.645	15759.851	442.287	6799.477	2781.876	1725.932	1133.472	4942.787	1214.488	2223162.000	69.000
kin_afterCID_15	LT02A4_cell19	8021.565	3224.163	4756.212	16033.656	438.699	6759.695	2785.464	1726.804	1131.164	4992.675	1212.443	2223167.009	74.009
kin_afterCID_16	LT02A4_cell19	7986.420	3224.163	4735.057	16262.807	437.745	6686.204	2786.418	1719.811	1129.280	4955.140	1211.543	2223172.009	79.009
kin_afterCID_17	LT02A4_cell19	7922.398	3224.163	4698.473	16392.242	430.682	6616.477	2793.527	1705.087	1119.844	4958.719	1203.455	2223177.010	84.010
kin_afterCID_18	LT02A4_cell19	8080.178	3224.163	4789.011	16965.032	431.340	6707.948	2792.823	1712.862	1124.216	4997.184	1205.612	2223182.009	89.009
kin_afterCID_19	LT02A4_cell19	8006.368	3224.163	4745.177	17084.259	420.235	6645.831	2803.928	1702.120	1117.292	4997.834	1208.180	2223187.009	94.009
kin_afterCID_20	LT02A4_cell19	7853.453	3224.163	4656.956	17035.853	422.415	6469.037	2801.748	1701.610	1119.259	4989.834	1205.849	2223192.010	99.010
kin_afterCID_21	LT02A4_cell19	7983.820	3224.163	4731.510	17510.251	418.736	6561.912	2805.427	1691.195	1111.872	4982.190	1199.984	2223197.009	104.009
kin_afterCID_22	LT02A4_cell19	8002.907	3224.163	4743.496	17809.144	416.465	6548.351	2807.698	1696.124	1116.751	5014.717	1203.878	2223202.009	109.009
kin_afterCID_23	LT02A4_cell19	7968.858	3224.163	4721.716	17893.739	409.879	6523.376	2814.284	1688.715	1110.502	5001.916	1206.172	2223207.010	114.010
kin_afterCID_24	LT02A4_cell19	7980.037	3224.163	4730.316	18023.609	414.989	6496.338	2809.174	1715.385	1126.697	5063.838	1220.730	2223212.009	119.009
kin_afterCID_25	LT02A4_cell19	7945.015	3224.163	4707.277	18103.686	422.983	6411.039	2801.180	1722.975	1130.709	5057.515	1219.454	2223217.008	124.008
kin_afterCID_26	LT02A4_cell19	7948.427	3224.163	4709.983	18275.246	417.419	6412.623	2806.744	1692.797	1113.940	4979.567	1203.989	2223222.009	129.009
kin_afterCID_27	LT02A4_cell19	7812.153	3224.163	4630.954	18109.986	415.625	6287.864	2808.720	1691.697	1113.921	4977.494	1205.418	2223227.019	134.019
kin_afterCID_28	LT02A4_cell19	7809.568	3224.163	4632.166	18256.434	416.783	6258.628	2807.380	1703.434	1118.841	5015.464	1211.731	2223232.019	139.019
kin_afterCID_29	LT02A4_cell19	7921.696	3224.163	4696.793	18604.916	414.989	6343.504	2809.174	1702.477	1116.653	5031.721	1210.661	2223237.019	144.019
kin_afterCID_30	LT02A4_cell19	7813.961	3224.163	4633.008	18420.256	412.377	6258.439	2811.786	1705.225	1119.845	5017.153	1219.497	2223242.019	149.019
kin_afterCID_31	LT02A4_cell19	7954.006	3224.163	4715.038	18854.918	415.239	6342.542	2808.924	1701.783	1118.099	4994.173	1215.074	2223247.009	154.009
kin_afterCID_32	LT02A4_cell19	7838.335	3224.163	4647.720	18614.509	409.129	6272.154	2815.033	1692.235	1115.206	4954.952	1218.040	2223252.009	159.009
kin_afterCID_33	LT02A4_cell19	7977.467	3224.163	4727.296	19103.963	407.040	6369.823	2817.123	1685.061	1107.710	4969.747	1210.463	2223257.009	164.009
kin_afterCID_34	LT02A4_cell19	7960.849	3224.163	4717.669	19146.610	413.172	6316.716	2810.991	1696.395	1116.002	4995.080	1211.540	2223262.008	169.008
kin_afterCID_35	LT02A4_cell19	7910.545	3224.163	4687.629	19141.620	415.716	6248.085	2808.447	1683.074	1108.340	4955.594	1198.665	2223267.009	174.009
kin_afterCID_36	LT02A4_cell19	8013.023	3224.163	4748.881	19525.736	407.699	6346.494	2816.464	1680.675	1107.462	4968.440	1204.753	2223272.009	179.009
kin_afterCID_37	LT02A4_cell19	7959.252	3224.163	4714.563	19405.313	407.403	6303.745	2816.759	1674.746	1102.919	4927.741	1204.247	2223277.009	184.009
kin_afterCID_38	LT02A4_cell19	7851.963	3224.163	4652.910	19103.016	408.584	6219.259	2815.578	1702.404	1116.255	5023.281	1220.493	2223282.009	189.009
kin_afterCID_39	LT02A4_cell19	7897.755	3224.163	4681.183	19296.332	409.084	6241.327	2815.079	1707.923	1122.247	5051.433	1222.048	2223287.019	194.019
kin_afterCID_40	LT02A4_cell19	7826.679	3224.163	4640.678	19193.818	406.881	6184.915	2817.327	1694.005	1115.067	5027.073	1212.623	2223292.019	199.019
kin_afterCID_41	LT02A4_cell19	7825.969	3224.163	4640.408	19216.586	410.924	6162.167	2813.239	1691.803	1113.582	4992.995	1209.605	2223297.019	204.019
kin_afterCID_42	LT02A4_cell19	7829.365	3224.163	4642.335	19440.767	402.384	6173.584	2821.778	1685.105	1108.185	5015.762	1210.155	2223302.018	209.018
kin_afterCID_43	LT02A4_cell19	7904.634	3224.163	4683.701	19740.262	401.749	6219.925	2822.414	1695.915	1115.960	5067.380	1216.014	2223307.019	214.019
kin_afterCID_44	LT02A4_cell19	7963.602	3224.163	4717.517	20054.996	397.865	6261.466	2826.298	1682.619	1107.176	5048.610	1208.780	2223312.019	219.019
kin_afterCID_45	LT02A4_cell19	7895.206	3224.163	4677.347	19974.313	398.001	6194.135	2826.162	1677.183	1104.214	5061.427	1200.588	2223317.019	224.019
kin_afterCID_46	LT02A4_cell19	7893.967	3224.163	4676.790	19956.327	399.682	6187.067	2824.481	1681.713	1106.248	5059.067	1203.796	2223322.018	229.018
kin_afterCID_47	LT02A4_cell19	7894.603	3224.163	4676.287	20037.481	394.867	6199.896	2829.296	1677.463	1105.030	5071.580	1203.767	2223327.018	234.018
kin_afterCID_48	LT02A4_cell19	7908.318	3224.163	4686.682	20137.414	393.459	6208.511	2830.704	1676.567	1102.181	5077.565	1203.839	2223332.018	239.018
kin_afterCID_49	LT02A4_cell19	7786.295	3224.163	4613.069	19963.700	394.640	6087.883	2829.523	1673.601	1100.819	5075.010	1199.199	2223337.018	244.018
kin_afterCID_50	LT02A4_cell19	7791.315	3224.163	4617.519	19971.846	399.568	6068.252	2824.595	1695.603	1113.063	5108.833	1212.765	2223342.018	249.018
kin_afterCID_51	LT02A4_cell19	7790.276	3224.163	4618.894	20037.601	397.343	6068.771	2826.820	1682.468	1108.595	5078.979	1205.049	2223347.018	254.018
kin_afterCID_52	LT02A4_cell19	7804.362	3224.163	4625.642	20003.521	402.975	6061.849	2821.188	1694.045	1110.277	5108.038	1206.394	2223352.018	259.018
kin_afterCID_53	LT02A4_cell19	7774.621	3224.163	4608.020	19892.638	402.294	6047.042	2821.869	1701.030	1116.317	5110.394	1214.982	2223357.010	264.010
kin_afterCID_54	LT02A4_cell19	7727.723	3224.163	4584.833	19867.630	397.456	6020.760	2826.707	1691.847	1111.815	5093.135	1213.600	2223362.008	269.008
kin_afterCID_55	LT02A4_cell19	7858.657	3224.163	4656.765	20206.433	401.431	6102.636	2822.732	1683.595	1106.199	5059.631	1203.477	2223367.008	274.008
kin_afterCID_56	LT02A4_cell19	7768.765	3224.163	4605.888	20018.514	395.798	6054.547	2828.364	1678.826	1105.715	5056.894	1206.103	2223372.008	279.008
kin_afterCID_57	LT02A4_cell19	7682.237	3224.163	4554.917	19904.107	396.820	5966.885	2827.343	1685.096	1105.119	5109.306	1204.505	2223377.018	284.018
kin_afterCID_58	LT02A4_cell19	7808.683	3224.163	4628.093	20438.927	393.459	6053.118	2830.704	1676.676	1103.955	5099.146	1200.963	2223382.018	289.018
kin_afterCID_59	LT02A4_cell19	7855.982	3224.163	4656.267	20502.451	395.344	6088.391	2828.910	1698.510	1114.308	5150.675	1216.038	2223387.008	294.008
kin_afterCID_60	LT02A4_cell19	7788.179	3224.163	4616.103	20411.589	396.889	6016.124	2827.274	1676.618	1103.505	5089.212	1197.563	2223392.018	299.018
kin_afterCID_61	LT02A4_cell19	7804.620	3224.163	4625.099	20453.966	395.639	6035.294	2828.523	1700.598	1116.792	5175.529	1214.542	2223397.018	304.018
kin_afterCID_62	LT02A4_cell19	7725.545	3224.163	4577.692	20330.980	395.094	5965.130	2829.069	1672.930	1100.927	5092.575	1195.358	2223402.016	309.016
kin_afterCID_63	LT02A4_cell19	7749.046	3224.163	4598.623	20343.892	400.704	5961.591	2823.459	1697.338	1115.159	5150.191	1207.311	2223407.018	314.018
kin_afterCID_64	LT02A4_cell19	7713.100	3224.163	4575.374	20222.320	397.297	5955.012	2826.866	1697.249	1117.120	5138.080	1213.662	2223412.018	319.018
kin_afterCID_65	LT02A4_cell19	7678.470	3224.163	4555.697	20302.608	390.280	5939.885	2833.883	1701.318	1117.724	5194.460	1220.246	2223417.018	324.018
kin_afterCID_66	LT02A4_cell19	7714.755	3224.163	4575.184	20406.388	395.708	5939.165	2828.455	1688.164	1109.948	5134.493	1206.015	2223422.018	329.018
kin_afterCID_67	LT02A4_cell19	7737.567	3224.163	4587.167	20529.764	393.209	5960.776	2830.953	1697.492	1115.752	5187.581	1212.731	2223427.008	334.008
kin_afterCID_68	LT02A4_cell19	7722.265	3224.163	4580.052	20474.155	389.826	5968.411	2834.337	1688.416	1110.474	5162.344	1210.623	2223432.007	339.007
kin_afterCID_69	LT02A4_cell19	7691.661	3224.163	4560.436	20448.295	388.963	5941.572	2835.200	1686.958	1109.324	5158.177	1210.740	2223437.007	344.007
kin_afterCID_70	LT02A4_cell19	7828.249	3224.163	4641.574	20748.960	394.890	6024.867	2829.273	1684.151	1106.721	5135.020	1202.503	2223442.007	349.007
kin_afterCID_71	LT02A4_cell19	7753.376	3224.163	4595.229	20445.818	394.141	5985.685	2830.022	1676.291	1102.865	5087.713	1201.179	2223447.017	354.017
kin_afterCID_72	LT02A4_cell19	7853.901	3224.163	4652.607	20759.345	391.165	6071.985	2832.997	1678.907	1105.553	5088.738	1208.095	2223452.017	359.017
kin_afterCID_73	LT02A4_cell19	7831.756	3224.163	4642.196	20650.922	394.390	6045.126	2829.773	1679.684	1106.242	5057.376	1208.929	2223457.017	364.017
kin_afterCID_74	LT02A4_cell19	7759.388	3224.163	4602.563	20559.263	394.572	5974.510	2829.591	1705.396	1122.260	5163.801	1223.139	2223462.017	369.017
kin_afterCID_75	LT02A4_cell19	7721.728	3224.163	4576.899	20398.131	395.208	5950.821	2828.955	1698.042	1115.436	5132.633	1218.226	2223467.017	374.017
kin_afterCID_76	LT02A4_cell19	7752.735	3224.163	4596.975	20562.095	392.074	5979.409	2832.089	1677.138	1105.918	5077.836	1206.346	2223472.017	379.017
kin_afterCID_77	LT02A4_cell19	7748.285	3224.163	4595.315	20524.762	395.458	5962.112	2828.705	1696.637	1114.798	5124.401	1217.430	2223477.017	384.017
kin_afterCID_78	LT02A4_cell19	7688.082	3224.163	4560.219	20266.094	395.208	5930.921	2828.955	1693.974	1114.047	5113.462	1216.268	2223482.017	389.017
kin_afterCID_79	LT02A4_cell19	7678.623	3224.163	4554.763	20490.707	391.120	5909.749	2833.088	1682.867	1104.949	5119.236	1208.447	2223487.017	394.017
kin_afterCID_80	LT02A4_cell19	7643.362	3224.163	4532.974	20505.838	391.597	5865.149	2832.566	1683.599	1106.620	5133.827	1206.611	2223492.016	399.016
kin_afterCID_81	LT02A4_cell19	7791.613	3224.163	4618.077	20829.465	400.545	5942.126	2823.618	1695.810	1113.019	5153.653	1205.297	2223497.017	404.017
kin_afterCID_82	LT02A4_cell19	7664.094	3224.163	4544.517	20606.130	390.302	5881.611	2833.860	1682.099	1106.378	5148.544	1204.672	2223502.017	409.017
kin_afterCID_83	LT02A4_cell19	7756.384	3224.163	4598.786	20881.512	393.209	5933.350	2830.953	1676.485	1103.173	5104.208	1200.387	2223507.007	414.007
kin_afterCID_84	LT02A4_cell19	7625.976	3224.163	4522.496	20437.131	393.346	5845.849	2830.817	1679.280	1105.777	5091.860	1205.097	2223512.007	419.007
kin_afterCID_85	LT02A4_cell19	7721.940	3224.163	4578.784	20649.273	391.461	5935.468	2832.702	1666.961	1096.204	5057.424	1198.421	2223517.007	424.007
kin_afterCID_86	LT02A4_cell19	7713.130	3224.163	4575.760	20540.658	395.412	5920.055	2828.751	1676.120	1104.601	5024.047	1208.135	2223522.007	429.007
kin_afterCID_87	LT02A4_cell19	7595.024	3224.163	4505.486	20443.630	389.031	5831.966	2835.132	1669.512	1099.632	5066.403	1203.398	2223527.007	434.007
kin_afterCID_88	LT02A4_cell19	7711.300	3224.163	4572.573	20747.171	389.031	5922.546	2835.132	1665.822	1095.806	5062.046	1199.799	2223532.006	439.006
kin_afterCID_89	LT02A4_cell19	7739.972	3224.163	4589.758	20807.384	398.705	5896.006	2825.458	1684.662	1106.622	5102.912	1202.307	2223537.007	444.007
kin_afterCID_90	LT02A4_cell19	7650.274	3224.163	4536.784	20678.445	397.116	5820.206	2827.047	1672.810	1100.670	5071.795	1195.355	2223542.007	449.007
kin_afterCID_91	LT02A4_cell19	7749.462	3224.163	4595.916	21022.643	394.050	5901.376	2830.113	1670.344	1098.642	5097.697	1193.138	2223547.007	454.007
kin_afterCID_92	LT02A4_cell19	7652.021	3224.163	4537.881	20844.024	398.024	5793.939	2826.230	1690.880	1112.856	5157.388	1202.654	2223552.016	459.016
kin_afterCID_93	LT02A4_cell19	7744.657	3224.163	4593.470	21135.374	402.475	5834.653	2821.688	1683.008	1104.574	5139.568	1189.977	2223557.016	464.016
kin_afterCID_94	LT02A4_cell19	7563.235	3224.163	4489.810	20716.753	400.159	5699.393	2824.004	1692.137	1114.433	5176.512	1198.404	2223562.017	469.017
kin_afterCID_95	LT02A4_cell19	7727.241	3224.163	4582.716	21223.396	395.685	5839.221	2828.478	1685.546	1107.343	5181.168	1196.533	2223567.017	474.017
kin_afterCID_96	LT02A4_cell19	7751.256	3224.163	4598.249	21314.129	393.777	5864.322	2830.386	1684.490	1107.715	5181.824	1197.924	2223572.006	479.006
kin_afterCID_97	LT02A4_cell19	7700.108	3224.163	4564.548	21182.103	392.392	5831.939	2831.771	1671.205	1098.303	5141.789	1190.295	2223577.006	484.006
kin_afterCID_98	LT02A4_cell19	7605.705	3224.163	4513.805	21013.046	392.460	5747.514	2831.703	1692.169	1111.525	5228.137	1202.102	2223582.006	489.006
kin_afterCID_99	LT02A4_cell19	7743.279	3224.163	4593.291	21201.710	393.505	5872.351	2830.658	1684.158	1106.417	5152.930	1201.946	2223587.006	494.006
kin_afterCID_100	LT02A4_cell19	7635.078	3224.163	4531.471	20885.526	393.823	5791.368	2830.340	1674.119	1103.770	5098.089	1197.697	2223592.016	499.016
kin_afterCID_101	LT02A4_cell19	7641.215	3224.163	4533.992	20780.156	398.092	5790.409	2826.071	1697.837	1113.694	5152.604	1211.184	2223597.016	504.016
kin_afterCID_102	LT02A4_cell19	7613.908	3224.163	4518.875	20761.938	402.453	5738.243	2821.937	1702.074	1119.394	5166.178	1207.969	2223602.016	509.016
kin_afterCID_103	LT02A4_cell19	7615.789	3224.163	4516.247	20813.418	395.957	5768.081	2828.206	1706.405	1120.856	5183.147	1219.651	2223607.016	514.016
kin_afterCID_104	LT02A4_cell19	7612.879	3224.163	4517.814	20683.760	403.179	5744.768	2820.984	1695.971	1114.554	5112.963	1207.609	2223612.016	519.016
kin_afterCID_105	LT02A4_cell19	7556.972	3224.163	4485.456	20629.901	401.612	5696.864	2822.551	1697.111	1116.908	5139.502	1207.303	2223617.016	524.016
kin_afterCID_106	LT02A4_cell19	7731.872	3224.163	4586.750	21200.740	401.090	5818.274	2823.073	1683.328	1106.146	5104.833	1197.215	2223622.016	529.016
kin_afterCID_107	LT02A4_cell19	7584.077	3224.163	4501.190	20857.127	401.385	5696.714	2822.778	1698.710	1116.485	5151.263	1207.774	2223627.015	534.015
kin_afterCID_108	LT02A4_cell19	7789.695	3224.163	4620.017	21489.293	397.048	5865.687	2827.115	1695.029	1114.269	5169.532	1207.061	2223632.016	539.016
kin_afterCID_109	LT02A4_cell19	7565.338	3224.163	4489.514	20715.744	404.656	5677.992	2819.507	1695.154	1114.803	5103.542	1205.983	2223637.006	544.006
kin_afterCID_110	LT02A4_cell19	7735.089	3224.163	4589.342	21431.309	398.319	5804.526	2825.844	1695.161	1113.296	5178.344	1204.186	2223642.006	549.006
kin_afterCID_111	LT02A4_cell19	7714.110	3224.163	4576.209	21322.041	396.116	5808.086	2828.047	1696.302	1117.039	5151.182	1212.386	2223647.006	554.006
kin_afterCID_112	LT02A4_cell19	7693.969	3224.163	4563.109	21251.545	395.026	5800.954	2829.137	1682.270	1104.303	5107.176	1204.057	2223652.006	559.006
kin_afterCID_113	LT02A4_cell19	7672.892	3224.163	4553.453	21293.190	393.732	5778.218	2830.431	1678.468	1106.130	5104.320	1201.909	2223657.016	564.016
kin_afterCID_114	LT02A4_cell19	7617.049	3224.163	4517.849	21206.058	389.621	5749.175	2834.542	1672.303	1097.749	5101.553	1200.936	2223662.016	569.016
kin_afterCID_115	LT02A4_cell19	7671.094	3224.163	4550.757	21434.573	388.690	5784.380	2835.473	1701.687	1115.973	5201.004	1221.996	2223667.015	574.015
kin_afterCID_116	LT02A4_cell19	7596.562	3224.163	4508.591	21144.081	393.209	5714.860	2830.953	1700.663	1117.962	5169.210	1218.894	2223672.006	579.006
kin_afterCID_117	LT02A4_cell19	7633.113	3224.163	4529.734	21242.592	395.571	5729.862	2828.592	1704.289	1118.662	5188.377	1217.048	2223677.017	584.017
kin_afterCID_118	LT02A4_cell19	7633.566	3224.163	4528.043	21266.946	393.346	5739.190	2830.817	1697.101	1114.442	5168.281	1214.776	2223682.006	589.006
kin_afterCID_119	LT02A4_cell19	7610.619	3224.163	4514.675	21396.076	389.894	5714.235	2834.269	1694.471	1114.163	5188.373	1213.836	2223687.016	594.016
kin_afterCID_120	LT02A4_cell19	7524.714	3224.163	4467.248	21122.595	388.100	5663.919	2836.063	1687.881	1109.017	5176.104	1210.537	2223692.005	599.005
