# Supplementary material for: Mandipropamid as a chemical inducer of proximity for in vivo applications
Source: Nat Chem Biol. 2021 Dec 21;18(1):64–9. doi: 10.1038/s41589-021-00922-3 (PMC8709788; doi:10.1038/s41589-021-00922-3)
Supplement: Source Data Fig. 2 — Single-cell trajectories, luminescence intensities of luciferase assay and two-color RICS binding efficiencies. [file 41589_2021_922_MOESM21_ESM.zip › Figure_02/Figure_02bcd/Single-Cell Trajectories/ABAAM_5uM/exp04_ABAAM_LT02B1_cell35_intensities.csv]

name	cellID	ff_488nm_cell	area_cell	fullframe_488nm	ff_488nm_mito	area_mito	ff_488nm_cyto	area_cyto	ff_561nm_tf_cell	fullframe_561nm	ff_561nm_tf_mito	ff_561nm_tf_cyto	FrameTimeAbs	FrameTimeRel
t0_	LT02B1_cell35	3457.418	2862.862	2102.422	5326.355	273.071	3260.355	2589.791	1081.912	731.738	3306.595	847.339	2225885.000	-50.000
tend_	LT02B1_cell35	3350.743	2862.862	2021.465	8506.097	266.212	2822.208	2596.649	1081.193	731.529	3363.149	847.244	2226545.000	610.000
kin_afterCID_1	LT02B1_cell35	3704.150	2862.862	2230.695	5546.667	301.391	3486.980	2561.834	1100.096	741.844	3229.959	849.491	2225943.080	4.080
kin_afterCID_2	LT02B1_cell35	3667.133	2862.862	2216.629	5533.226	294.578	3453.095	2568.284	1109.006	747.095	3278.227	860.200	2225948.021	9.021
kin_afterCID_3	LT02B1_cell35	3592.213	2862.862	2175.232	5463.747	294.033	3377.993	2568.829	1098.697	741.185	3249.172	852.550	2225953.000	14.000
kin_afterCID_4	LT02B1_cell35	3650.406	2862.862	2205.677	5632.656	289.173	3427.685	2573.689	1095.194	740.180	3238.163	854.416	2225958.009	19.009
kin_afterCID_5	LT02B1_cell35	3613.287	2862.862	2185.593	5637.826	285.925	3388.610	2576.982	1093.595	739.938	3249.397	854.397	2225963.009	24.009
kin_afterCID_6	LT02B1_cell35	3621.456	2862.862	2184.506	5741.943	290.853	3381.662	2572.008	1100.115	741.074	3254.533	856.485	2225968.020	29.020
kin_afterCID_7	LT02B1_cell35	3614.244	2862.862	2180.060	5881.510	283.268	3365.273	2579.594	1088.426	738.950	3254.197	850.600	2225973.009	34.009
kin_afterCID_8	LT02B1_cell35	3578.093	2862.862	2159.348	5949.490	287.946	3312.905	2574.915	1093.495	737.100	3276.159	849.413	2225978.010	39.010
kin_afterCID_9	LT02B1_cell35	3575.936	2862.862	2157.112	6072.712	283.109	3301.933	2579.753	1075.764	730.084	3213.666	841.145	2225983.009	44.009
kin_afterCID_10	LT02B1_cell35	3581.985	2862.862	2156.753	6245.780	285.743	3286.631	2577.118	1080.899	731.083	3235.995	841.948	2225988.010	49.010
kin_afterCID_11	LT02B1_cell35	3578.856	2862.862	2155.731	6382.699	281.860	3272.661	2581.002	1088.077	734.539	3279.575	848.753	2225992.999	53.999
kin_afterCID_12	LT02B1_cell35	3573.723	2862.862	2154.469	6485.718	280.134	3257.875	2582.728	1083.667	734.718	3239.806	849.803	2225998.019	59.019
kin_afterCID_13	LT02B1_cell35	3566.680	2862.862	2148.371	6627.026	279.316	3235.815	2583.545	1079.957	729.949	3249.636	845.386	2226003.020	64.020
kin_afterCID_14	LT02B1_cell35	3630.791	2862.862	2182.311	6913.016	282.382	3271.617	2580.479	1076.165	728.297	3242.761	839.074	2226008.019	69.019
kin_afterCID_15	LT02B1_cell35	3560.608	2862.862	2142.568	6894.045	283.041	3194.885	2579.821	1081.608	733.158	3259.898	842.621	2226013.019	74.019
kin_afterCID_16	LT02B1_cell35	3549.735	2862.862	2136.610	7001.760	282.019	3172.519	2580.843	1083.011	733.299	3272.052	843.806	2226018.019	79.019
kin_afterCID_17	LT02B1_cell35	3609.966	2862.862	2168.025	7240.346	275.274	3223.757	2587.588	1076.414	729.650	3259.261	844.198	2226023.019	84.019
kin_afterCID_18	LT02B1_cell35	3617.493	2862.862	2169.780	7461.771	274.593	3209.650	2588.269	1073.482	727.699	3284.028	838.963	2226028.019	89.019
kin_afterCID_19	LT02B1_cell35	3549.449	2862.862	2130.041	7428.670	270.686	3144.364	2592.175	1074.858	731.355	3291.197	843.419	2226033.009	94.009
kin_afterCID_20	LT02B1_cell35	3630.305	2862.862	2176.076	7697.995	270.187	3206.405	2592.675	1071.510	727.045	3299.056	839.374	2226038.009	99.009
kin_afterCID_21	LT02B1_cell35	3593.504	2862.862	2153.622	7599.755	278.022	3162.597	2584.840	1082.699	729.486	3291.504	845.123	2226043.009	104.009
kin_afterCID_22	LT02B1_cell35	3597.909	2862.862	2155.359	7778.381	264.623	3172.141	2598.239	1072.457	728.085	3294.730	846.126	2226048.009	109.009
kin_afterCID_23	LT02B1_cell35	3591.917	2862.862	2152.316	7787.811	269.097	3156.604	2593.765	1071.606	725.757	3286.268	841.840	2226053.009	114.009
kin_afterCID_24	LT02B1_cell35	3590.252	2862.862	2149.973	7815.409	271.390	3147.775	2591.471	1091.261	738.903	3315.888	858.288	2226058.009	119.009
kin_afterCID_25	LT02B1_cell35	3584.403	2862.862	2147.006	7850.302	273.389	3134.022	2589.473	1087.589	734.725	3314.304	852.499	2226063.009	124.009
kin_afterCID_26	LT02B1_cell35	3623.935	2862.862	2169.580	7996.002	274.025	3161.157	2588.837	1090.825	739.705	3319.058	854.970	2226068.009	129.009
kin_afterCID_27	LT02B1_cell35	3588.950	2862.862	2149.586	8004.777	269.574	3129.923	2593.288	1087.449	737.094	3338.207	853.482	2226073.019	134.019
kin_afterCID_28	LT02B1_cell35	3631.605	2862.862	2174.469	8173.198	269.551	3159.548	2593.311	1082.732	731.740	3350.497	847.018	2226078.019	139.019
kin_afterCID_29	LT02B1_cell35	3624.083	2862.862	2166.823	8177.394	268.415	3153.008	2594.446	1089.415	738.493	3350.449	855.494	2226083.019	144.019
kin_afterCID_30	LT02B1_cell35	3568.488	2862.862	2136.444	8134.624	264.691	3103.310	2598.171	1080.310	730.716	3363.756	847.682	2226088.018	149.018
kin_afterCID_31	LT02B1_cell35	3597.010	2862.862	2153.532	8255.881	266.576	3118.657	2596.286	1077.183	728.527	3363.934	842.389	2226093.019	154.019
kin_afterCID_32	LT02B1_cell35	3617.457	2862.862	2165.275	8282.401	268.075	3135.509	2594.787	1074.964	731.349	3334.102	841.566	2226098.019	159.019
kin_afterCID_33	LT02B1_cell35	3618.084	2862.862	2164.108	8287.648	270.845	3130.151	2592.016	1075.082	729.887	3314.438	841.087	2226103.018	164.018
kin_afterCID_34	LT02B1_cell35	3615.649	2862.862	2162.388	8222.767	275.069	3125.935	2587.792	1091.803	737.812	3341.306	852.692	2226108.018	169.018
kin_afterCID_35	LT02B1_cell35	3596.577	2862.862	2150.866	8159.363	273.298	3115.029	2589.564	1074.870	728.498	3280.369	842.106	2226113.019	174.019
kin_afterCID_36	LT02B1_cell35	3560.324	2862.862	2130.058	8114.620	271.549	3083.069	2591.312	1088.295	735.204	3334.256	852.936	2226118.018	179.018
kin_afterCID_37	LT02B1_cell35	3566.847	2862.862	2135.477	8248.346	269.165	3081.017	2593.697	1085.774	734.995	3362.931	849.458	2226123.018	184.018
kin_afterCID_38	LT02B1_cell35	3570.807	2862.862	2138.584	8298.460	267.530	3083.475	2595.332	1075.729	730.425	3338.369	842.494	2226128.018	189.018
kin_afterCID_39	LT02B1_cell35	3580.798	2862.862	2143.202	8158.952	281.042	3082.359	2581.956	1091.097	737.345	3317.360	848.751	2226133.019	194.019
kin_afterCID_40	LT02B1_cell35	3583.022	2862.862	2144.716	8194.314	277.363	3088.338	2585.498	1082.546	732.179	3302.464	844.401	2226138.018	199.018
kin_afterCID_41	LT02B1_cell35	3544.130	2862.862	2123.323	8106.432	275.410	3058.487	2587.497	1078.726	729.128	3293.497	842.981	2226143.018	204.018
kin_afterCID_42	LT02B1_cell35	3609.201	2862.862	2157.228	8329.413	276.069	3105.449	2586.793	1086.202	733.805	3331.721	846.555	2226148.018	209.018
kin_afterCID_43	LT02B1_cell35	3540.712	2862.862	2120.630	8200.814	273.048	3049.389	2589.813	1077.477	730.844	3307.855	842.324	2226153.018	214.018
kin_afterCID_44	LT02B1_cell35	3595.330	2862.862	2151.065	8405.794	268.393	3097.697	2594.469	1080.630	734.185	3343.487	846.542	2226158.018	219.018
kin_afterCID_45	LT02B1_cell35	3599.643	2862.862	2154.130	8497.008	267.848	3094.155	2595.014	1079.057	730.181	3395.567	839.955	2226163.018	224.018
kin_afterCID_46	LT02B1_cell35	3599.267	2862.862	2154.501	8472.143	267.530	3096.965	2595.332	1079.825	732.041	3352.647	845.540	2226168.018	229.018
kin_afterCID_47	LT02B1_cell35	3606.398	2862.862	2157.063	8632.095	264.032	3095.761	2598.875	1078.461	731.599	3406.807	841.908	2226173.018	234.018
kin_afterCID_48	LT02B1_cell35	3574.090	2862.862	2137.823	8457.700	268.642	3068.371	2594.219	1084.406	733.764	3387.504	845.910	2226178.018	239.018
kin_afterCID_49	LT02B1_cell35	3609.370	2862.862	2159.034	8616.424	269.642	3088.739	2593.220	1084.313	737.408	3397.550	843.784	2226183.018	244.018
kin_afterCID_50	LT02B1_cell35	3587.177	2862.862	2146.852	8488.200	272.639	3071.309	2590.222	1093.274	738.495	3414.758	848.921	2226188.018	249.018
kin_afterCID_51	LT02B1_cell35	3562.660	2862.862	2131.787	8428.333	269.823	3056.354	2593.038	1097.957	742.792	3413.979	856.959	2226193.018	254.018
kin_afterCID_52	LT02B1_cell35	3548.931	2862.862	2124.819	8323.954	275.342	3040.814	2587.520	1090.294	737.291	3353.835	849.427	2226198.018	259.018
kin_afterCID_53	LT02B1_cell35	3548.822	2862.862	2127.257	8374.607	272.821	3040.499	2590.041	1087.538	736.759	3353.325	848.872	2226203.008	264.008
kin_afterCID_54	LT02B1_cell35	3529.380	2862.862	2115.199	8270.592	278.726	3017.991	2584.136	1085.741	733.172	3324.328	844.286	2226208.007	269.007
kin_afterCID_55	LT02B1_cell35	3596.568	2862.862	2154.074	8430.735	282.337	3067.546	2580.707	1086.561	734.600	3330.941	840.989	2226213.008	274.008
kin_afterCID_56	LT02B1_cell35	3590.248	2862.862	2149.696	8444.539	276.909	3070.440	2585.953	1083.472	733.199	3325.457	843.395	2226218.008	279.008
kin_afterCID_57	LT02B1_cell35	3584.264	2862.862	2144.717	8396.118	277.386	3068.019	2585.476	1088.087	736.906	3317.687	848.881	2226222.997	283.997
kin_afterCID_58	LT02B1_cell35	3603.904	2862.862	2155.445	8528.395	269.369	3092.430	2593.493	1086.021	734.615	3351.080	850.764	2226228.007	289.007
kin_afterCID_59	LT02B1_cell35	3607.790	2862.862	2158.251	8498.937	277.204	3083.418	2585.657	1084.129	733.830	3318.250	844.612	2226233.018	294.018
kin_afterCID_60	LT02B1_cell35	3615.760	2862.862	2163.114	8492.180	277.886	3091.504	2585.022	1096.910	741.295	3354.506	854.215	2226238.018	299.018
kin_afterCID_61	LT02B1_cell35	3561.135	2862.862	2131.895	8316.093	283.086	3039.360	2579.775	1092.748	736.416	3321.051	848.230	2226243.018	304.018
kin_afterCID_62	LT02B1_cell35	3576.237	2862.862	2139.418	8412.310	279.793	3052.402	2583.068	1080.641	732.887	3285.980	841.763	2226248.007	309.007
kin_afterCID_63	LT02B1_cell35	3570.051	2862.862	2137.896	8411.890	281.656	3041.720	2581.206	1093.095	739.863	3329.277	849.088	2226253.017	314.017
kin_afterCID_64	LT02B1_cell35	3552.352	2862.862	2126.212	8359.065	284.313	3022.361	2578.549	1090.903	737.116	3321.725	844.932	2226258.017	319.017
kin_afterCID_65	LT02B1_cell35	3537.394	2862.862	2120.147	8434.399	277.023	3012.775	2585.839	1080.346	732.592	3337.549	838.530	2226263.017	324.017
kin_afterCID_66	LT02B1_cell35	3554.945	2862.862	2132.593	8484.045	280.066	3020.458	2582.796	1083.474	732.338	3365.336	836.040	2226268.017	329.017
kin_afterCID_67	LT02B1_cell35	3577.580	2862.862	2143.205	8572.849	281.610	3032.605	2581.252	1091.770	738.003	3383.568	841.739	2226273.007	334.007
kin_afterCID_68	LT02B1_cell35	3574.841	2862.862	2140.054	8663.780	274.933	3033.945	2588.246	1079.600	729.952	3378.201	835.401	2226278.017	339.017
kin_afterCID_69	LT02B1_cell35	3581.886	2862.862	2143.877	8717.941	272.072	3042.524	2590.790	1082.661	734.704	3402.567	839.036	2226283.017	344.017
kin_afterCID_70	LT02B1_cell35	3577.233	2862.862	2139.322	8691.674	273.548	3036.918	2589.314	1081.892	730.397	3382.342	838.861	2226288.017	349.017
kin_afterCID_71	LT02B1_cell35	3609.684	2862.862	2161.371	8603.169	286.266	3054.896	2576.596	1100.796	745.565	3374.838	848.145	2226293.017	354.017
kin_afterCID_72	LT02B1_cell35	3510.068	2862.862	2104.922	8448.509	280.066	2974.567	2582.796	1079.151	729.039	3354.616	832.410	2226298.017	359.017
kin_afterCID_73	LT02B1_cell35	3546.669	2862.862	2125.011	8443.365	284.676	3005.990	2578.186	1078.713	730.281	3298.212	833.642	2226303.016	364.016
kin_afterCID_74	LT02B1_cell35	3558.135	2862.862	2133.077	8474.092	280.770	3023.587	2582.092	1080.726	732.585	3295.653	839.881	2226308.017	369.017
kin_afterCID_75	LT02B1_cell35	3542.505	2862.862	2120.951	8557.141	279.044	3000.941	2583.818	1083.857	736.102	3341.137	840.079	2226313.017	374.017
kin_afterCID_76	LT02B1_cell35	3584.862	2862.862	2147.162	8625.808	281.179	3035.838	2581.683	1092.135	737.355	3373.530	843.662	2226318.017	379.017
kin_afterCID_77	LT02B1_cell35	3561.064	2862.862	2133.736	8573.361	283.768	3009.580	2579.094	1096.917	739.725	3387.617	844.881	2226323.007	384.007
kin_afterCID_78	LT02B1_cell35	3524.656	2862.862	2112.440	8516.943	283.927	2975.033	2578.935	1097.707	740.058	3404.581	843.733	2226328.007	389.007
kin_afterCID_79	LT02B1_cell35	3536.422	2862.862	2120.660	8553.153	284.949	2981.899	2577.913	1097.545	740.091	3390.347	844.111	2226333.007	394.007
kin_afterCID_80	LT02B1_cell35	3598.378	2862.862	2154.617	8705.445	285.721	3032.171	2577.141	1089.786	737.245	3358.757	838.231	2226338.017	399.017
kin_afterCID_81	LT02B1_cell35	3589.080	2862.862	2149.436	8744.238	279.475	3031.386	2583.386	1088.047	736.887	3383.610	839.708	2226343.017	404.017
kin_afterCID_82	LT02B1_cell35	3520.382	2862.862	2110.650	8521.123	286.039	2965.278	2576.823	1091.249	736.395	3366.445	838.692	2226348.006	409.006
kin_afterCID_83	LT02B1_cell35	3591.691	2862.862	2149.215	8691.140	285.107	3027.289	2578.208	1085.062	734.262	3332.547	836.468	2226353.007	414.007
kin_afterCID_84	LT02B1_cell35	3574.663	2862.862	2142.049	8673.921	282.609	3016.153	2580.252	1087.063	736.450	3344.794	839.779	2226358.006	419.006
kin_afterCID_85	LT02B1_cell35	3541.179	2862.862	2122.932	8620.118	282.064	2986.084	2580.797	1082.579	732.244	3351.322	834.620	2226363.006	424.006
kin_afterCID_86	LT02B1_cell35	3517.523	2862.862	2110.575	8504.879	279.521	2977.885	2583.341	1083.808	733.212	3334.819	840.246	2226368.016	429.016
kin_afterCID_87	LT02B1_cell35	3539.298	2862.862	2123.339	8567.390	279.861	2994.517	2583.000	1096.747	739.920	3372.080	850.220	2226373.017	434.017
kin_afterCID_88	LT02B1_cell35	3522.416	2862.862	2110.958	8511.563	283.563	2973.890	2579.344	1097.267	739.209	3368.330	847.587	2226378.017	439.017
kin_afterCID_89	LT02B1_cell35	3550.640	2862.862	2125.968	8571.261	287.197	2990.821	2575.665	1096.902	741.605	3345.231	846.204	2226383.016	444.016
kin_afterCID_90	LT02B1_cell35	3546.196	2862.862	2125.474	8633.950	284.040	2985.814	2578.822	1083.737	734.525	3326.056	836.760	2226388.006	449.006
kin_afterCID_91	LT02B1_cell35	3554.781	2862.862	2130.985	8740.884	280.770	2990.858	2582.092	1094.598	739.213	3409.375	842.895	2226393.016	454.016
kin_afterCID_92	LT02B1_cell35	3575.944	2862.862	2141.457	8737.772	283.313	3009.018	2579.548	1096.095	739.797	3384.258	844.784	2226398.016	459.016
kin_afterCID_93	LT02B1_cell35	3503.574	2862.862	2098.952	8654.734	283.972	2936.359	2578.890	1092.742	735.101	3418.768	836.613	2226403.015	464.015
kin_afterCID_94	LT02B1_cell35	3564.331	2862.862	2136.115	8840.448	284.290	2982.634	2578.572	1090.758	735.949	3415.430	834.461	2226408.016	469.016
kin_afterCID_95	LT02B1_cell35	3518.719	2862.862	2109.324	8701.264	285.516	2944.601	2577.345	1096.014	740.535	3401.376	840.628	2226413.006	474.006
kin_afterCID_96	LT02B1_cell35	3585.139	2862.862	2144.485	8833.111	286.266	3002.077	2576.596	1085.985	733.427	3351.535	834.277	2226418.006	479.006
kin_afterCID_97	LT02B1_cell35	3567.871	2862.862	2134.982	8752.029	291.421	2980.312	2571.486	1078.997	726.477	3325.659	824.381	2226423.006	484.006
kin_afterCID_98	LT02B1_cell35	3575.393	2862.862	2141.758	8864.530	285.607	2989.260	2577.255	1080.706	731.063	3348.204	829.425	2226428.006	489.006
kin_afterCID_99	LT02B1_cell35	3562.981	2862.862	2133.206	8785.406	285.766	2983.882	2577.096	1084.959	735.405	3338.961	835.019	2226433.006	494.006
kin_afterCID_100	LT02B1_cell35	3560.810	2862.862	2134.120	8761.072	290.581	2973.356	2572.281	1085.672	732.672	3337.059	831.342	2226438.006	499.006
kin_afterCID_101	LT02B1_cell35	3569.301	2862.862	2138.653	8783.188	288.151	2985.785	2574.711	1096.872	738.397	3382.375	841.089	2226443.005	504.005
kin_afterCID_102	LT02B1_cell35	3549.048	2862.862	2127.953	8734.396	285.312	2975.076	2577.550	1090.695	735.137	3360.444	839.455	2226448.015	509.015
kin_afterCID_103	LT02B1_cell35	3528.289	2862.862	2119.477	8773.201	280.179	2959.301	2582.682	1097.947	740.229	3421.167	845.915	2226453.015	514.015
kin_afterCID_104	LT02B1_cell35	3533.681	2862.862	2120.046	8785.149	282.110	2959.627	2580.752	1093.205	738.174	3397.203	841.348	2226458.016	519.016
kin_afterCID_105	LT02B1_cell35	3524.152	2862.862	2114.789	8761.087	282.723	2950.306	2580.139	1098.549	741.754	3409.780	845.292	2226463.016	524.016
kin_afterCID_106	LT02B1_cell35	3582.100	2862.862	2145.420	8858.137	284.017	3001.031	2578.844	1091.927	738.112	3363.069	841.798	2226468.016	529.016
kin_afterCID_107	LT02B1_cell35	3543.107	2862.862	2124.941	8732.945	284.835	2969.704	2578.027	1094.971	739.248	3366.846	843.961	2226473.016	534.016
kin_afterCID_108	LT02B1_cell35	3586.849	2862.862	2149.023	8773.596	285.539	3012.214	2577.323	1090.248	736.848	3318.871	843.341	2226478.016	539.016
kin_afterCID_109	LT02B1_cell35	3562.621	2862.862	2136.189	8795.841	288.378	2976.428	2574.484	1093.090	738.988	3350.883	840.186	2226483.006	544.006
kin_afterCID_110	LT02B1_cell35	3545.469	2862.862	2126.761	8679.348	286.175	2975.284	2576.687	1089.099	736.393	3313.041	842.101	2226488.016	549.016
kin_afterCID_111	LT02B1_cell35	3548.791	2862.862	2128.934	8654.207	289.581	2974.258	2573.280	1091.240	740.869	3280.594	844.864	2226493.015	554.015
kin_afterCID_112	LT02B1_cell35	3534.510	2862.862	2121.452	8686.400	283.064	2969.228	2579.798	1100.246	740.759	3350.304	853.362	2226498.015	559.015
kin_afterCID_113	LT02B1_cell35	3508.525	2862.862	2102.504	8821.441	275.410	2943.014	2587.452	1086.572	734.777	3364.558	844.102	2226503.016	564.016
kin_afterCID_114	LT02B1_cell35	3521.914	2862.862	2114.844	8800.594	279.952	2949.777	2582.910	1103.380	745.181	3415.595	852.767	2226508.015	569.015
kin_afterCID_115	LT02B1_cell35	3518.133	2862.862	2112.189	8832.924	274.070	2955.427	2588.837	1085.153	732.791	3373.107	842.931	2226513.015	574.015
kin_afterCID_116	LT02B1_cell35	3521.824	2862.862	2113.652	8722.647	279.907	2958.227	2582.955	1098.374	741.237	3361.242	853.155	2226518.005	579.005
kin_afterCID_117	LT02B1_cell35	3537.236	2862.862	2121.558	8843.734	279.157	2963.893	2583.704	1095.355	738.264	3392.890	847.117	2226523.015	584.015
kin_afterCID_118	LT02B1_cell35	3504.985	2862.862	2104.538	8755.942	280.066	2935.597	2582.796	1096.166	740.460	3377.646	848.773	2226528.015	589.015
kin_afterCID_119	LT02B1_cell35	3497.268	2862.862	2100.211	8742.934	279.316	2930.140	2583.545	1095.661	739.673	3384.085	848.251	2226533.015	594.015
0	0	0.000	0.000	0.000	0.000	0.000	0.000	0.000	0.000	0.000	0.000	0.000	2226538.015	599.015
