# Supplementary material for: Mandipropamid as a chemical inducer of proximity for in vivo applications
Source: Nat Chem Biol. 2021 Dec 21;18(1):64–9. doi: 10.1038/s41589-021-00922-3 (PMC8709788; doi:10.1038/s41589-021-00922-3)
Supplement: Source Data Fig. 2 — Single-cell trajectories, luminescence intensities of luciferase assay and two-color RICS binding efficiencies. [file 41589_2021_922_MOESM21_ESM.zip › Figure_02/Figure_02bcd/Single-Cell Trajectories/ABAAM_5uM/exp04_ABAAM_LT02B2_cell33_intensities.csv]

name	cellID	ff_488nm_cell	area_cell	fullframe_488nm	ff_488nm_mito	area_mito	ff_488nm_cyto	area_cyto	ff_561nm_tf_cell	fullframe_561nm	ff_561nm_tf_mito	ff_561nm_tf_cyto	FrameTimeAbs	FrameTimeRel
t0_	LT02B2_cell33	5973.033	3088.422	3525.276	9572.955	365.298	5490.115	2723.124	1256.283	843.687	3562.391	946.926	2225197.000	-24.000
tend_	LT02B2_cell33	5825.728	3088.422	3433.976	13920.391	385.738	4670.426	2702.685	1278.856	853.617	3510.031	960.414	2225856.000	635.000
kin_afterCID_1	LT02B2_cell33	6329.668	3088.422	3720.180	10362.467	389.212	5747.772	2700.255	1283.004	859.323	3654.969	941.102	2225229.080	4.080
kin_afterCID_2	LT02B2_cell33	6185.427	3088.422	3641.495	10146.725	385.692	5619.575	2704.501	1278.735	856.614	3649.181	940.603	2225234.000	9.000
kin_afterCID_3	LT02B2_cell33	6236.253	3088.422	3668.632	10361.431	380.628	5655.984	2709.112	1267.504	850.369	3613.172	937.923	2225239.020	14.020
kin_afterCID_4	LT02B2_cell33	6222.586	3088.422	3662.510	10422.451	375.654	5640.551	2714.176	1264.090	849.600	3613.794	938.845	2225244.000	19.000
kin_afterCID_5	LT02B2_cell33	6235.490	3088.422	3670.824	10565.123	375.041	5636.855	2714.789	1259.170	847.766	3576.227	939.095	2225249.000	24.000
kin_afterCID_6	LT02B2_cell33	6236.980	3088.422	3670.957	10748.782	379.311	5604.735	2710.838	1258.615	846.916	3570.731	935.093	2225254.000	29.000
kin_afterCID_7	LT02B2_cell33	6142.400	3088.422	3616.691	10768.641	373.451	5505.775	2716.197	1257.328	845.804	3586.768	937.070	2225259.010	34.010
kin_afterCID_8	LT02B2_cell33	6114.885	3088.422	3601.635	10979.682	373.860	5444.566	2715.789	1247.343	841.455	3557.879	929.252	2225264.000	39.000
kin_afterCID_9	LT02B2_cell33	7016.801	3088.422	4095.459	14371.557	370.681	6013.054	2718.968	1245.570	840.424	3565.043	929.270	2225269.010	44.010
kin_afterCID_10	LT02B2_cell33	6138.598	3088.422	3614.292	11436.919	371.203	5414.123	2718.264	1246.851	840.086	3573.620	928.994	2225274.010	49.010
kin_afterCID_11	LT02B2_cell33	6155.426	3088.422	3624.049	11658.215	369.500	5407.331	2719.468	1243.422	839.610	3543.994	930.807	2225279.000	54.000
kin_afterCID_12	LT02B2_cell33	6141.364	3088.422	3615.812	11847.330	373.701	5355.292	2715.675	1240.005	835.323	3523.476	925.672	2225284.000	59.000
kin_afterCID_13	LT02B2_cell33	6099.335	3088.422	3593.882	11951.021	368.455	5305.931	2721.194	1240.204	835.233	3526.957	930.413	2225289.000	64.000
kin_afterCID_14	LT02B2_cell33	6140.463	3088.422	3616.445	12219.702	373.338	5304.194	2716.038	1252.784	843.284	3549.533	937.020	2225294.000	69.000
kin_afterCID_15	LT02B2_cell33	6064.451	3088.422	3573.670	12298.564	375.700	5200.228	2713.994	1251.160	840.265	3548.181	933.005	2225299.000	74.000
kin_afterCID_16	LT02B2_cell33	6076.249	3088.422	3577.910	12520.563	373.383	5189.289	2715.948	1245.818	837.929	3540.085	930.251	2225304.000	79.000
kin_afterCID_17	LT02B2_cell33	6064.581	3088.422	3573.582	12637.243	373.065	5161.049	2715.993	1248.479	842.305	3519.054	936.487	2225308.999	83.999
kin_afterCID_18	LT02B2_cell33	6048.589	3088.422	3566.013	12736.341	368.001	5143.879	2720.467	1226.546	826.209	3462.020	924.142	2225314.000	89.000
kin_afterCID_19	LT02B2_cell33	6028.503	3088.422	3553.983	12836.049	371.362	5097.495	2717.833	1249.254	840.789	3516.743	939.292	2225319.000	94.000
kin_afterCID_20	LT02B2_cell33	6104.205	3088.422	3595.957	13153.683	367.024	5153.036	2721.989	1243.717	838.653	3503.375	938.947	2225324.019	99.019
kin_afterCID_21	LT02B2_cell33	6112.553	3088.422	3602.165	13269.511	368.977	5141.073	2719.990	1252.375	841.688	3550.882	940.477	2225329.020	104.020
kin_afterCID_22	LT02B2_cell33	6130.158	3088.422	3610.788	13479.443	362.073	5153.775	2726.849	1235.219	832.382	3513.742	932.589	2225333.999	108.999
kin_afterCID_23	LT02B2_cell33	6055.026	3088.422	3569.299	13379.835	366.820	5067.007	2722.556	1253.670	842.260	3568.432	941.643	2225339.010	114.010
kin_afterCID_24	LT02B2_cell33	6049.339	3088.422	3565.688	13481.530	362.028	5062.296	2726.621	1252.257	841.760	3584.497	942.548	2225344.010	119.010
kin_afterCID_25	LT02B2_cell33	6087.116	3088.422	3587.968	13637.305	360.802	5088.256	2727.802	1257.156	846.312	3598.115	947.492	2225349.010	124.010
kin_afterCID_26	LT02B2_cell33	6046.826	3088.422	3565.416	13525.334	362.210	5053.048	2726.440	1255.547	845.777	3579.155	946.814	2225354.009	129.009
kin_afterCID_27	LT02B2_cell33	6023.143	3088.422	3551.144	13605.503	359.235	5024.556	2729.778	1256.122	844.479	3607.535	946.564	2225359.009	134.009
kin_afterCID_28	LT02B2_cell33	6015.588	3088.422	3547.243	13653.303	357.804	5014.452	2731.073	1246.647	839.880	3578.521	941.061	2225364.011	139.011
kin_afterCID_29	LT02B2_cell33	6025.796	3088.422	3553.213	13631.428	355.873	5035.237	2732.594	1249.670	841.085	3587.570	945.191	2225369.009	144.009
kin_afterCID_30	LT02B2_cell33	6012.737	3088.422	3544.511	13664.954	356.668	5013.598	2731.799	1247.196	838.714	3583.090	942.210	2225374.009	149.009
kin_afterCID_31	LT02B2_cell33	6084.792	3088.422	3587.261	13802.712	355.237	5081.608	2733.276	1247.994	838.852	3588.058	943.843	2225379.009	154.009
kin_afterCID_32	LT02B2_cell33	6120.275	3088.422	3607.707	13928.587	357.940	5096.617	2730.573	1245.926	838.389	3574.556	940.657	2225384.009	159.009
kin_afterCID_33	LT02B2_cell33	6075.913	3088.422	3582.963	13867.306	357.372	5056.225	2731.232	1242.584	838.123	3557.424	939.661	2225389.009	164.009
kin_afterCID_34	LT02B2_cell33	6064.036	3088.422	3572.572	13861.980	361.369	5030.153	2727.734	1239.306	835.210	3543.831	933.888	2225394.009	169.009
kin_afterCID_35	LT02B2_cell33	6049.813	3088.422	3566.058	13798.944	359.802	5027.671	2729.029	1234.801	831.390	3527.203	932.486	2225399.009	174.009
kin_afterCID_36	LT02B2_cell33	6050.030	3088.422	3565.504	13778.137	367.183	5007.079	2721.466	1260.380	846.582	3588.110	946.278	2225404.019	179.019
kin_afterCID_37	LT02B2_cell33	6010.362	3088.422	3542.703	13684.218	364.753	4982.219	2724.214	1255.826	844.643	3565.195	946.510	2225409.019	184.019
kin_afterCID_38	LT02B2_cell33	6045.057	3088.422	3562.694	13791.213	361.369	5018.198	2727.507	1251.931	841.535	3563.078	945.637	2225414.020	189.020
kin_afterCID_39	LT02B2_cell33	6023.984	3088.422	3551.768	13722.174	361.619	5002.798	2727.167	1246.522	836.350	3544.125	941.796	2225419.009	194.009
kin_afterCID_40	LT02B2_cell33	6087.247	3088.422	3587.167	13906.590	360.506	5053.232	2728.688	1250.227	840.269	3558.426	945.138	2225424.009	199.009
kin_afterCID_41	LT02B2_cell33	6040.118	3088.422	3560.023	13854.261	358.076	5015.228	2730.482	1247.418	838.662	3561.211	943.967	2225429.009	204.009
kin_afterCID_42	LT02B2_cell33	6118.919	3088.422	3607.813	13994.231	363.118	5069.122	2725.940	1251.824	840.420	3551.566	945.354	2225434.009	209.009
kin_afterCID_43	LT02B2_cell33	6031.938	3088.422	3557.495	13794.473	362.755	4998.255	2726.394	1245.649	838.104	3528.711	941.754	2225439.009	214.009
kin_afterCID_44	LT02B2_cell33	6132.073	3088.422	3613.015	14110.671	366.956	5055.679	2722.148	1246.711	838.627	3548.995	936.229	2225444.009	219.009
kin_afterCID_45	LT02B2_cell33	6128.591	3088.422	3611.637	14123.007	365.003	5056.049	2724.600	1240.621	834.173	3532.573	933.374	2225449.009	224.009
kin_afterCID_46	LT02B2_cell33	6141.189	3088.422	3616.579	14229.770	364.413	5058.769	2724.419	1245.652	839.172	3569.039	934.811	2225454.007	229.007
kin_afterCID_47	LT02B2_cell33	6054.204	3088.422	3567.262	13971.593	365.003	4992.524	2724.191	1258.649	844.838	3597.057	945.203	2225459.008	234.008
kin_afterCID_48	LT02B2_cell33	6088.737	3088.422	3590.533	14092.009	362.550	5023.955	2726.326	1260.538	846.508	3601.687	949.127	2225464.009	239.009
kin_afterCID_49	LT02B2_cell33	6095.751	3088.422	3595.689	14105.752	365.480	5019.804	2724.032	1260.116	847.240	3599.059	946.094	2225469.008	244.008
kin_afterCID_50	LT02B2_cell33	6061.484	3088.422	3573.238	14066.965	365.616	4985.906	2723.624	1263.540	849.576	3623.275	946.631	2225474.009	249.009
kin_afterCID_51	LT02B2_cell33	6087.733	3088.422	3589.747	14114.811	363.754	5015.968	2724.805	1244.136	838.745	3548.370	936.501	2225479.008	254.008
kin_afterCID_52	LT02B2_cell33	6034.910	3088.422	3557.503	13968.638	364.004	4974.409	2725.054	1256.078	843.958	3581.821	945.292	2225484.008	259.008
kin_afterCID_53	LT02B2_cell33	6047.320	3088.422	3564.748	14057.482	365.412	4971.215	2724.146	1253.977	842.932	3590.680	940.338	2225489.008	264.008
kin_afterCID_54	LT02B2_cell33	6046.525	3088.422	3563.045	13995.383	367.297	4973.106	2721.761	1251.305	839.108	3570.188	938.260	2225494.008	269.008
kin_afterCID_55	LT02B2_cell33	5997.519	3088.422	3536.290	13954.766	361.596	4942.275	2726.917	1253.819	841.677	3587.647	944.328	2225499.018	274.018
kin_afterCID_56	LT02B2_cell33	6105.031	3088.422	3598.343	14158.104	366.661	5019.972	2722.034	1253.136	843.013	3563.480	941.891	2225504.018	279.018
kin_afterCID_57	LT02B2_cell33	5991.749	3088.422	3533.357	13913.254	366.161	4926.257	2722.261	1253.227	842.198	3579.551	940.322	2225509.018	284.018
kin_afterCID_58	LT02B2_cell33	5971.451	3088.422	3521.562	13962.833	362.550	4908.570	2725.872	1251.373	842.753	3586.279	940.823	2225514.018	289.018
kin_afterCID_59	LT02B2_cell33	6098.538	3088.422	3591.814	14253.494	363.936	5008.811	2724.941	1247.588	838.353	3569.624	937.369	2225519.008	294.008
kin_afterCID_60	LT02B2_cell33	6078.577	3088.422	3582.397	14207.309	367.751	4979.577	2720.944	1246.637	838.017	3565.537	933.168	2225524.008	299.008
kin_afterCID_61	LT02B2_cell33	6044.092	3088.422	3563.957	14064.852	372.520	4943.204	2716.720	1267.250	850.450	3619.785	944.494	2225529.008	304.008
kin_afterCID_62	LT02B2_cell33	6026.260	3088.422	3551.856	14075.599	372.475	4921.825	2716.538	1268.219	851.786	3622.851	945.245	2225534.008	309.008
kin_afterCID_63	LT02B2_cell33	6040.204	3088.422	3561.241	14171.116	371.089	4928.939	2718.332	1266.250	849.004	3631.287	943.190	2225539.008	314.008
kin_afterCID_64	LT02B2_cell33	6037.530	3088.422	3557.182	14098.952	375.859	4920.154	2712.972	1263.801	848.951	3606.227	939.204	2225544.008	319.008
kin_afterCID_65	LT02B2_cell33	5979.267	3088.422	3524.435	13904.942	372.475	4892.193	2716.084	1265.550	849.253	3601.734	945.145	2225549.009	324.009
kin_afterCID_66	LT02B2_cell33	5998.156	3088.422	3535.009	13922.699	373.224	4908.747	2715.334	1262.185	847.392	3581.787	943.328	2225554.008	329.008
kin_afterCID_67	LT02B2_cell33	6106.574	3088.422	3597.950	14257.362	369.363	4999.305	2719.104	1263.016	848.363	3600.890	945.429	2225559.008	334.008
kin_afterCID_68	LT02B2_cell33	6030.582	3088.422	3553.353	14083.174	373.088	4924.153	2715.334	1251.371	839.461	3573.052	932.371	2225564.007	339.007
kin_afterCID_69	LT02B2_cell33	6107.258	3088.422	3599.381	14197.088	375.245	4988.396	2713.177	1258.266	843.710	3570.666	938.450	2225569.008	344.008
kin_afterCID_70	LT02B2_cell33	6126.456	3088.422	3610.096	14289.677	374.314	5000.631	2714.108	1252.787	842.920	3552.730	935.592	2225574.018	349.018
kin_afterCID_71	LT02B2_cell33	5969.987	3088.422	3520.558	13941.286	374.337	4870.555	2714.085	1247.495	837.712	3534.803	932.021	2225579.007	354.007
kin_afterCID_72	LT02B2_cell33	6074.419	3088.422	3579.025	14164.156	375.586	4954.413	2712.836	1251.298	841.476	3540.259	934.397	2225584.008	359.008
kin_afterCID_73	LT02B2_cell33	6061.941	3088.422	3569.941	14062.468	382.399	4931.354	2706.023	1269.200	850.421	3569.513	944.133	2225589.008	364.008
kin_afterCID_74	LT02B2_cell33	6072.656	3088.422	3578.370	14214.797	375.041	4947.257	2713.381	1252.767	842.746	3549.273	935.346	2225594.007	369.007
kin_afterCID_75	LT02B2_cell33	6064.009	3088.422	3573.722	14195.478	372.338	4949.294	2716.084	1271.691	854.093	3615.932	950.327	2225599.017	374.017
kin_afterCID_76	LT02B2_cell33	6030.426	3088.422	3555.662	14057.458	376.177	4917.112	2712.246	1268.143	851.104	3582.392	947.167	2225604.017	379.017
kin_afterCID_77	LT02B2_cell33	5991.615	3088.422	3531.822	14078.419	374.564	4875.482	2713.858	1265.262	849.238	3583.275	945.332	2225609.017	384.017
kin_afterCID_78	LT02B2_cell33	6092.280	3088.422	3589.522	14273.702	377.721	4952.245	2710.701	1270.116	850.357	3597.408	945.821	2225614.008	389.008
kin_afterCID_79	LT02B2_cell33	6005.782	3088.422	3540.561	14065.777	380.560	4873.040	2707.863	1259.531	844.182	3564.063	935.655	2225619.017	394.017
kin_afterCID_80	LT02B2_cell33	6009.049	3088.422	3544.140	14085.112	376.426	4888.088	2711.996	1266.654	851.300	3574.104	946.379	2225624.017	399.017
kin_afterCID_81	LT02B2_cell33	5987.389	3088.422	3530.524	14000.527	376.472	4875.008	2711.951	1265.077	847.784	3562.835	946.103	2225629.017	404.017
kin_afterCID_82	LT02B2_cell33	6117.534	3088.422	3603.539	14378.140	373.429	4981.345	2714.994	1255.789	842.809	3547.509	940.578	2225634.017	409.017
kin_afterCID_83	LT02B2_cell33	6003.599	3088.422	3538.445	14109.566	376.358	4878.718	2712.064	1254.383	841.573	3528.339	938.822	2225639.017	414.017
kin_afterCID_84	LT02B2_cell33	6093.232	3088.422	3589.872	14291.815	381.173	4938.895	2707.249	1263.010	847.644	3544.702	941.754	2225644.018	419.018
kin_afterCID_85	LT02B2_cell33	6078.904	3088.422	3582.406	14214.843	386.146	4916.304	2702.276	1274.417	851.786	3570.236	946.352	2225649.017	424.017
kin_afterCID_86	LT02B2_cell33	6112.248	3088.422	3603.096	14398.284	381.286	4945.202	2707.136	1254.748	840.926	3528.606	934.486	2225654.017	429.017
kin_afterCID_87	LT02B2_cell33	6077.172	3088.422	3581.004	14230.237	384.171	4918.520	2704.524	1274.144	854.904	3556.619	949.887	2225659.017	434.017
kin_afterCID_88	LT02B2_cell33	6035.377	3088.422	3557.504	14131.010	382.672	4890.419	2705.751	1270.501	852.031	3549.797	948.142	2225664.017	439.017
kin_afterCID_89	LT02B2_cell33	6004.216	3088.422	3540.439	14084.016	383.058	4860.181	2705.364	1265.742	847.747	3547.495	942.664	2225669.017	444.017
kin_afterCID_90	LT02B2_cell33	6006.794	3088.422	3541.984	14014.361	384.375	4868.534	2704.047	1274.427	854.078	3546.915	951.397	2225674.017	449.017
kin_afterCID_91	LT02B2_cell33	6002.835	3088.422	3538.997	14069.247	384.602	4855.437	2703.820	1268.278	849.905	3536.085	945.697	2225679.017	454.017
kin_afterCID_92	LT02B2_cell33	6025.242	3088.422	3550.767	14091.415	391.302	4854.992	2697.121	1267.453	849.941	3518.730	940.834	2225684.017	459.017
kin_afterCID_93	LT02B2_cell33	6116.225	3088.422	3604.213	14295.931	385.851	4948.392	2702.571	1275.386	857.668	3525.029	954.201	2225689.017	464.017
kin_afterCID_94	LT02B2_cell33	6064.963	3088.422	3574.451	14149.202	392.074	4889.173	2696.530	1264.010	847.583	3480.422	941.714	2225694.017	469.017
kin_afterCID_95	LT02B2_cell33	6098.074	3088.422	3594.819	14226.831	390.984	4919.841	2697.439	1262.541	844.785	3471.106	942.417	2225699.017	474.017
kin_afterCID_96	LT02B2_cell33	6041.621	3088.422	3561.550	14190.230	385.715	4878.697	2702.707	1257.038	843.464	3496.386	937.451	2225704.017	479.017
kin_afterCID_97	LT02B2_cell33	6006.001	3088.422	3542.112	14094.089	388.077	4843.235	2700.618	1257.135	842.389	3480.380	937.616	2225709.016	484.016
kin_afterCID_98	LT02B2_cell33	6060.203	3088.422	3571.863	14247.692	386.464	4889.136	2701.958	1262.824	848.108	3503.213	942.378	2225714.017	489.017
kin_afterCID_99	LT02B2_cell33	6044.728	3088.422	3565.478	14130.970	386.510	4887.987	2701.912	1254.500	840.566	3473.014	937.140	2225719.017	494.017
kin_afterCID_100	LT02B2_cell33	6011.402	3088.422	3548.586	14092.806	389.031	4846.727	2699.392	1261.527	846.984	3483.981	941.232	2225724.007	499.007
kin_afterCID_101	LT02B2_cell33	6020.325	3088.422	3551.539	14112.464	386.283	4863.175	2702.367	1255.415	840.846	3475.707	938.003	2225729.006	504.006
kin_afterCID_102	LT02B2_cell33	6030.377	3088.422	3554.674	14109.605	389.144	4865.627	2699.278	1278.554	857.758	3514.244	956.243	2225734.006	509.006
kin_afterCID_103	LT02B2_cell33	5979.409	3088.422	3529.960	13956.869	381.196	4856.129	2707.227	1272.094	853.434	3492.785	959.406	2225739.006	514.006
kin_afterCID_104	LT02B2_cell33	6104.099	3088.422	3600.871	14292.263	385.829	4935.138	2702.594	1273.034	852.139	3505.737	954.288	2225743.996	518.996
kin_afterCID_105	LT02B2_cell33	5961.153	3088.422	3516.609	13961.644	387.237	4814.219	2701.186	1265.731	846.739	3486.295	947.396	2225749.006	524.006
kin_afterCID_106	LT02B2_cell33	6002.595	3088.422	3539.477	14054.885	382.740	4863.535	2705.682	1266.626	849.193	3477.827	953.834	2225754.006	529.006
kin_afterCID_107	LT02B2_cell33	5988.208	3088.422	3532.772	13990.349	387.282	4840.883	2701.140	1261.200	844.195	3459.705	945.985	2225759.006	534.006
kin_afterCID_108	LT02B2_cell33	6067.816	3088.422	3579.457	14129.484	387.713	4910.484	2700.709	1270.718	853.241	3464.400	955.793	2225764.006	539.006
kin_afterCID_109	LT02B2_cell33	6065.390	3088.422	3578.080	14167.518	386.419	4906.688	2702.003	1258.176	841.758	3446.831	945.172	2225769.006	544.006
kin_afterCID_110	LT02B2_cell33	6050.441	3088.422	3570.033	14097.799	389.212	4889.841	2699.346	1267.431	850.448	3450.148	952.692	2225774.006	549.006
kin_afterCID_111	LT02B2_cell33	6063.435	3088.422	3575.370	14152.956	389.848	4894.786	2698.574	1270.170	851.308	3456.251	954.359	2225779.006	554.006
kin_afterCID_112	LT02B2_cell33	6009.881	3088.422	3546.742	13996.562	393.482	4843.764	2694.940	1283.747	860.285	3486.077	962.190	2225784.006	559.006
kin_afterCID_113	LT02B2_cell33	6001.087	3088.422	3541.600	13927.219	395.685	4836.380	2692.737	1281.610	856.393	3469.793	960.067	2225789.006	564.006
kin_afterCID_114	LT02B2_cell33	5953.580	3088.422	3514.176	13884.129	391.870	4801.094	2696.553	1263.224	847.009	3434.605	947.674	2225794.016	569.016
kin_afterCID_115	LT02B2_cell33	6010.712	3088.422	3543.631	14040.543	396.661	4827.425	2691.761	1282.744	857.830	3483.454	958.445	2225799.006	574.006
kin_afterCID_116	LT02B2_cell33	6018.708	3088.422	3551.418	14067.339	390.053	4855.269	2698.370	1262.423	847.472	3425.770	949.708	2225804.016	579.016
kin_afterCID_117	LT02B2_cell33	5970.510	3088.422	3522.226	13863.782	399.659	4797.250	2688.763	1275.417	853.347	3442.562	953.291	2225809.016	584.016
kin_afterCID_118	LT02B2_cell33	6075.076	3088.422	3583.767	14135.900	399.637	4875.946	2689.513	1274.659	852.190	3448.356	951.560	2225814.016	589.016
kin_afterCID_119	LT02B2_cell33	5970.762	3088.422	3522.903	13917.356	399.046	4791.657	2689.376	1274.223	853.125	3440.729	952.760	2225819.016	594.016
kin_afterCID_120	LT02B2_cell33	6015.949	3088.422	3549.391	14058.038	397.683	4827.351	2690.739	1271.970	852.482	3438.313	951.791	2225824.016	599.016
