# Supplementary material for: Mandipropamid as a chemical inducer of proximity for in vivo applications
Source: Nat Chem Biol. 2021 Dec 21;18(1):64–9. doi: 10.1038/s41589-021-00922-3 (PMC8709788; doi:10.1038/s41589-021-00922-3)
Supplement: Source Data Fig. 2 — Single-cell trajectories, luminescence intensities of luciferase assay and two-color RICS binding efficiencies. [file 41589_2021_922_MOESM21_ESM.zip › Figure_02/Figure_02bcd/Single-Cell Trajectories/ABAAM_5uM/exp04_ABAAM_LT02B3_cell28_intensities.csv]

name	cellID	ff_488nm_cell	area_cell	fullframe_488nm	ff_488nm_mito	area_mito	ff_488nm_cyto	area_cyto	ff_561nm_tf_cell	fullframe_561nm	ff_561nm_tf_mito	ff_561nm_tf_cyto	FrameTimeAbs	FrameTimeRel
t0_	LT02B3_cell28	8337.900	4176.323	6153.491	30527.717	268.665	6812.273	3907.658	860.535	712.965	4332.473	621.827	2224486.000	-24.000
tend_	LT02B3_cell28	7801.437	4176.323	5762.399	37346.066	271.186	5749.758	3905.137	864.175	715.124	4320.847	624.132	2225144.000	634.000
kin_afterCID_1	LT02B3_cell28	8769.886	4176.323	6465.756	32861.915	266.326	7128.880	3909.997	880.186	727.568	4578.896	628.251	2224518.080	4.080
kin_afterCID_2	LT02B3_cell28	8656.537	4176.323	6382.233	32366.808	264.872	7050.944	3911.450	878.163	725.012	4595.163	626.458	2224523.021	9.021
kin_afterCID_3	LT02B3_cell28	8752.175	4176.323	6451.929	32955.239	264.237	7117.412	3912.086	885.108	732.856	4602.692	634.009	2224528.010	14.010
kin_afterCID_4	LT02B3_cell28	8706.050	4176.323	6417.278	32910.097	264.418	7070.020	3911.905	871.121	720.246	4543.413	622.899	2224533.010	19.010
kin_afterCID_5	LT02B3_cell28	8728.919	4176.323	6433.810	33265.388	263.828	7074.374	3912.495	874.793	724.229	4557.669	626.449	2224538.010	24.010
kin_afterCID_6	LT02B3_cell28	8729.217	4176.323	6434.718	33533.615	265.872	7042.766	3910.451	871.082	720.384	4557.528	620.440	2224543.000	29.000
kin_afterCID_7	LT02B3_cell28	8698.749	4176.323	6411.393	33716.437	265.690	6999.036	3910.633	865.842	715.910	4524.211	617.291	2224548.010	34.010
kin_afterCID_8	LT02B3_cell28	8696.400	4176.323	6410.041	33898.677	266.826	6976.122	3909.634	870.306	720.295	4512.587	621.730	2224553.000	39.000
kin_afterCID_9	LT02B3_cell28	8661.061	4176.323	6383.921	34248.614	265.804	6921.839	3910.519	866.666	716.814	4522.218	618.193	2224557.999	43.999
kin_afterCID_10	LT02B3_cell28	8614.129	4176.323	6348.287	34287.501	265.735	6869.551	3910.587	863.910	715.770	4457.181	619.737	2224563.000	49.000
kin_afterCID_11	LT02B3_cell28	8533.033	4176.323	6289.614	34075.101	264.532	6805.637	3911.882	866.285	717.909	4443.955	624.355	2224568.009	54.009
kin_afterCID_12	LT02B3_cell28	8568.532	4176.323	6314.722	34753.391	262.783	6810.023	3913.722	859.134	711.756	4415.820	620.320	2224573.020	59.020
kin_afterCID_13	LT02B3_cell28	8570.814	4176.323	6316.165	35012.619	266.167	6770.902	3910.156	867.454	717.508	4447.173	623.780	2224578.019	64.019
kin_afterCID_14	LT02B3_cell28	8524.022	4176.323	6283.102	34999.799	265.349	6727.710	3910.974	873.435	723.103	4466.694	629.642	2224583.020	69.020
kin_afterCID_15	LT02B3_cell28	8466.486	4176.323	6242.325	34923.094	263.760	6682.953	3912.563	869.353	719.933	4447.265	628.153	2224588.020	74.020
kin_afterCID_16	LT02B3_cell28	8610.658	4176.323	6347.493	35804.137	263.010	6783.009	3913.313	869.517	720.237	4457.714	628.357	2224593.019	79.019
kin_afterCID_17	LT02B3_cell28	8471.027	4176.323	6245.999	35391.522	266.031	6639.533	3910.292	865.954	716.601	4442.077	622.658	2224598.019	84.019
kin_afterCID_18	LT02B3_cell28	8573.010	4176.323	6322.825	36031.778	266.576	6700.807	3909.747	864.525	716.077	4419.267	622.155	2224603.019	89.019
kin_afterCID_19	LT02B3_cell28	8535.352	4176.323	6293.414	36172.320	262.579	6680.893	3913.926	862.204	712.916	4464.302	620.543	2224608.009	94.009
kin_afterCID_20	LT02B3_cell28	8525.912	4176.323	6288.268	36326.004	262.511	6661.281	3913.812	856.504	708.705	4410.632	618.118	2224613.009	99.009
kin_afterCID_21	LT02B3_cell28	8527.284	4176.323	6288.866	36725.780	264.123	6623.528	3912.200	856.577	708.973	4424.845	615.674	2224618.009	104.009
kin_afterCID_22	LT02B3_cell28	8499.857	4176.323	6268.477	36708.334	262.715	6606.262	3913.608	862.873	715.799	4411.341	624.669	2224623.009	109.009
kin_afterCID_23	LT02B3_cell28	8468.977	4176.323	6245.669	36751.144	267.143	6536.245	3909.179	860.712	712.826	4393.408	619.297	2224628.019	114.019
kin_afterCID_24	LT02B3_cell28	8450.169	4176.323	6232.193	36878.463	266.439	6512.919	3909.883	861.035	711.234	4418.744	618.594	2224633.019	119.019
kin_afterCID_25	LT02B3_cell28	8416.397	4176.323	6208.148	37079.288	267.143	6457.647	3909.179	854.479	707.237	4379.813	613.567	2224638.019	124.019
kin_afterCID_26	LT02B3_cell28	8433.341	4176.323	6221.719	37020.915	270.686	6452.034	3905.637	871.499	721.565	4418.031	625.701	2224643.019	129.019
kin_afterCID_27	LT02B3_cell28	8407.757	4176.323	6202.185	37216.803	265.145	6454.746	3911.178	861.500	713.337	4412.967	620.741	2224648.019	134.019
kin_afterCID_28	LT02B3_cell28	8476.110	4176.323	6252.824	37505.400	265.894	6502.227	3910.429	863.737	715.515	4404.022	623.011	2224653.019	139.019
kin_afterCID_29	LT02B3_cell28	8450.187	4176.323	6233.953	37556.958	267.280	6460.020	3909.043	857.131	709.176	4368.990	617.008	2224658.019	144.019
kin_afterCID_30	LT02B3_cell28	8441.087	4176.323	6227.372	37513.565	267.325	6452.904	3908.998	863.377	715.733	4374.237	623.279	2224663.009	149.009
kin_afterCID_31	LT02B3_cell28	8396.934	4176.323	6195.766	37270.091	266.667	6427.578	3909.656	869.361	721.031	4390.217	629.213	2224668.009	154.009
kin_afterCID_32	LT02B3_cell28	8462.613	4176.323	6243.845	37563.694	268.688	6461.631	3907.635	864.973	716.648	4359.447	624.694	2224673.009	159.009
kin_afterCID_33	LT02B3_cell28	8454.555	4176.323	6237.481	37691.589	267.461	6454.029	3908.861	858.844	711.489	4327.556	621.500	2224678.009	164.009
kin_afterCID_34	LT02B3_cell28	8404.612	4176.323	6201.251	37259.220	268.733	6420.220	3907.590	853.447	706.290	4295.699	616.716	2224683.019	169.019
kin_afterCID_35	LT02B3_cell28	8348.847	4176.323	6160.455	37021.037	268.143	6381.629	3908.180	856.698	709.181	4294.013	620.861	2224688.009	174.009
kin_afterCID_36	LT02B3_cell28	8344.581	4176.323	6156.295	37089.411	268.302	6371.131	3908.021	872.570	722.291	4361.110	633.067	2224693.008	179.008
kin_afterCID_37	LT02B3_cell28	8329.972	4176.323	6144.815	37103.416	268.915	6349.732	3907.408	858.861	711.304	4289.248	622.776	2224698.008	184.008
kin_afterCID_38	LT02B3_cell28	8330.852	4176.323	6146.387	37036.668	267.757	6364.358	3908.566	854.982	708.282	4261.130	621.644	2224703.007	189.007
kin_afterCID_39	LT02B3_cell28	8334.539	4176.323	6147.841	37128.955	270.891	6337.285	3905.432	863.357	714.347	4296.061	625.255	2224708.009	194.009
kin_afterCID_40	LT02B3_cell28	8345.687	4176.323	6158.424	37234.304	271.163	6339.743	3905.160	861.280	712.455	4312.206	621.658	2224713.008	199.008
kin_afterCID_41	LT02B3_cell28	8336.630	4176.323	6151.364	37306.892	271.822	6319.791	3904.501	869.679	719.915	4342.948	627.879	2224718.018	204.018
kin_afterCID_42	LT02B3_cell28	8298.982	4176.323	6122.581	37402.906	273.866	6256.533	3902.457	856.891	708.779	4308.374	614.674	2224723.008	209.008
kin_afterCID_43	LT02B3_cell28	8379.491	4176.323	6183.893	38054.027	271.686	6314.730	3904.637	863.778	715.106	4368.621	619.910	2224728.018	214.018
kin_afterCID_44	LT02B3_cell28	8422.610	4176.323	6216.052	38381.812	270.550	6347.357	3905.773	861.410	713.499	4359.264	619.116	2224733.008	219.008
kin_afterCID_45	LT02B3_cell28	8416.834	4176.323	6213.292	38466.083	268.824	6349.537	3907.499	861.203	713.388	4364.382	620.195	2224738.008	224.008
kin_afterCID_46	LT02B3_cell28	8328.729	4176.323	6147.303	38055.234	270.664	6268.672	3905.659	869.990	719.054	4418.585	624.071	2224743.008	229.008
kin_afterCID_47	LT02B3_cell28	8294.807	4176.323	6120.653	38036.549	269.801	6240.718	3906.522	866.934	717.004	4406.419	622.483	2224748.018	234.018
kin_afterCID_48	LT02B3_cell28	8305.491	4176.323	6130.492	38319.588	264.418	6276.612	3911.996	856.940	709.036	4396.965	617.662	2224753.008	239.008
kin_afterCID_49	LT02B3_cell28	8305.560	4176.323	6129.316	38214.490	265.077	6278.542	3911.246	872.588	721.808	4447.295	630.319	2224758.008	244.008
kin_afterCID_50	LT02B3_cell28	8284.244	4176.323	6112.187	38143.420	264.782	6263.005	3911.541	862.098	713.501	4377.246	624.150	2224763.008	249.008
kin_afterCID_51	LT02B3_cell28	8264.566	4176.323	6098.959	38027.540	264.713	6250.393	3911.609	860.627	711.269	4384.124	622.178	2224768.008	254.008
kin_afterCID_52	LT02B3_cell28	8269.391	4176.323	6102.468	38156.441	262.987	6260.895	3913.335	873.026	722.523	4415.780	634.943	2224773.008	259.008
kin_afterCID_53	LT02B3_cell28	8240.150	4176.323	6080.527	38127.738	262.442	6236.060	3913.881	867.087	716.384	4423.202	628.634	2224778.008	264.008
kin_afterCID_54	LT02B3_cell28	8220.706	4176.323	6067.113	38133.450	263.896	6203.071	3912.427	867.393	717.493	4405.585	628.739	2224783.008	269.008
kin_afterCID_55	LT02B3_cell28	8244.807	4176.323	6085.726	38139.135	263.396	6232.489	3912.927	863.707	715.259	4371.287	627.596	2224788.008	274.008
kin_afterCID_56	LT02B3_cell28	8208.096	4176.323	6057.511	38058.844	265.395	6182.430	3910.928	862.122	712.574	4400.281	622.023	2224793.007	279.007
kin_afterCID_57	LT02B3_cell28	8236.161	4176.323	6077.321	38375.530	263.283	6208.281	3913.040	857.622	709.847	4378.617	620.718	2224798.008	284.008
kin_afterCID_58	LT02B3_cell28	8305.464	4176.323	6129.533	38571.763	262.215	6277.853	3914.108	858.762	710.988	4375.521	623.166	2224803.008	289.008
kin_afterCID_59	LT02B3_cell28	8254.084	4176.323	6092.131	38333.891	262.806	6234.124	3913.517	868.121	718.259	4436.145	628.516	2224808.018	294.018
kin_afterCID_60	LT02B3_cell28	8241.620	4176.323	6082.820	38141.594	263.692	6226.513	3912.631	857.755	710.377	4353.123	622.185	2224813.017	299.017
kin_afterCID_61	LT02B3_cell28	8242.829	4176.323	6084.116	38286.638	260.875	6241.093	3915.448	857.271	710.997	4350.408	624.533	2224818.018	304.018
kin_afterCID_62	LT02B3_cell28	8238.533	4176.323	6079.639	38109.526	261.920	6239.809	3914.403	868.186	718.515	4429.733	629.876	2224823.007	309.007
kin_afterCID_63	LT02B3_cell28	8206.375	4176.323	6056.313	37948.136	263.760	6201.378	3912.563	861.064	712.193	4390.196	623.153	2224828.017	314.017
kin_afterCID_64	LT02B3_cell28	8167.506	4176.323	6028.932	37695.411	263.941	6175.463	3912.382	864.674	716.206	4363.449	628.636	2224833.017	319.017
kin_afterCID_65	LT02B3_cell28	8178.738	4176.323	6037.150	37908.345	266.735	6150.413	3909.588	867.145	718.653	4362.967	628.640	2224838.017	324.017
kin_afterCID_66	LT02B3_cell28	8166.360	4176.323	6028.569	37781.439	269.369	6124.516	3906.954	869.920	719.772	4386.812	627.444	2224843.018	329.018
kin_afterCID_67	LT02B3_cell28	8263.223	4176.323	6098.512	38181.596	270.777	6188.938	3905.546	861.874	712.994	4330.677	621.377	2224848.008	334.008
kin_afterCID_68	LT02B3_cell28	8263.263	4176.323	6100.961	38143.117	270.527	6193.693	3905.796	866.118	717.196	4341.099	625.430	2224853.008	339.008
kin_afterCID_69	LT02B3_cell28	8248.206	4176.323	6089.034	38350.227	268.733	6178.026	3907.590	858.992	710.495	4344.411	619.293	2224858.007	344.007
kin_afterCID_70	LT02B3_cell28	8207.989	4176.323	6059.876	38301.580	266.826	6153.796	3909.724	857.492	709.683	4334.493	620.189	2224863.007	349.007
kin_afterCID_71	LT02B3_cell28	8237.766	4176.323	6081.557	38586.504	263.714	6192.227	3912.609	856.311	709.683	4333.720	621.930	2224868.017	354.017
kin_afterCID_72	LT02B3_cell28	8185.363	4176.323	6041.569	38237.548	267.212	6131.112	3909.111	857.737	710.560	4313.035	621.546	2224873.007	359.007
kin_afterCID_73	LT02B3_cell28	8199.772	4176.323	6055.205	38210.303	270.891	6118.165	3905.432	865.153	715.908	4344.746	623.799	2224878.007	364.007
kin_afterCID_74	LT02B3_cell28	8185.082	4176.323	6041.020	38438.209	268.097	6109.772	3908.226	856.901	709.838	4302.673	620.527	2224883.006	369.006
kin_afterCID_75	LT02B3_cell28	8117.214	4176.323	5991.615	38004.196	269.415	6056.253	3906.908	858.511	709.864	4300.918	621.128	2224888.007	374.007
kin_afterCID_76	LT02B3_cell28	8154.870	4176.323	6020.755	38331.427	274.184	6034.515	3902.139	868.915	718.811	4329.641	625.747	2224893.007	379.007
kin_afterCID_77	LT02B3_cell28	8114.021	4176.323	5990.870	37994.307	276.886	5992.319	3899.437	856.588	709.769	4208.828	618.556	2224898.007	384.007
kin_afterCID_78	LT02B3_cell28	8151.780	4176.323	6018.309	38234.181	275.024	6031.106	3901.299	854.971	707.104	4245.630	615.944	2224903.017	389.017
kin_afterCID_79	LT02B3_cell28	8101.771	4176.323	5981.993	37989.453	277.341	5975.815	3898.982	865.599	716.658	4264.714	623.815	2224908.007	394.007
kin_afterCID_80	LT02B3_cell28	8089.449	4176.323	5972.056	38182.021	272.390	5989.510	3904.160	860.558	712.605	4275.325	622.315	2224913.007	399.007
kin_afterCID_81	LT02B3_cell28	8116.875	4176.323	5993.099	38242.739	274.729	5995.578	3901.594	861.405	712.867	4266.769	621.618	2224918.007	404.007
kin_afterCID_82	LT02B3_cell28	8220.844	4176.323	6070.625	38562.717	277.772	6058.983	3898.551	864.911	717.140	4219.232	625.915	2224923.007	409.007
kin_afterCID_83	LT02B3_cell28	8233.929	4176.323	6080.110	38477.764	278.453	6073.391	3897.870	859.023	711.788	4167.387	622.683	2224928.017	414.017
kin_afterCID_84	LT02B3_cell28	8191.763	4176.323	6048.413	38448.371	278.113	6032.938	3898.392	864.639	716.601	4196.887	626.921	2224933.017	419.017
kin_afterCID_85	LT02B3_cell28	8213.942	4176.323	6064.290	38629.566	276.795	6054.987	3899.527	860.038	712.261	4204.252	622.660	2224938.007	424.007
kin_afterCID_86	LT02B3_cell28	8142.359	4176.323	6011.099	38151.876	275.978	6018.967	3900.345	868.590	718.273	4250.279	629.310	2224943.007	429.007
kin_afterCID_87	LT02B3_cell28	8168.920	4176.323	6030.552	38448.089	272.753	6053.233	3903.570	866.723	716.559	4272.094	628.780	2224948.017	434.017
kin_afterCID_88	LT02B3_cell28	8241.283	4176.323	6085.927	38774.362	271.708	6116.594	3904.615	871.482	721.689	4283.845	634.028	2224953.017	439.017
kin_afterCID_89	LT02B3_cell28	8155.659	4176.323	6020.388	38676.504	268.256	6060.656	3908.067	857.323	709.588	4258.292	623.874	2224958.007	444.007
kin_afterCID_90	LT02B3_cell28	8109.331	4176.323	5986.935	38492.492	269.483	6013.588	3906.840	867.617	716.975	4329.744	628.809	2224963.006	449.006
kin_afterCID_91	LT02B3_cell28	8208.756	4176.323	6059.962	39016.797	267.984	6096.335	3908.339	867.174	717.147	4337.662	629.212	2224968.006	454.006
kin_afterCID_92	LT02B3_cell28	8148.041	4176.323	6015.369	38794.118	265.826	6064.794	3910.497	863.910	713.732	4349.916	626.940	2224973.007	459.007
kin_afterCID_93	LT02B3_cell28	8186.357	4176.323	6043.860	39021.298	264.350	6102.697	3911.973	859.982	710.992	4337.978	624.958	2224978.006	464.006
kin_afterCID_94	LT02B3_cell28	8186.434	4176.323	6042.852	38890.401	266.008	6097.728	3910.315	864.920	714.919	4344.567	628.209	2224983.006	469.006
kin_afterCID_95	LT02B3_cell28	8095.940	4176.323	5977.643	38263.211	265.872	6044.866	3910.451	862.093	713.778	4296.870	628.562	2224987.996	473.996
kin_afterCID_96	LT02B3_cell28	8172.418	4176.323	6033.299	38627.466	266.212	6098.944	3910.111	860.266	711.428	4309.014	625.464	2224993.006	479.006
kin_afterCID_97	LT02B3_cell28	8198.346	4176.323	6053.624	38656.020	267.802	6111.462	3908.521	860.422	711.434	4325.485	623.004	2224998.006	484.006
kin_afterCID_98	LT02B3_cell28	8139.907	4176.323	6009.915	38510.829	266.621	6068.770	3909.702	856.321	708.000	4310.046	620.795	2225003.006	489.006
kin_afterCID_99	LT02B3_cell28	8141.483	4176.323	6010.995	38459.662	268.529	6058.133	3907.794	864.801	715.837	4326.611	626.919	2225008.006	494.006
kin_afterCID_100	LT02B3_cell28	8129.318	4176.323	6002.392	38057.619	269.937	6061.230	3906.386	870.795	720.050	4343.343	630.837	2225013.006	499.006
kin_afterCID_101	LT02B3_cell28	8107.564	4176.323	5985.222	38085.634	272.412	6015.714	3903.911	857.040	709.424	4272.573	618.706	2225018.006	504.006
kin_afterCID_102	LT02B3_cell28	8109.149	4176.323	5987.409	37846.168	272.480	6033.564	3903.842	870.112	719.908	4317.001	629.527	2225023.016	509.016
kin_afterCID_103	LT02B3_cell28	8075.647	4176.323	5963.011	37810.727	270.073	6019.802	3906.250	870.184	719.172	4359.765	628.919	2225028.016	514.016
kin_afterCID_104	LT02B3_cell28	8085.752	4176.323	5970.019	37765.389	271.322	6023.590	3905.001	864.391	714.749	4324.194	624.002	2225033.016	519.016
kin_afterCID_105	LT02B3_cell28	8056.371	4176.323	5948.696	37514.746	274.388	5984.827	3901.935	861.051	712.429	4304.488	618.905	2225038.016	524.016
kin_afterCID_106	LT02B3_cell28	8076.837	4176.323	5964.272	37516.932	275.705	5995.938	3900.618	867.967	717.695	4343.944	622.277	2225043.006	529.006
kin_afterCID_107	LT02B3_cell28	8186.469	4176.323	6046.420	37966.127	272.662	6106.426	3903.661	858.545	709.752	4308.741	617.557	2225048.006	534.006
kin_afterCID_108	LT02B3_cell28	8066.425	4176.323	5955.715	37580.241	270.686	6020.923	3905.637	865.092	716.168	4317.351	625.828	2225053.016	539.016
kin_afterCID_109	LT02B3_cell28	8052.409	4176.323	5946.030	37461.593	270.028	6019.460	3906.295	863.604	715.482	4296.354	626.311	2225058.016	544.016
kin_afterCID_110	LT02B3_cell28	8153.503	4176.323	6019.944	37862.804	270.073	6099.439	3906.250	862.625	713.517	4316.328	623.841	2225063.015	549.015
kin_afterCID_111	LT02B3_cell28	8106.510	4176.323	5984.613	37947.481	268.847	6053.357	3907.476	857.776	709.932	4302.419	620.773	2225068.006	554.006
kin_afterCID_112	LT02B3_cell28	8119.041	4176.323	5993.317	38012.988	267.643	6072.081	3908.680	865.536	716.365	4329.662	628.333	2225073.006	559.006
kin_afterCID_113	LT02B3_cell28	8129.037	4176.323	6001.666	38045.332	271.072	6052.479	3905.251	858.648	709.944	4305.838	619.371	2225078.006	564.006
kin_afterCID_114	LT02B3_cell28	8163.255	4176.323	6027.325	38367.608	271.186	6065.762	3905.137	859.044	710.369	4316.923	618.917	2225083.005	569.005
kin_afterCID_115	LT02B3_cell28	8175.505	4176.323	6036.392	38564.833	267.121	6098.848	3909.293	857.643	708.843	4362.389	618.167	2225088.006	574.006
kin_afterCID_116	LT02B3_cell28	8104.845	4176.323	5984.746	38312.627	269.165	6023.827	3907.158	870.501	719.463	4415.328	626.297	2225093.006	579.006
kin_afterCID_117	LT02B3_cell28	8062.029	4176.323	5950.450	38414.194	267.916	5981.432	3908.407	871.152	719.359	4436.921	626.724	2225098.006	584.006
kin_afterCID_118	LT02B3_cell28	8066.176	4176.323	5953.722	38568.763	267.916	5975.267	3908.407	866.338	715.569	4412.170	623.276	2225103.005	589.005
kin_afterCID_119	LT02B3_cell28	8059.354	4176.323	5950.028	38474.654	268.211	5971.974	3908.112	875.432	724.163	4429.077	631.548	2225108.005	594.005
kin_afterCID_120	LT02B3_cell28	8178.083	4176.323	6036.536	39076.083	267.461	6063.731	3908.998	869.005	719.029	4408.698	626.809	2225113.005	599.005
