# Supplementary material for: Mandipropamid as a chemical inducer of proximity for in vivo applications
Source: Nat Chem Biol. 2021 Dec 21;18(1):64–9. doi: 10.1038/s41589-021-00922-3 (PMC8709788; doi:10.1038/s41589-021-00922-3)
Supplement: Source Data Fig. 2 — Single-cell trajectories, luminescence intensities of luciferase assay and two-color RICS binding efficiencies. [file 41589_2021_922_MOESM21_ESM.zip › Figure_02/Figure_02bcd/Single-Cell Trajectories/ABAAM_5uM/exp04_ABAAM_LT02B4_cell22_intensities.csv]

name	cellID	ff_488nm_cell	area_cell	fullframe_488nm	ff_488nm_mito	area_mito	ff_488nm_cyto	area_cyto	ff_561nm_tf_cell	fullframe_561nm	ff_561nm_tf_mito	ff_561nm_tf_cyto	FrameTimeAbs	FrameTimeRel
t0_	LT02B4_cell22	9290.720	2212.229	3978.330	14149.313	290.649	8555.832	1921.580	1529.624	809.573	5023.816	1001.109	2223769.000	-32.000
tend_	LT02B4_cell22	8297.655	2212.229	3577.095	21972.378	286.152	6266.037	1926.077	1463.193	783.386	4716.655	979.835	2224428.000	627.000
kin_afterCID_1	LT02B4_cell22	9976.291	2212.229	4249.881	15269.678	292.375	9170.161	1919.854	1562.630	826.631	5210.583	1007.082	2223809.071	4.071
kin_afterCID_2	LT02B4_cell22	9886.369	2212.229	4212.471	15220.603	292.307	9074.236	1919.922	1553.276	821.160	5175.948	1001.727	2223814.010	9.010
kin_afterCID_3	LT02B4_cell22	9793.854	2212.229	4175.516	15124.846	291.648	8984.321	1920.581	1533.430	810.459	5081.104	994.702	2223819.010	14.010
kin_afterCID_4	LT02B4_cell22	9786.559	2212.229	4170.926	15180.374	291.035	8969.469	1921.194	1545.403	818.052	5108.009	1005.717	2223824.011	19.011
kin_afterCID_5	LT02B4_cell22	9760.011	2212.229	4161.668	15306.575	292.511	8914.870	1919.718	1540.368	814.291	5100.206	997.948	2223829.011	24.011
kin_afterCID_6	LT02B4_cell22	9676.592	2212.229	4128.789	15324.339	290.172	8823.954	1922.057	1537.990	813.932	5092.166	1001.418	2223834.010	29.010
kin_afterCID_7	LT02B4_cell22	9734.346	2212.229	4152.882	15643.291	293.669	8829.878	1918.560	1534.152	814.683	5039.381	997.615	2223839.011	34.011
kin_afterCID_8	LT02B4_cell22	9590.700	2212.229	4092.973	15637.188	294.510	8662.123	1917.719	1526.957	810.440	5030.126	988.966	2223844.010	39.010
kin_afterCID_9	LT02B4_cell22	9696.482	2212.229	4138.227	16101.654	293.601	8716.320	1918.628	1531.345	812.185	5086.798	987.266	2223849.011	44.011
kin_afterCID_10	LT02B4_cell22	9622.133	2212.229	4103.448	16222.900	291.512	8620.319	1920.717	1525.652	814.348	5037.825	992.601	2223854.020	49.020
kin_afterCID_11	LT02B4_cell22	9763.141	2212.229	4164.186	16764.951	290.876	8703.128	1921.353	1518.543	808.235	5014.215	989.329	2223859.020	54.020
kin_afterCID_12	LT02B4_cell22	9759.086	2212.229	4162.644	17003.825	292.602	8654.796	1919.627	1511.295	804.023	4962.194	985.286	2223864.020	59.020
kin_afterCID_13	LT02B4_cell22	9603.890	2212.229	4099.161	17003.099	292.965	8474.440	1919.264	1536.984	817.638	5047.304	1001.152	2223869.020	64.020
kin_afterCID_14	LT02B4_cell22	9632.916	2212.229	4111.257	17351.789	293.556	8451.933	1918.673	1506.563	804.355	4936.470	981.790	2223874.020	69.020
kin_afterCID_15	LT02B4_cell22	9553.689	2212.229	4076.120	17446.937	295.168	8338.372	1917.061	1504.230	798.203	4926.579	977.294	2223879.020	74.020
kin_afterCID_16	LT02B4_cell22	9540.230	2212.229	4074.290	17689.507	291.875	8301.618	1920.354	1507.779	803.481	4929.278	987.745	2223884.010	79.010
kin_afterCID_17	LT02B4_cell22	9544.776	2212.229	4071.748	17996.715	289.581	8271.779	1922.647	1526.981	807.438	5011.161	1002.207	2223889.010	84.010
kin_afterCID_18	LT02B4_cell22	9442.764	2212.229	4033.595	18141.848	289.036	8135.380	1923.192	1531.756	815.237	5045.259	1003.712	2223894.010	89.010
kin_afterCID_19	LT02B4_cell22	9515.515	2212.229	4061.690	18600.933	287.288	8159.563	1924.941	1505.777	801.698	4987.151	986.199	2223899.021	94.021
kin_afterCID_20	LT02B4_cell22	9410.446	2212.229	4021.484	18658.268	286.697	8033.515	1925.532	1519.533	808.565	5035.394	996.048	2223904.020	99.020
kin_afterCID_21	LT02B4_cell22	9467.697	2212.229	4043.890	18918.738	286.652	8060.764	1925.577	1515.735	804.033	5000.857	996.921	2223909.020	104.020
kin_afterCID_22	LT02B4_cell22	9557.113	2212.229	4080.565	19262.671	289.445	8096.093	1922.784	1515.174	806.258	4964.743	995.895	2223914.019	109.019
kin_afterCID_23	LT02B4_cell22	9346.120	2212.229	3995.303	19153.919	287.696	7879.962	1924.532	1510.478	802.878	5010.220	987.305	2223919.020	114.020
kin_afterCID_24	LT02B4_cell22	9368.800	2212.229	4004.297	19403.105	288.832	7861.972	1923.397	1506.826	801.451	4984.306	984.621	2223924.019	119.019
kin_afterCID_25	LT02B4_cell22	9330.968	2212.229	3988.756	19541.950	285.743	7816.437	1926.485	1507.301	805.691	4980.069	992.207	2223929.020	124.020
kin_afterCID_26	LT02B4_cell22	9400.772	2212.229	4016.538	19930.766	284.790	7844.909	1927.439	1494.788	795.668	4971.255	981.121	2223934.020	129.020
kin_afterCID_27	LT02B4_cell22	9498.860	2212.229	4056.687	20300.087	284.994	7901.606	1927.235	1498.285	799.191	4969.458	984.978	2223939.020	134.020
kin_afterCID_28	LT02B4_cell22	9318.023	2212.229	3980.967	19964.443	285.494	7740.492	1926.735	1521.714	809.100	5031.602	1001.637	2223944.020	139.020
kin_afterCID_29	LT02B4_cell22	9342.498	2212.229	3994.216	20274.611	282.950	7739.184	1929.279	1488.410	792.021	4939.045	982.336	2223949.019	144.019
kin_afterCID_30	LT02B4_cell22	9302.868	2212.229	3978.926	20412.474	284.994	7660.012	1927.235	1521.392	808.842	5060.775	997.998	2223954.019	149.019
kin_afterCID_31	LT02B4_cell22	9247.114	2212.229	3953.154	20295.910	285.471	7610.111	1926.758	1519.716	807.598	5003.233	1003.594	2223959.019	154.019
kin_afterCID_32	LT02B4_cell22	9292.753	2212.229	3972.946	20516.892	284.949	7633.263	1927.280	1519.972	809.796	4981.920	1008.123	2223964.020	159.020
kin_afterCID_33	LT02B4_cell22	9213.319	2212.229	3942.938	20412.015	285.017	7557.136	1927.212	1514.939	805.509	4947.019	1007.366	2223969.009	164.009
kin_afterCID_34	LT02B4_cell22	9210.659	2212.229	3937.006	20567.436	283.677	7540.155	1928.552	1513.997	806.891	4936.921	1010.509	2223974.019	169.019
kin_afterCID_35	LT02B4_cell22	9223.454	2212.229	3944.689	20654.130	281.951	7553.805	1930.278	1505.082	803.636	4906.095	1008.305	2223979.019	174.019
kin_afterCID_36	LT02B4_cell22	9169.090	2212.229	3921.193	20587.214	284.812	7481.846	1927.417	1510.443	803.004	4901.738	1009.315	2223984.019	179.019
kin_afterCID_37	LT02B4_cell22	9275.401	2212.229	3965.906	20887.546	287.765	7539.040	1924.464	1508.658	804.955	4869.712	1006.080	2223989.010	184.010
kin_afterCID_38	LT02B4_cell22	9269.696	2212.229	3964.412	21012.135	288.446	7509.072	1923.783	1504.508	801.033	4868.358	1000.143	2223994.009	189.009
kin_afterCID_39	LT02B4_cell22	9133.467	2212.229	3907.735	20766.627	289.309	7383.224	1922.920	1493.608	797.296	4818.285	993.401	2223999.009	194.009
kin_afterCID_40	LT02B4_cell22	9273.041	2212.229	3964.386	21232.841	287.946	7483.398	1924.283	1485.450	791.405	4809.261	988.081	2224004.019	199.019
kin_afterCID_41	LT02B4_cell22	9247.063	2212.229	3954.513	21346.558	288.287	7434.052	1923.942	1495.422	799.736	4845.021	993.512	2224009.019	204.019
kin_afterCID_42	LT02B4_cell22	9251.003	2212.229	3952.845	21517.585	287.174	7421.109	1925.055	1485.894	792.251	4836.547	986.054	2224014.019	209.019
kin_afterCID_43	LT02B4_cell22	9196.845	2212.229	3934.324	21504.240	288.219	7353.184	1924.010	1518.535	807.745	4942.399	1005.636	2224019.019	214.019
kin_afterCID_44	LT02B4_cell22	9202.573	2212.229	3937.292	21603.939	286.584	7356.943	1925.645	1490.511	796.228	4852.172	990.213	2224024.019	219.019
kin_afterCID_45	LT02B4_cell22	9148.623	2212.229	3915.915	21612.719	287.878	7284.025	1924.351	1520.066	809.652	4972.672	1003.564	2224029.019	224.019
kin_afterCID_46	LT02B4_cell22	9092.657	2212.229	3892.040	21652.687	287.061	7219.840	1925.168	1502.327	798.958	4935.019	990.480	2224034.019	229.019
kin_afterCID_47	LT02B4_cell22	9148.120	2212.229	3913.499	21757.322	287.992	7260.958	1924.237	1507.323	806.214	4941.861	993.291	2224039.018	234.018
kin_afterCID_48	LT02B4_cell22	9020.063	2212.229	3860.795	21659.743	283.563	7161.706	1928.666	1499.754	796.724	4952.945	992.046	2224044.019	239.019
kin_afterCID_49	LT02B4_cell22	9091.218	2212.229	3892.238	21954.738	281.633	7214.704	1930.596	1496.268	798.936	4966.771	989.995	2224049.018	244.018
kin_afterCID_50	LT02B4_cell22	9140.147	2212.229	3913.476	22000.890	282.905	7254.325	1929.324	1487.210	791.317	4924.168	983.235	2224054.018	249.018
kin_afterCID_51	LT02B4_cell22	9177.335	2212.229	3926.997	22082.248	284.767	7270.739	1927.462	1502.993	804.199	4944.190	994.585	2224059.019	254.019
kin_afterCID_52	LT02B4_cell22	9195.148	2212.229	3937.317	22184.087	283.699	7284.389	1928.529	1512.630	803.793	5001.583	999.382	2224064.018	259.018
kin_afterCID_53	LT02B4_cell22	9153.927	2212.229	3918.621	22265.147	280.838	7247.463	1931.391	1496.513	796.594	4973.642	990.914	2224069.019	264.019
kin_afterCID_54	LT02B4_cell22	9114.993	2212.229	3904.198	22319.968	281.678	7188.313	1930.551	1491.479	796.106	4972.218	983.620	2224074.008	269.008
kin_afterCID_55	LT02B4_cell22	9107.933	2212.229	3898.836	22197.330	284.063	7179.567	1928.166	1512.428	805.335	5008.939	997.312	2224079.007	274.007
kin_afterCID_56	LT02B4_cell22	9020.684	2212.229	3860.686	22046.720	281.973	7117.829	1930.255	1484.052	789.250	4912.327	983.247	2224084.008	279.008
kin_afterCID_57	LT02B4_cell22	9089.831	2212.229	3893.432	22157.052	285.221	7155.720	1927.008	1487.127	796.657	4883.853	984.369	2224089.008	284.008
kin_afterCID_58	LT02B4_cell22	8951.768	2212.229	3835.240	21705.913	285.789	7059.681	1926.440	1507.837	799.916	4935.492	999.341	2224094.008	289.008
kin_afterCID_59	LT02B4_cell22	9036.921	2212.229	3872.630	22089.750	285.153	7105.471	1927.076	1506.881	801.768	4961.112	995.752	2224099.008	294.008
kin_afterCID_60	LT02B4_cell22	8985.044	2212.229	3850.358	22123.190	284.040	7049.673	1928.189	1493.705	795.365	4956.877	983.547	2224104.008	299.008
kin_afterCID_61	LT02B4_cell22	8960.423	2212.229	3839.748	22153.478	283.518	7021.063	1928.711	1488.206	791.904	4940.430	980.734	2224109.018	304.018
kin_afterCID_62	LT02B4_cell22	9077.972	2212.229	3889.064	22558.061	281.269	7114.422	1930.959	1486.501	791.692	4958.712	980.729	2224114.018	309.018
kin_afterCID_63	LT02B4_cell22	9010.487	2212.229	3861.307	22427.287	280.656	7061.035	1931.573	1485.819	795.878	4947.560	982.830	2224119.008	314.008
kin_afterCID_64	LT02B4_cell22	9016.338	2212.229	3863.522	22303.695	284.971	7051.622	1927.258	1484.981	794.084	4897.718	980.362	2224124.018	319.018
kin_afterCID_65	LT02B4_cell22	9024.440	2212.229	3867.677	22286.468	284.108	7070.282	1928.121	1479.142	789.357	4868.627	979.702	2224129.018	324.018
kin_afterCID_66	LT02B4_cell22	8977.412	2212.229	3847.722	22193.784	282.836	7039.977	1929.392	1474.405	789.626	4833.979	981.913	2224134.018	329.018
kin_afterCID_67	LT02B4_cell22	9010.809	2212.229	3859.949	22276.912	284.562	7052.465	1927.666	1471.410	784.827	4830.334	975.565	2224139.008	334.008
kin_afterCID_68	LT02B4_cell22	8968.596	2212.229	3843.686	21994.348	289.264	7009.187	1922.965	1494.503	792.984	4863.824	987.670	2224144.018	339.018
kin_afterCID_69	LT02B4_cell22	8963.263	2212.229	3843.246	22030.971	289.604	6994.879	1922.625	1498.751	798.632	4866.662	991.445	2224149.018	344.018
kin_afterCID_70	LT02B4_cell22	8934.308	2212.229	3832.427	22097.278	289.014	6956.225	1923.215	1502.438	801.227	4909.220	990.479	2224154.018	349.018
kin_afterCID_71	LT02B4_cell22	8871.972	2212.229	3804.760	22033.537	288.877	6895.173	1923.351	1489.740	796.974	4872.722	981.634	2224159.018	354.018
kin_afterCID_72	LT02B4_cell22	8994.933	2212.229	3854.233	22278.287	286.811	7016.241	1925.418	1489.300	790.743	4863.113	986.736	2224164.018	359.018
kin_afterCID_73	LT02B4_cell22	8871.098	2212.229	3804.159	22030.281	286.584	6912.686	1925.645	1495.430	799.905	4871.369	993.007	2224169.018	364.018
kin_afterCID_74	LT02B4_cell22	9046.604	2212.229	3878.414	22496.882	285.266	7055.432	1926.962	1480.399	792.994	4813.430	986.979	2224174.017	369.017
kin_afterCID_75	LT02B4_cell22	8944.476	2212.229	3836.217	22403.595	286.833	6939.420	1925.395	1470.458	786.644	4794.753	975.225	2224179.008	374.008
kin_afterCID_76	LT02B4_cell22	9021.117	2212.229	3865.219	22647.775	285.721	7000.146	1926.508	1479.679	793.130	4823.572	983.745	2224184.008	379.008
kin_afterCID_77	LT02B4_cell22	8851.402	2212.229	3796.026	22269.257	286.538	6854.857	1925.691	1477.381	790.057	4820.084	979.995	2224189.007	384.007
kin_afterCID_78	LT02B4_cell22	9059.776	2212.229	3881.709	22715.885	288.877	7008.699	1923.351	1491.249	795.008	4846.366	987.328	2224194.007	389.007
kin_afterCID_79	LT02B4_cell22	8994.478	2212.229	3857.213	22572.764	290.104	6945.125	1922.125	1480.962	792.904	4817.142	977.436	2224199.007	394.007
kin_afterCID_80	LT02B4_cell22	8888.567	2212.229	3812.144	22276.748	289.264	6874.640	1922.965	1491.449	796.514	4843.263	987.250	2224204.007	399.007
kin_afterCID_81	LT02B4_cell22	8930.836	2212.229	3831.537	22467.128	290.535	6884.323	1921.694	1484.624	790.855	4815.825	980.989	2224209.007	404.007
kin_afterCID_82	LT02B4_cell22	8936.806	2212.229	3834.358	22424.736	288.991	6910.073	1923.238	1478.233	792.324	4763.879	984.523	2224214.007	409.007
kin_afterCID_83	LT02B4_cell22	8930.215	2212.229	3830.637	22359.840	289.559	6907.681	1922.670	1476.935	788.199	4759.237	982.612	2224219.007	414.007
kin_afterCID_84	LT02B4_cell22	8877.406	2212.229	3809.167	22238.114	290.921	6854.349	1921.307	1468.129	783.602	4724.453	975.062	2224224.008	419.008
kin_afterCID_85	LT02B4_cell22	8863.361	2212.229	3799.083	22019.853	292.829	6856.169	1919.400	1481.458	791.040	4729.873	985.871	2224229.018	424.018
kin_afterCID_86	LT02B4_cell22	8840.819	2212.229	3791.889	21973.368	295.963	6812.525	1916.266	1493.876	795.043	4755.298	990.156	2224234.007	429.007
kin_afterCID_87	LT02B4_cell22	8785.500	2212.229	3771.835	21886.485	295.963	6762.081	1916.266	1490.202	795.506	4742.419	987.904	2224239.017	434.017
kin_afterCID_88	LT02B4_cell22	8803.693	2212.229	3779.402	22029.517	296.531	6756.468	1915.698	1487.820	794.964	4747.590	983.240	2224244.007	439.007
kin_afterCID_89	LT02B4_cell22	8793.362	2212.229	3775.175	22034.819	296.962	6740.272	1915.267	1493.561	795.881	4782.378	983.630	2224249.007	444.007
kin_afterCID_90	LT02B4_cell22	8811.773	2212.229	3782.176	22216.826	297.439	6729.461	1914.790	1483.758	791.873	4770.601	973.187	2224254.007	449.007
kin_afterCID_91	LT02B4_cell22	8822.907	2212.229	3787.389	22177.760	298.870	6736.855	1913.359	1478.940	790.899	4725.452	971.829	2224259.007	454.007
kin_afterCID_92	LT02B4_cell22	8908.773	2212.229	3826.152	22388.691	296.304	6823.629	1916.061	1479.790	789.758	4746.377	974.580	2224264.007	459.007
kin_afterCID_93	LT02B4_cell22	8787.941	2212.229	3775.270	21939.469	297.258	6746.453	1914.971	1489.941	800.052	4731.632	986.739	2224269.006	464.006
kin_afterCID_94	LT02B4_cell22	8826.281	2212.229	3789.572	22139.692	292.420	6797.449	1920.127	1486.003	792.991	4747.552	989.188	2224274.007	469.007
kin_afterCID_95	LT02B4_cell22	8853.150	2212.229	3802.908	22218.912	293.556	6808.197	1918.673	1498.762	798.148	4786.274	995.775	2224279.007	474.007
kin_afterCID_96	LT02B4_cell22	8785.119	2212.229	3774.923	22195.479	294.192	6728.216	1918.037	1502.849	801.331	4814.665	994.878	2224283.997	478.997
kin_afterCID_97	LT02B4_cell22	8842.695	2212.229	3796.813	22377.012	290.649	6795.560	1921.580	1505.102	799.818	4826.851	1002.670	2224289.007	484.007
kin_afterCID_98	LT02B4_cell22	8753.477	2212.229	3760.500	22100.775	293.556	6711.348	1918.673	1498.819	799.211	4784.640	996.091	2224294.007	489.007
kin_afterCID_99	LT02B4_cell22	8722.539	2212.229	3746.897	22028.717	293.397	6687.973	1918.832	1502.853	802.308	4772.434	1002.921	2224299.007	494.007
kin_afterCID_100	LT02B4_cell22	8810.777	2212.229	3783.457	22350.465	295.146	6726.267	1917.083	1498.947	796.829	4786.355	992.832	2224304.007	499.007
kin_afterCID_101	LT02B4_cell22	8798.055	2212.229	3778.348	22379.411	291.853	6734.005	1920.376	1493.885	798.575	4763.598	996.965	2224309.016	504.016
kin_afterCID_102	LT02B4_cell22	8761.315	2212.229	3763.192	22291.421	291.012	6711.871	1921.217	1501.872	801.701	4795.497	1002.977	2224314.007	509.007
kin_afterCID_103	LT02B4_cell22	8767.858	2212.229	3767.859	22330.646	294.055	6688.686	1918.173	1490.659	796.228	4756.728	989.972	2224319.005	514.005
kin_afterCID_104	LT02B4_cell22	8949.064	2212.229	3839.523	22906.506	291.989	6826.716	1920.240	1496.532	799.047	4782.142	996.927	2224324.007	519.007
kin_afterCID_105	LT02B4_cell22	8897.750	2212.229	3819.996	22886.553	289.377	6792.523	1922.852	1478.677	788.583	4759.079	984.997	2224329.006	524.006
kin_afterCID_106	LT02B4_cell22	8812.578	2212.229	3785.231	22670.980	291.080	6712.840	1921.149	1479.737	790.442	4748.072	984.539	2224334.006	529.006
kin_afterCID_107	LT02B4_cell22	8852.310	2212.229	3802.690	22702.635	291.625	6749.270	1920.603	1486.284	794.418	4751.664	990.467	2224339.006	534.006
kin_afterCID_108	LT02B4_cell22	8802.727	2212.229	3782.601	22756.052	289.990	6697.719	1922.239	1475.324	786.514	4750.864	981.174	2224344.006	539.006
kin_afterCID_109	LT02B4_cell22	8750.082	2212.229	3761.271	22685.229	290.127	6646.679	1922.102	1475.619	790.808	4754.982	980.624	2224349.006	544.006
kin_afterCID_110	LT02B4_cell22	8755.357	2212.229	3760.332	22654.080	291.739	6644.021	1920.490	1476.615	789.330	4746.749	979.853	2224354.006	549.006
kin_afterCID_111	LT02B4_cell22	8712.624	2212.229	3744.299	22406.097	291.512	6634.333	1920.717	1503.049	800.537	4804.123	1002.037	2224359.006	554.006
kin_afterCID_112	LT02B4_cell22	8715.711	2212.229	3743.547	22493.661	289.491	6641.280	1922.738	1495.562	798.538	4783.336	1000.549	2224364.005	559.005
kin_afterCID_113	LT02B4_cell22	8816.843	2212.229	3788.972	22696.125	291.739	6708.460	1920.490	1494.245	795.710	4764.364	997.486	2224369.006	564.006
kin_afterCID_114	LT02B4_cell22	8625.056	2212.229	3707.222	22256.326	292.193	6550.635	1920.036	1496.927	800.396	4779.077	997.446	2224374.016	569.016
kin_afterCID_115	LT02B4_cell22	8745.035	2212.229	3755.527	22686.277	288.105	6657.567	1924.124	1488.508	794.047	4785.747	994.802	2224379.016	574.016
kin_afterCID_116	LT02B4_cell22	8656.829	2212.229	3721.495	22492.714	287.310	6591.706	1924.918	1495.629	799.754	4814.530	1000.255	2224384.016	579.016
kin_afterCID_117	LT02B4_cell22	8786.992	2212.229	3774.808	22816.698	291.285	6659.580	1920.944	1480.097	789.633	4762.703	982.335	2224389.006	584.006
kin_afterCID_118	LT02B4_cell22	8717.405	2212.229	3747.586	22725.277	288.401	6617.490	1923.828	1488.206	792.500	4813.506	989.711	2224394.006	589.006
kin_afterCID_119	LT02B4_cell22	8752.242	2212.229	3760.886	22825.937	291.671	6614.901	1920.558	1486.617	793.612	4792.239	984.600	2224399.016	594.016
0	0	0.000	0.000	0.000	0.000	0.000	0.000	0.000	0.000	0.000	0.000	0.000	2224404.006	599.006
