# Supplementary material for: Mandipropamid as a chemical inducer of proximity for in vivo applications
Source: Nat Chem Biol. 2021 Dec 21;18(1):64–9. doi: 10.1038/s41589-021-00922-3 (PMC8709788; doi:10.1038/s41589-021-00922-3)
Supplement: Source Data Fig. 2 — Single-cell trajectories, luminescence intensities of luciferase assay and two-color RICS binding efficiencies. [file 41589_2021_922_MOESM21_ESM.zip › Figure_02/Figure_02bcd/Single-Cell Trajectories/ABA_5uM/exp01_ABA_LT02A2_cell03_intensities.csv]

name	cellID	ff_488nm_cell	area_cell	fullframe_488nm	ff_488nm_mito	area_mito	ff_488nm_cyto	area_cyto	ff_561nm_tf_cell	fullframe_561nm	ff_561nm_tf_mito	ff_561nm_tf_cyto	FrameTimeAbs	FrameTimeRel
t0_	LT02A2_cell03	9099.307	4353.061	7009.270	14677.725	573.082	8253.564	3779.979	1665.625	1343.494	5481.777	1087.059	1461973.000	-16.000
tend_	LT02A2_cell03	9078.623	4353.061	6999.015	17963.177	579.707	7713.674	3773.354	1804.845	1448.367	5947.015	1168.476	1462905.000	916.000
kin_afterCID_1	LT02A2_cell03	9952.540	4353.061	7654.466	16081.819	584.474	9001.944	3768.587	1735.324	1396.205	5747.615	1113.054	1461997.103	4.103
kin_afterCID_2	LT02A2_cell03	9836.131	4353.061	7566.344	15990.266	576.887	8895.962	3776.174	1724.518	1388.729	5752.602	1109.147	1462004.498	11.498
kin_afterCID_3	LT02A2_cell03	9914.255	4353.061	7625.695	16244.575	580.938	8939.334	3772.123	1697.221	1367.859	5623.922	1092.476	1462011.998	18.998
kin_afterCID_4	LT02A2_cell03	9877.644	4353.061	7600.615	16178.152	578.812	8911.410	3774.249	1695.713	1366.283	5619.084	1094.032	1462019.497	26.497
kin_afterCID_5	LT02A2_cell03	9879.347	4353.061	7601.272	16074.435	581.385	8924.405	3771.675	1708.999	1376.278	5613.057	1107.208	1462026.999	33.999
kin_afterCID_6	LT02A2_cell03	9739.264	4353.061	7494.073	15917.558	576.663	8795.826	3776.398	1684.635	1357.410	5571.475	1091.107	1462034.499	41.499
kin_afterCID_7	LT02A2_cell03	9660.815	4353.061	7433.807	15665.520	585.571	8727.520	3767.490	1704.561	1372.761	5582.858	1101.768	1462041.999	48.999
kin_afterCID_8	LT02A2_cell03	9715.380	4353.061	7476.762	15934.993	584.071	8751.542	3768.990	1694.062	1364.661	5554.553	1095.811	1462049.497	56.497
kin_afterCID_9	LT02A2_cell03	9669.191	4353.061	7441.254	15892.528	582.907	8706.995	3770.154	1708.576	1376.936	5589.789	1108.498	1462056.998	63.998
kin_afterCID_10	LT02A2_cell03	9679.333	4353.061	7449.381	15963.075	585.862	8702.107	3767.199	1682.301	1355.613	5517.732	1085.828	1462064.498	71.498
kin_afterCID_11	LT02A2_cell03	9684.384	4353.061	7452.633	15999.041	584.519	8704.951	3768.542	1691.966	1364.327	5545.829	1094.214	1462071.998	78.998
kin_afterCID_12	LT02A2_cell03	9637.290	4353.061	7416.775	15969.847	580.535	8662.805	3772.526	1697.342	1370.574	5568.736	1101.593	1462079.498	86.498
kin_afterCID_13	LT02A2_cell03	9655.200	4353.061	7430.199	15926.058	583.288	8684.925	3769.773	1700.012	1369.934	5568.531	1101.446	1462086.999	93.999
kin_afterCID_14	LT02A2_cell03	9741.118	4353.061	7496.306	16083.754	585.078	8756.258	3767.983	1710.190	1377.438	5592.784	1107.315	1462094.497	101.497
kin_afterCID_15	LT02A2_cell03	9686.442	4353.061	7454.543	16001.399	584.698	8706.615	3768.363	1719.643	1385.404	5615.415	1115.177	1462101.999	108.999
kin_afterCID_16	LT02A2_cell03	9733.419	4353.061	7490.484	16120.279	585.503	8740.859	3767.557	1708.248	1375.982	5547.645	1111.580	1462109.499	116.499
kin_afterCID_17	LT02A2_cell03	9647.776	4353.061	7426.582	16033.736	585.190	8655.969	3767.871	1694.031	1366.250	5480.469	1105.957	1462116.998	123.998
kin_afterCID_18	LT02A2_cell03	9730.203	4353.061	7488.615	16178.978	584.631	8729.746	3768.430	1699.923	1368.633	5541.944	1103.876	1462124.498	131.498
kin_afterCID_19	LT02A2_cell03	9720.590	4353.061	7480.491	16226.288	589.062	8702.455	3763.999	1704.751	1372.680	5564.282	1100.738	1462131.998	138.998
kin_afterCID_20	LT02A2_cell03	9652.959	4353.061	7429.226	16268.050	582.952	8630.103	3770.109	1696.803	1367.728	5578.645	1096.574	1462139.497	146.497
kin_afterCID_21	LT02A2_cell03	9757.634	4353.061	7509.227	16431.278	580.580	8730.569	3772.481	1710.091	1376.949	5637.752	1105.630	1462146.998	153.998
kin_afterCID_22	LT02A2_cell03	9773.652	4353.061	7521.451	16534.190	580.804	8732.752	3772.257	1714.417	1380.923	5661.464	1106.702	1462154.498	161.498
kin_afterCID_23	LT02A2_cell03	9748.572	4353.061	7502.459	16545.148	579.282	8705.286	3773.779	1703.341	1372.705	5629.969	1100.597	1462161.998	168.998
kin_afterCID_24	LT02A2_cell03	9669.974	4353.061	7442.983	16428.164	583.198	8624.481	3769.863	1714.202	1380.637	5657.240	1104.213	1462169.499	176.499
kin_afterCID_25	LT02A2_cell03	9696.553	4353.061	7462.452	16551.572	584.273	8633.825	3768.788	1722.558	1387.469	5706.117	1104.990	1462176.998	183.998
kin_afterCID_26	LT02A2_cell03	9810.107	4353.061	7548.514	16658.749	588.077	8740.373	3764.984	1735.551	1396.208	5731.896	1111.336	1462184.498	191.498
kin_afterCID_27	LT02A2_cell03	9661.166	4353.061	7435.828	16503.970	582.034	8605.022	3771.026	1708.878	1375.969	5676.019	1096.574	1462191.999	198.999
kin_afterCID_28	LT02A2_cell03	9834.148	4353.061	7566.844	16704.317	581.923	8774.015	3771.138	1734.253	1395.321	5745.793	1115.235	1462199.498	206.498
kin_afterCID_29	LT02A2_cell03	9754.512	4353.061	7506.417	16706.423	575.499	8695.410	3777.562	1719.748	1384.866	5737.446	1107.665	1462206.998	213.998
kin_afterCID_30	LT02A2_cell03	9718.020	4353.061	7479.304	16575.446	577.804	8668.489	3775.256	1723.899	1387.266	5717.439	1112.687	1462214.499	221.499
kin_afterCID_31	LT02A2_cell03	9670.614	4353.061	7442.278	16497.858	581.788	8617.386	3771.273	1737.709	1398.256	5753.563	1118.189	1462221.998	228.998
kin_afterCID_32	LT02A2_cell03	9666.903	4353.061	7440.349	16511.752	578.834	8617.055	3774.272	1734.916	1396.477	5721.201	1123.557	1462229.498	236.498
kin_afterCID_33	LT02A2_cell03	9673.032	4353.061	7444.282	16637.620	579.103	8604.337	3773.958	1718.823	1383.674	5677.347	1111.400	1462236.999	243.999
kin_afterCID_34	LT02A2_cell03	9866.662	4353.061	7592.931	16968.290	578.789	8777.619	3774.272	1722.427	1386.415	5703.243	1111.964	1462244.499	251.499
kin_afterCID_35	LT02A2_cell03	9757.252	4353.061	7509.276	16766.450	577.916	8684.252	3775.145	1719.098	1382.793	5682.751	1112.324	1462251.998	258.998
kin_afterCID_36	LT02A2_cell03	9738.204	4353.061	7495.249	16866.010	575.566	8652.160	3777.495	1735.051	1396.518	5753.430	1122.782	1462259.499	266.499
kin_afterCID_37	LT02A2_cell03	9826.165	4353.061	7561.721	16980.448	578.274	8730.172	3774.786	1719.950	1384.215	5703.086	1109.757	1462266.999	273.999
kin_afterCID_38	LT02A2_cell03	9699.665	4353.061	7465.034	16746.726	581.654	8612.816	3771.407	1743.172	1403.322	5752.811	1124.776	1462274.498	281.498
kin_afterCID_39	LT02A2_cell03	9751.287	4353.061	7505.223	16923.991	581.632	8645.109	3771.429	1722.105	1387.164	5689.019	1110.326	1462281.998	288.998
kin_afterCID_40	LT02A2_cell03	9703.786	4353.061	7469.002	16830.869	585.660	8595.847	3767.401	1730.567	1392.430	5721.828	1110.107	1462289.497	296.497
kin_afterCID_41	LT02A2_cell03	9703.561	4353.061	7469.208	16860.003	582.907	8597.096	3770.154	1716.424	1381.093	5664.303	1106.038	1462296.999	303.999
kin_afterCID_42	LT02A2_cell03	9810.903	4353.061	7552.236	17028.405	578.901	8703.844	3774.160	1750.696	1408.692	5767.688	1134.548	1462304.499	311.499
kin_afterCID_43	LT02A2_cell03	9613.898	4353.061	7400.301	16700.052	587.093	8509.208	3765.968	1747.734	1404.268	5738.853	1125.542	1462311.998	318.998
kin_afterCID_44	LT02A2_cell03	9665.969	4353.061	7439.520	16900.911	581.296	8550.936	3771.765	1736.854	1397.398	5720.015	1122.978	1462319.499	326.499
kin_afterCID_45	LT02A2_cell03	9578.147	4353.061	7372.659	16814.101	584.586	8455.667	3768.475	1729.264	1392.438	5666.233	1118.540	1462326.998	333.998
kin_afterCID_46	LT02A2_cell03	9650.488	4353.061	7428.639	17004.180	579.707	8520.727	3773.354	1726.421	1389.448	5674.711	1119.839	1462334.498	341.498
kin_afterCID_47	LT02A2_cell03	9750.373	4353.061	7504.956	17146.042	587.339	8596.872	3765.722	1745.975	1405.242	5698.404	1129.516	1462341.998	348.998
kin_afterCID_48	LT02A2_cell03	9766.946	4353.061	7517.192	17141.311	589.532	8611.801	3763.529	1751.238	1407.939	5716.045	1130.177	1462349.499	356.499
kin_afterCID_49	LT02A2_cell03	9683.663	4353.061	7454.170	17010.951	582.594	8551.487	3770.467	1749.207	1406.043	5718.077	1135.956	1462356.997	363.997
kin_afterCID_50	LT02A2_cell03	9684.284	4353.061	7456.139	17057.776	582.728	8544.665	3770.333	1743.642	1403.485	5671.156	1136.620	1462364.499	371.499
kin_afterCID_51	LT02A2_cell03	9734.821	4353.061	7493.391	17233.843	584.004	8572.870	3769.057	1760.139	1415.337	5772.896	1138.375	1462371.998	378.998
kin_afterCID_52	LT02A2_cell03	9675.757	4353.061	7448.670	17151.412	583.982	8517.479	3769.079	1765.475	1419.090	5790.144	1141.893	1462379.498	386.498
kin_afterCID_53	LT02A2_cell03	9612.471	4353.061	7399.515	17117.037	583.623	8450.536	3769.437	1741.335	1400.905	5735.803	1122.870	1462386.998	393.998
kin_afterCID_54	LT02A2_cell03	9730.533	4353.061	7489.671	17392.702	581.788	8548.502	3771.273	1753.401	1409.262	5816.707	1126.561	1462394.498	401.498
kin_afterCID_55	LT02A2_cell03	9774.829	4353.061	7525.034	17479.982	579.505	8591.548	3773.555	1772.520	1425.178	5879.620	1141.792	1462401.998	408.998
kin_afterCID_56	LT02A2_cell03	9697.232	4353.061	7465.465	17335.027	578.118	8527.533	3774.943	1760.487	1415.029	5852.045	1133.881	1462409.499	416.499
kin_afterCID_57	LT02A2_cell03	9576.202	4353.061	7373.094	17198.030	578.409	8408.271	3774.652	1768.710	1420.528	5912.539	1133.730	1462416.999	423.999
kin_afterCID_58	LT02A2_cell03	9784.766	4353.061	7533.334	17576.864	575.029	8598.783	3778.032	1760.777	1414.909	5871.061	1135.178	1462424.499	431.499
kin_afterCID_59	LT02A2_cell03	9644.231	4353.061	7424.770	17323.619	578.655	8466.902	3774.406	1749.295	1406.303	5820.280	1125.171	1462431.999	438.999
kin_afterCID_60	LT02A2_cell03	9782.290	4353.061	7530.264	17677.904	576.193	8577.748	3776.868	1751.667	1409.602	5814.057	1131.915	1462439.499	446.499
kin_afterCID_61	LT02A2_cell03	9738.363	4353.061	7496.985	17630.173	581.162	8522.419	3771.899	1760.698	1415.121	5842.648	1131.765	1462446.999	453.999
kin_afterCID_62	LT02A2_cell03	9790.133	4353.061	7536.247	17706.780	584.989	8561.083	3768.072	1776.699	1428.097	5889.968	1138.119	1462454.498	461.498
kin_afterCID_63	LT02A2_cell03	9590.828	4353.061	7384.904	17449.008	578.677	8386.035	3774.384	1769.745	1421.383	5886.700	1138.545	1462461.999	468.999
kin_afterCID_64	LT02A2_cell03	9709.930	4353.061	7475.250	17663.499	578.140	8491.818	3774.921	1755.409	1412.589	5797.073	1136.417	1462469.498	476.498
kin_afterCID_65	LT02A2_cell03	9796.890	4353.061	7541.187	17839.097	582.057	8555.571	3771.004	1776.049	1428.313	5854.310	1146.567	1462476.998	483.998
kin_afterCID_66	LT02A2_cell03	9715.836	4353.061	7478.888	17736.514	585.459	8469.479	3767.602	1757.658	1412.202	5802.692	1129.088	1462484.498	491.498
kin_afterCID_67	LT02A2_cell03	9636.673	4353.061	7418.232	17637.896	590.785	8380.252	3762.276	1761.391	1416.559	5769.597	1131.987	1462491.998	498.998
kin_afterCID_68	LT02A2_cell03	9732.447	4353.061	7491.873	17869.773	589.398	8458.125	3763.663	1784.082	1433.189	5866.703	1144.735	1462499.499	506.499
kin_afterCID_69	LT02A2_cell03	9574.370	4353.061	7371.912	17754.208	584.161	8306.537	3768.900	1783.116	1433.172	5906.307	1144.042	1462507.000	514.000
kin_afterCID_70	LT02A2_cell03	9641.871	4353.061	7422.898	17882.588	586.488	8358.719	3766.573	1753.013	1409.290	5776.410	1126.535	1462514.499	521.499
kin_afterCID_71	LT02A2_cell03	9644.219	4353.061	7425.147	17845.926	591.233	8355.186	3761.828	1760.486	1415.825	5746.630	1133.998	1462521.999	528.999
kin_afterCID_72	LT02A2_cell03	9592.642	4353.061	7385.497	17897.488	584.093	8305.603	3768.967	1762.937	1418.015	5766.272	1142.523	1462529.498	536.498
kin_afterCID_73	LT02A2_cell03	9824.731	4353.061	7562.504	18305.718	586.690	8503.644	3766.371	1780.960	1431.048	5822.701	1151.375	1462536.999	543.999
kin_afterCID_74	LT02A2_cell03	9780.412	4353.061	7530.030	18313.868	582.952	8460.929	3770.109	1785.212	1434.230	5880.620	1151.961	1462544.499	551.499
kin_afterCID_75	LT02A2_cell03	9610.416	4353.061	7399.608	18045.966	580.848	8311.503	3772.213	1765.083	1418.353	5808.562	1142.465	1462551.999	558.999
kin_afterCID_76	LT02A2_cell03	9588.982	4353.061	7382.528	18028.858	581.184	8288.536	3771.877	1789.117	1436.831	5888.994	1157.393	1462559.498	566.498
kin_afterCID_77	LT02A2_cell03	9660.405	4353.061	7438.549	18221.777	577.402	8351.136	3775.659	1780.419	1430.292	5882.568	1153.089	1462566.999	573.999
kin_afterCID_78	LT02A2_cell03	9759.430	4353.061	7513.550	18414.794	570.665	8453.561	3782.396	1786.241	1433.826	5928.300	1161.312	1462574.498	581.498
kin_afterCID_79	LT02A2_cell03	9599.194	4353.061	7390.381	18127.196	576.350	8297.768	3776.711	1769.988	1421.611	5849.137	1147.484	1462581.999	588.999
kin_afterCID_80	LT02A2_cell03	9688.991	4353.061	7460.528	18283.928	581.766	8363.123	3771.295	1788.761	1436.787	5875.419	1158.347	1462589.499	596.499
kin_afterCID_81	LT02A2_cell03	9637.917	4353.061	7420.211	18261.192	578.565	8316.117	3774.495	1793.267	1440.305	5934.037	1158.558	1462596.999	603.999
kin_afterCID_82	LT02A2_cell03	9608.788	4353.061	7398.162	18289.801	578.521	8278.172	3774.585	1796.540	1441.755	5952.520	1159.551	1462604.499	611.499
kin_afterCID_83	LT02A2_cell03	9693.085	4353.061	7463.465	18507.333	574.134	8353.932	3778.927	1805.681	1450.119	5994.850	1169.218	1462611.999	618.999
kin_afterCID_84	LT02A2_cell03	9748.031	4353.061	7504.900	18725.204	571.918	8390.185	3781.143	1793.838	1441.348	5985.456	1159.833	1462619.498	626.498
kin_afterCID_85	LT02A2_cell03	9591.248	4353.061	7385.168	18475.396	570.620	8250.818	3782.530	1774.919	1425.602	5932.330	1147.737	1462626.998	633.998
kin_afterCID_86	LT02A2_cell03	9617.337	4353.061	7405.557	18621.522	570.307	8259.822	3782.754	1772.428	1423.995	5954.158	1141.970	1462634.498	641.498
kin_afterCID_87	LT02A2_cell03	9710.548	4353.061	7476.590	18823.776	577.536	8316.512	3775.525	1781.131	1430.323	5957.549	1142.272	1462641.999	648.999
kin_afterCID_88	LT02A2_cell03	9567.735	4353.061	7368.300	18542.207	581.251	8184.732	3771.810	1802.401	1446.521	6028.345	1151.166	1462649.499	656.499
kin_afterCID_89	LT02A2_cell03	9668.014	4353.061	7444.290	18772.554	577.044	8276.593	3776.062	1791.477	1438.094	6017.482	1145.663	1462656.999	663.999
kin_afterCID_90	LT02A2_cell03	9762.596	4353.061	7516.281	18916.366	575.947	8366.799	3777.114	1796.076	1443.355	6012.799	1153.096	1462664.498	671.498
kin_afterCID_91	LT02A2_cell03	9641.616	4353.061	7424.511	18575.765	576.663	8277.355	3776.398	1819.836	1461.692	6063.351	1171.844	1462671.999	678.999
kin_afterCID_92	LT02A2_cell03	9799.169	4353.061	7544.402	19023.073	573.865	8398.532	3779.195	1784.935	1433.501	5983.365	1147.409	1462679.499	686.499
kin_afterCID_93	LT02A2_cell03	9814.208	4353.061	7555.952	19160.089	571.851	8400.783	3781.210	1798.094	1443.667	6044.126	1155.946	1462686.998	693.998
kin_afterCID_94	LT02A2_cell03	9627.528	4353.061	7413.654	18778.228	578.744	8224.382	3774.316	1791.952	1438.759	5992.497	1147.850	1462694.499	701.499
kin_afterCID_95	LT02A2_cell03	9742.702	4353.061	7501.039	19021.303	580.378	8315.309	3772.683	1814.760	1456.185	6060.572	1161.597	1462701.998	708.998
kin_afterCID_96	LT02A2_cell03	9740.069	4353.061	7501.282	19033.489	576.641	8320.921	3776.465	1803.409	1447.260	6042.515	1156.113	1462709.499	716.499
kin_afterCID_97	LT02A2_cell03	9688.030	4353.061	7459.789	18963.588	577.939	8268.021	3775.122	1814.282	1456.077	6068.404	1163.013	1462716.999	723.999
kin_afterCID_98	LT02A2_cell03	9573.127	4353.061	7371.812	18774.738	576.685	8167.961	3776.375	1795.280	1441.744	5996.616	1153.699	1462724.498	731.498
kin_afterCID_99	LT02A2_cell03	9663.395	4353.061	7441.108	18988.679	573.530	8248.318	3779.531	1795.818	1442.104	6020.497	1154.738	1462731.999	738.999
kin_afterCID_100	LT02A2_cell03	9603.742	4353.061	7396.482	18908.138	572.165	8195.704	3780.896	1794.433	1440.693	6030.128	1153.444	1462739.498	746.498
kin_afterCID_101	LT02A2_cell03	9706.113	4353.061	7474.311	19093.593	578.565	8267.173	3774.495	1823.068	1462.369	6124.627	1163.713	1462746.999	753.999
kin_afterCID_102	LT02A2_cell03	9733.409	4353.061	7494.549	19073.173	585.503	8281.948	3767.557	1823.101	1462.716	6087.219	1160.429	1462754.499	761.499
kin_afterCID_103	LT02A2_cell03	9677.608	4353.061	7451.675	18977.400	586.332	8229.996	3766.729	1820.412	1461.278	6051.160	1161.851	1462761.998	768.998
kin_afterCID_104	LT02A2_cell03	9693.227	4353.061	7463.109	19093.892	581.274	8244.482	3771.787	1800.447	1445.755	6004.070	1152.623	1462769.498	776.498
kin_afterCID_105	LT02A2_cell03	9622.450	4353.061	7408.588	18959.891	584.631	8173.848	3768.430	1826.429	1464.315	6095.783	1164.086	1462776.998	783.998
kin_afterCID_106	LT02A2_cell03	9633.790	4353.061	7418.387	19056.651	581.139	8182.011	3771.922	1804.708	1447.560	6040.249	1152.139	1462784.498	791.498
kin_afterCID_107	LT02A2_cell03	9741.251	4353.061	7500.880	19307.034	573.261	8290.462	3779.800	1827.833	1465.334	6164.727	1170.081	1462791.999	798.999
kin_afterCID_108	LT02A2_cell03	9580.401	4353.061	7377.155	18922.352	581.050	8141.344	3772.011	1834.665	1471.636	6131.883	1172.711	1462799.499	806.499
kin_afterCID_109	LT02A2_cell03	9642.234	4353.061	7426.045	19079.623	577.514	8198.676	3775.547	1821.156	1461.677	6076.783	1170.209	1462806.999	813.999
kin_afterCID_110	LT02A2_cell03	9742.736	4353.061	7501.769	19294.093	585.906	8257.212	3767.155	1825.300	1462.898	6082.735	1163.140	1462814.498	821.498
kin_afterCID_111	LT02A2_cell03	9760.641	4353.061	7515.195	19330.379	585.481	8273.505	3767.580	1832.988	1469.292	6101.430	1169.673	1462821.998	828.998
kin_afterCID_112	LT02A2_cell03	9608.083	4353.061	7399.022	19087.976	583.042	8141.997	3770.019	1838.200	1473.347	6159.694	1169.871	1462829.498	836.498
kin_afterCID_113	LT02A2_cell03	9549.803	4353.061	7354.791	19005.412	582.684	8088.510	3770.377	1817.043	1458.198	6064.040	1160.701	1462837.000	844.000
kin_afterCID_114	LT02A2_cell03	9617.331	4353.061	7406.480	19168.880	586.734	8129.350	3766.326	1810.433	1453.271	6031.020	1152.931	1462844.499	851.499
kin_afterCID_115	LT02A2_cell03	9585.623	4353.061	7383.022	19069.966	576.104	8138.965	3776.957	1816.718	1457.359	6069.286	1168.069	1462852.002	859.002
kin_afterCID_116	LT02A2_cell03	9544.990	4353.061	7350.783	19002.980	580.356	8090.066	3772.705	1813.597	1454.768	6048.234	1162.181	1462859.499	866.499
kin_afterCID_117	LT02A2_cell03	9687.052	4353.061	7459.853	19237.866	579.975	8218.960	3773.085	1831.354	1469.480	6084.572	1177.576	1462866.998	873.998
kin_afterCID_118	LT02A2_cell03	9657.952	4353.061	7438.566	19239.087	577.849	8191.170	3775.346	1816.688	1457.169	6063.967	1166.571	1462874.498	881.498
kin_afterCID_119	LT02A2_cell03	9743.810	4353.061	7503.792	19299.639	586.802	8254.965	3766.259	1847.762	1480.527	6134.529	1179.863	1462881.998	888.998
kin_afterCID_120	LT02A2_cell03	9721.154	4353.061	7487.242	19270.192	585.436	8237.367	3767.625	1829.226	1466.408	6070.265	1170.228	1462889.498	896.498
