# Supplementary material for: Mandipropamid as a chemical inducer of proximity for in vivo applications
Source: Nat Chem Biol. 2021 Dec 21;18(1):64–9. doi: 10.1038/s41589-021-00922-3 (PMC8709788; doi:10.1038/s41589-021-00922-3)
Supplement: Source Data Fig. 2 — Single-cell trajectories, luminescence intensities of luciferase assay and two-color RICS binding efficiencies. [file 41589_2021_922_MOESM21_ESM.zip › Figure_02/Figure_02bcd/Single-Cell Trajectories/ABA_5uM/exp01_ABA_LT02A3_cell05_intensities.csv]

name	cellID	ff_488nm_cell	area_cell	fullframe_488nm	ff_488nm_mito	area_mito	ff_488nm_cyto	area_cyto	ff_561nm_tf_cell	fullframe_561nm	ff_561nm_tf_mito	ff_561nm_tf_cyto	FrameTimeAbs	FrameTimeRel
t0_	LT02A3_cell05	11667.105	5778.448	11506.983	23741.025	673.169	10075.069	5105.279	2020.070	1995.928	7580.150	1286.932	1462929.000	-31.000
tend_	LT02A3_cell05	10057.670	5778.448	9921.727	25094.032	721.422	7912.622	5057.026	1876.157	1854.142	6620.175	1199.388	1463861.000	901.000
kin_afterCID_1	LT02A3_cell05	12224.285	5778.448	12056.687	24937.685	696.848	10480.876	5081.600	2049.399	2024.920	7703.282	1274.074	1462968.109	4.109
kin_afterCID_2	LT02A3_cell05	12155.071	5778.448	11988.555	24907.187	694.744	10412.354	5083.704	1999.932	1976.120	7535.319	1243.461	1462975.499	11.499
kin_afterCID_3	LT02A3_cell05	11955.037	5778.448	11791.370	24300.131	689.216	10283.187	5089.232	2005.033	1981.144	7570.955	1251.261	1462982.999	18.999
kin_afterCID_4	LT02A3_cell05	12036.183	5778.448	11871.374	24562.209	690.178	10337.139	5088.269	1985.497	1961.968	7465.186	1242.226	1462990.498	26.498
kin_afterCID_5	LT02A3_cell05	12092.186	5778.448	11926.555	24655.297	694.005	10377.373	5084.442	1988.261	1964.621	7472.768	1239.648	1462997.998	33.998
kin_afterCID_6	LT02A3_cell05	12031.926	5778.448	11867.294	24493.082	697.184	10322.171	5081.264	1974.536	1951.092	7391.550	1231.285	1463005.498	41.498
kin_afterCID_7	LT02A3_cell05	12046.231	5778.448	11881.331	24541.834	699.422	10325.489	5079.026	1990.498	1966.794	7404.221	1244.986	1463012.998	48.998
kin_afterCID_8	LT02A3_cell05	11975.090	5778.448	11811.195	24682.684	695.930	10235.086	5082.518	1974.993	1951.530	7410.092	1230.785	1463020.498	56.498
kin_afterCID_9	LT02A3_cell05	11927.288	5778.448	11763.945	24499.688	703.070	10185.689	5075.378	1964.362	1941.121	7328.216	1221.331	1463027.997	63.997
kin_afterCID_10	LT02A3_cell05	11962.358	5778.448	11798.579	24694.748	694.655	10222.591	5083.793	1969.375	1945.946	7423.135	1224.168	1463035.499	71.499
kin_afterCID_11	LT02A3_cell05	11889.813	5778.448	11726.970	24671.063	689.194	10158.959	5089.254	1956.479	1933.226	7415.292	1217.239	1463042.999	78.999
kin_afterCID_12	LT02A3_cell05	11823.934	5778.448	11662.093	24614.322	685.523	10102.309	5092.925	1947.459	1924.411	7403.724	1213.029	1463050.498	86.498
kin_afterCID_13	LT02A3_cell05	11908.470	5778.448	11745.417	24896.459	688.343	10152.083	5090.105	1959.981	1936.682	7438.896	1219.059	1463057.999	93.999
kin_afterCID_14	LT02A3_cell05	11830.866	5778.448	11668.815	24684.867	688.097	10093.305	5090.351	1944.826	1921.814	7338.278	1215.757	1463065.498	101.498
kin_afterCID_15	LT02A3_cell05	11832.149	5778.448	11670.198	24829.568	685.456	10082.851	5092.992	1949.597	1926.518	7387.358	1217.739	1463072.999	108.999
kin_afterCID_16	LT02A3_cell05	11777.685	5778.448	11616.336	24624.491	693.871	10024.535	5084.577	1965.606	1942.227	7356.954	1229.871	1463080.498	116.498
kin_afterCID_17	LT02A3_cell05	11809.556	5778.448	11647.851	24707.341	690.066	10060.409	5088.381	1949.493	1926.411	7311.511	1222.317	1463087.999	123.999
kin_afterCID_18	LT02A3_cell05	11659.013	5778.448	11499.435	24558.888	691.969	9904.103	5086.479	1964.042	1940.712	7382.822	1226.866	1463095.499	131.499
kin_afterCID_19	LT02A3_cell05	11734.802	5778.448	11574.201	24734.965	687.985	9977.806	5090.463	1936.898	1914.048	7291.632	1213.197	1463102.999	138.999
kin_afterCID_20	LT02A3_cell05	11853.854	5778.448	11691.686	25062.224	692.707	10054.797	5085.740	1932.435	1909.544	7242.084	1209.230	1463110.499	146.499
kin_afterCID_21	LT02A3_cell05	11601.694	5778.448	11443.153	24458.716	691.029	9855.313	5087.419	1955.554	1932.349	7317.182	1227.279	1463117.999	153.999
kin_afterCID_22	LT02A3_cell05	11735.500	5778.448	11575.187	24899.469	690.895	9947.820	5087.553	1933.326	1910.515	7230.150	1214.012	1463125.499	161.499
kin_afterCID_23	LT02A3_cell05	11641.446	5778.448	11482.403	24770.596	686.195	9872.258	5092.253	1918.390	1895.756	7185.627	1208.616	1463132.998	168.998
kin_afterCID_24	LT02A3_cell05	11762.778	5778.448	11602.286	25338.838	692.506	9914.251	5085.942	1942.282	1919.396	7262.601	1217.864	1463140.499	176.499
kin_afterCID_25	LT02A3_cell05	11707.128	5778.448	11547.301	25113.071	697.318	9867.340	5081.130	1951.006	1927.905	7248.347	1224.016	1463147.998	183.998
kin_afterCID_26	LT02A3_cell05	11619.136	5778.448	11460.702	24945.801	694.140	9799.701	5084.308	1912.558	1890.049	7065.813	1209.006	1463155.498	191.498
kin_afterCID_27	LT02A3_cell05	11519.894	5778.448	11362.829	24940.003	693.759	9688.843	5084.688	1942.615	1919.646	7237.404	1220.189	1463162.999	198.999
kin_afterCID_28	LT02A3_cell05	11539.146	5778.448	11381.784	25071.756	692.372	9696.941	5086.076	1940.406	1917.425	7228.939	1220.474	1463170.499	206.499
kin_afterCID_29	LT02A3_cell05	11627.338	5778.448	11468.701	25285.445	688.634	9779.444	5089.814	1929.859	1907.002	7213.305	1215.027	1463177.998	213.998
kin_afterCID_30	LT02A3_cell05	11625.959	5778.448	11467.221	25274.141	688.186	9780.770	5090.261	1946.269	1923.283	7258.189	1228.114	1463185.499	221.499
kin_afterCID_31	LT02A3_cell05	11564.101	5778.448	11406.298	25550.672	695.460	9650.442	5082.988	1939.874	1917.018	7242.402	1214.376	1463192.999	228.999
kin_afterCID_32	LT02A3_cell05	11485.984	5778.448	11329.228	25285.089	697.475	9591.756	5080.973	1944.581	1921.604	7216.803	1220.853	1463200.498	236.498
kin_afterCID_33	LT02A3_cell05	11571.156	5778.448	11413.172	25483.304	693.759	9672.971	5084.688	1909.175	1886.668	7089.536	1202.362	1463207.999	243.999
kin_afterCID_34	LT02A3_cell05	11571.205	5778.448	11413.303	25400.406	695.102	9680.186	5083.346	1924.611	1901.809	7119.763	1214.220	1463215.499	251.499
kin_afterCID_35	LT02A3_cell05	11508.216	5778.448	11351.158	25376.629	695.527	9610.516	5082.920	1911.070	1888.612	7047.510	1208.219	1463222.998	258.998
kin_afterCID_36	LT02A3_cell05	11470.126	5778.448	11313.340	25204.807	692.685	9599.452	5085.763	1939.033	1916.087	7162.298	1227.621	1463230.499	266.499
kin_afterCID_37	LT02A3_cell05	11439.972	5778.448	11283.607	25350.769	695.885	9535.358	5082.562	1933.177	1910.352	7111.269	1224.212	1463237.998	273.998
kin_afterCID_38	LT02A3_cell05	11395.325	5778.448	11239.747	25278.381	691.991	9506.593	5086.457	1938.524	1915.639	7157.588	1228.492	1463245.499	281.499
kin_afterCID_39	LT02A3_cell05	11405.145	5778.448	11249.347	25218.270	691.320	9527.998	5087.128	1901.181	1878.771	6997.088	1208.668	1463252.998	288.998
kin_afterCID_40	LT02A3_cell05	11496.847	5778.448	11339.822	25567.984	694.856	9573.519	5083.592	1942.698	1919.766	7191.230	1225.297	1463260.498	296.498
kin_afterCID_41	LT02A3_cell05	11443.690	5778.448	11287.434	25630.470	688.276	9525.401	5090.172	1933.383	1910.505	7201.901	1220.991	1463267.999	303.999
kin_afterCID_42	LT02A3_cell05	11462.814	5778.448	11306.296	25808.199	695.169	9500.995	5083.278	1914.956	1892.402	7119.942	1203.143	1463275.499	311.499
kin_afterCID_43	LT02A3_cell05	11528.702	5778.448	11371.314	25820.227	695.729	9572.460	5082.719	1929.762	1907.058	7141.950	1216.312	1463282.999	318.999
kin_afterCID_44	LT02A3_cell05	11599.055	5778.448	11440.733	26108.936	701.794	9593.217	5076.654	1940.567	1917.620	7175.006	1216.961	1463290.499	326.499
kin_afterCID_45	LT02A3_cell05	11504.228	5778.448	11347.401	25961.435	703.405	9500.446	5075.042	1922.168	1899.546	7045.694	1212.043	1463297.999	333.999
kin_afterCID_46	LT02A3_cell05	11499.656	5778.448	11342.803	25918.277	693.468	9533.304	5084.979	1914.531	1891.901	7079.708	1210.126	1463305.499	341.499
kin_afterCID_47	LT02A3_cell05	11362.261	5778.448	11207.354	25692.623	697.989	9393.455	5080.459	1942.522	1919.661	7147.297	1227.454	1463312.999	348.999
kin_afterCID_48	LT02A3_cell05	11483.188	5778.448	11326.749	26002.901	699.220	9484.365	5079.228	1921.979	1899.268	7090.564	1210.457	1463320.498	356.498
kin_afterCID_49	LT02A3_cell05	11437.100	5778.448	11281.140	26047.018	699.556	9424.761	5078.892	1904.084	1881.737	7038.684	1196.854	1463328.114	364.114
kin_afterCID_50	LT02A3_cell05	11333.999	5778.448	11179.412	25767.070	702.868	9335.301	5075.580	1905.621	1883.175	7012.559	1198.410	1463335.498	371.498
kin_afterCID_51	LT02A3_cell05	11331.540	5778.448	11176.989	25772.789	700.653	9338.884	5077.795	1907.812	1885.334	7017.901	1202.704	1463342.998	378.998
kin_afterCID_52	LT02A3_cell05	11484.146	5778.448	11327.487	26090.007	700.429	9469.509	5078.019	1926.863	1904.108	7058.305	1219.065	1463350.499	386.499
kin_afterCID_53	LT02A3_cell05	11397.180	5778.448	11241.818	26051.361	700.026	9377.201	5078.422	1932.576	1909.765	7079.880	1223.055	1463358.001	394.001
kin_afterCID_54	LT02A3_cell05	11363.733	5778.448	11208.886	25933.505	701.100	9351.882	5077.348	1903.389	1881.021	6934.741	1208.640	1463365.501	401.501
kin_afterCID_55	LT02A3_cell05	11369.965	5778.448	11215.101	25940.901	707.009	9338.633	5071.439	1898.854	1876.547	6858.090	1207.488	1463373.001	409.001
kin_afterCID_56	LT02A3_cell05	11455.939	5778.448	11299.803	26317.584	710.522	9372.338	5067.925	1900.965	1878.557	6888.985	1201.645	1463380.500	416.500
kin_afterCID_57	LT02A3_cell05	11402.665	5778.448	11247.223	26180.065	709.023	9335.859	5069.425	1905.857	1883.383	6868.459	1211.774	1463388.001	424.001
kin_afterCID_58	LT02A3_cell05	11340.695	5778.448	11186.186	26144.183	711.060	9263.458	5067.388	1913.104	1890.573	6888.439	1214.961	1463395.501	431.501
kin_afterCID_59	LT02A3_cell05	11384.818	5778.448	11229.581	26533.019	705.733	9277.349	5072.715	1898.205	1875.874	6898.255	1202.581	1463403.001	439.001
kin_afterCID_60	LT02A3_cell05	11334.382	5778.448	11179.832	26353.978	714.103	9216.527	5064.344	1911.770	1889.292	6883.080	1210.785	1463410.511	446.511
kin_afterCID_61	LT02A3_cell05	11366.744	5778.448	11211.775	26373.348	716.968	9241.030	5061.480	1897.216	1874.848	6792.598	1203.776	1463418.011	454.011
kin_afterCID_62	LT02A3_cell05	11160.137	5778.448	11008.125	25839.115	722.138	9063.697	5056.310	1924.636	1901.948	6860.821	1219.654	1463440.490	476.490
kin_afterCID_63	LT02A3_cell05	10899.324	5778.448	10751.030	25216.695	722.116	8854.600	5056.332	1915.006	1892.452	6819.278	1214.607	1463440.740	476.740
kin_afterCID_64	LT02A3_cell05	10697.992	5778.448	10552.449	24886.793	717.483	8686.474	5060.965	1906.555	1884.072	6833.700	1208.044	1463441.000	477.000
kin_afterCID_65	LT02A3_cell05	11352.670	5778.448	11197.950	26355.269	723.212	9206.368	5055.235	1916.029	1893.418	6819.461	1214.534	1463448.010	484.010
kin_afterCID_66	LT02A3_cell05	11182.952	5778.448	11030.628	26095.215	719.251	9062.920	5059.197	1918.198	1895.606	6863.296	1215.169	1463455.510	491.510
kin_afterCID_67	LT02A3_cell05	11208.756	5778.448	11056.106	26020.578	724.354	9085.922	5054.094	1913.156	1890.571	6811.400	1211.139	1463463.009	499.009
kin_afterCID_68	LT02A3_cell05	11276.507	5778.448	11122.931	26152.663	722.653	9150.175	5055.795	1928.098	1905.324	6841.717	1225.767	1463470.510	506.510
kin_afterCID_69	LT02A3_cell05	11250.346	5778.448	11097.292	26150.063	726.010	9109.332	5052.438	1894.159	1871.830	6707.730	1202.473	1463478.010	514.010
kin_afterCID_70	LT02A3_cell05	11224.624	5778.448	11071.876	26243.035	727.599	9061.149	5050.849	1930.193	1907.487	6865.599	1219.224	1463485.510	521.510
kin_afterCID_71	LT02A3_cell05	11199.938	5778.448	11047.687	26124.401	726.525	9053.629	5051.923	1895.407	1873.094	6747.739	1197.586	1463493.000	529.000
kin_afterCID_72	LT02A3_cell05	11237.247	5778.448	11084.331	26367.324	722.250	9075.999	5056.198	1896.712	1874.469	6764.368	1201.394	1463500.500	536.500
kin_afterCID_73	LT02A3_cell05	11242.230	5778.448	11089.406	26334.596	726.547	9071.697	5051.901	1919.676	1897.049	6813.646	1215.842	1463508.010	544.010
kin_afterCID_74	LT02A3_cell05	11170.073	5778.448	11018.184	26261.365	726.816	8998.777	5051.632	1892.913	1870.671	6723.106	1197.958	1463515.509	551.509
kin_afterCID_75	LT02A3_cell05	11244.663	5778.448	11091.773	26677.360	718.960	9051.656	5059.488	1895.542	1873.297	6803.058	1198.178	1463523.000	559.000
kin_afterCID_76	LT02A3_cell05	11167.229	5778.448	11015.334	26320.416	719.385	9012.486	5059.062	1888.930	1866.719	6764.886	1195.582	1463530.499	566.499
kin_afterCID_77	LT02A3_cell05	11233.663	5778.448	11080.836	26459.793	727.756	9039.725	5050.692	1900.587	1878.192	6767.927	1199.251	1463537.999	573.999
kin_afterCID_78	LT02A3_cell05	11150.052	5778.448	10998.338	26376.920	720.907	8979.598	5057.541	1901.218	1878.897	6778.179	1206.050	1463545.499	581.499
kin_afterCID_79	LT02A3_cell05	11144.048	5778.448	10992.567	26407.670	729.457	8938.825	5048.991	1907.437	1884.974	6785.393	1202.691	1463552.999	588.999
kin_afterCID_80	LT02A3_cell05	11124.021	5778.448	10972.711	26438.952	719.542	8945.737	5058.906	1905.217	1882.758	6757.421	1215.075	1463560.499	596.499
kin_afterCID_81	LT02A3_cell05	11140.508	5778.448	10989.017	26445.710	724.690	8945.801	5053.758	1893.560	1871.258	6714.261	1202.290	1463567.998	603.998
kin_afterCID_82	LT02A3_cell05	11163.280	5778.448	11011.480	26555.412	724.645	8956.263	5053.803	1906.171	1883.712	6772.232	1208.446	1463575.499	611.499
kin_afterCID_83	LT02A3_cell05	11195.644	5778.448	11043.397	26467.937	731.672	8981.495	5046.775	1901.006	1878.714	6673.816	1209.053	1463582.999	618.999
kin_afterCID_84	LT02A3_cell05	11105.383	5778.448	10954.319	26514.527	727.554	8885.778	5050.894	1894.968	1872.648	6738.508	1197.282	1463590.499	626.499
kin_afterCID_85	LT02A3_cell05	10967.511	5778.448	10818.482	26269.460	724.421	8774.200	5054.027	1899.331	1877.013	6754.285	1203.444	1463597.999	633.999
kin_afterCID_86	LT02A3_cell05	11069.168	5778.448	10918.623	26654.554	716.879	8861.783	5061.569	1888.744	1866.557	6759.243	1198.927	1463605.509	641.509
kin_afterCID_87	LT02A3_cell05	11107.491	5778.448	10956.520	26621.518	719.027	8902.691	5059.421	1904.328	1881.863	6802.985	1208.148	1463613.009	649.009
kin_afterCID_88	LT02A3_cell05	10905.372	5778.448	10757.160	26076.193	725.025	8728.782	5053.423	1896.489	1874.151	6735.131	1202.279	1463620.509	656.509
kin_afterCID_89	LT02A3_cell05	10893.557	5778.448	10745.357	26037.785	721.086	8734.270	5057.362	1907.375	1884.937	6756.873	1215.926	1463627.998	663.998
kin_afterCID_90	LT02A3_cell05	10930.684	5778.448	10782.071	26182.994	722.541	8750.972	5055.907	1905.552	1883.104	6773.696	1209.845	1463635.499	671.499
kin_afterCID_91	LT02A3_cell05	11048.481	5778.448	10898.262	26510.212	723.526	8835.398	5054.922	1905.867	1883.380	6773.316	1209.174	1463642.998	678.998
kin_afterCID_92	LT02A3_cell05	10946.146	5778.448	10797.324	26175.656	722.049	8771.388	5056.399	1913.530	1891.012	6775.658	1219.223	1463650.508	686.508
kin_afterCID_93	LT02A3_cell05	10896.450	5778.448	10748.250	26199.022	723.414	8706.535	5055.034	1909.186	1886.629	6772.552	1213.202	1463658.008	694.008
kin_afterCID_94	LT02A3_cell05	10941.169	5778.448	10792.529	26291.580	721.825	8749.922	5056.623	1909.991	1887.497	6758.752	1217.838	1463665.498	701.498
kin_afterCID_95	LT02A3_cell05	10911.894	5778.448	10763.584	26310.115	720.862	8717.171	5057.585	1904.580	1882.222	6781.661	1209.444	1463672.998	708.998
kin_afterCID_96	LT02A3_cell05	10898.325	5778.448	10750.182	26193.791	727.644	8694.784	5050.804	1906.493	1884.096	6729.599	1211.652	1463680.508	716.508
kin_afterCID_97	LT02A3_cell05	10876.158	5778.448	10728.451	26130.581	725.764	8685.023	5052.684	1918.890	1896.335	6774.182	1221.480	1463688.008	724.008
kin_afterCID_98	LT02A3_cell05	10948.189	5778.448	10799.462	26386.554	727.420	8724.844	5051.028	1908.855	1886.357	6746.951	1212.101	1463695.498	731.498
kin_afterCID_99	LT02A3_cell05	10934.354	5778.448	10785.819	26508.482	726.793	8693.668	5051.654	1881.712	1859.590	6656.604	1194.737	1463702.998	738.998
kin_afterCID_100	LT02A3_cell05	10824.395	5778.448	10677.407	26182.306	735.097	8585.894	5043.351	1911.892	1889.397	6750.692	1206.609	1463710.498	746.498
kin_afterCID_101	LT02A3_cell05	10843.370	5778.448	10696.180	26157.690	736.417	8606.627	5042.031	1910.888	1888.415	6725.376	1207.705	1463717.998	753.998
kin_afterCID_102	LT02A3_cell05	10824.818	5778.448	10677.872	26139.178	735.768	8590.328	5042.680	1905.251	1882.818	6710.420	1204.138	1463725.508	761.508
kin_afterCID_103	LT02A3_cell05	10861.085	5778.448	10713.710	26366.748	728.114	8625.612	5050.334	1875.707	1853.767	6625.407	1190.936	1463733.008	769.008
kin_afterCID_104	LT02A3_cell05	10854.306	5778.448	10707.015	26355.034	734.627	8596.643	5043.821	1882.271	1860.129	6620.397	1192.169	1463740.507	776.507
kin_afterCID_105	LT02A3_cell05	10847.970	5778.448	10700.792	26484.570	738.901	8555.322	5039.546	1905.192	1882.784	6727.822	1198.095	1463748.008	784.008
kin_afterCID_106	LT02A3_cell05	10829.267	5778.448	10682.364	26333.338	744.138	8537.557	5034.309	1915.146	1892.634	6719.357	1205.019	1463755.507	791.507
kin_afterCID_107	LT02A3_cell05	10792.060	5778.448	10645.594	26261.136	740.647	8517.829	5037.801	1910.089	1887.625	6706.926	1204.868	1463763.008	799.008
kin_afterCID_108	LT02A3_cell05	10748.713	5778.448	10602.892	26070.127	740.625	8496.268	5037.823	1885.230	1863.181	6572.360	1196.162	1463770.507	806.507
kin_afterCID_109	LT02A3_cell05	10734.990	5778.448	10589.520	26100.239	744.497	8462.546	5033.951	1907.689	1885.290	6647.430	1206.704	1463778.008	814.008
kin_afterCID_110	LT02A3_cell05	10778.524	5778.448	10632.247	26381.478	737.626	8495.337	5040.822	1884.115	1861.970	6623.027	1190.668	1463785.506	821.506
kin_afterCID_111	LT02A3_cell05	10757.143	5778.448	10611.156	26309.462	735.186	8489.989	5043.262	1880.112	1858.044	6616.355	1189.682	1463793.008	829.008
kin_afterCID_112	LT02A3_cell05	10718.189	5778.448	10572.909	26160.917	738.901	8453.966	5039.546	1888.271	1866.071	6610.185	1195.942	1463800.507	836.507
kin_afterCID_113	LT02A3_cell05	10785.148	5778.448	10638.945	26443.450	735.276	8502.227	5043.172	1885.084	1862.956	6625.009	1194.021	1463808.007	844.007
kin_afterCID_114	LT02A3_cell05	10699.127	5778.448	10554.127	26358.678	726.726	8446.389	5051.722	1883.371	1861.250	6664.917	1195.511	1463815.507	851.507
kin_afterCID_115	LT02A3_cell05	10690.825	5778.448	10545.937	26308.590	727.174	8442.515	5051.274	1877.947	1855.948	6627.907	1194.150	1463823.007	859.007
kin_afterCID_116	LT02A3_cell05	10578.034	5778.448	10434.624	25977.170	735.052	8333.680	5043.396	1874.898	1852.886	6594.352	1187.059	1463830.499	866.499
kin_afterCID_117	LT02A3_cell05	10586.422	5778.448	10443.026	26086.845	733.843	8331.561	5044.605	1875.022	1853.000	6601.996	1187.385	1463837.999	873.999
kin_afterCID_118	LT02A3_cell05	10605.678	5778.448	10462.018	26089.939	738.543	8336.627	5039.905	1880.087	1858.012	6592.248	1189.571	1463845.498	881.498
kin_afterCID_119	LT02A3_cell05	10631.473	5778.448	10487.492	26117.663	735.388	8373.251	5043.060	1904.643	1882.281	6660.616	1211.119	1463852.999	888.999
kin_afterCID_120	LT02A3_cell05	10646.437	5778.448	10502.235	26173.120	738.006	8373.067	5040.442	1895.503	1873.231	6644.976	1200.099	1463860.499	896.499
