# Supplementary material for: Mandipropamid as a chemical inducer of proximity for in vivo applications
Source: Nat Chem Biol. 2021 Dec 21;18(1):64–9. doi: 10.1038/s41589-021-00922-3 (PMC8709788; doi:10.1038/s41589-021-00922-3)
Supplement: Source Data Fig. 2 — Single-cell trajectories, luminescence intensities of luciferase assay and two-color RICS binding efficiencies. [file 41589_2021_922_MOESM21_ESM.zip › Figure_02/Figure_02bcd/Single-Cell Trajectories/ABA_5uM/exp01_ABA_LT02A4_cell10_intensities.csv]

name	cellID	ff_488nm_cell	area_cell	fullframe_488nm	ff_488nm_mito	area_mito	ff_488nm_cyto	area_cyto	ff_561nm_tf_cell	fullframe_561nm	ff_561nm_tf_mito	ff_561nm_tf_cyto	FrameTimeAbs	FrameTimeRel
t0_	LT02A4_cell10	6576.680	4460.757	5219.414	11086.105	611.018	5860.959	3849.740	1492.524	1232.356	4556.200	1006.267	1463897.000	-28.000
tend_	LT02A4_cell10	5965.207	4460.757	4745.917	13206.782	599.671	4840.167	3861.445	1410.215	1168.822	4213.043	974.873	1464826.000	901.000
kin_afterCID_1	LT02A4_cell10	7089.405	4460.757	5616.101	11845.751	628.430	6309.397	3832.372	1539.151	1267.790	4676.635	1024.658	1463933.107	4.107
kin_afterCID_2	LT02A4_cell10	7050.787	4460.757	5587.173	11741.972	630.578	6278.457	3830.179	1526.552	1258.390	4608.414	1019.172	1463940.497	11.497
kin_afterCID_3	LT02A4_cell10	7020.104	4460.757	5561.754	11714.620	622.812	6258.290	3837.945	1522.923	1255.846	4626.004	1019.363	1463947.998	18.998
kin_afterCID_4	LT02A4_cell10	6951.626	4460.757	5508.261	11642.430	613.345	6203.830	3847.412	1508.380	1244.342	4619.791	1012.366	1463955.498	26.498
kin_afterCID_5	LT02A4_cell10	7010.272	4460.757	5554.936	11745.931	612.875	6255.996	3847.882	1506.890	1243.194	4615.988	1011.686	1463962.997	33.997
kin_afterCID_6	LT02A4_cell10	6996.726	4460.757	5545.089	11690.936	614.218	6247.094	3846.584	1508.416	1244.413	4613.056	1012.660	1463970.498	41.498
kin_afterCID_7	LT02A4_cell10	6990.729	4460.757	5541.003	11695.469	614.375	6239.122	3846.472	1514.581	1249.418	4644.806	1014.589	1463977.998	48.998
kin_afterCID_8	LT02A4_cell10	6892.337	4460.757	5463.475	11481.876	617.799	6154.517	3842.958	1493.964	1232.977	4516.685	1008.028	1463985.496	56.496
kin_afterCID_9	LT02A4_cell10	6760.223	4460.757	5360.549	11273.245	621.604	6029.512	3839.154	1509.235	1245.279	4574.688	1012.903	1463992.997	63.997
kin_afterCID_10	LT02A4_cell10	6805.590	4460.757	5395.815	11402.444	616.881	6067.764	3843.965	1492.312	1232.413	4532.276	1004.443	1464000.497	71.497
kin_afterCID_11	LT02A4_cell10	6863.588	4460.757	5440.888	11506.865	616.904	6118.208	3843.988	1501.759	1239.747	4554.864	1011.750	1464007.998	78.998
kin_afterCID_12	LT02A4_cell10	6786.908	4460.757	5382.471	11374.100	614.643	6053.776	3846.159	1500.731	1239.005	4544.080	1014.371	1464015.498	86.498
kin_afterCID_13	LT02A4_cell10	6729.803	4460.757	5337.782	11364.903	615.337	5987.814	3845.644	1470.238	1215.085	4487.771	987.359	1464022.998	93.998
kin_afterCID_14	LT02A4_cell10	6884.666	4460.757	5457.908	11620.596	610.257	6134.080	3850.501	1474.171	1219.063	4488.651	996.413	1464030.498	101.498
kin_afterCID_15	LT02A4_cell10	6777.346	4460.757	5373.979	11493.284	616.434	6021.150	3844.323	1478.540	1220.863	4493.953	995.022	1464037.997	108.997
kin_afterCID_16	LT02A4_cell10	6764.042	4460.757	5363.551	11500.909	611.286	6011.839	3849.471	1476.530	1219.706	4520.208	993.202	1464045.498	116.498
kin_afterCID_17	LT02A4_cell10	6764.960	4460.757	5364.563	11550.186	612.338	6003.506	3848.464	1480.968	1223.283	4494.988	1001.391	1464052.998	123.998
kin_afterCID_18	LT02A4_cell10	6848.742	4460.757	5431.226	11703.582	611.644	6077.283	3849.113	1486.082	1226.286	4511.976	1005.252	1464060.498	131.498
kin_afterCID_19	LT02A4_cell10	6777.648	4460.757	5374.931	11627.490	611.599	6006.988	3849.203	1477.354	1220.730	4468.880	1002.022	1464067.998	138.998
kin_afterCID_20	LT02A4_cell10	6809.144	4460.757	5398.330	11729.670	611.465	6027.512	3849.292	1482.727	1223.907	4536.344	997.656	1464075.498	146.498
kin_afterCID_21	LT02A4_cell10	6736.222	4460.757	5341.441	11637.399	611.756	5957.122	3849.091	1470.621	1214.369	4476.411	992.876	1464082.997	153.997
kin_afterCID_22	LT02A4_cell10	6799.770	4460.757	5390.668	11817.402	608.265	6007.251	3852.716	1480.866	1223.037	4513.826	1001.978	1464090.498	161.498
kin_afterCID_23	LT02A4_cell10	6715.086	4460.757	5324.771	11677.811	607.325	5932.766	3853.567	1466.528	1211.634	4460.871	994.587	1464097.997	168.997
kin_afterCID_24	LT02A4_cell10	6790.298	4460.757	5383.989	11858.551	604.706	5995.216	3856.275	1477.526	1220.278	4516.468	1000.940	1464105.498	176.498
kin_afterCID_25	LT02A4_cell10	6734.414	4460.757	5339.294	11770.411	606.944	5941.179	3853.902	1477.554	1220.973	4505.812	1000.621	1464112.997	183.997
kin_afterCID_26	LT02A4_cell10	6667.804	4460.757	5287.314	11697.329	605.154	5878.344	3855.648	1459.266	1206.608	4428.750	993.187	1464120.498	191.498
kin_afterCID_27	LT02A4_cell10	6803.689	4460.757	5393.759	11954.341	608.466	5990.148	3852.291	1457.054	1203.521	4422.502	988.664	1464127.998	198.998
kin_afterCID_28	LT02A4_cell10	6689.840	4460.757	5305.072	11860.187	612.674	5866.586	3848.128	1466.200	1212.255	4445.203	991.892	1464135.498	206.498
kin_afterCID_29	LT02A4_cell10	6760.370	4460.757	5360.711	12095.281	608.847	5917.002	3852.000	1474.501	1218.305	4500.952	996.121	1464142.998	213.998
kin_afterCID_30	LT02A4_cell10	6673.272	4460.757	5292.513	11892.358	610.995	5844.789	3849.896	1475.529	1218.038	4500.501	995.421	1464150.497	221.497
kin_afterCID_31	LT02A4_cell10	6685.392	4460.757	5301.482	11959.537	604.661	5858.371	3856.096	1469.882	1215.354	4490.901	996.166	1464157.998	228.998
kin_afterCID_32	LT02A4_cell10	6747.355	4460.757	5350.376	12166.830	609.518	5889.367	3851.463	1470.573	1213.776	4499.773	991.134	1464165.498	236.498
kin_afterCID_33	LT02A4_cell10	6712.896	4460.757	5322.304	12172.791	610.749	5846.709	3850.053	1459.965	1206.373	4453.563	985.069	1464172.997	243.997
kin_afterCID_34	LT02A4_cell10	6763.307	4460.757	5363.144	12224.357	612.316	5894.363	3848.486	1476.415	1219.386	4500.473	995.260	1464180.498	251.498
kin_afterCID_35	LT02A4_cell10	6715.340	4460.757	5324.393	12210.133	616.053	5834.834	3844.749	1471.608	1214.576	4486.202	988.562	1464187.997	258.997
kin_afterCID_36	LT02A4_cell10	6772.606	4460.757	5369.914	12372.959	610.212	5885.095	3850.545	1474.260	1218.038	4476.826	998.431	1464195.498	266.498
kin_afterCID_37	LT02A4_cell10	6632.813	4460.757	5258.595	12109.548	610.413	5764.454	3850.433	1462.058	1208.630	4437.051	990.412	1464202.998	273.998
kin_afterCID_38	LT02A4_cell10	6607.758	4460.757	5240.393	12138.460	602.916	5743.298	3857.931	1456.526	1203.606	4434.959	991.039	1464210.498	281.498
kin_afterCID_39	LT02A4_cell10	6627.598	4460.757	5254.773	12124.431	600.252	5772.871	3860.550	1462.286	1207.918	4442.128	998.959	1464217.998	288.998
kin_afterCID_40	LT02A4_cell10	6660.987	4460.757	5282.359	12202.682	605.266	5789.617	3856.655	1479.700	1223.090	4490.726	1006.927	1464225.497	296.497
kin_afterCID_41	LT02A4_cell10	6729.288	4460.757	5335.848	12462.306	599.133	5839.594	3861.803	1454.643	1202.652	4444.020	990.825	1464232.998	303.998
kin_afterCID_42	LT02A4_cell10	6647.354	4460.757	5272.296	12304.551	600.633	5766.886	3860.303	1473.251	1217.658	4501.657	1002.018	1464240.498	311.498
kin_afterCID_43	LT02A4_cell10	6601.418	4460.757	5235.742	12364.370	606.519	5694.228	3854.507	1450.001	1199.108	4440.146	979.438	1464247.997	318.997
kin_afterCID_44	LT02A4_cell10	6645.568	4460.757	5270.668	12532.754	598.954	5732.166	3862.071	1460.871	1207.067	4504.654	988.764	1464255.497	326.497
kin_afterCID_45	LT02A4_cell10	6634.070	4460.757	5261.685	12586.263	593.493	5720.354	3867.488	1452.398	1201.704	4491.987	985.905	1464262.998	333.998
kin_afterCID_46	LT02A4_cell10	6609.201	4460.757	5241.104	12537.640	596.045	5694.873	3864.712	1450.742	1198.922	4489.595	982.067	1464270.498	341.498
kin_afterCID_47	LT02A4_cell10	6663.447	4460.757	5286.049	12694.817	594.568	5735.904	3866.190	1466.105	1210.395	4569.383	988.862	1464277.998	348.998
kin_afterCID_48	LT02A4_cell10	6653.668	4460.757	5277.454	12754.891	596.090	5712.507	3864.757	1462.087	1208.370	4547.467	986.188	1464285.498	356.498
kin_afterCID_49	LT02A4_cell10	6687.170	4460.757	5303.757	12927.767	587.137	5740.946	3873.889	1470.418	1215.167	4614.589	993.821	1464292.997	363.997
kin_afterCID_50	LT02A4_cell10	6533.083	4460.757	5182.682	12669.583	581.900	5612.292	3879.036	1451.966	1200.373	4542.005	988.388	1464300.497	371.497
kin_afterCID_51	LT02A4_cell10	6579.503	4460.757	5219.628	12756.007	586.466	5644.437	3874.381	1461.576	1207.377	4575.531	990.196	1464307.997	378.997
kin_afterCID_52	LT02A4_cell10	6610.577	4460.757	5243.347	12852.879	584.340	5669.391	3876.597	1476.062	1220.557	4593.100	1006.175	1464315.497	386.497
kin_afterCID_53	LT02A4_cell10	6574.314	4460.757	5215.045	12843.250	587.518	5623.297	3873.329	1446.861	1196.724	4489.869	985.270	1464322.997	393.997
kin_afterCID_54	LT02A4_cell10	6557.142	4460.757	5201.620	12785.003	594.948	5598.471	3865.988	1468.633	1213.111	4544.013	995.314	1464330.498	401.498
kin_afterCID_55	LT02A4_cell10	6518.723	4460.757	5172.159	12715.482	591.300	5571.680	3869.547	1468.075	1213.084	4545.627	997.779	1464337.998	408.998
kin_afterCID_56	LT02A4_cell10	6536.978	4460.757	5186.561	12800.545	587.495	5586.770	3873.396	1456.147	1205.094	4493.288	995.462	1464345.497	416.497
kin_afterCID_57	LT02A4_cell10	6616.961	4460.757	5249.003	12982.380	590.315	5646.115	3870.442	1469.239	1214.830	4529.605	1002.475	1464352.997	423.997
kin_afterCID_58	LT02A4_cell10	6615.427	4460.757	5247.995	12975.676	596.470	5633.694	3864.287	1469.641	1215.843	4504.131	1001.253	1464360.497	431.497
kin_afterCID_59	LT02A4_cell10	6597.021	4460.757	5233.660	13026.926	592.397	5612.045	3868.629	1464.967	1211.151	4511.611	998.386	1464367.998	438.998
kin_afterCID_60	LT02A4_cell10	6600.303	4460.757	5236.547	13021.287	595.911	5610.065	3865.026	1453.182	1202.067	4459.992	989.552	1464375.498	446.498
kin_afterCID_61	LT02A4_cell10	6612.414	4460.757	5245.592	13099.527	597.746	5608.327	3863.280	1470.685	1216.251	4512.374	1000.000	1464382.998	453.998
kin_afterCID_62	LT02A4_cell10	6507.668	4460.757	5163.430	12944.799	593.046	5520.552	3867.801	1467.158	1212.407	4530.781	997.397	1464390.496	461.496
kin_afterCID_63	LT02A4_cell10	6643.257	4460.757	5269.804	13218.019	593.829	5633.499	3867.018	1471.523	1215.977	4533.905	1001.236	1464397.999	468.999
kin_afterCID_64	LT02A4_cell10	6590.098	4460.757	5227.831	13127.814	599.648	5574.709	3861.154	1465.008	1210.918	4486.846	995.699	1464405.497	476.497
kin_afterCID_65	LT02A4_cell10	6639.459	4460.757	5266.720	13316.263	601.774	5598.056	3859.162	1468.857	1214.286	4486.774	998.226	1464412.997	483.997
kin_afterCID_66	LT02A4_cell10	6555.393	4460.757	5201.212	13167.842	601.976	5523.291	3859.274	1454.480	1202.621	4451.345	986.919	1464420.497	491.497
kin_afterCID_67	LT02A4_cell10	6588.464	4460.757	5228.046	13195.705	603.789	5553.988	3857.103	1465.099	1211.763	4457.223	996.683	1464427.997	498.997
kin_afterCID_68	LT02A4_cell10	6479.550	4460.757	5141.649	13105.191	590.673	5467.875	3870.487	1439.110	1190.589	4408.149	985.922	1464435.497	506.497
kin_afterCID_69	LT02A4_cell10	6480.835	4460.757	5143.168	13098.224	600.387	5451.383	3860.639	1450.054	1197.886	4434.639	985.851	1464442.998	513.998
kin_afterCID_70	LT02A4_cell10	6454.361	4460.757	5122.320	13053.370	600.991	5426.339	3860.259	1463.483	1209.384	4450.229	998.378	1464450.497	521.497
kin_afterCID_71	LT02A4_cell10	6505.372	4460.757	5162.030	13258.198	596.470	5462.520	3864.780	1454.819	1202.040	4443.100	993.523	1464457.997	528.997
kin_afterCID_72	LT02A4_cell10	6606.083	4460.757	5241.985	13465.299	598.462	5542.611	3862.877	1467.075	1212.681	4475.883	1000.800	1464465.497	536.497
kin_afterCID_73	LT02A4_cell10	6610.444	4460.757	5245.014	13619.712	587.540	5546.617	3873.754	1447.228	1197.741	4443.586	992.651	1464472.997	543.997
kin_afterCID_74	LT02A4_cell10	6595.358	4460.757	5233.856	13562.410	597.925	5516.486	3863.235	1463.694	1209.857	4481.846	996.480	1464480.498	551.498
kin_afterCID_75	LT02A4_cell10	6484.413	4460.757	5147.226	13419.495	589.756	5427.406	3871.404	1437.555	1188.559	4416.066	983.738	1464487.997	558.997
kin_afterCID_76	LT02A4_cell10	6508.603	4460.757	5164.505	13454.009	595.799	5437.422	3865.451	1442.859	1193.799	4410.953	985.274	1464495.498	566.498
kin_afterCID_77	LT02A4_cell10	6508.472	4460.757	5166.012	13430.550	601.170	5429.735	3860.080	1455.776	1203.207	4426.953	992.942	1464502.998	573.998
kin_afterCID_78	LT02A4_cell10	6547.281	4460.757	5196.039	13576.253	598.731	5457.075	3862.474	1454.347	1202.706	4435.569	992.129	1464510.498	581.498
kin_afterCID_79	LT02A4_cell10	6499.405	4460.757	5157.788	13508.506	603.542	5402.150	3857.707	1457.850	1205.032	4447.707	989.977	1464518.001	589.001
kin_afterCID_80	LT02A4_cell10	6543.230	4460.757	5193.378	13533.927	610.369	5434.819	3850.612	1454.695	1202.652	4391.338	989.152	1464525.497	596.497
kin_afterCID_81	LT02A4_cell10	6471.582	4460.757	5137.095	13489.804	605.601	5368.855	3855.380	1455.841	1204.199	4410.626	991.658	1464532.997	603.997
kin_afterCID_82	LT02A4_cell10	6534.731	4460.757	5186.163	13680.513	598.440	5427.069	3862.765	1444.118	1195.032	4392.400	987.264	1464540.497	611.497
kin_afterCID_83	LT02A4_cell10	6465.329	4460.757	5132.637	13523.456	603.833	5360.034	3857.192	1460.067	1207.540	4420.352	996.581	1464547.997	618.997
kin_afterCID_84	LT02A4_cell10	6533.465	4460.757	5185.308	13688.763	595.911	5430.014	3865.026	1444.319	1196.858	4349.807	996.312	1464555.498	626.498
kin_afterCID_85	LT02A4_cell10	6534.457	4460.757	5185.823	13767.942	598.149	5414.072	3862.832	1450.921	1201.486	4398.406	994.466	1464562.998	633.998
kin_afterCID_86	LT02A4_cell10	6453.146	4460.757	5123.697	13533.477	609.876	5331.714	3850.971	1453.318	1201.442	4376.667	990.331	1464570.496	641.496
kin_afterCID_87	LT02A4_cell10	6561.960	4460.757	5208.485	13786.573	607.549	5422.525	3853.477	1452.847	1202.127	4381.917	990.985	1464577.997	648.997
kin_afterCID_88	LT02A4_cell10	6498.072	4460.757	5159.319	13591.281	605.042	5384.719	3855.984	1431.301	1184.820	4275.779	984.919	1464585.497	656.497
kin_afterCID_89	LT02A4_cell10	6524.648	4460.757	5179.077	13663.705	601.192	5412.569	3859.610	1431.044	1184.350	4270.034	988.819	1464592.998	663.998
kin_afterCID_90	LT02A4_cell10	6478.222	4460.757	5143.754	13568.657	605.087	5365.392	3855.760	1433.640	1187.856	4262.954	989.615	1464600.497	671.497
kin_afterCID_91	LT02A4_cell10	6414.276	4460.757	5092.104	13414.416	607.772	5309.969	3853.074	1454.493	1203.821	4296.429	1006.193	1464607.998	678.998
kin_afterCID_92	LT02A4_cell10	6518.271	4460.757	5174.834	13753.278	600.521	5392.553	3860.415	1444.428	1194.669	4300.696	1000.074	1464615.497	686.497
kin_afterCID_93	LT02A4_cell10	6430.739	4460.757	5106.139	13593.044	603.766	5309.265	3857.260	1458.591	1207.387	4346.719	1006.464	1464622.997	693.997
kin_afterCID_94	LT02A4_cell10	6456.533	4460.757	5126.671	13673.480	606.139	5321.574	3854.708	1445.511	1195.328	4323.592	992.927	1464630.498	701.498
kin_afterCID_95	LT02A4_cell10	6431.056	4460.757	5106.750	13641.910	610.212	5288.096	3850.769	1428.180	1183.381	4231.711	983.876	1464637.998	708.998
kin_afterCID_96	LT02A4_cell10	6461.371	4460.757	5130.817	13739.431	609.876	5308.483	3851.105	1425.824	1181.037	4229.762	981.735	1464645.498	716.498
kin_afterCID_97	LT02A4_cell10	6515.142	4460.757	5172.799	13900.044	608.399	5348.609	3852.582	1435.434	1189.114	4257.369	989.748	1464652.998	723.998
kin_afterCID_98	LT02A4_cell10	6417.959	4460.757	5096.515	13634.414	611.018	5272.407	3849.919	1421.065	1176.794	4200.291	979.938	1464660.497	731.497
kin_afterCID_99	LT02A4_cell10	6431.713	4460.757	5106.382	13664.344	611.420	5282.512	3849.695	1435.461	1188.833	4248.317	988.638	1464667.998	738.998
kin_afterCID_100	LT02A4_cell10	6392.484	4460.757	5076.741	13594.415	608.198	5255.095	3852.962	1440.220	1191.732	4287.556	990.681	1464675.498	746.498
kin_afterCID_101	LT02A4_cell10	6399.468	4460.757	5081.290	13702.323	606.161	5250.850	3854.775	1423.275	1178.420	4226.266	982.466	1464682.997	753.997
kin_afterCID_102	LT02A4_cell10	6495.213	4460.757	5157.354	13805.947	607.728	5341.926	3853.209	1430.358	1184.331	4215.031	991.125	1464690.498	761.498
kin_afterCID_103	LT02A4_cell10	6403.746	4460.757	5084.701	13633.472	603.072	5273.326	3857.864	1421.630	1177.486	4187.008	989.305	1464697.997	768.997
kin_afterCID_104	LT02A4_cell10	6451.291	4460.757	5122.861	13812.797	599.424	5308.223	3861.601	1429.889	1183.751	4244.329	992.958	1464705.498	776.498
kin_afterCID_105	LT02A4_cell10	6477.110	4460.757	5142.963	13910.964	600.342	5320.804	3860.639	1433.335	1186.404	4261.644	993.478	1464712.998	783.998
kin_afterCID_106	LT02A4_cell10	6401.089	4460.757	5083.798	13731.746	606.049	5248.396	3854.842	1422.293	1177.835	4191.098	986.965	1464720.498	791.498
kin_afterCID_107	LT02A4_cell10	6430.780	4460.757	5106.569	13809.525	606.900	5268.448	3854.171	1438.255	1190.398	4252.440	995.052	1464727.998	798.998
kin_afterCID_108	LT02A4_cell10	6415.239	4460.757	5095.056	13784.519	607.079	5254.102	3853.902	1429.163	1183.590	4197.326	993.068	1464735.501	806.501
kin_afterCID_109	LT02A4_cell10	6455.548	4460.757	5126.778	14006.546	601.394	5278.710	3859.542	1434.900	1188.072	4263.087	994.174	1464742.997	813.997
kin_afterCID_110	LT02A4_cell10	6432.372	4460.757	5109.160	14006.524	604.482	5244.955	3856.409	1438.832	1190.010	4311.644	988.498	1464750.497	821.497
kin_afterCID_111	LT02A4_cell10	6428.048	4460.757	5105.711	13971.420	609.496	5233.791	3851.709	1429.469	1184.467	4234.548	985.497	1464757.998	828.998
kin_afterCID_112	LT02A4_cell10	6380.865	4460.757	5068.513	13816.792	612.226	5197.551	3848.934	1444.427	1195.697	4274.266	994.222	1464765.498	836.498
kin_afterCID_113	LT02A4_cell10	6421.739	4460.757	5100.616	13968.888	611.734	5221.977	3849.292	1435.704	1188.431	4255.871	987.467	1464772.999	843.999
kin_afterCID_114	LT02A4_cell10	6396.341	4460.757	5081.208	13884.212	610.615	5208.185	3850.724	1430.670	1185.014	4214.582	989.109	1464780.496	851.496
kin_afterCID_115	LT02A4_cell10	6330.907	4460.757	5030.789	13755.928	611.689	5150.513	3849.471	1427.901	1182.237	4227.624	982.934	1464787.996	858.996
kin_afterCID_116	LT02A4_cell10	6321.221	4460.757	5023.543	13719.175	612.383	5143.697	3848.688	1439.916	1191.553	4272.237	989.186	1464795.497	866.497
kin_afterCID_117	LT02A4_cell10	6397.852	4460.757	5082.849	14039.788	609.742	5187.336	3851.552	1431.453	1186.954	4265.019	982.759	1464802.997	873.997
kin_afterCID_118	LT02A4_cell10	6402.904	4460.757	5086.608	14071.800	608.981	5189.901	3852.269	1439.999	1192.266	4308.277	986.473	1464810.498	881.498
kin_afterCID_119	LT02A4_cell10	6332.957	4460.757	5031.205	13991.482	605.669	5129.149	3855.671	1426.065	1180.813	4279.276	977.751	1464817.997	888.997
kin_afterCID_120	LT02A4_cell10	6380.577	4460.757	5069.870	14128.643	603.744	5167.342	3857.416	1414.782	1172.807	4242.120	972.185	1464825.498	896.498
