# Supplementary material for: Mandipropamid as a chemical inducer of proximity for in vivo applications
Source: Nat Chem Biol. 2021 Dec 21;18(1):64–9. doi: 10.1038/s41589-021-00922-3 (PMC8709788; doi:10.1038/s41589-021-00922-3)
Supplement: Source Data Fig. 2 — Single-cell trajectories, luminescence intensities of luciferase assay and two-color RICS binding efficiencies. [file 41589_2021_922_MOESM21_ESM.zip › Figure_02/Figure_02bcd/Single-Cell Trajectories/ABA_5uM/exp01_ABA_LT02B1_cell31_intensities.csv]

name	cellID	ff_488nm_cell	area_cell	fullframe_488nm	ff_488nm_mito	area_mito	ff_488nm_cyto	area_cyto	ff_561nm_tf_cell	fullframe_561nm	ff_561nm_tf_mito	ff_561nm_tf_cyto	FrameTimeAbs	FrameTimeRel
t0_	LT02B1_cell31	10558.649	5866.986	10558.649	13348.316	958.725	10013.746	4908.261	2048.039	2048.039	6018.461	1272.500	1467753.000	-25.000
tend_	LT02B1_cell31	9896.908	5866.986	9896.908	19039.351	993.729	8032.629	4873.257	2012.769	2012.769	5736.896	1253.364	1468684.000	906.000
kin_afterCID_1	LT02B1_cell31	11581.473	5866.986	11581.473	14533.910	982.762	10987.409	4884.224	2131.330	2131.330	6276.426	1297.289	1467786.103	4.103
kin_afterCID_2	LT02B1_cell31	11466.463	5866.986	11466.463	14379.355	977.928	10883.816	4889.058	2113.937	2113.937	6241.920	1288.242	1467793.498	11.498
kin_afterCID_3	LT02B1_cell31	11343.779	5866.986	11343.779	14209.276	975.354	10772.421	4891.632	2101.070	2101.070	6220.818	1279.624	1467800.998	18.998
kin_afterCID_4	LT02B1_cell31	11451.919	5866.986	11451.919	14351.019	972.982	10875.546	4894.004	2111.861	2111.861	6262.651	1286.638	1467808.498	26.498
kin_afterCID_5	LT02B1_cell31	11322.449	5866.986	11322.449	14236.920	973.944	10742.333	4893.042	2114.624	2114.624	6248.065	1291.875	1467815.998	33.998
kin_afterCID_6	LT02B1_cell31	11312.564	5866.986	11312.564	14210.128	977.391	10733.364	4889.595	2085.261	2085.261	6148.741	1273.004	1467823.497	41.497
kin_afterCID_7	LT02B1_cell31	11353.077	5866.986	11353.077	14250.056	976.787	10774.424	4890.200	2091.555	2091.555	6167.178	1277.475	1467830.999	48.999
kin_afterCID_8	LT02B1_cell31	11230.677	5866.986	11230.677	14100.969	978.734	10655.982	4888.252	2058.685	2058.685	6070.680	1255.396	1467838.498	56.498
kin_afterCID_9	LT02B1_cell31	11304.954	5866.986	11304.954	14250.112	983.657	10711.705	4883.329	2075.389	2075.389	6084.463	1267.835	1467845.997	63.997
kin_afterCID_10	LT02B1_cell31	11235.172	5866.986	11235.172	14200.781	982.180	10638.881	4884.806	2064.903	2064.903	6043.553	1264.922	1467853.497	71.497
kin_afterCID_11	LT02B1_cell31	11207.215	5866.986	11207.215	14245.684	978.868	10598.748	4888.118	2072.869	2072.869	6069.998	1272.425	1467860.998	78.998
kin_afterCID_12	LT02B1_cell31	11257.639	5866.986	11257.639	14358.789	981.487	10634.624	4885.500	2063.936	2063.936	6047.267	1263.693	1467868.497	86.497
kin_afterCID_13	LT02B1_cell31	11208.325	5866.986	11208.325	14321.704	983.255	10581.500	4883.731	2064.192	2064.192	6027.175	1266.314	1467875.997	93.997
kin_afterCID_14	LT02B1_cell31	11217.978	5866.986	11217.978	14387.441	985.873	10577.819	4881.113	2063.972	2063.972	6037.835	1261.342	1467883.497	101.497
kin_afterCID_15	LT02B1_cell31	11071.036	5866.986	11071.036	14280.745	984.844	10423.561	4882.142	2052.184	2052.184	5998.808	1256.057	1467890.998	108.998
kin_afterCID_16	LT02B1_cell31	11091.280	5866.986	11091.280	14340.032	994.065	10428.543	4872.922	2034.329	2034.329	5923.149	1241.019	1467898.498	116.498
kin_afterCID_17	LT02B1_cell31	11045.029	5866.986	11045.029	14353.386	986.903	10375.977	4880.083	2032.504	2032.504	5945.859	1241.103	1467905.997	123.997
kin_afterCID_18	LT02B1_cell31	11054.474	5866.986	11054.474	14461.807	985.179	10366.853	4881.807	2056.166	2056.166	6015.615	1257.124	1467913.496	131.496
kin_afterCID_19	LT02B1_cell31	11217.551	5866.986	11217.551	14758.172	992.006	10497.073	4874.981	2072.468	2072.468	6056.760	1261.708	1467920.998	138.998
kin_afterCID_20	LT02B1_cell31	11039.391	5866.986	11039.391	14592.262	994.714	10314.044	4872.273	2054.743	2054.743	5988.716	1251.591	1467928.498	146.498
kin_afterCID_21	LT02B1_cell31	11196.850	5866.986	11196.850	14856.350	989.611	10454.344	4877.375	2031.386	2031.386	5941.625	1238.006	1467935.997	153.997
kin_afterCID_22	LT02B1_cell31	11063.490	5866.986	11063.490	14752.652	987.753	10316.656	4879.233	2042.242	2042.242	5971.313	1246.840	1467943.498	161.498
kin_afterCID_23	LT02B1_cell31	11152.270	5866.986	11152.270	14964.887	987.440	10380.738	4879.546	2070.059	2070.059	6082.306	1258.129	1467950.997	168.997
kin_afterCID_24	LT02B1_cell31	11130.872	5866.986	11130.872	15009.191	980.211	10352.942	4886.775	2033.753	2033.753	5981.300	1241.937	1467958.497	176.497
kin_afterCID_25	LT02B1_cell31	10983.410	5866.986	10983.410	14881.556	972.333	10209.036	4894.653	2047.622	2047.622	6050.491	1252.444	1467965.998	183.998
kin_afterCID_26	LT02B1_cell31	10961.154	5866.986	10961.154	14994.428	976.227	10156.086	4890.759	2048.353	2048.353	6051.436	1249.311	1467973.498	191.498
kin_afterCID_27	LT02B1_cell31	11095.855	5866.986	11095.855	15223.861	981.196	10266.842	4885.791	2073.982	2073.982	6095.521	1266.351	1467980.998	198.998
kin_afterCID_28	LT02B1_cell31	11009.356	5866.986	11009.356	15158.742	979.987	10177.282	4886.999	2047.796	2047.796	6028.890	1249.470	1467988.497	206.497
kin_afterCID_29	LT02B1_cell31	10957.917	5866.986	10957.917	15068.914	985.179	10128.292	4881.807	2046.863	2046.863	5997.183	1249.663	1467995.998	213.998
kin_afterCID_30	LT02B1_cell31	11003.591	5866.986	11003.591	15215.483	983.255	10155.599	4883.731	2057.810	2057.810	6018.150	1260.465	1468003.497	221.497
kin_afterCID_31	LT02B1_cell31	11097.244	5866.986	11097.244	15443.598	980.502	10225.122	4886.484	2070.949	2070.949	6090.916	1264.319	1468010.997	228.997
kin_afterCID_32	LT02B1_cell31	11135.039	5866.986	11135.039	15579.418	977.458	10246.570	4889.528	2069.562	2069.562	6094.158	1265.011	1468018.498	236.498
kin_afterCID_33	LT02B1_cell31	10991.860	5866.986	10991.860	15512.619	972.019	10094.149	4894.967	2056.727	2056.727	6070.311	1259.728	1468025.997	243.997
kin_afterCID_34	LT02B1_cell31	11112.015	5866.986	11112.015	15717.736	974.884	10194.200	4892.102	2063.560	2063.560	6087.040	1261.772	1468033.497	251.497
kin_afterCID_35	LT02B1_cell31	11112.530	5866.986	11112.530	15767.146	977.928	10181.496	4889.058	2033.881	2033.881	5971.387	1246.287	1468040.997	258.997
kin_afterCID_36	LT02B1_cell31	11013.389	5866.986	11013.389	15735.499	977.861	10068.932	4889.125	2048.406	2048.406	6018.037	1254.451	1468048.498	266.498
kin_afterCID_37	LT02B1_cell31	10842.909	5866.986	10842.909	15610.316	980.121	9886.746	4886.865	2030.390	2030.390	5943.754	1245.517	1468055.998	273.998
kin_afterCID_38	LT02B1_cell31	10970.576	5866.986	10970.576	15863.007	983.590	9985.166	4883.396	2039.456	2039.456	5972.900	1247.200	1468063.498	281.498
kin_afterCID_39	LT02B1_cell31	10866.350	5866.986	10866.350	15831.962	986.052	9863.191	4880.934	2037.643	2037.643	5943.879	1248.501	1468070.998	288.998
kin_afterCID_40	LT02B1_cell31	10880.379	5866.986	10880.379	15948.004	987.015	9855.410	4879.972	2038.336	2038.336	5952.105	1246.743	1468078.498	296.498
kin_afterCID_41	LT02B1_cell31	10951.403	5866.986	10951.403	16130.974	990.193	9899.734	4876.793	2036.794	2036.794	5939.298	1244.423	1468085.998	303.998
kin_afterCID_42	LT02B1_cell31	10799.652	5866.986	10799.652	16007.712	984.262	9749.809	4882.724	2023.678	2023.678	5897.288	1242.834	1468093.498	311.498
kin_afterCID_43	LT02B1_cell31	10903.485	5866.986	10903.485	16209.304	990.752	9825.449	4876.234	2040.939	2040.939	5948.797	1246.941	1468100.998	318.998
kin_afterCID_44	LT02B1_cell31	10951.554	5866.986	10951.554	16340.512	990.372	9857.133	4876.614	2020.410	2020.410	5865.800	1239.465	1468108.498	326.498
kin_afterCID_45	LT02B1_cell31	10913.082	5866.986	10913.082	16365.621	989.588	9806.801	4877.398	2050.741	2050.741	5986.554	1252.193	1468115.997	333.997
kin_afterCID_46	LT02B1_cell31	10857.453	5866.986	10857.453	16319.820	991.110	9747.128	4875.876	2022.451	2022.451	5877.232	1238.897	1468123.497	341.497
kin_afterCID_47	LT02B1_cell31	10850.099	5866.986	10850.099	16336.675	992.901	9732.427	4874.085	2029.724	2029.724	5891.345	1243.072	1468130.997	348.997
kin_afterCID_48	LT02B1_cell31	11030.159	5866.986	11030.159	16729.920	982.382	9883.834	4884.604	2017.085	2017.085	5865.084	1243.184	1468138.498	356.498
kin_afterCID_49	LT02B1_cell31	10951.209	5866.986	10951.209	16628.837	987.776	9801.797	4879.211	2024.207	2024.207	5848.196	1250.056	1468145.997	363.997
kin_afterCID_50	LT02B1_cell31	10852.093	5866.986	10852.093	16616.479	989.230	9683.051	4877.756	2047.502	2047.502	5925.509	1261.025	1468153.498	371.498
kin_afterCID_51	LT02B1_cell31	10902.235	5866.986	10902.235	16675.425	995.497	9722.474	4871.489	2060.235	2060.235	5941.075	1267.179	1468160.997	378.997
kin_afterCID_52	LT02B1_cell31	10875.382	5866.986	10875.382	16784.327	990.864	9674.641	4876.122	2038.187	2038.187	5890.095	1255.451	1468168.502	386.502
kin_afterCID_53	LT02B1_cell31	10998.053	5866.986	10998.053	17021.330	990.707	9774.311	4876.279	2033.240	2033.240	5856.011	1256.573	1468176.002	394.002
kin_afterCID_54	LT02B1_cell31	10962.739	5866.986	10962.739	17046.029	992.856	9723.579	4874.130	2029.911	2029.911	5853.774	1250.993	1468183.512	401.512
kin_afterCID_55	LT02B1_cell31	10960.429	5866.986	10960.429	17135.603	991.894	9704.019	4875.093	2028.657	2028.657	5853.078	1250.535	1468191.012	409.012
kin_afterCID_56	LT02B1_cell31	10846.588	5866.986	10846.588	17069.378	987.596	9587.085	4879.390	2035.218	2035.218	5894.959	1254.000	1468198.502	416.502
kin_afterCID_57	LT02B1_cell31	10960.763	5866.986	10960.763	17291.402	987.216	9680.024	4879.770	2030.081	2030.081	5866.698	1253.904	1468206.002	424.002
kin_afterCID_58	LT02B1_cell31	10817.193	5866.986	10817.193	17106.049	993.863	9534.594	4873.123	2046.510	2046.510	5896.251	1261.364	1468213.501	431.501
kin_afterCID_59	LT02B1_cell31	10805.867	5866.986	10805.867	17193.579	990.305	9508.718	4876.682	2036.764	2036.764	5889.948	1254.300	1468221.001	439.001
kin_afterCID_60	LT02B1_cell31	10809.969	5866.986	10809.969	17234.338	995.251	9497.530	4871.735	2030.146	2030.146	5849.776	1249.830	1468228.512	446.512
kin_afterCID_61	LT02B1_cell31	10776.332	5866.986	10776.332	17277.871	993.885	9450.321	4873.101	2044.865	2044.865	5890.332	1260.569	1468236.001	454.001
kin_afterCID_62	LT02B1_cell31	10923.156	5866.986	10923.156	17518.208	995.027	9576.212	4871.959	2039.846	2039.846	5872.389	1257.105	1468243.511	461.511
kin_afterCID_63	LT02B1_cell31	10798.860	5866.986	10798.860	17368.417	998.944	9450.758	4868.043	2053.356	2053.356	5908.417	1262.281	1468251.011	469.011
kin_afterCID_64	LT02B1_cell31	10746.087	5866.986	10746.087	17391.192	994.982	9388.994	4872.004	2024.637	2024.637	5837.902	1245.875	1468258.511	476.511
kin_afterCID_65	LT02B1_cell31	10620.267	5866.986	10620.267	17278.362	985.179	9276.622	4881.807	2016.947	2016.947	5842.025	1245.022	1468266.012	484.012
kin_afterCID_66	LT02B1_cell31	10755.786	5866.986	10755.786	17537.349	992.610	9374.800	4874.376	2052.408	2052.408	5919.121	1264.997	1468273.511	491.511
kin_afterCID_67	LT02B1_cell31	10657.006	5866.986	10657.006	17513.459	995.967	9255.081	4871.019	2046.440	2046.440	5915.936	1255.252	1468281.011	499.011
kin_afterCID_68	LT02B1_cell31	10763.889	5866.986	10763.889	17763.516	993.080	9337.684	4873.906	2026.795	2026.795	5848.228	1248.161	1468288.511	506.511
kin_afterCID_69	LT02B1_cell31	10778.545	5866.986	10778.545	17816.894	996.124	9339.156	4870.863	2060.631	2060.631	5945.276	1266.195	1468296.011	514.011
kin_afterCID_70	LT02B1_cell31	10790.684	5866.986	10790.684	17894.602	993.236	9342.955	4873.750	2025.914	2025.914	5857.144	1245.136	1468303.511	521.511
kin_afterCID_71	LT02B1_cell31	10869.775	5866.986	10869.775	18033.217	999.481	9398.853	4867.505	2024.543	2024.543	5821.009	1244.986	1468311.011	529.011
kin_afterCID_72	LT02B1_cell31	10818.795	5866.986	10818.795	18030.459	994.982	9345.998	4872.004	2035.368	2035.368	5846.922	1256.956	1468318.498	536.498
kin_afterCID_73	LT02B1_cell31	10819.983	5866.986	10819.983	18106.684	996.996	9328.232	4869.990	2041.174	2041.174	5887.655	1253.713	1468325.997	543.997
kin_afterCID_74	LT02B1_cell31	10744.102	5866.986	10744.102	18036.796	1000.935	9244.012	4866.051	2039.441	2039.441	5850.635	1255.488	1468333.496	551.496
kin_afterCID_75	LT02B1_cell31	10703.122	5866.986	10703.122	18073.926	997.511	9193.214	4869.475	2031.098	2031.098	5847.203	1249.369	1468340.997	558.997
kin_afterCID_76	LT02B1_cell31	10613.808	5866.986	10613.808	18005.105	995.743	9102.934	4871.243	2023.455	2023.455	5826.004	1246.167	1468348.498	566.498
kin_afterCID_77	LT02B1_cell31	10678.559	5866.986	10678.559	18084.378	1000.488	9156.021	4866.498	2024.035	2024.035	5801.350	1247.469	1468355.997	573.997
kin_afterCID_78	LT02B1_cell31	10810.274	5866.986	10810.274	18353.025	1001.965	9256.823	4865.021	2017.029	2017.029	5756.422	1246.891	1468363.498	581.498
kin_afterCID_79	LT02B1_cell31	10755.456	5866.986	10755.456	18280.495	1008.634	9193.195	4858.352	2049.053	2049.053	5849.093	1260.133	1468370.998	588.998
kin_afterCID_80	LT02B1_cell31	10554.943	5866.986	10554.943	18009.855	1007.717	9008.941	4859.269	2050.976	2050.976	5861.236	1260.803	1468378.497	596.497
kin_afterCID_81	LT02B1_cell31	10611.277	5866.986	10611.277	18171.077	1011.231	9036.918	4855.756	2033.560	2033.560	5794.896	1250.247	1468385.998	603.998
kin_afterCID_82	LT02B1_cell31	10681.287	5866.986	10681.287	18355.480	1008.970	9087.419	4858.016	2032.432	2032.432	5795.071	1250.962	1468393.498	611.498
kin_afterCID_83	LT02B1_cell31	10653.712	5866.986	10653.712	18363.323	1005.747	9058.661	4861.239	2015.189	2015.189	5733.491	1245.905	1468400.997	618.997
kin_afterCID_84	LT02B1_cell31	10672.927	5866.986	10672.927	18486.651	1007.851	9052.254	4859.135	2046.884	2046.884	5836.930	1260.776	1468408.498	626.498
kin_afterCID_85	LT02B1_cell31	10648.240	5866.986	10648.240	18424.320	1006.061	9038.833	4860.925	2034.841	2034.841	5774.139	1260.923	1468415.997	633.997
kin_afterCID_86	LT02B1_cell31	10725.014	5866.986	10725.014	18599.009	1008.321	9090.921	4858.665	2047.493	2047.493	5809.466	1266.770	1468423.498	641.498
kin_afterCID_87	LT02B1_cell31	10755.723	5866.986	10755.723	18714.056	1006.531	9107.667	4860.455	2051.830	2051.830	5838.742	1267.615	1468430.998	648.998
kin_afterCID_88	LT02B1_cell31	10581.036	5866.986	10581.036	18591.822	1004.852	8925.455	4862.134	2021.835	2021.835	5790.499	1242.969	1468438.498	656.498
kin_afterCID_89	LT02B1_cell31	10684.713	5866.986	10684.713	18791.116	1008.187	9002.658	4858.799	2048.099	2048.099	5845.614	1260.126	1468445.997	663.997
kin_afterCID_90	LT02B1_cell31	10646.650	5866.986	10646.650	18878.409	1007.471	8940.049	4859.515	2036.259	2036.259	5841.318	1247.398	1468453.498	671.498
kin_afterCID_91	LT02B1_cell31	10638.986	5866.986	10638.986	18914.914	1007.359	8923.458	4859.627	2046.694	2046.694	5871.423	1253.860	1468460.998	678.998
kin_afterCID_92	LT02B1_cell31	10717.817	5866.986	10717.817	19118.074	1008.053	8975.069	4858.934	2039.056	2039.056	5849.036	1248.623	1468468.497	686.497
kin_afterCID_93	LT02B1_cell31	10482.539	5866.986	10482.539	18788.146	1004.203	8767.366	4862.783	2016.623	2016.623	5795.042	1236.349	1468475.997	693.997
kin_afterCID_94	LT02B1_cell31	10698.823	5866.986	10698.823	19266.047	1004.136	8929.766	4862.850	2015.371	2015.371	5789.335	1236.081	1468483.498	701.498
kin_afterCID_95	LT02B1_cell31	10520.448	5866.986	10520.448	18994.316	1005.300	8768.222	4861.686	2033.838	2033.838	5855.037	1243.690	1468490.998	708.998
kin_afterCID_96	LT02B1_cell31	10484.568	5866.986	10484.568	18894.839	1008.813	8738.151	4858.173	2021.444	2021.444	5786.742	1239.569	1468498.497	716.497
kin_afterCID_97	LT02B1_cell31	10540.829	5866.986	10540.829	19064.715	1007.247	8774.139	4859.739	2025.285	2025.285	5810.444	1240.760	1468505.997	723.997
kin_afterCID_98	LT02B1_cell31	10606.059	5866.986	10606.059	19236.832	1003.666	8824.887	4863.320	2030.837	2030.837	5830.693	1246.643	1468513.497	731.497
kin_afterCID_99	LT02B1_cell31	10668.043	5866.986	10668.043	19409.756	1006.508	8857.809	4860.478	2044.825	2044.825	5876.689	1251.322	1468520.998	738.998
kin_afterCID_100	LT02B1_cell31	10512.647	5866.986	10512.647	19195.190	1004.785	8718.380	4862.201	2028.363	2028.363	5829.108	1242.931	1468528.497	746.497
kin_afterCID_101	LT02B1_cell31	10664.527	5866.986	10664.527	19514.748	1006.575	8831.675	4860.411	2031.636	2031.636	5838.570	1243.233	1468535.998	753.998
kin_afterCID_102	LT02B1_cell31	10437.163	5866.986	10437.163	19136.568	1002.636	8644.048	4864.350	2017.754	2017.754	5787.413	1240.754	1468543.498	761.498
kin_afterCID_103	LT02B1_cell31	10600.107	5866.986	10600.107	19491.003	997.153	8779.596	4869.833	2017.012	2017.012	5790.589	1244.330	1468550.998	768.998
kin_afterCID_104	LT02B1_cell31	10435.076	5866.986	10435.076	19323.224	996.303	8616.997	4870.684	2026.056	2026.056	5834.730	1246.989	1468558.498	776.498
kin_afterCID_105	LT02B1_cell31	10652.361	5866.986	10652.361	19700.184	1000.891	8791.345	4866.095	2042.830	2042.830	5864.979	1256.665	1468565.998	783.998
kin_afterCID_106	LT02B1_cell31	10661.628	5866.986	10661.628	19731.677	999.235	8799.761	4867.752	2045.310	2045.310	5854.874	1263.297	1468573.498	791.498
kin_afterCID_107	LT02B1_cell31	10539.757	5866.986	10539.757	19698.014	993.013	8673.874	4873.973	2030.155	2030.155	5858.592	1250.157	1468580.998	798.998
kin_afterCID_108	LT02B1_cell31	10476.713	5866.986	10476.713	19551.625	997.959	8616.714	4869.027	2029.647	2029.647	5831.622	1250.392	1468588.497	806.497
kin_afterCID_109	LT02B1_cell31	10508.138	5866.986	10508.138	19689.953	996.773	8628.923	4870.214	2041.112	2041.112	5866.790	1258.122	1468595.998	813.998
kin_afterCID_110	LT02B1_cell31	10534.499	5866.986	10534.499	19779.736	998.585	8638.156	4868.401	2051.463	2051.463	5908.040	1260.419	1468603.497	821.497
kin_afterCID_111	LT02B1_cell31	10467.056	5866.986	10467.056	19705.231	999.570	8569.908	4867.416	2026.568	2026.568	5836.469	1244.168	1468610.998	828.998
kin_afterCID_112	LT02B1_cell31	10600.784	5866.986	10600.784	19953.391	1000.174	8678.738	4866.812	2049.961	2049.961	5887.219	1261.370	1468618.498	836.498
kin_afterCID_113	LT02B1_cell31	10540.254	5866.986	10540.254	19965.946	1000.935	8601.410	4866.051	2037.528	2037.528	5882.070	1246.715	1468625.997	843.997
kin_afterCID_114	LT02B1_cell31	10432.413	5866.986	10432.413	19756.745	1003.084	8509.454	4863.902	2023.576	2023.576	5797.489	1245.281	1468633.498	851.498
kin_afterCID_115	LT02B1_cell31	10549.096	5866.986	10549.096	20057.264	1003.576	8587.063	4863.410	2051.428	2051.428	5905.191	1256.195	1468640.997	858.997
kin_afterCID_116	LT02B1_cell31	10513.180	5866.986	10513.180	20064.325	991.155	8571.631	4875.831	2033.897	2033.897	5885.239	1250.999	1468648.497	866.497
kin_afterCID_117	LT02B1_cell31	10608.332	5866.986	10608.332	20220.360	996.571	8641.545	4870.415	2012.889	2012.889	5787.117	1240.617	1468655.998	873.998
kin_afterCID_118	LT02B1_cell31	10389.150	5866.986	10389.150	19853.053	995.810	8454.452	4871.176	2016.700	2016.700	5799.370	1243.412	1468663.498	881.498
kin_afterCID_119	LT02B1_cell31	10426.932	5866.986	10426.932	19885.302	1005.188	8471.392	4861.798	2033.566	2033.566	5818.040	1251.117	1468670.997	888.997
kin_afterCID_120	LT02B1_cell31	10435.172	5866.986	10435.172	19985.957	1002.815	8466.147	4864.171	2040.031	2040.031	5851.219	1254.302	1468678.498	896.498
