# Supplementary material for: Mandipropamid as a chemical inducer of proximity for in vivo applications
Source: Nat Chem Biol. 2021 Dec 21;18(1):64–9. doi: 10.1038/s41589-021-00922-3 (PMC8709788; doi:10.1038/s41589-021-00922-3)
Supplement: Source Data Fig. 2 — Single-cell trajectories, luminescence intensities of luciferase assay and two-color RICS binding efficiencies. [file 41589_2021_922_MOESM21_ESM.zip › Figure_02/Figure_02bcd/Single-Cell Trajectories/ABA_5uM/exp01_ABA_LT02B2_cell28_intensities.csv]

name	cellID	ff_488nm_cell	area_cell	fullframe_488nm	ff_488nm_mito	area_mito	ff_488nm_cyto	area_cyto	ff_561nm_tf_cell	fullframe_561nm	ff_561nm_tf_mito	ff_561nm_tf_cyto	FrameTimeAbs	FrameTimeRel
t0_	LT02B2_cell28	4094.103	4665.027	3449.015	5832.654	643.022	3816.151	4022.004	1177.121	1021.102	3376.984	825.415	1466798.000	-16.000
tend_	LT02B2_cell28	3842.836	4665.027	3241.317	7519.936	636.644	3261.290	4030.576	1110.801	967.209	3118.427	793.730	1467728.000	914.000
kin_afterCID_1	LT02B2_cell28	4379.403	4665.027	3681.596	6220.720	644.947	4083.998	4020.080	1212.797	1050.900	3522.382	842.267	1466822.095	4.095
kin_afterCID_2	LT02B2_cell28	4346.104	4665.027	3655.282	6155.934	645.439	4055.493	4019.587	1200.097	1041.053	3461.386	836.993	1466829.497	11.497
kin_afterCID_3	LT02B2_cell28	4342.315	4665.027	3650.844	6160.021	641.948	4052.270	4023.079	1192.273	1034.150	3454.500	831.298	1466836.997	18.997
kin_afterCID_4	LT02B2_cell28	4274.009	4665.027	3594.925	6068.424	637.293	3990.086	4027.734	1173.274	1017.532	3420.951	817.632	1466844.497	26.497
kin_afterCID_5	LT02B2_cell28	4334.391	4665.027	3645.724	6127.780	637.360	4050.595	4027.712	1185.478	1028.612	3457.253	825.980	1466851.998	33.998
kin_afterCID_6	LT02B2_cell28	4342.559	4665.027	3652.040	6185.457	634.764	4052.304	4030.263	1164.206	1010.344	3412.128	810.160	1466859.498	41.498
kin_afterCID_7	LT02B2_cell28	4294.403	4665.027	3612.161	6126.465	638.009	4004.132	4027.063	1174.122	1018.829	3433.010	816.243	1466866.996	48.996
kin_afterCID_8	LT02B2_cell28	4340.599	4665.027	3649.836	6231.908	635.256	4042.452	4029.771	1156.791	1003.576	3377.919	806.651	1466874.497	56.497
kin_afterCID_9	LT02B2_cell28	4282.588	4665.027	3602.196	6160.547	639.822	3984.079	4025.205	1175.256	1020.145	3406.837	820.538	1466881.997	63.997
kin_afterCID_10	LT02B2_cell28	4232.818	4665.027	3560.709	6098.495	637.002	3937.776	4028.025	1164.388	1011.091	3385.512	813.134	1466889.498	71.498
kin_afterCID_11	LT02B2_cell28	4243.152	4665.027	3570.182	6117.106	646.088	3941.893	4018.938	1162.937	1009.973	3354.737	810.581	1466896.998	78.998
kin_afterCID_12	LT02B2_cell28	4267.933	4665.027	3590.187	6194.599	647.879	3957.204	4017.148	1172.395	1018.185	3388.947	814.914	1466904.497	86.497
kin_afterCID_13	LT02B2_cell28	4282.241	4665.027	3602.500	6203.080	644.947	3974.078	4020.080	1169.977	1015.422	3384.858	814.641	1466911.997	93.997
kin_afterCID_14	LT02B2_cell28	4234.819	4665.027	3563.229	6123.842	641.545	3933.614	4023.482	1158.287	1006.222	3324.168	812.937	1466919.497	101.497
kin_afterCID_15	LT02B2_cell28	4251.838	4665.027	3576.618	6172.773	640.471	3946.139	4024.556	1158.378	1005.316	3349.674	809.654	1466926.998	108.998
kin_afterCID_16	LT02B2_cell28	4296.454	4665.027	3614.419	6227.383	638.770	3990.110	4026.257	1157.805	1005.728	3334.724	812.435	1466934.497	116.497
kin_afterCID_17	LT02B2_cell28	4222.687	4665.027	3553.247	6156.998	641.500	3914.286	4023.526	1151.652	999.964	3333.195	803.833	1466941.997	123.997
kin_afterCID_18	LT02B2_cell28	4297.453	4665.027	3614.913	6324.247	641.836	3974.110	4023.191	1150.459	999.119	3333.320	802.219	1466949.497	131.497
kin_afterCID_19	LT02B2_cell28	4212.334	4665.027	3544.223	6195.627	644.454	3894.434	4020.572	1150.984	1000.498	3304.663	805.772	1466956.997	138.997
kin_afterCID_20	LT02B2_cell28	4284.701	4665.027	3603.768	6327.382	649.535	3954.081	4015.805	1162.000	1008.969	3323.752	812.315	1466964.496	146.496
kin_afterCID_21	LT02B2_cell28	4225.077	4665.027	3554.667	6279.926	651.862	3891.257	4013.298	1158.054	1006.037	3308.452	808.761	1466971.997	153.997
kin_afterCID_22	LT02B2_cell28	4211.349	4665.027	3543.368	6256.092	656.540	3876.162	4009.158	1154.334	1003.106	3263.012	808.938	1466979.497	161.497
kin_afterCID_23	LT02B2_cell28	4232.672	4665.027	3560.654	6308.068	657.234	3892.330	4007.793	1166.277	1012.053	3307.951	815.066	1466986.997	168.997
kin_afterCID_24	LT02B2_cell28	4219.502	4665.027	3549.822	6316.039	651.862	3878.960	4013.164	1153.074	1001.753	3259.390	810.943	1466994.498	176.498
kin_afterCID_25	LT02B2_cell28	4248.154	4665.027	3573.746	6376.223	653.295	3901.606	4011.732	1165.065	1012.297	3282.116	820.311	1467001.997	183.997
kin_afterCID_26	LT02B2_cell28	4268.649	4665.027	3591.661	6430.617	649.110	3919.201	4015.917	1147.439	996.981	3234.143	810.156	1467009.498	191.498
kin_afterCID_27	LT02B2_cell28	4185.571	4665.027	3522.351	6323.790	650.811	3838.910	4014.216	1150.211	999.782	3239.592	811.467	1467016.998	198.998
kin_afterCID_28	LT02B2_cell28	4194.461	4665.027	3529.406	6359.542	649.132	3844.496	4015.895	1157.479	1005.840	3271.314	815.797	1467024.498	206.498
kin_afterCID_29	LT02B2_cell28	4193.260	4665.027	3528.343	6374.992	653.049	3838.129	4011.978	1157.213	1005.735	3259.322	815.043	1467031.998	213.998
kin_afterCID_30	LT02B2_cell28	4176.534	4665.027	3515.366	6384.246	651.191	3818.363	4013.835	1143.789	994.445	3233.620	804.742	1467039.497	221.497
kin_afterCID_31	LT02B2_cell28	4171.242	4665.027	3511.173	6413.601	646.939	3809.957	4018.715	1144.033	994.270	3241.273	806.338	1467046.998	228.998
kin_afterCID_32	LT02B2_cell28	4213.076	4665.027	3545.789	6530.103	642.485	3842.575	4023.750	1151.050	1000.210	3289.071	809.544	1467054.498	236.498
kin_afterCID_33	LT02B2_cell28	4224.608	4665.027	3554.575	6567.056	649.244	3845.580	4016.723	1150.779	999.266	3286.064	805.541	1467061.997	243.997
kin_afterCID_34	LT02B2_cell28	4226.728	4665.027	3556.566	6594.341	651.079	3842.376	4014.798	1149.026	998.482	3260.918	806.450	1467069.497	251.497
kin_afterCID_35	LT02B2_cell28	4159.251	4665.027	3500.483	6530.491	647.565	3776.694	4018.446	1155.760	1004.223	3283.685	812.746	1467076.997	258.997
kin_afterCID_36	LT02B2_cell28	4254.533	4665.027	3580.685	6680.214	646.379	3864.134	4019.229	1143.035	994.120	3239.155	805.862	1467084.498	266.498
kin_afterCID_37	LT02B2_cell28	4166.025	4665.027	3506.265	6555.093	645.730	3782.017	4019.789	1145.906	996.405	3230.048	811.055	1467091.998	273.998
kin_afterCID_38	LT02B2_cell28	4183.485	4665.027	3519.793	6605.901	641.814	3797.012	4023.303	1143.765	994.580	3223.430	811.998	1467099.498	281.498
kin_afterCID_39	LT02B2_cell28	4216.256	4665.027	3546.684	6715.657	635.636	3821.909	4029.569	1138.322	989.087	3245.697	805.874	1467106.998	288.998
kin_afterCID_40	LT02B2_cell28	4232.292	4665.027	3560.431	6767.967	638.904	3829.848	4026.257	1160.145	1007.480	3311.331	818.771	1467114.497	296.497
kin_afterCID_41	LT02B2_cell28	4220.803	4665.027	3551.780	6787.416	635.323	3816.151	4029.703	1149.772	998.878	3286.514	812.893	1467121.998	303.998
kin_afterCID_42	LT02B2_cell28	4180.080	4665.027	3516.567	6750.969	631.742	3777.396	4033.284	1153.026	1001.576	3300.892	816.601	1467129.498	311.498
kin_afterCID_43	LT02B2_cell28	4204.419	4665.027	3536.229	6818.089	631.496	3795.188	4033.575	1150.879	999.086	3302.504	814.017	1467136.997	318.997
kin_afterCID_44	LT02B2_cell28	4208.198	4665.027	3540.182	6837.247	629.482	3797.991	4035.858	1155.858	1004.042	3314.294	819.161	1467144.497	326.497
kin_afterCID_45	LT02B2_cell28	4214.130	4665.027	3545.164	6896.907	624.894	3798.969	4040.849	1145.030	994.734	3290.657	813.149	1467151.998	333.998
kin_afterCID_46	LT02B2_cell28	4172.682	4665.027	3510.269	6885.504	626.684	3751.428	4039.059	1155.503	1003.612	3336.839	816.974	1467159.498	341.498
kin_afterCID_47	LT02B2_cell28	4229.489	4665.027	3557.856	6978.363	632.033	3798.430	4033.620	1163.199	1010.898	3330.352	823.559	1467166.998	348.998
kin_afterCID_48	LT02B2_cell28	4182.311	4665.027	3518.740	6967.312	634.405	3743.885	4030.800	1147.639	996.776	3295.729	809.530	1467174.498	356.498
kin_afterCID_49	LT02B2_cell28	4209.753	4665.027	3540.961	7040.886	641.523	3758.083	4024.131	1158.917	1006.629	3307.323	816.354	1467181.998	363.998
kin_afterCID_50	LT02B2_cell28	4254.438	4665.027	3577.872	7141.422	643.873	3792.011	4021.602	1162.867	1010.243	3313.439	818.501	1467189.497	371.497
kin_afterCID_51	LT02B2_cell28	4193.909	4665.027	3528.406	7030.765	649.020	3735.426	4016.051	1162.459	1010.286	3288.028	818.948	1467196.997	378.997
kin_afterCID_52	LT02B2_cell28	4214.584	4665.027	3545.332	7117.997	648.013	3746.089	4017.282	1155.711	1004.562	3272.867	814.170	1467204.498	386.498
kin_afterCID_53	LT02B2_cell28	4198.835	4665.027	3532.088	7113.870	646.513	3729.798	4018.692	1141.515	992.654	3229.405	805.601	1467211.998	393.998
kin_afterCID_54	LT02B2_cell28	4218.505	4665.027	3548.971	7145.203	648.617	3745.577	4017.260	1159.876	1007.718	3278.766	817.661	1467219.498	401.498
kin_afterCID_55	LT02B2_cell28	4188.794	4665.027	3523.741	7113.691	642.306	3720.960	4024.869	1145.004	994.871	3249.423	808.944	1467226.996	408.996
kin_afterCID_56	LT02B2_cell28	4222.003	4665.027	3551.248	7219.873	646.446	3739.338	4019.654	1155.016	1003.525	3281.717	812.883	1467234.498	416.498
kin_afterCID_57	LT02B2_cell28	4216.632	4665.027	3547.475	7221.702	644.522	3734.401	4021.803	1155.911	1003.460	3299.759	812.197	1467241.997	423.997
kin_afterCID_58	LT02B2_cell28	4244.576	4665.027	3570.644	7303.808	641.321	3756.708	4024.377	1142.023	992.383	3261.635	804.168	1467249.498	431.498
kin_afterCID_59	LT02B2_cell28	4171.830	4665.027	3509.342	7199.305	641.254	3689.160	4024.354	1148.367	997.232	3287.243	807.487	1467256.998	438.998
kin_afterCID_60	LT02B2_cell28	4163.595	4665.027	3503.230	7224.595	642.127	3674.958	4023.124	1146.643	996.681	3285.600	805.226	1467264.498	446.498
kin_afterCID_61	LT02B2_cell28	4203.620	4665.027	3536.244	7318.746	640.336	3707.949	4024.959	1151.142	999.806	3287.441	811.248	1467271.997	453.997
kin_afterCID_62	LT02B2_cell28	4207.913	4665.027	3539.718	7319.652	642.239	3711.079	4022.922	1153.883	1002.308	3280.032	814.443	1467279.497	461.497
kin_afterCID_63	LT02B2_cell28	4176.311	4665.027	3514.450	7295.623	637.874	3682.073	4027.465	1144.573	995.254	3239.896	812.681	1467286.997	468.997
kin_afterCID_64	LT02B2_cell28	4190.899	4665.027	3525.514	7330.691	635.815	3695.419	4029.301	1148.230	998.473	3254.202	815.902	1467294.498	476.498
kin_afterCID_65	LT02B2_cell28	4136.137	4665.027	3480.354	7270.435	639.732	3637.853	4025.697	1140.875	991.984	3240.445	807.176	1467301.997	483.997
kin_afterCID_66	LT02B2_cell28	4241.057	4665.027	3568.021	7463.265	634.898	3733.203	4030.845	1136.158	987.729	3230.935	806.145	1467309.498	491.498
kin_afterCID_67	LT02B2_cell28	4189.433	4665.027	3524.994	7384.351	636.442	3684.507	4029.256	1147.597	997.039	3278.212	810.988	1467316.997	498.997
kin_afterCID_68	LT02B2_cell28	4172.530	4665.027	3510.989	7404.804	634.517	3663.466	4031.360	1140.395	990.886	3261.133	806.519	1467324.497	506.497
kin_afterCID_69	LT02B2_cell28	4165.444	4665.027	3504.642	7421.741	634.674	3652.225	4031.651	1138.695	988.892	3276.744	801.998	1467331.997	513.997
kin_afterCID_70	LT02B2_cell28	4184.207	4665.027	3520.231	7488.665	634.719	3663.300	4031.874	1146.865	997.040	3295.413	808.460	1467339.498	521.498
kin_afterCID_71	LT02B2_cell28	4199.030	4665.027	3532.890	7516.778	630.690	3680.247	4034.873	1136.912	988.486	3261.167	804.815	1467346.998	528.998
kin_afterCID_72	LT02B2_cell28	4164.897	4665.027	3504.015	7490.980	631.496	3643.970	4034.381	1144.254	994.478	3285.492	808.999	1467354.497	536.497
kin_afterCID_73	LT02B2_cell28	4134.217	4665.027	3478.932	7438.852	634.562	3613.834	4030.867	1135.410	987.089	3252.117	802.149	1467361.996	543.996
kin_afterCID_74	LT02B2_cell28	4173.323	4665.027	3511.962	7567.203	636.465	3637.036	4028.875	1140.107	990.805	3285.061	801.233	1467369.497	551.497
kin_afterCID_75	LT02B2_cell28	4188.239	4665.027	3523.935	7619.518	633.175	3649.225	4032.434	1148.468	998.332	3315.084	808.203	1467376.998	558.998
kin_afterCID_76	LT02B2_cell28	4222.265	4665.027	3552.063	7696.276	634.853	3674.940	4030.576	1152.863	1001.967	3315.470	812.188	1467384.497	566.497
kin_afterCID_77	LT02B2_cell28	4197.647	4665.027	3530.790	7705.717	634.226	3645.669	4030.800	1146.113	994.842	3328.113	802.786	1467391.997	573.997
kin_afterCID_78	LT02B2_cell28	4134.914	4665.027	3480.091	7612.679	627.467	3594.330	4038.007	1130.521	982.614	3277.071	796.923	1467399.498	581.498
kin_afterCID_79	LT02B2_cell28	4165.923	4665.027	3504.672	7699.153	630.041	3614.133	4035.299	1137.543	988.765	3299.142	800.012	1467406.997	588.997
kin_afterCID_80	LT02B2_cell28	4167.668	4665.027	3505.645	7678.367	630.713	3618.736	4034.627	1144.986	995.329	3300.946	807.917	1467414.498	596.498
kin_afterCID_81	LT02B2_cell28	4162.520	4665.027	3502.427	7692.478	628.766	3612.533	4036.530	1139.467	990.714	3295.254	803.635	1467421.998	603.998
kin_afterCID_82	LT02B2_cell28	4136.804	4665.027	3480.669	7678.662	629.795	3583.827	4035.769	1148.339	998.404	3322.892	808.930	1467429.498	611.498
kin_afterCID_83	LT02B2_cell28	4216.851	4665.027	3547.171	7824.782	633.689	3649.561	4031.695	1152.147	1001.161	3318.314	811.631	1467436.998	618.998
kin_afterCID_84	LT02B2_cell28	4159.146	4665.027	3499.836	7763.164	628.989	3597.438	4036.172	1137.389	989.469	3271.294	804.828	1467444.497	626.497
kin_afterCID_85	LT02B2_cell28	4196.665	4665.027	3531.349	7841.686	629.437	3628.015	4036.082	1145.821	996.456	3289.616	811.440	1467451.998	633.998
kin_afterCID_86	LT02B2_cell28	4191.733	4665.027	3527.031	7830.012	625.968	3627.829	4039.238	1128.997	981.100	3248.282	800.552	1467459.498	641.498
kin_afterCID_87	LT02B2_cell28	4224.244	4665.027	3553.876	7904.901	634.294	3644.924	4031.225	1141.113	991.581	3275.720	805.191	1467466.997	648.997
kin_afterCID_88	LT02B2_cell28	4160.280	4665.027	3500.858	7806.370	632.257	3588.407	4033.486	1145.833	996.487	3282.545	810.816	1467474.498	656.498
kin_afterCID_89	LT02B2_cell28	4201.809	4665.027	3536.441	7936.588	628.228	3620.210	4037.962	1145.298	995.502	3304.249	809.272	1467481.997	663.997
kin_afterCID_90	LT02B2_cell28	4132.114	4665.027	3478.074	7850.625	624.133	3557.295	4042.461	1132.279	984.759	3276.279	801.113	1467489.498	671.498
kin_afterCID_91	LT02B2_cell28	4239.169	4665.027	3567.516	8034.735	632.615	3643.428	4033.486	1147.293	997.811	3292.380	810.743	1467496.998	678.998
kin_afterCID_92	LT02B2_cell28	4142.844	4665.027	3486.525	7851.031	630.869	3562.569	4035.724	1122.971	976.264	3228.980	793.610	1467504.498	686.498
kin_afterCID_93	LT02B2_cell28	4162.781	4665.027	3503.591	7928.501	627.915	3576.685	4038.633	1125.096	978.339	3237.438	796.530	1467511.998	693.998
kin_afterCID_94	LT02B2_cell28	4176.638	4665.027	3515.473	7966.837	628.766	3585.844	4037.559	1142.255	992.727	3282.827	808.770	1467519.498	701.498
kin_afterCID_95	LT02B2_cell28	4192.453	4665.027	3527.983	8044.699	627.154	3593.938	4038.454	1140.990	990.841	3300.188	805.610	1467526.997	708.997
kin_afterCID_96	LT02B2_cell28	4180.109	4665.027	3518.256	8031.222	623.596	3585.619	4042.237	1133.362	986.081	3265.486	804.368	1467534.497	716.497
kin_afterCID_97	LT02B2_cell28	4162.893	4665.027	3503.745	7987.369	626.125	3569.751	4039.752	1138.495	990.046	3273.051	807.558	1467541.999	723.999
kin_afterCID_98	LT02B2_cell28	4144.014	4665.027	3487.768	8032.483	629.929	3536.801	4035.590	1143.226	994.110	3300.606	806.418	1467549.498	731.498
kin_afterCID_99	LT02B2_cell28	4177.331	4665.027	3515.990	8093.480	629.370	3566.511	4035.925	1140.889	991.473	3297.013	804.629	1467556.998	738.998
kin_afterCID_100	LT02B2_cell28	4133.083	4665.027	3479.174	7995.034	624.021	3536.571	4041.498	1134.240	986.774	3254.339	806.834	1467564.498	746.498
kin_afterCID_101	LT02B2_cell28	4104.204	4665.027	3455.490	7957.652	627.132	3505.677	4038.029	1122.682	976.946	3215.949	797.566	1467571.998	753.998
kin_afterCID_102	LT02B2_cell28	4199.341	4665.027	3534.261	8123.302	631.653	3584.565	4033.822	1138.807	990.288	3251.849	807.882	1467579.497	761.497
kin_afterCID_103	LT02B2_cell28	4163.930	4665.027	3505.052	8082.195	622.835	3560.138	4042.326	1131.176	983.505	3257.085	803.603	1467586.998	768.998
kin_afterCID_104	LT02B2_cell28	4127.414	4665.027	3474.414	8003.532	622.991	3529.981	4042.080	1121.218	975.224	3214.110	798.642	1467594.497	776.497
kin_afterCID_105	LT02B2_cell28	4148.148	4665.027	3492.239	8004.587	627.199	3549.125	4037.828	1134.187	986.334	3238.015	807.398	1467601.998	783.998
kin_afterCID_106	LT02B2_cell28	4177.656	4665.027	3515.547	8083.593	630.399	3567.365	4034.627	1137.430	988.946	3243.991	808.286	1467609.497	791.497
kin_afterCID_107	LT02B2_cell28	4140.112	4665.027	3483.913	7984.679	638.725	3530.165	4026.436	1133.721	985.684	3210.515	804.256	1467616.998	798.998
kin_afterCID_108	LT02B2_cell28	4137.949	4665.027	3483.172	7966.391	637.964	3531.368	4027.286	1126.302	979.576	3173.080	802.043	1467624.498	806.498
kin_afterCID_109	LT02B2_cell28	4131.157	4665.027	3477.237	8005.940	637.225	3518.089	4027.891	1125.072	978.687	3184.006	799.332	1467631.998	813.998
kin_afterCID_110	LT02B2_cell28	4106.852	4665.027	3457.536	7939.064	635.301	3502.690	4029.726	1125.795	979.673	3169.722	803.562	1467639.497	821.497
kin_afterCID_111	LT02B2_cell28	4132.698	4665.027	3478.379	7961.557	640.269	3523.477	4024.981	1130.775	982.563	3186.265	803.782	1467646.998	828.998
kin_afterCID_112	LT02B2_cell28	4223.201	4665.027	3554.386	8168.468	641.411	3593.967	4024.243	1137.477	989.980	3190.669	810.174	1467654.498	836.498
kin_afterCID_113	LT02B2_cell28	4142.148	4665.027	3486.282	8037.024	638.076	3524.861	4027.353	1126.022	980.364	3156.473	804.284	1467661.998	843.998
kin_afterCID_114	LT02B2_cell28	4150.543	4665.027	3493.689	8044.589	640.493	3530.417	4025.697	1127.991	980.995	3172.272	802.628	1467669.497	851.497
kin_afterCID_115	LT02B2_cell28	4206.211	4665.027	3540.363	8203.794	639.889	3570.430	4026.033	1137.085	989.410	3206.785	808.034	1467676.997	858.997
kin_afterCID_116	LT02B2_cell28	4154.938	4665.027	3496.976	8080.948	640.694	3529.569	4025.272	1127.250	980.594	3168.362	802.271	1467684.498	866.498
kin_afterCID_117	LT02B2_cell28	4155.212	4665.027	3497.400	8063.490	639.240	3534.566	4026.011	1127.626	981.408	3147.229	806.937	1467691.997	873.997
kin_afterCID_118	LT02B2_cell28	4167.869	4665.027	3507.709	8115.847	640.381	3539.562	4025.093	1134.590	986.938	3187.493	807.935	1467699.498	881.498
kin_afterCID_119	LT02B2_cell28	4174.516	4665.027	3514.874	8134.957	642.418	3541.769	4023.280	1134.977	987.974	3185.423	807.497	1467706.997	888.997
kin_afterCID_120	LT02B2_cell28	4143.538	4665.027	3487.844	8122.044	635.995	3515.361	4029.345	1115.563	970.380	3145.967	795.063	1467714.498	896.498
