# Supplementary material for: Mandipropamid as a chemical inducer of proximity for in vivo applications
Source: Nat Chem Biol. 2021 Dec 21;18(1):64–9. doi: 10.1038/s41589-021-00922-3 (PMC8709788; doi:10.1038/s41589-021-00922-3)
Supplement: Source Data Fig. 2 — Single-cell trajectories, luminescence intensities of luciferase assay and two-color RICS binding efficiencies. [file 41589_2021_922_MOESM21_ESM.zip › Figure_02/Figure_02bcd/Single-Cell Trajectories/ABA_5uM/exp01_ABA_LT02B3_cell21_intensities.csv]

name	cellID	ff_488nm_cell	area_cell	fullframe_488nm	ff_488nm_mito	area_mito	ff_488nm_cyto	area_cyto	ff_561nm_tf_cell	fullframe_561nm	ff_561nm_tf_mito	ff_561nm_tf_cyto	FrameTimeAbs	FrameTimeRel
t0_	LT02B3_cell21	6148.904	4833.643	5238.186	8376.258	813.675	5631.967	4077.531	1891.411	1655.603	5216.211	1219.404	1465827.000	-23.000
tend_	LT02B3_cell21	5932.678	4833.643	5051.075	13384.413	701.123	4664.230	4144.651	1835.497	1593.955	5868.436	1152.602	1466756.000	906.000
kin_afterCID_1	LT02B3_cell21	6636.930	4833.643	5638.326	10579.478	687.649	5980.659	4148.366	1844.886	1599.933	6118.720	1136.193	1465858.092	4.092
kin_afterCID_2	LT02B3_cell21	6678.024	4833.643	5672.917	10593.373	685.098	6029.040	4150.918	1842.950	1598.091	6094.470	1140.993	1465865.498	11.498
kin_afterCID_3	LT02B3_cell21	6584.463	4833.643	5595.078	10495.118	688.612	5933.208	4146.643	1844.320	1599.563	6095.633	1138.162	1465872.998	18.998
kin_afterCID_4	LT02B3_cell21	6635.775	4833.643	5637.697	10581.162	684.136	5983.562	4151.298	1807.819	1568.957	5980.358	1120.026	1465880.497	26.497
kin_afterCID_5	LT02B3_cell21	6539.937	4833.643	5558.820	10464.557	687.470	5887.781	4147.695	1817.392	1577.997	5990.945	1125.509	1465887.998	33.998
kin_afterCID_6	LT02B3_cell21	6627.779	4833.643	5631.813	10645.945	681.472	5966.606	4153.917	1824.364	1583.823	6055.309	1130.088	1465895.497	41.497
kin_afterCID_7	LT02B3_cell21	6479.153	4833.643	5506.703	10330.542	682.569	5844.378	4152.641	1801.831	1564.466	5950.103	1119.881	1465902.997	48.997
kin_afterCID_8	LT02B3_cell21	6612.539	4833.643	5618.252	10572.220	680.868	5962.013	4154.163	1791.740	1555.194	5937.253	1112.187	1465910.498	56.498
kin_afterCID_9	LT02B3_cell21	6556.534	4833.643	5572.556	10517.388	677.153	5909.199	4158.639	1797.199	1561.019	5967.787	1117.919	1465917.998	63.998
kin_afterCID_10	LT02B3_cell21	6445.792	4833.643	5478.768	10384.209	678.675	5800.439	4157.162	1800.871	1564.010	5980.905	1118.317	1465925.497	71.497
kin_afterCID_11	LT02B3_cell21	6516.150	4833.643	5538.833	10522.881	679.682	5857.839	4156.737	1815.913	1577.081	6025.222	1127.386	1465932.998	78.998
kin_afterCID_12	LT02B3_cell21	6553.495	4833.643	5569.739	10591.253	679.413	5891.189	4156.289	1814.514	1574.716	6037.069	1124.108	1465940.499	86.499
kin_afterCID_13	LT02B3_cell21	6434.315	4833.643	5468.617	10419.789	681.562	5778.326	4154.006	1791.819	1555.861	5949.469	1109.494	1465947.998	93.998
kin_afterCID_14	LT02B3_cell21	6403.021	4833.643	5443.190	10435.162	684.740	5735.214	4151.455	1791.627	1556.240	5943.073	1106.714	1465955.498	101.498
kin_afterCID_15	LT02B3_cell21	6490.822	4833.643	5517.176	10581.132	682.972	5815.416	4153.178	1809.672	1570.875	6013.519	1118.179	1465962.997	108.997
kin_afterCID_16	LT02B3_cell21	6410.409	4833.643	5450.613	10523.000	679.749	5735.121	4156.401	1799.998	1563.574	5993.251	1114.005	1465970.497	116.497
kin_afterCID_17	LT02B3_cell21	6500.962	4833.643	5525.812	10687.859	677.735	5815.660	4158.639	1804.422	1567.145	6014.537	1118.122	1465977.998	123.998
kin_afterCID_18	LT02B3_cell21	6471.637	4833.643	5501.384	10672.492	678.339	5783.581	4157.766	1796.699	1560.148	5992.934	1111.951	1465985.498	131.498
kin_afterCID_19	LT02B3_cell21	6439.821	4833.643	5474.194	10715.698	676.862	5740.996	4159.601	1790.405	1555.568	5971.234	1109.959	1465992.998	138.998
kin_afterCID_20	LT02B3_cell21	6489.420	4833.643	5518.452	10789.430	678.563	5784.928	4157.587	1782.818	1548.861	5929.231	1105.989	1466000.497	146.497
kin_afterCID_21	LT02B3_cell21	6507.126	4833.643	5532.646	10885.121	684.359	5782.686	4151.880	1800.358	1563.050	5964.152	1113.896	1466007.998	153.998
kin_afterCID_22	LT02B3_cell21	6390.846	4833.643	5434.060	10735.486	683.419	5673.235	4152.641	1779.481	1546.325	5873.984	1105.509	1466015.498	161.498
kin_afterCID_23	LT02B3_cell21	6470.447	4833.643	5501.577	10899.665	685.322	5736.276	4151.142	1798.691	1562.502	5952.259	1112.838	1466022.998	168.998
kin_afterCID_24	LT02B3_cell21	6435.567	4833.643	5472.131	10828.513	682.367	5710.559	4154.633	1797.942	1562.314	5930.680	1118.994	1466030.497	176.497
kin_afterCID_25	LT02B3_cell21	6469.587	4833.643	5500.154	10969.865	680.510	5728.916	4156.804	1796.460	1559.748	5968.993	1113.132	1466037.998	183.998
kin_afterCID_26	LT02B3_cell21	6461.593	4833.643	5494.000	10975.520	680.622	5718.287	4157.050	1784.980	1551.192	5924.233	1106.990	1466045.497	191.497
kin_afterCID_27	LT02B3_cell21	6500.553	4833.643	5526.437	11181.177	678.294	5733.079	4159.243	1802.083	1565.408	5990.097	1118.807	1466052.998	198.998
kin_afterCID_28	LT02B3_cell21	6490.437	4833.643	5517.133	11183.265	681.786	5716.036	4156.155	1806.251	1568.754	5995.126	1118.779	1466060.498	206.498
kin_afterCID_29	LT02B3_cell21	6534.472	4833.643	5555.901	11305.496	678.070	5751.612	4160.452	1790.746	1556.917	5919.690	1117.450	1466067.998	213.998
kin_afterCID_30	LT02B3_cell21	6446.367	4833.643	5480.813	11199.158	678.943	5665.760	4159.355	1778.679	1544.518	5901.138	1105.401	1466075.497	221.497
kin_afterCID_31	LT02B3_cell21	6476.788	4833.643	5506.798	11293.480	679.078	5684.961	4159.803	1809.354	1572.383	5983.583	1127.521	1466082.997	228.997
kin_afterCID_32	LT02B3_cell21	6404.606	4833.643	5445.450	11214.028	679.167	5614.285	4159.355	1785.105	1550.455	5930.411	1107.967	1466090.497	236.497
kin_afterCID_33	LT02B3_cell21	6524.353	4833.643	5547.194	11460.971	673.393	5720.531	4165.711	1778.176	1545.985	5894.162	1112.394	1466097.998	243.998
kin_afterCID_34	LT02B3_cell21	6422.520	4833.643	5461.363	11303.098	669.722	5633.406	4168.934	1799.955	1563.770	5992.574	1126.074	1466105.497	251.497
kin_afterCID_35	LT02B3_cell21	6377.965	4833.643	5423.274	11284.667	669.857	5584.882	4168.397	1782.125	1548.543	5948.328	1112.294	1466112.998	258.998
kin_afterCID_36	LT02B3_cell21	6389.389	4833.643	5434.268	11336.332	668.021	5592.674	4170.009	1784.755	1551.347	5941.662	1118.586	1466120.498	266.498
kin_afterCID_37	LT02B3_cell21	6414.144	4833.643	5454.213	11385.697	675.429	5602.991	4162.735	1794.326	1558.134	5963.729	1117.472	1466127.997	273.997
kin_afterCID_38	LT02B3_cell21	6495.930	4833.643	5523.103	11600.920	673.885	5665.148	4164.548	1815.801	1577.583	6009.445	1136.837	1466135.498	281.498
kin_afterCID_39	LT02B3_cell21	6479.992	4833.643	5509.752	11602.618	674.154	5646.238	4164.011	1800.256	1563.254	5977.565	1123.608	1466142.998	288.998
kin_afterCID_40	LT02B3_cell21	6452.710	4833.643	5486.749	11593.294	675.094	5614.688	4162.981	1807.298	1570.296	5993.744	1128.084	1466150.497	296.497
kin_afterCID_41	LT02B3_cell21	6439.276	4833.643	5476.650	11563.297	679.928	5596.283	4159.131	1809.357	1573.158	5929.508	1135.343	1466157.997	303.997
kin_afterCID_42	LT02B3_cell21	6469.138	4833.643	5500.527	11695.736	675.653	5616.444	4162.466	1802.669	1566.055	5939.933	1130.784	1466165.497	311.497
kin_afterCID_43	LT02B3_cell21	6473.435	4833.643	5504.006	11729.642	677.108	5613.725	4161.056	1798.003	1563.426	5905.101	1129.329	1466172.998	318.998
kin_afterCID_44	LT02B3_cell21	6402.970	4833.643	5444.940	11682.946	673.303	5545.141	4164.861	1786.193	1552.954	5900.397	1120.734	1466180.497	326.497
kin_afterCID_45	LT02B3_cell21	6390.438	4833.643	5434.861	11740.686	671.490	5523.316	4167.480	1793.163	1558.140	5942.327	1124.179	1466187.997	333.997
kin_afterCID_46	LT02B3_cell21	6515.906	4833.643	5540.362	11990.503	676.392	5620.342	4163.652	1810.036	1571.857	5970.278	1133.741	1466195.497	341.497
kin_afterCID_47	LT02B3_cell21	6465.518	4833.643	5496.559	11979.204	679.794	5557.881	4160.743	1825.750	1586.327	6002.522	1142.642	1466202.997	348.997
kin_afterCID_48	LT02B3_cell21	6460.115	4833.643	5492.488	11989.449	676.705	5554.974	4163.831	1806.996	1569.844	5952.934	1132.617	1466210.497	356.497
kin_afterCID_49	LT02B3_cell21	6434.861	4833.643	5472.416	12030.457	682.994	5509.467	4157.095	1820.127	1580.899	5994.082	1133.866	1466217.997	363.997
kin_afterCID_50	LT02B3_cell21	6428.206	4833.643	5467.360	12028.929	680.890	5504.655	4160.049	1797.341	1561.927	5918.306	1122.258	1466225.497	371.497
kin_afterCID_51	LT02B3_cell21	6470.734	4833.643	5501.907	12116.688	682.972	5535.797	4158.997	1822.575	1583.055	5977.398	1139.566	1466232.997	378.997
kin_afterCID_52	LT02B3_cell21	6456.456	4833.643	5488.915	12115.265	688.746	5509.983	4153.581	1813.941	1574.667	5943.025	1128.461	1466240.496	386.496
kin_afterCID_53	LT02B3_cell21	6401.208	4833.643	5443.796	12061.159	683.509	5463.301	4158.415	1800.061	1564.045	5897.163	1125.951	1466247.997	393.997
kin_afterCID_54	LT02B3_cell21	6425.080	4833.643	5463.827	12112.609	689.619	5473.198	4151.813	1814.657	1576.426	5915.594	1132.711	1466255.498	401.498
kin_afterCID_55	LT02B3_cell21	6532.043	4833.643	5557.327	12395.499	688.679	5552.149	4153.111	1794.865	1559.108	5856.641	1120.603	1466262.997	408.997
kin_afterCID_56	LT02B3_cell21	6481.397	4833.643	5511.185	12358.191	693.647	5491.254	4147.874	1815.603	1576.226	5912.531	1129.699	1466270.497	416.497
kin_afterCID_57	LT02B3_cell21	6465.443	4833.643	5497.365	12346.156	692.103	5477.267	4149.418	1820.160	1580.561	5909.674	1137.341	1466277.997	423.997
kin_afterCID_58	LT02B3_cell21	6463.956	4833.643	5496.831	12384.412	692.954	5467.968	4148.299	1814.143	1576.334	5884.325	1133.627	1466285.497	431.497
kin_afterCID_59	LT02B3_cell21	6439.361	4833.643	5475.683	12427.100	690.357	5437.247	4150.134	1806.139	1569.413	5867.199	1130.065	1466292.998	438.998
kin_afterCID_60	LT02B3_cell21	6560.732	4833.643	5577.773	12702.742	690.492	5531.895	4150.761	1798.632	1562.734	5835.572	1126.382	1466300.498	446.498
kin_afterCID_61	LT02B3_cell21	6411.279	4833.643	5452.125	12463.148	696.355	5387.869	4144.494	1810.360	1572.727	5848.716	1131.246	1466307.997	453.997
kin_afterCID_62	LT02B3_cell21	6438.797	4833.643	5474.111	12583.006	700.406	5393.127	4140.130	1821.939	1582.203	5908.634	1130.035	1466315.497	461.497
kin_afterCID_63	LT02B3_cell21	6431.980	4833.643	5469.537	12578.805	703.540	5380.328	4137.221	1808.783	1571.019	5824.045	1125.374	1466322.997	468.997
kin_afterCID_64	LT02B3_cell21	6422.843	4833.643	5461.579	12577.252	704.972	5367.979	4135.117	1804.753	1566.293	5818.301	1120.022	1466330.498	476.498
kin_afterCID_65	LT02B3_cell21	6449.008	4833.643	5484.291	12688.590	704.457	5380.369	4135.721	1816.646	1577.743	5840.007	1130.748	1466337.997	483.997
kin_afterCID_66	LT02B3_cell21	6512.935	4833.643	5536.917	12863.581	701.682	5430.302	4138.541	1833.966	1591.906	5908.678	1142.520	1466345.498	491.498
kin_afterCID_67	LT02B3_cell21	6520.557	4833.643	5543.523	12994.855	696.893	5425.430	4143.689	1805.516	1568.992	5837.781	1126.782	1466352.997	498.997
kin_afterCID_68	LT02B3_cell21	6481.852	4833.643	5510.779	12979.031	700.115	5376.296	4141.227	1833.345	1591.220	5955.488	1135.520	1466360.497	506.497
kin_afterCID_69	LT02B3_cell21	6429.109	4833.643	5467.313	12921.692	701.682	5320.686	4140.824	1805.101	1567.258	5860.739	1116.684	1466367.997	513.997
kin_afterCID_70	LT02B3_cell21	6537.723	4833.643	5558.645	13187.476	702.667	5400.479	4140.153	1835.505	1593.715	5955.108	1135.100	1466375.498	521.498
kin_afterCID_71	LT02B3_cell21	6456.999	4833.643	5491.202	13041.280	699.399	5336.531	4144.047	1825.526	1584.142	5928.128	1131.740	1466382.997	528.997
kin_afterCID_72	LT02B3_cell21	6399.137	4833.643	5441.655	12954.190	696.244	5289.899	4146.755	1811.185	1573.848	5850.174	1131.770	1466390.497	536.497
kin_afterCID_73	LT02B3_cell21	6386.897	4833.643	5431.763	13019.906	701.727	5254.568	4141.048	1835.009	1593.261	5925.406	1140.670	1466397.997	543.997
kin_afterCID_74	LT02B3_cell21	6475.657	4833.643	5505.636	13235.430	696.467	5331.520	4146.755	1819.004	1579.804	5896.570	1132.949	1466405.498	551.498
kin_afterCID_75	LT02B3_cell21	6404.574	4833.643	5447.055	13088.534	696.176	5273.706	4147.225	1812.225	1574.083	5868.064	1129.938	1466412.997	558.997
kin_afterCID_76	LT02B3_cell21	6355.820	4833.643	5405.642	13027.078	700.876	5216.884	4143.913	1820.235	1581.296	5862.261	1134.957	1466420.497	566.497
kin_afterCID_77	LT02B3_cell21	6441.035	4833.643	5477.667	13279.711	707.658	5261.200	4136.952	1838.816	1595.738	5941.130	1135.610	1466427.997	573.997
kin_afterCID_78	LT02B3_cell21	6459.193	4833.643	5492.326	13368.319	706.315	5271.201	4136.505	1833.002	1591.010	5933.488	1131.722	1466435.497	581.497
kin_afterCID_79	LT02B3_cell21	6363.289	4833.643	5411.470	13237.614	704.435	5185.595	4138.116	1818.703	1579.335	5892.447	1124.364	1466442.998	588.998
kin_afterCID_80	LT02B3_cell21	6456.311	4833.643	5490.217	13476.129	702.935	5255.395	4141.361	1830.137	1588.271	5951.676	1129.247	1466450.498	596.498
kin_afterCID_81	LT02B3_cell21	6389.647	4833.643	5434.718	13337.401	707.188	5193.736	4136.079	1842.321	1599.253	5958.567	1137.545	1466457.998	603.998
kin_afterCID_82	LT02B3_cell21	6406.703	4833.643	5448.703	13344.831	705.173	5216.512	4138.138	1844.774	1601.095	5944.568	1145.250	1466465.497	611.497
kin_afterCID_83	LT02B3_cell21	6390.822	4833.643	5434.803	13366.971	705.979	5191.382	4138.899	1829.488	1588.922	5868.613	1139.441	1466472.997	618.997
kin_afterCID_84	LT02B3_cell21	6468.506	4833.643	5500.448	13547.601	703.383	5256.460	4141.898	1849.761	1605.672	5950.572	1152.166	1466480.498	626.498
kin_afterCID_85	LT02B3_cell21	6348.031	4833.643	5398.891	13300.395	704.233	5155.446	4141.898	1816.299	1576.993	5821.744	1134.002	1466487.997	633.997
kin_afterCID_86	LT02B3_cell21	6374.436	4833.643	5421.372	13408.988	708.598	5160.170	4136.460	1829.207	1587.806	5860.166	1137.702	1466495.497	641.497
kin_afterCID_87	LT02B3_cell21	6395.201	4833.643	5438.058	13473.707	707.993	5173.556	4138.407	1838.044	1596.067	5878.390	1145.434	1466502.997	648.997
kin_afterCID_88	LT02B3_cell21	6366.233	4833.643	5414.548	13471.382	706.561	5144.761	4137.512	1837.591	1595.451	5890.180	1144.800	1466510.498	656.498
kin_afterCID_89	LT02B3_cell21	6436.983	4833.643	5474.085	13581.793	712.313	5195.010	4134.043	1847.907	1604.188	5886.198	1150.596	1466517.997	663.997
kin_afterCID_90	LT02B3_cell21	6419.084	4833.643	5458.404	13525.529	714.350	5179.506	4132.185	1841.472	1598.717	5863.285	1144.664	1466525.501	671.501
kin_afterCID_91	LT02B3_cell21	6400.398	4833.643	5442.375	13492.395	715.290	5161.854	4130.574	1852.050	1607.226	5879.393	1153.192	1466532.998	678.998
kin_afterCID_92	LT02B3_cell21	6427.263	4833.643	5465.134	13636.598	713.835	5171.888	4131.894	1836.909	1595.030	5846.264	1142.990	1466540.498	686.498
kin_afterCID_93	LT02B3_cell21	6440.284	4833.643	5477.061	13644.714	716.319	5181.545	4127.843	1831.611	1589.953	5827.304	1137.282	1466547.997	693.997
kin_afterCID_94	LT02B3_cell21	6421.194	4833.643	5461.015	13660.148	715.871	5156.876	4129.007	1857.904	1613.603	5904.242	1155.187	1466555.497	701.497
kin_afterCID_95	LT02B3_cell21	6364.046	4833.643	5412.917	13581.716	716.476	5102.178	4128.761	1835.258	1593.360	5828.037	1141.294	1466562.997	708.997
kin_afterCID_96	LT02B3_cell21	6353.645	4833.643	5404.042	13583.795	715.939	5090.638	4129.432	1841.565	1598.272	5865.235	1142.724	1466570.498	716.498
kin_afterCID_97	LT02B3_cell21	6418.844	4833.643	5459.251	13729.636	713.231	5147.518	4132.096	1826.419	1585.313	5819.583	1135.995	1466577.997	723.997
kin_afterCID_98	LT02B3_cell21	6360.409	4833.643	5408.926	13632.676	713.656	5093.977	4132.834	1832.593	1591.905	5819.602	1142.740	1466585.498	731.498
kin_afterCID_99	LT02B3_cell21	6405.998	4833.643	5447.803	13801.788	713.052	5120.001	4132.812	1848.772	1605.272	5900.386	1148.448	1466592.998	738.998
kin_afterCID_100	LT02B3_cell21	6368.474	4833.643	5416.554	13720.243	709.672	5097.406	4136.012	1823.753	1583.519	5821.993	1136.579	1466600.497	746.497
kin_afterCID_101	LT02B3_cell21	6399.594	4833.643	5443.176	13818.932	715.648	5102.694	4132.140	1841.486	1598.606	5853.088	1145.112	1466607.998	753.998
kin_afterCID_102	LT02B3_cell21	6316.829	4833.643	5373.044	13683.878	715.200	5030.799	4131.558	1828.158	1587.819	5814.165	1136.779	1466615.497	761.497
kin_afterCID_103	LT02B3_cell21	6346.027	4833.643	5397.621	13772.235	713.208	5054.167	4133.013	1836.675	1594.161	5851.440	1142.551	1466622.998	768.998
kin_afterCID_104	LT02B3_cell21	6446.154	4833.643	5482.397	14048.747	707.613	5136.183	4138.474	1828.013	1587.596	5832.352	1142.131	1466630.497	776.497
kin_afterCID_105	LT02B3_cell21	6346.433	4833.643	5398.876	13854.968	708.665	5050.791	4136.795	1841.242	1598.701	5862.909	1151.083	1466637.998	783.998
kin_afterCID_106	LT02B3_cell21	6440.455	4833.643	5477.069	14070.604	712.872	5113.800	4133.752	1827.183	1586.546	5800.746	1140.649	1466645.497	791.497
kin_afterCID_107	LT02B3_cell21	6394.284	4833.643	5437.825	14005.756	712.962	5071.747	4132.633	1843.758	1600.497	5858.242	1150.238	1466652.997	798.997
kin_afterCID_108	LT02B3_cell21	6441.010	4833.643	5478.051	14069.617	717.774	5105.182	4127.731	1867.341	1620.936	5913.127	1162.799	1466660.497	806.497
kin_afterCID_109	LT02B3_cell21	6374.697	4833.643	5422.469	13940.410	720.930	5042.910	4124.844	1847.875	1604.165	5830.248	1150.893	1466667.998	813.998
kin_afterCID_110	LT02B3_cell21	6448.666	4833.643	5484.890	14118.772	714.394	5113.385	4130.350	1832.159	1590.533	5782.216	1147.929	1466675.498	821.498
kin_afterCID_111	LT02B3_cell21	6412.347	4833.643	5453.390	14058.143	717.102	5074.380	4129.074	1856.953	1611.906	5857.767	1160.915	1466682.997	828.997
kin_afterCID_112	LT02B3_cell21	6411.670	4833.643	5453.946	14074.495	717.819	5069.128	4128.492	1872.311	1625.345	5895.349	1171.551	1466690.497	836.497
kin_afterCID_113	LT02B3_cell21	6349.216	4833.643	5400.493	14022.035	716.409	5008.708	4129.186	1835.353	1593.030	5805.216	1145.432	1466697.997	843.997
kin_afterCID_114	LT02B3_cell21	6441.119	4833.643	5478.155	14296.375	712.984	5076.104	4132.879	1834.001	1592.740	5822.820	1144.596	1466705.497	851.497
kin_afterCID_115	LT02B3_cell21	6468.535	4833.643	5502.005	14298.121	713.275	5107.607	4132.096	1839.559	1597.810	5806.896	1153.597	1466712.998	858.998
kin_afterCID_116	LT02B3_cell21	6417.411	4833.643	5459.598	14236.555	711.597	5062.115	4134.177	1837.025	1594.490	5821.162	1150.192	1466720.497	866.497
kin_afterCID_117	LT02B3_cell21	6375.962	4833.643	5423.588	14171.604	715.290	5016.829	4130.529	1852.064	1607.290	5856.984	1157.554	1466727.997	873.997
kin_afterCID_118	LT02B3_cell21	6390.973	4833.643	5436.146	14255.141	715.715	5017.866	4131.939	1870.063	1623.722	5916.196	1168.025	1466735.498	881.498
kin_afterCID_119	LT02B3_cell21	6345.439	4833.643	5398.144	14183.238	712.156	4985.357	4135.229	1841.578	1598.927	5844.161	1151.252	1466742.998	888.998
kin_afterCID_120	LT02B3_cell21	6382.733	4833.643	5429.674	14279.441	715.670	5004.117	4132.163	1869.031	1622.426	5924.879	1165.418	1466750.497	896.497
