# Supplementary material for: Mandipropamid as a chemical inducer of proximity for in vivo applications
Source: Nat Chem Biol. 2021 Dec 21;18(1):64–9. doi: 10.1038/s41589-021-00922-3 (PMC8709788; doi:10.1038/s41589-021-00922-3)
Supplement: Source Data Fig. 2 — Single-cell trajectories, luminescence intensities of luciferase assay and two-color RICS binding efficiencies. [file 41589_2021_922_MOESM21_ESM.zip › Figure_02/Figure_02bcd/Single-Cell Trajectories/ABA_5uM/exp01_ABA_LT02B4_cell16_intensities.csv]

name	cellID	ff_488nm_cell	area_cell	fullframe_488nm	ff_488nm_mito	area_mito	ff_488nm_cyto	area_cyto	ff_561nm_tf_cell	fullframe_561nm	ff_561nm_tf_mito	ff_561nm_tf_cyto	FrameTimeAbs	FrameTimeRel
t0_	LT02B4_cell16	7743.392	3934.563	5515.710	16546.302	452.920	6598.240	3481.643	1870.393	1406.099	7208.704	1175.943	1464864.000	-22.000
tend_	LT02B4_cell16	7181.181	3934.563	5116.456	20495.671	452.965	5448.933	3481.598	1854.423	1390.913	7288.587	1147.424	1465791.000	905.000
kin_afterCID_1	LT02B4_cell16	8090.819	3934.563	5743.235	18043.251	449.786	6806.240	3484.776	1935.309	1450.129	7763.001	1183.119	1464894.101	4.101
kin_afterCID_2	LT02B4_cell16	7925.981	3934.563	5627.979	17712.315	442.289	6686.563	3492.274	1881.759	1412.106	7574.380	1160.801	1464901.486	11.486
kin_afterCID_3	LT02B4_cell16	8065.072	3934.563	5727.981	18052.463	439.312	6809.774	3495.251	1885.225	1412.827	7661.260	1159.245	1464908.985	18.985
kin_afterCID_4	LT02B4_cell16	8044.334	3934.563	5714.857	17864.568	443.788	6795.870	3490.774	1877.531	1408.087	7550.590	1156.305	1464916.485	26.485
kin_afterCID_5	LT02B4_cell16	7914.063	3934.563	5624.543	17628.666	442.513	6683.028	3492.050	1851.739	1390.802	7436.014	1144.099	1464923.986	33.986
kin_afterCID_6	LT02B4_cell16	7999.493	3934.563	5682.335	17897.272	442.714	6744.603	3491.849	1873.387	1408.157	7508.507	1158.938	1464931.486	41.486
kin_afterCID_7	LT02B4_cell16	8003.211	3934.563	5685.861	17931.688	439.424	6754.960	3495.139	1876.243	1408.682	7545.751	1163.447	1464938.986	48.986
kin_afterCID_8	LT02B4_cell16	7931.825	3934.563	5634.169	17670.172	440.722	6703.404	3493.841	1855.709	1393.512	7434.239	1152.019	1464946.485	56.485
kin_afterCID_9	LT02B4_cell16	7955.646	3934.563	5652.610	17888.126	440.901	6702.164	3493.662	1858.073	1395.272	7492.038	1147.065	1464953.985	63.985
kin_afterCID_10	LT02B4_cell16	7852.206	3934.563	5578.376	17651.291	445.131	6601.759	3489.700	1870.355	1402.546	7503.458	1151.731	1464961.485	71.485
kin_afterCID_11	LT02B4_cell16	7891.658	3934.563	5607.667	17686.097	450.525	6624.906	3484.172	1844.700	1385.323	7312.946	1137.582	1464968.985	78.985
kin_afterCID_12	LT02B4_cell16	7941.270	3934.563	5642.111	17903.878	452.002	6647.783	3482.829	1857.444	1393.255	7394.616	1138.752	1464976.486	86.486
kin_afterCID_13	LT02B4_cell16	7864.066	3934.563	5587.915	17779.928	449.518	6585.071	3485.045	1872.178	1405.398	7485.217	1148.182	1464983.984	93.984
kin_afterCID_14	LT02B4_cell16	7839.558	3934.563	5571.021	17722.749	452.875	6554.017	3481.688	1838.784	1381.558	7293.276	1129.299	1464991.485	101.485
kin_afterCID_15	LT02B4_cell16	7882.985	3934.563	5601.468	17853.256	446.474	6606.794	3488.089	1851.551	1390.574	7379.054	1144.033	1464998.985	108.985
kin_afterCID_16	LT02B4_cell16	7955.824	3934.563	5653.348	18077.022	445.780	6662.514	3488.827	1861.381	1396.419	7441.946	1148.316	1465006.486	116.486
kin_afterCID_17	LT02B4_cell16	7888.032	3934.563	5606.105	17919.170	443.699	6613.045	3490.864	1845.957	1386.025	7385.166	1141.908	1465013.986	123.986
kin_afterCID_18	LT02B4_cell16	7768.090	3934.563	5523.243	17740.501	442.244	6505.250	3492.319	1862.971	1400.193	7472.578	1152.608	1465021.486	131.486
kin_afterCID_19	LT02B4_cell16	7832.924	3934.563	5569.802	17924.113	441.841	6556.354	3492.722	1846.250	1388.262	7412.238	1142.134	1465028.985	138.985
kin_afterCID_20	LT02B4_cell16	7900.567	3934.563	5615.969	18100.727	444.505	6601.162	3490.237	1855.858	1394.256	7452.628	1143.014	1465036.485	146.485
kin_afterCID_21	LT02B4_cell16	7889.877	3934.563	5608.639	18238.646	443.341	6575.715	3491.222	1847.232	1386.368	7462.685	1134.140	1465043.986	153.986
kin_afterCID_22	LT02B4_cell16	7779.370	3934.563	5528.915	17934.273	445.780	6481.824	3488.782	1826.850	1372.615	7321.570	1124.760	1465051.486	161.486
kin_afterCID_23	LT02B4_cell16	7837.500	3934.563	5571.694	18052.937	446.295	6530.519	3488.268	1828.530	1374.199	7315.565	1126.509	1465058.986	168.986
kin_afterCID_24	LT02B4_cell16	7883.768	3934.563	5604.044	18257.166	444.773	6561.680	3489.790	1837.901	1380.420	7386.694	1130.708	1465066.486	176.486
kin_afterCID_25	LT02B4_cell16	7856.432	3934.563	5583.628	18186.306	447.011	6532.417	3487.552	1842.110	1383.431	7375.697	1132.852	1465073.985	183.985
kin_afterCID_26	LT02B4_cell16	7774.774	3934.563	5526.861	18054.351	446.810	6457.876	3487.753	1857.657	1394.639	7435.637	1143.072	1465081.485	191.485
kin_afterCID_27	LT02B4_cell16	7795.886	3934.563	5542.148	18152.312	443.945	6478.731	3490.618	1858.495	1394.543	7462.475	1145.768	1465088.984	198.984
kin_afterCID_28	LT02B4_cell16	7935.162	3934.563	5640.606	18478.866	440.476	6605.988	3494.087	1855.084	1392.439	7463.506	1148.067	1465096.485	206.485
kin_afterCID_29	LT02B4_cell16	7719.009	3934.563	5488.784	17878.277	445.243	6422.669	3489.320	1856.495	1395.567	7388.732	1150.572	1465103.986	213.986
kin_afterCID_30	LT02B4_cell16	7907.765	3934.563	5619.937	18332.626	445.668	6576.102	3488.894	1860.239	1396.766	7388.339	1154.085	1465111.485	221.485
kin_afterCID_31	LT02B4_cell16	7841.477	3934.563	5574.533	18224.237	444.840	6517.971	3489.722	1844.840	1387.387	7330.697	1145.549	1465118.986	228.986
kin_afterCID_32	LT02B4_cell16	7863.971	3934.563	5591.417	18370.131	443.833	6528.152	3490.730	1855.110	1394.560	7382.864	1152.276	1465126.486	236.486
kin_afterCID_33	LT02B4_cell16	7792.479	3934.563	5540.501	18371.059	440.834	6457.548	3493.818	1822.575	1368.726	7312.965	1129.794	1465133.986	243.986
kin_afterCID_34	LT02B4_cell16	7732.340	3934.563	5496.473	18322.312	441.707	6393.131	3492.856	1828.906	1374.671	7334.228	1132.703	1465141.485	251.485
kin_afterCID_35	LT02B4_cell16	7786.287	3934.563	5536.941	18437.760	439.984	6445.218	3494.579	1832.460	1377.912	7347.502	1138.091	1465148.986	258.986
kin_afterCID_36	LT02B4_cell16	7840.836	3934.563	5574.233	18706.768	437.097	6482.864	3497.466	1839.092	1382.848	7396.296	1144.579	1465156.485	266.485
kin_afterCID_37	LT02B4_cell16	7723.316	3934.563	5490.683	18447.794	438.753	6377.306	3495.810	1839.091	1382.408	7384.526	1143.093	1465163.986	273.986
kin_afterCID_38	LT02B4_cell16	7813.584	3934.563	5553.245	18675.325	443.677	6432.897	3491.021	1852.963	1390.455	7424.592	1144.816	1465171.486	281.486
kin_afterCID_39	LT02B4_cell16	7764.357	3934.563	5520.134	18547.474	446.608	6383.654	3487.954	1836.825	1380.011	7319.930	1134.752	1465178.985	288.985
kin_afterCID_40	LT02B4_cell16	7823.271	3934.563	5560.507	18763.259	448.197	6416.857	3486.365	1866.739	1400.886	7452.942	1148.593	1465186.485	296.485
kin_afterCID_41	LT02B4_cell16	7781.452	3934.563	5531.245	18652.485	450.346	6376.337	3484.217	1845.323	1386.661	7324.497	1137.122	1465193.985	303.985
kin_afterCID_42	LT02B4_cell16	7814.669	3934.563	5555.635	18793.525	448.623	6401.747	3485.940	1838.579	1380.770	7311.456	1134.247	1465201.484	311.484
kin_afterCID_43	LT02B4_cell16	7696.295	3934.563	5472.063	18523.059	446.989	6308.671	3487.574	1865.042	1400.298	7402.395	1155.341	1465208.986	318.986
kin_afterCID_44	LT02B4_cell16	7741.455	3934.563	5502.711	18695.569	449.137	6329.890	3485.425	1827.815	1374.189	7194.129	1136.303	1465216.485	326.485
kin_afterCID_45	LT02B4_cell16	7780.800	3934.563	5531.405	18846.302	452.047	6344.377	3482.561	1845.846	1384.512	7262.665	1142.715	1465223.985	333.985
kin_afterCID_46	LT02B4_cell16	7702.344	3934.563	5476.254	18907.315	446.429	6268.274	3488.133	1828.086	1373.425	7255.039	1133.516	1465231.486	341.486
kin_afterCID_47	LT02B4_cell16	7825.043	3934.563	5560.576	19227.376	447.034	6363.485	3487.529	1838.081	1380.057	7270.405	1141.763	1465238.986	348.986
kin_afterCID_48	LT02B4_cell16	7757.584	3934.563	5513.573	18986.237	449.943	6307.711	3484.620	1831.082	1375.379	7223.839	1134.755	1465246.486	356.486
kin_afterCID_49	LT02B4_cell16	7764.727	3934.563	5518.790	19044.106	449.137	6311.248	3485.425	1850.411	1388.839	7281.404	1150.564	1465253.985	363.985
kin_afterCID_50	LT02B4_cell16	7743.171	3934.563	5504.568	19041.741	446.832	6295.579	3487.775	1846.884	1386.812	7240.848	1155.829	1465261.486	371.486
kin_afterCID_51	LT02B4_cell16	7796.701	3934.563	5542.565	19131.696	445.668	6348.779	3488.894	1850.093	1389.820	7225.554	1163.436	1465268.985	378.985
kin_afterCID_52	LT02B4_cell16	7733.908	3934.563	5497.141	18877.562	452.315	6286.439	3482.247	1832.248	1375.902	7121.375	1145.234	1465276.486	386.486
kin_afterCID_53	LT02B4_cell16	7719.728	3934.563	5486.039	18844.417	454.979	6265.101	3479.584	1838.350	1380.940	7134.981	1145.780	1465283.984	393.984
kin_afterCID_54	LT02B4_cell16	7687.765	3934.563	5464.118	18916.331	450.525	6235.786	3484.038	1854.188	1392.825	7258.483	1155.352	1465291.485	401.485
kin_afterCID_55	LT02B4_cell16	7709.274	3934.563	5480.059	18918.604	454.151	6246.595	3480.412	1845.827	1385.108	7208.868	1146.016	1465298.985	408.985
kin_afterCID_56	LT02B4_cell16	7752.230	3934.563	5509.472	19008.109	452.584	6289.202	3481.979	1828.994	1374.410	7084.859	1145.842	1465306.485	416.485
kin_afterCID_57	LT02B4_cell16	7782.311	3934.563	5531.210	19159.974	455.986	6290.881	3478.577	1840.991	1381.444	7138.274	1146.602	1465313.986	423.986
kin_afterCID_58	LT02B4_cell16	7730.417	3934.563	5495.553	19022.362	451.241	6267.621	3483.322	1846.804	1387.708	7152.814	1159.446	1465321.485	431.485
kin_afterCID_59	LT02B4_cell16	7762.499	3934.563	5517.698	19242.009	445.780	6295.700	3488.782	1846.231	1385.586	7224.288	1159.048	1465328.985	438.985
kin_afterCID_60	LT02B4_cell16	7755.217	3934.563	5512.947	19395.790	446.720	6264.301	3487.842	1851.994	1390.432	7272.692	1157.715	1465336.486	446.486
kin_afterCID_61	LT02B4_cell16	7709.636	3934.563	5481.540	19276.030	450.458	6214.224	3484.105	1840.324	1382.701	7175.048	1150.600	1465343.985	453.985
kin_afterCID_62	LT02B4_cell16	7794.959	3934.563	5541.211	19620.448	442.535	6296.348	3492.028	1843.055	1384.481	7216.816	1162.053	1465351.486	461.486
kin_afterCID_63	LT02B4_cell16	7833.655	3934.563	5568.858	19758.669	446.071	6308.747	3488.536	1847.282	1386.985	7229.402	1159.067	1465358.985	468.985
kin_afterCID_64	LT02B4_cell16	7744.535	3934.563	5505.227	19637.172	449.003	6212.548	3485.560	1851.134	1389.092	7196.819	1162.513	1465366.486	476.486
kin_afterCID_65	LT02B4_cell16	7804.064	3934.563	5547.232	19774.428	450.167	6257.354	3484.530	1837.240	1381.998	7077.105	1160.258	1465373.986	483.986
kin_afterCID_66	LT02B4_cell16	7775.670	3934.563	5528.581	19773.940	449.473	6228.250	3485.090	1849.220	1389.094	7173.225	1162.581	1465381.486	491.486
kin_afterCID_67	LT02B4_cell16	7799.891	3934.563	5544.814	19941.470	448.309	6238.563	3486.253	1860.916	1396.702	7255.013	1167.270	1465388.985	498.985
kin_afterCID_68	LT02B4_cell16	7701.040	3934.563	5475.779	19730.162	448.846	6152.081	3485.716	1848.303	1387.223	7213.215	1157.478	1465396.484	506.484
kin_afterCID_69	LT02B4_cell16	7716.930	3934.563	5487.331	19849.974	447.011	6161.797	3487.552	1841.382	1383.004	7174.760	1157.785	1465403.985	513.985
kin_afterCID_70	LT02B4_cell16	7754.933	3934.563	5512.719	20094.126	448.421	6167.747	3486.142	1844.080	1385.424	7222.437	1152.264	1465411.486	521.486
kin_afterCID_71	LT02B4_cell16	7653.635	3934.563	5442.867	19895.168	451.443	6067.026	3483.120	1860.608	1395.777	7312.292	1154.022	1465418.986	528.986
kin_afterCID_72	LT02B4_cell16	7789.459	3934.563	5539.179	20242.827	450.010	6181.115	3484.597	1859.349	1396.799	7287.074	1158.381	1465426.487	536.487
kin_afterCID_73	LT02B4_cell16	7721.552	3934.563	5491.558	20226.124	443.721	6132.094	3490.842	1852.190	1389.634	7333.789	1155.423	1465433.985	543.985
kin_afterCID_74	LT02B4_cell16	7617.453	3934.563	5418.437	20127.860	438.932	6046.310	3495.810	1848.722	1388.670	7399.902	1151.668	1465441.486	551.486
kin_afterCID_75	LT02B4_cell16	7694.271	3934.563	5471.321	20169.468	447.526	6093.205	3487.037	1853.604	1391.602	7320.132	1152.030	1465448.985	558.985
kin_afterCID_76	LT02B4_cell16	7585.745	3934.563	5396.580	19944.120	447.660	5999.136	3486.903	1835.173	1378.552	7235.415	1141.871	1465456.486	566.486
kin_afterCID_77	LT02B4_cell16	7604.152	3934.563	5409.061	19996.311	445.758	6020.830	3488.805	1843.876	1385.765	7252.202	1152.865	1465463.986	573.986
kin_afterCID_78	LT02B4_cell16	7660.531	3934.563	5448.309	20232.866	444.639	6058.734	3489.924	1825.587	1372.888	7182.261	1143.112	1465471.486	581.486
kin_afterCID_79	LT02B4_cell16	7687.338	3934.563	5466.787	20236.759	449.249	6069.745	3485.313	1842.147	1382.530	7234.470	1147.088	1465478.985	588.985
kin_afterCID_80	LT02B4_cell16	7670.128	3934.563	5455.089	20231.197	451.085	6043.563	3483.478	1848.966	1389.052	7235.051	1151.509	1465486.485	596.485
kin_afterCID_81	LT02B4_cell16	7699.302	3934.563	5474.556	20259.747	450.704	6074.367	3483.859	1859.869	1396.171	7255.754	1161.808	1465493.986	603.986
kin_afterCID_82	LT02B4_cell16	7750.298	3934.563	5511.546	20463.958	450.503	6105.926	3484.373	1821.879	1368.597	7107.212	1138.433	1465501.486	611.486
kin_afterCID_83	LT02B4_cell16	7568.503	3934.563	5382.956	19916.235	453.233	5960.831	3481.419	1859.154	1395.595	7215.010	1161.868	1465508.985	618.985
kin_afterCID_84	LT02B4_cell16	7692.864	3934.563	5471.529	20347.653	451.756	6051.407	3482.807	1850.679	1389.243	7187.475	1158.442	1465516.486	626.486
kin_afterCID_85	LT02B4_cell16	7679.611	3934.563	5463.401	20420.765	450.749	6031.113	3483.814	1832.776	1377.142	7121.650	1148.482	1465523.985	633.985
kin_afterCID_86	LT02B4_cell16	7763.800	3934.563	5521.241	20619.193	451.040	6099.308	3483.523	1823.643	1369.749	7078.363	1143.272	1465531.486	641.486
kin_afterCID_87	LT02B4_cell16	7632.648	3934.563	5430.133	20368.685	449.630	5989.431	3484.933	1842.218	1383.171	7182.189	1153.250	1465538.985	648.985
kin_afterCID_88	LT02B4_cell16	7691.402	3934.563	5469.619	20611.847	448.578	6028.535	3486.164	1854.257	1391.373	7253.601	1159.448	1465546.485	656.485
kin_afterCID_89	LT02B4_cell16	7653.084	3934.563	5442.992	20692.433	445.445	5988.391	3489.118	1848.845	1389.502	7268.888	1156.885	1465553.986	663.986
kin_afterCID_90	LT02B4_cell16	7635.342	3934.563	5430.631	20545.561	450.212	5967.217	3484.351	1842.492	1383.299	7210.822	1148.853	1465561.485	671.485
kin_afterCID_91	LT02B4_cell16	7630.584	3934.563	5428.216	20525.524	449.943	5965.556	3484.620	1851.713	1390.313	7221.336	1158.374	1465568.986	678.986
kin_afterCID_92	LT02B4_cell16	7691.062	3934.563	5469.463	20671.541	453.435	6000.289	3481.128	1865.138	1396.967	7287.427	1158.858	1465576.485	686.485
kin_afterCID_93	LT02B4_cell16	7686.812	3934.563	5466.535	20837.564	448.802	5993.615	3485.761	1859.495	1394.713	7309.376	1157.807	1465583.986	693.986
kin_afterCID_94	LT02B4_cell16	7700.578	3934.563	5475.716	20761.003	453.703	5997.999	3481.039	1859.581	1394.942	7254.295	1156.401	1465591.485	701.485
kin_afterCID_95	LT02B4_cell16	7690.424	3934.563	5468.637	20874.614	452.248	5978.192	3482.314	1834.141	1375.392	7185.709	1139.132	1465598.986	708.986
kin_afterCID_96	LT02B4_cell16	7649.657	3934.563	5440.798	20862.302	447.078	5955.861	3487.484	1854.312	1390.613	7301.536	1156.005	1465606.486	716.486
kin_afterCID_97	LT02B4_cell16	7633.988	3934.563	5428.905	20957.469	446.138	5929.967	3488.469	1854.208	1390.136	7337.691	1152.914	1465613.985	723.985
kin_afterCID_98	LT02B4_cell16	7657.930	3934.563	5445.405	21091.740	445.243	5943.753	3489.320	1862.933	1396.555	7398.622	1156.570	1465621.486	731.486
kin_afterCID_99	LT02B4_cell16	7543.753	3934.563	5366.292	20972.914	443.699	5836.868	3490.864	1866.528	1400.812	7420.216	1160.638	1465628.985	738.985
kin_afterCID_100	LT02B4_cell16	7635.700	3934.563	5429.572	21209.563	445.713	5901.590	3488.850	1853.856	1390.389	7350.294	1151.667	1465636.486	746.486
kin_afterCID_101	LT02B4_cell16	7588.904	3934.563	5398.451	21121.971	443.632	5869.105	3490.931	1839.399	1383.208	7270.834	1149.166	1465643.985	753.985
kin_afterCID_102	LT02B4_cell16	7636.219	3934.563	5430.661	21101.882	449.339	5899.886	3485.403	1865.474	1399.795	7324.049	1161.700	1465651.485	761.485
kin_afterCID_103	LT02B4_cell16	7679.441	3934.563	5460.621	21233.166	447.593	5939.663	3486.970	1856.228	1394.152	7304.174	1156.921	1465658.985	768.985
kin_afterCID_104	LT02B4_cell16	7525.873	3934.563	5353.299	20953.609	449.809	5792.633	3484.754	1838.598	1380.365	7244.751	1140.777	1465666.485	776.485
kin_afterCID_105	LT02B4_cell16	7547.337	3934.563	5368.581	21194.097	446.295	5801.346	3488.268	1846.101	1386.865	7337.504	1143.521	1465673.986	783.986
kin_afterCID_106	LT02B4_cell16	7654.090	3934.563	5442.794	21563.039	443.542	5886.925	3491.021	1868.902	1401.527	7474.747	1156.667	1465681.486	791.486
kin_afterCID_107	LT02B4_cell16	7627.838	3934.563	5425.130	21427.649	447.817	5854.951	3487.104	1875.241	1404.460	7462.360	1157.627	1465688.989	798.989
kin_afterCID_108	LT02B4_cell16	7694.763	3934.563	5470.525	21625.099	446.653	5910.879	3487.910	1857.962	1394.123	7360.327	1153.343	1465696.489	806.489
kin_afterCID_109	LT02B4_cell16	7597.783	3934.563	5403.646	21273.570	446.608	5846.393	3488.178	1854.326	1390.184	7317.743	1154.748	1465703.985	813.985
kin_afterCID_110	LT02B4_cell16	7615.433	3934.563	5415.997	21263.535	450.704	5849.789	3483.859	1878.824	1407.120	7390.168	1165.826	1465711.485	821.485
kin_afterCID_111	LT02B4_cell16	7622.980	3934.563	5423.358	21258.003	451.555	5855.268	3483.008	1870.845	1402.702	7318.859	1164.537	1465718.985	828.985
kin_afterCID_112	LT02B4_cell16	7596.533	3934.563	5403.060	21158.050	452.517	5833.623	3482.404	1869.650	1401.981	7284.481	1165.926	1465726.485	836.485
kin_afterCID_113	LT02B4_cell16	7618.852	3934.563	5418.763	21294.877	454.912	5830.919	3479.651	1872.188	1401.984	7327.823	1158.946	1465733.985	843.985
kin_afterCID_114	LT02B4_cell16	7581.048	3934.563	5392.843	21314.210	453.636	5791.336	3480.927	1856.948	1393.099	7263.535	1152.359	1465741.485	851.485
kin_afterCID_115	LT02B4_cell16	7520.465	3934.563	5350.897	21021.078	460.731	5729.893	3473.832	1844.655	1383.616	7159.129	1139.802	1465748.985	858.985
kin_afterCID_116	LT02B4_cell16	7677.543	3934.563	5460.218	21588.963	459.455	5837.893	3475.376	1875.635	1405.587	7343.776	1152.642	1465756.486	866.486
kin_afterCID_117	LT02B4_cell16	7571.979	3934.563	5386.062	21280.212	459.097	5761.170	3475.466	1866.997	1401.260	7290.963	1150.510	1465763.986	873.986
kin_afterCID_118	LT02B4_cell16	7582.472	3934.563	5394.649	21301.906	460.619	5763.379	3473.944	1871.762	1403.169	7307.054	1151.083	1465771.485	881.485
kin_afterCID_119	LT02B4_cell16	7623.653	3934.563	5422.204	21428.478	458.493	5802.800	3476.070	1882.607	1411.402	7337.520	1163.106	1465778.985	888.985
0	0	0.000	0.000	0.000	0.000	0.000	0.000	0.000	0.000	0.000	0.000	0.000	1465786.485	896.485
