# Supplementary material for: Mandipropamid as a chemical inducer of proximity for in vivo applications
Source: Nat Chem Biol. 2021 Dec 21;18(1):64–9. doi: 10.1038/s41589-021-00922-3 (PMC8709788; doi:10.1038/s41589-021-00922-3)
Supplement: Source Data Fig. 2 — Single-cell trajectories, luminescence intensities of luciferase assay and two-color RICS binding efficiencies. [file 41589_2021_922_MOESM21_ESM.zip › Figure_02/Figure_02bcd/Single-Cell Trajectories/ABA_5uM/exp02_ABA_LT03B2_cell34_intensities.csv]

name	cellID	ff_488nm_cell	area_cell	fullframe_488nm	ff_488nm_mito	area_mito	ff_488nm_cyto	area_cyto	ff_561nm_tf_cell	fullframe_561nm	ff_561nm_tf_mito	ff_561nm_tf_cyto	FrameTimeAbs	FrameTimeRel
t0_	LT03B2_cell34	7241.643	3031.588	4202.799	11904.510	449.965	6428.926	2581.623	1681.923	1062.797	4893.170	1122.217	1635461.000	-61.000
tend_	LT03B2_cell34	6717.304	3031.588	3913.963	14573.598	444.549	5367.171	2587.128	1624.782	1030.805	4783.325	1082.016	1636436.000	914.000
kin_afterCID_1	LT03B2_cell34	7968.687	3031.588	4592.429	13340.577	454.576	7021.104	2577.012	1752.875	1101.125	5149.348	1153.749	1635530.078	4.078
kin_afterCID_2	LT03B2_cell34	7816.046	3031.588	4508.237	13064.027	454.285	6891.017	2577.303	1735.422	1089.942	5110.165	1140.577	1635537.515	11.515
kin_afterCID_3	LT03B2_cell34	7766.459	3031.588	4484.819	13005.124	453.076	6845.960	2578.512	1706.869	1076.402	5006.565	1127.071	1635545.014	19.014
kin_afterCID_4	LT03B2_cell34	7728.847	3031.588	4465.438	12976.951	454.397	6803.529	2577.191	1689.317	1065.367	4950.033	1114.405	1635552.513	26.513
kin_afterCID_5	LT03B2_cell34	7629.403	3031.588	4409.547	12813.325	452.897	6718.947	2578.691	1674.168	1058.146	4899.330	1107.730	1635560.013	34.013
kin_afterCID_6	LT03B2_cell34	7639.650	3031.588	4417.306	12867.356	457.418	6710.710	2574.170	1697.760	1073.132	4946.693	1120.440	1635567.513	41.513
kin_afterCID_7	LT03B2_cell34	7743.851	3031.588	4477.663	13073.566	458.604	6793.891	2572.984	1688.516	1065.349	4908.886	1114.522	1635575.013	49.013
kin_afterCID_8	LT03B2_cell34	7707.126	3031.588	4457.163	12958.549	460.641	6766.219	2570.947	1688.819	1067.944	4887.846	1115.643	1635582.512	56.512
kin_afterCID_9	LT03B2_cell34	7677.593	3031.588	4440.255	12893.797	450.077	6768.166	2581.511	1678.703	1061.761	4900.369	1117.017	1635590.012	64.012
kin_afterCID_10	LT03B2_cell34	7659.295	3031.588	4431.397	12887.917	449.361	6749.406	2582.227	1669.593	1056.034	4889.541	1109.255	1635597.512	71.512
kin_afterCID_11	LT03B2_cell34	7587.041	3031.588	4390.079	12791.150	455.091	6667.831	2576.497	1691.731	1065.830	4943.368	1117.390	1635605.012	79.012
kin_afterCID_12	LT03B2_cell34	7533.902	3031.588	4360.639	12737.404	450.816	6624.459	2580.996	1691.898	1068.057	4951.452	1122.502	1635612.511	86.511
kin_afterCID_13	LT03B2_cell34	7713.150	3031.588	4462.707	13024.651	453.614	6778.552	2577.974	1687.421	1067.918	4905.891	1121.107	1635620.011	94.011
kin_afterCID_14	LT03B2_cell34	7639.960	3031.588	4421.784	13031.945	451.778	6695.711	2579.810	1679.158	1061.168	4950.364	1106.301	1635627.511	101.511
kin_afterCID_15	LT03B2_cell34	7590.512	3031.588	4395.285	12975.280	447.101	6658.980	2584.487	1671.240	1056.706	4920.599	1109.120	1635635.011	109.011
kin_afterCID_16	LT03B2_cell34	7494.447	3031.588	4339.276	12893.796	449.854	6553.639	2581.734	1674.182	1060.253	4913.957	1109.668	1635642.511	116.511
kin_afterCID_17	LT03B2_cell34	7515.257	3031.588	4350.719	12984.408	446.385	6570.904	2585.203	1657.558	1048.149	4890.814	1099.275	1635650.010	124.010
kin_afterCID_18	LT03B2_cell34	7483.946	3031.588	4334.003	13038.664	452.808	6508.593	2578.780	1691.931	1068.683	4993.215	1112.258	1635657.510	131.510
kin_afterCID_19	LT03B2_cell34	7652.936	3031.588	4432.496	13325.080	456.277	6647.982	2575.311	1686.108	1066.464	4954.501	1107.035	1635665.010	139.010
kin_afterCID_20	LT03B2_cell34	7629.345	3031.588	4416.905	13333.335	454.710	6622.831	2576.878	1676.545	1060.168	4931.589	1102.167	1635672.510	146.510
kin_afterCID_21	LT03B2_cell34	7571.474	3031.588	4383.664	13239.201	452.853	6576.163	2578.735	1672.960	1058.840	4913.103	1103.957	1635680.009	154.009
kin_afterCID_22	LT03B2_cell34	7573.108	3031.588	4385.278	13204.978	455.605	6577.018	2575.983	1665.527	1053.634	4876.182	1097.669	1635687.509	161.509
kin_afterCID_23	LT03B2_cell34	7509.300	3031.588	4347.325	13164.983	451.487	6519.622	2580.101	1663.016	1051.885	4876.657	1100.667	1635695.009	169.009
kin_afterCID_24	LT03B2_cell34	7467.704	3031.588	4325.313	13098.417	452.002	6481.074	2579.586	1661.845	1054.846	4829.640	1106.775	1635702.509	176.509
kin_afterCID_25	LT03B2_cell34	7428.102	3031.588	4302.221	13122.574	451.734	6430.997	2579.854	1684.165	1064.026	4946.411	1112.944	1635710.008	184.008
kin_afterCID_26	LT03B2_cell34	7616.108	3031.588	4409.882	13580.689	453.905	6565.804	2577.683	1678.862	1063.038	4926.141	1107.048	1635717.508	191.508
kin_afterCID_27	LT03B2_cell34	7606.337	3031.588	4403.538	13480.181	450.256	6581.775	2581.332	1666.060	1053.134	4893.266	1103.145	1635725.008	199.008
kin_afterCID_28	LT03B2_cell34	7601.847	3031.588	4404.056	13576.527	453.748	6550.192	2577.840	1668.917	1060.001	4893.750	1101.286	1635732.508	206.508
kin_afterCID_29	LT03B2_cell34	7534.302	3031.588	4365.435	13488.048	457.306	6476.559	2574.326	1667.478	1058.214	4888.247	1095.320	1635740.008	214.008
kin_afterCID_30	LT03B2_cell34	7513.002	3031.588	4352.605	13496.532	455.337	6455.449	2576.251	1659.407	1055.703	4831.873	1098.693	1635747.507	221.507
kin_afterCID_31	LT03B2_cell34	7501.782	3031.588	4349.162	13419.238	456.344	6453.184	2575.244	1692.536	1073.783	4924.394	1119.837	1635755.007	229.007
kin_afterCID_32	LT03B2_cell34	7617.652	3031.588	4414.342	13662.456	457.508	6543.270	2574.080	1690.150	1074.772	4911.404	1117.616	1635762.507	236.507
kin_afterCID_33	LT03B2_cell34	7586.630	3031.588	4393.628	13627.911	459.970	6506.063	2571.618	1681.865	1066.489	4877.466	1110.288	1635770.007	244.007
kin_afterCID_34	LT03B2_cell34	7526.829	3031.588	4363.130	13489.309	459.164	6462.558	2572.424	1673.612	1062.378	4851.114	1106.445	1635777.506	251.506
kin_afterCID_35	LT03B2_cell34	7510.493	3031.588	4351.469	13506.698	460.596	6436.265	2570.992	1668.566	1060.659	4827.636	1102.615	1635785.006	259.006
kin_afterCID_36	LT03B2_cell34	7482.829	3031.588	4337.018	13526.052	459.276	6403.836	2572.312	1667.989	1061.065	4823.267	1104.627	1635792.506	266.506
kin_afterCID_37	LT03B2_cell34	7452.791	3031.588	4319.461	13534.234	460.798	6362.731	2570.790	1657.623	1053.138	4781.146	1097.751	1635800.006	274.006
kin_afterCID_38	LT03B2_cell34	7435.845	3031.588	4309.856	13565.423	463.394	6329.850	2568.194	1682.129	1065.928	4876.852	1105.687	1635807.505	281.505
kin_afterCID_39	LT03B2_cell34	7587.500	3031.588	4399.038	13858.928	464.849	6451.715	2566.739	1680.980	1067.804	4858.732	1105.474	1635815.005	289.005
kin_afterCID_40	LT03B2_cell34	7549.126	3031.588	4378.291	13772.575	464.446	6423.183	2567.142	1673.194	1060.532	4828.108	1102.408	1635822.510	296.510
kin_afterCID_41	LT03B2_cell34	7453.844	3031.588	4321.408	13716.009	458.470	6337.612	2573.342	1661.756	1057.018	4788.796	1104.594	1635830.010	304.010
kin_afterCID_42	LT03B2_cell34	7533.186	3031.588	4369.134	13902.750	465.028	6379.103	2566.560	1669.979	1059.597	4796.817	1103.437	1635837.510	311.510
kin_afterCID_43	LT03B2_cell34	7436.233	3031.588	4310.969	13735.680	461.223	6305.869	2570.365	1657.224	1054.289	4753.784	1101.581	1635845.009	319.009
kin_afterCID_44	LT03B2_cell34	7485.577	3031.588	4337.897	13850.118	465.005	6332.469	2566.583	1673.405	1062.760	4801.910	1106.592	1635852.509	326.509
kin_afterCID_45	LT03B2_cell34	7421.709	3031.588	4303.908	13697.749	466.124	6281.402	2565.464	1686.894	1069.252	4817.371	1118.111	1635860.014	334.014
kin_afterCID_46	LT03B2_cell34	7538.177	3031.588	4370.595	13947.445	463.170	6382.375	2568.418	1679.471	1065.349	4788.881	1118.742	1635867.514	341.514
kin_afterCID_47	LT03B2_cell34	7529.489	3031.588	4364.970	13985.594	460.529	6373.069	2571.059	1675.290	1063.207	4759.300	1122.881	1635875.014	349.014
kin_afterCID_48	LT03B2_cell34	7464.643	3031.588	4323.347	13930.739	460.216	6307.362	2571.372	1661.025	1052.033	4743.315	1109.367	1635882.513	356.513
kin_afterCID_49	LT03B2_cell34	7442.832	3031.588	4309.265	13897.361	463.125	6279.001	2568.463	1656.347	1049.439	4718.980	1104.117	1635890.013	364.013
kin_afterCID_50	LT03B2_cell34	7464.400	3031.588	4323.850	13999.831	460.462	6293.972	2571.126	1649.896	1043.770	4745.308	1095.540	1635897.513	371.513
kin_afterCID_51	LT03B2_cell34	7424.564	3031.588	4299.115	13943.102	465.811	6241.138	2565.777	1649.116	1046.003	4699.487	1095.328	1635905.013	379.013
kin_afterCID_52	LT03B2_cell34	7368.411	3031.588	4269.771	13930.207	468.519	6168.940	2563.069	1671.758	1056.795	4781.404	1103.327	1635912.512	386.512
kin_afterCID_53	LT03B2_cell34	7504.474	3031.588	4345.432	14275.927	467.243	6270.662	2564.345	1670.022	1056.624	4784.565	1102.528	1635920.012	394.012
kin_afterCID_54	LT03B2_cell34	7482.495	3031.588	4332.976	14225.460	463.282	6266.170	2568.306	1666.507	1054.118	4775.631	1105.670	1635927.512	401.512
kin_afterCID_55	LT03B2_cell34	7449.376	3031.588	4316.545	14319.894	461.984	6213.790	2569.783	1656.249	1049.505	4761.245	1097.997	1635935.012	409.012
kin_afterCID_56	LT03B2_cell34	7443.727	3031.588	4312.495	14339.343	466.214	6190.564	2565.374	1650.098	1044.480	4719.113	1092.356	1635942.512	416.512
kin_afterCID_57	LT03B2_cell34	7390.829	3031.588	4283.997	14284.136	468.609	6130.474	2562.979	1644.903	1041.681	4718.992	1082.844	1635950.011	424.011
kin_afterCID_58	LT03B2_cell34	7380.558	3031.588	4275.474	14342.866	464.871	6119.580	2566.717	1676.654	1061.447	4826.816	1106.112	1635957.511	431.511
kin_afterCID_59	LT03B2_cell34	7511.441	3031.588	4351.283	14642.239	465.654	6217.375	2565.934	1673.161	1060.109	4801.705	1105.407	1635965.011	439.011
kin_afterCID_60	LT03B2_cell34	7477.822	3031.588	4331.758	14573.562	465.856	6189.460	2565.732	1657.833	1048.837	4756.235	1095.261	1635972.511	446.511
kin_afterCID_61	LT03B2_cell34	7470.925	3031.588	4323.902	14575.281	467.020	6177.189	2564.568	1655.114	1048.995	4738.217	1093.667	1635980.010	454.010
kin_afterCID_62	LT03B2_cell34	7417.450	3031.588	4297.728	14472.386	465.923	6136.278	2565.665	1649.075	1044.836	4734.675	1088.732	1635987.510	461.510
kin_afterCID_63	LT03B2_cell34	7339.702	3031.588	4253.319	14298.654	466.013	6075.674	2565.575	1650.729	1046.059	4742.670	1089.107	1635995.010	469.010
kin_afterCID_64	LT03B2_cell34	7385.533	3031.588	4278.205	14456.714	466.259	6100.319	2565.329	1643.694	1041.827	4733.060	1082.190	1636002.510	476.510
kin_afterCID_65	LT03B2_cell34	7355.635	3031.588	4262.242	14401.979	472.011	6055.492	2559.936	1674.026	1059.236	4810.419	1095.597	1636010.009	484.009
kin_afterCID_66	LT03B2_cell34	7482.440	3031.588	4334.639	14712.384	467.803	6163.223	2563.785	1669.844	1055.892	4817.964	1095.420	1636017.509	491.509
kin_afterCID_67	LT03B2_cell34	7457.733	3031.588	4319.756	14712.144	465.207	6142.728	2566.381	1664.235	1052.937	4809.016	1094.182	1636025.009	499.009
kin_afterCID_68	LT03B2_cell34	7443.067	3031.588	4312.328	14734.751	464.312	6124.310	2567.276	1656.417	1048.961	4799.750	1087.922	1636032.509	506.509
kin_afterCID_69	LT03B2_cell34	7375.532	3031.588	4274.028	14631.970	463.036	6067.405	2568.552	1653.623	1047.507	4815.029	1083.713	1636040.009	514.009
kin_afterCID_70	LT03B2_cell34	7307.858	3031.588	4235.330	14552.255	464.759	5996.161	2566.829	1649.804	1046.624	4809.716	1077.659	1636047.508	521.508
kin_afterCID_71	LT03B2_cell34	7377.151	3031.588	4276.775	14642.183	466.147	6056.988	2565.486	1679.816	1063.925	4872.186	1099.750	1636055.008	529.008
kin_afterCID_72	LT03B2_cell34	7281.138	3031.588	4220.051	14513.689	465.162	5970.073	2566.515	1673.974	1059.623	4881.088	1092.674	1636062.508	536.508
kin_afterCID_73	LT03B2_cell34	7433.030	3031.588	4305.346	14807.486	464.938	6096.930	2566.784	1667.328	1056.601	4844.044	1091.861	1636070.008	544.008
kin_afterCID_74	LT03B2_cell34	7413.472	3031.588	4295.725	14840.825	464.647	6069.031	2566.941	1661.144	1050.834	4848.210	1084.246	1636077.507	551.507
kin_afterCID_75	LT03B2_cell34	7353.102	3031.588	4260.980	14786.285	458.940	6026.988	2572.693	1658.865	1051.027	4848.950	1089.772	1636085.007	559.007
kin_afterCID_76	LT03B2_cell34	7369.987	3031.588	4272.493	14836.745	458.000	6041.190	2573.588	1658.034	1051.106	4837.712	1092.173	1636092.507	566.507
kin_afterCID_77	LT03B2_cell34	7355.636	3031.588	4262.178	14829.448	460.261	6017.844	2571.327	1651.113	1046.317	4801.662	1087.173	1636100.007	574.007
kin_afterCID_78	LT03B2_cell34	7298.580	3031.588	4231.652	14726.676	457.597	5978.032	2573.991	1678.854	1061.034	4911.405	1104.179	1636107.506	581.506
kin_afterCID_79	LT03B2_cell34	7428.635	3031.588	4305.532	15079.339	460.775	6057.374	2570.813	1675.296	1059.510	4907.595	1095.960	1636115.006	589.006
kin_afterCID_80	LT03B2_cell34	7409.368	3031.588	4292.743	15100.221	461.514	6027.785	2570.343	1669.726	1055.597	4901.786	1089.298	1636122.506	596.506
kin_afterCID_81	LT03B2_cell34	7398.520	3031.588	4286.398	15099.365	455.337	6037.442	2576.251	1662.447	1050.423	4889.736	1092.043	1636130.006	604.006
kin_afterCID_82	LT03B2_cell34	7330.275	3031.588	4250.096	15000.036	456.971	5968.036	2575.154	1656.589	1047.121	4868.950	1086.350	1636137.506	611.506
kin_afterCID_83	LT03B2_cell34	7331.743	3031.588	4249.357	15010.390	454.128	5978.825	2577.460	1650.234	1045.735	4827.838	1090.365	1636145.005	619.005
kin_afterCID_84	LT03B2_cell34	7324.996	3031.588	4246.065	14983.085	458.425	5960.485	2573.252	1677.138	1058.515	4912.236	1100.772	1636152.505	626.505
kin_afterCID_85	LT03B2_cell34	7276.609	3031.588	4219.624	14935.038	460.440	5905.061	2571.193	1673.927	1060.022	4879.723	1099.828	1636160.005	634.005
kin_afterCID_86	LT03B2_cell34	7402.375	3031.588	4290.244	15183.567	460.082	6010.202	2571.506	1666.637	1053.205	4865.574	1094.299	1636167.505	641.505
kin_afterCID_87	LT03B2_cell34	7426.909	3031.588	4303.420	15309.807	464.804	5999.441	2566.784	1656.505	1048.669	4832.881	1081.314	1636175.004	649.004
kin_afterCID_88	LT03B2_cell34	7383.106	3031.588	4277.767	15199.510	462.230	5976.662	2569.492	1654.408	1046.341	4818.018	1085.246	1636182.504	656.504
kin_afterCID_89	LT03B2_cell34	7305.178	3031.588	4234.560	15117.756	461.201	5903.379	2570.387	1651.870	1046.352	4829.262	1081.756	1636190.004	664.004
kin_afterCID_90	LT03B2_cell34	7288.361	3031.588	4225.061	15137.628	460.708	5881.752	2570.880	1648.933	1044.187	4852.993	1074.757	1636197.504	671.504
kin_afterCID_91	LT03B2_cell34	7427.961	3031.588	4303.131	15387.733	462.253	5995.823	2569.380	1672.284	1056.220	4902.355	1091.154	1636205.003	679.003
kin_afterCID_92	LT03B2_cell34	7389.643	3031.588	4283.705	15318.475	466.997	5945.622	2564.725	1670.349	1056.058	4879.625	1085.943	1636212.503	686.503
kin_afterCID_93	LT03B2_cell34	7365.461	3031.588	4269.592	15277.083	463.483	5937.082	2568.373	1659.634	1048.960	4864.090	1081.269	1636220.003	694.003
kin_afterCID_94	LT03B2_cell34	7381.777	3031.588	4280.178	15303.213	460.529	5962.886	2571.059	1658.545	1050.118	4853.904	1086.191	1636227.503	701.503
kin_afterCID_95	LT03B2_cell34	7339.357	3031.588	4253.977	15166.097	461.850	5932.686	2569.738	1650.344	1044.937	4803.453	1083.648	1636235.003	709.003
kin_afterCID_96	LT03B2_cell34	7342.095	3031.588	4257.678	15260.310	458.806	5930.034	2572.782	1647.924	1045.106	4810.620	1083.918	1636242.502	716.502
kin_afterCID_97	LT03B2_cell34	7265.870	3031.588	4212.414	15127.266	459.791	5860.396	2571.797	1678.324	1062.819	4909.857	1100.585	1636250.002	724.002
kin_afterCID_98	LT03B2_cell34	7442.985	3031.588	4313.320	15532.185	463.282	5983.820	2568.306	1664.287	1052.406	4871.813	1085.699	1636257.502	731.502
kin_afterCID_99	LT03B2_cell34	7349.168	3031.588	4260.130	15339.711	461.559	5914.124	2570.029	1664.730	1054.161	4856.333	1091.541	1636265.002	739.002
kin_afterCID_100	LT03B2_cell34	7302.928	3031.588	4234.508	15272.322	459.791	5878.145	2571.797	1660.040	1051.403	4869.598	1086.229	1636272.501	746.501
kin_afterCID_101	LT03B2_cell34	7321.078	3031.588	4246.623	15413.376	459.433	5875.650	2572.155	1650.521	1045.019	4871.050	1075.277	1636280.001	754.001
kin_afterCID_102	LT03B2_cell34	7263.248	3031.588	4213.949	15303.428	454.755	5844.331	2576.833	1649.217	1045.185	4842.025	1085.755	1636287.501	761.501
kin_afterCID_103	LT03B2_cell34	7229.563	3031.588	4195.525	15247.096	454.240	5816.527	2577.348	1672.267	1055.461	4920.763	1099.742	1636295.001	769.001
kin_afterCID_104	LT03B2_cell34	7199.156	3031.588	4176.471	15197.136	455.315	5785.643	2576.273	1662.959	1051.027	4891.276	1092.406	1636302.500	776.500
kin_afterCID_105	LT03B2_cell34	7358.504	3031.588	4264.737	15500.524	461.245	5897.426	2570.343	1661.581	1050.975	4858.935	1087.819	1636310.000	784.000
kin_afterCID_106	LT03B2_cell34	7308.562	3031.588	4238.939	15370.964	459.970	5866.489	2571.618	1651.545	1045.065	4826.246	1083.706	1636317.516	791.516
kin_afterCID_107	LT03B2_cell34	7266.745	3031.588	4215.175	15273.424	456.053	5848.745	2575.669	1651.973	1047.565	4806.650	1093.350	1636325.015	799.015
kin_afterCID_108	LT03B2_cell34	7269.214	3031.588	4216.203	15346.216	454.307	5845.373	2577.325	1640.875	1039.263	4787.205	1086.253	1636332.515	806.515
kin_afterCID_109	LT03B2_cell34	7208.835	3031.588	4181.427	15258.307	455.113	5786.962	2576.475	1669.208	1055.398	4878.518	1102.310	1636340.015	814.015
kin_afterCID_110	LT03B2_cell34	7183.792	3031.588	4169.839	15259.268	457.374	5748.982	2574.214	1666.573	1054.916	4873.235	1096.829	1636347.515	821.515
kin_afterCID_111	LT03B2_cell34	7331.263	3031.588	4252.664	15593.755	455.964	5868.551	2575.624	1660.732	1052.053	4860.946	1094.198	1636355.014	829.014
kin_afterCID_112	LT03B2_cell34	7296.910	3031.588	4232.449	15553.138	455.941	5835.392	2575.647	1651.579	1045.446	4843.745	1086.502	1636362.514	836.514
kin_afterCID_113	LT03B2_cell34	7267.029	3031.588	4217.973	15511.680	455.426	5809.499	2576.162	1649.062	1045.945	4833.637	1086.077	1636370.014	844.014
kin_afterCID_114	LT03B2_cell34	7185.019	3031.588	4169.418	15288.936	459.007	5739.095	2572.581	1642.654	1041.363	4798.373	1079.601	1636377.514	851.514
kin_afterCID_115	LT03B2_cell34	7228.260	3031.588	4191.967	15458.101	463.797	5741.778	2567.791	1664.750	1053.127	4870.840	1085.663	1636385.014	859.014
kin_afterCID_116	LT03B2_cell34	7183.520	3031.588	4168.351	15384.272	454.218	5738.277	2577.370	1663.128	1052.817	4890.056	1094.436	1636392.513	866.513
kin_afterCID_117	LT03B2_cell34	7270.999	3031.588	4218.251	15546.203	454.822	5810.351	2576.766	1653.022	1045.220	4871.595	1084.915	1636400.013	874.013
kin_afterCID_118	LT03B2_cell34	7299.885	3031.588	4235.382	15631.563	451.308	5842.618	2580.280	1656.786	1051.299	4874.311	1094.019	1636407.513	881.513
kin_afterCID_119	LT03B2_cell34	7244.213	3031.588	4201.270	15645.912	452.204	5771.273	2579.384	1647.417	1043.689	4868.343	1082.742	1636415.013	889.013
kin_afterCID_120	LT03B2_cell34	7222.206	3031.588	4189.787	15527.916	450.704	5771.766	2580.884	1640.830	1040.969	4816.492	1086.259	1636422.512	896.512
