# Supplementary material for: Mandipropamid as a chemical inducer of proximity for in vivo applications
Source: Nat Chem Biol. 2021 Dec 21;18(1):64–9. doi: 10.1038/s41589-021-00922-3 (PMC8709788; doi:10.1038/s41589-021-00922-3)
Supplement: Source Data Fig. 2 — Single-cell trajectories, luminescence intensities of luciferase assay and two-color RICS binding efficiencies. [file 41589_2021_922_MOESM21_ESM.zip › Figure_02/Figure_02bcd/Single-Cell Trajectories/ABA_5uM/exp02_ABA_LT03B3_cell29_intensities.csv]

name	cellID	ff_488nm_cell	area_cell	fullframe_488nm	ff_488nm_mito	area_mito	ff_488nm_cyto	area_cyto	ff_561nm_tf_cell	fullframe_561nm	ff_561nm_tf_mito	ff_561nm_tf_cyto	FrameTimeAbs	FrameTimeRel
t0_	LT03B3_cell29	6372.390	3536.409	4199.199	7465.259	676.414	6113.917	2859.995	2036.106	1392.356	4454.324	1464.176	1634444.000	-61.000
tend_	LT03B3_cell29	6059.317	3536.409	4008.775	8436.983	635.099	5538.844	2901.310	2015.467	1381.898	4508.442	1469.752	1635411.000	906.000
kin_afterCID_1	LT03B3_cell29	6891.052	3536.409	4524.123	8432.915	690.022	6517.273	2846.387	2119.308	1446.629	4623.962	1512.129	1634513.078	4.078
kin_afterCID_2	LT03B3_cell29	6869.462	3536.409	4515.036	8404.361	682.256	6501.712	2854.601	2105.964	1437.510	4621.289	1504.595	1634520.500	11.500
kin_afterCID_3	LT03B3_cell29	6894.118	3536.409	4534.470	8442.915	674.691	6528.967	2861.718	2083.260	1424.035	4571.571	1496.605	1634527.999	18.999
kin_afterCID_4	LT03B3_cell29	6746.799	3536.409	4439.103	8237.931	680.376	6391.575	2856.033	2066.792	1412.600	4539.596	1477.711	1634535.499	26.499
kin_afterCID_5	LT03B3_cell29	6729.950	3536.409	4429.972	8230.393	682.614	6371.052	2853.795	2055.747	1407.506	4518.920	1466.569	1634543.015	34.015
kin_afterCID_6	LT03B3_cell29	6699.687	3536.409	4411.604	8182.257	687.515	6341.341	2849.207	2085.214	1425.330	4595.698	1479.279	1634550.514	41.514
kin_afterCID_7	LT03B3_cell29	6782.047	3536.409	4463.924	8251.915	679.033	6432.745	2857.376	2070.635	1414.753	4561.995	1478.582	1634558.014	49.014
kin_afterCID_8	LT03B3_cell29	6723.619	3536.409	4426.137	8180.624	680.241	6375.936	2856.526	2057.830	1407.354	4526.131	1469.875	1634565.514	56.514
kin_afterCID_9	LT03B3_cell29	6740.790	3536.409	4437.410	8288.283	687.426	6367.398	2848.983	2046.111	1399.713	4503.362	1453.206	1634573.014	64.014
kin_afterCID_10	LT03B3_cell29	6634.435	3536.409	4369.056	8107.632	687.918	6278.234	2848.715	2035.010	1392.616	4489.366	1442.230	1634580.513	71.513
kin_afterCID_11	LT03B3_cell29	6641.906	3536.409	4373.614	8166.455	689.216	6272.861	2847.193	2028.668	1389.910	4473.562	1436.836	1634588.013	79.013
kin_afterCID_12	LT03B3_cell29	6618.896	3536.409	4358.450	8068.860	691.745	6266.305	2844.664	2063.813	1412.800	4530.339	1464.021	1634595.513	86.513
kin_afterCID_13	LT03B3_cell29	6557.027	3536.409	4318.771	8022.783	689.216	6202.214	2847.193	2051.129	1403.752	4484.916	1461.986	1634603.013	94.013
kin_afterCID_14	LT03B3_cell29	6673.743	3536.409	4394.727	8246.240	691.767	6291.339	2844.641	2045.311	1399.390	4476.398	1454.112	1634610.512	101.512
kin_afterCID_15	LT03B3_cell29	6651.378	3536.409	4380.463	8172.730	691.051	6281.887	2845.358	2033.633	1391.954	4450.586	1446.629	1634618.012	109.012
kin_afterCID_16	LT03B3_cell29	6623.213	3536.409	4360.258	8117.505	689.216	6261.492	2847.193	2029.778	1390.534	4442.759	1445.671	1634625.512	116.512
kin_afterCID_17	LT03B3_cell29	6584.246	3536.409	4332.491	8073.639	685.076	6226.397	2851.333	2021.928	1385.855	4448.413	1438.929	1634633.012	124.012
kin_afterCID_18	LT03B3_cell29	6549.243	3536.409	4313.008	8124.297	685.971	6170.200	2850.438	2012.548	1379.350	4415.945	1434.159	1634640.512	131.512
kin_afterCID_19	LT03B3_cell29	6544.198	3536.409	4309.713	8085.343	689.619	6170.865	2846.790	2047.805	1402.769	4486.764	1456.981	1634648.011	139.011
kin_afterCID_20	LT03B3_cell29	6700.388	3536.409	4410.808	8310.354	694.386	6307.029	2842.023	2042.017	1397.179	4456.806	1452.016	1634655.511	146.511
kin_afterCID_21	LT03B3_cell29	6665.141	3536.409	4388.103	8217.924	698.884	6282.690	2837.524	2030.408	1389.746	4414.264	1443.262	1634663.011	154.011
kin_afterCID_22	LT03B3_cell29	6615.085	3536.409	4353.952	8137.227	695.818	6242.228	2840.590	2028.898	1390.481	4401.377	1447.747	1634670.511	161.511
kin_afterCID_23	LT03B3_cell29	6635.177	3536.409	4368.771	8191.500	692.528	6256.189	2843.880	2017.819	1382.498	4386.474	1441.016	1634678.010	169.010
kin_afterCID_24	LT03B3_cell29	6582.541	3536.409	4335.606	8119.521	691.297	6209.090	2845.111	2013.711	1380.611	4370.289	1441.117	1634685.510	176.510
kin_afterCID_25	LT03B3_cell29	6563.222	3536.409	4321.241	8116.394	694.431	6183.708	2841.978	2049.997	1404.064	4453.155	1462.791	1634693.010	184.010
kin_afterCID_26	LT03B3_cell29	6535.122	3536.409	4303.155	7969.772	689.059	6187.936	2847.349	2039.832	1396.226	4448.459	1456.944	1634700.510	191.510
kin_afterCID_27	LT03B3_cell29	6638.103	3536.409	4371.321	8177.118	690.648	6264.593	2845.760	2036.246	1394.635	4435.021	1454.079	1634708.009	199.009
kin_afterCID_28	LT03B3_cell29	6602.635	3536.409	4348.652	8124.900	683.934	6237.643	2852.475	2030.279	1392.297	4421.318	1456.983	1634715.509	206.509
kin_afterCID_29	LT03B3_cell29	6546.771	3536.409	4313.980	8072.101	693.245	6174.769	2843.209	2022.419	1386.357	4393.869	1444.181	1634723.009	214.009
kin_afterCID_30	LT03B3_cell29	6543.388	3536.409	4311.557	8109.455	690.850	6162.850	2845.738	2012.563	1380.848	4371.601	1439.786	1634730.509	221.509
kin_afterCID_31	LT03B3_cell29	6518.802	3536.409	4294.329	8111.786	692.797	6130.699	2843.612	2006.703	1377.000	4359.501	1433.484	1634738.009	229.009
kin_afterCID_32	LT03B3_cell29	6498.911	3536.409	4282.822	8082.651	694.520	6111.483	2842.112	2035.865	1392.677	4440.188	1448.227	1634745.508	236.508
kin_afterCID_33	LT03B3_cell29	6616.187	3536.409	4360.798	8236.648	693.513	6220.882	2842.896	2027.907	1388.709	4402.213	1448.705	1634753.008	244.008
kin_afterCID_34	LT03B3_cell29	6573.886	3536.409	4333.277	8214.051	693.871	6173.518	2842.538	2026.077	1387.349	4402.624	1445.955	1634760.508	251.508
kin_afterCID_35	LT03B3_cell29	6558.028	3536.409	4324.757	8193.276	689.619	6161.899	2846.790	2024.775	1388.273	4401.978	1448.911	1634768.008	259.008
kin_afterCID_36	LT03B3_cell29	6486.846	3536.409	4277.781	8185.737	691.096	6074.203	2845.313	2011.166	1378.439	4382.481	1435.200	1634775.507	266.507
kin_afterCID_37	LT03B3_cell29	6459.207	3536.409	4260.000	8207.325	690.648	6034.949	2845.760	2000.753	1370.585	4359.308	1428.347	1634783.007	274.007
kin_afterCID_38	LT03B3_cell29	6472.191	3536.409	4269.146	8195.088	690.760	6053.971	2845.649	2013.901	1381.346	4398.066	1435.162	1634790.509	281.509
kin_afterCID_39	LT03B3_cell29	6503.776	3536.409	4289.732	8325.782	696.579	6056.857	2839.830	2028.924	1388.776	4424.770	1441.249	1634798.008	289.008
kin_afterCID_40	LT03B3_cell29	6438.212	3536.409	4247.833	8229.081	687.716	6005.870	2848.692	2005.298	1375.346	4390.433	1429.491	1634805.509	296.509
kin_afterCID_41	LT03B3_cell29	6495.928	3536.409	4286.044	8344.461	689.194	6048.474	2847.215	2023.231	1384.592	4429.821	1440.695	1634813.008	304.008
kin_afterCID_42	LT03B3_cell29	6407.643	3536.409	4228.772	8234.582	684.807	5968.906	2851.602	2007.398	1376.440	4393.005	1434.498	1634820.508	311.508
kin_afterCID_43	LT03B3_cell29	6554.129	3536.409	4324.301	8387.741	685.076	6113.577	2851.333	2037.129	1394.909	4463.568	1454.140	1634828.009	319.009
kin_afterCID_44	LT03B3_cell29	6446.419	3536.409	4252.437	8236.570	685.993	6015.594	2850.416	2011.101	1380.430	4409.561	1433.877	1634835.501	326.501
kin_afterCID_45	LT03B3_cell29	6466.801	3536.409	4265.559	8272.895	688.970	6029.796	2847.439	2042.600	1399.414	4491.500	1450.062	1634843.001	334.001
kin_afterCID_46	LT03B3_cell29	6552.282	3536.409	4322.661	8407.830	695.841	6097.585	2840.658	2038.029	1395.765	4470.973	1442.018	1634850.501	341.501
kin_afterCID_47	LT03B3_cell29	6542.854	3536.409	4315.532	8332.852	686.888	6111.368	2849.520	2033.348	1391.389	4473.734	1445.083	1634858.000	349.000
kin_afterCID_48	LT03B3_cell29	6518.932	3536.409	4298.405	8379.482	694.856	6063.965	2841.553	2025.757	1388.236	4422.622	1439.642	1634865.500	356.500
kin_afterCID_49	LT03B3_cell29	6512.518	3536.409	4293.993	8364.539	689.462	6064.003	2846.947	2022.098	1384.854	4415.547	1442.462	1634873.000	364.000
kin_afterCID_50	LT03B3_cell29	6461.032	3536.409	4262.363	8289.606	693.737	6014.312	2842.940	2016.091	1381.538	4388.482	1437.066	1634880.500	371.500
kin_afterCID_51	LT03B3_cell29	6428.902	3536.409	4241.882	8267.640	684.471	5987.601	2851.938	2009.881	1378.924	4393.391	1437.833	1634888.000	379.000
kin_afterCID_52	LT03B3_cell29	6398.944	3536.409	4220.215	8260.728	689.350	5948.156	2847.059	2046.757	1400.741	4471.171	1459.741	1634895.499	386.499
kin_afterCID_53	LT03B3_cell29	6574.072	3536.409	4333.300	8542.955	689.999	6096.795	2846.409	2041.281	1397.903	4463.499	1454.110	1634902.999	393.999
kin_afterCID_54	LT03B3_cell29	6548.524	3536.409	4317.216	8431.732	687.672	6093.388	2849.050	2025.797	1386.234	4445.995	1441.501	1634910.514	401.514
kin_afterCID_55	LT03B3_cell29	6578.083	3536.409	4336.042	8507.159	690.626	6109.759	2845.872	2017.718	1380.445	4421.779	1434.268	1634918.014	409.014
kin_afterCID_56	LT03B3_cell29	6535.001	3536.409	4308.444	8490.906	689.104	6061.634	2847.305	2016.042	1381.060	4424.310	1433.193	1634925.514	416.514
kin_afterCID_57	LT03B3_cell29	6514.444	3536.409	4293.598	8431.483	683.039	6055.544	2853.370	2012.572	1379.466	4411.208	1438.387	1634933.014	424.014
kin_afterCID_58	LT03B3_cell29	6478.519	3536.409	4270.080	8414.725	682.793	6015.238	2853.616	2046.760	1402.652	4476.712	1465.338	1634940.514	431.514
kin_afterCID_59	LT03B3_cell29	6464.104	3536.409	4261.767	8443.932	682.614	5990.460	2853.840	2041.914	1398.303	4462.674	1462.866	1634948.013	439.013
kin_afterCID_60	LT03B3_cell29	6575.926	3536.409	4332.756	8552.575	682.032	6103.620	2854.377	2039.501	1398.136	4450.806	1463.338	1634955.513	446.513
kin_afterCID_61	LT03B3_cell29	6576.812	3536.409	4332.679	8611.879	684.225	6088.609	2852.184	2025.867	1386.905	4424.697	1450.399	1634963.013	454.013
kin_afterCID_62	LT03B3_cell29	6548.349	3536.409	4314.703	8559.653	682.188	6067.626	2854.220	2020.624	1384.175	4407.312	1450.180	1634970.513	461.513
kin_afterCID_63	LT03B3_cell29	6550.393	3536.409	4315.016	8604.142	680.868	6060.702	2855.541	2014.059	1380.528	4409.642	1442.862	1634978.012	469.012
kin_afterCID_64	LT03B3_cell29	6565.464	3536.409	4324.185	8629.020	681.763	6072.159	2854.914	2007.876	1376.039	4385.220	1440.051	1634985.512	476.512
kin_afterCID_65	LT03B3_cell29	6521.095	3536.409	4296.546	8514.210	678.518	6047.892	2857.891	2038.903	1395.843	4456.339	1464.958	1634993.012	484.012
kin_afterCID_66	LT03B3_cell29	6616.508	3536.409	4358.098	8625.520	683.017	6135.610	2853.392	2033.754	1390.876	4444.502	1456.693	1635000.512	491.512
kin_afterCID_67	LT03B3_cell29	6633.096	3536.409	4369.350	8637.267	679.122	6156.668	2857.331	2034.452	1393.532	4464.217	1456.933	1635008.011	499.011
kin_afterCID_68	LT03B3_cell29	6595.355	3536.409	4344.636	8649.788	673.326	6111.979	2863.217	2026.933	1388.594	4457.683	1455.240	1635015.511	506.511
kin_afterCID_69	LT03B3_cell29	6597.414	3536.409	4343.754	8676.788	679.257	6102.764	2857.331	2022.932	1387.498	4431.963	1450.170	1635023.011	514.011
kin_afterCID_70	LT03B3_cell29	6556.640	3536.409	4318.786	8609.903	682.099	6065.748	2854.444	2014.645	1380.991	4436.080	1435.950	1635030.511	521.511
kin_afterCID_71	LT03B3_cell29	6547.866	3536.409	4313.819	8631.016	683.800	6048.297	2852.743	2047.113	1399.360	4512.159	1456.180	1635038.011	529.011
kin_afterCID_72	LT03B3_cell29	6511.551	3536.409	4290.491	8538.230	682.435	6026.649	2854.153	2041.567	1397.398	4468.266	1461.256	1635045.510	536.510
kin_afterCID_73	LT03B3_cell29	6601.533	3536.409	4347.511	8642.086	679.861	6115.804	2856.593	2037.293	1394.690	4476.019	1456.863	1635053.010	544.010
kin_afterCID_74	LT03B3_cell29	6593.265	3536.409	4342.915	8617.562	675.967	6114.819	2860.487	2032.636	1392.138	4457.102	1459.686	1635060.510	551.510
kin_afterCID_75	LT03B3_cell29	6530.923	3536.409	4303.351	8577.485	676.996	6046.377	2859.413	2023.888	1386.218	4450.407	1449.384	1635068.010	559.010
kin_afterCID_76	LT03B3_cell29	6496.740	3536.409	4283.087	8586.863	673.079	6005.345	2863.374	2011.992	1379.220	4419.857	1445.967	1635075.509	566.509
kin_afterCID_77	LT03B3_cell29	6563.549	3536.409	4325.036	8664.021	669.073	6073.419	2867.335	2035.363	1393.124	4502.480	1459.677	1635083.009	574.009
kin_afterCID_78	LT03B3_cell29	6503.911	3536.409	4285.985	8653.057	675.138	5996.803	2861.270	2022.557	1386.530	4456.620	1448.222	1635090.508	581.508
kin_afterCID_79	LT03B3_cell29	6597.816	3536.409	4347.558	8819.538	672.363	6076.245	2864.046	2046.558	1402.849	4522.051	1465.412	1635098.009	589.009
kin_afterCID_80	LT03B3_cell29	6520.318	3536.409	4298.888	8693.676	673.661	6007.709	2863.464	2023.536	1387.667	4480.522	1445.205	1635105.509	596.509
kin_afterCID_81	LT03B3_cell29	6510.310	3536.409	4290.246	8748.318	665.962	5990.851	2870.581	2050.257	1403.962	4546.369	1471.111	1635113.004	604.004
kin_afterCID_82	LT03B3_cell29	6612.510	3536.409	4357.016	8859.774	667.014	6090.115	2869.395	2040.962	1396.151	4545.171	1458.838	1635120.504	611.504
kin_afterCID_83	LT03B3_cell29	6595.385	3536.409	4346.114	8916.750	672.162	6050.623	2864.247	2042.579	1399.154	4527.607	1459.410	1635128.004	619.004
kin_afterCID_84	LT03B3_cell29	6542.368	3536.409	4311.888	8786.542	667.865	6019.871	2868.544	2032.727	1391.768	4498.996	1458.521	1635135.504	626.504
kin_afterCID_85	LT03B3_cell29	6500.465	3536.409	4284.041	8841.754	674.422	5948.744	2861.986	2029.062	1391.744	4460.457	1456.108	1635143.003	634.003
kin_afterCID_86	LT03B3_cell29	6494.296	3536.409	4280.502	8758.897	663.344	5971.437	2873.065	2017.110	1382.355	4460.161	1453.049	1635150.503	641.503
kin_afterCID_87	LT03B3_cell29	6493.094	3536.409	4280.511	8706.904	660.815	5984.293	2875.639	2056.418	1407.625	4571.015	1478.548	1635158.003	649.003
kin_afterCID_88	LT03B3_cell29	6580.385	3536.409	4337.020	8842.418	662.359	6059.073	2874.050	2046.388	1399.867	4557.987	1467.560	1635165.503	656.503
kin_afterCID_89	LT03B3_cell29	6592.736	3536.409	4343.899	8844.035	660.390	6075.794	2876.019	2044.293	1401.257	4552.997	1468.246	1635173.002	664.002
kin_afterCID_90	LT03B3_cell29	6543.003	3536.409	4312.815	8802.845	665.425	6019.226	2870.984	2039.529	1396.530	4522.392	1464.061	1635180.502	671.502
kin_afterCID_91	LT03B3_cell29	6520.531	3536.409	4298.130	8807.738	667.149	5988.719	2869.260	2028.074	1388.889	4495.853	1454.276	1635188.002	679.002
kin_afterCID_92	LT03B3_cell29	6493.478	3536.409	4282.292	8764.498	670.662	5961.998	2865.746	2030.428	1390.233	4482.734	1456.522	1635195.502	686.502
kin_afterCID_93	LT03B3_cell29	6435.764	3536.409	4244.129	8706.808	669.946	5904.978	2866.463	2061.878	1411.152	4555.127	1479.158	1635203.001	694.001
kin_afterCID_94	LT03B3_cell29	6437.340	3536.409	4244.727	8689.486	671.535	5909.430	2864.874	2062.261	1411.041	4548.068	1479.580	1635210.501	701.501
kin_afterCID_95	LT03B3_cell29	6573.914	3536.409	4333.458	8880.610	670.506	6034.240	2865.903	2055.859	1407.111	4522.590	1478.744	1635218.001	709.001
kin_afterCID_96	LT03B3_cell29	6602.002	3536.409	4350.709	9009.466	669.566	6039.727	2866.843	2041.061	1396.643	4479.847	1471.470	1635225.501	716.501
kin_afterCID_97	LT03B3_cell29	6558.827	3536.409	4322.511	8874.189	654.682	6032.813	2881.726	2036.628	1394.664	4504.227	1476.028	1635233.001	724.001
kin_afterCID_98	LT03B3_cell29	6513.354	3536.409	4293.004	8800.020	660.569	5988.116	2875.840	2038.014	1396.998	4492.125	1474.315	1635240.500	731.500
kin_afterCID_99	LT03B3_cell29	6501.961	3536.409	4287.590	8864.482	660.949	5958.915	2875.460	2030.050	1391.312	4475.734	1467.888	1635248.000	739.000
kin_afterCID_100	LT03B3_cell29	6485.654	3536.409	4276.724	8831.035	670.237	5937.201	2866.172	2067.336	1415.171	4567.662	1482.650	1635255.500	746.500
kin_afterCID_101	LT03B3_cell29	6577.786	3536.409	4335.225	8985.293	668.693	6016.333	2867.761	2060.332	1410.077	4571.638	1474.742	1635263.000	754.000
kin_afterCID_102	LT03B3_cell29	6545.090	3536.409	4315.208	8970.443	662.695	5985.722	2873.759	2053.125	1405.224	4560.062	1475.005	1635270.499	761.499
kin_afterCID_103	LT03B3_cell29	6514.467	3536.409	4295.687	9046.188	662.963	5930.347	2873.445	2042.793	1397.714	4538.332	1467.020	1635277.999	768.999
kin_afterCID_104	LT03B3_cell29	6492.388	3536.409	4283.060	8965.486	663.970	5920.661	2872.483	2036.528	1394.614	4521.082	1462.209	1635285.515	776.515
kin_afterCID_105	LT03B3_cell29	6467.530	3536.409	4267.094	8918.039	664.530	5900.502	2871.879	2032.767	1393.577	4520.414	1457.145	1635293.014	784.014
kin_afterCID_106	LT03B3_cell29	6434.217	3536.409	4244.833	8926.909	668.290	5853.404	2868.119	2065.629	1413.166	4609.902	1472.797	1635300.514	791.514
kin_afterCID_107	LT03B3_cell29	6429.173	3536.409	4241.966	8957.576	669.700	5837.937	2867.067	2055.856	1405.797	4587.391	1464.371	1635308.014	799.014
kin_afterCID_108	LT03B3_cell29	6458.578	3536.409	4261.020	8977.241	662.628	5877.763	2873.826	2049.225	1402.820	4577.292	1466.299	1635315.514	806.514
kin_afterCID_109	LT03B3_cell29	6485.907	3536.409	4279.082	9000.166	661.665	5907.213	2874.744	2044.510	1399.197	4571.337	1462.922	1635323.013	814.013
kin_afterCID_110	LT03B3_cell29	6469.752	3536.409	4269.002	8997.252	654.727	5895.496	2881.682	2038.024	1395.630	4573.602	1461.933	1635330.513	821.513
kin_afterCID_111	LT03B3_cell29	6458.660	3536.409	4258.549	9020.689	652.668	5878.804	2883.741	2033.416	1392.541	4560.297	1461.515	1635338.013	829.013
kin_afterCID_112	LT03B3_cell29	6406.022	3536.409	4227.140	8900.935	662.180	5831.027	2874.363	2065.586	1412.893	4643.734	1471.584	1635345.513	836.513
kin_afterCID_113	LT03B3_cell29	6380.737	3536.409	4211.221	8930.123	659.382	5796.446	2877.026	2058.973	1408.194	4646.311	1465.984	1635353.012	844.012
kin_afterCID_114	LT03B3_cell29	6528.246	3536.409	4305.651	9161.371	656.697	5927.781	2879.712	2049.707	1403.177	4600.870	1467.933	1635360.512	851.512
kin_afterCID_115	LT03B3_cell29	6492.930	3536.409	4283.938	9054.050	653.026	5912.824	2883.427	2049.147	1402.725	4598.215	1471.822	1635368.012	859.012
kin_afterCID_116	LT03B3_cell29	6445.423	3536.409	4254.390	9085.118	654.392	5846.053	2882.017	2046.269	1401.496	4603.732	1465.571	1635375.512	866.512
kin_afterCID_117	LT03B3_cell29	6385.665	3536.409	4216.108	8960.942	652.892	5802.565	2883.517	2043.584	1401.554	4582.970	1468.611	1635383.012	874.012
kin_afterCID_118	LT03B3_cell29	6369.150	3536.409	4205.486	8939.290	650.676	5789.634	2885.732	2029.407	1390.594	4554.836	1459.973	1635390.511	881.511
kin_afterCID_119	LT03B3_cell29	6316.183	3536.409	4170.307	8910.222	652.780	5728.959	2883.629	2069.487	1416.197	4646.031	1486.223	1635398.011	889.011
kin_afterCID_120	LT03B3_cell29	6477.407	3536.409	4275.246	9106.378	653.049	5881.975	2883.360	2063.145	1410.696	4629.548	1481.883	1635405.511	896.511
