# Supplementary material for: Mandipropamid as a chemical inducer of proximity for in vivo applications
Source: Nat Chem Biol. 2021 Dec 21;18(1):64–9. doi: 10.1038/s41589-021-00922-3 (PMC8709788; doi:10.1038/s41589-021-00922-3)
Supplement: Source Data Fig. 2 — Single-cell trajectories, luminescence intensities of luciferase assay and two-color RICS binding efficiencies. [file 41589_2021_922_MOESM21_ESM.zip › Figure_02/Figure_02bcd/Single-Cell Trajectories/ABA_5uM/exp02_ABA_LT03B4_cell22_intensities.csv]

name	cellID	ff_488nm_cell	area_cell	fullframe_488nm	ff_488nm_mito	area_mito	ff_488nm_cyto	area_cyto	ff_561nm_tf_cell	fullframe_561nm	ff_561nm_tf_mito	ff_561nm_tf_cyto	FrameTimeAbs	FrameTimeRel
t0_	LT03B4_cell22	5359.880	4788.389	4542.697	6746.985	986.522	4999.949	3801.867	2274.939	1934.537	5155.431	1527.498	1633407.000	-70.000
tend_	LT03B4_cell22	5197.355	4788.389	4406.965	8573.192	963.783	4343.022	3829.888	2282.939	1942.047	5198.177	1547.201	1634384.000	907.000
kin_afterCID_1	LT03B4_cell22	5709.295	4788.389	4835.014	7307.899	996.974	5282.046	3798.174	2366.681	2010.871	5317.850	1589.139	1633485.078	4.078
kin_afterCID_2	LT03B4_cell22	5678.943	4788.389	4810.382	7252.528	998.496	5254.538	3799.741	2354.159	2000.133	5294.526	1577.373	1633492.500	11.500
kin_afterCID_3	LT03B4_cell22	5667.917	4788.389	4800.648	7264.866	990.148	5245.633	3804.240	2323.576	1976.330	5258.155	1557.272	1633500.015	19.015
kin_afterCID_4	LT03B4_cell22	5615.953	4788.389	4757.690	7178.719	990.775	5202.500	3803.523	2297.755	1953.745	5204.901	1538.063	1633507.515	26.515
kin_afterCID_5	LT03B4_cell22	5663.176	4788.389	4797.476	7256.266	991.804	5242.458	3801.241	2282.028	1940.822	5158.311	1529.663	1633515.015	34.015
kin_afterCID_6	LT03B4_cell22	5630.959	4788.389	4770.825	7200.970	989.365	5216.782	3804.441	2270.434	1930.675	5155.713	1517.929	1633522.515	41.515
kin_afterCID_7	LT03B4_cell22	5608.069	4788.389	4751.304	7193.377	987.753	5191.097	3805.739	2308.686	1962.602	5246.373	1544.133	1633530.014	49.014
kin_afterCID_8	LT03B4_cell22	5561.289	4788.389	4711.789	7155.860	990.014	5138.393	3805.806	2305.575	1960.876	5214.618	1545.808	1633537.514	56.514
kin_afterCID_9	LT03B4_cell22	5536.194	4788.389	4691.774	7172.706	996.303	5100.597	3798.040	2288.321	1945.964	5167.003	1530.815	1633545.014	64.014
kin_afterCID_10	LT03B4_cell22	5524.532	4788.389	4681.888	7170.109	996.415	5085.972	3798.465	2281.690	1940.790	5136.090	1530.291	1633552.514	71.514
kin_afterCID_11	LT03B4_cell22	5599.679	4788.389	4744.994	7274.340	997.220	5151.782	3798.823	2267.102	1928.577	5131.553	1512.072	1633560.014	79.014
kin_afterCID_12	LT03B4_cell22	5589.944	4788.389	4735.464	7265.752	1007.493	5135.041	3789.446	2305.095	1961.097	5194.834	1533.307	1633567.513	86.513
kin_afterCID_13	LT03B4_cell22	5565.548	4788.389	4715.503	7269.621	1000.197	5107.386	3796.787	2298.660	1955.856	5188.423	1533.866	1633575.013	94.013
kin_afterCID_14	LT03B4_cell22	5561.298	4788.389	4711.788	7299.690	993.281	5099.339	3802.404	2289.015	1947.865	5173.678	1532.478	1633582.513	101.513
kin_afterCID_15	LT03B4_cell22	5522.392	4788.389	4680.052	7297.894	988.693	5052.594	3807.932	2276.543	1936.966	5163.307	1523.685	1633590.013	109.013
kin_afterCID_16	LT03B4_cell22	5546.613	4788.389	4700.048	7356.084	991.110	5067.596	3804.486	2266.015	1928.036	5152.871	1511.032	1633597.512	116.512
kin_afterCID_17	LT03B4_cell22	5531.026	4788.389	4686.690	7368.265	993.326	5040.830	3804.866	2258.253	1921.732	5121.347	1506.838	1633605.012	124.012
kin_afterCID_18	LT03B4_cell22	5628.343	4788.389	4768.375	7538.524	991.155	5121.913	3805.470	2255.177	1919.182	5110.687	1508.096	1633612.512	131.512
kin_afterCID_19	LT03B4_cell22	5561.770	4788.389	4711.943	7490.223	996.235	5047.588	3800.211	2300.290	1956.596	5217.857	1532.129	1633620.012	139.012
kin_afterCID_20	LT03B4_cell22	5575.713	4788.389	4724.801	7537.726	992.408	5056.140	3803.009	2290.382	1948.286	5193.807	1529.813	1633627.511	146.511
kin_afterCID_21	LT03B4_cell22	5561.013	4788.389	4711.922	7533.585	994.266	5035.671	3803.255	2282.003	1941.112	5180.668	1520.514	1633635.011	154.011
kin_afterCID_22	LT03B4_cell22	5541.850	4788.389	4696.297	7582.423	1000.600	4996.555	3794.638	2272.823	1933.631	5171.485	1505.692	1633642.511	161.511
kin_afterCID_23	LT03B4_cell22	5515.292	4788.389	4673.756	7577.700	998.362	4966.250	3796.384	2267.630	1929.162	5145.083	1508.357	1633650.011	169.011
kin_afterCID_24	LT03B4_cell22	5619.581	4788.389	4760.660	7742.674	989.163	5060.060	3806.522	2260.475	1923.808	5127.693	1512.473	1633657.511	176.511
kin_afterCID_25	LT03B4_cell22	5606.436	4788.389	4750.107	7778.743	995.564	5028.034	3801.733	2245.500	1910.669	5112.778	1491.120	1633665.010	184.010
kin_afterCID_26	LT03B4_cell22	5603.221	4788.389	4747.287	7803.114	1000.040	5015.758	3795.645	2286.950	1945.131	5206.246	1514.825	1633672.510	191.510
kin_afterCID_27	LT03B4_cell22	5572.902	4788.389	4721.298	7782.949	994.758	4987.190	3800.390	2283.758	1942.587	5203.075	1516.860	1633680.010	199.010
kin_afterCID_28	LT03B4_cell22	5551.062	4788.389	4702.717	7827.075	989.253	4953.617	3804.419	2277.824	1938.054	5229.659	1508.126	1633687.510	206.510
kin_afterCID_29	LT03B4_cell22	5541.837	4788.389	4694.651	7837.343	996.526	4933.804	3797.145	2262.048	1924.749	5184.360	1493.019	1633695.009	214.009
kin_afterCID_30	LT03B4_cell22	5513.305	4788.389	4671.840	7835.562	998.675	4896.562	3795.086	2254.054	1917.881	5148.301	1490.304	1633702.509	221.509
kin_afterCID_31	LT03B4_cell22	5582.475	4788.389	4728.777	7950.736	1002.681	4949.283	3792.199	2245.963	1910.739	5132.740	1480.100	1633710.009	229.009
kin_afterCID_32	LT03B4_cell22	5578.441	4788.389	4725.344	7974.943	1008.321	4934.335	3785.350	2284.963	1943.528	5201.883	1505.823	1633717.509	236.509
kin_afterCID_33	LT03B4_cell22	5562.473	4788.389	4711.479	7986.095	1005.680	4912.853	3788.528	2278.147	1937.994	5198.246	1500.631	1633725.008	244.008
kin_afterCID_34	LT03B4_cell22	5519.160	4788.389	4675.594	7931.477	1005.277	4872.750	3789.155	2270.157	1931.647	5168.138	1498.892	1633732.508	251.508
kin_afterCID_35	LT03B4_cell22	5508.854	4788.389	4667.097	7965.361	991.849	4862.892	3801.241	2265.459	1927.031	5201.873	1497.382	1633740.008	259.008
kin_afterCID_36	LT03B4_cell22	5516.858	4788.389	4673.911	7969.283	996.191	4868.076	3797.301	2259.807	1922.158	5170.823	1494.103	1633747.508	266.508
kin_afterCID_37	LT03B4_cell22	5602.735	4788.389	4745.242	8122.947	993.572	4937.629	3800.502	2254.262	1919.030	5151.252	1494.618	1633755.008	274.008
kin_afterCID_38	LT03B4_cell22	5588.481	4788.389	4732.828	8125.176	992.386	4919.247	3802.718	2290.852	1949.058	5229.811	1521.170	1633762.507	281.507
kin_afterCID_39	LT03B4_cell22	5548.006	4788.389	4699.648	8091.455	1002.122	4867.958	3793.967	2286.364	1945.281	5210.412	1510.915	1633770.007	289.007
kin_afterCID_40	LT03B4_cell22	5560.694	4788.389	4709.877	8135.864	1006.061	4870.024	3788.774	2273.370	1933.965	5167.275	1502.312	1633777.507	296.507
kin_afterCID_41	LT03B4_cell22	5512.095	4788.389	4669.298	8066.009	1006.732	4826.275	3788.282	2259.135	1921.538	5126.388	1494.509	1633785.007	304.007
kin_afterCID_42	LT03B4_cell22	5498.914	4788.389	4658.390	8028.029	1005.009	4820.654	3790.766	2258.165	1920.721	5101.375	1501.441	1633792.506	311.506
kin_afterCID_43	LT03B4_cell22	5616.372	4788.389	4757.146	8230.938	991.759	4926.461	3804.419	2248.906	1914.773	5104.034	1501.546	1633800.006	319.006
kin_afterCID_44	LT03B4_cell22	5596.264	4788.389	4739.690	8240.625	995.564	4896.356	3799.495	2248.436	1913.418	5109.207	1496.244	1633807.506	326.506
kin_afterCID_45	LT03B4_cell22	5603.867	4788.389	4745.878	8294.350	1002.480	4885.472	3792.803	2282.575	1941.455	5181.321	1513.656	1633815.006	334.006
kin_afterCID_46	LT03B4_cell22	5594.939	4788.389	4739.218	8274.401	1000.398	4881.024	3795.198	2275.844	1935.528	5173.120	1509.231	1633822.505	341.505
kin_afterCID_47	LT03B4_cell22	5544.778	4788.389	4696.538	8215.563	1001.495	4832.383	3793.877	2269.263	1930.585	5140.323	1508.594	1633830.005	349.005
kin_afterCID_48	LT03B4_cell22	5543.557	4788.389	4695.269	8247.648	1007.023	4817.396	3788.394	2265.631	1926.955	5123.914	1503.019	1633837.505	356.505
kin_afterCID_49	LT03B4_cell22	5492.586	4788.389	4651.673	8189.450	998.899	4775.326	3797.011	2249.074	1913.617	5100.665	1495.918	1633845.005	364.005
kin_afterCID_50	LT03B4_cell22	5605.745	4788.389	4746.760	8359.629	999.279	4873.080	3796.451	2252.605	1917.370	5081.610	1505.088	1633852.505	371.505
kin_afterCID_51	LT03B4_cell22	5600.691	4788.389	4743.195	8362.358	1004.225	4861.349	3791.684	2292.853	1950.143	5163.052	1529.652	1633860.004	379.004
kin_afterCID_52	LT03B4_cell22	5580.493	4788.389	4725.833	8348.086	1007.045	4836.799	3789.043	2287.302	1945.440	5139.325	1526.168	1633867.504	386.504
kin_afterCID_53	LT03B4_cell22	5559.503	4788.389	4708.014	8367.657	1000.846	4812.563	3793.273	2283.027	1942.297	5147.791	1524.822	1633875.004	394.004
kin_afterCID_54	LT03B4_cell22	5521.247	4788.389	4676.134	8305.281	999.414	4781.096	3795.780	2274.699	1935.607	5126.824	1520.989	1633882.504	401.504
kin_afterCID_55	LT03B4_cell22	5570.526	4788.389	4717.860	8388.118	999.391	4822.527	3794.683	2269.073	1930.207	5112.206	1518.015	1633890.009	409.009
kin_afterCID_56	LT03B4_cell22	5611.683	4788.389	4752.032	8462.405	1001.182	4853.057	3793.072	2281.080	1939.216	5128.575	1527.123	1633897.509	416.509
kin_afterCID_57	LT03B4_cell22	5603.635	4788.389	4745.364	8475.446	1001.294	4839.370	3792.870	2287.364	1945.596	5164.771	1525.420	1633905.002	424.002
kin_afterCID_58	LT03B4_cell22	5588.832	4788.389	4732.191	8458.041	1000.197	4825.807	3794.683	2280.452	1939.777	5139.751	1524.201	1633912.501	431.501
kin_afterCID_59	LT03B4_cell22	5572.221	4788.389	4719.037	8463.717	995.833	4807.051	3799.808	2273.664	1934.412	5141.156	1519.299	1633920.001	439.001
kin_afterCID_60	LT03B4_cell22	5554.566	4788.389	4704.221	8479.309	994.132	4782.189	3801.688	2266.514	1928.626	5133.648	1513.877	1633927.501	446.501
kin_afterCID_61	LT03B4_cell22	5531.518	4788.389	4686.127	8455.291	996.885	4756.769	3798.846	2254.485	1918.438	5111.764	1501.778	1633935.001	454.001
kin_afterCID_62	LT03B4_cell22	5616.345	4788.389	4756.772	8590.947	995.743	4829.058	3800.121	2257.220	1920.811	5113.017	1505.961	1633942.500	461.500
kin_afterCID_63	LT03B4_cell22	5595.437	4788.389	4738.798	8601.913	983.635	4813.002	3811.021	2255.100	1919.624	5119.940	1513.169	1633950.000	469.000
kin_afterCID_64	LT03B4_cell22	5574.806	4788.389	4721.113	8548.115	988.492	4794.501	3808.134	2289.495	1946.963	5193.870	1532.269	1633957.516	476.516
kin_afterCID_65	LT03B4_cell22	5556.561	4788.389	4705.977	8531.819	986.254	4778.015	3810.238	2279.125	1938.114	5161.645	1529.754	1633965.015	484.015
kin_afterCID_66	LT03B4_cell22	5531.162	4788.389	4685.453	8570.518	986.724	4735.945	3809.320	2272.950	1932.595	5179.707	1516.906	1633972.515	491.515
kin_afterCID_67	LT03B4_cell22	5522.775	4788.389	4677.921	8559.961	989.969	4724.825	3806.120	2269.604	1932.094	5171.528	1511.694	1633980.015	499.015
kin_afterCID_68	LT03B4_cell22	5504.704	4788.389	4663.051	8569.528	980.860	4710.143	3813.662	2255.573	1918.829	5188.808	1498.700	1633987.515	506.515
kin_afterCID_69	LT03B4_cell22	5646.642	4788.389	4781.804	8763.447	982.091	4835.487	3814.579	2262.259	1926.700	5145.045	1516.783	1633995.014	514.014
kin_afterCID_70	LT03B4_cell22	5616.994	4788.389	4757.162	8708.158	986.724	4807.429	3810.439	2299.067	1955.467	5227.287	1537.212	1634002.514	521.514
kin_afterCID_71	LT03B4_cell22	5577.749	4788.389	4724.128	8675.416	985.179	4767.108	3813.192	2291.906	1949.845	5223.072	1530.603	1634010.014	529.014
kin_afterCID_72	LT03B4_cell22	5578.982	4788.389	4725.722	8668.499	988.536	4767.050	3809.835	2285.938	1944.493	5194.780	1527.144	1634017.514	536.514
kin_afterCID_73	LT03B4_cell22	5568.983	4788.389	4716.636	8667.288	989.633	4755.200	3806.992	2282.169	1941.372	5173.115	1527.377	1634025.014	544.014
kin_afterCID_74	LT03B4_cell22	5525.033	4788.389	4680.644	8589.972	990.663	4719.140	3805.694	2272.231	1933.190	5137.016	1523.359	1634032.513	551.513
kin_afterCID_75	LT03B4_cell22	5623.070	4788.389	4762.581	8762.923	990.618	4796.599	3807.082	2292.965	1949.029	5192.942	1534.618	1634040.013	559.013
kin_afterCID_76	LT03B4_cell22	5588.261	4788.389	4734.014	8752.098	990.036	4757.095	3806.545	2292.804	1950.352	5211.092	1530.489	1634047.513	566.513
kin_afterCID_77	LT03B4_cell22	5582.469	4788.389	4728.481	8744.398	992.408	4748.596	3805.112	2284.370	1943.278	5177.791	1526.137	1634055.013	574.013
kin_afterCID_78	LT03B4_cell22	5567.469	4788.389	4715.791	8703.123	998.429	4733.785	3799.584	2274.712	1935.147	5116.144	1524.297	1634062.512	581.512
kin_afterCID_79	LT03B4_cell22	5555.497	4788.389	4705.439	8671.457	1001.853	4725.135	3793.877	2269.986	1931.888	5084.243	1523.902	1634070.012	589.012
kin_afterCID_80	LT03B4_cell22	5505.005	4788.389	4662.816	8601.115	1003.084	4680.153	3790.811	2307.229	1962.261	5166.792	1548.302	1634077.512	596.512
kin_afterCID_81	LT03B4_cell22	5490.432	4788.389	4651.622	8630.927	1002.905	4652.450	3793.139	2297.987	1954.383	5175.584	1534.088	1634085.012	604.012
kin_afterCID_82	LT03B4_cell22	5606.446	4788.389	4748.366	8820.664	998.541	4752.856	3798.309	2297.147	1953.963	5169.557	1538.658	1634092.511	611.511
kin_afterCID_83	LT03B4_cell22	5568.440	4788.389	4716.708	8772.616	994.333	4722.404	3802.069	2286.800	1945.414	5158.466	1532.634	1634100.011	619.011
kin_afterCID_84	LT03B4_cell22	5574.131	4788.389	4720.912	8758.026	992.543	4732.706	3807.127	2279.015	1939.173	5114.842	1535.290	1634107.511	626.511
kin_afterCID_85	LT03B4_cell22	5568.263	4788.389	4717.061	8771.846	995.116	4719.738	3803.613	2271.401	1932.884	5110.258	1524.634	1634115.011	634.011
kin_afterCID_86	LT03B4_cell22	5554.371	4788.389	4704.758	8797.088	998.630	4692.924	3798.891	2274.365	1935.882	5135.594	1518.667	1634122.511	641.511
kin_afterCID_87	LT03B4_cell22	5546.508	4788.389	4697.028	8818.594	1003.711	4672.014	3793.318	2280.259	1939.408	5158.452	1515.224	1634130.009	649.009
kin_afterCID_88	LT03B4_cell22	5505.420	4788.389	4663.540	8769.576	1004.046	4632.374	3793.385	2266.487	1928.395	5120.336	1507.523	1634137.510	656.510
kin_afterCID_89	LT03B4_cell22	5531.311	4788.389	4685.260	8806.938	1002.815	4657.192	3794.034	2279.011	1940.003	5141.840	1518.964	1634145.010	664.010
kin_afterCID_90	LT03B4_cell22	5596.916	4788.389	4739.830	8905.327	1008.881	4706.379	3788.864	2301.462	1957.368	5181.607	1530.770	1634152.510	671.510
kin_afterCID_91	LT03B4_cell22	5536.563	4788.389	4690.147	8792.848	1003.353	4666.292	3794.437	2280.593	1939.760	5127.679	1524.028	1634160.010	679.010
kin_afterCID_92	LT03B4_cell22	5577.424	4788.389	4723.275	8911.291	1006.777	4682.665	3791.147	2289.377	1946.778	5171.464	1520.253	1634167.509	686.509
kin_afterCID_93	LT03B4_cell22	5527.865	4788.389	4682.860	8800.184	1011.007	4644.479	3787.275	2303.215	1958.068	5173.966	1532.920	1634175.009	694.009
kin_afterCID_94	LT03B4_cell22	5604.910	4788.389	4746.163	8970.315	1005.613	4704.500	3790.072	2291.525	1949.379	5159.320	1527.675	1634182.509	701.509
kin_afterCID_95	LT03B4_cell22	5541.740	4788.389	4694.493	8853.180	1004.046	4655.860	3793.832	2267.279	1929.183	5089.626	1516.586	1634190.009	709.009
kin_afterCID_96	LT03B4_cell22	5618.316	4788.389	4758.533	9004.406	1010.291	4706.119	3786.693	2296.981	1953.647	5172.743	1526.233	1634197.510	716.510
kin_afterCID_97	LT03B4_cell22	5496.404	4788.389	4656.380	8811.585	1007.068	4607.313	3789.423	2310.282	1965.182	5210.156	1536.352	1634205.010	724.010
kin_afterCID_98	LT03B4_cell22	5566.985	4788.389	4715.345	8903.751	1005.389	4673.651	3791.460	2296.141	1952.510	5149.505	1536.083	1634212.512	731.512
kin_afterCID_99	LT03B4_cell22	5477.604	4788.389	4640.127	8794.708	999.481	4596.885	3796.473	2272.646	1932.836	5114.553	1521.481	1634220.010	739.010
kin_afterCID_100	LT03B4_cell22	5572.483	4788.389	4719.250	8997.970	1007.314	4654.263	3788.327	2295.844	1952.550	5180.911	1525.772	1634227.510	746.510
kin_afterCID_101	LT03B4_cell22	5571.587	4788.389	4718.737	8960.805	1001.652	4667.650	3796.272	2288.479	1946.191	5147.654	1530.252	1634235.013	754.013
kin_afterCID_102	LT03B4_cell22	5568.697	4788.389	4716.266	8994.770	1001.114	4656.998	3794.929	2287.064	1945.764	5155.523	1527.263	1634242.513	761.513
kin_afterCID_103	LT03B4_cell22	5555.287	4788.389	4704.658	9000.269	1003.599	4635.727	3792.758	2283.643	1942.970	5163.346	1518.445	1634250.013	769.013
kin_afterCID_104	LT03B4_cell22	5533.208	4788.389	4686.479	8950.659	1007.403	4616.449	3789.133	2316.102	1968.025	5231.763	1537.583	1634257.513	776.513
kin_afterCID_105	LT03B4_cell22	5483.846	4788.389	4645.257	8896.722	1008.724	4566.007	3788.797	2319.019	1970.885	5235.715	1538.724	1634265.012	784.012
kin_afterCID_106	LT03B4_cell22	5594.893	4788.389	4737.587	9100.668	994.535	4670.924	3800.256	2309.212	1963.659	5234.287	1541.077	1634272.512	791.512
kin_afterCID_107	LT03B4_cell22	5592.715	4788.389	4735.877	9094.018	997.534	4665.497	3798.421	2296.526	1952.585	5199.238	1531.123	1634280.012	799.012
kin_afterCID_108	LT03B4_cell22	5542.220	4788.389	4694.150	9006.662	995.765	4628.223	3798.309	2293.179	1950.206	5175.845	1535.155	1634287.512	806.512
kin_afterCID_109	LT03B4_cell22	5523.146	4788.389	4678.209	8958.629	1000.107	4611.345	3794.549	2286.802	1944.639	5150.379	1529.518	1634295.011	814.011
kin_afterCID_110	LT03B4_cell22	5555.969	4788.389	4705.857	9018.156	997.444	4641.580	3795.332	2333.813	1984.638	5250.221	1565.521	1634302.511	821.511
kin_afterCID_111	LT03B4_cell22	5636.847	4788.389	4772.663	9156.497	993.326	4710.173	3801.912	2318.505	1970.647	5220.192	1557.554	1634310.011	829.011
kin_afterCID_112	LT03B4_cell22	5621.309	4788.389	4759.616	9168.596	993.930	4686.716	3801.352	2314.632	1968.577	5216.014	1553.182	1634317.511	836.511
kin_afterCID_113	LT03B4_cell22	5621.419	4788.389	4759.898	9176.962	1002.771	4674.379	3792.288	2311.790	1966.049	5214.750	1541.423	1634325.011	844.011
kin_afterCID_114	LT03B4_cell22	5576.153	4788.389	4721.823	9105.423	995.945	4644.990	3798.130	2304.090	1959.801	5192.661	1544.320	1634332.510	851.510
kin_afterCID_115	LT03B4_cell22	5551.795	4788.389	4701.354	9096.179	992.789	4619.551	3802.404	2294.542	1951.649	5192.084	1535.270	1634340.010	859.010
kin_afterCID_116	LT03B4_cell22	5555.912	4788.389	4705.103	9115.976	983.344	4631.303	3810.954	2290.091	1948.608	5183.729	1541.073	1634347.510	866.510
kin_afterCID_117	LT03B4_cell22	5514.975	4788.389	4670.103	9064.103	979.629	4598.086	3814.177	2323.013	1974.962	5283.269	1560.480	1634355.010	874.010
kin_afterCID_118	LT03B4_cell22	5498.466	4788.389	4655.939	9055.627	981.800	4576.694	3812.364	2314.600	1967.986	5265.635	1552.227	1634362.509	881.509
kin_afterCID_119	LT03B4_cell22	5618.304	4788.389	4758.309	9239.819	980.860	4680.917	3813.572	2308.746	1963.102	5236.266	1553.346	1634370.009	889.009
0	0	0.000	0.000	0.000	0.000	0.000	0.000	0.000	0.000	0.000	0.000	0.000	1634377.509	896.509
