# Supplementary material for: Mandipropamid as a chemical inducer of proximity for in vivo applications
Source: Nat Chem Biol. 2021 Dec 21;18(1):64–9. doi: 10.1038/s41589-021-00922-3 (PMC8709788; doi:10.1038/s41589-021-00922-3)
Supplement: Source Data Fig. 2 — Single-cell trajectories, luminescence intensities of luciferase assay and two-color RICS binding efficiencies. [file 41589_2021_922_MOESM21_ESM.zip › Figure_02/Figure_02bcd/Single-Cell Trajectories/ABA_5uM/exp03_ABA_LT02A2_cell06_intensities.csv]

name	cellID	ff_488nm_cell	area_cell	fullframe_488nm	ff_488nm_mito	area_mito	ff_488nm_cyto	area_cyto	ff_561nm_tf_cell	fullframe_561nm	ff_561nm_tf_mito	ff_561nm_tf_cyto	FrameTimeAbs	FrameTimeRel
t0_	LT02A2_cell06	6088.317	3202.667	3769.783	10477.983	411.381	5441.366	2791.286	1812.465	1167.663	6606.570	1105.908	1975302.000	-49.000
tend_	LT02A2_cell06	5547.326	3202.667	3452.494	12789.990	413.888	4472.430	2788.779	1712.835	1110.799	6130.840	1057.151	1976262.000	911.000
kin_afterCID_1	LT02A2_cell06	6335.578	3202.667	3904.924	11002.776	410.710	5649.011	2791.957	1818.885	1172.058	6737.071	1095.398	1975359.078	4.078
kin_afterCID_2	LT02A2_cell06	6312.783	3202.667	3894.355	10969.757	409.904	5628.674	2793.121	1832.131	1178.178	6845.625	1096.233	1975366.500	11.500
kin_afterCID_3	LT02A2_cell06	6232.963	3202.667	3847.269	10780.441	412.813	5560.074	2789.853	1803.452	1162.173	6692.635	1080.002	1975374.005	19.005
kin_afterCID_4	LT02A2_cell06	6170.744	3202.667	3810.319	10698.726	409.837	5506.281	2792.830	1792.074	1156.260	6695.058	1072.580	1975381.505	26.505
kin_afterCID_5	LT02A2_cell06	6188.554	3202.667	3822.712	10673.889	412.030	5526.306	2790.637	1787.461	1152.183	6627.528	1072.838	1975389.004	34.004
kin_afterCID_6	LT02A2_cell06	6146.983	3202.667	3795.572	10624.838	415.902	5478.699	2786.765	1784.320	1151.215	6565.253	1070.804	1975396.504	41.504
kin_afterCID_7	LT02A2_cell06	6149.533	3202.667	3801.284	10663.190	416.372	5475.032	2786.295	1795.601	1158.704	6614.982	1075.414	1975404.004	49.004
kin_afterCID_8	LT02A2_cell06	6182.899	3202.667	3820.652	10695.428	414.044	5512.895	2788.622	1790.788	1154.769	6605.007	1075.991	1975411.504	56.504
kin_afterCID_9	LT02A2_cell06	6198.146	3202.667	3831.735	10771.482	414.022	5519.157	2788.645	1792.856	1156.373	6649.346	1071.827	1975419.004	64.004
kin_afterCID_10	LT02A2_cell06	6148.713	3202.667	3800.047	10709.901	412.232	5474.888	2790.435	1776.022	1147.690	6598.695	1063.567	1975426.508	71.508
kin_afterCID_11	LT02A2_cell06	6115.936	3202.667	3780.436	10660.127	412.791	5443.576	2789.876	1771.730	1144.439	6523.758	1068.618	1975434.009	79.009
kin_afterCID_12	LT02A2_cell06	6213.478	3202.667	3840.708	10856.117	411.112	5529.756	2791.554	1787.157	1155.844	6584.870	1080.597	1975441.508	86.508
kin_afterCID_13	LT02A2_cell06	6206.873	3202.667	3835.010	10919.423	411.112	5512.477	2791.823	1788.262	1155.841	6595.409	1080.271	1975449.009	94.009
kin_afterCID_14	LT02A2_cell06	6189.168	3202.667	3825.651	10854.162	412.478	5499.535	2790.189	1793.181	1158.780	6611.419	1080.894	1975456.508	101.508
kin_afterCID_15	LT02A2_cell06	6153.050	3202.667	3804.346	10786.926	407.778	5476.962	2794.889	1785.010	1154.078	6616.736	1080.055	1975464.009	109.009
kin_afterCID_16	LT02A2_cell06	6150.063	3202.667	3806.607	10784.995	408.539	5472.375	2794.128	1785.118	1153.660	6622.566	1077.818	1975471.507	116.507
kin_afterCID_17	LT02A2_cell06	6095.516	3202.667	3770.711	10732.887	410.486	5413.764	2792.181	1762.128	1138.920	6538.579	1059.930	1975479.008	124.008
kin_afterCID_18	LT02A2_cell06	6149.407	3202.667	3803.345	10874.585	412.545	5450.746	2790.122	1759.163	1138.175	6511.186	1056.533	1975486.509	131.509
kin_afterCID_19	LT02A2_cell06	6182.884	3202.667	3823.527	11002.965	416.014	5463.303	2786.653	1783.297	1152.471	6615.434	1061.917	1975494.008	139.008
kin_afterCID_20	LT02A2_cell06	6194.288	3202.667	3827.649	11041.708	417.625	5467.403	2785.041	1748.151	1130.881	6425.302	1046.798	1975501.508	146.508
kin_afterCID_21	LT02A2_cell06	6152.065	3202.667	3803.729	10964.028	415.589	5433.879	2787.481	1775.629	1147.701	6511.357	1069.430	1975509.009	154.009
kin_afterCID_22	LT02A2_cell06	6063.225	3202.667	3749.797	10885.229	416.193	5343.002	2786.474	1756.628	1135.541	6467.783	1052.961	1975516.508	161.508
kin_afterCID_23	LT02A2_cell06	6174.657	3202.667	3817.399	11115.688	411.918	5445.354	2790.748	1786.074	1154.249	6584.285	1077.852	1975524.008	169.008
kin_afterCID_24	LT02A2_cell06	6069.747	3202.667	3754.010	10950.312	408.113	5356.994	2794.553	1773.203	1146.288	6566.759	1073.158	1975531.509	176.509
kin_afterCID_25	LT02A2_cell06	6054.837	3202.667	3745.295	10959.116	411.739	5331.320	2790.928	1755.952	1136.911	6478.027	1059.315	1975539.009	184.009
kin_afterCID_26	LT02A2_cell06	6027.558	3202.667	3728.370	10944.319	411.448	5302.788	2791.218	1748.702	1131.161	6470.280	1052.703	1975546.508	191.508
kin_afterCID_27	LT02A2_cell06	6076.969	3202.667	3758.107	11078.309	410.620	5341.433	2792.047	1764.052	1139.924	6535.851	1062.274	1975554.008	199.008
kin_afterCID_28	LT02A2_cell06	6053.255	3202.667	3745.315	11077.054	412.769	5309.978	2789.898	1753.901	1134.816	6522.731	1048.347	1975561.509	206.509
kin_afterCID_29	LT02A2_cell06	6119.981	3202.667	3782.491	11254.582	412.634	5360.595	2790.032	1773.495	1145.812	6621.167	1056.544	1975569.009	214.009
kin_afterCID_30	LT02A2_cell06	6080.027	3202.667	3761.542	11242.940	408.785	5324.619	2793.882	1768.468	1143.512	6614.670	1059.400	1975576.509	221.509
kin_afterCID_31	LT02A2_cell06	6079.519	3202.667	3760.353	11332.118	406.233	5316.482	2796.433	1746.559	1131.438	6549.126	1048.898	1975584.009	229.009
kin_afterCID_32	LT02A2_cell06	6063.967	3202.667	3750.238	11329.691	404.644	5302.448	2798.022	1776.554	1147.533	6710.339	1063.040	1975591.508	236.508
kin_afterCID_33	LT02A2_cell06	6076.486	3202.667	3758.490	11348.995	408.651	5305.333	2794.016	1764.733	1140.098	6614.603	1055.395	1975599.008	244.008
kin_afterCID_34	LT02A2_cell06	5986.622	3202.667	3703.395	11229.595	404.309	5229.114	2798.358	1744.382	1129.431	6560.684	1048.519	1975606.508	251.508
kin_afterCID_35	LT02A2_cell06	6110.436	3202.667	3778.948	11502.613	408.046	5323.117	2794.620	1743.520	1127.894	6547.891	1042.027	1975614.009	259.009
kin_afterCID_36	LT02A2_cell06	6072.883	3202.667	3756.337	11512.147	407.643	5279.587	2795.023	1758.633	1139.276	6595.236	1053.233	1975621.510	266.510
kin_afterCID_37	LT02A2_cell06	6033.574	3202.667	3732.099	11440.051	409.993	5239.847	2792.673	1736.381	1124.296	6470.465	1041.368	1975629.274	274.274
kin_afterCID_38	LT02A2_cell06	6147.602	3202.667	3799.232	11715.945	407.845	5335.021	2794.822	1738.518	1124.596	6491.059	1044.986	1975637.002	282.002
kin_afterCID_39	LT02A2_cell06	6057.440	3202.667	3749.417	11623.845	407.106	5246.827	2795.560	1745.832	1129.103	6540.941	1047.539	1975644.009	289.009
kin_afterCID_40	LT02A2_cell06	6093.619	3202.667	3769.162	11760.979	406.905	5268.772	2795.762	1734.993	1123.597	6501.278	1041.291	1975651.509	296.509
kin_afterCID_41	LT02A2_cell06	6018.808	3202.667	3723.831	11655.287	406.838	5198.610	2795.829	1747.223	1128.438	6544.930	1049.081	1975659.009	304.009
kin_afterCID_42	LT02A2_cell06	5982.340	3202.667	3702.984	11627.643	401.131	5174.031	2801.536	1738.185	1124.463	6522.292	1053.185	1975666.508	311.508
kin_afterCID_43	LT02A2_cell06	6049.046	3202.667	3743.006	11718.675	407.509	5222.465	2795.157	1744.897	1129.498	6494.168	1052.495	1975674.009	319.009
kin_afterCID_44	LT02A2_cell06	6076.920	3202.667	3759.213	11807.172	408.158	5239.976	2794.508	1732.861	1122.085	6440.009	1045.348	1975681.508	326.508
kin_afterCID_45	LT02A2_cell06	6077.058	3202.667	3759.149	11857.904	410.956	5226.085	2791.711	1760.589	1138.727	6534.166	1057.891	1975689.009	334.009
kin_afterCID_46	LT02A2_cell06	6000.857	3202.667	3712.687	11781.191	403.391	5167.879	2799.276	1740.819	1127.208	6523.430	1051.618	1975696.509	341.509
kin_afterCID_47	LT02A2_cell06	6063.979	3202.667	3750.725	11938.463	407.017	5208.716	2795.650	1728.873	1118.573	6441.109	1042.821	1975704.008	349.008
kin_afterCID_48	LT02A2_cell06	6033.281	3202.667	3733.008	11921.761	409.993	5168.791	2792.673	1759.632	1138.638	6518.356	1061.001	1975711.509	356.509
kin_afterCID_49	LT02A2_cell06	5971.115	3202.667	3695.874	11873.506	404.846	5117.037	2797.821	1733.313	1122.479	6468.513	1048.127	1975719.009	364.009
kin_afterCID_50	LT02A2_cell06	6048.566	3202.667	3739.937	12060.327	408.494	5169.677	2794.173	1722.064	1114.248	6399.153	1038.297	1975726.508	371.508
kin_afterCID_51	LT02A2_cell06	5995.297	3202.667	3709.908	12020.795	405.003	5123.019	2797.664	1741.832	1128.369	6450.648	1060.163	1975734.009	379.009
kin_afterCID_52	LT02A2_cell06	6070.319	3202.667	3755.580	12217.382	404.219	5182.412	2798.447	1742.891	1127.812	6488.605	1057.401	1975741.508	386.508
kin_afterCID_53	LT02A2_cell06	5983.578	3202.667	3705.722	12034.120	409.904	5095.518	2792.763	1753.336	1134.023	6491.827	1057.850	1975749.009	394.009
kin_afterCID_54	LT02A2_cell06	5955.733	3202.667	3686.604	12016.386	410.061	5065.799	2792.606	1732.380	1120.505	6402.655	1046.606	1975756.508	401.508
kin_afterCID_55	LT02A2_cell06	6007.543	3202.667	3718.556	12193.074	413.843	5089.651	2788.824	1743.425	1129.765	6407.363	1051.327	1975764.007	409.007
kin_afterCID_56	LT02A2_cell06	5979.287	3202.667	3704.592	12187.240	409.680	5068.693	2792.987	1732.444	1121.726	6411.268	1046.146	1975771.509	416.509
kin_afterCID_57	LT02A2_cell06	5990.456	3202.667	3708.126	12182.229	411.941	5076.485	2790.726	1739.386	1125.835	6387.130	1053.330	1975779.009	424.009
kin_afterCID_58	LT02A2_cell06	5915.271	3202.667	3662.813	12077.981	413.664	5001.220	2789.003	1730.392	1122.649	6327.451	1048.557	1975786.508	431.508
kin_afterCID_59	LT02A2_cell06	6017.378	3202.667	3725.166	12287.212	412.254	5091.076	2790.413	1751.910	1134.838	6410.751	1063.615	1975794.007	439.007
kin_afterCID_60	LT02A2_cell06	5941.264	3202.667	3679.810	12159.432	413.462	5019.504	2789.204	1753.836	1135.408	6408.357	1063.865	1975801.509	446.509
kin_afterCID_61	LT02A2_cell06	6012.768	3202.667	3721.200	12294.513	414.895	5077.876	2787.772	1725.750	1116.837	6252.472	1052.053	1975809.438	454.438
kin_afterCID_62	LT02A2_cell06	5980.791	3202.667	3704.086	12303.044	411.694	5048.200	2790.972	1751.411	1131.177	6386.600	1067.677	1975816.509	461.509
kin_afterCID_63	LT02A2_cell06	5999.760	3202.667	3714.916	12343.809	418.319	5046.633	2784.348	1752.358	1131.668	6355.415	1060.797	1975824.008	469.008
kin_afterCID_64	LT02A2_cell06	5916.227	3202.667	3663.227	12255.442	414.917	4972.724	2787.749	1734.988	1123.753	6305.431	1054.742	1975831.509	476.509
kin_afterCID_65	LT02A2_cell06	5890.030	3202.667	3648.179	12234.937	415.611	4943.865	2787.056	1758.974	1137.899	6414.511	1064.731	1975839.008	484.008
kin_afterCID_66	LT02A2_cell06	5975.974	3202.667	3700.866	12411.956	418.319	5009.035	2784.348	1745.553	1130.793	6321.953	1057.996	1975846.509	491.509
kin_afterCID_67	LT02A2_cell06	5919.711	3202.667	3667.780	12433.473	416.999	4944.638	2785.668	1736.170	1124.594	6327.205	1048.918	1975854.008	499.008
kin_afterCID_68	LT02A2_cell06	5984.491	3202.667	3705.817	12633.318	414.604	4995.765	2788.063	1760.853	1139.112	6445.723	1064.181	1975861.509	506.509
kin_afterCID_69	LT02A2_cell06	5923.108	3202.667	3667.758	12649.228	409.971	4935.705	2792.696	1738.864	1125.688	6410.001	1053.135	1975869.008	514.008
kin_afterCID_70	LT02A2_cell06	5990.464	3202.667	3708.097	12768.160	414.872	4981.825	2787.794	1760.060	1137.105	6446.515	1062.633	1975876.508	521.508
kin_afterCID_71	LT02A2_cell06	5961.030	3202.667	3692.796	12767.689	409.501	4963.118	2793.166	1754.304	1134.753	6491.675	1059.767	1975884.008	529.008
kin_afterCID_72	LT02A2_cell06	5837.431	3202.667	3619.235	12487.708	413.418	4851.738	2789.249	1758.897	1138.137	6457.451	1062.485	1975891.510	536.510
kin_afterCID_73	LT02A2_cell06	5944.206	3202.667	3685.017	12769.485	414.828	4928.611	2787.839	1755.630	1134.050	6470.415	1054.074	1975899.009	544.009
kin_afterCID_74	LT02A2_cell06	5914.010	3202.667	3665.501	12699.678	414.537	4905.123	2788.130	1744.904	1128.110	6415.081	1050.547	1975906.509	551.509
kin_afterCID_75	LT02A2_cell06	5969.858	3202.667	3698.470	12868.188	410.016	4957.048	2792.651	1733.133	1123.783	6357.800	1054.141	1975914.425	559.425
kin_afterCID_76	LT02A2_cell06	5883.411	3202.667	3646.213	12727.674	410.061	4878.413	2792.606	1741.458	1128.466	6400.806	1057.289	1975921.508	566.508
kin_afterCID_77	LT02A2_cell06	5989.742	3202.667	3711.850	13036.377	411.135	4951.919	2791.532	1730.873	1122.594	6389.140	1044.806	1975929.008	574.008
kin_afterCID_78	LT02A2_cell06	5919.547	3202.667	3667.262	12820.320	413.194	4897.362	2789.473	1734.727	1122.547	6342.248	1052.233	1975936.509	581.509
kin_afterCID_79	LT02A2_cell06	5876.413	3202.667	3641.644	12754.419	409.926	4866.840	2792.740	1756.467	1135.870	6434.902	1069.753	1975944.009	589.009
kin_afterCID_80	LT02A2_cell06	5971.327	3202.667	3699.890	13004.775	405.943	4950.427	2796.724	1724.127	1116.899	6318.532	1057.252	1975951.508	596.508
kin_afterCID_81	LT02A2_cell06	5981.094	3202.667	3705.629	13070.505	403.660	4958.692	2799.007	1716.495	1111.127	6318.386	1052.832	1975959.008	604.008
kin_afterCID_82	LT02A2_cell06	5998.265	3202.667	3712.778	13100.847	405.808	4967.720	2796.858	1724.807	1117.869	6308.035	1059.807	1975966.508	611.508
kin_afterCID_83	LT02A2_cell06	5966.253	3202.667	3693.444	13082.000	406.211	4932.625	2796.456	1742.104	1125.629	6395.855	1066.103	1975974.009	619.009
kin_afterCID_84	LT02A2_cell06	5926.916	3202.667	3671.642	12963.932	405.741	4906.078	2796.926	1716.577	1112.540	6256.361	1058.005	1975981.508	626.508
kin_afterCID_85	LT02A2_cell06	5947.256	3202.667	3682.949	12995.337	411.001	4909.609	2791.666	1741.896	1128.390	6314.003	1068.772	1975989.008	634.008
kin_afterCID_86	LT02A2_cell06	5996.199	3202.667	3711.209	13127.122	410.553	4947.667	2792.114	1733.777	1122.267	6283.731	1064.751	1975996.509	641.509
kin_afterCID_87	LT02A2_cell06	5910.592	3202.667	3661.621	13002.718	408.225	4874.541	2794.441	1729.376	1119.489	6306.399	1060.743	1976004.008	649.008
kin_afterCID_88	LT02A2_cell06	5987.789	3202.667	3707.719	13067.649	414.828	4934.313	2787.839	1746.326	1128.951	6286.636	1070.732	1976011.509	656.509
kin_afterCID_89	LT02A2_cell06	5910.333	3202.667	3661.722	13031.133	407.509	4872.184	2795.157	1726.802	1120.685	6272.922	1064.018	1976019.009	664.009
kin_afterCID_90	LT02A2_cell06	5954.768	3202.667	3687.587	13120.048	411.068	4899.668	2791.599	1719.924	1116.834	6213.334	1058.262	1976026.509	671.509
kin_afterCID_91	LT02A2_cell06	5921.237	3202.667	3667.937	13085.670	415.477	4853.259	2787.190	1729.183	1120.427	6270.424	1052.236	1976034.009	679.009
kin_afterCID_92	LT02A2_cell06	5893.824	3202.667	3651.797	13056.039	414.492	4829.084	2788.175	1746.625	1128.509	6349.353	1062.380	1976041.508	686.508
kin_afterCID_93	LT02A2_cell06	6002.253	3202.667	3718.353	13313.715	410.486	4927.376	2792.181	1717.946	1112.953	6241.360	1052.947	1976049.008	694.008
kin_afterCID_94	LT02A2_cell06	5890.870	3202.667	3648.613	13061.039	415.790	4821.111	2786.877	1749.478	1134.020	6306.262	1069.625	1976056.508	701.508
kin_afterCID_95	LT02A2_cell06	5917.728	3202.667	3667.698	13169.624	414.134	4840.726	2788.533	1737.729	1124.274	6294.507	1060.988	1976064.008	709.008
kin_afterCID_96	LT02A2_cell06	5957.304	3202.667	3691.662	13266.069	413.731	4873.068	2788.936	1750.744	1131.878	6336.286	1070.492	1976071.509	716.509
kin_afterCID_97	LT02A2_cell06	5853.575	3202.667	3627.745	13155.218	413.485	4771.136	2789.182	1738.203	1125.182	6352.423	1054.164	1976079.009	724.009
kin_afterCID_98	LT02A2_cell06	5838.020	3202.667	3619.662	13144.211	411.135	4761.969	2791.532	1737.534	1124.869	6344.631	1059.004	1976086.509	731.509
kin_afterCID_99	LT02A2_cell06	5955.686	3202.667	3689.208	13386.489	410.575	4862.991	2792.091	1735.350	1126.108	6301.208	1063.943	1976094.479	739.479
kin_afterCID_100	LT02A2_cell06	5904.503	3202.667	3659.947	13321.095	411.001	4812.602	2791.666	1734.806	1123.147	6312.153	1060.910	1976101.509	746.509
kin_afterCID_101	LT02A2_cell06	5899.499	3202.667	3656.971	13358.549	412.052	4798.121	2790.614	1738.538	1127.424	6328.251	1060.836	1976109.008	754.008
kin_afterCID_102	LT02A2_cell06	5928.763	3202.667	3671.820	13534.223	404.801	4828.389	2797.866	1744.137	1128.210	6415.065	1068.337	1976116.509	761.509
kin_afterCID_103	LT02A2_cell06	5923.541	3202.667	3669.940	13535.672	408.628	4810.267	2794.038	1749.257	1130.706	6437.733	1063.568	1976124.009	769.009
kin_afterCID_104	LT02A2_cell06	5878.255	3202.667	3641.830	13434.790	404.980	4784.406	2797.687	1723.147	1114.259	6329.549	1056.345	1976132.097	777.097
kin_afterCID_105	LT02A2_cell06	5886.124	3202.667	3648.300	13455.775	408.472	4779.549	2794.195	1737.191	1124.832	6361.316	1061.210	1976139.588	784.588
kin_afterCID_106	LT02A2_cell06	5840.115	3202.667	3621.074	13392.429	411.292	4727.329	2791.375	1727.329	1117.138	6337.560	1048.041	1976146.814	791.814
kin_afterCID_107	LT02A2_cell06	5859.031	3202.667	3630.132	13445.883	410.396	4743.947	2792.270	1745.981	1128.640	6393.433	1062.917	1976154.182	799.182
kin_afterCID_108	LT02A2_cell06	5948.202	3202.667	3685.567	13615.480	412.590	4814.385	2790.077	1731.500	1121.931	6289.184	1057.521	1976161.508	806.508
kin_afterCID_109	LT02A2_cell06	5911.948	3202.667	3662.664	13634.487	408.046	4784.370	2794.620	1729.033	1120.705	6311.496	1059.941	1976169.008	814.008
kin_afterCID_110	LT02A2_cell06	5949.817	3202.667	3684.874	13764.556	406.950	4812.290	2795.717	1724.607	1117.931	6299.305	1058.706	1976176.780	821.780
kin_afterCID_111	LT02A2_cell06	5926.318	3202.667	3672.824	13690.059	408.942	4789.872	2793.725	1748.169	1130.153	6376.208	1070.723	1976184.008	829.008
kin_afterCID_112	LT02A2_cell06	5825.463	3202.667	3610.458	13391.450	410.374	4713.515	2792.293	1725.201	1114.616	6257.680	1059.078	1976191.508	836.508
kin_afterCID_113	LT02A2_cell06	5880.631	3202.667	3645.537	13507.181	413.753	4749.182	2788.913	1741.192	1126.186	6297.748	1065.197	1976199.009	844.009
kin_afterCID_114	LT02A2_cell06	5847.493	3202.667	3625.640	13517.482	413.149	4711.508	2789.518	1740.408	1125.116	6340.652	1059.076	1976206.508	851.508
kin_afterCID_115	LT02A2_cell06	5792.539	3202.667	3592.616	13330.506	413.619	4674.649	2789.048	1728.036	1119.096	6234.465	1059.727	1976214.009	859.009
kin_afterCID_116	LT02A2_cell06	5902.621	3202.667	3658.159	13669.163	411.784	4756.698	2790.883	1722.414	1116.822	6238.259	1056.118	1976221.508	866.508
kin_afterCID_117	LT02A2_cell06	5851.609	3202.667	3628.031	13460.352	418.028	4709.390	2784.639	1745.296	1129.228	6253.616	1068.510	1976229.008	874.008
kin_afterCID_118	LT02A2_cell06	5873.364	3202.667	3642.428	13567.665	415.387	4726.685	2787.279	1730.337	1118.868	6228.289	1060.009	1976236.508	881.508
kin_afterCID_119	LT02A2_cell06	5790.203	3202.667	3590.789	13413.577	412.321	4663.719	2790.346	1716.934	1112.742	6186.734	1056.445	1976244.008	889.008
kin_afterCID_120	LT02A2_cell06	5844.355	3202.667	3622.515	13527.082	415.477	4699.118	2787.190	1734.550	1122.361	6246.916	1061.908	1976252.006	897.006
