# Supplementary material for: Mandipropamid as a chemical inducer of proximity for in vivo applications
Source: Nat Chem Biol. 2021 Dec 21;18(1):64–9. doi: 10.1038/s41589-021-00922-3 (PMC8709788; doi:10.1038/s41589-021-00922-3)
Supplement: Source Data Fig. 2 — Single-cell trajectories, luminescence intensities of luciferase assay and two-color RICS binding efficiencies. [file 41589_2021_922_MOESM21_ESM.zip › Figure_02/Figure_02bcd/Single-Cell Trajectories/ABA_5uM/exp03_ABA_LT02A3_cell10_intensities.csv]

name	cellID	ff_488nm_cell	area_cell	fullframe_488nm	ff_488nm_mito	area_mito	ff_488nm_cyto	area_cyto	ff_561nm_tf_cell	fullframe_561nm	ff_561nm_tf_mito	ff_561nm_tf_cyto	FrameTimeAbs	FrameTimeRel
t0_	LT02A3_cell10	7834.822	5041.538	6881.584	12811.933	809.423	6882.913	4232.115	2455.022	2172.565	7190.074	1549.408	1976304.000	-44.000
tend_	LT02A3_cell10	7507.391	5041.538	6605.409	14653.947	849.149	6059.889	4192.389	2454.548	2173.572	6919.386	1550.216	1977249.000	901.000
kin_afterCID_1	LT02A3_cell10	8260.690	5041.538	7255.288	13308.193	821.442	7275.509	4222.290	2487.165	2201.234	7174.963	1574.592	1976356.095	4.095
kin_afterCID_2	LT02A3_cell10	8337.629	5041.538	7323.454	13410.581	817.615	7352.778	4226.296	2474.062	2190.833	7144.463	1569.929	1976363.499	11.499
kin_afterCID_3	LT02A3_cell10	8243.024	5041.538	7240.140	13260.049	815.332	7271.777	4229.027	2471.757	2188.942	7160.155	1567.186	1976370.999	18.999
kin_afterCID_4	LT02A3_cell10	8146.995	5041.538	7157.931	13092.931	820.121	7182.720	4224.237	2435.165	2156.649	7047.048	1539.101	1976378.498	26.498
kin_afterCID_5	LT02A3_cell10	8093.541	5041.538	7111.286	13042.264	816.764	7132.762	4228.176	2412.868	2137.956	6987.078	1528.392	1976385.998	33.998
kin_afterCID_6	LT02A3_cell10	8116.236	5041.538	7132.049	13115.412	815.354	7149.026	4228.512	2412.998	2137.869	7006.640	1526.718	1976393.498	41.498
kin_afterCID_7	LT02A3_cell10	8132.515	5041.538	7146.991	13147.078	817.010	7160.944	4226.050	2404.513	2131.081	6965.679	1522.328	1976401.100	49.100
kin_afterCID_8	LT02A3_cell10	8149.260	5041.538	7161.437	13224.082	815.757	7168.289	4226.900	2421.665	2145.138	7011.720	1535.529	1976408.498	56.498
kin_afterCID_9	LT02A3_cell10	8218.396	5041.538	7221.457	13359.011	822.673	7215.118	4219.627	2397.800	2124.192	6916.784	1516.552	1976415.998	63.998
kin_afterCID_10	LT02A3_cell10	8111.740	5041.538	7128.542	13179.378	823.165	7122.297	4218.866	2436.621	2158.625	7017.742	1542.653	1976423.498	71.498
kin_afterCID_11	LT02A3_cell10	8106.956	5041.538	7125.003	13089.335	821.822	7135.949	4220.298	2436.274	2157.328	6995.204	1548.335	1976430.998	78.998
kin_afterCID_12	LT02A3_cell10	8135.207	5041.538	7149.262	13226.752	819.875	7145.628	4222.335	2415.397	2140.327	6947.172	1535.266	1976438.499	86.499
kin_afterCID_13	LT02A3_cell10	8154.600	5041.538	7166.728	13261.183	816.563	7166.853	4225.647	2445.294	2165.862	7065.552	1552.279	1976445.999	93.999
kin_afterCID_14	LT02A3_cell10	8096.804	5041.538	7116.433	13173.028	814.929	7117.310	4227.281	2409.741	2135.041	6964.265	1531.545	1976453.499	101.499
kin_afterCID_15	LT02A3_cell10	8095.778	5041.538	7116.185	13203.302	819.875	7103.275	4222.201	2413.712	2138.508	6982.057	1526.472	1976460.999	108.999
kin_afterCID_16	LT02A3_cell10	8234.740	5041.538	7237.339	13442.671	819.942	7222.732	4221.999	2442.632	2163.570	7050.796	1547.558	1976468.499	116.499
kin_afterCID_17	LT02A3_cell10	8116.460	5041.538	7133.367	13278.980	820.367	7112.952	4221.350	2430.965	2153.844	7005.007	1541.996	1976475.999	123.999
kin_afterCID_18	LT02A3_cell10	8159.296	5041.538	7171.284	13410.592	823.411	7134.046	4218.262	2435.856	2157.338	7028.528	1539.310	1976483.499	131.499
kin_afterCID_19	LT02A3_cell10	8138.343	5041.538	7153.661	13456.320	824.553	7098.512	4216.986	2420.351	2144.697	6971.044	1530.549	1976490.999	138.999
kin_afterCID_20	LT02A3_cell10	8234.286	5041.538	7237.112	13698.738	824.709	7165.572	4216.829	2408.032	2133.485	6956.806	1518.402	1976498.498	146.498
kin_afterCID_21	LT02A3_cell10	8132.264	5041.538	7148.145	13551.600	822.113	7076.361	4219.425	2398.391	2124.720	6946.427	1512.252	1976505.998	153.998
kin_afterCID_22	LT02A3_cell10	8081.269	5041.538	7104.257	13480.240	822.068	7029.402	4219.470	2435.333	2157.138	7057.885	1534.733	1976513.498	161.498
kin_afterCID_23	LT02A3_cell10	7963.316	5041.538	7000.452	13346.370	820.972	6915.676	4220.970	2407.993	2133.389	6985.221	1517.565	1976520.998	168.998
kin_afterCID_24	LT02A3_cell10	8125.021	5041.538	7142.306	13670.037	827.820	7035.656	4213.718	2442.018	2162.600	7109.853	1524.983	1976528.498	176.498
kin_afterCID_25	LT02A3_cell10	8118.351	5041.538	7136.628	13672.249	826.589	7029.182	4214.949	2410.370	2135.074	6977.782	1514.660	1976535.998	183.998
kin_afterCID_26	LT02A3_cell10	8016.023	5041.538	7047.259	13551.443	822.314	6937.185	4219.224	2403.995	2130.452	6983.523	1511.459	1976543.498	191.498
kin_afterCID_27	LT02A3_cell10	8163.915	5041.538	7176.439	13767.715	827.954	7062.788	4213.584	2439.126	2159.741	7048.655	1533.369	1976550.998	198.998
kin_afterCID_28	LT02A3_cell10	8078.185	5041.538	7101.981	13730.620	818.487	6982.663	4223.051	2410.500	2135.338	7004.988	1520.023	1976558.499	206.499
kin_afterCID_29	LT02A3_cell10	8183.955	5041.538	7194.048	13898.514	830.551	7056.849	4210.988	2448.777	2168.658	7085.174	1534.321	1976566.621	214.621
kin_afterCID_30	LT02A3_cell10	8140.538	5041.538	7155.359	13861.717	826.455	7018.781	4215.083	2439.096	2160.318	7067.861	1531.530	1976573.499	221.499
kin_afterCID_31	LT02A3_cell10	8117.656	5041.538	7135.976	13830.215	826.634	6997.300	4214.904	2403.012	2128.847	6977.548	1505.846	1976581.007	229.007
kin_afterCID_32	LT02A3_cell10	8018.213	5041.538	7049.042	13691.261	829.297	6901.315	4212.241	2424.211	2147.721	7007.777	1521.808	1976588.499	236.499
kin_afterCID_33	LT02A3_cell10	8027.104	5041.538	7056.301	13713.865	833.214	6901.172	4208.324	2431.308	2154.013	6994.355	1527.862	1976596.602	244.602
kin_afterCID_34	LT02A3_cell10	7963.216	5041.538	6999.976	13685.870	828.111	6838.480	4213.427	2412.708	2137.378	6977.604	1515.519	1976603.497	251.497
kin_afterCID_35	LT02A3_cell10	8028.962	5041.538	7057.714	13848.142	826.925	6887.215	4214.613	2436.123	2157.516	7063.509	1528.210	1976610.998	258.998
kin_afterCID_36	LT02A3_cell10	7976.488	5041.538	7012.105	13754.531	825.739	6844.756	4215.800	2407.708	2132.742	6982.001	1511.751	1976618.498	266.498
kin_afterCID_37	LT02A3_cell10	7989.382	5041.538	7023.685	13809.178	827.529	6846.515	4214.009	2414.388	2138.964	6983.398	1517.145	1976625.999	273.999
kin_afterCID_38	LT02A3_cell10	8115.337	5041.538	7133.190	14063.890	837.533	6930.250	4204.005	2436.337	2157.939	7007.924	1525.573	1976633.499	281.499
kin_afterCID_39	LT02A3_cell10	8068.980	5041.538	7093.059	13988.902	836.235	6891.788	4205.303	2446.024	2165.931	7044.568	1531.591	1976640.998	288.998
kin_afterCID_40	LT02A3_cell10	8125.624	5041.538	7142.897	14103.317	832.252	6943.727	4209.287	2447.390	2167.795	7054.316	1536.518	1976648.499	296.499
kin_afterCID_41	LT02A3_cell10	8060.288	5041.538	7085.618	14038.781	834.288	6874.766	4207.250	2425.839	2148.368	7022.382	1514.355	1976655.997	303.997
kin_afterCID_42	LT02A3_cell10	7996.762	5041.538	7030.255	13973.281	836.907	6807.171	4204.632	2415.672	2139.686	6979.032	1507.362	1976663.499	311.499
kin_afterCID_43	LT02A3_cell10	8108.438	5041.538	7127.254	14212.940	836.392	6894.270	4205.146	2447.556	2167.751	7047.412	1532.657	1976670.998	318.998
kin_afterCID_44	LT02A3_cell10	8110.658	5041.538	7129.241	14201.174	845.456	6883.498	4196.082	2454.689	2174.181	7004.446	1537.972	1976678.499	326.499
kin_afterCID_45	LT02A3_cell10	8028.802	5041.538	7058.784	14028.219	847.023	6817.305	4194.515	2426.873	2149.867	6918.720	1519.808	1976685.998	333.998
kin_afterCID_46	LT02A3_cell10	8030.128	5041.538	7059.074	14101.953	849.776	6799.217	4191.763	2431.664	2153.406	6950.764	1515.529	1976693.498	341.498
kin_afterCID_47	LT02A3_cell10	8066.573	5041.538	7090.987	14185.447	851.790	6822.585	4189.748	2452.362	2171.668	6988.395	1530.172	1976700.998	348.998
kin_afterCID_48	LT02A3_cell10	8073.726	5041.538	7096.498	14193.319	847.829	6836.548	4193.710	2411.963	2136.750	6866.514	1511.400	1976708.498	356.498
kin_afterCID_49	LT02A3_cell10	8050.535	5041.538	7078.119	14145.461	847.135	6819.556	4194.404	2417.452	2140.885	6875.770	1517.015	1976715.999	363.999
kin_afterCID_50	LT02A3_cell10	8089.699	5041.538	7110.940	14222.202	845.702	6853.155	4196.194	2439.258	2160.277	6906.598	1538.783	1976723.499	371.499
kin_afterCID_51	LT02A3_cell10	7950.637	5041.538	6989.788	14029.686	843.822	6728.630	4197.716	2427.606	2150.197	6877.506	1533.090	1976730.998	378.998
kin_afterCID_52	LT02A3_cell10	8128.295	5041.538	7145.991	14332.106	853.603	6863.808	4187.936	2418.745	2142.841	6816.098	1522.458	1976738.498	386.498
kin_afterCID_53	LT02A3_cell10	7991.434	5041.538	7026.144	14118.170	847.403	6753.558	4194.135	2442.589	2164.239	6880.262	1545.981	1976745.999	393.999
kin_afterCID_54	LT02A3_cell10	7950.995	5041.538	6990.581	14099.415	854.229	6696.690	4187.309	2431.696	2153.656	6857.967	1528.718	1976753.500	401.500
kin_afterCID_55	LT02A3_cell10	8027.313	5041.538	7056.795	14226.635	852.999	6764.511	4188.764	2457.151	2175.828	6931.954	1545.822	1976760.999	408.999
kin_afterCID_56	LT02A3_cell10	8014.049	5041.538	7044.775	14212.956	854.297	6749.325	4187.242	2432.536	2154.363	6843.482	1532.599	1976768.498	416.498
kin_afterCID_57	LT02A3_cell10	7897.298	5041.538	6943.478	14129.405	847.135	6638.613	4194.404	2421.129	2144.459	6847.970	1527.050	1976775.997	423.997
kin_afterCID_58	LT02A3_cell10	7947.286	5041.538	6986.282	14219.476	849.686	6675.862	4191.897	2429.375	2151.738	6851.255	1533.054	1976783.498	431.498
kin_afterCID_59	LT02A3_cell10	8033.228	5041.538	7062.455	14443.483	858.482	6717.662	4183.057	2448.321	2168.167	6886.664	1537.448	1976790.999	438.999
kin_afterCID_60	LT02A3_cell10	7915.023	5041.538	6958.985	14310.287	858.974	6601.626	4182.564	2443.499	2164.698	6873.645	1533.679	1976798.498	446.498
kin_afterCID_61	LT02A3_cell10	8079.265	5041.538	7102.433	14630.934	859.310	6733.113	4182.228	2447.475	2168.133	6860.109	1540.824	1976805.997	453.997
kin_afterCID_62	LT02A3_cell10	8018.108	5041.538	7048.842	14528.868	853.110	6691.979	4188.428	2444.566	2164.579	6889.348	1539.240	1976813.498	461.498
kin_afterCID_63	LT02A3_cell10	8028.347	5041.538	7058.468	14571.031	855.617	6690.999	4185.921	2438.068	2158.871	6872.858	1531.581	1976821.529	469.529
kin_afterCID_64	LT02A3_cell10	7986.467	5041.538	7021.332	14435.875	854.834	6669.638	4186.705	2468.594	2185.996	6909.526	1561.852	1976828.499	476.499
kin_afterCID_65	LT02A3_cell10	7977.629	5041.538	7013.525	14499.336	849.776	6655.515	4191.763	2425.816	2148.197	6824.586	1534.074	1976835.999	483.999
kin_afterCID_66	LT02A3_cell10	7911.344	5041.538	6955.897	14456.566	849.216	6585.514	4192.322	2430.621	2153.296	6869.196	1531.522	1976843.499	491.499
kin_afterCID_67	LT02A3_cell10	7974.503	5041.538	7010.966	14595.645	852.193	6627.636	4189.346	2455.867	2174.997	6934.107	1544.907	1976850.998	498.998
kin_afterCID_68	LT02A3_cell10	7920.941	5041.538	6964.241	14479.860	854.677	6581.824	4187.040	2435.520	2157.064	6852.969	1533.739	1976858.499	506.499
kin_afterCID_69	LT02A3_cell10	8023.046	5041.538	7054.085	14615.667	854.050	6678.462	4187.488	2472.195	2189.458	6933.526	1562.293	1976865.999	513.999
kin_afterCID_70	LT02A3_cell10	7959.966	5041.538	6998.488	14492.037	855.281	6625.369	4186.302	2443.704	2163.913	6856.163	1542.199	1976873.499	521.499
kin_afterCID_71	LT02A3_cell10	7905.269	5041.538	6950.357	14470.188	853.222	6567.898	4188.316	2423.740	2146.847	6802.691	1531.683	1976880.999	528.999
kin_afterCID_72	LT02A3_cell10	8025.262	5041.538	7055.324	14685.788	856.423	6662.283	4185.116	2465.685	2183.991	6884.521	1561.435	1976888.499	536.499
kin_afterCID_73	LT02A3_cell10	8056.500	5041.538	7082.726	14779.481	856.288	6681.000	4185.250	2474.862	2192.105	6934.667	1562.401	1976896.573	544.573
kin_afterCID_74	LT02A3_cell10	8051.499	5041.538	7078.424	14806.441	855.908	6670.199	4185.630	2468.254	2185.254	6931.689	1555.538	1976903.499	551.499
kin_afterCID_75	LT02A3_cell10	7978.499	5041.538	7014.623	14696.840	848.791	6618.242	4192.882	2434.193	2156.439	6846.630	1540.905	1976910.999	558.999
kin_afterCID_76	LT02A3_cell10	8040.965	5041.538	7069.409	14818.896	854.923	6656.885	4186.615	2483.791	2199.243	6989.321	1563.744	1976918.499	566.499
kin_afterCID_77	LT02A3_cell10	7997.448	5041.538	7031.607	14716.595	854.744	6625.246	4187.152	2456.688	2175.299	6884.206	1552.742	1976925.998	573.998
kin_afterCID_78	LT02A3_cell10	7893.575	5041.538	6940.807	14574.712	845.523	6547.284	4196.015	2458.645	2178.259	6901.554	1563.371	1976933.498	581.498
kin_afterCID_79	LT02A3_cell10	7938.594	5041.538	6980.283	14682.768	850.246	6570.418	4191.337	2482.617	2198.533	6960.188	1574.287	1976940.999	588.999
kin_afterCID_80	LT02A3_cell10	8022.614	5041.538	7053.324	14859.665	857.497	6621.396	4184.041	2470.823	2187.325	6930.209	1556.895	1976948.499	596.499
kin_afterCID_81	LT02A3_cell10	8025.262	5041.538	7056.133	14895.672	853.961	6624.048	4187.712	2461.270	2179.591	6933.619	1549.211	1976956.334	604.334
kin_afterCID_82	LT02A3_cell10	8022.661	5041.538	7053.648	14890.598	856.602	6616.832	4184.981	2437.155	2157.930	6865.078	1530.808	1976963.498	611.498
kin_afterCID_83	LT02A3_cell10	7939.985	5041.538	6981.135	14801.923	849.999	6548.457	4191.539	2432.360	2153.470	6878.109	1530.809	1976970.998	618.998
kin_afterCID_84	LT02A3_cell10	7919.540	5041.538	6963.829	14794.234	856.714	6512.158	4184.825	2456.026	2175.289	6917.906	1542.594	1976978.498	626.498
kin_afterCID_85	LT02A3_cell10	7956.741	5041.538	6995.782	14930.087	850.425	6541.769	4191.114	2445.940	2165.806	6895.516	1543.071	1976985.999	633.999
kin_afterCID_86	LT02A3_cell10	7997.105	5041.538	7031.613	15040.422	854.968	6558.742	4186.570	2480.348	2195.937	6974.363	1562.595	1976993.499	641.499
kin_afterCID_87	LT02A3_cell10	7944.329	5041.538	6985.668	14969.206	856.400	6506.692	4185.272	2464.856	2182.590	6920.982	1552.977	1977000.998	648.998
kin_afterCID_88	LT02A3_cell10	8102.935	5041.538	7124.163	15344.936	849.283	6635.822	4192.255	2450.329	2169.894	6920.851	1544.674	1977008.499	656.499
kin_afterCID_89	LT02A3_cell10	7978.948	5041.538	7015.479	15081.988	850.290	6537.657	4191.472	2454.906	2173.744	6931.292	1546.726	1977015.999	663.999
kin_afterCID_90	LT02A3_cell10	7982.584	5041.538	7018.940	15122.709	851.521	6531.361	4190.151	2467.824	2185.030	6965.412	1553.771	1977023.499	671.499
kin_afterCID_91	LT02A3_cell10	8036.886	5041.538	7066.057	15204.563	856.378	6570.182	4185.205	2442.339	2163.344	6855.325	1539.333	1977030.999	678.999
kin_afterCID_92	LT02A3_cell10	7977.182	5041.538	7014.059	15088.168	857.430	6519.914	4184.153	2476.139	2191.782	6959.247	1557.427	1977038.498	686.498
kin_afterCID_93	LT02A3_cell10	7938.424	5041.538	6979.587	15132.733	858.929	6460.779	4182.833	2461.210	2179.480	6943.294	1540.740	1977045.999	693.999
kin_afterCID_94	LT02A3_cell10	7916.505	5041.538	6961.336	15112.208	858.437	6439.732	4183.191	2451.752	2171.388	6919.433	1534.896	1977053.497	701.497
kin_afterCID_95	LT02A3_cell10	7984.506	5041.538	7020.114	15204.376	858.348	6503.063	4183.191	2479.119	2195.336	6996.059	1552.290	1977060.998	708.998
kin_afterCID_96	LT02A3_cell10	7895.960	5041.538	6943.480	15072.078	853.088	6434.264	4188.540	2443.007	2163.792	6901.743	1534.849	1977068.498	716.498
kin_afterCID_97	LT02A3_cell10	7959.913	5041.538	6999.100	15178.925	854.677	6486.171	4186.951	2434.782	2156.051	6856.926	1532.058	1977075.998	723.998
kin_afterCID_98	LT02A3_cell10	7946.884	5041.538	6987.813	15186.820	854.140	6470.091	4187.398	2469.163	2186.563	6951.952	1554.770	1977083.499	731.499
kin_afterCID_99	LT02A3_cell10	7900.213	5041.538	6946.805	15099.115	862.443	6414.569	4179.095	2481.971	2197.291	6960.551	1557.723	1977090.998	738.998
kin_afterCID_100	LT02A3_cell10	7919.515	5041.538	6963.538	15140.102	864.838	6424.012	4177.014	2460.132	2178.360	6879.504	1544.990	1977098.499	746.499
kin_afterCID_101	LT02A3_cell10	8015.238	5041.538	7048.142	15390.082	859.019	6500.570	4182.519	2439.642	2161.477	6852.063	1533.405	1977106.618	754.618
kin_afterCID_102	LT02A3_cell10	7963.713	5041.538	7002.093	15236.266	862.175	6463.434	4179.364	2483.899	2198.945	6956.626	1561.206	1977113.499	761.499
kin_afterCID_103	LT02A3_cell10	7914.972	5041.538	6960.140	15193.634	854.453	6429.624	4187.085	2462.699	2180.819	6928.519	1551.364	1977120.998	768.998
kin_afterCID_104	LT02A3_cell10	7854.725	5041.538	6907.875	15061.457	861.257	6369.933	4180.281	2482.618	2198.983	6948.027	1562.617	1977128.498	776.498
kin_afterCID_105	LT02A3_cell10	7841.450	5041.538	6895.891	15097.218	854.789	6360.073	4186.749	2487.069	2202.071	7023.248	1560.939	1977135.999	783.999
kin_afterCID_106	LT02A3_cell10	8019.951	5041.538	7052.242	15440.691	857.027	6500.114	4184.511	2440.360	2160.618	6874.640	1532.178	1977143.653	791.653
kin_afterCID_107	LT02A3_cell10	7886.820	5041.538	6935.493	15204.293	860.407	6381.008	4181.132	2445.112	2165.736	6867.325	1535.094	1977150.999	798.999
kin_afterCID_108	LT02A3_cell10	7988.252	5041.538	7024.255	15322.987	864.793	6469.547	4176.790	2485.305	2201.268	6933.744	1564.251	1977158.516	806.516
kin_afterCID_109	LT02A3_cell10	7978.259	5041.538	7015.447	15399.513	860.272	6451.284	4181.356	2435.589	2157.520	6863.437	1524.570	1977165.998	813.998
kin_afterCID_110	LT02A3_cell10	8022.271	5041.538	7054.707	15444.715	865.465	6483.969	4176.119	2475.068	2191.143	6936.851	1550.387	1977173.637	821.637
kin_afterCID_111	LT02A3_cell10	7868.921	5041.538	6920.444	15167.743	858.728	6370.372	4182.900	2446.125	2166.717	6866.570	1538.597	1977180.999	828.999
kin_afterCID_112	LT02A3_cell10	7998.504	5041.538	7032.615	15437.195	865.286	6457.171	4176.342	2458.069	2177.486	6881.947	1541.463	1977188.498	836.498
kin_afterCID_113	LT02A3_cell10	7965.802	5041.538	7004.572	15368.915	859.019	6445.219	4182.609	2479.823	2195.512	6960.282	1559.599	1977195.998	843.998
kin_afterCID_114	LT02A3_cell10	7842.564	5041.538	6897.202	15193.146	861.257	6328.086	4180.326	2461.051	2180.282	6903.082	1545.859	1977203.499	851.499
kin_afterCID_115	LT02A3_cell10	7944.393	5041.538	6986.033	15366.895	858.370	6421.276	4183.213	2483.521	2198.761	6972.203	1562.453	1977210.999	858.999
kin_afterCID_116	LT02A3_cell10	7936.421	5041.538	6978.497	15342.057	859.041	6415.380	4182.497	2449.044	2169.246	6860.037	1543.072	1977218.499	866.499
kin_afterCID_117	LT02A3_cell10	7934.173	5041.538	6976.440	15341.520	861.279	6407.763	4180.438	2487.691	2202.448	6963.730	1565.442	1977225.999	873.999
kin_afterCID_118	LT02A3_cell10	7877.422	5041.538	6926.865	15307.573	855.304	6359.343	4186.235	2469.487	2186.427	6969.254	1550.125	1977233.499	881.499
kin_afterCID_119	LT02A3_cell10	8015.996	5041.538	7048.709	15643.189	861.660	6443.690	4179.878	2448.771	2168.701	6902.800	1530.596	1977240.999	888.999
kin_afterCID_120	LT02A3_cell10	7926.741	5041.538	6969.647	15380.926	862.040	6389.282	4179.498	2479.552	2195.696	6956.793	1556.101	1977248.499	896.499
