# Supplementary material for: Mandipropamid as a chemical inducer of proximity for in vivo applications
Source: Nat Chem Biol. 2021 Dec 21;18(1):64–9. doi: 10.1038/s41589-021-00922-3 (PMC8709788; doi:10.1038/s41589-021-00922-3)
Supplement: Source Data Fig. 2 — Single-cell trajectories, luminescence intensities of luciferase assay and two-color RICS binding efficiencies. [file 41589_2021_922_MOESM21_ESM.zip › Figure_02/Figure_02bcd/Single-Cell Trajectories/ABA_5uM/exp03_ABA_LT02A4_cell19_intensities.csv]

name	cellID	ff_488nm_cell	area_cell	fullframe_488nm	ff_488nm_mito	area_mito	ff_488nm_cyto	area_cyto	ff_561nm_tf_cell	fullframe_561nm	ff_561nm_tf_mito	ff_561nm_tf_cyto	FrameTimeAbs	FrameTimeRel
t0_	LT02A4_cell19	7069.790	4115.869	5271.009	12484.059	518.719	6289.037	3597.150	1581.666	1229.376	5309.458	1044.108	1977332.000	-14.000
tend_	LT02A4_cell19	6647.432	4115.869	4960.952	15753.287	517.153	5338.878	3598.717	1529.967	1192.200	5053.754	1023.582	1978285.000	939.000
kin_afterCID_1	LT02A4_cell19	7424.961	4115.869	5515.423	13204.195	528.455	6573.634	3587.415	1602.186	1244.754	5341.866	1051.302	1977354.084	4.084
kin_afterCID_2	LT02A4_cell19	7332.782	4115.869	5452.023	12985.333	523.934	6508.278	3591.935	1575.667	1225.938	5292.971	1033.446	1977361.499	11.499
kin_afterCID_3	LT02A4_cell19	7307.004	4115.869	5436.503	12941.643	521.114	6490.178	3594.755	1565.003	1217.267	5302.172	1023.244	1977369.010	19.010
kin_afterCID_4	LT02A4_cell19	7236.819	4115.869	5385.344	12853.491	523.061	6419.113	3592.808	1553.278	1210.186	5206.426	1021.433	1977376.498	26.498
kin_afterCID_5	LT02A4_cell19	7327.096	4115.869	5450.825	13046.960	520.823	6498.445	3595.046	1560.666	1213.265	5282.392	1021.490	1977383.999	33.999
kin_afterCID_6	LT02A4_cell19	7260.540	4115.869	5404.346	12874.514	515.966	6455.901	3599.903	1548.309	1204.924	5234.066	1020.037	1977391.499	41.499
kin_afterCID_7	LT02A4_cell19	7304.101	4115.869	5436.469	12993.911	519.144	6482.844	3596.725	1560.854	1214.425	5270.360	1025.430	1977398.998	48.998
kin_afterCID_8	LT02A4_cell19	7250.603	4115.869	5396.982	12910.457	521.987	6428.548	3593.883	1544.913	1202.062	5213.268	1012.109	1977406.498	56.498
kin_afterCID_9	LT02A4_cell19	7233.031	4115.869	5384.501	12900.755	519.726	6413.913	3596.143	1551.004	1207.243	5215.467	1021.404	1977413.999	63.999
kin_afterCID_10	LT02A4_cell19	7236.987	4115.869	5386.620	12900.537	523.553	6411.567	3592.316	1548.290	1205.127	5186.545	1018.041	1977421.499	71.499
kin_afterCID_11	LT02A4_cell19	7246.376	4115.869	5394.272	12994.706	528.164	6400.136	3587.706	1546.804	1204.831	5183.023	1011.499	1977428.998	78.998
kin_afterCID_12	LT02A4_cell19	7206.328	4115.869	5364.332	12915.794	529.417	6363.520	3586.452	1537.471	1198.420	5143.571	1005.154	1977436.499	86.499
kin_afterCID_13	LT02A4_cell19	7158.716	4115.869	5329.725	12819.614	531.722	6318.899	3584.147	1557.576	1213.604	5214.858	1015.004	1977443.998	93.998
kin_afterCID_14	LT02A4_cell19	7237.543	4115.869	5388.444	12979.116	529.193	6390.407	3586.676	1558.219	1213.500	5221.559	1017.715	1977452.149	102.149
kin_afterCID_15	LT02A4_cell19	7196.615	4115.869	5359.355	12980.109	529.216	6343.118	3586.743	1551.908	1208.180	5214.884	1011.422	1977459.310	109.310
kin_afterCID_16	LT02A4_cell19	7249.516	4115.869	5396.834	13151.209	529.574	6378.037	3586.296	1542.795	1200.253	5189.209	1004.344	1977466.765	116.765
kin_afterCID_17	LT02A4_cell19	7142.415	4115.869	5319.761	12932.577	527.761	6290.763	3588.108	1537.084	1197.237	5166.308	1003.276	1977473.999	123.999
kin_afterCID_18	LT02A4_cell19	7248.945	4115.869	5398.277	13134.015	527.403	6384.006	3588.466	1552.554	1208.676	5231.753	1011.816	1977481.498	131.498
kin_afterCID_19	LT02A4_cell19	7180.330	4115.869	5348.157	13041.258	526.418	6320.783	3589.451	1542.336	1201.413	5198.621	1006.116	1977488.998	138.998
kin_afterCID_20	LT02A4_cell19	7204.971	4115.869	5365.901	13085.448	529.619	6336.540	3586.251	1559.623	1212.536	5250.213	1014.595	1977496.498	146.498
kin_afterCID_21	LT02A4_cell19	7088.130	4115.869	5280.839	12880.888	525.635	6240.030	3590.235	1538.720	1197.340	5196.144	1003.248	1977503.998	153.998
kin_afterCID_22	LT02A4_cell19	7181.161	4115.869	5347.524	13125.136	522.658	6316.568	3593.211	1535.525	1196.729	5197.967	1002.797	1977511.499	161.499
kin_afterCID_23	LT02A4_cell19	7142.171	4115.869	5320.130	13114.654	519.368	6279.689	3596.501	1553.585	1209.459	5283.474	1014.954	1977519.395	169.395
kin_afterCID_24	LT02A4_cell19	7127.523	4115.869	5307.942	13091.223	519.883	6265.332	3595.986	1549.979	1208.589	5209.009	1020.982	1977526.499	176.499
kin_afterCID_25	LT02A4_cell19	7202.943	4115.869	5364.272	13295.151	526.955	6308.433	3588.914	1532.143	1193.305	5144.704	1001.716	1977533.998	183.998
kin_afterCID_26	LT02A4_cell19	7141.314	4115.869	5319.785	13229.531	527.336	6246.649	3588.534	1542.657	1200.435	5180.328	1008.101	1977541.497	191.497
kin_afterCID_27	LT02A4_cell19	7128.570	4115.869	5311.287	13237.893	528.231	6229.055	3587.638	1560.812	1214.842	5237.145	1019.522	1977548.998	198.998
kin_afterCID_28	LT02A4_cell19	7125.986	4115.869	5309.782	13279.517	526.597	6223.175	3589.272	1551.387	1207.937	5233.960	1011.102	1977556.498	206.498
kin_afterCID_29	LT02A4_cell19	7103.180	4115.869	5292.615	13310.276	529.753	6186.247	3586.116	1538.606	1199.204	5168.515	1002.384	1977563.999	213.999
kin_afterCID_30	LT02A4_cell19	7071.804	4115.869	5267.911	13291.837	530.626	6151.222	3585.244	1557.295	1211.419	5256.268	1009.838	1977571.499	221.499
kin_afterCID_31	LT02A4_cell19	7135.673	4115.869	5314.728	13423.311	532.618	6201.073	3583.252	1550.717	1207.695	5224.485	1004.645	1977578.998	228.998
kin_afterCID_32	LT02A4_cell19	7146.190	4115.869	5321.210	13526.059	530.424	6202.363	3585.445	1535.988	1196.637	5160.010	999.857	1977586.499	236.499
kin_afterCID_33	LT02A4_cell19	7176.432	4115.869	5346.045	13621.931	532.416	6218.783	3583.453	1550.680	1207.294	5216.967	1005.956	1977593.998	243.998
kin_afterCID_34	LT02A4_cell19	7189.240	4115.869	5354.909	13682.919	531.745	6225.830	3584.125	1531.830	1191.569	5134.883	997.276	1977601.498	251.498
kin_afterCID_35	LT02A4_cell19	7095.273	4115.869	5286.054	13543.426	530.939	6140.281	3584.930	1537.676	1197.362	5139.829	1004.187	1977608.999	258.999
kin_afterCID_36	LT02A4_cell19	7108.954	4115.869	5295.755	13587.942	530.044	6151.253	3585.826	1534.024	1195.878	5099.802	1006.943	1977616.499	266.499
kin_afterCID_37	LT02A4_cell19	7161.994	4115.869	5334.713	13710.788	531.946	6189.985	3583.923	1543.139	1201.224	5120.445	1012.175	1977623.999	273.999
kin_afterCID_38	LT02A4_cell19	7116.711	4115.869	5301.780	13689.065	533.267	6138.422	3582.603	1536.229	1197.073	5097.745	1006.101	1977631.499	281.499
kin_afterCID_39	LT02A4_cell19	7120.786	4115.869	5306.198	13693.390	532.416	6144.253	3583.453	1551.463	1207.391	5159.651	1015.372	1977638.999	288.999
kin_afterCID_40	LT02A4_cell19	7138.990	4115.869	5319.000	13780.830	532.618	6151.741	3583.252	1543.917	1203.029	5116.549	1012.878	1977646.498	296.498
kin_afterCID_41	LT02A4_cell19	7156.719	4115.869	5331.332	13884.877	532.237	6157.460	3583.632	1550.501	1206.678	5156.895	1014.883	1977653.999	303.999
kin_afterCID_42	LT02A4_cell19	7102.076	4115.869	5291.453	13817.103	532.036	6105.201	3583.834	1536.616	1196.918	5100.063	1007.606	1977661.499	311.499
kin_afterCID_43	LT02A4_cell19	7049.439	4115.869	5253.519	13749.890	528.634	6062.026	3587.236	1527.000	1190.047	5080.299	1003.367	1977668.998	318.998
kin_afterCID_44	LT02A4_cell19	7124.933	4115.869	5307.705	13914.128	531.633	6117.923	3584.237	1539.959	1198.892	5116.889	1009.410	1977676.498	326.498
kin_afterCID_45	LT02A4_cell19	7084.009	4115.869	5278.272	13855.108	530.201	6082.790	3585.669	1547.202	1205.740	5137.032	1016.387	1977683.998	333.998
kin_afterCID_46	LT02A4_cell19	7088.760	4115.869	5282.256	13943.724	532.058	6071.061	3583.811	1540.185	1200.127	5141.422	1005.540	1977691.499	341.499
kin_afterCID_47	LT02A4_cell19	7127.297	4115.869	5310.482	13997.118	533.983	6103.153	3581.887	1538.569	1198.268	5117.689	1004.999	1977698.998	348.998
kin_afterCID_48	LT02A4_cell19	7122.011	4115.869	5307.642	13996.915	533.916	6097.257	3581.954	1542.354	1201.520	5115.946	1009.685	1977706.499	356.499
kin_afterCID_49	LT02A4_cell19	7072.255	4115.869	5270.320	13944.268	536.355	6042.550	3579.514	1544.127	1204.259	5111.256	1009.628	1977713.998	363.998
kin_afterCID_50	LT02A4_cell19	7067.253	4115.869	5265.051	14006.595	534.542	6031.500	3581.327	1546.386	1204.471	5135.809	1010.635	1977721.956	371.956
kin_afterCID_51	LT02A4_cell19	7057.219	4115.869	5257.692	14063.990	537.027	6005.811	3578.843	1544.870	1201.947	5142.113	1005.083	1977729.368	379.368
kin_afterCID_52	LT02A4_cell19	7201.250	4115.869	5366.445	14392.598	533.088	6131.238	3582.782	1549.380	1206.762	5147.131	1014.065	1977736.499	386.499
kin_afterCID_53	LT02A4_cell19	7016.036	4115.869	5227.765	14101.298	532.506	5963.131	3583.364	1546.660	1204.783	5151.878	1010.906	1977743.998	393.998
kin_afterCID_54	LT02A4_cell19	7082.475	4115.869	5276.678	14252.674	532.013	6018.079	3583.856	1551.539	1207.903	5165.000	1015.130	1977751.497	401.497
kin_afterCID_55	LT02A4_cell19	7115.796	4115.869	5301.114	14363.199	532.774	6038.171	3583.095	1548.290	1206.476	5140.605	1014.145	1977758.998	408.998
kin_afterCID_56	LT02A4_cell19	7059.784	4115.869	5261.980	14287.206	530.469	5990.468	3585.400	1535.463	1196.734	5112.077	1006.294	1977766.499	416.499
kin_afterCID_57	LT02A4_cell19	6990.729	4115.869	5209.318	14112.819	538.325	5919.045	3577.545	1527.244	1190.367	5038.910	998.832	1977773.998	423.998
kin_afterCID_58	LT02A4_cell19	7032.364	4115.869	5237.755	14280.777	537.094	5944.540	3578.776	1543.853	1201.191	5112.235	1008.319	1977781.498	431.498
kin_afterCID_59	LT02A4_cell19	7031.728	4115.869	5240.691	14345.008	533.177	5943.363	3582.692	1537.035	1197.909	5079.373	1009.863	1977788.999	438.999
kin_afterCID_60	LT02A4_cell19	7035.027	4115.869	5242.562	14455.888	529.014	5940.547	3586.855	1534.042	1195.839	5101.586	1007.875	1977796.499	446.499
kin_afterCID_61	LT02A4_cell19	7008.682	4115.869	5222.292	14401.365	530.872	5913.962	3584.997	1556.377	1212.051	5171.061	1021.110	1977803.997	453.997
kin_afterCID_62	LT02A4_cell19	7106.709	4115.869	5294.506	14661.973	530.290	5989.321	3585.579	1544.766	1202.569	5156.523	1010.605	1977811.499	461.499
kin_afterCID_63	LT02A4_cell19	7028.267	4115.869	5237.754	14516.584	527.985	5926.303	3587.885	1524.508	1187.726	5077.922	1001.595	1977818.999	468.999
kin_afterCID_64	LT02A4_cell19	7003.430	4115.869	5219.149	14469.784	534.363	5889.444	3581.506	1549.745	1205.649	5158.066	1011.381	1977826.498	476.498
kin_afterCID_65	LT02A4_cell19	7010.691	4115.869	5223.819	14496.201	532.170	5899.112	3583.699	1533.151	1194.360	5083.576	1005.923	1977833.999	483.999
kin_afterCID_66	LT02A4_cell19	7011.882	4115.869	5224.240	14499.146	531.297	5902.136	3584.572	1528.429	1190.911	5033.425	1008.926	1977841.498	491.498
kin_afterCID_67	LT02A4_cell19	7102.402	4115.869	5290.841	14691.816	535.393	5967.548	3580.477	1549.020	1205.964	5125.950	1014.157	1977848.999	498.999
kin_afterCID_68	LT02A4_cell19	7117.430	4115.869	5303.342	14805.454	531.499	5977.432	3584.371	1526.931	1190.135	5053.389	1004.020	1977856.499	506.499
kin_afterCID_69	LT02A4_cell19	7073.420	4115.869	5269.973	14816.768	535.371	5915.604	3580.499	1542.090	1199.827	5125.810	1006.238	1977864.422	514.422
kin_afterCID_70	LT02A4_cell19	6995.171	4115.869	5213.136	14720.432	529.775	5853.915	3586.094	1530.135	1193.472	5086.452	1004.759	1977871.925	521.925
kin_afterCID_71	LT02A4_cell19	7089.596	4115.869	5282.299	14836.813	533.759	5935.208	3582.110	1540.386	1199.955	5093.083	1011.009	1977878.998	528.998
kin_afterCID_72	LT02A4_cell19	6983.653	4115.869	5204.053	14706.523	534.901	5830.064	3580.969	1545.718	1203.125	5123.170	1011.343	1977887.126	537.126
kin_afterCID_73	LT02A4_cell19	7023.266	4115.869	5233.759	14854.956	531.230	5862.639	3584.639	1533.279	1195.483	5085.320	1006.880	1977893.999	543.999
kin_afterCID_74	LT02A4_cell19	6946.827	4115.869	5178.911	14745.376	529.663	5795.023	3586.206	1521.034	1186.631	5048.943	999.980	1977901.498	551.498
kin_afterCID_75	LT02A4_cell19	7082.713	4115.869	5277.752	15095.665	523.151	5915.914	3592.719	1533.451	1194.041	5130.459	1009.676	1977908.998	558.998
kin_afterCID_76	LT02A4_cell19	7011.335	4115.869	5224.261	15042.642	527.000	5831.995	3588.869	1524.163	1187.748	5113.942	997.030	1977916.499	566.499
kin_afterCID_77	LT02A4_cell19	6960.288	4115.869	5187.713	14969.114	526.284	5786.081	3589.586	1545.314	1203.450	5213.637	1007.487	1977923.998	573.998
kin_afterCID_78	LT02A4_cell19	7008.390	4115.869	5223.678	15085.755	519.726	5841.022	3596.143	1531.606	1193.372	5157.737	1007.545	1977931.499	581.499
kin_afterCID_79	LT02A4_cell19	6976.404	4115.869	5200.324	15133.137	522.345	5790.764	3593.525	1523.104	1187.605	5142.501	996.999	1977938.999	588.999
kin_afterCID_80	LT02A4_cell19	7066.996	4115.869	5266.126	15304.201	528.052	5854.651	3587.817	1541.485	1199.289	5202.121	1002.716	1977946.498	596.498
kin_afterCID_81	LT02A4_cell19	7001.700	4115.869	5218.476	15260.994	525.590	5792.601	3590.279	1536.303	1197.329	5181.901	1002.614	1977953.998	603.998
kin_afterCID_82	LT02A4_cell19	6976.509	4115.869	5199.551	15208.445	524.135	5775.237	3591.734	1522.506	1185.998	5133.028	995.629	1977961.498	611.498
kin_afterCID_83	LT02A4_cell19	6980.366	4115.869	5202.333	15146.547	525.792	5784.372	3590.078	1535.210	1195.570	5125.455	1009.394	1977968.998	618.998
kin_afterCID_84	LT02A4_cell19	7033.430	4115.869	5242.686	15298.530	530.827	5809.640	3585.042	1535.470	1197.064	5117.076	1005.152	1977976.498	626.498
kin_afterCID_85	LT02A4_cell19	7023.037	4115.869	5233.222	15279.542	528.365	5807.024	3587.504	1534.553	1194.154	5112.688	1007.568	1977983.998	633.998
kin_afterCID_86	LT02A4_cell19	7002.577	4115.869	5217.674	15302.842	530.581	5774.234	3585.288	1541.174	1199.887	5149.498	1007.184	1977991.499	641.499
kin_afterCID_87	LT02A4_cell19	7045.596	4115.869	5251.526	15491.194	525.366	5809.827	3590.503	1544.845	1204.444	5183.450	1012.440	1977998.999	648.999
kin_afterCID_88	LT02A4_cell19	7070.908	4115.869	5268.812	15547.229	523.643	5835.305	3592.226	1548.730	1206.039	5198.621	1016.681	1978006.931	656.931
kin_afterCID_89	LT02A4_cell19	7081.805	4115.869	5278.058	15624.217	524.829	5833.335	3591.040	1534.533	1194.736	5160.752	1004.562	1978014.069	664.069
kin_afterCID_90	LT02A4_cell19	6960.668	4115.869	5188.193	15361.872	524.583	5733.495	3591.286	1529.649	1192.832	5133.477	1003.234	1978021.936	671.936
kin_afterCID_91	LT02A4_cell19	6990.367	4115.869	5208.932	15461.659	526.262	5748.417	3589.608	1531.275	1193.468	5116.382	1005.673	1978028.998	678.998
kin_afterCID_92	LT02A4_cell19	6961.984	4115.869	5188.793	15407.485	527.157	5721.399	3588.713	1527.773	1189.798	5105.976	1002.160	1978036.505	686.505
kin_afterCID_93	LT02A4_cell19	7055.894	4115.869	5259.380	15716.160	524.941	5789.890	3590.928	1549.185	1206.426	5207.700	1014.363	1978044.354	694.354
kin_afterCID_94	LT02A4_cell19	6999.423	4115.869	5216.736	15653.220	522.457	5741.222	3593.413	1540.092	1199.284	5177.994	1011.166	1978051.614	701.614
kin_afterCID_95	LT02A4_cell19	6944.184	4115.869	5174.458	15602.411	522.658	5684.783	3593.211	1531.416	1194.043	5133.135	1007.520	1978059.626	709.626
kin_afterCID_96	LT02A4_cell19	6967.355	4115.869	5192.385	15726.203	526.664	5681.768	3589.474	1528.123	1192.711	5117.367	1001.430	1978066.497	716.497
kin_afterCID_97	LT02A4_cell19	6940.768	4115.869	5174.117	15612.957	527.940	5664.712	3587.929	1547.007	1203.927	5198.951	1009.647	1978073.998	723.998
kin_afterCID_98	LT02A4_cell19	6917.151	4115.869	5155.288	15592.433	530.156	5634.491	3585.714	1545.513	1203.685	5165.205	1010.333	1978082.078	732.078
kin_afterCID_99	LT02A4_cell19	6921.880	4115.869	5159.529	15684.053	528.052	5631.685	3588.265	1525.780	1189.611	5109.498	998.309	1978088.998	738.998
kin_afterCID_100	LT02A4_cell19	6919.629	4115.869	5156.932	15712.628	524.628	5635.101	3591.242	1524.866	1189.446	5120.124	999.651	1978096.498	746.498
kin_afterCID_101	LT02A4_cell19	6952.590	4115.869	5181.915	15776.816	529.775	5648.983	3586.094	1526.583	1189.829	5115.184	996.438	1978103.999	753.999
kin_afterCID_102	LT02A4_cell19	6933.391	4115.869	5167.807	15710.531	529.059	5638.752	3586.810	1527.834	1191.592	5097.697	1001.275	1978111.801	761.801
kin_afterCID_103	LT02A4_cell19	7014.901	4115.869	5228.574	15983.599	529.462	5690.850	3586.407	1538.466	1199.179	5153.800	1004.734	1978118.998	768.998
kin_afterCID_104	LT02A4_cell19	7043.428	4115.869	5248.174	16029.515	532.909	5706.890	3582.961	1540.804	1201.085	5099.692	1011.476	1978126.499	776.499
kin_afterCID_105	LT02A4_cell19	6977.278	4115.869	5199.941	15913.745	534.542	5643.437	3581.327	1545.050	1202.176	5123.714	1010.905	1978133.998	783.998
kin_afterCID_106	LT02A4_cell19	6979.946	4115.869	5200.153	15931.437	530.492	5655.486	3585.378	1522.169	1186.124	5034.415	1002.498	1978141.499	791.499
kin_afterCID_107	LT02A4_cell19	7048.552	4115.869	5251.883	16074.793	531.969	5708.761	3583.901	1520.661	1184.698	5016.505	1001.763	1978148.998	798.998
kin_afterCID_108	LT02A4_cell19	7002.240	4115.869	5219.306	16030.542	532.304	5661.172	3583.565	1531.170	1193.941	5064.592	1006.314	1978156.498	806.498
kin_afterCID_109	LT02A4_cell19	7080.341	4115.869	5273.408	16226.266	529.775	5729.209	3586.094	1537.898	1198.506	5082.823	1014.204	1978163.998	813.998
kin_afterCID_110	LT02A4_cell19	7040.114	4115.869	5245.830	16157.666	533.804	5681.405	3582.066	1531.186	1194.142	5042.314	1007.953	1978171.498	821.498
kin_afterCID_111	LT02A4_cell19	6938.964	4115.869	5171.317	15980.989	535.080	5587.809	3580.790	1533.805	1194.733	5067.648	1005.741	1978178.999	828.999
kin_afterCID_112	LT02A4_cell19	6927.825	4115.869	5162.583	15977.089	535.169	5575.328	3580.700	1526.664	1190.342	5021.032	1004.398	1978186.498	836.498
kin_afterCID_113	LT02A4_cell19	7017.819	4115.869	5229.067	16216.269	535.438	5642.232	3580.432	1530.050	1193.244	5029.303	1006.752	1978193.998	843.998
kin_afterCID_114	LT02A4_cell19	7033.556	4115.869	5240.580	16263.426	532.707	5661.355	3583.162	1541.690	1201.038	5083.310	1015.159	1978201.498	851.498
kin_afterCID_115	LT02A4_cell19	6928.056	4115.869	5164.134	16183.677	524.829	5575.350	3591.040	1529.103	1191.370	5090.673	1008.581	1978208.998	858.998
kin_afterCID_116	LT02A4_cell19	7033.327	4115.869	5241.359	16397.511	527.134	5657.507	3589.004	1546.613	1204.848	5122.017	1021.422	1978216.499	866.499
kin_afterCID_117	LT02A4_cell19	6977.168	4115.869	5198.011	16293.082	526.441	5610.857	3589.429	1532.128	1192.907	5074.701	1012.559	1978223.998	873.998
0	0	0.000	0.000	0.000	0.000	0.000	0.000	0.000	0.000	0.000	0.000	0.000	1978231.498	881.498
0	0	0.000	0.000	0.000	0.000	0.000	0.000	0.000	0.000	0.000	0.000	0.000	1978238.999	888.999
0	0	0.000	0.000	0.000	0.000	0.000	0.000	0.000	0.000	0.000	0.000	0.000	1978246.499	896.499
