# Supplementary material for: Mandipropamid as a chemical inducer of proximity for in vivo applications
Source: Nat Chem Biol. 2021 Dec 21;18(1):64–9. doi: 10.1038/s41589-021-00922-3 (PMC8709788; doi:10.1038/s41589-021-00922-3)
Supplement: Source Data Fig. 2 — Single-cell trajectories, luminescence intensities of luciferase assay and two-color RICS binding efficiencies. [file 41589_2021_922_MOESM21_ESM.zip › Figure_02/Figure_02bcd/Single-Cell Trajectories/ABA_5uM/exp03_ABA_LT02B1_cell38_intensities.csv]

name	cellID	ff_488nm_cell	area_cell	fullframe_488nm	ff_488nm_mito	area_mito	ff_488nm_cyto	area_cyto	ff_561nm_tf_cell	fullframe_561nm	ff_561nm_tf_mito	ff_561nm_tf_cyto	FrameTimeAbs	FrameTimeRel
t0_	LT02B1_cell38	6028.284	4403.283	4796.227	9416.818	683.218	5405.954	3720.065	1761.812	1426.661	4676.895	1226.435	1982837.000	-20.000
tend_	LT02B1_cell38	5587.095	4403.283	4449.237	10528.841	679.301	4685.658	3723.982	1699.362	1379.430	4539.799	1181.230	1983768.000	911.000
kin_afterCID_1	LT02B1_cell38	6378.236	4403.283	5049.804	9783.039	706.516	5727.519	3696.767	1812.318	1466.330	4827.834	1236.001	1982865.092	4.092
kin_afterCID_2	LT02B1_cell38	6279.650	4403.283	4979.431	9622.454	698.638	5649.249	3704.645	1783.133	1443.316	4804.327	1213.382	1982872.498	11.498
kin_afterCID_3	LT02B1_cell38	6192.148	4403.283	4914.237	9469.706	694.677	5578.212	3708.606	1757.232	1424.342	4727.397	1200.877	1982879.999	18.999
kin_afterCID_4	LT02B1_cell38	6265.687	4403.283	4970.486	9624.389	698.773	5632.143	3704.511	1779.432	1441.934	4779.522	1213.533	1982887.498	26.498
kin_afterCID_5	LT02B1_cell38	6188.097	4403.283	4910.245	9485.462	692.752	5572.482	3710.531	1742.644	1411.884	4683.247	1193.636	1982894.999	33.999
kin_afterCID_6	LT02B1_cell38	6215.082	4403.283	4930.884	9566.170	687.649	5594.899	3715.634	1736.774	1408.902	4672.011	1193.552	1982902.498	41.498
kin_afterCID_7	LT02B1_cell38	6153.975	4403.283	4884.341	9490.099	690.895	5533.106	3712.389	1750.664	1418.482	4696.525	1202.424	1982909.999	48.999
kin_afterCID_8	LT02B1_cell38	6136.116	4403.283	4870.925	9474.337	687.470	5518.505	3715.813	1745.374	1416.124	4680.393	1202.360	1982917.498	56.498
kin_afterCID_9	LT02B1_cell38	6192.747	4403.283	4915.352	9553.952	688.992	5569.252	3714.291	1753.411	1421.152	4706.189	1205.678	1982924.999	63.999
kin_afterCID_10	LT02B1_cell38	6141.546	4403.283	4876.105	9452.073	685.926	5530.688	3717.357	1738.543	1408.608	4655.717	1200.266	1982932.499	71.499
kin_afterCID_11	LT02B1_cell38	6184.179	4403.283	4909.429	9550.520	686.486	5562.422	3716.798	1726.264	1399.694	4625.452	1190.789	1982939.998	78.998
kin_afterCID_12	LT02B1_cell38	6199.420	4403.283	4921.243	9576.171	689.955	5572.003	3713.329	1747.641	1416.291	4681.916	1202.438	1982947.498	86.498
kin_afterCID_13	LT02B1_cell38	6247.861	4403.283	4960.835	9720.863	686.732	5606.132	3716.552	1731.634	1403.699	4638.311	1194.548	1982954.999	93.999
kin_afterCID_14	LT02B1_cell38	6189.590	4403.283	4915.820	9609.754	692.730	5551.073	3710.554	1753.648	1421.981	4671.608	1208.889	1982962.498	101.498
kin_afterCID_15	LT02B1_cell38	6166.632	4403.283	4898.019	9619.172	694.274	5520.365	3709.009	1732.821	1404.843	4610.273	1194.203	1982969.997	108.997
kin_afterCID_16	LT02B1_cell38	6222.897	4403.283	4941.543	9730.071	688.119	5573.301	3715.164	1722.833	1397.650	4597.890	1190.318	1982977.498	116.498
kin_afterCID_17	LT02B1_cell38	6165.868	4403.283	4897.692	9628.718	694.252	5517.696	3709.032	1738.193	1409.121	4625.909	1197.674	1982984.998	123.998
kin_afterCID_18	LT02B1_cell38	6120.622	4403.283	4863.119	9598.209	691.700	5472.530	3711.583	1730.269	1404.182	4602.334	1195.024	1982992.498	131.498
kin_afterCID_19	LT02B1_cell38	6199.395	4403.283	4924.296	9749.457	694.028	5535.153	3709.256	1740.780	1411.156	4630.367	1200.118	1982999.998	138.998
kin_afterCID_20	LT02B1_cell38	6095.157	4403.283	4843.145	9584.308	694.028	5442.312	3709.256	1730.999	1404.091	4615.218	1191.341	1983007.499	146.499
kin_afterCID_21	LT02B1_cell38	6209.607	4403.283	4933.168	9815.112	696.221	5532.460	3707.062	1753.286	1420.750	4676.545	1204.270	1983014.999	153.999
kin_afterCID_22	LT02B1_cell38	6159.965	4403.283	4895.188	9769.370	701.279	5476.227	3702.004	1740.197	1410.532	4627.337	1193.280	1983022.498	161.498
kin_afterCID_23	LT02B1_cell38	6097.893	4403.283	4846.140	9705.239	697.295	5419.157	3705.988	1713.827	1389.611	4567.737	1176.854	1983029.998	168.998
kin_afterCID_24	LT02B1_cell38	6109.973	4403.283	4856.746	9685.658	704.323	5429.123	3698.960	1745.406	1414.346	4631.138	1195.931	1983037.498	176.498
kin_afterCID_25	LT02B1_cell38	6104.948	4403.283	4850.845	9736.002	698.795	5420.005	3704.488	1731.883	1404.990	4600.681	1190.728	1983044.998	183.998
kin_afterCID_26	LT02B1_cell38	6078.406	4403.283	4831.238	9710.931	692.282	5400.614	3711.136	1714.315	1389.944	4582.651	1179.215	1983052.498	191.498
kin_afterCID_27	LT02B1_cell38	6200.828	4403.283	4927.962	9907.291	690.805	5511.143	3712.478	1734.879	1407.922	4624.257	1197.234	1983059.999	198.999
kin_afterCID_28	LT02B1_cell38	6132.871	4403.283	4872.285	9830.554	693.603	5441.245	3709.905	1728.283	1402.144	4611.214	1189.230	1983067.500	206.500
kin_afterCID_29	LT02B1_cell38	6122.372	4403.283	4866.340	9819.554	695.975	5428.298	3707.308	1715.344	1391.204	4564.914	1180.393	1983074.998	213.998
kin_afterCID_30	LT02B1_cell38	6175.799	4403.283	4907.405	9950.384	699.153	5463.348	3704.130	1738.726	1408.936	4640.061	1191.100	1983082.498	221.498
kin_afterCID_31	LT02B1_cell38	6095.732	4403.283	4845.586	9829.880	698.124	5392.147	3705.160	1723.142	1398.451	4580.213	1184.815	1983089.999	228.999
kin_afterCID_32	LT02B1_cell38	6107.103	4403.283	4854.782	9850.305	694.878	5405.704	3708.405	1718.793	1394.354	4581.788	1182.327	1983097.499	236.499
kin_afterCID_33	LT02B1_cell38	6174.181	4403.283	4905.861	10010.339	700.183	5448.840	3703.101	1740.746	1410.673	4627.821	1194.858	1983104.998	243.998
kin_afterCID_34	LT02B1_cell38	6135.622	4403.283	4875.823	9963.973	703.450	5407.736	3699.833	1718.455	1393.065	4559.306	1178.324	1983112.499	251.499
kin_afterCID_35	LT02B1_cell38	6154.785	4403.283	4891.272	9977.053	704.054	5427.211	3699.318	1708.662	1385.988	4509.622	1175.558	1983119.998	258.998
kin_afterCID_36	LT02B1_cell38	6155.892	4403.283	4891.547	10027.788	703.517	5419.644	3699.766	1737.462	1409.335	4605.747	1192.052	1983127.498	266.498
kin_afterCID_37	LT02B1_cell38	6048.296	4403.283	4806.860	9869.527	696.736	5330.002	3706.547	1714.407	1392.325	4540.836	1183.111	1983134.999	273.999
kin_afterCID_38	LT02B1_cell38	6145.126	4403.283	4882.733	10034.117	699.578	5410.549	3703.705	1705.880	1384.969	4519.675	1174.393	1983142.498	281.498
kin_afterCID_39	LT02B1_cell38	6084.746	4403.283	4834.375	9948.632	701.772	5352.190	3701.512	1723.428	1399.049	4561.641	1185.329	1983149.999	288.999
kin_afterCID_40	LT02B1_cell38	6058.014	4403.283	4815.181	9896.819	699.377	5333.165	3703.907	1719.147	1395.275	4551.071	1184.420	1983157.498	296.498
kin_afterCID_41	LT02B1_cell38	6110.086	4403.283	4856.420	9969.942	704.569	5374.821	3698.714	1722.734	1396.044	4552.452	1183.701	1983164.998	303.998
kin_afterCID_42	LT02B1_cell38	6089.792	4403.283	4840.154	10001.995	702.577	5347.062	3700.706	1715.048	1391.438	4526.157	1181.360	1983172.498	311.498
kin_afterCID_43	LT02B1_cell38	6157.354	4403.283	4893.080	10110.755	703.674	5405.408	3699.609	1735.877	1408.112	4590.126	1192.993	1983179.999	318.999
kin_afterCID_44	LT02B1_cell38	6098.131	4403.283	4846.331	10024.658	698.191	5358.213	3705.093	1725.750	1399.326	4587.515	1186.477	1983187.498	326.498
kin_afterCID_45	LT02B1_cell38	6046.476	4403.283	4805.394	9970.202	704.703	5298.875	3698.580	1713.763	1390.551	4547.033	1173.930	1983194.997	333.997
kin_afterCID_46	LT02B1_cell38	6129.733	4403.283	4872.715	10148.227	702.891	5366.419	3700.393	1735.375	1406.976	4618.733	1187.680	1983202.498	341.498
kin_afterCID_47	LT02B1_cell38	6026.949	4403.283	4791.836	9969.958	698.034	5284.124	3705.249	1716.905	1393.980	4543.464	1184.408	1983209.999	348.999
kin_afterCID_48	LT02B1_cell38	6048.539	4403.283	4807.203	10055.686	696.333	5295.709	3707.040	1711.096	1388.341	4550.019	1177.806	1983217.498	356.498
kin_afterCID_49	LT02B1_cell38	6078.464	4403.283	4831.683	10068.926	697.631	5327.215	3705.652	1727.860	1401.617	4584.682	1190.031	1983224.999	363.999
kin_afterCID_50	LT02B1_cell38	6061.781	4403.283	4818.812	10041.608	698.705	5311.162	3704.578	1716.158	1392.945	4551.267	1181.439	1983232.499	371.499
kin_afterCID_51	LT02B1_cell38	6111.820	4403.283	4856.774	10156.270	701.593	5345.264	3701.691	1737.119	1409.319	4610.304	1192.555	1983239.999	378.999
kin_afterCID_52	LT02B1_cell38	6177.437	4403.283	4909.187	10296.731	697.810	5401.696	3705.473	1715.285	1391.268	4574.822	1176.780	1983247.497	386.497
kin_afterCID_53	LT02B1_cell38	6130.362	4403.283	4872.389	10157.890	700.362	5368.605	3702.922	1717.267	1391.728	4560.443	1179.515	1983254.998	393.998
kin_afterCID_54	LT02B1_cell38	6025.081	4403.283	4789.774	10065.972	697.497	5264.512	3705.786	1710.922	1389.226	4556.583	1175.316	1983262.498	401.498
kin_afterCID_55	LT02B1_cell38	6110.118	4403.283	4855.953	10218.936	697.519	5336.734	3705.764	1729.451	1402.794	4598.795	1189.368	1983269.999	408.999
kin_afterCID_56	LT02B1_cell38	6021.896	4403.283	4785.875	10124.087	694.073	5254.288	3709.211	1718.098	1394.364	4587.398	1181.191	1983277.498	416.498
kin_afterCID_57	LT02B1_cell38	6074.744	4403.283	4827.478	10254.357	695.997	5290.073	3707.286	1706.991	1385.960	4564.871	1170.459	1983284.998	423.998
kin_afterCID_58	LT02B1_cell38	6053.686	4403.283	4810.543	10220.614	698.482	5268.078	3704.802	1733.047	1405.177	4642.549	1184.507	1983292.498	431.498
kin_afterCID_59	LT02B1_cell38	6111.187	4403.283	4856.374	10313.618	701.436	5314.900	3701.847	1739.397	1409.990	4635.041	1190.723	1983299.999	438.999
kin_afterCID_60	LT02B1_cell38	6087.190	4403.283	4837.784	10292.069	699.153	5293.413	3704.220	1735.251	1406.644	4615.056	1191.678	1983307.497	446.497
kin_afterCID_61	LT02B1_cell38	5974.641	4403.283	4748.916	10107.727	696.467	5198.083	3706.816	1718.044	1393.704	4552.638	1185.457	1983314.999	453.999
kin_afterCID_62	LT02B1_cell38	6108.867	4403.283	4853.679	10329.376	699.287	5312.065	3703.996	1741.740	1413.573	4596.897	1202.707	1983322.498	461.498
kin_afterCID_63	LT02B1_cell38	6050.090	4403.283	4808.128	10230.945	694.699	5266.924	3708.584	1728.770	1402.313	4588.509	1193.077	1983329.998	468.998
kin_afterCID_64	LT02B1_cell38	6125.560	4403.283	4866.928	10435.140	688.007	5327.497	3715.276	1708.383	1385.350	4563.964	1179.577	1983337.499	476.499
kin_afterCID_65	LT02B1_cell38	6061.602	4403.283	4816.591	10285.569	694.878	5270.119	3708.405	1735.090	1407.501	4602.272	1197.839	1983344.998	483.998
kin_afterCID_66	LT02B1_cell38	6063.666	4403.283	4820.982	10301.319	691.118	5274.714	3712.165	1730.417	1403.650	4587.127	1198.565	1983352.498	491.498
kin_afterCID_67	LT02B1_cell38	6125.339	4403.283	4868.056	10472.323	688.836	5319.201	3714.448	1714.802	1391.106	4568.396	1185.609	1983359.999	498.999
kin_afterCID_68	LT02B1_cell38	6125.475	4403.283	4867.873	10458.321	690.648	5319.451	3712.635	1715.176	1392.667	4551.632	1187.520	1983367.498	506.498
kin_afterCID_69	LT02B1_cell38	6100.545	4403.283	4847.573	10413.441	696.803	5289.738	3706.480	1746.611	1417.037	4623.913	1205.690	1983374.998	513.998
kin_afterCID_70	LT02B1_cell38	6022.045	4403.283	4786.200	10328.675	689.932	5221.883	3713.351	1729.188	1402.289	4613.553	1193.280	1983382.499	521.499
kin_afterCID_71	LT02B1_cell38	5981.153	4403.283	4755.297	10256.711	690.648	5185.786	3712.635	1742.119	1412.773	4640.716	1202.903	1983389.999	528.999
kin_afterCID_72	LT02B1_cell38	6049.552	4403.283	4807.513	10410.789	685.008	5246.092	3718.275	1737.678	1409.605	4642.767	1202.480	1983397.498	536.498
kin_afterCID_73	LT02B1_cell38	5979.919	4403.283	4754.766	10351.509	679.547	5182.144	3723.736	1710.727	1387.083	4610.300	1181.582	1983404.999	543.999
kin_afterCID_74	LT02B1_cell38	6100.327	4403.283	4848.769	10535.184	694.565	5269.771	3708.718	1744.423	1414.387	4638.314	1202.458	1983412.498	551.498
kin_afterCID_75	LT02B1_cell38	6042.290	4403.283	4801.635	10453.106	685.814	5228.514	3717.514	1727.594	1400.341	4608.839	1196.043	1983419.998	558.998
kin_afterCID_76	LT02B1_cell38	5968.902	4403.283	4745.496	10333.904	687.426	5161.386	3715.858	1733.222	1405.365	4611.697	1200.711	1983427.498	566.498
kin_afterCID_77	LT02B1_cell38	6143.081	4403.283	4880.994	10739.697	678.496	5305.775	3724.788	1707.333	1385.885	4574.337	1185.089	1983434.999	573.999
kin_afterCID_78	LT02B1_cell38	6062.364	4403.283	4817.862	10538.446	692.170	5227.517	3711.113	1730.186	1402.167	4601.300	1194.687	1983442.499	581.499
kin_afterCID_79	LT02B1_cell38	6021.193	4403.283	4786.679	10485.481	684.874	5198.940	3718.409	1718.821	1394.847	4573.239	1193.081	1983449.999	588.999
kin_afterCID_80	LT02B1_cell38	6080.467	4403.283	4832.677	10611.773	688.970	5239.952	3714.314	1713.801	1391.106	4553.165	1187.126	1983457.498	596.498
kin_afterCID_81	LT02B1_cell38	6062.541	4403.283	4817.982	10594.186	692.551	5216.737	3710.777	1730.683	1403.428	4595.317	1196.037	1983464.997	603.997
kin_afterCID_82	LT02B1_cell38	5968.878	4403.283	4744.587	10450.770	691.432	5134.005	3711.852	1723.691	1398.620	4580.248	1191.581	1983472.498	611.498
kin_afterCID_83	LT02B1_cell38	6096.864	4403.283	4844.205	10711.978	688.634	5241.299	3714.649	1726.186	1399.522	4608.890	1191.781	1983479.999	618.999
kin_afterCID_84	LT02B1_cell38	6021.451	4403.283	4784.950	10602.892	691.655	5167.707	3711.628	1719.004	1393.838	4586.631	1184.626	1983487.498	626.498
kin_afterCID_85	LT02B1_cell38	6051.430	4403.283	4808.668	10670.461	691.767	5190.516	3711.516	1731.374	1403.476	4615.765	1193.769	1983495.000	634.000
kin_afterCID_86	LT02B1_cell38	6023.580	4403.283	4785.706	10618.094	693.424	5164.803	3709.860	1732.268	1405.841	4606.407	1195.052	1983502.499	641.499
kin_afterCID_87	LT02B1_cell38	5962.710	4403.283	4738.638	10576.087	694.364	5099.019	3708.920	1718.346	1394.360	4586.457	1181.394	1983509.999	648.999
kin_afterCID_88	LT02B1_cell38	6062.766	4403.283	4816.527	10790.980	693.356	5179.099	3709.927	1717.523	1393.986	4574.808	1183.518	1983517.499	656.499
kin_afterCID_89	LT02B1_cell38	6077.905	4403.283	4829.691	10801.976	691.432	5197.921	3711.852	1705.395	1383.370	4546.703	1176.125	1983524.998	663.998
kin_afterCID_90	LT02B1_cell38	5999.149	4403.283	4767.705	10668.152	693.222	5126.749	3710.061	1725.807	1399.423	4600.043	1188.758	1983532.499	671.499
kin_afterCID_91	LT02B1_cell38	6001.429	4403.283	4771.495	10710.628	689.328	5127.379	3713.955	1717.105	1393.598	4581.080	1185.538	1983539.998	678.998
kin_afterCID_92	LT02B1_cell38	6087.340	4403.283	4837.581	10875.289	685.836	5203.756	3717.671	1719.333	1396.002	4593.083	1189.121	1983547.498	686.498
kin_afterCID_93	LT02B1_cell38	6078.914	4403.283	4830.533	10888.203	688.455	5187.627	3714.828	1733.704	1404.333	4644.105	1194.330	1983554.998	693.998
kin_afterCID_94	LT02B1_cell38	5968.547	4403.283	4743.983	10703.835	687.918	5091.785	3715.365	1723.856	1398.109	4610.844	1189.316	1983562.498	701.498
kin_afterCID_95	LT02B1_cell38	6026.024	4403.283	4790.143	10804.379	689.037	5139.583	3714.246	1736.487	1408.348	4652.348	1195.560	1983569.999	708.999
kin_afterCID_96	LT02B1_cell38	6023.505	4403.283	4787.268	10802.407	688.388	5137.952	3714.895	1734.487	1407.040	4628.568	1198.200	1983577.498	716.498
kin_afterCID_97	LT02B1_cell38	6077.581	4403.283	4829.274	10980.412	683.531	5176.651	3719.752	1712.984	1390.533	4585.990	1185.049	1983584.999	723.999
kin_afterCID_98	LT02B1_cell38	6052.472	4403.283	4810.574	10895.838	692.215	5149.053	3711.068	1739.094	1409.693	4630.923	1199.689	1983592.498	731.498
kin_afterCID_99	LT02B1_cell38	6002.136	4403.283	4771.747	10843.215	692.998	5097.930	3710.285	1728.633	1401.454	4607.820	1190.865	1983599.998	738.998
kin_afterCID_100	LT02B1_cell38	6034.488	4403.283	4795.771	10934.153	686.642	5129.284	3716.641	1720.838	1395.878	4595.045	1189.834	1983607.500	746.500
kin_afterCID_101	LT02B1_cell38	6068.007	4403.283	4823.016	11005.047	686.956	5155.405	3716.328	1707.701	1386.150	4545.662	1183.110	1983614.999	753.999
kin_afterCID_102	LT02B1_cell38	6034.830	4403.283	4796.524	10965.557	692.305	5114.974	3710.979	1735.451	1407.385	4625.146	1196.361	1983622.498	761.498
kin_afterCID_103	LT02B1_cell38	5965.610	4403.283	4742.942	10849.491	691.208	5056.133	3712.165	1716.565	1392.791	4581.861	1183.022	1983629.999	768.999
kin_afterCID_104	LT02B1_cell38	6077.722	4403.283	4830.479	11048.572	690.380	5153.400	3712.948	1743.275	1413.851	4644.226	1203.861	1983637.498	776.498
kin_afterCID_105	LT02B1_cell38	6010.804	4403.283	4777.942	10975.126	691.588	5085.773	3711.740	1728.088	1401.605	4614.747	1190.218	1983644.998	783.998
kin_afterCID_106	LT02B1_cell38	6068.895	4403.283	4824.624	11121.487	694.073	5123.447	3709.211	1724.319	1399.023	4603.779	1185.511	1983652.499	791.499
kin_afterCID_107	LT02B1_cell38	6015.382	4403.283	4782.207	11019.875	694.408	5078.356	3708.920	1738.563	1409.652	4641.722	1195.001	1983659.998	798.998
kin_afterCID_108	LT02B1_cell38	5994.885	4403.283	4764.902	11004.434	694.319	5057.097	3708.965	1732.854	1405.714	4629.520	1190.598	1983667.498	806.498
kin_afterCID_109	LT02B1_cell38	6070.716	4403.283	4826.361	11161.221	691.096	5122.882	3712.322	1743.550	1413.849	4686.668	1195.612	1983674.999	813.999
kin_afterCID_110	LT02B1_cell38	6018.117	4403.283	4785.472	11086.455	688.366	5078.855	3715.052	1734.763	1406.270	4659.681	1192.765	1983682.499	821.499
kin_afterCID_111	LT02B1_cell38	5982.045	4403.283	4756.669	11048.965	682.009	5053.322	3721.364	1716.213	1391.569	4625.674	1182.972	1983689.998	828.998
kin_afterCID_112	LT02B1_cell38	6025.751	4403.283	4789.752	11163.204	680.935	5085.791	3722.527	1738.921	1409.928	4681.725	1200.562	1983697.498	836.498
kin_afterCID_113	LT02B1_cell38	5964.589	4403.283	4741.228	11010.812	681.830	5039.872	3721.632	1730.819	1404.085	4643.445	1197.155	1983704.999	843.999
kin_afterCID_114	LT02B1_cell38	5973.666	4403.283	4748.334	11031.098	683.531	5044.247	3719.842	1720.187	1395.431	4604.824	1190.101	1983712.498	851.498
kin_afterCID_115	LT02B1_cell38	6026.650	4403.283	4791.174	11109.395	687.560	5085.945	3715.947	1735.323	1406.824	4637.030	1198.358	1983719.999	858.999
kin_afterCID_116	LT02B1_cell38	5961.885	4403.283	4739.914	11052.728	688.186	5018.737	3715.231	1716.285	1392.211	4589.723	1183.993	1983727.499	866.499
kin_afterCID_117	LT02B1_cell38	6059.001	4403.283	4816.371	11242.354	688.388	5098.049	3715.388	1709.096	1387.021	4557.216	1181.266	1983734.998	873.998
kin_afterCID_118	LT02B1_cell38	5987.221	4403.283	4760.088	11066.172	689.126	5044.744	3714.291	1741.401	1412.455	4629.591	1205.505	1983742.499	881.499
kin_afterCID_119	LT02B1_cell38	5918.449	4403.283	4705.872	11004.943	687.358	4977.199	3716.328	1720.508	1396.117	4581.375	1191.262	1983749.999	888.999
kin_afterCID_120	LT02B1_cell38	6064.188	4403.283	4820.588	11297.588	691.029	5090.001	3712.255	1719.504	1395.898	4573.320	1188.271	1983757.498	896.498
