# Supplementary material for: Mandipropamid as a chemical inducer of proximity for in vivo applications
Source: Nat Chem Biol. 2021 Dec 21;18(1):64–9. doi: 10.1038/s41589-021-00922-3 (PMC8709788; doi:10.1038/s41589-021-00922-3)
Supplement: Source Data Fig. 2 — Single-cell trajectories, luminescence intensities of luciferase assay and two-color RICS binding efficiencies. [file 41589_2021_922_MOESM21_ESM.zip › Figure_02/Figure_02bcd/Single-Cell Trajectories/ABA_5uM/exp03_ABA_LT02B2_cell31_intensities.csv]

name	cellID	ff_488nm_cell	area_cell	fullframe_488nm	ff_488nm_mito	area_mito	ff_488nm_cyto	area_cyto	ff_561nm_tf_cell	fullframe_561nm	ff_561nm_tf_mito	ff_561nm_tf_cyto	FrameTimeAbs	FrameTimeRel
t0_	LT02B2_cell31	5156.491	5075.982	4610.006	10927.061	536.243	4474.859	4539.739	1382.972	1251.390	5514.074	894.998	1980450.000	-225.000
tend_	LT02B2_cell31	4890.024	5075.982	4377.570	13526.964	536.601	3869.029	4539.426	1359.064	1230.440	5373.919	884.465	1981662.000	987.000
kin_afterCID_1	LT02B2_cell31	5220.442	5075.982	4665.386	11422.300	532.730	4492.926	4543.656	1406.939	1272.969	5786.801	893.366	1980683.112	4.112
kin_afterCID_2	LT02B2_cell31	5145.945	5075.982	4600.481	11275.183	528.142	4433.996	4548.109	1418.508	1282.736	5876.362	900.801	1980693.610	14.610
kin_afterCID_3	LT02B2_cell31	5181.621	5075.982	4633.507	11266.805	531.364	4470.003	4544.887	1405.161	1271.592	5775.233	894.195	1980701.234	22.234
kin_afterCID_4	LT02B2_cell31	5209.190	5075.982	4658.274	11331.951	524.829	4503.126	4551.153	1401.752	1268.492	5814.123	892.927	1980708.873	29.873
kin_afterCID_5	LT02B2_cell31	5174.910	5075.982	4627.675	11223.257	527.985	4472.647	4548.177	1406.618	1273.072	5801.451	896.411	1980716.449	37.449
kin_afterCID_6	LT02B2_cell31	5108.404	5075.982	4568.435	11026.443	528.433	4420.023	4548.714	1400.676	1267.344	5757.953	894.311	1980724.078	45.078
kin_afterCID_7	LT02B2_cell31	5118.285	5075.982	4578.556	11046.844	527.157	4431.233	4548.826	1385.320	1253.986	5713.141	883.775	1980731.700	52.700
kin_afterCID_8	LT02B2_cell31	5132.568	5075.982	4590.776	11108.242	527.761	4439.082	4548.400	1395.781	1262.409	5782.106	886.798	1980739.291	60.291
kin_afterCID_9	LT02B2_cell31	5131.720	5075.982	4589.995	11132.297	528.791	4433.617	4547.684	1399.969	1266.990	5785.870	889.927	1980746.888	67.888
kin_afterCID_10	LT02B2_cell31	5127.633	5075.982	4586.445	11153.312	525.635	4431.545	4550.392	1397.547	1264.485	5803.147	888.631	1980754.477	75.477
kin_afterCID_11	LT02B2_cell31	5115.938	5075.982	4576.081	11200.371	528.321	4409.062	4547.707	1399.386	1266.551	5797.570	888.429	1980762.048	83.048
kin_afterCID_12	LT02B2_cell31	5133.080	5075.982	4591.991	11342.909	523.397	4419.155	4552.586	1378.806	1248.283	5748.255	876.464	1980769.612	90.612
kin_afterCID_13	LT02B2_cell31	5125.663	5075.982	4585.692	11370.156	527.269	4401.809	4548.758	1385.174	1254.073	5762.450	877.776	1980777.209	98.209
kin_afterCID_14	LT02B2_cell31	5102.301	5075.982	4564.793	11369.205	528.231	4374.386	4547.751	1381.695	1251.471	5716.326	878.218	1980784.785	105.785
kin_afterCID_15	LT02B2_cell31	5164.326	5075.982	4619.777	11522.253	527.851	4426.409	4548.177	1373.892	1244.423	5674.417	874.776	1980791.151	112.151
kin_afterCID_16	LT02B2_cell31	5146.424	5075.982	4604.139	11443.872	529.238	4413.405	4546.744	1389.674	1257.473	5749.417	882.203	1980800.007	121.007
kin_afterCID_17	LT02B2_cell31	5165.036	5075.982	4621.182	11510.217	525.254	4432.397	4551.176	1371.770	1241.526	5673.482	875.241	1980807.911	128.911
kin_afterCID_18	LT02B2_cell31	5105.553	5075.982	4567.622	11407.001	525.814	4377.363	4550.168	1384.655	1253.435	5714.107	884.347	1980816.012	137.012
kin_afterCID_19	LT02B2_cell31	5118.104	5075.982	4579.412	11541.395	520.331	4384.415	4555.741	1378.125	1247.519	5742.610	879.624	1980821.052	142.052
kin_afterCID_20	LT02B2_cell31	5104.891	5075.982	4567.149	11465.923	526.441	4368.838	4549.542	1377.374	1246.642	5684.550	878.978	1980828.632	149.632
kin_afterCID_21	LT02B2_cell31	5027.948	5075.982	4498.749	11265.772	522.904	4311.557	4553.078	1370.617	1240.711	5640.984	880.181	1980836.252	157.252
kin_afterCID_22	LT02B2_cell31	5055.650	5075.982	4523.586	11320.024	525.590	4332.087	4550.392	1387.987	1256.538	5711.780	888.570	1980843.871	164.871
kin_afterCID_23	LT02B2_cell31	5106.760	5075.982	4569.169	11484.123	527.694	4366.856	4548.288	1373.307	1243.422	5624.676	880.061	1980851.503	172.503
kin_afterCID_24	LT02B2_cell31	5079.211	5075.982	4545.123	11421.606	529.552	4340.393	4546.565	1370.315	1241.284	5576.077	880.440	1980859.072	180.072
kin_afterCID_25	LT02B2_cell31	5007.719	5075.982	4481.358	11277.212	531.208	4274.863	4544.909	1366.147	1236.810	5564.982	875.369	1980864.180	185.180
kin_afterCID_26	LT02B2_cell31	5048.161	5075.982	4517.287	11487.717	522.949	4308.448	4553.212	1373.537	1243.231	5662.454	880.915	1980874.306	195.306
kin_afterCID_27	LT02B2_cell31	5056.009	5075.982	4524.217	11532.108	525.993	4307.262	4550.168	1383.590	1252.299	5684.593	886.375	1980881.927	202.927
kin_afterCID_28	LT02B2_cell31	5057.849	5075.982	4525.930	11476.713	529.484	4310.079	4546.856	1373.599	1243.831	5609.504	880.283	1980889.487	210.487
kin_afterCID_29	LT02B2_cell31	5014.045	5075.982	4486.777	11395.537	529.037	4271.507	4547.080	1385.112	1253.983	5658.712	887.872	1980897.114	218.114
kin_afterCID_30	LT02B2_cell31	5081.612	5075.982	4547.371	11598.164	525.948	4328.246	4550.258	1379.313	1248.665	5671.126	883.207	1980904.678	225.678
kin_afterCID_31	LT02B2_cell31	5020.095	5075.982	4493.147	11488.284	528.612	4267.730	4548.221	1383.966	1253.036	5667.873	885.959	1980912.284	233.284
kin_afterCID_32	LT02B2_cell31	5054.945	5075.982	4523.676	11647.617	528.858	4288.065	4547.348	1366.903	1237.642	5609.632	873.442	1980919.834	240.834
kin_afterCID_33	LT02B2_cell31	4994.794	5075.982	4470.145	11561.630	528.388	4231.591	4547.997	1386.742	1255.420	5711.653	884.213	1980927.463	248.463
kin_afterCID_34	LT02B2_cell31	5048.969	5075.982	4518.305	11788.710	524.292	4272.573	4551.825	1362.920	1233.564	5638.995	870.369	1980935.041	256.041
kin_afterCID_35	LT02B2_cell31	5030.800	5075.982	4502.534	11804.320	520.801	4256.373	4555.182	1353.536	1225.737	5627.929	864.839	1980942.688	263.688
kin_afterCID_36	LT02B2_cell31	4957.332	5075.982	4437.599	11558.602	528.410	4190.290	4547.572	1368.255	1239.384	5613.141	875.016	1980948.095	269.095
kin_afterCID_37	LT02B2_cell31	4973.697	5075.982	4451.324	11661.583	529.462	4194.720	4546.744	1362.909	1234.486	5585.457	871.166	1980955.715	276.715
kin_afterCID_38	LT02B2_cell31	5038.718	5075.982	4509.526	11883.119	528.835	4242.711	4547.147	1372.020	1242.360	5649.636	874.531	1980963.345	284.345
kin_afterCID_39	LT02B2_cell31	5018.805	5075.982	4491.317	11825.746	531.029	4223.487	4544.954	1379.965	1249.355	5681.157	877.418	1980970.272	291.272
kin_afterCID_40	LT02B2_cell31	4978.121	5075.982	4455.232	11779.434	529.193	4186.527	4546.789	1358.694	1230.525	5603.105	864.694	1980978.559	299.559
kin_afterCID_41	LT02B2_cell31	5022.218	5075.982	4494.322	11964.318	526.396	4219.004	4549.587	1363.644	1234.373	5645.213	868.258	1980988.659	309.659
kin_afterCID_42	LT02B2_cell31	5022.656	5075.982	4494.859	11954.190	528.679	4216.750	4547.348	1357.036	1228.747	5580.952	865.952	1980996.274	317.274
kin_afterCID_43	LT02B2_cell31	4955.329	5075.982	4434.539	11841.573	527.493	4156.725	4548.490	1363.308	1234.120	5630.334	868.457	1981003.840	324.840
kin_afterCID_44	LT02B2_cell31	5055.682	5075.982	4524.226	11970.851	533.379	4243.708	4542.648	1378.643	1248.428	5619.604	880.684	1981011.725	332.725
kin_afterCID_45	LT02B2_cell31	4984.709	5075.982	4461.623	11872.824	527.604	4185.690	4548.423	1371.353	1241.426	5627.916	877.599	1981016.770	337.770
kin_afterCID_46	LT02B2_cell31	5009.804	5075.982	4483.804	11914.870	531.275	4202.583	4544.752	1362.489	1233.791	5560.119	871.785	1981024.399	345.399
kin_afterCID_47	LT02B2_cell31	4942.603	5075.982	4423.336	11883.602	526.687	4139.007	4549.340	1373.883	1244.248	5643.709	879.549	1981032.039	353.039
kin_afterCID_48	LT02B2_cell31	5006.169	5075.982	4480.478	12045.364	529.753	4185.922	4546.229	1363.742	1234.947	5574.294	873.104	1981039.601	360.601
kin_afterCID_49	LT02B2_cell31	4966.059	5075.982	4444.237	11977.469	527.023	4153.747	4548.960	1357.552	1229.174	5580.643	868.283	1981047.251	368.251
kin_afterCID_50	LT02B2_cell31	4952.374	5075.982	4432.204	11958.390	531.857	4132.371	4544.126	1356.715	1229.611	5499.356	871.849	1981054.811	375.811
kin_afterCID_51	LT02B2_cell31	4959.074	5075.982	4437.901	11974.258	532.662	4136.548	4543.409	1361.277	1233.130	5502.712	875.729	1981062.393	383.393
kin_afterCID_52	LT02B2_cell31	4923.338	5075.982	4406.589	11873.452	535.012	4104.461	4541.015	1364.364	1234.897	5537.160	872.727	1981070.002	391.002
kin_afterCID_53	LT02B2_cell31	4890.691	5075.982	4377.610	11832.369	539.466	4065.211	4536.516	1368.552	1238.715	5519.975	874.880	1981077.595	398.595
kin_afterCID_54	LT02B2_cell31	4904.000	5075.982	4390.100	11958.188	538.929	4066.075	4537.053	1370.886	1241.467	5533.028	876.490	1981082.686	403.686
kin_afterCID_55	LT02B2_cell31	4976.723	5075.982	4454.065	12220.914	534.341	4124.395	4541.686	1367.236	1238.497	5571.716	872.560	1981091.543	412.543
kin_afterCID_56	LT02B2_cell31	4917.736	5075.982	4401.637	12102.251	533.155	4074.548	4542.828	1369.591	1239.973	5595.730	873.603	1981100.388	421.388
kin_afterCID_57	LT02B2_cell31	5002.608	5075.982	4477.311	12266.705	530.917	4154.076	4545.066	1360.494	1231.855	5551.754	870.905	1981107.961	428.961
kin_afterCID_58	LT02B2_cell31	4912.298	5075.982	4396.405	12107.159	531.073	4071.578	4544.909	1372.756	1242.736	5603.051	878.445	1981115.539	436.539
kin_afterCID_59	LT02B2_cell31	4926.285	5075.982	4409.616	12142.951	531.566	4082.143	4544.417	1362.611	1234.469	5529.505	875.205	1981123.105	444.105
kin_afterCID_60	LT02B2_cell31	5018.313	5075.982	4491.695	12465.980	531.432	4147.357	4544.640	1366.349	1237.054	5566.483	875.189	1981130.706	451.706
kin_afterCID_61	LT02B2_cell31	4937.545	5075.982	4419.347	12295.349	531.252	4077.460	4544.730	1367.620	1238.480	5541.908	879.670	1981137.697	458.697
kin_afterCID_62	LT02B2_cell31	4894.173	5075.982	4381.422	12231.934	536.221	4027.343	4539.985	1371.658	1241.953	5556.638	877.345	1981143.452	464.452
kin_afterCID_63	LT02B2_cell31	4954.342	5075.982	4435.043	12334.512	537.161	4080.723	4539.179	1356.272	1228.138	5464.274	870.085	1981151.018	472.018
kin_afterCID_64	LT02B2_cell31	4989.196	5075.982	4465.925	12397.293	540.339	4106.656	4535.643	1371.120	1241.654	5489.066	880.542	1981158.353	479.353
kin_afterCID_65	LT02B2_cell31	4975.776	5075.982	4452.843	12477.160	536.960	4088.374	4539.023	1362.228	1233.371	5520.462	870.315	1981166.816	487.816
kin_afterCID_66	LT02B2_cell31	4917.917	5075.982	4401.757	12264.065	539.063	4045.049	4536.964	1363.706	1234.900	5501.902	872.015	1981174.450	495.450
kin_afterCID_67	LT02B2_cell31	4898.366	5075.982	4384.106	12248.145	538.571	4025.962	4537.456	1363.843	1234.988	5510.847	871.609	1981182.099	503.099
kin_afterCID_68	LT02B2_cell31	4888.652	5075.982	4376.406	12237.143	535.997	4021.063	4540.030	1359.617	1230.940	5481.806	872.944	1981189.645	510.645
kin_afterCID_69	LT02B2_cell31	4958.282	5075.982	4438.012	12534.032	532.260	4070.840	4543.768	1352.159	1224.384	5482.962	868.267	1981197.245	518.245
kin_afterCID_70	LT02B2_cell31	4964.569	5075.982	4444.141	12471.721	531.073	4087.337	4544.954	1360.920	1232.191	5504.833	876.701	1981202.307	523.307
kin_afterCID_71	LT02B2_cell31	4975.475	5075.982	4452.980	12492.795	538.661	4083.025	4537.367	1357.660	1229.447	5456.354	871.073	1981212.412	533.412
kin_afterCID_72	LT02B2_cell31	4974.570	5075.982	4452.156	12611.061	537.228	4070.669	4538.799	1354.660	1227.477	5455.871	869.222	1981220.001	541.001
kin_afterCID_73	LT02B2_cell31	4965.795	5075.982	4444.412	12513.117	542.398	4062.825	4533.629	1362.831	1234.045	5467.736	871.721	1981227.623	548.623
kin_afterCID_74	LT02B2_cell31	4977.262	5075.982	4455.104	12626.763	541.950	4062.922	4534.077	1362.699	1234.196	5469.318	871.838	1981235.184	556.184
kin_afterCID_75	LT02B2_cell31	4876.838	5075.982	4364.784	12435.988	542.510	3972.259	4533.517	1365.831	1236.619	5487.975	872.544	1981242.805	563.805
kin_afterCID_76	LT02B2_cell31	4938.045	5075.982	4419.842	12536.208	547.322	4019.745	4528.705	1362.239	1233.121	5451.263	868.053	1981250.391	571.391
kin_afterCID_77	LT02B2_cell31	4917.116	5075.982	4401.510	12563.011	545.151	3997.161	4530.876	1366.542	1236.625	5493.085	870.035	1981255.454	576.454
kin_afterCID_78	LT02B2_cell31	4936.326	5075.982	4417.585	12696.717	543.249	4006.205	4532.868	1366.244	1237.159	5510.695	869.529	1981260.554	581.554
kin_afterCID_79	LT02B2_cell31	4951.384	5075.982	4431.225	12703.593	543.562	4021.643	4532.510	1356.702	1229.167	5432.651	867.881	1981270.047	591.047
kin_afterCID_80	LT02B2_cell31	4959.247	5075.982	4438.980	12775.341	539.354	4029.990	4536.673	1367.456	1238.028	5523.181	873.386	1981278.288	599.288
kin_afterCID_81	LT02B2_cell31	4916.795	5075.982	4401.348	12712.164	541.078	3986.698	4534.905	1353.625	1225.895	5448.073	865.100	1981285.825	606.825
kin_afterCID_82	LT02B2_cell31	4883.216	5075.982	4371.166	12675.506	541.436	3952.796	4534.591	1367.753	1238.269	5511.447	872.987	1981293.988	614.988
kin_afterCID_83	LT02B2_cell31	4911.163	5075.982	4396.046	12691.482	547.792	3969.944	4528.235	1361.638	1232.858	5435.919	868.757	1981301.585	622.585
kin_afterCID_84	LT02B2_cell31	4984.094	5075.982	4460.814	12996.177	545.531	4019.246	4530.585	1358.618	1230.416	5450.940	865.838	1981309.174	630.174
kin_afterCID_85	LT02B2_cell31	4929.443	5075.982	4412.006	12916.770	541.257	3976.090	4534.726	1364.222	1234.664	5527.886	867.255	1981316.756	637.756
kin_afterCID_86	LT02B2_cell31	4943.280	5075.982	4424.764	13007.982	537.474	3988.215	4538.508	1346.516	1219.284	5458.149	859.595	1981324.349	645.349
kin_afterCID_87	LT02B2_cell31	4898.932	5075.982	4385.490	12868.700	543.495	3943.249	4532.532	1356.629	1228.478	5458.960	864.712	1981331.977	652.977
kin_afterCID_88	LT02B2_cell31	4932.069	5075.982	4414.431	12971.574	542.667	3969.669	4533.360	1351.863	1224.695	5427.378	863.996	1981339.561	660.561
kin_afterCID_89	LT02B2_cell31	4876.062	5075.982	4364.239	12861.828	544.614	3916.260	4531.413	1354.490	1226.392	5458.023	861.296	1981347.187	668.187
kin_afterCID_90	LT02B2_cell31	4926.948	5075.982	4410.009	12927.501	545.464	3963.699	4530.518	1353.204	1225.681	5408.936	864.903	1981354.779	675.779
kin_afterCID_91	LT02B2_cell31	4869.021	5075.982	4358.529	12830.031	546.539	3908.401	4529.489	1358.384	1229.766	5440.766	865.787	1981362.373	683.373
kin_afterCID_92	LT02B2_cell31	4897.459	5075.982	4383.597	12904.738	549.515	3925.372	4526.467	1363.181	1234.220	5431.156	869.327	1981369.973	690.973
kin_afterCID_93	LT02B2_cell31	4894.579	5075.982	4381.218	12931.479	547.546	3922.815	4528.437	1362.493	1233.968	5435.479	870.017	1981375.044	696.044
kin_afterCID_94	LT02B2_cell31	4954.708	5075.982	4434.068	13142.694	547.210	3965.344	4528.817	1360.897	1231.459	5446.307	867.258	1981384.543	705.543
kin_afterCID_95	LT02B2_cell31	4927.992	5075.982	4411.081	13027.755	548.105	3947.494	4527.922	1371.219	1241.451	5443.356	878.280	1981392.811	713.811
kin_afterCID_96	LT02B2_cell31	4938.778	5075.982	4419.902	13130.414	547.255	3948.876	4528.772	1357.899	1229.882	5409.735	868.270	1981400.423	721.423
kin_afterCID_97	LT02B2_cell31	4933.322	5075.982	4415.270	13158.150	546.740	3940.444	4529.332	1348.591	1220.870	5395.913	860.022	1981405.492	726.492
kin_afterCID_98	LT02B2_cell31	4899.577	5075.982	4385.237	13122.364	546.001	3908.411	4530.160	1355.153	1227.340	5403.732	867.168	1981413.100	734.100
kin_afterCID_99	LT02B2_cell31	4869.702	5075.982	4357.902	13098.259	542.443	3885.024	4533.808	1359.901	1231.664	5459.154	869.411	1981420.700	741.700
kin_afterCID_100	LT02B2_cell31	4907.268	5075.982	4391.796	13163.133	543.428	3917.300	4532.958	1353.104	1225.430	5431.138	864.164	1981428.272	749.272
kin_afterCID_101	LT02B2_cell31	4888.531	5075.982	4374.993	13134.466	542.734	3901.110	4533.875	1357.945	1229.314	5462.676	866.508	1981435.860	756.860
kin_afterCID_102	LT02B2_cell31	4844.944	5075.982	4335.978	13102.441	537.631	3866.632	4538.799	1360.425	1231.802	5503.300	869.631	1981443.481	764.481
kin_afterCID_103	LT02B2_cell31	4884.547	5075.982	4371.645	13297.579	536.042	3891.109	4540.254	1364.326	1235.189	5549.367	870.177	1981451.039	772.039
kin_afterCID_104	LT02B2_cell31	4847.042	5075.982	4338.558	13207.034	535.438	3860.892	4541.171	1362.512	1233.768	5541.740	869.666	1981457.411	778.411
kin_afterCID_105	LT02B2_cell31	4914.971	5075.982	4398.138	13366.736	534.654	3919.922	4541.373	1355.859	1227.749	5528.284	864.634	1981466.283	787.283
kin_afterCID_106	LT02B2_cell31	4908.201	5075.982	4392.638	13474.189	530.872	3907.669	4545.155	1348.524	1221.113	5529.990	860.124	1981473.879	794.879
kin_afterCID_107	LT02B2_cell31	4848.195	5075.982	4339.511	13326.047	533.244	3853.031	4542.738	1354.513	1225.924	5564.681	860.307	1981481.499	802.499
kin_afterCID_108	LT02B2_cell31	4916.787	5075.982	4400.631	13468.606	530.492	3918.710	4545.536	1361.541	1232.831	5576.564	869.616	1981489.086	810.086
kin_afterCID_109	LT02B2_cell31	4911.683	5075.982	4395.981	13559.816	528.634	3906.329	4547.348	1349.603	1221.842	5566.480	859.387	1981496.671	817.671
kin_afterCID_110	LT02B2_cell31	4868.177	5075.982	4357.846	13339.602	530.671	3879.097	4545.401	1361.358	1232.346	5578.063	869.048	1981504.268	825.268
kin_afterCID_111	LT02B2_cell31	4892.015	5075.982	4378.194	13402.430	536.422	3886.372	4539.560	1359.147	1230.416	5518.017	867.709	1981512.555	833.555
kin_afterCID_112	LT02B2_cell31	4840.343	5075.982	4332.686	13345.391	532.058	3844.468	4543.924	1358.265	1230.542	5528.270	869.990	1981520.183	841.183
kin_afterCID_113	LT02B2_cell31	4881.312	5075.982	4368.390	13442.087	534.766	3873.081	4541.440	1373.117	1243.064	5607.092	874.522	1981527.836	848.836
kin_afterCID_114	LT02B2_cell31	4929.116	5075.982	4411.433	13631.630	531.588	3911.107	4544.439	1355.841	1227.992	5536.153	866.841	1981535.434	856.434
kin_afterCID_115	LT02B2_cell31	4853.946	5075.982	4344.706	13369.897	537.161	3846.099	4538.821	1356.273	1228.059	5505.260	865.248	1981539.872	860.872
kin_afterCID_116	LT02B2_cell31	4892.711	5075.982	4379.580	13501.273	533.423	3881.825	4542.559	1349.571	1222.179	5492.751	863.046	1981548.123	869.123
kin_afterCID_117	LT02B2_cell31	4920.755	5075.982	4404.235	13566.846	534.990	3902.130	4540.992	1367.076	1237.224	5577.514	871.030	1981555.748	876.748
kin_afterCID_118	LT02B2_cell31	4898.676	5075.982	4384.285	13570.196	532.998	3881.225	4543.208	1355.410	1227.516	5523.207	866.423	1981563.320	884.320
kin_afterCID_119	LT02B2_cell31	4883.546	5075.982	4370.489	13583.533	531.118	3866.753	4545.088	1365.206	1236.375	5578.765	872.795	1981570.928	891.928
kin_afterCID_120	LT02B2_cell31	4936.054	5075.982	4416.368	13702.706	532.662	3908.111	4543.633	1360.959	1231.897	5555.081	869.220	1981578.545	899.545
