# Supplementary material for: Mandipropamid as a chemical inducer of proximity for in vivo applications
Source: Nat Chem Biol. 2021 Dec 21;18(1):64–9. doi: 10.1038/s41589-021-00922-3 (PMC8709788; doi:10.1038/s41589-021-00922-3)
Supplement: Source Data Fig. 2 — Single-cell trajectories, luminescence intensities of luciferase assay and two-color RICS binding efficiencies. [file 41589_2021_922_MOESM21_ESM.zip › Figure_02/Figure_02bcd/Single-Cell Trajectories/ABA_5uM/exp03_ABA_LT02B3_cell27_intensities.csv]

name	cellID	ff_488nm_cell	area_cell	fullframe_488nm	ff_488nm_mito	area_mito	ff_488nm_cyto	area_cyto	ff_561nm_tf_cell	fullframe_561nm	ff_561nm_tf_mito	ff_561nm_tf_cyto	FrameTimeAbs	FrameTimeRel
t0_	LT02B3_cell27	6534.436	4886.328	5615.802	10412.932	741.609	5840.461	4144.718	2206.968	1907.649	6971.529	1354.451	1979361.000	-52.000
tend_	LT02B3_cell27	6380.907	4886.328	5479.489	13252.292	732.277	5169.618	4154.051	2224.003	1921.489	7037.784	1375.429	1980354.000	941.000
kin_afterCID_1	LT02B3_cell27	6737.453	4886.328	5779.462	10803.494	752.979	5996.735	4133.349	2247.540	1941.124	7104.466	1362.746	1979421.096	4.096
kin_afterCID_2	LT02B3_cell27	6680.675	4886.328	5731.435	10713.453	743.915	5956.397	4142.458	2252.580	1946.266	7160.242	1371.231	1979428.639	11.639
kin_afterCID_3	LT02B3_cell27	6775.362	4886.328	5813.519	10822.920	741.229	6051.475	4145.188	2251.715	1945.456	7150.388	1375.717	1979436.158	19.158
kin_afterCID_4	LT02B3_cell27	6720.184	4886.328	5767.137	10740.789	735.589	6007.657	4150.739	2198.510	1900.850	6999.479	1347.688	1979443.499	26.499
kin_afterCID_5	LT02B3_cell27	6729.243	4886.328	5776.459	10777.924	732.657	6015.104	4153.671	2211.060	1911.044	7042.769	1358.805	1979451.126	34.126
kin_afterCID_6	LT02B3_cell27	6682.353	4886.328	5736.298	10676.048	732.165	5978.471	4154.163	2189.314	1891.923	6981.489	1344.701	1979458.500	41.500
kin_afterCID_7	LT02B3_cell27	6685.534	4886.328	5739.317	10692.940	728.561	5983.320	4157.766	2194.042	1897.195	6998.598	1352.144	1979466.004	49.004
kin_afterCID_8	LT02B3_cell27	6626.461	4886.328	5689.644	10628.987	727.487	5926.317	4158.841	2220.164	1919.267	7069.705	1371.856	1979474.104	57.104
kin_afterCID_9	LT02B3_cell27	6616.498	4886.328	5680.899	10651.130	732.187	5905.375	4154.141	2193.600	1896.895	6996.693	1347.032	1979480.999	63.999
kin_afterCID_10	LT02B3_cell27	6605.673	4886.328	5672.254	10694.626	731.404	5885.882	4154.924	2186.735	1890.570	6996.202	1340.110	1979488.498	71.498
kin_afterCID_11	LT02B3_cell27	6692.459	4886.328	5745.529	10821.060	733.015	5963.805	4153.312	2179.836	1885.514	6935.450	1340.521	1979495.998	78.998
kin_afterCID_12	LT02B3_cell27	6638.510	4886.328	5698.921	10786.037	736.417	5902.516	4149.911	2196.890	1899.839	6990.120	1346.314	1979503.498	86.498
kin_afterCID_13	LT02B3_cell27	6554.944	4886.328	5628.175	10623.019	735.074	5834.598	4151.253	2206.568	1908.153	7006.729	1356.590	1979511.626	94.626
kin_afterCID_14	LT02B3_cell27	6630.691	4886.328	5692.981	10725.270	736.081	5904.483	4150.246	2210.550	1910.245	7014.410	1358.545	1979519.000	102.000
kin_afterCID_15	LT02B3_cell27	6603.925	4886.328	5670.252	10699.824	737.021	5876.391	4149.306	2200.116	1902.613	6933.650	1359.321	1979525.999	108.999
kin_afterCID_16	LT02B3_cell27	6586.428	4886.328	5655.506	10705.082	730.016	5862.975	4156.356	2174.029	1880.059	6873.936	1348.527	1979533.498	116.498
kin_afterCID_17	LT02B3_cell27	6581.812	4886.328	5651.019	10730.948	730.240	5852.285	4156.535	2193.393	1896.141	6972.489	1353.626	1979541.213	124.213
kin_afterCID_18	LT02B3_cell27	6613.176	4886.328	5678.193	10808.385	727.330	5879.102	4159.355	2180.519	1885.766	6906.716	1353.947	1979549.097	132.097
kin_afterCID_19	LT02B3_cell27	6645.081	4886.328	5705.632	10883.860	730.956	5899.406	4155.416	2179.784	1885.394	6875.210	1353.822	1979556.000	139.000
kin_afterCID_20	LT02B3_cell27	6553.832	4886.328	5627.877	10749.746	733.418	5812.819	4152.910	2205.037	1906.424	6934.309	1369.831	1979563.499	146.499
kin_afterCID_21	LT02B3_cell27	6496.395	4886.328	5578.480	10667.634	737.088	5755.301	4149.329	2211.061	1911.555	6942.847	1370.474	1979570.998	153.998
kin_afterCID_22	LT02B3_cell27	6542.540	4886.328	5618.101	10758.343	731.247	5800.606	4155.081	2209.592	1910.143	6953.241	1374.763	1979578.819	161.819
kin_afterCID_23	LT02B3_cell27	6526.469	4886.328	5604.349	10798.918	734.738	5770.341	4151.589	2176.530	1881.752	6855.945	1348.378	1979585.998	168.998
kin_afterCID_24	LT02B3_cell27	6646.956	4886.328	5706.363	11074.745	726.480	5873.682	4159.848	2169.792	1876.477	6851.710	1352.137	1979593.554	176.554
kin_afterCID_25	LT02B3_cell27	6587.527	4886.328	5655.036	10973.271	721.019	5828.350	4165.309	2180.664	1884.798	6917.613	1360.693	1979600.998	183.998
kin_afterCID_26	LT02B3_cell27	6506.800	4886.328	5587.898	10895.022	712.940	5757.160	4173.388	2182.490	1887.402	6950.516	1367.968	1979609.107	192.107
kin_afterCID_27	LT02B3_cell27	6495.235	4886.328	5578.118	10870.354	713.387	5747.284	4172.940	2186.280	1890.149	6959.231	1370.318	1979615.998	198.998
kin_afterCID_28	LT02B3_cell27	6610.548	4886.328	5675.603	11106.455	711.597	5844.206	4174.731	2174.729	1880.485	6937.158	1362.957	1979623.499	206.499
kin_afterCID_29	LT02B3_cell27	6569.483	4886.328	5639.973	11087.123	717.102	5792.453	4169.225	2207.469	1908.104	7050.602	1374.455	1979630.998	213.998
kin_afterCID_30	LT02B3_cell27	6557.842	4886.328	5630.519	11111.745	716.677	5775.120	4169.650	2185.901	1890.505	6963.638	1364.706	1979639.079	222.079
kin_afterCID_31	LT02B3_cell27	6525.942	4886.328	5604.208	11079.478	716.252	5743.630	4170.255	2168.132	1874.854	6884.302	1358.056	1979645.999	228.999
kin_afterCID_32	LT02B3_cell27	6518.430	4886.328	5597.107	11100.246	717.192	5730.247	4169.136	2166.631	1873.231	6905.349	1351.457	1979653.498	236.498
kin_afterCID_33	LT02B3_cell27	6642.540	4886.328	5704.213	11392.397	719.430	5822.460	4166.898	2179.676	1884.442	6933.774	1358.863	1979660.999	243.999
kin_afterCID_34	LT02B3_cell27	6646.962	4886.328	5706.404	11426.388	720.661	5820.121	4165.667	2168.185	1874.911	6896.763	1350.140	1979668.497	251.497
kin_afterCID_35	LT02B3_cell27	6534.038	4886.328	5610.175	11230.957	727.554	5712.338	4158.773	2201.559	1902.840	6973.796	1366.682	1979675.999	258.999
kin_afterCID_36	LT02B3_cell27	6507.993	4886.328	5587.087	11162.920	722.026	5700.900	4164.301	2173.532	1878.679	6909.874	1352.323	1979683.499	266.499
kin_afterCID_37	LT02B3_cell27	6509.982	4886.328	5588.497	11190.188	724.399	5695.376	4161.929	2186.045	1889.983	6945.255	1357.688	1979691.377	274.377
kin_afterCID_38	LT02B3_cell27	6571.871	4886.328	5641.813	11318.508	723.011	5747.560	4163.317	2181.825	1886.576	6931.707	1356.950	1979698.498	281.498
kin_afterCID_39	LT02B3_cell27	6499.221	4886.328	5581.033	11167.320	728.338	5681.530	4157.990	2158.922	1866.645	6845.740	1337.952	1979705.998	288.998
kin_afterCID_40	LT02B3_cell27	6494.905	4886.328	5577.515	11148.774	733.440	5672.306	4153.514	2197.964	1900.137	6938.932	1360.587	1979713.499	296.499
kin_afterCID_41	LT02B3_cell27	6478.510	4886.328	5562.815	11262.066	732.903	5634.415	4153.424	2189.162	1892.393	6966.186	1346.220	1979720.998	303.998
kin_afterCID_42	LT02B3_cell27	6647.822	4886.328	5707.262	11581.478	736.350	5772.067	4150.291	2186.527	1890.853	6922.885	1346.089	1979728.498	311.498
kin_afterCID_43	LT02B3_cell27	6637.819	4886.328	5699.166	11556.953	735.365	5766.368	4150.963	2198.694	1900.716	6955.799	1355.948	1979735.998	318.998
kin_afterCID_44	LT02B3_cell27	6554.211	4886.328	5628.132	11461.833	738.633	5680.248	4147.695	2187.660	1892.118	6907.983	1347.053	1979743.499	326.499
kin_afterCID_45	LT02B3_cell27	6565.610	4886.328	5638.014	11504.296	735.164	5690.978	4151.164	2166.073	1873.116	6838.750	1338.550	1979751.295	334.295
kin_afterCID_46	LT02B3_cell27	6565.332	4886.328	5635.705	11531.956	741.744	5676.471	4144.584	2198.944	1900.578	6916.044	1354.739	1979759.129	342.129
kin_afterCID_47	LT02B3_cell27	6567.561	4886.328	5638.819	11574.943	745.213	5666.460	4141.115	2203.020	1903.937	6930.720	1352.249	1979765.999	348.999
kin_afterCID_48	LT02B3_cell27	6535.295	4886.328	5611.086	11547.742	745.862	5632.205	4140.600	2182.908	1887.827	6835.841	1344.710	1979773.596	356.596
kin_afterCID_49	LT02B3_cell27	6544.064	4886.328	5618.227	11584.186	743.333	5639.769	4142.995	2163.254	1870.626	6766.869	1337.278	1979781.258	364.258
kin_afterCID_50	LT02B3_cell27	6492.287	4886.328	5574.239	11488.212	741.609	5598.372	4144.718	2175.729	1881.678	6776.277	1352.558	1979788.499	371.499
kin_afterCID_51	LT02B3_cell27	6568.174	4886.328	5639.354	11632.988	740.311	5663.802	4146.016	2181.109	1885.544	6794.973	1357.259	1979795.999	378.999
kin_afterCID_52	LT02B3_cell27	6486.438	4886.328	5568.512	11532.418	743.557	5580.771	4142.771	2201.923	1903.938	6877.906	1362.664	1979803.498	386.498
kin_afterCID_53	LT02B3_cell27	6525.407	4886.328	5601.251	11568.936	738.409	5627.110	4148.322	2205.813	1906.589	6888.598	1372.128	1979810.999	393.999
kin_afterCID_54	LT02B3_cell27	6458.303	4886.328	5545.194	11488.867	740.535	5559.728	4145.793	2193.983	1897.119	6817.176	1368.174	1979818.498	401.498
kin_afterCID_55	LT02B3_cell27	6506.990	4886.328	5586.216	11691.038	743.310	5576.905	4143.017	2173.115	1880.251	6753.974	1351.250	1979826.055	409.055
kin_afterCID_56	LT02B3_cell27	6543.925	4886.328	5618.434	11708.652	743.266	5617.373	4143.062	2196.113	1899.191	6819.158	1366.739	1979833.567	416.567
kin_afterCID_57	LT02B3_cell27	6584.915	4886.328	5653.368	11781.259	741.072	5655.934	4145.255	2199.041	1901.528	6833.765	1370.464	1979841.465	424.465
kin_afterCID_58	LT02B3_cell27	6504.012	4886.328	5584.426	11698.451	740.535	5576.165	4145.793	2198.511	1901.027	6860.933	1365.693	1979848.499	431.499
kin_afterCID_59	LT02B3_cell27	6547.040	4886.328	5621.053	11774.071	749.465	5600.072	4136.863	2186.879	1890.787	6785.037	1353.842	1979855.998	438.998
kin_afterCID_60	LT02B3_cell27	6523.721	4886.328	5599.949	11807.411	744.676	5573.705	4141.652	2174.401	1880.584	6754.795	1350.839	1979864.045	447.045
kin_afterCID_61	LT02B3_cell27	6507.864	4886.328	5587.289	11761.161	738.498	5572.543	4147.829	2186.499	1890.138	6830.037	1359.742	1979871.532	454.532
kin_afterCID_62	LT02B3_cell27	6485.393	4886.328	5568.018	11747.205	737.088	5550.663	4149.239	2191.285	1894.439	6856.065	1362.614	1979878.499	461.499
kin_afterCID_63	LT02B3_cell27	6599.075	4886.328	5665.356	11960.986	738.476	5644.450	4147.852	2188.017	1891.623	6830.766	1361.430	1979885.998	468.998
kin_afterCID_64	LT02B3_cell27	6572.245	4886.328	5641.159	11911.606	737.626	5622.924	4148.702	2172.288	1878.437	6790.022	1351.270	1979893.532	476.532
kin_afterCID_65	LT02B3_cell27	6501.596	4886.328	5582.266	11804.142	744.922	5547.818	4141.406	2192.434	1894.506	6816.442	1360.705	1979900.999	483.999
kin_afterCID_66	LT02B3_cell27	6492.336	4886.328	5573.921	11869.666	743.445	5527.368	4142.883	2174.886	1880.817	6736.419	1356.314	1979908.498	491.498
kin_afterCID_67	LT02B3_cell27	6528.591	4886.328	5604.740	11961.575	736.037	5565.075	4150.291	2189.761	1893.078	6837.835	1365.445	1979915.999	498.999
kin_afterCID_68	LT02B3_cell27	6515.668	4886.328	5593.304	11948.326	733.440	5556.208	4152.887	2193.984	1896.784	6851.701	1371.386	1979923.498	506.498
kin_afterCID_69	LT02B3_cell27	6473.273	4886.328	5558.029	11868.704	738.789	5512.200	4147.538	2193.309	1896.098	6827.961	1367.751	1979930.998	513.998
kin_afterCID_70	LT02B3_cell27	6504.931	4886.328	5583.948	11971.012	742.482	5525.061	4144.293	2184.319	1888.545	6778.007	1361.182	1979938.498	521.498
kin_afterCID_71	LT02B3_cell27	6500.858	4886.328	5581.066	11966.845	743.557	5519.807	4142.771	2181.532	1885.906	6782.646	1355.711	1979946.235	529.235
kin_afterCID_72	LT02B3_cell27	6468.601	4886.328	5553.565	11965.236	741.386	5485.445	4144.942	2183.787	1888.036	6818.908	1354.726	1979953.869	536.869
kin_afterCID_73	LT02B3_cell27	6530.637	4886.328	5606.089	12106.288	739.797	5535.867	4146.531	2213.464	1913.698	6895.614	1378.106	1979960.999	543.999
kin_afterCID_74	LT02B3_cell27	6446.470	4886.328	5534.469	12007.474	737.268	5458.307	4149.060	2206.707	1907.016	6895.769	1373.483	1979968.690	551.690
kin_afterCID_75	LT02B3_cell27	6546.087	4886.328	5619.228	12253.188	734.201	5536.739	4152.305	2202.188	1903.619	6882.766	1374.514	1979975.999	558.999
kin_afterCID_76	LT02B3_cell27	6531.429	4886.328	5605.833	12269.032	725.294	5531.330	4161.034	2177.087	1883.795	6832.872	1365.555	1979983.498	566.498
kin_afterCID_77	LT02B3_cell27	6544.801	4886.328	5618.860	12276.551	725.674	5545.107	4160.653	2190.359	1892.981	6895.664	1369.691	1979990.998	573.998
kin_afterCID_78	LT02B3_cell27	6597.433	4886.328	5662.545	12414.150	723.660	5586.224	4162.668	2170.904	1877.661	6812.082	1364.058	1979998.970	581.970
kin_afterCID_79	LT02B3_cell27	6544.203	4886.328	5617.423	12321.376	729.121	5530.960	4157.207	2171.730	1877.964	6793.400	1361.148	1980005.999	588.999
kin_afterCID_80	LT02B3_cell27	6523.542	4886.328	5600.598	12324.954	723.369	5515.470	4162.959	2173.176	1880.025	6802.764	1368.723	1980013.499	596.499
kin_afterCID_81	LT02B3_cell27	6471.207	4886.328	5556.323	12267.339	727.308	5457.609	4159.020	2196.183	1898.761	6879.811	1377.134	1980020.998	603.998
kin_afterCID_82	LT02B3_cell27	6570.863	4886.328	5640.569	12515.811	732.724	5522.134	4153.603	2177.395	1883.348	6812.553	1359.722	1980028.499	611.499
kin_afterCID_83	LT02B3_cell27	6498.173	4886.328	5578.672	12409.354	730.441	5459.220	4155.886	2185.667	1888.541	6853.399	1365.263	1980036.339	619.339
kin_afterCID_84	LT02B3_cell27	6513.526	4886.328	5591.426	12486.359	733.149	5459.158	4153.178	2202.975	1904.739	6900.931	1373.658	1980043.499	626.499
kin_afterCID_85	LT02B3_cell27	6495.039	4886.328	5576.100	12516.326	732.030	5434.025	4154.297	2189.236	1893.234	6890.832	1360.766	1980051.020	634.020
kin_afterCID_86	LT02B3_cell27	6579.060	4886.328	5648.073	12681.820	727.800	5510.700	4158.796	2194.288	1897.228	6904.935	1369.817	1980058.979	641.979
kin_afterCID_87	LT02B3_cell27	6498.468	4886.328	5578.974	12563.819	727.174	5438.020	4159.154	2175.290	1881.119	6867.260	1354.961	1980065.999	648.999
kin_afterCID_88	LT02B3_cell27	6493.138	4886.328	5573.674	12581.571	729.054	5425.420	4157.274	2195.125	1897.322	6940.971	1362.855	1980073.738	656.738
kin_afterCID_89	LT02B3_cell27	6551.446	4886.328	5624.001	12707.214	727.599	5474.451	4158.729	2177.002	1881.782	6880.830	1354.034	1980080.999	663.999
kin_afterCID_90	LT02B3_cell27	6527.876	4886.328	5604.714	12664.188	725.920	5457.194	4160.407	2191.139	1893.627	6919.804	1366.067	1980088.498	671.498
kin_afterCID_91	LT02B3_cell27	6548.031	4886.328	5620.584	12750.925	720.213	5475.711	4166.114	2201.262	1903.342	6960.444	1378.523	1980095.998	678.998
kin_afterCID_92	LT02B3_cell27	6503.429	4886.328	5582.429	12689.509	725.786	5424.298	4160.541	2208.254	1908.038	6987.078	1374.612	1980103.499	686.499
kin_afterCID_93	LT02B3_cell27	6558.191	4886.328	5629.818	12828.923	726.279	5463.421	4160.049	2206.661	1906.769	6979.659	1373.371	1980110.999	693.999
kin_afterCID_94	LT02B3_cell27	6585.171	4886.328	5652.205	12940.651	727.263	5473.838	4159.064	2199.591	1901.144	6963.040	1366.643	1980118.499	701.499
kin_afterCID_95	LT02B3_cell27	6549.468	4886.328	5621.951	12908.486	721.511	5447.834	4164.816	2212.716	1912.337	7031.789	1377.862	1980125.998	708.998
kin_afterCID_96	LT02B3_cell27	6492.986	4886.328	5573.741	12837.339	719.027	5398.330	4167.300	2222.789	1920.265	7092.219	1382.616	1980133.498	716.498
kin_afterCID_97	LT02B3_cell27	6547.048	4886.328	5619.987	13044.454	723.212	5418.325	4163.115	2213.859	1914.024	7088.031	1367.122	1980140.999	723.999
kin_afterCID_98	LT02B3_cell27	6564.405	4886.328	5634.838	13090.098	721.758	5433.443	4164.570	2183.937	1887.755	6986.768	1351.563	1980148.908	731.908
kin_afterCID_99	LT02B3_cell27	6564.932	4886.328	5635.683	13103.296	722.944	5429.588	4163.384	2219.641	1917.650	7094.524	1373.150	1980155.999	738.999
kin_afterCID_100	LT02B3_cell27	6474.748	4886.328	5559.023	12933.135	725.473	5348.685	4160.855	2190.357	1892.927	6969.683	1357.050	1980164.093	747.093
kin_afterCID_101	LT02B3_cell27	6501.323	4886.328	5581.272	13003.293	723.033	5372.135	4163.294	2195.222	1897.395	6981.409	1364.012	1980170.999	753.999
kin_afterCID_102	LT02B3_cell27	6618.408	4886.328	5680.716	13260.126	720.571	5469.557	4165.756	2195.830	1897.842	6992.044	1366.205	1980178.977	761.977
kin_afterCID_103	LT02B3_cell27	6593.933	4886.328	5659.678	13241.429	723.235	5439.095	4163.093	2238.316	1934.370	7110.421	1391.908	1980185.999	768.999
kin_afterCID_104	LT02B3_cell27	6538.791	4886.328	5612.877	13176.860	732.098	5368.968	4154.230	2199.841	1901.885	6978.112	1357.770	1980193.506	776.506
kin_afterCID_105	LT02B3_cell27	6514.797	4886.328	5592.867	13159.025	731.695	5344.647	4154.633	2235.477	1932.226	7087.817	1380.906	1980201.041	784.041
kin_afterCID_106	LT02B3_cell27	6648.631	4886.328	5705.777	13444.673	732.120	5450.925	4154.208	2202.237	1903.151	6969.414	1362.090	1980208.499	791.499
kin_afterCID_107	LT02B3_cell27	6529.809	4886.328	5605.610	13274.505	733.127	5339.228	4153.201	2201.701	1902.423	7000.537	1354.606	1980215.998	798.998
kin_afterCID_108	LT02B3_cell27	6596.415	4886.328	5661.663	13403.342	730.397	5400.111	4155.931	2223.456	1921.427	7069.077	1371.848	1980223.499	806.499
kin_afterCID_109	LT02B3_cell27	6557.891	4886.328	5630.016	13309.275	729.837	5372.418	4156.491	2239.450	1934.633	7113.532	1383.612	1980230.999	813.999
kin_afterCID_110	LT02B3_cell27	6490.466	4886.328	5571.016	13168.087	732.859	5312.234	4153.469	2232.446	1929.178	7056.514	1381.263	1980238.498	821.498
kin_afterCID_111	LT02B3_cell27	6485.664	4886.328	5567.895	13171.304	729.882	5311.650	4156.446	2205.151	1905.774	6994.505	1364.129	1980245.998	828.998
kin_afterCID_112	LT02B3_cell27	6548.217	4886.328	5620.514	13380.797	728.852	5350.388	4157.475	2246.963	1941.665	7144.991	1388.283	1980253.500	836.500
kin_afterCID_113	LT02B3_cell27	6604.699	4886.328	5668.533	13487.337	725.719	5404.187	4160.609	2207.602	1907.715	7026.522	1367.057	1980260.999	843.999
kin_afterCID_114	LT02B3_cell27	6584.830	4886.328	5651.982	13526.657	723.324	5378.683	4163.003	2228.476	1925.152	7122.832	1378.079	1980268.498	851.498
kin_afterCID_115	LT02B3_cell27	6437.664	4886.328	5527.142	13289.214	720.101	5253.424	4166.226	2235.674	1931.541	7177.519	1381.513	1980276.549	859.549
kin_afterCID_116	LT02B3_cell27	6493.953	4886.328	5573.558	13411.147	720.392	5297.755	4165.980	2223.542	1921.422	7125.231	1375.912	1980283.498	866.498
kin_afterCID_117	LT02B3_cell27	6594.697	4886.328	5659.790	13635.372	720.124	5377.724	4166.204	2229.575	1925.950	7170.976	1375.459	1980290.999	873.999
kin_afterCID_118	LT02B3_cell27	6552.793	4886.328	5624.867	13608.655	721.444	5330.571	4164.883	2199.240	1900.405	7087.818	1352.437	1980299.125	882.125
kin_afterCID_119	LT02B3_cell27	6548.823	4886.328	5619.921	13632.841	727.442	5309.738	4158.885	2217.453	1916.112	7121.306	1359.706	1980306.005	889.005
kin_afterCID_120	LT02B3_cell27	6533.690	4886.328	5608.555	13578.985	726.637	5302.981	4159.691	2200.246	1900.717	7080.987	1347.653	1980313.499	896.499
