# Supplementary material for: Mandipropamid as a chemical inducer of proximity for in vivo applications
Source: Nat Chem Biol. 2021 Dec 21;18(1):64–9. doi: 10.1038/s41589-021-00922-3 (PMC8709788; doi:10.1038/s41589-021-00922-3)
Supplement: Source Data Fig. 2 — Single-cell trajectories, luminescence intensities of luciferase assay and two-color RICS binding efficiencies. [file 41589_2021_922_MOESM21_ESM.zip › Figure_02/Figure_02bcd/Single-Cell Trajectories/ABA_5uM/exp03_ABA_LT02B4_cell22_intensities.csv]

name	cellID	ff_488nm_cell	area_cell	fullframe_488nm	ff_488nm_mito	area_mito	ff_488nm_cyto	area_cyto	ff_561nm_tf_cell	fullframe_561nm	ff_561nm_tf_mito	ff_561nm_tf_cyto	FrameTimeAbs	FrameTimeRel
t0_	LT02B4_cell22	3619.440	4226.856	2890.316	4656.307	735.790	3400.817	3491.200	1261.681	1023.741	2612.674	976.930	1978325.000	-35.000
tend_	LT02B4_cell22	3135.163	4226.856	2520.032	4618.736	741.923	2817.470	3489.409	1173.084	957.660	2509.473	888.345	1979284.000	924.000
kin_afterCID_1	LT02B4_cell22	3450.334	4226.856	2755.438	4531.530	746.981	3218.005	3480.457	1213.802	987.888	2589.958	918.356	1978368.111	4.111
kin_afterCID_2	LT02B4_cell22	3421.948	4226.856	2735.896	4489.411	730.979	3198.437	3496.593	1187.746	967.666	2540.863	904.768	1978375.499	11.499
kin_afterCID_3	LT02B4_cell22	3365.557	4226.856	2695.444	4424.102	738.521	3141.308	3488.693	1192.297	971.505	2550.171	904.795	1978382.998	18.998
kin_afterCID_4	LT02B4_cell22	3382.702	4226.856	2709.405	4466.067	744.071	3151.120	3483.098	1202.078	979.939	2577.047	908.313	1978390.539	26.539
kin_afterCID_5	LT02B4_cell22	3362.003	4226.856	2692.905	4419.782	744.653	3135.666	3482.516	1188.699	968.842	2539.291	899.867	1978397.988	33.988
kin_afterCID_6	LT02B4_cell22	3374.706	4226.856	2704.903	4440.193	743.400	3147.087	3484.038	1195.600	975.192	2553.972	905.681	1978405.530	41.530
kin_afterCID_7	LT02B4_cell22	3363.310	4226.856	2694.078	4421.461	741.027	3138.159	3486.321	1187.729	967.615	2546.271	898.905	1978412.998	48.998
kin_afterCID_8	LT02B4_cell22	3381.902	4226.856	2708.429	4453.903	737.245	3155.265	3489.969	1184.771	964.861	2544.765	897.429	1978421.063	57.063
kin_afterCID_9	LT02B4_cell22	3337.972	4226.856	2676.655	4393.912	745.862	3111.482	3481.531	1189.033	970.193	2541.256	899.273	1978428.012	64.012
kin_afterCID_10	LT02B4_cell22	3345.025	4226.856	2680.693	4392.412	744.989	3120.763	3482.270	1184.935	966.469	2533.538	896.367	1978435.497	71.497
kin_afterCID_11	LT02B4_cell22	3383.852	4226.856	2711.404	4458.612	744.720	3153.835	3482.493	1172.941	957.372	2516.270	885.627	1978442.998	78.998
kin_afterCID_12	LT02B4_cell22	3342.051	4226.856	2680.210	4409.822	741.475	3114.773	3485.694	1173.293	957.341	2522.202	886.310	1978450.497	86.497
kin_afterCID_13	LT02B4_cell22	3342.000	4226.856	2678.793	4408.116	740.334	3115.370	3487.059	1178.144	962.917	2519.499	893.290	1978457.997	93.997
kin_afterCID_14	LT02B4_cell22	3328.112	4226.856	2668.199	4407.620	734.716	3100.839	3492.542	1169.038	953.946	2517.350	885.349	1978465.552	101.552
kin_afterCID_15	LT02B4_cell22	3343.313	4226.856	2680.125	4404.392	741.005	3117.629	3486.164	1184.750	965.914	2536.525	897.385	1978472.998	108.998
kin_afterCID_16	LT02B4_cell22	3355.508	4226.856	2689.660	4442.765	737.044	3125.723	3490.125	1172.420	957.857	2523.812	886.994	1978480.623	116.623
kin_afterCID_17	LT02B4_cell22	3313.239	4226.856	2656.640	4388.506	738.364	3085.188	3489.342	1174.435	959.553	2536.391	886.144	1978487.997	123.997
kin_afterCID_18	LT02B4_cell22	3337.187	4226.856	2675.679	4424.578	731.762	3109.065	3495.944	1177.230	961.372	2536.623	892.589	1978495.497	131.497
kin_afterCID_19	LT02B4_cell22	3333.228	4226.856	2672.411	4420.172	740.244	3102.252	3487.104	1185.268	965.847	2554.535	894.531	1978503.554	139.554
kin_afterCID_20	LT02B4_cell22	3357.394	4226.856	2692.346	4468.854	735.746	3123.030	3491.379	1189.419	969.925	2568.217	898.837	1978510.498	146.498
kin_afterCID_21	LT02B4_cell22	3314.329	4226.856	2656.834	4423.989	736.977	3079.840	3490.237	1186.982	967.666	2569.454	895.019	1978517.997	153.997
kin_afterCID_22	LT02B4_cell22	3329.971	4226.856	2670.846	4448.969	734.492	3094.565	3492.498	1170.333	954.528	2530.485	884.268	1978525.580	161.580
kin_afterCID_23	LT02B4_cell22	3333.823	4226.856	2673.058	4458.570	740.916	3094.728	3486.030	1188.903	969.986	2566.088	896.186	1978532.997	168.997
kin_afterCID_24	LT02B4_cell22	3338.445	4226.856	2677.150	4472.981	731.583	3100.955	3495.318	1177.523	962.274	2544.728	891.358	1978540.756	176.756
kin_afterCID_25	LT02B4_cell22	3342.086	4226.856	2679.788	4497.852	732.120	3099.915	3494.825	1181.609	963.718	2567.907	891.192	1978547.997	183.997
kin_afterCID_26	LT02B4_cell22	3289.127	4226.856	2638.704	4431.072	727.219	3051.792	3499.727	1170.961	957.051	2529.869	888.582	1978555.988	191.988
kin_afterCID_27	LT02B4_cell22	3350.059	4226.856	2686.017	4536.348	732.836	3101.042	3494.378	1173.569	956.247	2550.560	884.741	1978562.998	198.998
kin_afterCID_28	LT02B4_cell22	3347.941	4226.856	2683.917	4524.590	733.508	3100.859	3493.393	1186.802	968.267	2576.388	895.029	1978570.498	206.498
kin_afterCID_29	LT02B4_cell22	3330.738	4226.856	2672.026	4513.304	734.627	3081.903	3492.363	1186.156	967.816	2582.821	892.348	1978577.998	213.998
kin_afterCID_30	LT02B4_cell22	3295.555	4226.856	2644.297	4483.746	730.173	3047.416	3496.728	1167.211	952.934	2556.731	877.058	1978585.497	221.497
kin_afterCID_31	LT02B4_cell22	3340.241	4226.856	2679.579	4545.056	732.299	3087.608	3494.870	1173.818	959.729	2550.013	885.413	1978592.998	228.998
kin_afterCID_32	LT02B4_cell22	3291.493	4226.856	2640.472	4481.738	735.880	3040.445	3491.244	1166.196	953.122	2535.480	877.547	1978600.497	236.497
kin_afterCID_33	LT02B4_cell22	3301.551	4226.856	2649.107	4492.778	731.583	3052.066	3495.586	1173.774	957.743	2556.805	884.284	1978607.998	243.998
kin_afterCID_34	LT02B4_cell22	3300.752	4226.856	2647.500	4501.071	729.703	3050.202	3497.332	1175.320	959.430	2561.911	885.990	1978615.497	251.497
kin_afterCID_35	LT02B4_cell22	3333.879	4226.856	2674.509	4538.524	733.015	3080.987	3494.109	1174.836	958.887	2550.796	886.145	1978622.998	258.998
kin_afterCID_36	LT02B4_cell22	3301.447	4226.856	2649.077	4487.311	731.023	3053.144	3496.459	1170.478	955.377	2531.124	885.919	1978630.498	266.498
kin_afterCID_37	LT02B4_cell22	3297.098	4226.856	2645.374	4495.942	726.659	3048.127	3500.376	1167.211	952.718	2534.639	883.315	1978638.435	274.435
kin_afterCID_38	LT02B4_cell22	3331.408	4226.856	2672.491	4544.484	730.083	3078.046	3496.951	1171.244	956.405	2542.903	884.852	1978645.496	281.496
kin_afterCID_39	LT02B4_cell22	3269.608	4226.856	2623.431	4477.790	731.672	3016.393	3495.765	1184.266	966.488	2567.852	894.600	1978652.997	288.997
kin_afterCID_40	LT02B4_cell22	3296.722	4226.856	2646.834	4511.490	738.297	3039.409	3489.051	1184.376	965.469	2574.252	890.209	1978660.497	296.497
kin_afterCID_41	LT02B4_cell22	3283.620	4226.856	2635.773	4492.067	732.008	3030.242	3495.340	1177.474	961.623	2545.501	890.901	1978667.997	303.997
kin_afterCID_42	LT02B4_cell22	3327.849	4226.856	2670.149	4556.166	732.075	3070.010	3495.810	1166.076	952.640	2517.346	882.977	1978675.497	311.497
kin_afterCID_43	LT02B4_cell22	3290.734	4226.856	2640.424	4525.662	724.510	3034.584	3503.733	1168.682	954.842	2537.587	885.452	1978683.123	319.123
kin_afterCID_44	LT02B4_cell22	3283.197	4226.856	2634.116	4507.462	726.681	3028.337	3501.517	1182.401	965.218	2554.251	897.520	1978690.497	326.497
kin_afterCID_45	LT02B4_cell22	3259.822	4226.856	2615.997	4481.141	721.780	3007.739	3506.284	1159.761	946.098	2512.105	881.228	1978697.997	333.997
kin_afterCID_46	LT02B4_cell22	3280.149	4226.856	2633.292	4534.051	728.270	3018.823	3499.212	1174.523	958.974	2555.946	886.936	1978705.573	341.573
kin_afterCID_47	LT02B4_cell22	3284.806	4226.856	2637.182	4526.191	731.874	3024.230	3496.235	1173.203	958.330	2530.780	888.857	1978712.997	348.997
kin_afterCID_48	LT02B4_cell22	3293.421	4226.856	2642.436	4557.949	733.149	3027.197	3495.452	1171.788	956.941	2535.237	885.586	1978720.497	356.497
kin_afterCID_49	LT02B4_cell22	3250.345	4226.856	2608.720	4516.074	731.583	2985.114	3495.944	1173.162	957.085	2549.530	885.038	1978727.998	363.998
kin_afterCID_50	LT02B4_cell22	3248.757	4226.856	2608.050	4480.964	734.962	2988.871	3493.057	1179.865	963.170	2542.672	892.964	1978735.498	371.498
kin_afterCID_51	LT02B4_cell22	3286.540	4226.856	2637.554	4559.712	731.672	3019.212	3496.884	1179.268	960.717	2563.785	889.375	1978743.339	379.339
kin_afterCID_52	LT02B4_cell22	3284.805	4226.856	2635.513	4570.172	732.142	3014.972	3495.832	1179.184	961.718	2572.826	887.158	1978750.497	386.497
kin_afterCID_53	LT02B4_cell22	3285.196	4226.856	2637.510	4579.881	728.360	3014.840	3500.152	1175.195	959.686	2555.394	887.766	1978757.997	393.997
kin_afterCID_54	LT02B4_cell22	3330.508	4226.856	2671.687	4647.355	732.545	3053.645	3496.101	1184.127	966.959	2572.588	892.980	1978765.912	401.912
kin_afterCID_55	LT02B4_cell22	3301.758	4226.856	2649.397	4611.798	733.597	3025.775	3495.094	1178.357	961.203	2573.203	885.350	1978772.996	408.996
kin_afterCID_56	LT02B4_cell22	3264.347	4226.856	2619.461	4564.101	733.687	2990.327	3495.541	1172.356	957.232	2553.126	882.237	1978780.497	416.497
kin_afterCID_57	LT02B4_cell22	3246.212	4226.856	2605.622	4541.811	729.703	2974.882	3499.436	1176.740	960.519	2558.044	888.396	1978787.998	423.998
kin_afterCID_58	LT02B4_cell22	3302.264	4226.856	2648.851	4641.757	727.353	3023.322	3500.711	1166.610	952.241	2548.668	879.294	1978795.497	431.497
kin_afterCID_59	LT02B4_cell22	3285.209	4226.856	2636.920	4611.325	728.718	3007.797	3500.823	1171.213	955.879	2551.571	883.545	1978802.997	438.997
kin_afterCID_60	LT02B4_cell22	3304.541	4226.856	2650.937	4647.509	729.725	3023.525	3499.100	1162.797	949.573	2533.467	876.705	1978810.498	446.498
kin_afterCID_61	LT02B4_cell22	3261.520	4226.856	2617.238	4568.498	731.493	2987.099	3497.690	1180.334	963.432	2564.722	890.503	1978817.997	453.997
kin_afterCID_62	LT02B4_cell22	3294.988	4226.856	2642.273	4643.113	729.703	3012.644	3499.481	1177.114	961.650	2570.708	886.230	1978826.103	462.103
kin_afterCID_63	LT02B4_cell22	3291.934	4226.856	2641.469	4639.668	725.025	3012.103	3503.800	1184.740	967.722	2581.941	895.362	1978833.438	469.438
kin_afterCID_64	LT02B4_cell22	3252.561	4226.856	2610.471	4581.470	733.015	2972.662	3496.526	1186.649	968.041	2587.722	892.568	1978840.497	476.497
kin_afterCID_65	LT02B4_cell22	3303.389	4226.856	2650.651	4666.565	729.524	3018.028	3499.615	1179.497	964.147	2559.003	891.617	1978847.998	483.998
kin_afterCID_66	LT02B4_cell22	3266.739	4226.856	2621.969	4624.553	732.791	2980.952	3496.571	1168.455	953.661	2540.910	880.495	1978855.497	491.497
kin_afterCID_67	LT02B4_cell22	3305.015	4226.856	2650.995	4685.871	733.933	3013.842	3495.340	1173.747	959.714	2540.217	886.516	1978862.998	498.998
kin_afterCID_68	LT02B4_cell22	3248.070	4226.856	2607.604	4629.053	736.574	2955.925	3491.849	1175.081	958.982	2555.342	883.743	1978870.498	506.498
kin_afterCID_69	LT02B4_cell22	3282.303	4226.856	2633.850	4684.329	736.462	2985.802	3492.005	1172.669	958.263	2547.234	882.569	1978877.998	513.998
kin_afterCID_70	LT02B4_cell22	3303.031	4226.856	2651.107	4703.944	736.148	3006.434	3493.393	1171.100	957.411	2537.521	882.816	1978885.498	521.498
kin_afterCID_71	LT02B4_cell22	3284.075	4226.856	2636.175	4674.211	739.036	2987.429	3492.610	1185.966	968.641	2573.021	891.830	1978892.998	528.998
kin_afterCID_72	LT02B4_cell22	3242.259	4226.856	2604.254	4589.390	735.298	2956.681	3495.989	1166.768	953.629	2516.085	882.437	1978900.753	536.753
kin_afterCID_73	LT02B4_cell22	3237.542	4226.856	2599.574	4580.906	735.947	2952.452	3495.251	1169.700	954.943	2515.767	885.732	1978907.998	543.998
kin_afterCID_74	LT02B4_cell22	3293.714	4226.856	2642.615	4680.293	739.685	2998.579	3489.543	1163.227	949.909	2505.828	878.319	1978915.496	551.496
kin_afterCID_75	LT02B4_cell22	3274.053	4226.856	2627.774	4638.341	739.528	2982.978	3491.401	1179.771	963.628	2537.055	891.760	1978922.997	558.997
kin_afterCID_76	LT02B4_cell22	3307.953	4226.856	2654.732	4705.780	739.550	3009.919	3490.931	1181.647	965.087	2553.773	890.522	1978930.498	566.498
kin_afterCID_77	LT02B4_cell22	3274.550	4226.856	2627.216	4652.488	734.806	2982.947	3496.034	1185.882	967.951	2559.763	896.600	1978937.996	573.996
kin_afterCID_78	LT02B4_cell22	3261.806	4226.856	2617.374	4628.049	735.723	2972.104	3495.340	1175.015	960.924	2528.414	889.611	1978945.497	581.497
kin_afterCID_79	LT02B4_cell22	3248.556	4226.856	2607.797	4609.931	728.203	2963.403	3503.039	1168.859	955.466	2512.104	889.101	1978952.997	588.997
kin_afterCID_80	LT02B4_cell22	3271.047	4226.856	2624.857	4640.781	725.249	2985.995	3504.919	1161.298	948.551	2495.191	884.886	1978960.498	596.498
kin_afterCID_81	LT02B4_cell22	3255.496	4226.856	2613.318	4607.130	727.263	2973.178	3503.084	1173.826	958.717	2512.050	895.571	1978967.997	603.997
kin_afterCID_82	LT02B4_cell22	3241.437	4226.856	2603.873	4590.429	734.067	2956.241	3496.862	1177.881	961.918	2520.282	895.552	1978975.497	611.497
kin_afterCID_83	LT02B4_cell22	3270.549	4226.856	2624.064	4642.472	731.807	2982.344	3497.332	1171.035	956.233	2506.752	891.238	1978982.997	618.997
kin_afterCID_84	LT02B4_cell22	3248.219	4226.856	2607.062	4613.115	732.232	2961.828	3495.609	1171.306	956.398	2511.905	890.364	1978990.497	626.497
kin_afterCID_85	LT02B4_cell22	3231.139	4226.856	2592.561	4608.624	734.671	2940.399	3494.512	1175.674	960.759	2524.043	891.889	1978997.997	633.997
kin_afterCID_86	LT02B4_cell22	3296.972	4226.856	2646.163	4715.218	731.896	2998.589	3498.182	1164.182	951.167	2506.387	882.951	1979005.496	641.496
kin_afterCID_87	LT02B4_cell22	3261.126	4226.856	2616.826	4661.218	735.925	2965.425	3492.319	1172.604	957.947	2520.819	888.312	1979012.998	648.998
kin_afterCID_88	LT02B4_cell22	3233.273	4226.856	2594.853	4615.960	730.285	2943.460	3499.122	1163.950	951.203	2497.740	885.239	1979020.498	656.498
kin_afterCID_89	LT02B4_cell22	3308.989	4226.856	2655.633	4736.529	741.766	3005.104	3485.224	1166.348	951.305	2508.889	880.607	1979028.553	664.553
kin_afterCID_90	LT02B4_cell22	3248.086	4226.856	2607.544	4643.645	735.432	2953.176	3493.662	1170.981	957.537	2508.756	889.066	1979035.498	671.498
kin_afterCID_91	LT02B4_cell22	3288.316	4226.856	2638.381	4703.516	743.131	2985.304	3486.455	1182.512	965.063	2535.080	893.852	1979042.997	678.997
kin_afterCID_92	LT02B4_cell22	3300.333	4226.856	2647.973	4719.708	733.508	3000.984	3496.302	1169.148	954.742	2507.088	888.071	1979050.497	686.497
kin_afterCID_93	LT02B4_cell22	3265.269	4226.856	2619.993	4685.558	738.610	2962.762	3492.632	1178.115	962.032	2534.618	890.678	1979057.997	693.997
kin_afterCID_94	LT02B4_cell22	3258.597	4226.856	2615.126	4663.225	741.408	2958.572	3488.492	1177.748	960.728	2534.115	889.082	1979065.497	701.497
kin_afterCID_95	LT02B4_cell22	3244.405	4226.856	2604.719	4647.280	741.430	2943.920	3490.707	1181.729	964.521	2541.151	892.346	1979072.998	708.998
kin_afterCID_96	LT02B4_cell22	3254.267	4226.856	2611.657	4681.408	742.907	2948.459	3487.708	1183.862	966.238	2555.925	891.125	1979080.497	716.497
kin_afterCID_97	LT02B4_cell22	3286.669	4226.856	2635.989	4743.101	732.478	2979.800	3498.182	1167.539	954.488	2516.588	884.595	1979087.997	723.997
kin_afterCID_98	LT02B4_cell22	3288.903	4226.856	2638.161	4725.252	740.781	2981.704	3490.730	1185.194	966.792	2553.486	894.221	1979095.496	731.496
kin_afterCID_99	LT02B4_cell22	3283.512	4226.856	2633.494	4748.399	742.147	2969.759	3489.006	1188.693	969.827	2562.201	895.976	1979103.481	739.481
kin_afterCID_100	LT02B4_cell22	3254.593	4226.856	2612.108	4721.541	738.633	2942.571	3491.446	1181.105	963.434	2563.579	888.193	1979110.497	746.497
kin_afterCID_101	LT02B4_cell22	3248.524	4226.856	2606.895	4733.143	739.461	2932.405	3490.618	1172.842	956.569	2547.083	881.299	1979117.998	753.998
kin_afterCID_102	LT02B4_cell22	3232.062	4226.856	2592.993	4717.765	736.999	2916.519	3494.199	1172.345	958.024	2535.572	884.274	1979125.497	761.497
kin_afterCID_103	LT02B4_cell22	3257.399	4226.856	2612.230	4755.452	743.624	2935.801	3487.484	1183.166	965.064	2565.133	887.910	1979132.996	768.996
kin_afterCID_104	LT02B4_cell22	3226.262	4226.856	2588.729	4714.645	739.148	2909.134	3491.826	1169.755	954.371	2538.019	879.584	1979140.498	776.498
kin_afterCID_105	LT02B4_cell22	3253.520	4226.856	2610.929	4755.024	742.303	2932.196	3488.178	1187.931	967.935	2574.292	892.401	1979147.998	783.998
kin_afterCID_106	LT02B4_cell22	3244.801	4226.856	2602.810	4762.246	733.709	2925.129	3495.295	1174.275	959.787	2542.010	886.872	1979155.497	791.497
kin_afterCID_107	LT02B4_cell22	3235.703	4226.856	2597.129	4747.184	735.029	2915.939	3495.586	1174.327	959.528	2540.728	886.516	1979162.998	798.998
kin_afterCID_108	LT02B4_cell22	3290.479	4226.856	2639.255	4840.108	732.344	2964.271	3497.914	1185.198	968.391	2562.566	896.371	1979170.498	806.498
kin_afterCID_109	LT02B4_cell22	3244.507	4226.856	2603.905	4767.573	738.096	2921.041	3491.625	1174.031	957.376	2547.938	883.227	1979177.997	813.997
kin_afterCID_110	LT02B4_cell22	3219.899	4226.856	2583.827	4726.097	744.564	2896.649	3485.112	1180.617	963.130	2559.317	885.686	1979185.498	821.498
kin_afterCID_111	LT02B4_cell22	3235.470	4226.856	2596.665	4742.311	748.189	2910.267	3481.263	1180.982	963.196	2554.287	885.514	1979192.997	828.997
kin_afterCID_112	LT02B4_cell22	3221.436	4226.856	2584.246	4727.203	745.101	2897.606	3485.336	1184.621	967.364	2557.540	890.631	1979200.497	836.497
kin_afterCID_113	LT02B4_cell22	3249.937	4226.856	2607.228	4784.913	743.019	2921.362	3486.433	1172.256	956.691	2544.307	879.503	1979207.997	843.997
kin_afterCID_114	LT02B4_cell22	3293.470	4226.856	2641.953	4821.875	741.878	2967.045	3487.216	1180.227	962.488	2552.045	888.100	1979215.498	851.498
kin_afterCID_115	LT02B4_cell22	3288.386	4226.856	2636.796	4826.360	751.502	2954.094	3479.293	1187.414	968.363	2566.612	889.024	1979223.480	859.480
kin_afterCID_116	LT02B4_cell22	3233.175	4226.856	2593.701	4731.608	743.937	2911.416	3486.858	1170.486	955.427	2515.964	882.922	1979230.891	866.891
kin_afterCID_117	LT02B4_cell22	3255.140	4226.856	2609.902	4773.773	751.412	2925.882	3477.458	1182.649	964.563	2548.842	887.167	1979238.637	874.637
kin_afterCID_118	LT02B4_cell22	3227.181	4226.856	2589.535	4730.815	754.948	2898.544	3475.802	1192.527	972.841	2563.766	894.179	1979245.498	881.498
kin_afterCID_119	LT02B4_cell22	3251.414	4226.856	2608.030	4773.566	753.740	2919.273	3477.279	1182.374	964.391	2534.379	888.779	1979252.997	888.997
kin_afterCID_120	LT02B4_cell22	3236.240	4226.856	2597.383	4766.036	752.330	2902.824	3479.584	1179.593	962.747	2531.540	886.643	1979260.935	896.935
