# Supplementary material for: Mandipropamid as a chemical inducer of proximity for in vivo applications
Source: Nat Chem Biol. 2021 Dec 21;18(1):64–9. doi: 10.1038/s41589-021-00922-3 (PMC8709788; doi:10.1038/s41589-021-00922-3)
Supplement: Source Data Fig. 2 — Single-cell trajectories, luminescence intensities of luciferase assay and two-color RICS binding efficiencies. [file 41589_2021_922_MOESM21_ESM.zip › Figure_02/Figure_02bcd/Single-Cell Trajectories/ABA_5uM/exp04_ABA_LT02A1_cell04_intensities.csv]

name	cellID	ff_488nm_cell	area_cell	fullframe_488nm	ff_488nm_mito	area_mito	ff_488nm_cyto	area_cyto	ff_561nm_tf_cell	fullframe_561nm	ff_561nm_tf_mito	ff_561nm_tf_cyto	FrameTimeAbs	FrameTimeRel
t0_	LT02A1_cell04	5811.111	4409.387	4605.028	9477.418	500.499	5341.673	3908.888	742.643	659.035	2095.148	569.466	2141367.000	-18.000
tend_	LT02A1_cell04	5199.749	4409.387	4130.202	11437.182	476.449	4444.126	3932.937	693.347	620.684	1914.165	545.453	2142335.000	950.000
kin_afterCID_1	LT02A1_cell04	5820.840	4409.387	4611.304	9430.896	506.690	5352.144	3902.697	725.551	647.181	2034.116	555.659	2141393.080	4.080
kin_afterCID_2	LT02A1_cell04	5795.610	4409.387	4590.272	9392.065	507.874	5327.446	3901.512	727.281	648.008	2041.884	556.154	2141400.510	11.510
kin_afterCID_3	LT02A1_cell04	5834.827	4409.387	4623.871	9459.302	511.026	5359.704	3898.361	726.620	647.237	2044.882	553.813	2141408.000	19.000
kin_afterCID_4	LT02A1_cell04	5820.607	4409.387	4611.156	9449.922	507.740	5348.307	3901.646	723.393	643.941	2037.021	552.445	2141415.510	26.510
kin_afterCID_5	LT02A1_cell04	5801.428	4409.387	4596.659	9435.162	507.159	5329.164	3902.227	721.709	642.439	2038.639	550.553	2141423.010	34.010
kin_afterCID_6	LT02A1_cell04	5854.042	4409.387	4636.401	9535.965	502.354	5380.632	3907.033	717.188	640.111	2005.386	551.556	2141430.510	41.510
kin_afterCID_7	LT02A1_cell04	5868.268	4409.387	4649.074	9544.108	503.203	5394.738	3906.183	717.827	639.814	2018.992	550.208	2141438.000	49.000
kin_afterCID_8	LT02A1_cell04	5842.686	4409.387	4628.964	9551.609	503.762	5364.295	3905.625	718.063	640.264	2017.573	550.447	2141445.500	56.500
kin_afterCID_9	LT02A1_cell04	5871.001	4409.387	4649.906	9616.651	504.053	5387.559	3905.334	717.751	640.030	2016.947	550.067	2141453.010	64.010
kin_afterCID_10	LT02A1_cell04	5736.654	4409.387	4547.051	9414.514	503.762	5262.270	3905.625	716.319	637.782	2026.512	547.325	2141460.510	71.510
kin_afterCID_11	LT02A1_cell04	5744.475	4409.387	4552.910	9453.917	500.789	5269.203	3908.597	719.757	642.619	2019.199	553.266	2141468.010	79.010
kin_afterCID_12	LT02A1_cell04	5802.960	4409.387	4597.632	9575.886	502.600	5317.581	3906.787	715.372	637.881	2011.069	548.683	2141475.510	86.510
kin_afterCID_13	LT02A1_cell04	5793.614	4409.387	4591.707	9630.711	498.241	5304.806	3911.145	718.625	640.859	2024.037	552.328	2141483.009	94.009
kin_afterCID_14	LT02A1_cell04	5708.871	4409.387	4524.078	9476.525	498.085	5229.079	3911.302	716.795	640.035	2004.146	552.858	2141490.519	101.519
kin_afterCID_15	LT02A1_cell04	5800.857	4409.387	4596.273	9684.218	493.324	5311.652	3916.062	704.889	629.133	1984.007	543.753	2141498.011	109.011
kin_afterCID_16	LT02A1_cell04	5763.596	4409.387	4567.944	9632.252	493.436	5276.120	3915.951	707.926	631.294	1995.089	545.735	2141505.510	116.510
kin_afterCID_17	LT02A1_cell04	5769.180	4409.387	4571.554	9657.055	497.995	5274.178	3911.391	715.031	637.595	2012.053	549.895	2141513.008	124.008
kin_afterCID_18	LT02A1_cell04	5763.012	4409.387	4566.705	9670.155	501.147	5262.006	3908.240	713.088	636.036	1998.944	548.205	2141520.509	131.509
kin_afterCID_19	LT02A1_cell04	5759.174	4409.387	4565.315	9691.949	497.370	5259.165	3912.017	709.919	633.608	1985.447	547.750	2141528.009	139.009
kin_afterCID_20	LT02A1_cell04	5796.651	4409.387	4593.768	9772.398	502.667	5285.102	3906.720	713.657	637.345	1988.728	549.597	2141535.509	146.509
kin_afterCID_21	LT02A1_cell04	5701.043	4409.387	4518.181	9651.980	497.057	5199.081	3912.330	710.079	633.884	1982.370	548.436	2141543.019	154.019
kin_afterCID_22	LT02A1_cell04	5681.195	4409.387	4503.299	9643.548	499.426	5175.077	3909.961	715.280	638.212	1997.869	551.453	2141550.518	161.518
kin_afterCID_23	LT02A1_cell04	5776.962	4409.387	4578.284	9805.211	500.365	5261.336	3909.022	714.191	637.397	1990.926	550.766	2141558.019	169.019
kin_afterCID_24	LT02A1_cell04	5743.233	4409.387	4550.994	9771.367	501.996	5225.724	3907.390	713.120	636.115	1993.620	548.609	2141565.509	176.509
kin_afterCID_25	LT02A1_cell04	5709.278	4409.387	4525.206	9732.493	495.693	5199.713	3913.693	711.144	634.145	1990.789	549.069	2141573.009	184.009
kin_afterCID_26	LT02A1_cell04	5686.922	4409.387	4508.478	9693.419	500.923	5173.435	3908.463	712.198	635.039	1990.353	548.385	2141580.519	191.519
kin_afterCID_27	LT02A1_cell04	5694.190	4409.387	4512.775	9756.994	497.504	5177.493	3911.883	708.331	633.293	1970.658	547.792	2141588.009	199.009
kin_afterCID_28	LT02A1_cell04	5686.094	4409.387	4507.007	9820.075	495.693	5162.500	3913.693	716.946	640.297	2003.365	554.013	2141595.519	206.519
kin_afterCID_29	LT02A1_cell04	5756.539	4409.387	4561.378	9953.748	496.163	5224.370	3913.224	706.599	631.414	1966.733	546.825	2141603.018	214.018
kin_afterCID_30	LT02A1_cell04	5640.907	4409.387	4472.174	9806.643	497.750	5110.823	3911.637	707.586	633.024	1954.647	548.900	2141610.518	221.518
kin_afterCID_31	LT02A1_cell04	5751.453	4409.387	4558.384	10043.089	496.587	5206.786	3912.799	708.707	632.288	1980.473	547.302	2141618.008	229.008
kin_afterCID_32	LT02A1_cell04	5740.780	4409.387	4549.316	10046.196	494.375	5197.106	3915.012	711.391	635.145	1977.747	551.480	2141625.508	236.508
kin_afterCID_33	LT02A1_cell04	5666.941	4409.387	4492.589	9953.282	494.039	5126.090	3915.347	711.078	634.858	1977.944	551.225	2141633.018	244.018
kin_afterCID_34	LT02A1_cell04	5689.689	4409.387	4509.972	10023.767	497.906	5137.989	3911.481	711.481	635.067	1979.636	550.053	2141640.508	251.508
kin_afterCID_35	LT02A1_cell04	5689.163	4409.387	4509.794	10070.053	494.442	5135.874	3914.945	714.321	638.082	1989.164	553.314	2141648.007	259.007
kin_afterCID_36	LT02A1_cell04	5707.220	4409.387	4524.417	10117.859	494.889	5149.607	3914.498	711.302	634.201	1988.611	549.818	2141655.508	266.508
kin_afterCID_37	LT02A1_cell04	5701.453	4409.387	4519.504	10166.086	497.481	5133.680	3911.905	711.512	635.031	1986.869	549.323	2141663.007	274.007
kin_afterCID_38	LT02A1_cell04	5685.804	4409.387	4507.878	10171.223	496.721	5116.370	3912.665	705.478	630.805	1958.287	546.431	2141670.508	281.508
kin_afterCID_39	LT02A1_cell04	5730.588	4409.387	4542.972	10297.859	494.062	5154.259	3915.325	704.480	628.960	1972.968	544.414	2141678.008	289.008
kin_afterCID_40	LT02A1_cell04	5671.521	4409.387	4496.654	10210.806	494.174	5098.577	3915.213	700.430	625.838	1954.065	542.197	2141685.518	296.518
kin_afterCID_41	LT02A1_cell04	5735.707	4409.387	4546.327	10373.530	494.263	5150.207	3915.124	706.128	631.068	1965.573	547.130	2141693.018	304.018
kin_afterCID_42	LT02A1_cell04	5704.401	4409.387	4521.983	10348.822	493.391	5119.233	3915.995	704.824	630.092	1963.042	546.296	2141700.518	311.518
kin_afterCID_43	LT02A1_cell04	5625.253	4409.387	4460.775	10257.041	493.727	5041.230	3915.660	705.331	629.850	1964.516	546.560	2141708.018	319.018
kin_afterCID_44	LT02A1_cell04	5663.509	4409.387	4490.932	10343.388	496.297	5069.960	3913.090	707.093	631.679	1969.146	547.027	2141715.507	326.507
kin_afterCID_45	LT02A1_cell04	5716.043	4409.387	4531.418	10447.031	493.704	5119.542	3915.683	710.813	635.741	1969.276	552.141	2141723.018	334.018
kin_afterCID_46	LT02A1_cell04	5657.158	4409.387	4485.506	10368.750	495.872	5060.163	3913.515	710.289	634.618	1977.412	549.735	2141730.518	341.518
kin_afterCID_47	LT02A1_cell04	5702.499	4409.387	4521.327	10483.235	495.716	5096.959	3913.671	697.674	623.308	1939.102	540.432	2141738.008	349.008
kin_afterCID_48	LT02A1_cell04	5658.765	4409.387	4487.086	10443.897	494.732	5054.022	3914.654	699.209	624.952	1938.500	542.587	2141745.508	356.508
kin_afterCID_49	LT02A1_cell04	5617.658	4409.387	4455.001	10469.068	496.073	5002.666	3913.313	706.159	630.630	1966.560	546.383	2141753.534	364.534
kin_afterCID_50	LT02A1_cell04	5614.099	4409.387	4451.766	10472.383	495.827	4998.580	3913.559	711.160	634.757	1984.462	549.839	2141760.501	371.501
kin_afterCID_51	LT02A1_cell04	5649.082	4409.387	4479.838	10560.836	494.084	5029.253	3915.303	705.893	630.270	1965.197	546.977	2141768.352	379.352
kin_afterCID_52	LT02A1_cell04	5656.305	4409.387	4484.534	10639.198	491.223	5031.596	3918.163	704.517	629.341	1964.203	546.589	2141775.501	386.501
kin_afterCID_53	LT02A1_cell04	5611.135	4409.387	4450.130	10536.160	492.475	4991.909	3916.912	705.028	629.350	1967.099	546.347	2141783.002	394.002
kin_afterCID_54	LT02A1_cell04	5676.517	4409.387	4500.024	10708.745	497.146	5037.049	3912.241	711.232	635.095	1974.724	550.675	2141790.502	401.502
kin_afterCID_55	LT02A1_cell04	5600.171	4409.387	4441.105	10611.913	492.967	4969.334	3916.420	704.703	630.176	1959.456	546.765	2141798.001	409.001
kin_afterCID_56	LT02A1_cell04	5639.864	4409.387	4471.814	10751.229	489.748	5001.213	3919.639	706.833	632.226	1962.232	549.974	2141805.502	416.502
kin_afterCID_57	LT02A1_cell04	5572.037	4409.387	4419.065	10626.258	492.475	4936.568	3916.912	702.778	628.474	1946.733	546.376	2141813.001	424.001
kin_afterCID_58	LT02A1_cell04	5675.703	4409.387	4500.013	10845.622	494.397	5022.829	3914.990	699.448	625.287	1937.027	543.163	2141820.501	431.501
kin_afterCID_59	LT02A1_cell04	5595.235	4409.387	4435.953	10706.825	498.375	4943.871	3911.011	704.478	629.671	1944.963	546.404	2141828.001	439.001
kin_afterCID_60	LT02A1_cell04	5590.839	4409.387	4433.410	10724.451	497.839	4937.463	3911.548	700.327	625.423	1941.205	542.395	2141835.502	446.502
kin_afterCID_61	LT02A1_cell04	5569.548	4409.387	4417.270	10719.815	496.878	4915.478	3912.509	702.309	628.020	1945.554	544.421	2141843.001	454.001
kin_afterCID_62	LT02A1_cell04	5591.714	4409.387	4433.245	10770.189	495.135	4936.661	3914.252	698.026	623.896	1931.552	541.991	2141850.502	461.502
kin_afterCID_63	LT02A1_cell04	5604.625	4409.387	4444.756	10828.569	496.006	4942.509	3913.380	702.310	627.042	1950.578	544.097	2141858.001	469.001
kin_afterCID_64	LT02A1_cell04	5659.710	4409.387	4487.100	10943.324	496.498	4989.284	3912.889	702.774	627.840	1949.173	544.621	2141865.507	476.507
kin_afterCID_65	LT02A1_cell04	5633.952	4409.387	4466.403	10921.355	496.967	4962.331	3912.419	702.207	628.084	1939.000	545.106	2141873.001	484.001
kin_afterCID_66	LT02A1_cell04	5579.664	4409.387	4424.951	10839.924	494.755	4914.841	3914.632	697.588	623.498	1924.547	542.518	2141880.501	491.501
kin_afterCID_67	LT02A1_cell04	5660.086	4409.387	4488.301	11024.896	488.318	4991.970	3921.069	696.191	622.877	1924.574	543.212	2141888.001	499.001
kin_afterCID_68	LT02A1_cell04	5634.568	4409.387	4467.834	10988.286	490.530	4964.434	3918.856	704.362	629.244	1955.741	547.725	2141895.501	506.501
kin_afterCID_69	LT02A1_cell04	5573.062	4409.387	4419.576	10913.849	490.083	4905.232	3919.303	697.656	623.436	1935.572	542.863	2141903.001	514.001
kin_afterCID_70	LT02A1_cell04	5637.933	4409.387	4470.472	11042.656	489.145	4963.564	3920.242	703.094	627.823	1954.213	546.986	2141910.501	521.501
kin_afterCID_71	LT02A1_cell04	5610.956	4409.387	4450.349	11083.426	485.323	4934.086	3924.109	703.576	628.900	1954.239	548.898	2141918.001	529.001
kin_afterCID_72	LT02A1_cell04	5536.220	4409.387	4392.697	10934.765	482.819	4872.403	3926.567	698.808	624.731	1937.091	546.546	2141925.502	536.502
kin_afterCID_73	LT02A1_cell04	5541.407	4409.387	4394.433	10968.584	479.489	4879.234	3929.898	696.390	622.701	1929.136	545.982	2141933.001	544.001
kin_afterCID_74	LT02A1_cell04	5563.365	4409.387	4413.105	11036.483	479.780	4895.133	3929.607	701.684	628.808	1929.148	551.818	2141940.501	551.501
kin_afterCID_75	LT02A1_cell04	5560.078	4409.387	4409.400	11082.537	475.846	4892.019	3933.541	699.193	625.223	1939.173	549.191	2141948.002	559.002
kin_afterCID_76	LT02A1_cell04	5591.807	4409.387	4434.260	11124.405	482.216	4912.461	3927.171	703.178	628.276	1949.155	550.185	2141955.502	566.502
kin_afterCID_77	LT02A1_cell04	5555.403	4409.387	4407.001	11038.972	485.010	4877.694	3924.377	702.616	628.620	1932.912	550.565	2141963.001	574.001
kin_afterCID_78	LT02A1_cell04	5582.061	4409.387	4426.375	11177.075	486.395	4888.358	3922.991	705.502	631.138	1943.206	552.044	2141970.501	581.501
kin_afterCID_79	LT02A1_cell04	5617.315	4409.387	4454.442	11258.689	484.160	4921.475	3925.226	704.239	629.084	1944.573	551.249	2141978.001	589.001
kin_afterCID_80	LT02A1_cell04	5544.313	4409.387	4397.353	11126.462	485.256	4854.028	3924.131	700.832	627.303	1918.309	550.280	2141985.502	596.502
kin_afterCID_81	LT02A1_cell04	5572.937	4409.387	4420.532	11247.397	480.785	4878.492	3928.601	697.721	624.653	1918.739	548.291	2141993.509	604.509
kin_afterCID_82	LT02A1_cell04	5514.853	4409.387	4374.570	11113.522	486.664	4820.266	3922.723	700.090	626.117	1926.361	547.956	2142000.502	611.502
kin_afterCID_83	LT02A1_cell04	5522.578	4409.387	4379.132	11169.182	488.027	4819.838	3921.360	702.510	628.134	1934.578	549.175	2142008.002	619.002
kin_afterCID_84	LT02A1_cell04	5572.435	4409.387	4418.543	11262.303	486.910	4866.134	3922.477	705.516	630.418	1940.967	552.155	2142015.501	626.501
kin_afterCID_85	LT02A1_cell04	5606.728	4409.387	4445.869	11350.661	484.160	4898.238	3925.226	696.177	623.328	1911.016	546.332	2142023.310	634.310
kin_afterCID_86	LT02A1_cell04	5529.439	4409.387	4387.468	11265.012	483.803	4822.567	3925.584	703.404	629.074	1941.759	550.785	2142030.515	641.515
kin_afterCID_87	LT02A1_cell04	5507.536	4409.387	4368.422	11264.983	483.959	4797.711	3925.427	698.199	625.807	1917.847	547.831	2142038.014	649.014
kin_afterCID_88	LT02A1_cell04	5549.800	4409.387	4402.026	11353.597	485.859	4831.103	3923.528	698.262	624.569	1925.703	546.266	2142045.505	656.505
kin_afterCID_89	LT02A1_cell04	5547.069	4409.387	4400.276	11334.613	488.429	4826.121	3920.957	697.931	623.897	1927.947	544.709	2142053.005	664.005
kin_afterCID_90	LT02A1_cell04	5596.010	4409.387	4438.571	11510.794	483.423	4867.694	3925.964	699.541	626.665	1926.309	548.484	2142060.515	671.515
kin_afterCID_91	LT02A1_cell04	5544.385	4409.387	4398.366	11383.567	485.881	4821.269	3923.505	698.178	624.291	1925.033	546.246	2142068.015	679.015
kin_afterCID_92	LT02A1_cell04	5582.440	4409.387	4426.981	11479.490	486.239	4851.554	3923.148	698.052	624.802	1918.146	546.832	2142075.513	686.513
kin_afterCID_93	LT02A1_cell04	5463.593	4409.387	4333.350	11304.284	486.887	4738.607	3922.499	694.584	621.753	1913.729	543.256	2142083.015	694.015
kin_afterCID_94	LT02A1_cell04	5522.175	4409.387	4379.852	11442.704	483.468	4793.077	3925.919	700.043	626.364	1929.805	548.601	2142090.515	701.515
kin_afterCID_95	LT02A1_cell04	5518.836	4409.387	4376.926	11515.918	479.690	4786.784	3929.696	699.932	626.622	1937.053	548.919	2142098.005	709.005
kin_afterCID_96	LT02A1_cell04	5502.691	4409.387	4363.502	11446.040	485.121	4767.968	3924.265	705.788	631.286	1954.994	551.359	2142105.505	716.505
kin_afterCID_97	LT02A1_cell04	5524.664	4409.387	4380.273	11533.714	483.244	4785.048	3926.143	701.948	627.541	1947.544	548.635	2142113.004	724.004
kin_afterCID_98	LT02A1_cell04	5548.122	4409.387	4400.609	11617.979	479.623	4807.303	3929.763	697.353	623.665	1938.316	545.894	2142120.504	731.504
kin_afterCID_99	LT02A1_cell04	5588.270	4409.387	4431.427	11692.233	484.116	4835.450	3925.271	705.299	630.703	1956.356	551.003	2142128.004	739.004
kin_afterCID_100	LT02A1_cell04	5524.897	4409.387	4381.229	11583.917	484.987	4776.107	3924.399	702.370	627.598	1953.424	547.762	2142135.504	746.504
kin_afterCID_101	LT02A1_cell04	5547.210	4409.387	4399.566	11680.238	481.948	4794.608	3927.439	703.826	629.673	1952.635	550.581	2142143.004	754.004
kin_afterCID_102	LT02A1_cell04	5474.637	4409.387	4341.907	11527.348	482.708	4730.576	3926.679	706.433	632.209	1956.536	552.758	2142150.504	761.504
kin_afterCID_103	LT02A1_cell04	5476.743	4409.387	4344.314	11579.208	485.546	4721.608	3923.841	697.958	624.299	1936.562	544.690	2142158.013	769.013
kin_afterCID_104	LT02A1_cell04	5497.232	4409.387	4359.897	11662.294	484.116	4736.589	3925.629	700.539	626.347	1947.438	546.771	2142165.514	776.514
kin_afterCID_105	LT02A1_cell04	5483.196	4409.387	4350.123	11600.752	485.591	4725.939	3923.975	703.729	629.344	1948.205	549.726	2142173.004	784.004
kin_afterCID_106	LT02A1_cell04	5480.177	4409.387	4345.867	11646.211	482.596	4722.307	3926.880	700.191	625.714	1942.015	547.577	2142180.504	791.504
kin_afterCID_107	LT02A1_cell04	5546.863	4409.387	4398.105	11791.193	486.686	4772.134	3922.701	695.692	622.443	1914.299	544.500	2142188.004	799.004
kin_afterCID_108	LT02A1_cell04	5504.169	4409.387	4366.085	11753.216	484.809	4732.215	3924.578	697.316	624.181	1916.803	546.671	2142195.514	806.514
kin_afterCID_109	LT02A1_cell04	5392.417	4409.387	4279.047	11553.054	483.244	4634.143	3926.143	697.681	623.846	1927.940	546.256	2142203.004	814.004
kin_afterCID_110	LT02A1_cell04	5423.146	4409.387	4302.144	11600.430	482.283	4664.521	3927.104	696.455	623.499	1918.811	546.339	2142210.504	821.504
kin_afterCID_111	LT02A1_cell04	5449.017	4409.387	4322.040	11687.999	483.065	4681.419	3926.321	696.474	623.065	1922.532	545.629	2142218.013	829.013
kin_afterCID_112	LT02A1_cell04	5445.761	4409.387	4320.199	11656.992	485.099	4677.962	3924.288	693.298	619.830	1918.570	541.837	2142225.513	836.513
kin_afterCID_113	LT02A1_cell04	5454.328	4409.387	4326.528	11695.780	485.390	4682.274	3923.997	702.543	629.195	1931.903	550.474	2142233.014	844.014
kin_afterCID_114	LT02A1_cell04	5464.577	4409.387	4335.368	11725.469	482.395	4695.484	3926.992	694.829	621.685	1914.898	544.955	2142240.514	851.514
kin_afterCID_115	LT02A1_cell04	5516.057	4409.387	4374.116	11911.004	481.121	4732.826	3928.266	692.224	619.200	1918.790	541.998	2142248.014	859.014
kin_afterCID_116	LT02A1_cell04	5502.887	4409.387	4365.145	11889.812	480.562	4721.658	3928.825	693.669	620.987	1915.248	544.249	2142255.514	866.514
kin_afterCID_117	LT02A1_cell04	5525.528	4409.387	4383.318	11943.062	482.685	4736.661	3926.701	694.009	620.874	1914.314	544.004	2142263.013	874.013
kin_afterCID_118	LT02A1_cell04	5504.823	4409.387	4366.410	11914.436	482.126	4717.952	3927.260	698.157	623.681	1934.060	546.433	2142270.503	881.503
kin_afterCID_119	LT02A1_cell04	5460.399	4409.387	4331.343	11819.715	484.384	4675.597	3925.003	696.546	623.327	1918.693	545.721	2142278.003	889.003
kin_afterCID_120	LT02A1_cell04	5424.384	4409.387	4303.117	11778.061	486.865	4635.764	3922.522	698.646	624.504	1938.729	544.727	2142285.503	896.503
