# Supplementary material for: Mandipropamid as a chemical inducer of proximity for in vivo applications
Source: Nat Chem Biol. 2021 Dec 21;18(1):64–9. doi: 10.1038/s41589-021-00922-3 (PMC8709788; doi:10.1038/s41589-021-00922-3)
Supplement: Source Data Fig. 2 — Single-cell trajectories, luminescence intensities of luciferase assay and two-color RICS binding efficiencies. [file 41589_2021_922_MOESM21_ESM.zip › Figure_02/Figure_02bcd/Single-Cell Trajectories/ABA_5uM/exp04_ABA_LT02A3_cell10_intensities.csv]

name	cellID	ff_488nm_cell	area_cell	fullframe_488nm	ff_488nm_mito	area_mito	ff_488nm_cyto	area_cyto	ff_561nm_tf_cell	fullframe_561nm	ff_561nm_tf_mito	ff_561nm_tf_cyto	FrameTimeAbs	FrameTimeRel
t0_	LT02A3_cell10	3607.212	3532.480	2534.927	4268.503	536.282	3488.849	2996.198	1040.787	780.808	2557.729	769.273	2143394.000	-67.000
tend_	LT02A3_cell10	3496.802	3532.480	2456.232	5802.573	520.637	3098.220	3011.843	1109.606	823.270	2837.244	810.961	2144370.000	909.000
kin_afterCID_1	LT02A3_cell10	3728.127	3532.480	2615.048	4498.854	546.564	3587.047	2985.917	1060.170	793.466	2625.591	773.624	2143469.080	4.080
kin_afterCID_2	LT02A3_cell10	3726.170	3532.480	2614.460	4508.036	541.870	3584.432	2990.700	1054.564	789.899	2607.970	773.100	2143476.498	11.498
kin_afterCID_3	LT02A3_cell10	3636.254	3532.480	2554.216	4390.530	541.602	3499.667	2990.878	1051.854	787.923	2600.818	771.360	2143484.010	19.010
kin_afterCID_4	LT02A3_cell10	3662.193	3532.480	2572.262	4423.379	538.897	3525.021	2993.762	1039.778	780.455	2577.006	763.056	2143491.970	26.970
kin_afterCID_5	LT02A3_cell10	3688.801	3532.480	2589.131	4464.123	544.574	3547.491	2987.906	1050.981	788.039	2610.303	766.779	2143499.009	34.009
kin_afterCID_6	LT02A3_cell10	3623.799	3532.480	2546.107	4398.291	540.328	3483.905	2992.197	1053.350	789.762	2623.215	769.858	2143506.519	41.519
kin_afterCID_7	LT02A3_cell10	3632.979	3532.480	2552.386	4424.425	535.366	3491.605	2997.114	1037.749	779.679	2577.332	762.738	2143514.009	49.009
kin_afterCID_8	LT02A3_cell10	3647.101	3532.480	2563.068	4435.681	531.499	3507.437	3000.981	1039.638	780.434	2590.253	765.011	2143521.509	56.509
kin_afterCID_9	LT02A3_cell10	3608.733	3532.480	2535.403	4412.725	535.142	3465.189	2997.338	1042.866	782.323	2598.152	765.186	2143529.019	64.019
kin_afterCID_10	LT02A3_cell10	3599.008	3532.480	2530.614	4398.881	537.333	3455.448	2995.237	1042.269	781.717	2583.895	765.698	2143536.509	71.509
kin_afterCID_11	LT02A3_cell10	3637.027	3532.480	2556.828	4453.473	536.752	3490.743	2995.729	1042.131	783.184	2579.733	766.636	2143544.009	79.009
kin_afterCID_12	LT02A3_cell10	3655.868	3532.480	2568.690	4473.798	536.126	3509.490	2996.399	1032.900	776.710	2554.681	760.615	2143551.509	86.509
kin_afterCID_13	LT02A3_cell10	3655.796	3532.480	2567.543	4496.021	537.802	3504.870	2994.723	1047.682	786.466	2595.947	769.636	2143559.020	94.020
kin_afterCID_14	LT02A3_cell10	3605.469	3532.480	2534.322	4434.487	534.025	3457.821	2998.455	1036.535	778.956	2562.543	764.753	2143566.509	101.509
kin_afterCID_15	LT02A3_cell10	3593.980	3532.480	2526.396	4453.280	534.204	3440.879	2998.277	1046.310	783.441	2596.550	770.104	2143574.019	109.019
kin_afterCID_16	LT02A3_cell10	3598.788	3532.480	2529.048	4454.717	528.638	3448.155	3003.842	1036.690	778.264	2559.426	768.708	2143581.519	116.519
kin_afterCID_17	LT02A3_cell10	3623.313	3532.480	2547.501	4482.046	530.627	3471.518	3001.853	1038.673	779.267	2564.361	768.982	2143589.009	124.009
kin_afterCID_18	LT02A3_cell10	3627.824	3532.480	2549.878	4491.738	532.840	3474.331	2999.685	1037.714	780.473	2554.396	768.297	2143596.519	131.519
kin_afterCID_19	LT02A3_cell10	3625.046	3532.480	2546.914	4492.942	532.728	3470.390	3000.422	1027.970	772.525	2527.644	761.633	2143604.019	139.019
kin_afterCID_20	LT02A3_cell10	3634.450	3532.480	2552.930	4563.998	531.946	3469.619	3000.579	1029.766	773.256	2548.768	760.469	2143611.509	146.509
kin_afterCID_21	LT02A3_cell10	3651.915	3532.480	2565.645	4601.524	531.119	3483.873	3001.361	1036.564	778.488	2577.221	763.930	2143619.009	154.009
kin_afterCID_22	LT02A3_cell10	3574.592	3532.480	2511.991	4507.059	532.237	3409.175	3000.243	1041.633	781.902	2592.611	766.493	2143626.519	161.519
kin_afterCID_23	LT02A3_cell10	3635.333	3532.480	2554.122	4606.035	535.858	3461.752	2996.623	1046.554	785.272	2595.917	769.496	2143634.018	169.018
kin_afterCID_24	LT02A3_cell10	3606.259	3532.480	2533.558	4584.343	532.706	3432.453	2999.953	1046.571	784.812	2602.974	770.181	2143641.518	176.518
kin_afterCID_25	LT02A3_cell10	3595.059	3532.480	2525.762	4599.493	529.242	3418.054	3003.238	1046.281	785.333	2602.914	771.966	2143649.018	184.018
kin_afterCID_26	LT02A3_cell10	3601.345	3532.480	2529.620	4611.723	533.377	3421.626	2999.148	1040.428	779.301	2590.199	764.807	2143656.517	191.517
kin_afterCID_27	LT02A3_cell10	3614.127	3532.480	2537.478	4641.808	529.488	3432.927	3002.993	1034.929	777.674	2563.190	765.466	2143664.018	199.018
kin_afterCID_28	LT02A3_cell10	3610.127	3532.480	2536.522	4647.605	531.343	3426.445	3001.137	1028.925	772.243	2550.793	759.483	2143671.498	206.498
kin_afterCID_29	LT02A3_cell10	3651.238	3532.480	2563.828	4710.038	532.170	3463.437	3000.310	1037.417	780.853	2545.382	769.947	2143679.008	214.008
kin_afterCID_30	LT02A3_cell10	3676.646	3532.480	2581.099	4748.885	539.769	3483.256	2992.711	1031.906	773.513	2534.283	760.935	2143686.508	221.508
kin_afterCID_31	LT02A3_cell10	3654.313	3532.480	2566.261	4741.914	537.847	3458.868	2994.767	1029.174	773.586	2519.362	761.527	2143694.018	229.018
kin_afterCID_32	LT02A3_cell10	3595.040	3532.480	2525.519	4698.853	536.349	3397.442	2996.131	1035.653	779.789	2534.880	767.270	2143701.518	236.518
kin_afterCID_33	LT02A3_cell10	3590.496	3532.480	2521.432	4757.924	533.041	3382.996	2999.483	1034.265	776.690	2563.042	762.579	2143709.008	244.008
kin_afterCID_34	LT02A3_cell10	3588.442	3532.480	2519.885	4796.699	529.465	3375.412	3003.015	1034.691	778.210	2572.337	763.587	2143716.508	251.508
kin_afterCID_35	LT02A3_cell10	3641.781	3532.480	2557.287	4894.640	532.237	3419.252	3000.646	1050.554	787.699	2628.904	770.547	2143724.018	259.018
kin_afterCID_36	LT02A3_cell10	3624.849	3532.480	2544.980	4872.330	537.623	3400.575	2995.304	1051.823	788.406	2627.046	769.034	2143732.088	267.088
kin_afterCID_37	LT02A3_cell10	3639.069	3532.480	2554.448	4931.226	534.271	3408.811	2998.209	1045.234	784.031	2608.856	766.602	2143739.008	274.008
kin_afterCID_38	LT02A3_cell10	3632.712	3532.480	2550.553	4940.143	532.281	3400.754	3000.199	1044.068	782.967	2608.502	766.513	2143746.508	281.508
kin_afterCID_39	LT02A3_cell10	3648.101	3532.480	2560.505	4953.233	529.935	3417.643	3002.680	1056.310	789.981	2645.759	775.773	2143754.008	289.008
kin_afterCID_40	LT02A3_cell10	3590.258	3532.480	2521.618	4876.887	529.823	3363.230	3002.657	1048.993	786.566	2615.408	772.596	2143761.517	296.517
kin_afterCID_41	LT02A3_cell10	3607.198	3532.480	2532.576	4903.101	532.170	3377.342	3000.310	1052.416	786.583	2622.137	773.992	2143769.007	304.007
kin_afterCID_42	LT02A3_cell10	3603.744	3532.480	2529.653	4929.322	528.348	3370.609	3004.132	1060.423	794.011	2637.476	783.061	2143776.517	311.517
kin_afterCID_43	LT02A3_cell10	3626.522	3532.480	2546.579	4992.930	529.353	3384.864	3004.244	1070.632	801.847	2660.308	790.381	2143784.007	319.007
kin_afterCID_44	LT02A3_cell10	3621.656	3532.480	2541.322	5011.604	524.459	3379.277	3008.066	1051.334	787.405	2620.286	777.780	2143791.507	326.507
kin_afterCID_45	LT02A3_cell10	3645.988	3532.480	2557.208	5066.407	525.308	3397.862	3007.172	1050.054	786.914	2613.081	777.016	2143799.007	334.007
kin_afterCID_46	LT02A3_cell10	3591.222	3532.480	2520.536	5017.329	524.012	3342.796	3008.513	1061.904	796.071	2643.995	786.338	2143806.497	341.497
kin_afterCID_47	LT02A3_cell10	3626.377	3532.480	2545.099	5094.019	520.816	3372.574	3011.665	1052.210	788.396	2621.783	780.780	2143814.017	349.017
kin_afterCID_48	LT02A3_cell10	3605.678	3532.480	2528.434	5057.017	526.023	3351.745	3006.457	1059.105	792.469	2635.368	783.315	2143821.507	356.507
kin_afterCID_49	LT02A3_cell10	3614.282	3532.480	2535.789	5097.106	524.995	3355.436	3007.485	1061.850	792.526	2662.480	782.439	2143829.007	364.007
kin_afterCID_50	LT02A3_cell10	3581.050	3532.480	2513.365	5063.823	528.459	3320.205	3004.021	1058.748	790.809	2641.169	780.373	2143836.517	371.517
kin_afterCID_51	LT02A3_cell10	3613.545	3532.480	2533.661	5101.462	528.661	3351.677	3003.820	1049.703	786.747	2598.974	777.038	2143844.006	379.006
kin_afterCID_52	LT02A3_cell10	3618.200	3532.480	2539.713	5146.432	525.375	3351.201	3007.105	1049.066	785.433	2607.606	776.771	2143851.517	386.517
kin_afterCID_53	LT02A3_cell10	3654.374	3532.480	2562.971	5199.970	527.297	3383.179	3005.183	1054.891	789.059	2616.260	780.929	2143859.007	394.007
kin_afterCID_54	LT02A3_cell10	3648.056	3532.480	2558.930	5215.951	530.426	3371.028	3002.054	1058.683	791.293	2633.605	780.414	2143866.517	401.517
kin_afterCID_55	LT02A3_cell10	3638.415	3532.480	2552.161	5205.887	527.543	3363.162	3005.026	1063.134	793.916	2643.084	785.758	2143874.007	409.007
kin_afterCID_56	LT02A3_cell10	3605.111	3532.480	2529.285	5177.109	527.610	3329.091	3004.870	1058.095	790.565	2637.311	780.808	2143881.516	416.516
kin_afterCID_57	LT02A3_cell10	3588.471	3532.480	2516.663	5177.880	533.019	3305.848	2999.729	1064.693	796.269	2643.127	784.194	2143889.016	424.016
kin_afterCID_58	LT02A3_cell10	3617.863	3532.480	2538.357	5234.053	532.058	3331.180	3000.556	1069.723	797.537	2673.433	785.338	2143896.506	431.506
kin_afterCID_59	LT02A3_cell10	3623.806	3532.480	2540.774	5288.751	531.387	3328.775	3001.406	1053.842	787.657	2635.277	773.817	2143904.006	439.006
kin_afterCID_60	LT02A3_cell10	3591.767	3532.480	2519.844	5265.374	530.225	3296.133	3002.344	1059.992	792.935	2649.356	779.292	2143911.506	446.506
kin_afterCID_61	LT02A3_cell10	3639.951	3532.480	2550.887	5353.131	534.628	3334.427	2997.852	1073.089	800.440	2691.937	784.388	2143919.016	454.016
kin_afterCID_62	LT02A3_cell10	3630.150	3532.480	2542.495	5368.623	527.610	3324.901	3004.870	1058.559	791.664	2658.248	777.678	2143926.516	461.516
kin_afterCID_63	LT02A3_cell10	3653.737	3532.480	2561.229	5425.565	528.527	3341.995	3003.954	1063.568	794.410	2675.006	780.046	2143934.006	469.006
kin_afterCID_64	LT02A3_cell10	3590.689	3532.480	2517.429	5325.652	532.170	3282.956	3000.310	1070.093	798.809	2686.611	783.369	2143941.506	476.506
kin_afterCID_65	LT02A3_cell10	3651.833	3532.480	2558.258	5438.720	528.482	3337.472	3003.998	1072.806	800.737	2688.126	788.629	2143949.016	484.016
kin_afterCID_66	LT02A3_cell10	3643.448	3532.480	2553.213	5416.196	531.298	3329.619	3001.182	1071.692	798.733	2675.719	787.732	2143956.506	491.506
kin_afterCID_67	LT02A3_cell10	3600.320	3532.480	2523.845	5367.503	527.253	3290.243	3005.272	1061.984	793.548	2646.849	783.926	2143964.006	499.006
kin_afterCID_68	LT02A3_cell10	3612.579	3532.480	2531.391	5389.520	532.281	3297.322	3000.199	1076.712	803.291	2691.883	790.156	2143971.516	506.516
kin_afterCID_69	LT02A3_cell10	3641.565	3532.480	2549.387	5443.825	530.113	3323.168	3002.635	1064.492	795.718	2657.094	783.283	2143979.016	514.016
kin_afterCID_70	LT02A3_cell10	3658.164	3532.480	2563.336	5484.528	530.404	3335.357	3002.300	1069.718	798.281	2670.666	786.860	2143986.506	521.506
kin_afterCID_71	LT02A3_cell10	3652.545	3532.480	2559.370	5502.127	529.443	3326.219	3003.395	1072.392	799.707	2697.730	785.829	2143994.016	529.016
kin_afterCID_72	LT02A3_cell10	3599.316	3532.480	2523.531	5421.239	530.091	3277.617	3002.434	1071.759	800.340	2685.268	786.882	2144001.506	536.506
kin_afterCID_73	LT02A3_cell10	3613.682	3532.480	2532.196	5476.638	528.325	3286.027	3004.199	1073.398	800.944	2701.908	786.999	2144009.015	544.015
kin_afterCID_74	LT02A3_cell10	3593.756	3532.480	2519.892	5454.939	531.946	3263.686	3000.713	1075.566	802.168	2705.565	786.587	2144016.506	551.506
kin_afterCID_75	LT02A3_cell10	3614.182	3532.480	2533.616	5496.341	531.320	3280.892	3001.294	1081.747	806.874	2721.715	791.406	2144024.005	559.005
kin_afterCID_76	LT02A3_cell10	3620.348	3532.480	2538.207	5496.487	529.666	3289.308	3002.993	1080.629	805.897	2712.849	792.714	2144031.505	566.505
kin_afterCID_77	LT02A3_cell10	3657.986	3532.480	2563.019	5580.485	529.398	3318.998	3003.216	1077.999	804.097	2710.651	790.182	2144039.005	574.005
kin_afterCID_78	LT02A3_cell10	3659.560	3532.480	2564.757	5597.655	525.017	3321.224	3007.463	1066.240	795.085	2690.248	782.734	2144046.505	581.505
kin_afterCID_79	LT02A3_cell10	3598.345	3532.480	2521.801	5512.697	529.353	3260.814	3003.261	1076.252	803.233	2708.633	788.511	2144054.015	589.015
kin_afterCID_80	LT02A3_cell10	3585.678	3532.480	2514.223	5515.373	529.465	3245.281	3003.283	1073.671	801.154	2708.158	785.486	2144061.515	596.515
kin_afterCID_81	LT02A3_cell10	3582.007	3532.480	2510.899	5527.593	530.918	3237.871	3001.562	1077.197	805.494	2703.422	789.550	2144069.565	604.565
kin_afterCID_82	LT02A3_cell10	3613.293	3532.480	2530.843	5580.460	535.165	3262.038	2997.360	1085.345	807.186	2732.431	791.259	2144076.516	611.516
kin_afterCID_83	LT02A3_cell10	3620.337	3532.480	2537.013	5588.198	534.561	3269.415	2997.964	1085.045	807.646	2725.289	792.569	2144084.005	619.005
kin_afterCID_84	LT02A3_cell10	3627.787	3532.480	2543.139	5613.712	533.399	3274.418	2999.349	1070.874	798.868	2677.013	785.209	2144091.515	626.515
kin_afterCID_85	LT02A3_cell10	3615.445	3532.480	2535.374	5584.107	535.254	3263.664	2997.584	1076.297	803.878	2683.289	789.305	2144099.005	634.005
kin_afterCID_86	LT02A3_cell10	3649.469	3532.480	2558.640	5661.774	531.790	3292.781	3000.780	1074.701	800.798	2694.302	787.669	2144106.505	641.505
kin_afterCID_87	LT02A3_cell10	3583.089	3532.480	2511.694	5550.792	531.991	3234.213	3000.489	1083.716	807.441	2714.251	794.620	2144114.015	649.015
kin_afterCID_88	LT02A3_cell10	3675.150	3532.480	2574.012	5705.781	528.169	3318.157	3004.311	1079.091	804.030	2711.697	792.073	2144121.505	656.505
kin_afterCID_89	LT02A3_cell10	3595.179	3532.480	2520.899	5596.535	526.358	3244.751	3006.122	1078.669	803.176	2712.220	792.642	2144129.014	664.014
kin_afterCID_90	LT02A3_cell10	3623.763	3532.480	2541.305	5653.214	531.387	3264.389	3001.137	1094.908	816.337	2744.940	802.744	2144136.504	671.504
kin_afterCID_91	LT02A3_cell10	3639.148	3532.480	2549.879	5687.562	530.538	3277.075	3002.031	1076.274	802.503	2698.010	789.659	2144144.005	679.005
kin_afterCID_92	LT02A3_cell10	3642.567	3532.480	2552.653	5686.900	535.992	3276.890	2996.488	1088.896	811.737	2715.127	798.007	2144151.514	686.514
kin_afterCID_93	LT02A3_cell10	3636.813	3532.480	2549.536	5707.636	536.416	3265.997	2996.153	1088.844	809.666	2736.503	793.850	2144159.014	694.014
kin_afterCID_94	LT02A3_cell10	3637.467	3532.480	2548.793	5731.895	529.845	3267.884	3002.635	1095.096	816.029	2754.370	802.300	2144166.514	701.514
kin_afterCID_95	LT02A3_cell10	3664.605	3532.480	2566.829	5799.927	524.012	3292.610	3008.558	1090.709	811.992	2761.047	799.768	2144174.006	709.006
kin_afterCID_96	LT02A3_cell10	3625.375	3532.480	2541.971	5732.779	527.878	3255.023	3004.781	1087.036	808.674	2751.972	794.519	2144181.504	716.504
kin_afterCID_97	LT02A3_cell10	3625.170	3532.480	2539.992	5747.464	529.555	3250.911	3002.925	1092.245	811.786	2767.361	796.845	2144189.004	724.004
kin_afterCID_98	LT02A3_cell10	3632.663	3532.480	2546.580	5769.961	532.192	3252.576	3001.450	1096.842	817.520	2769.155	801.773	2144196.504	731.504
kin_afterCID_99	LT02A3_cell10	3626.836	3532.480	2541.252	5759.345	537.109	3244.267	2995.684	1100.072	817.382	2778.569	799.085	2144204.014	739.014
kin_afterCID_100	LT02A3_cell10	3632.159	3532.480	2545.319	5795.897	530.225	3249.944	3002.389	1093.847	813.794	2769.698	797.871	2144211.514	746.514
kin_afterCID_101	LT02A3_cell10	3641.276	3532.480	2553.287	5815.489	530.538	3256.915	3002.121	1097.236	814.460	2786.593	798.671	2144219.014	754.014
kin_afterCID_102	LT02A3_cell10	3647.376	3532.480	2556.095	5846.174	531.991	3257.397	3000.713	1099.002	816.190	2796.667	798.005	2144226.514	761.514
kin_afterCID_103	LT02A3_cell10	3656.067	3532.480	2562.456	5874.463	535.433	3259.442	2997.494	1094.036	812.246	2784.902	791.944	2144234.014	769.014
kin_afterCID_104	LT02A3_cell10	3659.698	3532.480	2564.518	5915.883	532.371	3259.337	3000.109	1093.952	813.235	2781.901	794.424	2144241.514	776.514
kin_afterCID_105	LT02A3_cell10	3602.591	3532.480	2526.206	5827.574	533.444	3206.712	2999.260	1093.829	813.373	2772.425	795.246	2144249.004	784.004
kin_afterCID_106	LT02A3_cell10	3627.300	3532.480	2543.302	5855.522	535.612	3228.722	2997.360	1104.198	820.974	2791.451	802.624	2144256.503	791.503
kin_afterCID_107	LT02A3_cell10	3640.052	3532.480	2555.572	5865.368	537.176	3240.965	2995.304	1114.274	828.126	2813.739	809.493	2144264.013	799.013
kin_afterCID_108	LT02A3_cell10	3653.307	3532.480	2560.166	5909.225	536.394	3249.427	2996.086	1097.718	815.398	2772.827	797.820	2144271.515	806.515
kin_afterCID_109	LT02A3_cell10	3660.920	3532.480	2565.466	5929.125	536.953	3254.341	2995.527	1105.173	820.973	2798.920	801.566	2144279.003	814.003
kin_afterCID_110	LT02A3_cell10	3618.153	3532.480	2535.169	5879.599	532.974	3216.090	2999.908	1101.100	818.407	2787.371	801.454	2144286.503	821.503
kin_afterCID_111	LT02A3_cell10	3657.369	3532.480	2562.962	5947.649	533.622	3249.833	2998.858	1105.798	819.824	2815.335	801.600	2144294.013	829.013
kin_afterCID_112	LT02A3_cell10	3598.872	3532.480	2522.446	5901.200	529.868	3192.557	3002.657	1111.278	826.524	2835.250	807.048	2144301.513	836.513
kin_afterCID_113	LT02A3_cell10	3677.886	3532.480	2576.473	6007.373	534.360	3262.678	2998.165	1114.299	826.476	2847.349	805.412	2144309.003	844.003
kin_afterCID_114	LT02A3_cell10	3655.133	3532.480	2560.582	5993.982	534.137	3238.430	2998.433	1117.581	829.228	2859.508	807.266	2144316.503	851.503
kin_afterCID_115	LT02A3_cell10	3637.595	3532.480	2548.651	5958.697	538.137	3220.423	2994.388	1118.254	829.381	2850.738	806.896	2144324.013	859.013
kin_afterCID_116	LT02A3_cell10	3652.418	3532.480	2558.874	6001.508	536.640	3231.545	2995.974	1110.288	824.916	2834.290	801.465	2144331.523	866.523
kin_afterCID_117	LT02A3_cell10	3667.506	3532.480	2569.148	6030.916	534.002	3246.416	2998.835	1099.411	816.158	2807.920	795.136	2144339.003	874.003
kin_afterCID_118	LT02A3_cell10	3618.141	3532.480	2535.487	5960.388	530.918	3203.843	3001.562	1104.884	819.576	2828.712	799.972	2144346.503	881.503
kin_afterCID_119	LT02A3_cell10	3675.330	3532.480	2574.559	6052.514	529.421	3256.248	3003.060	1113.879	826.694	2840.024	809.570	2144354.003	889.003
kin_afterCID_120	LT02A3_cell10	3621.567	3532.480	2538.598	5950.073	535.790	3205.190	2996.779	1117.424	828.289	2847.178	808.152	2144361.503	896.503
