# Supplementary material for: Mandipropamid as a chemical inducer of proximity for in vivo applications
Source: Nat Chem Biol. 2021 Dec 21;18(1):64–9. doi: 10.1038/s41589-021-00922-3 (PMC8709788; doi:10.1038/s41589-021-00922-3)
Supplement: Source Data Fig. 2 — Single-cell trajectories, luminescence intensities of luciferase assay and two-color RICS binding efficiencies. [file 41589_2021_922_MOESM21_ESM.zip › Figure_02/Figure_02bcd/Single-Cell Trajectories/ABA_5uM/exp04_ABA_LT02A4_cell18_intensities.csv]

name	cellID	ff_488nm_cell	area_cell	fullframe_488nm	ff_488nm_mito	area_mito	ff_488nm_cyto	area_cyto	ff_561nm_tf_cell	fullframe_561nm	ff_561nm_tf_mito	ff_561nm_tf_cyto	FrameTimeAbs	FrameTimeRel
t0_	LT02A4_cell18	2607.922	4963.862	2360.750	3320.715	601.390	2509.217	4363.903	1021.420	927.026	2590.457	805.103	2144482.000	-34.000
tend_	LT02A4_cell18	2559.078	4963.862	2308.907	3971.060	625.126	2354.994	4341.374	1062.223	962.111	2678.940	829.263	2145471.000	955.000
kin_afterCID_1	LT02A4_cell18	2647.444	4963.862	2388.429	3357.789	656.954	2537.772	4311.200	1043.197	946.163	2625.282	801.865	2144524.080	4.080
kin_afterCID_2	LT02A4_cell18	2637.381	4963.862	2379.462	3350.919	649.958	2528.602	4317.972	1022.840	927.356	2589.378	786.811	2144531.500	11.500
kin_afterCID_3	LT02A4_cell18	2640.666	4963.862	2382.589	3353.103	657.803	2530.529	4310.261	1033.136	936.167	2616.883	791.217	2144539.000	19.000
kin_afterCID_4	LT02A4_cell18	2644.653	4963.862	2385.545	3344.606	656.059	2536.821	4311.647	1027.021	930.619	2597.518	787.834	2144546.509	26.509
kin_afterCID_5	LT02A4_cell18	2609.218	4963.862	2354.846	3303.536	646.180	2504.335	4320.811	1017.434	922.812	2594.142	781.459	2144554.000	34.000
kin_afterCID_6	LT02A4_cell18	2591.122	4963.862	2338.364	3309.724	637.933	2484.088	4329.416	1009.878	915.978	2576.753	778.795	2144561.500	41.500
kin_afterCID_7	LT02A4_cell18	2648.846	4963.862	2390.584	3371.788	644.325	2539.977	4322.845	1025.416	929.666	2610.515	788.980	2144569.010	49.010
kin_afterCID_8	LT02A4_cell18	2649.603	4963.862	2390.625	3377.886	644.057	2539.978	4323.202	1016.713	922.281	2567.965	785.434	2144576.510	56.510
kin_afterCID_9	LT02A4_cell18	2582.111	4963.862	2330.391	3296.308	628.121	2477.580	4339.317	1012.452	918.735	2570.890	786.699	2144583.999	63.999
kin_afterCID_10	LT02A4_cell18	2613.892	4963.862	2359.312	3351.444	634.759	2504.701	4332.590	1017.615	923.396	2568.110	790.271	2144591.500	71.500
kin_afterCID_11	LT02A4_cell18	2605.645	4963.862	2351.891	3348.081	629.708	2496.756	4337.552	1005.629	912.962	2548.832	781.415	2144599.000	79.000
kin_afterCID_12	LT02A4_cell18	2617.994	4963.862	2362.362	3376.690	632.636	2506.109	4334.713	1019.837	925.951	2572.466	793.066	2144606.510	86.510
kin_afterCID_13	LT02A4_cell18	2625.494	4963.862	2369.313	3401.116	632.278	2511.232	4335.026	1004.209	911.670	2521.126	782.791	2144614.000	94.000
kin_afterCID_14	LT02A4_cell18	2587.139	4963.862	2334.459	3347.205	633.530	2474.739	4334.132	1015.203	921.384	2550.340	790.615	2144621.510	101.510
kin_afterCID_15	LT02A4_cell18	2629.104	4963.862	2372.755	3413.367	629.753	2514.116	4337.641	1011.879	918.213	2548.552	788.616	2144629.010	109.010
kin_afterCID_16	LT02A4_cell18	2624.453	4963.862	2368.147	3435.284	632.010	2504.943	4335.920	1009.297	915.892	2541.378	785.759	2144636.510	116.510
kin_afterCID_17	LT02A4_cell18	2595.401	4963.862	2342.658	3390.314	638.984	2476.871	4328.589	1016.701	922.304	2562.351	788.359	2144643.999	123.999
kin_afterCID_18	LT02A4_cell18	2588.121	4963.862	2335.519	3401.059	646.158	2465.266	4321.817	1017.563	922.676	2555.217	787.454	2144651.509	131.509
kin_afterCID_19	LT02A4_cell18	2606.077	4963.862	2351.712	3433.916	633.508	2484.013	4333.573	1017.831	923.527	2555.270	792.909	2144659.009	139.009
kin_afterCID_20	LT02A4_cell18	2607.223	4963.862	2353.504	3423.435	630.446	2487.510	4336.814	1002.061	909.547	2506.362	783.204	2144666.509	146.509
kin_afterCID_21	LT02A4_cell18	2609.502	4963.862	2354.922	3433.008	624.657	2490.104	4342.245	1006.731	914.054	2512.371	789.985	2144674.019	154.019
kin_afterCID_22	LT02A4_cell18	2615.717	4963.862	2360.272	3450.973	635.139	2492.095	4332.433	1014.300	920.940	2517.477	793.725	2144681.509	161.509
kin_afterCID_23	LT02A4_cell18	2575.950	4963.862	2324.486	3408.869	637.553	2452.169	4329.796	1011.223	917.921	2507.035	790.813	2144689.009	169.009
kin_afterCID_24	LT02A4_cell18	2579.186	4963.862	2327.743	3423.226	634.156	2454.581	4333.149	1021.070	926.207	2538.492	798.833	2144696.509	176.509
kin_afterCID_25	LT02A4_cell18	2596.840	4963.862	2343.267	3464.746	634.201	2468.439	4334.043	1012.954	919.260	2518.105	792.481	2144704.019	184.019
kin_afterCID_26	LT02A4_cell18	2587.459	4963.862	2334.250	3453.920	638.380	2458.412	4329.505	1011.155	917.816	2500.621	791.312	2144711.519	191.519
kin_afterCID_27	LT02A4_cell18	2600.465	4963.862	2346.201	3482.931	633.664	2470.017	4334.847	1023.178	928.325	2540.599	801.126	2144719.019	199.019
kin_afterCID_28	LT02A4_cell18	2618.941	4963.862	2362.627	3525.288	622.243	2487.700	4346.224	1012.921	919.800	2526.319	796.007	2144727.081	207.081
kin_afterCID_29	LT02A4_cell18	2609.662	4963.862	2353.983	3536.219	627.115	2474.376	4341.217	1016.488	922.680	2530.527	797.547	2144734.019	214.019
kin_afterCID_30	LT02A4_cell18	2614.302	4963.862	2357.955	3533.133	626.914	2480.153	4341.463	1014.628	920.504	2516.150	797.589	2144741.519	221.519
kin_afterCID_31	LT02A4_cell18	2629.771	4963.862	2371.945	3578.387	623.718	2492.215	4344.391	1017.184	923.026	2538.196	798.604	2144749.008	229.008
kin_afterCID_32	LT02A4_cell18	2569.057	4963.862	2317.447	3511.377	628.590	2431.346	4339.250	1010.517	916.560	2519.806	791.685	2144756.509	236.509
kin_afterCID_33	LT02A4_cell18	2594.007	4963.862	2339.701	3578.415	619.829	2452.366	4348.191	1015.126	921.438	2539.376	797.638	2144764.009	244.009
kin_afterCID_34	LT02A4_cell18	2583.061	4963.862	2329.785	3567.629	626.668	2439.572	4341.754	1014.280	920.332	2522.500	796.355	2144771.519	251.519
kin_afterCID_35	LT02A4_cell18	2591.454	4963.862	2337.088	3587.997	625.886	2446.319	4342.849	1011.371	917.835	2515.975	794.275	2144779.018	259.018
kin_afterCID_36	LT02A4_cell18	2629.611	4963.862	2371.495	3654.300	619.874	2482.107	4348.727	1005.373	912.489	2519.632	789.302	2144786.519	266.519
kin_afterCID_37	LT02A4_cell18	2637.223	4963.862	2377.599	3669.610	629.462	2485.966	4339.094	1019.830	925.037	2544.059	798.498	2144794.008	274.008
kin_afterCID_38	LT02A4_cell18	2618.625	4963.862	2360.627	3675.591	612.789	2468.486	4355.633	1016.188	921.927	2561.258	798.574	2144801.508	281.508
kin_afterCID_39	LT02A4_cell18	2610.974	4963.862	2353.616	3677.482	615.873	2458.653	4352.549	1020.245	925.653	2569.952	800.739	2144809.298	289.298
kin_afterCID_40	LT02A4_cell18	2586.730	4963.862	2333.055	3631.091	613.638	2438.032	4355.276	1016.644	922.380	2559.477	798.999	2144816.508	296.508
kin_afterCID_41	LT02A4_cell18	2594.884	4963.862	2339.926	3655.448	612.498	2444.246	4356.192	1021.919	927.060	2573.218	803.531	2144824.018	304.018
kin_afterCID_42	LT02A4_cell18	2593.789	4963.862	2338.947	3662.903	616.298	2440.883	4352.392	1024.787	929.815	2579.164	804.443	2144831.518	311.518
kin_afterCID_43	LT02A4_cell18	2607.814	4963.862	2351.417	3709.498	612.319	2451.517	4356.147	1020.260	925.669	2572.372	801.874	2144839.008	319.008
kin_afterCID_44	LT02A4_cell18	2614.997	4963.862	2357.511	3720.311	607.827	2459.305	4361.221	1007.691	914.468	2534.241	794.653	2144846.508	326.508
kin_afterCID_45	LT02A4_cell18	2626.084	4963.862	2367.103	3727.824	620.365	2467.335	4348.548	1027.917	932.246	2574.186	807.042	2144854.008	334.008
kin_afterCID_46	LT02A4_cell18	2601.375	4963.862	2345.068	3709.352	608.184	2445.216	4360.997	1014.802	921.216	2539.105	801.939	2144861.508	341.508
kin_afterCID_47	LT02A4_cell18	2609.365	4963.862	2351.654	3738.873	608.654	2450.293	4359.634	1016.224	922.078	2557.859	800.726	2144869.006	349.006
kin_afterCID_48	LT02A4_cell18	2617.059	4963.862	2358.594	3733.015	614.219	2457.825	4355.544	1025.946	931.204	2560.039	809.279	2144877.008	357.008
kin_afterCID_49	LT02A4_cell18	2604.554	4963.862	2348.391	3731.451	619.114	2442.418	4350.560	1022.546	928.252	2544.926	805.589	2144884.018	364.018
kin_afterCID_50	LT02A4_cell18	2592.125	4963.862	2336.662	3734.025	621.081	2427.457	4347.833	1024.227	929.144	2562.457	804.203	2144891.518	371.518
kin_afterCID_51	LT02A4_cell18	2588.047	4963.862	2332.937	3720.939	620.142	2424.783	4349.308	1016.284	922.135	2529.750	800.182	2144899.017	379.017
kin_afterCID_52	LT02A4_cell18	2599.939	4963.862	2343.438	3745.195	621.036	2434.846	4347.609	1014.268	920.024	2534.400	796.871	2144906.508	386.508
kin_afterCID_53	LT02A4_cell18	2601.297	4963.862	2344.291	3773.996	615.068	2433.871	4354.471	1015.219	921.088	2548.277	798.370	2144914.007	394.007
kin_afterCID_54	LT02A4_cell18	2617.705	4963.862	2359.158	3770.054	628.501	2449.186	4340.770	1028.916	933.026	2568.074	805.771	2144921.506	401.506
kin_afterCID_55	LT02A4_cell18	2614.058	4963.862	2355.643	3789.590	622.198	2444.182	4346.894	1019.254	924.803	2541.497	801.077	2144929.017	409.017
kin_afterCID_56	LT02A4_cell18	2633.347	4963.862	2372.924	3821.150	619.762	2462.437	4349.643	1017.234	923.066	2549.627	798.604	2144936.516	416.516
kin_afterCID_57	LT02A4_cell18	2635.725	4963.862	2375.928	3815.796	620.634	2465.725	4348.191	1025.830	930.847	2564.139	806.003	2144944.017	424.017
kin_afterCID_58	LT02A4_cell18	2600.335	4963.862	2344.606	3782.309	614.733	2431.823	4354.583	1016.351	922.544	2540.918	800.827	2144951.507	431.507
kin_afterCID_59	LT02A4_cell18	2588.837	4963.862	2333.467	3758.413	625.573	2418.758	4343.698	1032.834	937.126	2591.523	808.053	2144959.017	439.017
kin_afterCID_60	LT02A4_cell18	2595.785	4963.862	2339.624	3788.240	630.714	2420.729	4338.826	1021.311	926.271	2557.417	797.712	2144966.507	446.507
kin_afterCID_61	LT02A4_cell18	2624.512	4963.862	2365.567	3826.142	629.552	2448.470	4340.167	1024.769	929.514	2564.719	801.086	2144974.007	454.007
kin_afterCID_62	LT02A4_cell18	2628.780	4963.862	2369.188	3837.345	624.322	2453.304	4345.531	1020.961	926.443	2550.376	800.924	2144981.507	461.507
kin_afterCID_63	LT02A4_cell18	2588.274	4963.862	2332.925	3794.803	634.715	2409.853	4334.959	1031.136	934.925	2591.868	802.324	2144989.017	469.017
kin_afterCID_64	LT02A4_cell18	2623.802	4963.862	2365.005	3854.500	629.619	2443.451	4340.189	1032.169	936.364	2578.745	807.501	2144996.517	476.517
kin_afterCID_65	LT02A4_cell18	2587.163	4963.862	2332.525	3808.756	628.389	2408.421	4341.910	1035.766	939.556	2604.337	808.436	2145004.017	484.017
kin_afterCID_66	LT02A4_cell18	2593.165	4963.862	2337.483	3814.021	628.702	2414.644	4340.748	1031.553	935.571	2583.020	806.535	2145011.517	491.517
kin_afterCID_67	LT02A4_cell18	2601.633	4963.862	2344.964	3824.462	634.089	2421.164	4335.182	1034.759	938.164	2599.339	805.599	2145019.007	499.007
kin_afterCID_68	LT02A4_cell18	2626.532	4963.862	2367.426	3881.767	625.596	2443.980	4344.212	1019.713	925.621	2553.301	798.574	2145026.506	506.506
kin_afterCID_69	LT02A4_cell18	2576.063	4963.862	2321.986	3833.653	624.925	2393.458	4344.659	1028.046	933.580	2580.917	804.395	2145034.006	514.006
kin_afterCID_70	LT02A4_cell18	2604.195	4963.862	2347.076	3867.529	635.005	2417.379	4334.534	1038.527	941.929	2622.332	806.201	2145041.505	521.505
kin_afterCID_71	LT02A4_cell18	2627.287	4963.862	2367.548	3915.289	630.446	2438.478	4338.870	1030.964	935.538	2604.504	802.044	2145049.016	529.016
kin_afterCID_72	LT02A4_cell18	2608.505	4963.862	2350.965	3871.249	636.346	2421.678	4332.076	1027.321	932.415	2579.128	799.127	2145056.507	536.507
kin_afterCID_73	LT02A4_cell18	2590.059	4963.862	2335.012	3845.848	628.278	2406.723	4340.994	1025.870	931.235	2566.010	802.699	2145064.016	544.016
kin_afterCID_74	LT02A4_cell18	2614.649	4963.862	2356.744	3886.582	629.663	2428.486	4339.697	1032.947	937.080	2591.371	806.524	2145071.516	551.516
kin_afterCID_75	LT02A4_cell18	2592.375	4963.862	2336.627	3858.494	637.799	2404.511	4330.980	1042.838	945.969	2619.156	810.438	2145079.593	559.593
kin_afterCID_76	LT02A4_cell18	2601.427	4963.862	2345.277	3864.244	636.011	2414.565	4332.903	1024.976	930.490	2572.074	797.629	2145086.516	566.516
kin_afterCID_77	LT02A4_cell18	2622.632	4963.862	2363.702	3920.726	637.933	2429.931	4330.891	1019.242	924.418	2562.296	791.705	2145094.476	574.476
kin_afterCID_78	LT02A4_cell18	2621.418	4963.862	2362.698	3906.899	639.296	2430.079	4329.751	1034.950	938.784	2587.263	805.470	2145101.516	581.516
kin_afterCID_79	LT02A4_cell18	2582.691	4963.862	2328.410	3849.997	635.765	2395.110	4333.551	1024.304	928.870	2571.744	796.982	2145109.006	589.006
kin_afterCID_80	LT02A4_cell18	2568.739	4963.862	2315.859	3821.587	640.325	2381.891	4328.723	1029.198	933.007	2570.540	800.919	2145116.506	596.506
kin_afterCID_81	LT02A4_cell18	2604.500	4963.862	2347.550	3885.654	635.698	2414.910	4333.573	1035.306	938.940	2588.712	807.143	2145124.006	604.006
kin_afterCID_82	LT02A4_cell18	2593.890	4963.862	2338.128	3877.575	626.445	2407.203	4342.424	1024.773	929.838	2555.187	803.708	2145131.506	611.506
kin_afterCID_83	LT02A4_cell18	2611.227	4963.862	2353.376	3903.508	638.626	2419.324	4329.662	1042.304	945.165	2598.262	812.562	2145139.006	619.006
kin_afterCID_84	LT02A4_cell18	2615.192	4963.862	2357.065	3913.311	638.224	2422.401	4330.690	1036.591	940.347	2577.060	809.299	2145146.507	626.507
kin_afterCID_85	LT02A4_cell18	2631.699	4963.862	2372.270	3949.399	636.570	2436.527	4332.567	1035.404	939.469	2566.435	810.198	2145154.015	634.015
kin_afterCID_86	LT02A4_cell18	2631.605	4963.862	2371.830	3956.401	638.738	2434.831	4329.595	1035.186	939.109	2565.167	809.225	2145161.515	641.515
kin_afterCID_87	LT02A4_cell18	2595.948	4963.862	2340.084	3885.314	638.201	2404.398	4330.936	1034.062	937.889	2558.776	809.135	2145169.005	649.005
kin_afterCID_88	LT02A4_cell18	2589.584	4963.862	2333.989	3893.497	642.828	2394.464	4325.773	1038.492	941.619	2580.326	809.118	2145176.506	656.506
kin_afterCID_89	LT02A4_cell18	2588.051	4963.862	2333.033	3882.062	644.884	2393.552	4324.164	1042.745	945.484	2586.164	812.311	2145184.005	664.005
kin_afterCID_90	LT02A4_cell18	2588.292	4963.862	2332.582	3913.566	638.604	2391.356	4330.399	1033.177	937.283	2572.334	805.971	2145191.515	671.515
kin_afterCID_91	LT02A4_cell18	2621.895	4963.862	2363.084	3964.940	632.994	2424.292	4336.099	1030.332	934.773	2573.117	804.856	2145199.005	679.005
kin_afterCID_92	LT02A4_cell18	2623.320	4963.862	2364.185	3961.299	628.702	2427.804	4341.105	1027.027	931.615	2564.070	804.133	2145206.505	686.505
kin_afterCID_93	LT02A4_cell18	2625.414	4963.862	2366.440	3964.426	628.836	2429.768	4340.837	1042.814	946.095	2601.587	816.709	2145214.004	694.004
kin_afterCID_94	LT02A4_cell18	2624.409	4963.862	2365.498	3965.048	641.487	2424.313	4327.114	1035.220	938.931	2585.444	805.168	2145221.505	701.505
kin_afterCID_95	LT02A4_cell18	2615.649	4963.862	2357.871	3960.653	640.235	2415.052	4329.483	1029.810	934.140	2575.529	800.953	2145229.425	709.425
kin_afterCID_96	LT02A4_cell18	2574.571	4963.862	2321.581	3891.083	642.202	2377.732	4326.846	1038.425	942.261	2582.104	809.043	2145236.515	716.515
kin_afterCID_97	LT02A4_cell18	2585.876	4963.862	2331.517	3911.607	644.884	2386.627	4324.164	1034.242	938.358	2574.479	804.261	2145244.005	724.005
kin_afterCID_98	LT02A4_cell18	2602.294	4963.862	2345.979	3939.671	645.644	2401.112	4323.091	1044.263	946.852	2610.801	810.041	2145251.515	731.515
kin_afterCID_99	LT02A4_cell18	2612.601	4963.862	2354.844	3964.341	638.715	2411.707	4330.332	1035.600	939.772	2588.994	806.186	2145259.005	739.005
kin_afterCID_100	LT02A4_cell18	2632.811	4963.862	2373.243	3992.590	637.844	2430.973	4331.517	1046.351	948.835	2621.017	814.179	2145266.515	746.515
kin_afterCID_101	LT02A4_cell18	2626.308	4963.862	2367.782	4007.638	632.524	2423.300	4336.568	1033.818	937.234	2615.030	802.910	2145274.014	754.014
kin_afterCID_102	LT02A4_cell18	2625.894	4963.862	2367.057	4015.325	636.860	2420.193	4332.053	1038.495	941.476	2626.960	804.702	2145281.504	761.504
kin_afterCID_103	LT02A4_cell18	2588.098	4963.862	2333.334	3937.058	635.765	2388.896	4332.478	1046.719	949.123	2634.877	813.452	2145289.004	769.004
kin_afterCID_104	LT02A4_cell18	2616.277	4963.862	2358.849	3980.216	638.492	2413.725	4330.422	1054.688	956.278	2648.782	819.401	2145296.504	776.504
kin_afterCID_105	LT02A4_cell18	2607.914	4963.862	2351.314	3984.154	641.554	2402.486	4327.091	1044.612	947.139	2626.881	809.791	2145304.005	784.005
kin_afterCID_106	LT02A4_cell18	2603.924	4963.862	2347.338	3984.268	640.101	2398.257	4329.215	1047.486	950.078	2641.022	811.598	2145311.514	791.514
kin_afterCID_107	LT02A4_cell18	2632.236	4963.862	2373.077	4038.190	637.464	2423.778	4331.673	1049.656	951.078	2652.574	813.498	2145319.014	799.014
kin_afterCID_108	LT02A4_cell18	2583.412	4963.862	2329.318	3966.954	632.122	2380.175	4337.239	1035.991	939.178	2616.992	805.277	2145326.514	806.514
kin_afterCID_109	LT02A4_cell18	2629.671	4963.862	2370.601	4037.076	631.273	2423.381	4337.417	1052.270	953.574	2661.352	817.817	2145334.014	814.014
kin_afterCID_110	LT02A4_cell18	2597.859	4963.862	2341.970	4018.037	627.764	2391.201	4340.703	1043.496	946.387	2635.630	812.989	2145341.514	821.514
kin_afterCID_111	LT02A4_cell18	2631.610	4963.862	2371.915	4069.065	633.999	2419.977	4334.825	1051.130	952.690	2661.601	815.314	2145349.344	829.344
kin_afterCID_112	LT02A4_cell18	2586.112	4963.862	2332.087	3982.894	642.403	2377.375	4326.153	1047.310	949.255	2638.513	810.768	2145356.514	836.514
kin_afterCID_113	LT02A4_cell18	2598.152	4963.862	2342.307	3986.252	633.239	2393.827	4336.211	1053.968	955.224	2655.569	819.795	2145364.014	844.014
kin_afterCID_114	LT02A4_cell18	2608.163	4963.862	2351.399	4004.823	640.593	2400.138	4327.650	1050.730	951.903	2646.661	814.246	2145371.504	851.504
kin_afterCID_115	LT02A4_cell18	2619.470	4963.862	2361.228	4026.266	640.526	2409.964	4327.851	1050.298	951.400	2649.583	813.349	2145379.014	859.014
kin_afterCID_116	LT02A4_cell18	2636.756	4963.862	2376.612	4067.985	636.570	2425.074	4331.942	1042.295	944.980	2627.745	809.071	2145386.514	866.514
kin_afterCID_117	LT02A4_cell18	2622.582	4963.862	2364.099	4042.003	639.833	2411.222	4329.483	1056.613	957.290	2674.589	817.196	2145394.004	874.004
kin_afterCID_118	LT02A4_cell18	2655.915	4963.862	2393.672	4112.676	640.995	2438.814	4327.516	1056.775	957.671	2664.058	818.459	2145401.504	881.504
kin_afterCID_119	LT02A4_cell18	2610.793	4963.862	2353.588	4014.570	640.123	2401.951	4328.030	1053.212	954.424	2645.785	817.448	2145409.003	889.003
kin_afterCID_120	LT02A4_cell18	2648.120	4963.862	2386.844	4084.448	646.136	2432.162	4322.152	1052.470	953.170	2645.582	814.073	2145416.514	896.514
