# Supplementary material for: Mandipropamid as a chemical inducer of proximity for in vivo applications
Source: Nat Chem Biol. 2021 Dec 21;18(1):64–9. doi: 10.1038/s41589-021-00922-3 (PMC8709788; doi:10.1038/s41589-021-00922-3)
Supplement: Source Data Fig. 2 — Single-cell trajectories, luminescence intensities of luciferase assay and two-color RICS binding efficiencies. [file 41589_2021_922_MOESM21_ESM.zip › Figure_02/Figure_02bcd/Single-Cell Trajectories/ABA_5uM/exp04_ABA_LT02B2_cell30_intensities.csv]

name	cellID	ff_488nm_cell	area_cell	fullframe_488nm	ff_488nm_mito	area_mito	ff_488nm_cyto	area_cyto	ff_561nm_tf_cell	fullframe_561nm	ff_561nm_tf_mito	ff_561nm_tf_cyto	FrameTimeAbs	FrameTimeRel
t0_	LT02B2_cell30	6433.956	2973.579	3665.940	8744.279	471.555	5998.531	2502.024	1224.168	806.353	3045.722	880.861	2147820.000	-248.000
tend_	LT02B2_cell30	6206.251	2973.579	3537.326	12263.821	424.663	5197.028	2548.916	1200.217	793.208	2986.323	902.642	2148994.000	926.000
kin_afterCID_1	LT02B2_cell30	6681.481	2973.579	3801.643	9052.653	497.616	6204.927	2475.964	1254.166	823.307	3074.852	888.247	2148077.295	5.295
kin_afterCID_2	LT02B2_cell30	6527.708	2973.579	3718.941	8876.956	490.486	6063.661	2483.093	1235.279	812.955	3040.792	878.636	2148085.555	13.555
kin_afterCID_3	LT02B2_cell30	6476.040	2973.579	3692.161	8854.547	484.071	6013.553	2489.508	1218.310	802.429	3020.137	867.954	2148092.505	20.505
kin_afterCID_4	LT02B2_cell30	6443.522	2973.579	3677.121	8762.885	484.384	5992.186	2489.195	1219.838	804.337	3015.839	870.346	2148101.157	29.157
kin_afterCID_5	LT02B2_cell30	6429.546	2973.579	3667.067	8750.511	484.093	5978.222	2489.486	1222.527	806.076	3023.603	872.299	2148107.527	35.527
kin_afterCID_6	LT02B2_cell30	6442.294	2973.579	3675.643	8769.079	488.407	5985.015	2485.172	1229.288	808.900	3051.806	871.112	2148116.770	44.770
kin_afterCID_7	LT02B2_cell30	6487.228	2973.579	3700.498	8880.711	481.478	6024.803	2492.101	1213.397	800.889	3008.421	866.595	2148124.837	52.837
kin_afterCID_8	LT02B2_cell30	6428.391	2973.579	3668.385	8783.350	483.803	5970.785	2489.776	1212.220	799.813	3002.373	864.365	2148131.778	59.778
kin_afterCID_9	LT02B2_cell30	6429.179	2973.579	3668.052	8829.712	485.859	5960.347	2487.720	1219.600	807.392	3012.774	869.388	2148138.100	66.100
kin_afterCID_10	LT02B2_cell30	6430.088	2973.579	3666.142	8885.149	483.155	5953.794	2490.424	1211.150	799.324	2997.589	864.572	2148145.638	73.638
kin_afterCID_11	LT02B2_cell30	6372.793	2973.579	3636.030	8810.359	480.853	5902.581	2492.727	1220.735	803.568	3025.163	872.656	2148152.546	80.546
kin_afterCID_12	LT02B2_cell30	6418.955	2973.579	3660.916	8911.675	483.646	5934.767	2489.933	1212.711	800.155	2986.168	868.233	2148160.655	88.655
kin_afterCID_13	LT02B2_cell30	6431.468	2973.579	3671.095	8928.778	484.227	5945.693	2489.352	1215.454	802.883	3003.862	867.573	2148168.142	96.142
kin_afterCID_14	LT02B2_cell30	6388.149	2973.579	3644.068	8894.287	482.194	5903.100	2491.385	1204.278	795.951	2980.298	860.539	2148176.796	104.796
kin_afterCID_15	LT02B2_cell30	6400.299	2973.579	3650.397	8928.551	480.607	5912.891	2492.972	1197.284	790.032	2958.347	857.778	2148183.758	111.758
kin_afterCID_16	LT02B2_cell30	6326.966	2973.579	3609.166	8896.278	482.126	5829.773	2491.453	1217.250	802.639	3019.483	868.495	2148191.858	119.858
kin_afterCID_17	LT02B2_cell30	6357.242	2973.579	3630.015	8912.198	487.066	5856.769	2486.513	1219.298	806.286	2991.790	872.097	2148199.911	127.911
kin_afterCID_18	LT02B2_cell30	6336.711	2973.579	3618.873	8965.084	482.618	5827.022	2491.184	1207.034	797.231	2979.995	863.514	2148205.687	133.687
kin_afterCID_19	LT02B2_cell30	6389.508	2973.579	3646.512	9099.578	485.323	5860.373	2488.525	1217.455	803.046	3001.809	869.414	2148212.607	140.607
kin_afterCID_20	LT02B2_cell30	6433.590	2973.579	3670.138	9216.444	479.914	5898.020	2493.665	1206.626	796.223	2981.759	864.996	2148220.724	148.724
kin_afterCID_21	LT02B2_cell30	6336.906	2973.579	3617.241	9087.202	484.116	5802.067	2489.463	1214.934	802.675	2995.054	868.762	2148227.627	155.627
kin_afterCID_22	LT02B2_cell30	6413.329	2973.579	3661.879	9179.684	486.172	5872.636	2487.407	1213.538	803.722	2977.482	868.769	2148235.713	163.713
kin_afterCID_23	LT02B2_cell30	6444.895	2973.579	3678.100	9281.363	481.992	5896.186	2491.587	1208.692	797.786	2993.090	863.503	2148242.653	170.653
kin_afterCID_24	LT02B2_cell30	6386.331	2973.579	3643.335	9172.213	481.344	5848.272	2492.235	1206.196	799.169	2965.027	866.500	2148250.735	178.735
kin_afterCID_25	LT02B2_cell30	6406.701	2973.579	3655.262	9223.912	481.970	5861.747	2491.609	1198.267	794.248	2954.143	858.615	2148258.764	186.764
kin_afterCID_26	LT02B2_cell30	6406.474	2973.579	3655.788	9261.453	479.377	5857.756	2494.202	1198.199	794.898	2951.997	861.125	2148265.686	193.686
kin_afterCID_27	LT02B2_cell30	6366.052	2973.579	3631.698	9244.566	478.014	5814.686	2495.565	1196.827	792.462	2958.713	859.346	2148272.607	200.607
kin_afterCID_28	LT02B2_cell30	6395.392	2973.579	3647.130	9289.588	486.418	5829.370	2487.161	1205.238	796.225	2964.241	861.227	2148280.683	208.683
kin_afterCID_29	LT02B2_cell30	6328.457	2973.579	3608.575	9295.099	477.634	5760.748	2495.945	1195.914	792.422	2960.788	858.180	2148287.593	215.593
kin_afterCID_30	LT02B2_cell30	6370.561	2973.579	3629.168	9388.595	483.311	5784.821	2490.268	1198.182	791.981	2961.910	855.878	2148296.785	224.785
kin_afterCID_31	LT02B2_cell30	6383.348	2973.579	3640.512	9396.034	481.635	5801.067	2491.944	1193.171	788.491	2952.470	853.140	2148302.551	230.551
kin_afterCID_32	LT02B2_cell30	6365.630	2973.579	3629.928	9404.778	479.243	5781.711	2494.336	1197.240	793.814	2955.062	859.505	2148310.624	238.624
kin_afterCID_33	LT02B2_cell30	6335.563	2973.579	3612.193	9444.791	474.147	5745.736	2499.432	1196.328	792.090	2969.324	859.987	2148317.562	245.562
kin_afterCID_34	LT02B2_cell30	6402.554	2973.579	3649.989	9575.253	472.583	5803.048	2500.996	1198.580	794.400	2978.804	862.193	2148327.932	255.932
kin_afterCID_35	LT02B2_cell30	6415.280	2973.579	3654.115	9659.283	472.225	5802.851	2501.354	1204.878	797.917	2985.745	868.672	2148340.561	268.561
kin_afterCID_36	LT02B2_cell30	6332.214	2973.579	3611.148	9535.470	468.738	5732.779	2504.841	1191.184	786.916	2958.330	860.493	2148344.063	272.063
kin_afterCID_37	LT02B2_cell30	6268.904	2973.579	3577.963	9439.552	470.459	5672.983	2503.120	1195.024	791.575	2966.659	862.046	2148348.649	276.649
kin_afterCID_38	LT02B2_cell30	6374.529	2973.579	3631.283	9633.418	477.299	5751.417	2496.280	1197.897	794.267	2951.738	862.555	2148355.575	283.575
kin_afterCID_39	LT02B2_cell30	6328.760	2973.579	3606.748	9591.651	476.405	5706.274	2497.174	1202.822	795.233	2974.067	864.908	2148362.480	290.480
kin_afterCID_40	LT02B2_cell30	6325.949	2973.579	3603.749	9664.193	475.153	5691.078	2498.426	1192.661	789.744	2959.842	856.577	2148370.525	298.525
kin_afterCID_41	LT02B2_cell30	6300.844	2973.579	3591.777	9635.804	482.909	5654.239	2490.670	1203.099	795.073	2963.175	861.843	2148377.462	305.462
kin_afterCID_42	LT02B2_cell30	6280.317	2973.579	3579.041	9656.429	478.595	5632.701	2494.984	1206.908	797.093	2985.217	865.788	2148385.539	313.539
kin_afterCID_43	LT02B2_cell30	6283.510	2973.579	3580.615	9634.208	482.797	5634.033	2490.782	1204.491	796.975	2964.720	863.299	2148392.463	320.463
kin_afterCID_44	LT02B2_cell30	6359.976	2973.579	3621.571	9800.242	486.731	5686.641	2486.848	1204.120	792.693	2970.849	858.332	2148401.684	329.684
kin_afterCID_45	LT02B2_cell30	6349.253	2973.579	3615.783	9809.405	485.233	5674.515	2488.346	1198.549	793.170	2945.637	857.863	2148407.454	335.454
kin_afterCID_46	LT02B2_cell30	6258.321	2973.579	3566.440	9719.210	483.177	5586.855	2490.402	1192.288	788.990	2937.199	853.748	2148415.542	343.542
kin_afterCID_47	LT02B2_cell30	6226.570	2973.579	3549.888	9678.618	487.714	5549.295	2485.865	1207.188	798.190	2970.022	861.329	2148422.433	350.433
kin_afterCID_48	LT02B2_cell30	6349.015	2973.579	3616.074	9948.785	485.971	5645.776	2487.608	1201.229	793.143	2961.088	857.429	2148430.505	358.505
kin_afterCID_49	LT02B2_cell30	6317.388	2973.579	3599.740	9860.760	488.765	5620.405	2484.814	1196.026	792.598	2922.794	856.370	2148437.425	365.425
kin_afterCID_50	LT02B2_cell30	6258.698	2973.579	3567.050	9851.945	488.608	5552.175	2484.971	1188.868	785.006	2920.134	848.458	2148444.944	372.944
kin_afterCID_51	LT02B2_cell30	6240.497	2973.579	3556.559	9859.624	489.882	5526.664	2483.697	1205.490	796.969	2961.450	859.146	2148453.596	381.596
kin_afterCID_52	LT02B2_cell30	6241.003	2973.579	3558.367	9944.846	483.423	5521.963	2490.156	1185.893	783.377	2931.785	846.957	2148460.502	388.502
kin_afterCID_53	LT02B2_cell30	6268.953	2973.579	3569.731	10011.784	488.362	5533.461	2485.217	1207.836	797.138	2980.565	859.482	2148467.436	395.436
kin_afterCID_54	LT02B2_cell30	6352.459	2973.579	3620.155	10202.284	480.271	5610.890	2493.308	1197.531	793.960	2948.857	860.183	2148477.224	405.224
kin_afterCID_55	LT02B2_cell30	6262.153	2973.579	3566.613	10088.777	483.110	5519.851	2490.469	1203.352	794.962	2968.694	860.904	2148482.429	410.429
kin_afterCID_56	LT02B2_cell30	6346.503	2973.579	3614.824	10277.627	478.528	5592.550	2495.051	1194.835	791.132	2957.364	856.797	2148490.504	418.504
kin_afterCID_57	LT02B2_cell30	6205.529	2973.579	3535.014	10064.358	481.143	5460.616	2492.436	1193.861	787.828	2962.265	852.485	2148497.432	425.432
kin_afterCID_58	LT02B2_cell30	6273.266	2973.579	3572.662	10246.712	477.478	5513.188	2496.101	1191.265	788.085	2955.777	853.733	2148505.515	433.515
kin_afterCID_59	LT02B2_cell30	6259.396	2973.579	3567.327	10200.537	484.227	5492.767	2489.352	1207.641	797.154	2987.988	861.328	2148512.456	440.456
kin_afterCID_60	LT02B2_cell30	6314.557	2973.579	3597.930	10330.134	479.400	5542.734	2494.179	1198.478	793.142	2974.237	857.163	2148520.525	448.525
kin_afterCID_61	LT02B2_cell30	6375.535	2973.579	3628.281	10476.138	483.468	5579.383	2490.112	1208.418	798.564	2996.443	861.264	2148527.453	455.453
kin_afterCID_62	LT02B2_cell30	6338.736	2973.579	3609.198	10467.785	479.824	5544.264	2493.755	1203.993	797.706	2986.908	860.942	2148535.511	463.511
kin_afterCID_63	LT02B2_cell30	6222.797	2973.579	3547.295	10237.964	483.646	5442.888	2489.933	1204.759	794.832	2979.052	860.119	2148542.455	470.455
kin_afterCID_64	LT02B2_cell30	6233.143	2973.579	3552.675	10316.907	482.149	5442.841	2491.430	1197.013	789.833	2960.907	855.659	2148550.535	478.535
kin_afterCID_65	LT02B2_cell30	6292.118	2973.579	3583.223	10433.197	479.042	5496.879	2494.537	1197.102	791.513	2952.701	859.963	2148557.732	485.732
kin_afterCID_66	LT02B2_cell30	6259.730	2973.579	3566.720	10410.295	480.920	5458.944	2492.659	1187.463	786.226	2927.641	851.723	2148565.462	493.462
kin_afterCID_67	LT02B2_cell30	6271.781	2973.579	3573.622	10444.284	481.434	5465.572	2492.235	1187.667	784.461	2926.360	851.778	2148576.270	504.270
kin_afterCID_68	LT02B2_cell30	6265.479	2973.579	3567.553	10522.026	479.802	5446.520	2493.777	1195.305	791.642	2955.879	856.571	2148582.353	510.353
kin_afterCID_69	LT02B2_cell30	6238.562	2973.579	3555.733	10460.437	479.601	5426.680	2493.978	1193.685	789.849	2943.705	857.150	2148587.132	515.132
kin_afterCID_70	LT02B2_cell30	6300.737	2973.579	3587.502	10599.622	482.551	5467.975	2491.028	1199.939	793.481	2960.059	858.976	2148595.818	523.818
kin_afterCID_71	LT02B2_cell30	6232.523	2973.579	3552.258	10541.337	480.718	5401.619	2492.861	1205.208	796.697	2978.805	863.191	2148602.976	530.976
kin_afterCID_72	LT02B2_cell30	6276.145	2973.579	3574.532	10674.076	482.216	5424.903	2491.363	1200.774	793.762	2957.633	860.725	2148609.993	537.993
kin_afterCID_73	LT02B2_cell30	6295.153	2973.579	3586.587	10658.352	483.356	5448.001	2490.357	1189.415	785.843	2928.110	851.925	2148617.961	545.961
kin_afterCID_74	LT02B2_cell30	6258.211	2973.579	3567.847	10629.686	483.468	5409.467	2490.112	1209.615	800.100	2969.868	867.854	2148624.773	552.773
kin_afterCID_75	LT02B2_cell30	6220.005	2973.579	3545.491	10595.532	482.149	5373.241	2491.430	1188.664	784.967	2924.568	852.727	2148632.742	560.742
kin_afterCID_76	LT02B2_cell30	6293.619	2973.579	3584.890	10791.064	478.461	5431.194	2495.118	1186.650	784.814	2922.757	853.736	2148641.835	569.835
kin_afterCID_77	LT02B2_cell30	6333.002	2973.579	3608.578	10899.500	478.372	5457.531	2495.207	1197.580	794.727	2941.405	863.261	2148647.538	575.538
kin_afterCID_78	LT02B2_cell30	6302.167	2973.579	3589.279	10826.786	480.137	5430.906	2493.442	1202.149	792.264	2954.709	864.676	2148655.522	583.522
kin_afterCID_79	LT02B2_cell30	6212.670	2973.579	3539.037	10748.918	476.137	5347.836	2497.443	1208.838	800.913	2972.043	872.683	2148662.381	590.381
kin_afterCID_80	LT02B2_cell30	6221.979	2973.579	3547.444	10722.003	475.332	5365.777	2498.247	1188.983	786.558	2924.616	858.751	2148670.412	598.412
kin_afterCID_81	LT02B2_cell30	6183.818	2973.579	3526.966	10739.456	470.594	5327.299	2502.986	1191.709	791.134	2936.764	863.616	2148677.365	605.365
kin_afterCID_82	LT02B2_cell30	6264.826	2973.579	3571.256	10870.278	475.019	5389.251	2498.560	1196.890	793.173	2946.436	864.272	2148685.350	613.350
kin_afterCID_83	LT02B2_cell30	6255.930	2973.579	3566.049	10946.205	477.835	5357.929	2495.744	1189.780	788.391	2939.002	854.873	2148694.412	622.412
kin_afterCID_84	LT02B2_cell30	6194.366	2973.579	3532.014	10792.241	478.103	5313.468	2495.476	1184.628	786.000	2908.472	854.360	2148700.099	628.099
kin_afterCID_85	LT02B2_cell30	6263.637	2973.579	3570.544	10917.370	485.792	5354.899	2487.787	1205.400	796.363	2959.515	862.872	2148709.193	637.193
kin_afterCID_86	LT02B2_cell30	6303.868	2973.579	3591.890	11067.051	481.054	5384.580	2492.525	1199.472	793.306	2961.365	859.429	2148714.896	642.896
kin_afterCID_87	LT02B2_cell30	6260.101	2973.579	3567.444	11012.796	479.400	5346.598	2494.179	1197.002	792.417	2952.654	859.552	2148723.973	651.973
kin_afterCID_88	LT02B2_cell30	6230.474	2973.579	3552.500	10993.332	481.300	5310.688	2492.280	1198.652	793.436	2950.576	860.327	2148729.645	657.645
kin_afterCID_89	LT02B2_cell30	6180.872	2973.579	3524.550	10949.211	478.170	5267.163	2495.409	1191.045	792.598	2935.215	856.827	2148737.598	665.598
kin_afterCID_90	LT02B2_cell30	6215.319	2973.579	3545.011	11052.581	480.741	5282.459	2492.838	1200.369	796.481	2951.810	862.606	2148746.691	674.691
kin_afterCID_91	LT02B2_cell30	6182.829	2973.579	3525.483	11013.373	478.148	5257.251	2495.431	1185.851	783.731	2926.961	852.238	2148753.472	681.472
kin_afterCID_92	LT02B2_cell30	6276.918	2973.579	3578.409	11160.267	478.729	5339.867	2494.850	1203.804	796.210	2955.626	867.652	2148761.441	689.441
kin_afterCID_93	LT02B2_cell30	6117.603	2973.579	3493.090	10907.503	475.131	5206.706	2498.448	1195.874	793.650	2942.696	863.681	2148767.128	695.128
kin_afterCID_94	LT02B2_cell30	6284.407	2973.579	3579.082	11261.107	481.501	5322.847	2492.078	1194.520	790.802	2932.486	858.723	2148775.081	703.081
kin_afterCID_95	LT02B2_cell30	6241.505	2973.579	3559.458	11229.151	477.321	5287.794	2496.258	1184.203	783.923	2915.313	853.190	2148783.018	711.018
kin_afterCID_96	LT02B2_cell30	6159.112	2973.579	3513.207	11026.149	480.987	5219.937	2492.592	1203.842	795.485	2950.572	866.782	2148792.112	720.112
kin_afterCID_97	LT02B2_cell30	6223.121	2973.579	3548.366	11210.680	476.896	5270.438	2496.683	1201.211	794.013	2947.677	867.615	2148797.815	725.815
kin_afterCID_98	LT02B2_cell30	6213.059	2973.579	3543.585	11223.143	477.679	5254.202	2495.900	1200.997	796.759	2946.322	866.968	2148804.611	732.611
kin_afterCID_99	LT02B2_cell30	6214.157	2973.579	3543.729	11173.014	477.031	5266.639	2496.549	1199.981	792.580	2948.211	865.936	2148812.580	740.580
kin_afterCID_100	LT02B2_cell30	6153.453	2973.579	3509.463	11101.394	470.705	5222.914	2502.874	1184.445	785.315	2907.722	860.356	2148821.658	749.658
kin_afterCID_101	LT02B2_cell30	6201.096	2973.579	3536.780	11223.781	472.672	5251.807	2500.907	1186.741	788.664	2905.655	861.866	2148827.345	755.345
kin_afterCID_102	LT02B2_cell30	6223.415	2973.579	3549.243	11271.925	479.154	5253.647	2494.425	1203.064	795.820	2947.029	868.066	2148835.298	763.298
kin_afterCID_103	LT02B2_cell30	6144.017	2973.579	3505.031	11122.257	474.483	5198.841	2499.096	1190.613	787.498	2911.348	863.911	2148842.110	770.110
kin_afterCID_104	LT02B2_cell30	6207.088	2973.579	3539.476	11245.144	475.354	5248.463	2498.225	1191.990	787.343	2920.034	863.183	2148851.188	779.188
kin_afterCID_105	LT02B2_cell30	6161.603	2973.579	3512.526	11214.782	475.198	5200.158	2498.560	1191.189	787.537	2917.330	862.864	2148858.032	786.032
kin_afterCID_106	LT02B2_cell30	6296.727	2973.579	3588.611	11459.123	480.204	5302.490	2493.375	1200.400	793.909	2919.785	869.260	2148865.953	793.953
kin_afterCID_107	LT02B2_cell30	6178.233	2973.579	3524.283	11285.858	475.332	5206.424	2498.247	1193.471	790.202	2918.227	865.308	2148872.781	800.781
kin_afterCID_108	LT02B2_cell30	6177.560	2973.579	3521.236	11200.686	485.770	5196.744	2487.809	1203.199	795.513	2918.095	868.348	2148880.719	808.719
kin_afterCID_109	LT02B2_cell30	6274.996	2973.579	3575.581	11497.557	474.214	5284.099	2499.365	1187.398	787.663	2894.920	863.423	2148887.546	815.546
kin_afterCID_110	LT02B2_cell30	6242.048	2973.579	3559.407	11414.430	474.237	5260.616	2499.342	1188.981	786.578	2903.708	863.621	2148895.515	823.515
kin_afterCID_111	LT02B2_cell30	6140.145	2973.579	3504.669	11216.617	485.479	5149.622	2488.100	1204.043	797.403	2926.267	868.002	2148902.296	830.296
kin_afterCID_112	LT02B2_cell30	6292.839	2973.579	3586.304	11488.209	485.010	5280.287	2488.569	1189.838	788.670	2883.229	859.804	2148910.296	838.296
kin_afterCID_113	LT02B2_cell30	6182.145	2973.579	3525.981	11329.812	483.982	5181.430	2489.597	1194.187	790.216	2898.111	862.942	2148918.249	846.249
kin_afterCID_114	LT02B2_cell30	6152.923	2973.579	3509.871	11252.110	484.071	5161.414	2489.508	1182.576	783.551	2864.079	855.617	2148925.045	853.045
kin_afterCID_115	LT02B2_cell30	6251.462	2973.579	3563.007	11443.538	482.015	5246.850	2491.654	1183.880	786.155	2876.227	856.476	2148933.014	861.014
kin_afterCID_116	LT02B2_cell30	6131.830	2973.579	3496.582	11267.408	484.160	5133.025	2489.419	1184.344	783.049	2880.361	854.490	2148940.951	868.951
kin_afterCID_117	LT02B2_cell30	6204.926	2973.579	3538.156	11361.585	492.698	5180.823	2480.881	1202.497	795.077	2912.341	862.925	2148947.748	875.748
kin_afterCID_118	LT02B2_cell30	6183.492	2973.579	3525.318	11390.636	489.547	5157.281	2484.032	1198.689	793.813	2908.179	861.787	2148954.607	882.607
kin_afterCID_119	LT02B2_cell30	6221.024	2973.579	3549.054	11438.355	490.910	5189.376	2482.669	1184.975	786.228	2862.555	853.259	2148962.529	890.529
kin_afterCID_120	LT02B2_cell30	6249.580	2973.579	3561.007	11495.477	492.721	5207.698	2480.858	1198.125	790.825	2903.250	859.472	2148970.497	898.497
