# Supplementary material for: Mandipropamid as a chemical inducer of proximity for in vivo applications
Source: Nat Chem Biol. 2021 Dec 21;18(1):64–9. doi: 10.1038/s41589-021-00922-3 (PMC8709788; doi:10.1038/s41589-021-00922-3)
Supplement: Source Data Fig. 2 — Single-cell trajectories, luminescence intensities of luciferase assay and two-color RICS binding efficiencies. [file 41589_2021_922_MOESM21_ESM.zip › Figure_02/Figure_02bcd/Single-Cell Trajectories/ABA_5uM/exp04_ABA_LT02B3_cell25_intensities.csv]

name	cellID	ff_488nm_cell	area_cell	fullframe_488nm	ff_488nm_mito	area_mito	ff_488nm_cyto	area_cyto	ff_561nm_tf_cell	fullframe_561nm	ff_561nm_tf_mito	ff_561nm_tf_cyto	FrameTimeAbs	FrameTimeRel
t0_	LT02B3_cell25	10859.111	5249.884	9829.031	22432.959	542.004	9526.648	4707.880	1364.074	1258.231	4936.851	952.751	2146622.000	-108.000
tend_	LT02B3_cell25	10300.660	5249.884	9320.673	26741.009	522.335	8484.206	4727.549	1355.087	1249.486	4865.658	967.212	2147633.000	903.000
kin_afterCID_1	LT02B3_cell25	11281.828	5249.884	10206.460	23442.528	566.031	9812.240	4683.853	1389.432	1281.039	4999.335	953.185	2146738.696	4.696
kin_afterCID_2	LT02B3_cell25	11164.867	5249.884	10100.986	23146.586	569.004	9708.380	4680.880	1388.563	1280.004	5001.412	949.388	2146745.972	11.972
kin_afterCID_3	LT02B3_cell25	11028.662	5249.884	9978.643	22891.171	563.975	9600.945	4685.909	1383.274	1275.267	5007.194	947.115	2146752.998	18.998
kin_afterCID_4	LT02B3_cell25	11192.566	5249.884	10126.317	23222.920	563.304	9746.575	4686.580	1374.367	1267.217	4979.084	941.098	2146760.639	26.639
kin_afterCID_5	LT02B3_cell25	11105.600	5249.884	10048.021	23112.660	564.735	9658.304	4685.149	1363.906	1258.179	4905.476	937.015	2146767.998	33.998
kin_afterCID_6	LT02B3_cell25	11071.792	5249.884	10017.615	23144.900	558.275	9635.160	4691.609	1369.534	1263.142	4963.609	941.859	2146776.079	42.079
kin_afterCID_7	LT02B3_cell25	11098.851	5249.884	10042.248	23224.307	555.794	9663.161	4694.090	1354.505	1249.565	4914.024	933.047	2146783.569	49.569
kin_afterCID_8	LT02B3_cell25	11079.868	5249.884	10025.002	23019.244	561.985	9648.575	4687.898	1348.196	1243.500	4847.464	928.704	2146790.499	56.499
kin_afterCID_9	LT02B3_cell25	11088.657	5249.884	10033.079	23216.029	558.298	9645.503	4691.586	1362.531	1256.717	4926.165	938.460	2146798.190	64.190
kin_afterCID_10	LT02B3_cell25	11076.293	5249.884	10021.701	23277.426	555.817	9631.577	4694.067	1353.527	1248.364	4919.936	931.235	2146805.695	71.695
kin_afterCID_11	LT02B3_cell25	11055.257	5249.884	10002.977	23202.930	560.242	9604.050	4689.642	1356.433	1250.888	4917.580	931.005	2146812.998	78.998
kin_afterCID_12	LT02B3_cell25	11107.536	5249.884	10050.005	23287.723	563.930	9641.714	4685.954	1363.629	1257.508	4918.213	935.854	2146820.722	86.722
kin_afterCID_13	LT02B3_cell25	10944.591	5249.884	9903.226	23092.600	559.415	9495.743	4690.469	1365.903	1259.501	4938.680	939.791	2146828.101	94.101
kin_afterCID_14	LT02B3_cell25	10984.863	5249.884	9939.530	23057.821	570.166	9513.922	4679.718	1369.130	1262.482	4905.925	938.215	2146835.583	101.583
kin_afterCID_15	LT02B3_cell25	10989.137	5249.884	9943.684	23070.451	567.372	9525.264	4682.512	1362.094	1256.271	4889.920	934.634	2146842.998	108.998
kin_afterCID_16	LT02B3_cell25	10905.591	5249.884	9868.125	22991.689	567.193	9441.657	4682.691	1350.864	1245.880	4859.243	925.909	2146850.831	116.831
kin_afterCID_17	LT02B3_cell25	11051.230	5249.884	9999.257	23246.519	563.192	9585.741	4686.692	1357.856	1252.264	4882.457	934.310	2146858.154	124.154
kin_afterCID_18	LT02B3_cell25	10843.650	5249.884	9812.007	22811.928	564.533	9401.528	4685.395	1362.960	1257.177	4885.299	938.556	2146865.499	131.499
kin_afterCID_19	LT02B3_cell25	10862.201	5249.884	9829.178	23007.572	556.197	9422.988	4693.687	1352.430	1247.473	4897.843	932.302	2146873.556	139.556
kin_afterCID_20	LT02B3_cell25	11040.938	5249.884	9990.562	23395.677	553.783	9583.783	4696.235	1355.030	1249.716	4911.681	935.615	2146880.650	146.650
kin_afterCID_21	LT02B3_cell25	10834.991	5249.884	9804.069	23088.809	556.063	9383.319	4693.821	1355.309	1249.959	4918.156	933.229	2146888.448	154.448
kin_afterCID_22	LT02B3_cell25	11072.020	5249.884	10018.728	23579.890	552.710	9600.236	4697.174	1339.663	1235.818	4879.133	923.178	2146895.499	161.499
kin_afterCID_23	LT02B3_cell25	11005.344	5249.884	9958.281	23617.019	546.474	9540.034	4703.410	1350.788	1246.157	4938.582	933.934	2146903.600	169.600
kin_afterCID_24	LT02B3_cell25	11047.451	5249.884	9996.180	23691.057	548.642	9571.923	4701.242	1340.555	1236.718	4890.311	926.293	2146910.807	176.807
kin_afterCID_25	LT02B3_cell25	11055.584	5249.884	10003.390	23475.631	553.224	9592.615	4696.660	1342.951	1239.133	4847.601	930.135	2146918.233	184.233
kin_afterCID_26	LT02B3_cell25	10971.542	5249.884	9927.982	23427.125	550.229	9513.260	4699.655	1358.749	1253.300	4928.816	940.771	2146925.498	191.498
kin_afterCID_27	LT02B3_cell25	10999.958	5249.884	9953.352	23474.989	554.722	9526.065	4695.162	1351.750	1246.832	4885.240	934.277	2146932.999	198.999
kin_afterCID_28	LT02B3_cell25	11037.986	5249.884	9987.495	23656.809	559.125	9533.860	4690.759	1349.282	1244.442	4870.135	929.606	2146940.622	206.622
kin_afterCID_29	LT02B3_cell25	11027.060	5249.884	9978.341	23634.608	552.710	9543.548	4697.174	1342.386	1238.141	4858.107	928.696	2146948.269	214.269
kin_afterCID_30	LT02B3_cell25	10976.866	5249.884	9933.692	23636.349	547.189	9503.853	4702.695	1348.164	1243.786	4903.199	934.512	2146955.672	221.672
kin_afterCID_31	LT02B3_cell25	11037.939	5249.884	9988.380	23754.613	548.709	9553.681	4701.175	1359.441	1253.792	4941.704	941.328	2146962.998	228.998
kin_afterCID_32	LT02B3_cell25	10864.888	5249.884	9831.445	23496.768	551.011	9383.616	4698.873	1356.472	1251.057	4936.829	936.623	2146970.895	236.895
kin_afterCID_33	LT02B3_cell25	11043.370	5249.884	9992.632	23855.419	546.385	9555.051	4703.499	1348.933	1244.553	4900.369	936.379	2146978.595	244.595
kin_afterCID_34	LT02B3_cell25	11048.665	5249.884	9997.274	23825.903	550.587	9551.638	4699.297	1351.047	1246.878	4874.442	938.233	2146985.996	251.996
kin_afterCID_35	LT02B3_cell25	11016.990	5249.884	9968.234	23816.970	549.849	9519.542	4700.035	1350.789	1246.214	4872.462	938.794	2146993.056	259.056
kin_afterCID_36	LT02B3_cell25	10929.919	5249.884	9889.590	23892.353	551.302	9408.989	4698.582	1346.815	1242.157	4851.739	935.569	2147000.988	266.988
kin_afterCID_37	LT02B3_cell25	10974.903	5249.884	9931.067	23985.290	545.290	9466.925	4704.594	1339.917	1235.817	4847.993	933.311	2147008.164	274.164
kin_afterCID_38	LT02B3_cell25	10847.978	5249.884	9815.357	23603.236	549.894	9355.626	4699.990	1355.924	1250.675	4878.316	943.808	2147016.003	282.003
kin_afterCID_39	LT02B3_cell25	10841.653	5249.884	9810.271	23617.387	557.337	9324.272	4692.547	1345.104	1240.826	4810.073	933.568	2147023.194	289.194
kin_afterCID_40	LT02B3_cell25	10871.351	5249.884	9837.024	23651.025	555.772	9358.267	4694.112	1354.340	1249.069	4844.285	941.139	2147031.095	297.095
kin_afterCID_41	LT02B3_cell25	10878.461	5249.884	9843.115	23803.474	551.324	9361.853	4698.560	1341.375	1237.359	4810.390	934.325	2147037.999	303.999
kin_afterCID_42	LT02B3_cell25	10894.413	5249.884	9858.173	24037.498	551.056	9353.056	4698.828	1355.460	1250.498	4886.568	941.348	2147045.499	311.499
kin_afterCID_43	LT02B3_cell25	10794.459	5249.884	9767.650	23825.680	550.944	9266.566	4698.940	1350.265	1245.480	4844.637	940.554	2147052.999	318.999
kin_afterCID_44	LT02B3_cell25	10773.210	5249.884	9748.267	23673.139	549.201	9265.981	4700.728	1352.558	1247.366	4845.161	944.500	2147060.532	326.532
kin_afterCID_45	LT02B3_cell25	10886.438	5249.884	9850.216	23884.637	555.370	9348.727	4694.514	1353.493	1248.717	4840.911	940.925	2147067.998	333.998
kin_afterCID_46	LT02B3_cell25	10903.302	5249.884	9865.723	23933.581	559.795	9347.892	4690.178	1355.486	1250.115	4868.524	936.177	2147075.834	341.834
kin_afterCID_47	LT02B3_cell25	10851.515	5249.884	9819.378	24046.059	551.168	9303.771	4698.716	1348.113	1243.497	4883.163	933.445	2147082.998	348.998
kin_afterCID_48	LT02B3_cell25	10846.673	5249.884	9814.459	24095.077	555.705	9278.304	4694.179	1350.803	1245.730	4862.905	935.035	2147090.547	356.547
kin_afterCID_49	LT02B3_cell25	10767.030	5249.884	9742.490	24030.943	552.397	9207.271	4697.487	1357.415	1252.064	4917.692	938.747	2147098.508	364.508
kin_afterCID_50	LT02B3_cell25	10898.125	5249.884	9860.590	24392.219	553.224	9308.643	4696.660	1356.569	1251.723	4911.798	937.795	2147105.498	371.498
kin_afterCID_51	LT02B3_cell25	10912.196	5249.884	9873.995	24453.421	550.497	9325.945	4699.387	1356.876	1251.242	4907.516	940.945	2147112.999	378.999
kin_afterCID_52	LT02B3_cell25	10700.927	5249.884	9682.729	24020.621	545.915	9155.120	4703.969	1348.048	1243.462	4892.635	936.684	2147120.620	386.620
kin_afterCID_53	LT02B3_cell25	10885.610	5249.884	9849.761	24581.343	544.507	9300.737	4705.377	1341.484	1237.472	4872.657	932.856	2147128.526	394.526
kin_afterCID_54	LT02B3_cell25	10779.096	5249.884	9753.475	24309.015	545.200	9211.187	4704.684	1352.957	1248.209	4901.038	941.789	2147135.508	401.508
kin_afterCID_55	LT02B3_cell25	10704.454	5249.884	9685.502	24144.465	547.033	9141.120	4702.851	1353.588	1248.781	4877.277	943.714	2147143.336	409.336
kin_afterCID_56	LT02B3_cell25	10884.142	5249.884	9848.622	24575.699	550.162	9281.372	4699.722	1353.139	1248.061	4872.740	941.125	2147150.498	416.498
kin_afterCID_57	LT02B3_cell25	10859.311	5249.884	9825.697	24590.613	550.520	9250.721	4699.364	1353.848	1249.154	4872.131	941.689	2147158.454	424.454
kin_afterCID_58	LT02B3_cell25	10732.446	5249.884	9711.132	24401.345	546.720	9143.503	4703.164	1335.569	1231.795	4841.570	928.014	2147165.498	431.498
kin_afterCID_59	LT02B3_cell25	10673.462	5249.884	9657.600	24293.841	549.044	9082.641	4700.840	1346.020	1241.854	4849.942	936.772	2147173.180	439.180
kin_afterCID_60	LT02B3_cell25	10768.037	5249.884	9743.364	24695.149	549.894	9138.580	4699.990	1357.370	1252.363	4901.048	942.764	2147180.498	446.498
kin_afterCID_61	LT02B3_cell25	10731.985	5249.884	9710.359	24623.155	554.006	9093.145	4695.878	1347.552	1243.369	4827.612	936.984	2147188.492	454.492
kin_afterCID_62	LT02B3_cell25	10897.528	5249.884	9860.065	25050.705	550.251	9240.418	4699.633	1336.798	1233.095	4816.085	929.429	2147195.719	461.719
kin_afterCID_63	LT02B3_cell25	10707.593	5249.884	9688.791	24676.183	549.156	9075.731	4700.728	1344.028	1239.713	4838.747	935.762	2147203.093	469.093
kin_afterCID_64	LT02B3_cell25	10714.829	5249.884	9694.649	24675.695	550.408	9079.717	4699.476	1339.552	1235.637	4805.595	933.605	2147210.498	476.498
kin_afterCID_65	LT02B3_cell25	10743.118	5249.884	9720.849	24909.296	549.558	9086.819	4700.325	1339.601	1235.866	4832.825	931.176	2147218.127	484.127
kin_afterCID_66	LT02B3_cell25	10858.419	5249.884	9824.376	25231.377	547.435	9185.192	4702.449	1340.060	1236.124	4829.472	933.841	2147225.815	491.815
kin_afterCID_67	LT02B3_cell25	10791.424	5249.884	9764.535	25010.760	552.866	9117.725	4697.018	1355.756	1250.060	4873.345	941.715	2147233.294	499.294
kin_afterCID_68	LT02B3_cell25	10827.940	5249.884	9796.793	25230.319	543.412	9165.033	4706.472	1345.563	1240.980	4874.045	938.163	2147240.499	506.499
kin_afterCID_69	LT02B3_cell25	10786.617	5249.884	9759.586	25210.969	547.949	9105.647	4701.935	1362.054	1256.223	4908.980	948.706	2147248.119	514.119
kin_afterCID_70	LT02B3_cell25	10805.484	5249.884	9776.963	25425.121	537.780	9136.985	4712.104	1347.372	1242.752	4910.173	940.760	2147256.049	522.049
kin_afterCID_71	LT02B3_cell25	10648.436	5249.884	9635.057	25116.151	537.891	8996.892	4711.993	1362.447	1256.328	4976.738	949.863	2147262.998	528.998
kin_afterCID_72	LT02B3_cell25	10705.605	5249.884	9686.665	25248.214	534.852	9055.958	4715.032	1338.602	1234.706	4882.701	936.576	2147270.499	536.499
kin_afterCID_73	LT02B3_cell25	10779.076	5249.884	9752.631	25291.069	542.809	9105.588	4707.075	1340.831	1237.065	4833.229	938.096	2147278.558	544.558
kin_afterCID_74	LT02B3_cell25	10754.346	5249.884	9730.873	25316.297	541.691	9078.952	4708.193	1361.626	1255.884	4930.421	951.026	2147285.499	551.499
kin_afterCID_75	LT02B3_cell25	10751.224	5249.884	9727.884	25376.991	539.545	9075.916	4710.339	1347.347	1242.764	4873.748	943.416	2147292.999	558.999
kin_afterCID_76	LT02B3_cell25	10825.678	5249.884	9795.145	25665.622	542.362	9115.943	4707.522	1353.119	1247.931	4884.495	946.264	2147300.498	566.498
kin_afterCID_77	LT02B3_cell25	10763.299	5249.884	9738.687	25600.341	539.903	9062.536	4709.981	1350.115	1245.585	4883.074	945.133	2147308.424	574.424
kin_afterCID_78	LT02B3_cell25	10614.847	5249.884	9604.977	25206.956	542.987	8931.501	4706.897	1343.075	1239.106	4825.863	941.301	2147315.498	581.498
kin_afterCID_79	LT02B3_cell25	10726.884	5249.884	9706.048	25376.672	547.033	9022.829	4702.851	1352.410	1247.477	4820.125	949.048	2147323.349	589.349
kin_afterCID_80	LT02B3_cell25	10592.628	5249.884	9584.166	24969.479	552.106	8902.988	4697.777	1349.901	1244.874	4783.656	946.349	2147330.646	596.646
kin_afterCID_81	LT02B3_cell25	10719.434	5249.884	9699.502	25308.236	551.324	9007.599	4698.560	1350.383	1245.528	4783.590	947.534	2147337.998	603.998
kin_afterCID_82	LT02B3_cell25	10713.457	5249.884	9693.837	25349.536	554.722	8984.242	4695.162	1360.816	1254.741	4825.213	951.506	2147345.498	611.498
kin_afterCID_83	LT02B3_cell25	10717.291	5249.884	9697.001	25482.319	552.263	8981.481	4697.621	1347.749	1243.401	4761.453	946.426	2147353.217	619.217
kin_afterCID_84	LT02B3_cell25	10753.969	5249.884	9730.479	25566.857	556.286	8998.343	4693.598	1355.804	1250.019	4805.999	946.886	2147361.001	627.001
kin_afterCID_85	LT02B3_cell25	10675.840	5249.884	9659.725	25600.276	548.486	8934.690	4701.398	1352.295	1247.317	4809.952	948.909	2147367.999	633.999
kin_afterCID_86	LT02B3_cell25	10729.812	5249.884	9708.478	25739.013	549.983	8973.433	4699.901	1352.101	1246.640	4809.458	947.521	2147375.871	641.871
kin_afterCID_87	LT02B3_cell25	10580.388	5249.884	9573.941	25443.578	547.636	8849.091	4702.426	1359.090	1253.312	4834.098	954.376	2147382.999	648.999
kin_afterCID_88	LT02B3_cell25	10687.888	5249.884	9671.116	25718.394	550.698	8926.460	4699.186	1362.927	1256.717	4845.589	954.793	2147390.753	656.753
kin_afterCID_89	LT02B3_cell25	10570.965	5249.884	9565.223	25556.446	551.190	8813.062	4698.694	1364.633	1258.146	4857.116	954.940	2147397.999	663.999
kin_afterCID_90	LT02B3_cell25	10739.692	5249.884	9717.496	26071.981	547.145	8955.842	4702.739	1361.566	1255.962	4852.984	955.354	2147405.823	671.823
kin_afterCID_91	LT02B3_cell25	10684.399	5249.884	9667.809	25926.262	547.547	8909.614	4702.337	1345.839	1241.509	4771.350	946.967	2147412.999	678.999
kin_afterCID_92	LT02B3_cell25	10586.735	5249.884	9579.156	25690.281	551.280	8814.661	4698.604	1369.085	1262.607	4850.707	960.592	2147420.750	686.750
kin_afterCID_93	LT02B3_cell25	10690.010	5249.884	9672.502	25922.054	550.810	8904.559	4699.074	1356.501	1250.822	4793.727	953.601	2147427.998	693.998
kin_afterCID_94	LT02B3_cell25	10656.227	5249.884	9641.724	26100.769	543.546	8872.500	4706.338	1348.568	1244.023	4796.751	950.329	2147435.897	701.897
kin_afterCID_95	LT02B3_cell25	10528.688	5249.884	9527.283	25780.584	549.603	8745.212	4700.325	1355.040	1249.372	4810.573	950.983	2147443.006	709.006
kin_afterCID_96	LT02B3_cell25	10496.603	5249.884	9498.020	25938.911	549.380	8691.756	4700.504	1351.875	1246.942	4805.179	948.264	2147450.500	716.500
kin_afterCID_97	LT02B3_cell25	10634.066	5249.884	9621.947	26184.981	553.001	8803.136	4696.883	1359.183	1253.217	4823.760	951.272	2147458.474	724.474
kin_afterCID_98	LT02B3_cell25	10585.451	5249.884	9577.907	26246.720	545.401	8769.805	4704.483	1361.278	1255.267	4887.615	952.462	2147465.499	731.499
kin_afterCID_99	LT02B3_cell25	10561.107	5249.884	9556.133	26127.754	546.809	8751.230	4703.075	1351.101	1246.473	4820.970	947.672	2147472.999	738.999
kin_afterCID_100	LT02B3_cell25	10629.066	5249.884	9617.584	26382.210	553.649	8771.896	4696.235	1364.577	1258.450	4859.615	952.540	2147480.499	746.499
kin_afterCID_101	LT02B3_cell25	10688.993	5249.884	9671.356	26770.822	543.613	8831.409	4706.271	1362.928	1256.903	4904.107	953.893	2147488.198	754.198
kin_afterCID_102	LT02B3_cell25	10685.748	5249.884	9668.450	26710.184	545.647	8827.064	4704.237	1349.100	1244.165	4840.281	944.156	2147495.498	761.498
kin_afterCID_103	LT02B3_cell25	10683.076	5249.884	9665.745	26639.566	549.089	8819.235	4700.795	1355.694	1250.291	4844.691	948.152	2147502.998	768.998
kin_afterCID_104	LT02B3_cell25	10540.073	5249.884	9536.935	26259.408	552.017	8692.992	4697.867	1352.883	1247.575	4819.110	945.588	2147510.574	776.574
kin_afterCID_105	LT02B3_cell25	10510.556	5249.884	9510.382	26358.515	550.162	8655.351	4699.722	1346.322	1241.427	4815.681	940.190	2147517.999	783.999
kin_afterCID_106	LT02B3_cell25	10597.366	5249.884	9588.548	26562.060	544.239	8750.943	4705.645	1350.138	1245.416	4805.472	950.506	2147525.813	791.813
kin_afterCID_107	LT02B3_cell25	10448.568	5249.884	9454.081	26365.261	542.652	8613.683	4707.232	1358.422	1252.412	4892.597	951.000	2147532.998	798.998
kin_afterCID_108	LT02B3_cell25	10565.235	5249.884	9559.529	26631.516	541.043	8719.229	4708.841	1343.449	1239.150	4812.652	944.840	2147540.892	806.892
kin_afterCID_109	LT02B3_cell25	10498.816	5249.884	9499.315	26400.718	547.592	8647.007	4702.292	1360.809	1254.615	4858.902	953.449	2147547.998	813.998
kin_afterCID_110	LT02B3_cell25	10632.957	5249.884	9620.740	26659.375	548.262	8764.096	4701.622	1346.743	1241.856	4796.203	944.497	2147555.499	821.499
kin_afterCID_111	LT02B3_cell25	10596.511	5249.884	9587.867	27016.171	542.719	8703.384	4707.165	1349.162	1244.447	4852.343	945.258	2147562.998	828.998
kin_afterCID_112	LT02B3_cell25	10567.571	5249.884	9561.430	26952.944	543.524	8675.272	4706.360	1344.091	1239.255	4828.752	941.657	2147570.635	836.635
kin_afterCID_113	LT02B3_cell25	10633.441	5249.884	9621.011	27108.085	541.311	8739.468	4708.573	1356.309	1250.870	4879.444	951.280	2147577.999	843.999
kin_afterCID_114	LT02B3_cell25	10672.610	5249.884	9656.430	26998.881	550.229	8761.153	4699.655	1369.460	1262.739	4863.416	960.392	2147586.052	852.052
kin_afterCID_115	LT02B3_cell25	10450.307	5249.884	9455.854	26673.086	540.082	8590.010	4709.802	1347.407	1242.251	4822.305	948.934	2147592.998	858.998
kin_afterCID_116	LT02B3_cell25	10463.867	5249.884	9467.404	26698.378	545.446	8581.592	4704.438	1354.345	1249.073	4808.771	953.829	2147600.857	866.857
kin_afterCID_117	LT02B3_cell25	10531.983	5249.884	9529.546	26883.822	544.306	8640.525	4705.578	1357.480	1251.907	4811.541	957.940	2147607.999	873.999
kin_afterCID_118	LT02B3_cell25	10569.940	5249.884	9563.310	27097.572	546.273	8650.436	4703.611	1355.146	1249.298	4835.815	950.904	2147615.499	881.499
kin_afterCID_119	LT02B3_cell25	10415.970	5249.884	9424.233	26748.872	544.775	8524.885	4705.109	1358.971	1253.043	4836.688	956.308	2147623.600	889.600
kin_afterCID_120	LT02B3_cell25	10562.031	5249.884	9556.630	27142.953	540.618	8658.560	4709.266	1349.027	1244.166	4812.143	951.466	2147630.778	896.778
