# Supplementary material for: Mandipropamid as a chemical inducer of proximity for in vivo applications
Source: Nat Chem Biol. 2021 Dec 21;18(1):64–9. doi: 10.1038/s41589-021-00922-3 (PMC8709788; doi:10.1038/s41589-021-00922-3)
Supplement: Source Data Fig. 2 — Single-cell trajectories, luminescence intensities of luciferase assay and two-color RICS binding efficiencies. [file 41589_2021_922_MOESM21_ESM.zip › Figure_02/Figure_02bcd/Single-Cell Trajectories/ABA_5uM/exp04_ABA_LT02B4_cell23_intensities.csv]

name	cellID	ff_488nm_cell	area_cell	fullframe_488nm	ff_488nm_mito	area_mito	ff_488nm_cyto	area_cyto	ff_561nm_tf_cell	fullframe_561nm	ff_561nm_tf_mito	ff_561nm_tf_cyto	FrameTimeAbs	FrameTimeRel
t0_	LT02B4_cell23	4370.163	2831.898	2519.893	5725.724	292.235	4214.181	2539.663	692.630	525.708	1808.908	564.182	2145568.000	-46.000
tend_	LT02B4_cell23	4151.975	2831.898	2402.055	7813.082	304.237	3711.313	2527.661	672.595	513.954	1655.887	554.243	2146570.000	956.000
kin_afterCID_1	LT02B4_cell23	4580.409	2831.898	2628.977	5870.280	328.399	4411.209	2503.500	698.429	529.136	1800.276	553.893	2145622.080	4.080
kin_afterCID_2	LT02B4_cell23	4585.614	2831.898	2630.667	5841.044	330.835	4419.548	2501.063	698.489	529.216	1798.668	552.960	2145629.500	11.500
kin_afterCID_3	LT02B4_cell23	4560.008	2831.898	2619.845	5852.206	323.817	4393.173	2508.081	702.588	532.614	1816.019	558.834	2145637.010	19.010
kin_afterCID_4	LT02B4_cell23	4570.545	2831.898	2625.141	5895.983	327.437	4397.255	2504.461	699.425	529.172	1821.503	552.723	2145644.509	26.509
kin_afterCID_5	LT02B4_cell23	4499.915	2831.898	2587.731	5774.744	325.247	4334.501	2506.651	699.364	530.566	1812.727	554.901	2145652.440	34.440
kin_afterCID_6	LT02B4_cell23	4486.937	2831.898	2579.751	5784.647	319.257	4322.050	2512.641	691.176	524.516	1801.589	550.086	2145659.499	41.499
kin_afterCID_7	LT02B4_cell23	4465.042	2831.898	2570.285	5807.057	318.631	4294.902	2513.267	697.913	530.527	1822.121	555.386	2145667.019	49.019
kin_afterCID_8	LT02B4_cell23	4470.093	2831.898	2572.187	5817.386	316.352	4300.487	2515.681	686.164	521.635	1782.360	548.370	2145674.510	56.510
kin_afterCID_9	LT02B4_cell23	4470.129	2831.898	2570.537	5808.977	314.698	4302.747	2517.201	687.502	525.968	1777.057	551.288	2145682.019	64.019
kin_afterCID_10	LT02B4_cell23	4508.783	2831.898	2591.631	5898.703	313.893	4335.516	2518.005	692.557	527.624	1789.592	555.801	2145690.039	72.039
kin_afterCID_11	LT02B4_cell23	4497.549	2831.898	2586.919	5902.111	310.987	4324.278	2520.911	694.642	528.867	1808.895	557.184	2145697.019	79.019
kin_afterCID_12	LT02B4_cell23	4468.508	2831.898	2572.937	5925.913	309.602	4289.617	2522.296	689.920	523.759	1816.176	551.677	2145704.510	86.510
kin_afterCID_13	LT02B4_cell23	4416.966	2831.898	2540.112	5866.384	312.328	4237.236	2519.614	681.186	519.782	1768.273	546.433	2145712.011	94.011
kin_afterCID_14	LT02B4_cell23	4528.592	2831.898	2603.627	5993.264	307.881	4349.931	2524.017	683.457	520.111	1774.323	550.392	2145719.519	101.519
kin_afterCID_15	LT02B4_cell23	4416.138	2831.898	2541.675	5862.213	308.573	4239.300	2523.325	679.868	518.344	1757.603	548.073	2145727.009	109.009
kin_afterCID_16	LT02B4_cell23	4426.543	2831.898	2548.341	5896.620	306.651	4248.026	2525.247	684.715	523.776	1770.462	552.868	2145734.509	116.509
kin_afterCID_17	LT02B4_cell23	4477.987	2831.898	2575.687	6031.971	304.215	4290.960	2527.683	680.941	519.793	1781.258	548.514	2145742.009	124.009
kin_afterCID_18	LT02B4_cell23	4488.003	2831.898	2581.139	6033.753	303.656	4302.349	2528.242	678.916	517.880	1775.154	547.251	2145749.519	131.519
kin_afterCID_19	LT02B4_cell23	4440.997	2831.898	2553.170	5999.241	303.723	4253.361	2528.488	680.363	516.759	1801.979	545.639	2145757.019	139.019
kin_afterCID_20	LT02B4_cell23	4367.640	2831.898	2514.175	5929.298	296.996	4184.672	2534.902	678.883	514.699	1800.235	547.502	2145764.509	146.509
kin_afterCID_21	LT02B4_cell23	4416.454	2831.898	2539.460	6022.324	303.478	4223.707	2528.421	681.728	520.202	1794.452	548.171	2145772.009	154.009
kin_afterCID_22	LT02B4_cell23	4407.663	2831.898	2535.676	6019.928	302.293	4214.994	2529.605	684.963	521.415	1815.935	549.809	2145779.519	161.519
kin_afterCID_23	LT02B4_cell23	4417.449	2831.898	2541.118	6069.625	296.884	4223.957	2535.014	680.420	519.667	1803.275	548.919	2145787.008	169.008
kin_afterCID_24	LT02B4_cell23	4421.836	2831.898	2545.279	6110.443	300.930	4221.063	2530.969	683.607	521.760	1810.166	549.660	2145794.508	176.508
kin_afterCID_25	LT02B4_cell23	4425.856	2831.898	2546.550	6144.764	300.773	4221.599	2531.125	681.414	519.463	1820.227	546.089	2145802.018	184.018
kin_afterCID_26	LT02B4_cell23	4446.584	2831.898	2556.422	6247.626	293.800	4238.102	2538.098	679.067	518.694	1826.087	546.293	2145809.508	191.508
kin_afterCID_27	LT02B4_cell23	4450.932	2831.898	2560.668	6280.650	295.901	4237.386	2536.042	680.648	520.816	1836.560	545.780	2145817.008	199.008
kin_afterCID_28	LT02B4_cell23	4455.982	2831.898	2563.288	6326.643	299.499	4234.370	2532.667	680.424	518.984	1836.191	543.759	2145824.518	206.518
kin_afterCID_29	LT02B4_cell23	4392.871	2831.898	2528.587	6258.883	287.676	4181.881	2544.223	676.100	517.122	1823.887	546.319	2145832.019	214.019
kin_afterCID_30	LT02B4_cell23	4422.154	2831.898	2542.363	6299.506	294.090	4204.600	2537.808	683.752	521.891	1827.721	551.184	2145839.518	221.518
kin_afterCID_31	LT02B4_cell23	4433.450	2831.898	2551.905	6337.151	297.845	4209.695	2534.053	684.123	522.033	1822.294	550.346	2145847.008	229.008
kin_afterCID_32	LT02B4_cell23	4419.139	2831.898	2541.767	6366.689	295.610	4192.148	2536.288	676.676	517.223	1802.828	545.421	2145854.508	236.508
kin_afterCID_33	LT02B4_cell23	4450.331	2831.898	2559.702	6406.955	302.919	4215.968	2528.979	676.802	517.053	1783.320	544.264	2145862.018	244.018
kin_afterCID_34	LT02B4_cell23	4449.148	2831.898	2558.337	6427.264	304.573	4210.762	2527.325	681.041	520.329	1780.189	548.581	2145869.507	251.507
kin_afterCID_35	LT02B4_cell23	4444.832	2831.898	2558.999	6438.358	299.320	4208.980	2532.757	675.788	516.574	1762.266	547.392	2145877.008	259.008
kin_afterCID_36	LT02B4_cell23	4437.637	2831.898	2553.806	6468.829	301.086	4195.990	2530.812	680.978	519.642	1769.045	551.533	2145884.508	266.508
kin_afterCID_37	LT02B4_cell23	4369.285	2831.898	2514.126	6404.309	297.756	4130.175	2534.142	675.365	514.737	1771.420	546.581	2145892.008	274.008
kin_afterCID_38	LT02B4_cell23	4371.755	2831.898	2517.115	6458.162	294.470	4129.626	2537.428	676.171	516.154	1772.018	548.997	2145899.517	281.517
kin_afterCID_39	LT02B4_cell23	4408.255	2831.898	2536.291	6548.592	293.576	4160.708	2538.322	681.888	520.835	1779.328	554.961	2145907.007	289.007
kin_afterCID_40	LT02B4_cell23	4408.063	2831.898	2536.646	6546.036	292.839	4161.483	2539.059	675.391	515.891	1757.490	550.589	2145914.757	296.757
kin_afterCID_41	LT02B4_cell23	4368.895	2831.898	2514.113	6569.163	293.241	4114.742	2538.657	672.452	515.048	1755.238	547.379	2145922.117	304.117
kin_afterCID_42	LT02B4_cell23	4384.165	2831.898	2522.781	6597.282	290.894	4130.807	2541.004	679.241	517.570	1775.162	553.780	2145929.687	311.687
kin_afterCID_43	LT02B4_cell23	4374.977	2831.898	2517.269	6609.901	287.117	4122.820	2544.781	678.521	521.394	1759.154	556.598	2145937.007	319.007
kin_afterCID_44	LT02B4_cell23	4356.526	2831.898	2507.373	6555.629	291.475	4104.212	2540.423	681.133	521.087	1765.877	556.675	2145944.507	326.507
kin_afterCID_45	LT02B4_cell23	4334.615	2831.898	2496.074	6500.912	297.622	4080.208	2534.276	672.287	513.937	1728.438	548.254	2145952.007	334.007
kin_afterCID_46	LT02B4_cell23	4327.706	2831.898	2492.192	6549.818	300.818	4063.608	2531.080	673.947	514.835	1746.819	546.436	2145959.507	341.507
kin_afterCID_47	LT02B4_cell23	4395.066	2831.898	2530.556	6634.519	305.735	4124.031	2526.163	673.204	513.390	1734.951	544.703	2145967.017	349.017
kin_afterCID_48	LT02B4_cell23	4362.207	2831.898	2512.088	6643.250	300.170	4091.760	2531.728	678.397	520.943	1736.606	552.933	2145974.507	356.507
kin_afterCID_49	LT02B4_cell23	4356.512	2831.898	2509.765	6633.461	305.601	4081.074	2526.297	680.540	518.986	1749.464	551.234	2145982.017	364.017
kin_afterCID_50	LT02B4_cell23	4425.226	2831.898	2543.633	6808.936	295.543	4147.470	2536.355	679.627	519.255	1752.771	554.582	2145989.507	371.507
kin_afterCID_51	LT02B4_cell23	4378.134	2831.898	2519.399	6729.677	295.722	4103.940	2536.176	671.957	514.404	1734.539	548.058	2145997.578	379.578
kin_afterCID_52	LT02B4_cell23	4304.960	2831.898	2479.309	6673.097	300.348	4023.999	2531.550	671.188	513.439	1732.614	545.258	2146004.507	386.507
kin_afterCID_53	LT02B4_cell23	4362.882	2831.898	2511.001	6765.011	302.427	4075.681	2529.471	677.767	517.520	1749.902	549.581	2146012.017	394.017
kin_afterCID_54	LT02B4_cell23	4320.470	2831.898	2488.025	6718.780	306.338	4029.566	2525.560	681.199	519.549	1749.762	551.587	2146019.506	401.506
kin_afterCID_55	LT02B4_cell23	4333.729	2831.898	2494.899	6767.001	300.706	4044.656	2531.192	672.103	514.061	1720.122	547.598	2146027.007	409.007
kin_afterCID_56	LT02B4_cell23	4359.050	2831.898	2508.249	6820.083	306.249	4060.637	2525.649	677.639	516.817	1728.134	550.261	2146034.507	416.507
kin_afterCID_57	LT02B4_cell23	4381.056	2831.898	2520.089	6901.393	305.333	4076.476	2526.565	673.466	516.191	1695.153	549.996	2146042.017	424.017
kin_afterCID_58	LT02B4_cell23	4404.508	2831.898	2533.955	6940.902	306.338	4096.856	2525.560	675.912	518.719	1696.460	552.125	2146049.507	431.507
kin_afterCID_59	LT02B4_cell23	4389.559	2831.898	2527.363	6911.413	305.578	4084.521	2526.320	673.122	513.511	1686.806	550.509	2146057.016	439.016
kin_afterCID_60	LT02B4_cell23	4402.133	2831.898	2533.225	6995.115	302.405	4092.138	2529.493	669.401	512.047	1680.244	548.553	2146064.506	446.506
kin_afterCID_61	LT02B4_cell23	4295.804	2831.898	2475.510	6779.878	312.038	3988.198	2519.860	680.486	519.155	1681.677	556.508	2146072.016	454.016
kin_afterCID_62	LT02B4_cell23	4316.758	2831.898	2486.926	6886.596	304.953	4006.513	2527.035	673.764	516.813	1674.760	552.968	2146079.506	461.506
kin_afterCID_63	LT02B4_cell23	4308.026	2831.898	2481.845	6879.073	306.473	3996.017	2525.426	674.338	512.904	1687.537	551.382	2146087.016	469.016
kin_afterCID_64	LT02B4_cell23	4318.282	2831.898	2486.428	6964.291	302.069	4002.341	2529.829	673.880	517.667	1681.083	553.617	2146094.516	476.516
kin_afterCID_65	LT02B4_cell23	4359.990	2831.898	2509.351	7093.690	299.834	4036.279	2532.064	677.032	520.681	1695.612	556.416	2146102.005	484.005
kin_afterCID_66	LT02B4_cell23	4329.048	2831.898	2494.822	7071.142	304.953	3998.131	2526.945	675.410	517.912	1693.662	552.527	2146109.516	491.516
kin_afterCID_67	LT02B4_cell23	4351.703	2831.898	2505.297	7126.776	307.054	4014.219	2524.844	675.330	518.053	1696.867	551.098	2146117.016	499.016
kin_afterCID_68	LT02B4_cell23	4329.280	2831.898	2492.599	7101.550	310.898	3987.394	2521.000	675.966	517.496	1699.649	549.722	2146124.506	506.506
kin_afterCID_69	LT02B4_cell23	4289.584	2831.898	2473.226	7076.775	308.350	3949.019	2523.548	679.807	519.504	1716.999	553.073	2146132.016	514.016
kin_afterCID_70	LT02B4_cell23	4329.465	2831.898	2492.101	7177.058	311.636	3977.355	2520.263	672.738	514.656	1702.380	545.421	2146139.506	521.506
kin_afterCID_71	LT02B4_cell23	4336.466	2831.898	2498.435	7242.888	307.389	3982.574	2524.509	677.612	519.589	1715.666	551.217	2146147.016	529.016
kin_afterCID_72	LT02B4_cell23	4317.920	2831.898	2486.956	7285.187	299.723	3966.697	2532.175	671.962	515.127	1715.781	548.410	2146154.506	536.506
kin_afterCID_73	LT02B4_cell23	4342.164	2831.898	2500.705	7313.855	305.176	3983.245	2526.722	676.928	517.257	1730.017	549.736	2146162.015	544.015
kin_afterCID_74	LT02B4_cell23	4284.728	2831.898	2468.366	7287.790	302.271	3925.714	2529.762	678.685	519.629	1724.635	553.712	2146169.505	551.505
kin_afterCID_75	LT02B4_cell23	4382.023	2831.898	2520.730	7455.982	298.046	4020.446	2533.852	675.756	517.203	1718.940	553.050	2146177.015	559.015
kin_afterCID_76	LT02B4_cell23	4332.253	2831.898	2495.075	7378.481	298.672	3973.098	2533.226	668.898	512.627	1689.560	548.560	2146185.104	567.104
kin_afterCID_77	LT02B4_cell23	4314.949	2831.898	2484.013	7379.616	297.957	3954.585	2533.941	671.540	515.350	1695.883	551.091	2146192.006	574.006
kin_afterCID_78	LT02B4_cell23	4334.608	2831.898	2495.110	7371.491	304.036	3969.350	2527.862	670.469	513.532	1681.703	548.844	2146199.506	581.506
kin_afterCID_79	LT02B4_cell23	4350.770	2831.898	2505.704	7419.697	305.355	3979.863	2526.543	677.728	518.147	1699.872	554.193	2146207.015	589.015
kin_afterCID_80	LT02B4_cell23	4379.610	2831.898	2520.211	7509.820	303.321	4004.119	2528.577	672.873	514.864	1686.472	551.285	2146214.505	596.505
kin_afterCID_81	LT02B4_cell23	4384.795	2831.898	2526.336	7517.552	303.947	4008.130	2527.951	677.878	518.548	1695.698	555.501	2146222.015	604.015
kin_afterCID_82	LT02B4_cell23	4379.727	2831.898	2520.562	7532.371	303.478	4001.326	2528.421	675.983	516.815	1690.589	554.203	2146229.505	611.505
kin_afterCID_83	LT02B4_cell23	4288.336	2831.898	2472.469	7417.266	297.823	3920.601	2534.075	668.101	511.056	1676.221	549.620	2146237.005	619.005
kin_afterCID_84	LT02B4_cell23	4315.565	2831.898	2487.270	7449.157	298.694	3946.077	2533.204	669.193	512.701	1670.699	551.104	2146244.515	626.515
kin_afterCID_85	LT02B4_cell23	4346.799	2831.898	2501.485	7537.848	299.186	3969.845	2532.712	674.192	514.110	1692.358	553.918	2146252.005	634.005
kin_afterCID_86	LT02B4_cell23	4314.052	2831.898	2485.434	7476.735	302.963	3935.166	2528.935	672.547	513.801	1685.465	551.201	2146259.505	641.505
kin_afterCID_87	LT02B4_cell23	4335.910	2831.898	2497.054	7559.868	302.248	3950.704	2529.650	673.076	515.240	1679.410	552.837	2146267.005	649.005
kin_afterCID_88	LT02B4_cell23	4349.950	2831.898	2504.876	7569.565	304.126	3962.586	2527.772	669.170	513.805	1653.642	550.724	2146274.501	656.501
kin_afterCID_89	LT02B4_cell23	4337.561	2831.898	2495.898	7561.003	304.237	3949.577	2527.661	681.744	521.792	1684.703	561.024	2146282.223	664.223
kin_afterCID_90	LT02B4_cell23	4303.112	2831.898	2482.284	7505.601	304.617	3917.111	2527.281	673.810	515.345	1665.937	554.227	2146289.502	671.502
kin_afterCID_91	LT02B4_cell23	4306.048	2831.898	2482.499	7600.241	302.852	3911.570	2529.046	672.341	513.979	1676.287	552.119	2146297.002	679.002
kin_afterCID_92	LT02B4_cell23	4270.674	2831.898	2461.641	7480.024	307.702	3879.451	2524.196	673.476	514.781	1662.546	552.907	2146304.502	686.502
kin_afterCID_93	LT02B4_cell23	4232.729	2831.898	2442.825	7432.718	304.237	3847.568	2527.661	668.935	512.330	1643.280	551.660	2146312.315	694.315
kin_afterCID_94	LT02B4_cell23	4293.745	2831.898	2473.219	7526.115	308.819	3898.110	2523.079	673.485	514.681	1653.145	553.577	2146319.500	701.500
kin_afterCID_95	LT02B4_cell23	4318.873	2831.898	2488.319	7564.317	313.446	3914.946	2518.452	678.166	519.250	1659.510	556.028	2146327.134	709.134
kin_afterCID_96	LT02B4_cell23	4326.928	2831.898	2493.844	7596.327	314.988	3917.767	2516.910	667.230	511.776	1631.017	546.613	2146335.102	717.102
kin_afterCID_97	LT02B4_cell23	4278.474	2831.898	2464.682	7479.676	318.721	3872.498	2513.177	673.979	514.196	1644.126	550.945	2146342.002	724.002
kin_afterCID_98	LT02B4_cell23	4281.478	2831.898	2469.396	7577.841	308.462	3878.535	2523.436	671.504	514.615	1632.941	553.979	2146349.501	731.501
kin_afterCID_99	LT02B4_cell23	4326.941	2831.898	2492.170	7703.561	308.797	3913.683	2523.101	672.415	514.580	1643.719	553.539	2146357.331	739.331
kin_afterCID_100	LT02B4_cell23	4323.893	2831.898	2493.118	7759.725	303.209	3911.910	2528.689	666.595	510.190	1640.498	549.817	2146365.101	747.101
kin_afterCID_101	LT02B4_cell23	4247.848	2831.898	2449.185	7601.406	306.920	3840.212	2524.979	673.750	515.513	1647.975	555.330	2146372.002	754.002
kin_afterCID_102	LT02B4_cell23	4268.145	2831.898	2460.779	7636.638	313.781	3848.398	2518.117	676.977	518.148	1660.982	554.360	2146379.502	761.502
kin_afterCID_103	LT02B4_cell23	4250.637	2831.898	2452.712	7654.142	310.876	3830.940	2521.022	668.175	511.120	1648.433	547.296	2146387.600	769.600
kin_afterCID_104	LT02B4_cell23	4316.025	2831.898	2490.258	7837.885	310.272	3882.679	2521.626	676.664	518.041	1672.364	554.149	2146394.787	776.787
kin_afterCID_105	LT02B4_cell23	4293.907	2831.898	2473.368	7813.429	308.059	3864.315	2523.839	674.539	517.646	1667.725	553.311	2146402.432	784.432
kin_afterCID_106	LT02B4_cell23	4329.717	2831.898	2496.610	7866.783	312.664	3890.730	2519.234	673.333	514.599	1664.710	550.292	2146409.931	791.931
kin_afterCID_107	LT02B4_cell23	4255.164	2831.898	2453.403	7707.999	318.050	3818.313	2513.848	676.405	516.096	1666.719	551.111	2146417.002	799.002
kin_afterCID_108	LT02B4_cell23	4318.731	2831.898	2489.734	7816.568	317.402	3877.203	2514.496	673.290	514.141	1641.573	551.065	2146424.501	806.501
kin_afterCID_109	LT02B4_cell23	4241.939	2831.898	2448.570	7740.782	316.039	3802.420	2515.859	674.892	515.642	1653.234	551.994	2146432.341	814.341
kin_afterCID_110	LT02B4_cell23	4332.203	2831.898	2500.145	7871.120	314.474	3890.125	2517.424	674.227	518.501	1640.224	553.555	2146439.501	821.501
kin_afterCID_111	LT02B4_cell23	4276.741	2831.898	2468.012	7813.405	311.479	3839.672	2520.419	675.920	517.475	1655.647	554.843	2146447.325	829.325
kin_afterCID_112	LT02B4_cell23	4249.938	2831.898	2452.668	7770.817	317.022	3806.100	2514.876	671.666	513.587	1652.112	548.073	2146454.897	836.897
kin_afterCID_113	LT02B4_cell23	4263.461	2831.898	2459.737	7798.581	313.982	3822.634	2517.916	671.897	514.283	1646.548	550.359	2146462.002	844.002
kin_afterCID_114	LT02B4_cell23	4258.514	2831.898	2455.469	7834.848	314.005	3812.512	2517.893	671.091	513.660	1652.782	548.665	2146469.501	851.501
kin_afterCID_115	LT02B4_cell23	4270.306	2831.898	2462.289	7864.337	319.078	3813.935	2512.820	671.207	514.373	1652.554	546.595	2146477.002	859.002
kin_afterCID_116	LT02B4_cell23	4259.307	2831.898	2456.915	7916.362	316.329	3799.438	2515.569	669.596	513.603	1654.539	545.741	2146484.673	866.673
kin_afterCID_117	LT02B4_cell23	4245.949	2831.898	2448.384	7882.919	317.648	3786.457	2514.250	667.037	510.375	1651.962	542.603	2146492.521	874.521
kin_afterCID_118	LT02B4_cell23	4279.330	2831.898	2467.820	7952.207	322.610	3807.122	2509.288	678.179	519.621	1678.138	549.618	2146499.502	881.502
kin_afterCID_119	LT02B4_cell23	4289.786	2831.898	2472.156	7991.029	316.486	3824.101	2515.412	669.939	512.496	1662.591	545.045	2146507.378	889.378
kin_afterCID_120	LT02B4_cell23	4275.942	2831.898	2464.723	7905.517	320.308	3813.056	2511.591	668.376	511.223	1641.094	544.324	2146514.591	896.591
