# Supplementary material for: Mandipropamid as a chemical inducer of proximity for in vivo applications
Source: Nat Chem Biol. 2021 Dec 21;18(1):64–9. doi: 10.1038/s41589-021-00922-3 (PMC8709788; doi:10.1038/s41589-021-00922-3)
Supplement: Source Data Fig. 2 — Single-cell trajectories, luminescence intensities of luciferase assay and two-color RICS binding efficiencies. [file 41589_2021_922_MOESM21_ESM.zip › Figure_02/Figure_02bcd/Single-Cell Trajectories/GA3AM_5uM/exp01_GA3AM_LT01A2_cell03_intensities.csv]

name	cellID	ff_488nm_cell	area_cell	fullframe_488nm	ff_488nm_mito	area_mito	ff_488nm_cyto	area_cyto	ff_561nm_tf_cell	fullframe_561nm	ff_561nm_tf_mito	ff_561nm_tf_cyto	FrameTimeAbs	FrameTimeRel
t0_	LT01A2_cell03	11244.208	5001.499	9725.058	19619.772	1021.929	9093.416	3979.571	3989.234	3473.046	10001.667	2445.279	1451462.000	-15.000
tend_	LT01A2_cell03	10203.164	5001.499	8833.807	21705.995	1021.235	7251.829	3980.264	3709.478	3233.626	9253.370	2287.056	1452093.000	616.000
kin_afterCID_1	LT01A2_cell03	12290.366	5001.499	10628.237	21031.403	1065.594	9918.928	3938.502	4085.778	3557.249	10041.059	2472.513	1451485.097	4.097
kin_afterCID_2	LT01A2_cell03	12086.547	5001.499	10452.648	20790.144	1060.110	9739.941	3944.343	4113.156	3580.690	10171.081	2482.632	1451489.999	8.999
kin_afterCID_3	LT01A2_cell03	12037.353	5001.499	10410.685	20899.764	1058.208	9654.509	3945.798	4087.208	3558.689	10139.875	2462.021	1451494.999	13.999
kin_afterCID_4	LT01A2_cell03	11913.202	5001.499	10304.240	20889.713	1058.700	9498.745	3945.127	4071.263	3544.691	10120.060	2446.239	1451499.998	18.998
kin_afterCID_5	LT01A2_cell03	11956.991	5001.499	10342.574	21285.816	1057.134	9452.736	3946.648	4052.745	3528.609	10058.881	2442.198	1451504.998	23.998
kin_afterCID_6	LT01A2_cell03	11813.728	5001.499	10218.778	21225.645	1061.050	9274.902	3943.000	4070.201	3544.016	10065.460	2454.892	1451509.999	28.999
kin_afterCID_7	LT01A2_cell03	11688.466	5001.499	10110.197	21318.189	1063.490	9083.347	3940.650	4070.033	3543.644	10087.344	2444.044	1451514.999	33.999
kin_afterCID_8	LT01A2_cell03	11530.067	5001.499	9975.503	21314.436	1058.633	8899.055	3945.283	4054.803	3530.560	10068.649	2439.276	1451519.998	38.998
kin_afterCID_9	LT01A2_cell03	11594.289	5001.499	10030.671	21585.296	1061.878	8896.957	3942.262	4013.111	3494.881	9902.153	2424.837	1451524.998	43.998
kin_afterCID_10	LT01A2_cell03	11458.334	5001.499	9913.677	21448.673	1068.436	8740.948	3935.257	4054.864	3530.427	9976.164	2445.530	1451529.999	48.999
kin_afterCID_11	LT01A2_cell03	11363.149	5001.499	9831.491	21519.285	1061.744	8622.621	3941.993	4023.335	3503.229	9956.863	2423.499	1451534.998	53.998
kin_afterCID_12	LT01A2_cell03	11291.117	5001.499	9771.041	21493.687	1066.377	8522.023	3937.808	4000.873	3484.418	9847.044	2415.673	1451539.998	58.998
kin_afterCID_13	LT01A2_cell03	11378.436	5001.499	9845.945	21857.653	1055.030	8572.829	3949.110	4050.514	3527.006	10011.106	2456.072	1451544.998	63.998
kin_afterCID_14	LT01A2_cell03	11246.724	5001.499	9732.528	21646.998	1058.700	8450.321	3945.216	4053.463	3529.319	9983.379	2460.328	1451549.999	68.999
kin_afterCID_15	LT01A2_cell03	11431.720	5001.499	9892.461	22288.639	1050.777	8540.174	3953.228	3995.992	3479.878	9931.262	2416.489	1451554.998	73.998
kin_afterCID_16	LT01A2_cell03	11326.675	5001.499	9801.894	22049.970	1058.006	8445.808	3945.999	4036.631	3514.884	9963.221	2445.658	1451559.998	78.998
kin_afterCID_17	LT01A2_cell03	11316.889	5001.499	9793.438	22123.626	1058.432	8412.333	3945.485	4036.858	3515.495	9957.329	2446.765	1451564.999	83.999
kin_afterCID_18	LT01A2_cell03	11276.658	5001.499	9759.019	22154.179	1062.415	8339.311	3941.456	4025.402	3505.903	9924.989	2433.351	1451569.999	88.999
kin_afterCID_19	LT01A2_cell03	11308.432	5001.499	9785.614	22301.559	1065.034	8330.121	3939.106	4023.463	3503.210	9930.689	2424.298	1451574.999	93.999
kin_afterCID_20	LT01A2_cell03	11109.241	5001.499	9614.489	22083.414	1062.953	8144.068	3940.874	3996.977	3481.142	9910.026	2400.350	1451579.999	98.999
kin_afterCID_21	LT01A2_cell03	11199.387	5001.499	9692.027	22319.352	1057.850	8212.158	3946.514	3996.386	3479.163	9931.761	2403.241	1451584.998	103.998
kin_afterCID_22	LT01A2_cell03	11124.722	5001.499	9627.721	22218.517	1053.799	8159.541	3950.252	4017.270	3498.967	9978.293	2425.137	1451589.998	108.998
kin_afterCID_23	LT01A2_cell03	11273.867	5001.499	9756.852	22498.834	1057.425	8260.620	3946.581	4026.155	3506.277	9998.815	2423.960	1451594.999	113.999
kin_afterCID_24	LT01A2_cell03	11137.419	5001.499	9638.103	22241.625	1060.065	8147.586	3943.672	3985.877	3471.365	9876.694	2400.749	1451599.999	118.999
kin_afterCID_25	LT01A2_cell03	11098.864	5001.499	9605.593	22241.195	1056.283	8112.069	3947.633	3985.006	3470.361	9888.975	2403.435	1451604.998	123.998
kin_afterCID_26	LT01A2_cell03	11273.417	5001.499	9755.960	22606.748	1055.522	8238.390	3948.305	3967.800	3455.377	9848.664	2393.890	1451609.999	128.999
kin_afterCID_27	LT01A2_cell03	11230.109	5001.499	9719.190	22416.700	1060.312	8216.925	3943.605	4002.766	3485.728	9869.059	2423.670	1451614.999	133.999
kin_afterCID_28	LT01A2_cell03	11104.635	5001.499	9610.436	22336.027	1054.403	8100.904	3949.424	3964.031	3452.633	9829.010	2396.463	1451619.998	138.998
kin_afterCID_29	LT01A2_cell03	11189.521	5001.499	9683.885	22443.484	1060.424	8158.044	3943.403	4011.581	3493.486	9913.616	2422.693	1451624.999	143.999
kin_afterCID_30	LT01A2_cell03	11050.172	5001.499	9564.086	22355.768	1049.233	8045.091	3954.817	3954.995	3444.524	9848.235	2389.561	1451629.999	148.999
kin_afterCID_31	LT01A2_cell03	11063.303	5001.499	9575.033	22317.917	1053.575	8056.640	3950.117	3949.722	3440.419	9794.942	2389.053	1451634.998	153.998
kin_afterCID_32	LT01A2_cell03	11039.703	5001.499	9554.760	22220.455	1056.104	8043.457	3947.723	3932.762	3425.575	9698.533	2388.547	1451639.998	158.998
kin_afterCID_33	LT01A2_cell03	11103.199	5001.499	9609.547	22368.741	1055.656	8085.805	3948.215	3968.758	3456.581	9770.348	2415.776	1451644.999	163.999
kin_afterCID_34	LT01A2_cell03	11165.755	5001.499	9662.858	22566.819	1061.901	8089.224	3941.971	3932.036	3425.781	9703.665	2375.497	1451649.998	168.998
kin_afterCID_35	LT01A2_cell03	11083.064	5001.499	9592.181	22379.017	1062.348	8032.665	3941.837	3941.830	3432.913	9719.556	2382.662	1451654.999	173.999
kin_afterCID_36	LT01A2_cell03	10936.355	5001.499	9465.631	22087.428	1061.140	7930.182	3942.597	3944.747	3436.274	9704.661	2392.812	1451659.998	178.998
kin_afterCID_37	LT01A2_cell03	11109.853	5001.499	9615.277	22456.548	1056.999	8065.741	3946.962	3976.671	3463.793	9806.218	2413.640	1451664.999	183.999
kin_afterCID_38	LT01A2_cell03	11077.785	5001.499	9587.919	22486.194	1053.374	8030.512	3950.498	3952.556	3443.076	9781.240	2396.631	1451669.999	188.999
kin_afterCID_39	LT01A2_cell03	11027.365	5001.499	9544.048	22320.737	1052.590	8013.677	3951.281	3963.581	3451.840	9767.303	2415.739	1451674.999	193.999
kin_afterCID_40	LT01A2_cell03	11081.847	5001.499	9591.283	22485.102	1054.918	8030.328	3948.954	3954.562	3445.032	9740.901	2407.039	1451679.999	198.999
kin_afterCID_41	LT01A2_cell03	10988.242	5001.499	9510.417	22281.011	1054.023	7969.367	3949.938	3940.007	3431.651	9697.338	2401.848	1451684.998	203.998
kin_afterCID_42	LT01A2_cell03	10997.714	5001.499	9518.996	22348.846	1053.597	7965.292	3950.095	3986.970	3472.311	9853.643	2420.497	1451689.999	208.999
kin_afterCID_43	LT01A2_cell03	11008.087	5001.499	9528.057	22422.740	1053.866	7957.517	3949.916	3966.691	3455.446	9810.237	2405.863	1451695.011	214.011
kin_afterCID_44	LT01A2_cell03	10951.621	5001.499	9479.425	22383.404	1055.858	7889.252	3947.924	3948.404	3439.229	9776.473	2388.002	1451700.011	219.011
kin_afterCID_45	LT01A2_cell03	11142.745	5001.499	9644.279	22765.545	1053.463	8038.548	3950.050	3917.719	3412.270	9719.537	2368.921	1451705.011	224.011
kin_afterCID_46	LT01A2_cell03	10905.567	5001.499	9439.716	22378.006	1050.330	7852.829	3953.318	3902.586	3400.053	9696.689	2361.595	1451710.010	229.010
kin_afterCID_47	LT01A2_cell03	11092.664	5001.499	9601.844	22696.373	1050.509	8004.671	3952.915	3937.042	3428.751	9767.934	2386.005	1451715.011	234.011
kin_afterCID_48	LT01A2_cell03	11027.315	5001.499	9545.518	22496.220	1051.695	7970.036	3952.221	3911.839	3407.701	9659.245	2380.655	1451720.001	239.001
kin_afterCID_49	LT01A2_cell03	10905.682	5001.499	9440.433	22275.143	1051.046	7878.038	3952.423	3887.377	3386.408	9591.607	2369.052	1451725.005	244.005
kin_afterCID_50	LT01A2_cell03	10995.131	5001.499	9517.754	22501.247	1053.732	7920.695	3950.050	3895.442	3393.988	9613.780	2368.286	1451729.997	248.997
kin_afterCID_51	LT01A2_cell03	11003.766	5001.499	9525.412	22490.955	1055.142	7929.021	3948.730	3898.854	3397.532	9603.690	2372.722	1451734.999	253.999
kin_afterCID_52	LT01A2_cell03	11067.328	5001.499	9580.423	22579.601	1059.394	7969.042	3945.059	3949.381	3439.935	9722.447	2396.865	1451739.998	258.998
kin_afterCID_53	LT01A2_cell03	11015.316	5001.499	9535.880	22567.990	1051.919	7935.236	3951.818	3890.471	3390.224	9601.182	2368.701	1451744.998	263.998
kin_afterCID_54	LT01A2_cell03	10869.980	5001.499	9410.482	22377.473	1049.188	7812.281	3954.370	3910.955	3407.544	9689.850	2376.142	1451749.999	268.999
kin_afterCID_55	LT01A2_cell03	11001.473	5001.499	9523.776	22546.993	1053.530	7917.804	3949.938	3947.538	3438.702	9757.372	2396.463	1451754.999	273.999
kin_afterCID_56	LT01A2_cell03	10948.953	5001.499	9477.973	22489.872	1053.016	7867.989	3950.722	3931.720	3425.479	9728.276	2385.063	1451759.998	278.998
kin_afterCID_57	LT01A2_cell03	10917.750	5001.499	9451.352	22362.879	1057.984	7843.815	3945.887	3895.079	3394.124	9602.081	2363.145	1451764.999	283.999
kin_afterCID_58	LT01A2_cell03	10844.845	5001.499	9388.016	22225.859	1064.363	7764.287	3939.778	3880.218	3381.117	9563.361	2342.906	1451769.998	288.998
kin_afterCID_59	LT01A2_cell03	10848.683	5001.499	9391.187	22262.671	1058.365	7782.113	3945.283	3889.793	3389.693	9596.886	2357.227	1451774.999	293.999
kin_afterCID_60	LT01A2_cell03	10905.115	5001.499	9440.357	22363.402	1060.826	7816.409	3943.582	3899.496	3398.062	9612.620	2360.499	1451779.998	298.998
kin_afterCID_61	LT01A2_cell03	10975.577	5001.499	9501.118	22457.351	1071.054	7843.180	3932.996	3919.525	3413.980	9633.950	2361.423	1451784.998	303.998
kin_afterCID_62	LT01A2_cell03	10944.118	5001.499	9473.749	22417.073	1070.495	7815.402	3934.003	3923.309	3417.225	9662.791	2359.237	1451789.998	308.998
kin_afterCID_63	LT01A2_cell03	10961.305	5001.499	9488.379	22408.492	1072.487	7833.267	3931.385	3933.877	3427.426	9661.032	2369.742	1451794.998	313.998
kin_afterCID_64	LT01A2_cell03	10825.897	5001.499	9371.593	22168.895	1072.890	7725.064	3930.848	3875.664	3377.202	9509.579	2336.280	1451799.998	318.998
kin_afterCID_65	LT01A2_cell03	11006.482	5001.499	9527.638	22499.536	1068.839	7879.377	3935.078	3934.455	3427.625	9669.096	2375.034	1451804.999	323.999
kin_afterCID_66	LT01A2_cell03	10990.326	5001.499	9513.102	22506.905	1065.728	7868.391	3938.233	3922.935	3417.926	9650.090	2371.291	1451809.998	328.998
kin_afterCID_67	LT01A2_cell03	10937.199	5001.499	9467.031	22401.850	1069.980	7813.141	3934.294	3899.413	3396.791	9575.371	2353.681	1451814.997	333.997
kin_afterCID_68	LT01A2_cell03	10869.606	5001.499	9408.980	22333.867	1062.684	7773.295	3941.143	3868.940	3371.019	9526.646	2341.699	1451819.999	338.999
kin_afterCID_69	LT01A2_cell03	10873.111	5001.499	9411.587	22397.378	1060.200	7769.137	3944.119	3864.784	3366.740	9546.252	2335.492	1451824.998	343.998
kin_afterCID_70	LT01A2_cell03	10962.737	5001.499	9488.895	22494.865	1067.630	7829.373	3936.376	3910.399	3407.024	9608.716	2363.034	1451829.998	348.998
kin_afterCID_71	LT01A2_cell03	10830.904	5001.499	9374.908	22368.872	1059.954	7725.020	3943.784	3855.474	3359.643	9518.119	2331.913	1451834.999	353.999
kin_afterCID_72	LT01A2_cell03	10937.482	5001.499	9467.654	22474.046	1068.078	7800.659	3936.376	3908.268	3404.726	9587.160	2365.164	1451839.999	358.999
kin_afterCID_73	LT01A2_cell03	10831.700	5001.499	9376.139	22299.564	1071.726	7699.944	3932.772	3863.029	3365.626	9481.983	2329.547	1451844.999	363.999
kin_afterCID_74	LT01A2_cell03	10801.852	5001.499	9350.698	22281.840	1068.503	7678.228	3936.353	3884.384	3384.797	9528.861	2349.677	1451849.998	368.998
kin_afterCID_75	LT01A2_cell03	10991.934	5001.499	9514.393	22649.448	1063.781	7838.357	3940.673	3845.425	3350.320	9432.259	2335.098	1451854.998	373.998
kin_afterCID_76	LT01A2_cell03	10920.522	5001.499	9453.253	22458.746	1070.092	7773.027	3936.018	3906.218	3402.766	9560.776	2365.396	1451859.999	378.999
kin_afterCID_77	LT01A2_cell03	10887.111	5001.499	9425.478	22393.997	1063.624	7775.706	3940.292	3896.705	3395.760	9534.367	2373.104	1451864.999	383.999
kin_afterCID_78	LT01A2_cell03	10930.009	5001.499	9462.652	22428.301	1064.989	7815.336	3939.240	3915.134	3411.707	9578.957	2381.867	1451869.998	388.998
kin_afterCID_79	LT01A2_cell03	10951.300	5001.499	9479.523	22429.666	1063.646	7846.588	3940.807	3922.011	3417.168	9587.846	2390.559	1451874.998	393.998
kin_afterCID_80	LT01A2_cell03	10884.465	5001.499	9420.954	22385.256	1060.558	7785.165	3943.940	3902.346	3399.861	9581.424	2372.958	1451879.998	398.998
kin_afterCID_81	LT01A2_cell03	10867.356	5001.499	9406.578	22301.430	1065.258	7769.306	3938.793	3884.548	3384.743	9492.670	2365.925	1451884.998	403.998
kin_afterCID_82	LT01A2_cell03	10821.489	5001.499	9367.133	22328.504	1058.700	7728.757	3944.947	3855.903	3359.320	9477.237	2345.760	1451889.999	408.999
kin_afterCID_83	LT01A2_cell03	10746.084	5001.499	9301.617	22201.287	1057.290	7670.029	3947.924	3841.155	3347.523	9432.485	2341.015	1451894.998	413.998
kin_afterCID_84	LT01A2_cell03	10984.463	5001.499	9508.253	22736.308	1054.179	7841.962	3950.140	3850.852	3356.099	9492.861	2343.101	1451899.999	418.999
kin_afterCID_85	LT01A2_cell03	10947.085	5001.499	9475.002	22711.916	1051.986	7807.508	3953.542	3890.273	3389.596	9612.859	2364.548	1451904.999	423.999
kin_afterCID_86	LT01A2_cell03	10955.339	5001.499	9482.403	22640.372	1051.941	7839.171	3952.288	3906.962	3403.764	9618.944	2384.641	1451909.999	428.999
kin_afterCID_87	LT01A2_cell03	10969.894	5001.499	9495.035	22700.707	1049.166	7851.534	3955.377	3876.755	3377.538	9569.231	2364.588	1451914.998	433.998
kin_afterCID_88	LT01A2_cell03	10951.173	5001.499	9478.655	22628.918	1055.880	7821.721	3948.663	3853.193	3357.727	9473.492	2348.078	1451919.998	438.998
kin_afterCID_89	LT01A2_cell03	10891.266	5001.499	9426.790	22444.065	1057.671	7787.409	3947.633	3874.839	3375.708	9505.020	2363.491	1451924.999	443.999
kin_afterCID_90	LT01A2_cell03	10862.007	5001.499	9401.840	22422.733	1058.476	7754.261	3946.111	3860.755	3364.372	9464.776	2355.291	1451929.999	448.999
kin_afterCID_91	LT01A2_cell03	10894.817	5001.499	9430.405	22411.706	1060.334	7792.377	3943.851	3847.883	3352.652	9383.510	2357.598	1451934.999	453.999
kin_afterCID_92	LT01A2_cell03	10805.020	5001.499	9352.728	22357.930	1060.983	7689.880	3943.694	3833.984	3340.575	9397.659	2334.823	1451939.999	458.999
kin_afterCID_93	LT01A2_cell03	10873.152	5001.499	9411.265	22463.375	1064.363	7735.858	3939.957	3857.069	3361.149	9409.684	2354.973	1451944.999	463.999
kin_afterCID_94	LT01A2_cell03	10879.642	5001.499	9417.290	22498.993	1066.780	7724.682	3937.987	3851.394	3356.069	9418.599	2340.858	1451949.998	468.998
kin_afterCID_95	LT01A2_cell03	10882.223	5001.499	9419.107	22461.372	1066.466	7740.896	3937.316	3826.837	3334.736	9349.203	2329.385	1451954.998	473.998
kin_afterCID_96	LT01A2_cell03	10948.129	5001.499	9476.680	22678.570	1060.558	7787.851	3943.448	3804.511	3315.536	9316.512	2320.297	1451959.998	478.998
kin_afterCID_97	LT01A2_cell03	10896.303	5001.499	9431.919	22489.194	1065.884	7753.424	3937.898	3876.592	3378.096	9463.524	2362.691	1451964.999	483.999
kin_afterCID_98	LT01A2_cell03	10890.569	5001.499	9426.238	22477.861	1068.951	7737.640	3934.876	3832.684	3339.631	9338.772	2335.217	1451969.999	488.999
kin_afterCID_99	LT01A2_cell03	10911.275	5001.499	9444.354	22580.700	1061.610	7762.708	3942.844	3848.782	3353.113	9417.855	2347.130	1451974.999	493.999
kin_afterCID_100	LT01A2_cell03	10884.568	5001.499	9421.752	22516.095	1059.372	7755.443	3944.545	3842.591	3347.732	9409.617	2345.739	1451979.999	498.999
kin_afterCID_101	LT01A2_cell03	10877.121	5001.499	9414.955	22593.944	1053.732	7746.356	3950.140	3836.473	3343.147	9430.904	2342.399	1451984.998	503.998
kin_afterCID_102	LT01A2_cell03	10866.716	5001.499	9404.222	22517.504	1052.926	7756.113	3951.259	3836.772	3343.409	9401.646	2351.918	1451989.999	508.999
kin_afterCID_103	LT01A2_cell03	10903.744	5001.499	9438.263	22521.992	1056.753	7788.043	3947.118	3871.019	3372.494	9484.239	2366.478	1451994.999	513.999
kin_afterCID_104	LT01A2_cell03	10831.028	5001.499	9375.023	22402.254	1056.775	7727.766	3947.141	3805.409	3315.403	9314.075	2328.809	1451999.998	518.998
kin_afterCID_105	LT01A2_cell03	10897.055	5001.499	9432.336	22534.805	1057.402	7773.324	3946.693	3808.810	3319.996	9316.928	2331.193	1452004.998	523.998
kin_afterCID_106	LT01A2_cell03	10780.221	5001.499	9331.032	22432.058	1053.754	7666.317	3950.431	3812.719	3322.460	9390.463	2322.950	1452009.998	528.998
kin_afterCID_107	LT01A2_cell03	10711.781	5001.499	9272.416	22294.864	1060.513	7591.844	3943.179	3785.307	3299.169	9299.515	2300.728	1452014.999	533.999
kin_afterCID_108	LT01A2_cell03	10769.150	5001.499	9322.555	22361.469	1057.604	7657.163	3946.357	3772.379	3287.717	9260.239	2299.916	1452019.997	538.997
kin_afterCID_109	LT01A2_cell03	10689.936	5001.499	9254.143	22102.385	1058.566	7622.524	3945.485	3790.331	3303.472	9261.136	2320.715	1452024.999	543.999
kin_afterCID_110	LT01A2_cell03	10822.403	5001.499	9367.665	22365.769	1060.983	7710.238	3943.381	3795.127	3306.871	9281.765	2316.847	1452029.998	548.998
kin_afterCID_111	LT01A2_cell03	10777.904	5001.499	9329.949	22297.494	1065.750	7655.036	3938.345	3840.918	3347.087	9394.568	2336.181	1452034.999	553.999
kin_afterCID_112	LT01A2_cell03	10884.618	5001.499	9421.469	22405.424	1064.273	7766.489	3940.001	3842.350	3348.080	9358.211	2350.367	1452039.998	558.998
kin_afterCID_113	LT01A2_cell03	10791.098	5001.499	9341.162	22285.674	1058.969	7700.306	3944.947	3787.504	3301.357	9251.705	2318.970	1452044.998	563.998
kin_afterCID_114	LT01A2_cell03	10701.364	5001.499	9263.810	22227.494	1060.424	7596.871	3943.448	3782.997	3297.329	9281.332	2302.775	1452049.998	568.998
kin_afterCID_115	LT01A2_cell03	10696.433	5001.499	9259.848	22108.662	1064.519	7607.103	3939.576	3824.664	3332.994	9333.064	2334.361	1452054.999	573.999
kin_afterCID_116	LT01A2_cell03	10720.935	5001.499	9279.752	22180.894	1058.969	7638.608	3945.485	3766.915	3283.973	9204.669	2305.399	1452059.998	578.998
kin_afterCID_117	LT01A2_cell03	10876.246	5001.499	9414.334	22475.941	1057.492	7762.923	3946.246	3825.601	3334.201	9360.876	2340.670	1452064.999	583.999
kin_afterCID_118	LT01A2_cell03	10842.417	5001.499	9385.553	22406.763	1056.619	7741.328	3947.476	3819.710	3329.176	9346.913	2338.406	1452069.999	588.999
kin_afterCID_119	LT01A2_cell03	10795.186	5001.499	9345.117	22330.179	1056.328	7703.493	3947.454	3789.144	3302.283	9282.086	2317.652	1452074.998	593.998
kin_afterCID_120	LT01A2_cell03	10855.730	5001.499	9396.897	22447.449	1061.408	7729.661	3942.553	3805.822	3316.942	9311.195	2321.913	1452079.999	598.999
