# Supplementary material for: Mandipropamid as a chemical inducer of proximity for in vivo applications
Source: Nat Chem Biol. 2021 Dec 21;18(1):64–9. doi: 10.1038/s41589-021-00922-3 (PMC8709788; doi:10.1038/s41589-021-00922-3)
Supplement: Source Data Fig. 2 — Single-cell trajectories, luminescence intensities of luciferase assay and two-color RICS binding efficiencies. [file 41589_2021_922_MOESM21_ESM.zip › Figure_02/Figure_02bcd/Single-Cell Trajectories/GA3AM_5uM/exp01_GA3AM_LT01A3_cell06_intensities.csv]

name	cellID	ff_488nm_cell	area_cell	fullframe_488nm	ff_488nm_mito	area_mito	ff_488nm_cyto	area_cyto	ff_561nm_tf_cell	fullframe_561nm	ff_561nm_tf_mito	ff_561nm_tf_cyto	FrameTimeAbs	FrameTimeRel
t0_	LT01A3_cell06	3423.401	2445.010	1891.425	4587.844	579.841	3051.764	1874.300	2866.356	1449.911	6571.484	1710.526	1452121.000	-23.000
tend_	LT01A3_cell06	3079.602	2445.010	1728.958	5117.989	622.253	2365.972	1853.733	2686.704	1372.380	5756.393	1626.043	1452754.000	610.000
kin_afterCID_1	LT01A3_cell06	3726.075	2445.010	2040.540	4975.797	591.927	3311.701	1866.691	2985.132	1503.391	6779.823	1767.004	1452152.100	4.100
kin_afterCID_2	LT01A3_cell06	3670.225	2445.010	2014.358	4937.178	590.114	3254.099	1866.892	2950.270	1488.647	6707.337	1749.946	1452156.999	8.999
kin_afterCID_3	LT01A3_cell06	3638.070	2445.010	1999.936	4985.776	590.673	3195.863	1866.870	2937.120	1482.300	6677.553	1740.377	1452161.999	13.999
kin_afterCID_4	LT01A3_cell06	3606.909	2445.010	1985.144	5085.264	589.689	3124.835	1867.810	2915.767	1471.560	6653.727	1722.337	1452167.000	19.000
kin_afterCID_5	LT01A3_cell06	3563.298	2445.010	1967.080	5168.229	586.623	3044.694	1871.279	2906.880	1467.380	6631.376	1725.639	1452171.999	23.999
kin_afterCID_6	LT01A3_cell06	3577.111	2445.010	1974.413	5306.469	588.659	3017.920	1868.347	2881.745	1455.366	6555.240	1711.791	1452177.000	29.000
kin_afterCID_7	LT01A3_cell06	3510.543	2445.010	1939.037	5296.871	588.077	2933.809	1869.780	2922.273	1475.117	6645.868	1737.401	1452181.999	33.999
kin_afterCID_8	LT01A3_cell06	3491.642	2445.010	1930.703	5333.777	586.600	2900.762	1870.003	2884.448	1460.295	6540.091	1725.520	1452187.000	39.000
kin_afterCID_9	LT01A3_cell06	3503.372	2445.010	1935.726	5386.229	591.233	2892.516	1866.131	2897.479	1467.046	6540.571	1730.167	1452191.999	43.999
kin_afterCID_10	LT01A3_cell06	3461.265	2445.010	1915.040	5360.843	591.658	2844.772	1865.661	2871.799	1452.552	6476.816	1715.542	1452196.999	48.999
kin_afterCID_11	LT01A3_cell06	3439.965	2445.010	1904.884	5360.568	592.912	2815.361	1864.721	2871.861	1455.282	6444.185	1722.609	1452202.000	54.000
kin_afterCID_12	LT01A3_cell06	3425.740	2445.010	1900.433	5352.560	593.695	2798.818	1863.356	2869.143	1454.212	6436.264	1719.943	1452206.999	58.999
kin_afterCID_13	LT01A3_cell06	3465.281	2445.010	1917.572	5451.663	596.157	2815.243	1861.521	2836.805	1439.759	6350.861	1698.234	1452212.000	64.000
kin_afterCID_14	LT01A3_cell06	3413.956	2445.010	1892.313	5364.314	603.050	2763.337	1858.746	2870.037	1455.227	6380.735	1713.077	1452216.998	68.998
kin_afterCID_15	LT01A3_cell06	3379.447	2445.010	1875.929	5340.413	594.612	2737.395	1867.631	2845.358	1440.162	6346.767	1712.468	1452221.999	73.999
kin_afterCID_16	LT01A3_cell06	3405.697	2445.010	1887.033	5433.513	593.963	2742.609	1868.370	2825.227	1435.206	6342.673	1688.968	1452227.000	79.000
kin_afterCID_17	LT01A3_cell06	3368.454	2445.010	1869.829	5403.378	595.463	2700.705	1867.631	2855.201	1446.552	6421.837	1698.833	1452231.999	83.999
kin_afterCID_18	LT01A3_cell06	3388.847	2445.010	1878.161	5451.668	594.389	2713.987	1868.258	2863.082	1450.579	6429.704	1709.703	1452237.000	89.000
kin_afterCID_19	LT01A3_cell06	3393.825	2445.010	1882.791	5466.244	599.021	2708.301	1864.833	2852.267	1445.361	6394.949	1694.450	1452242.000	94.000
kin_afterCID_20	LT01A3_cell06	3368.178	2445.010	1869.911	5441.848	599.894	2681.748	1862.797	2826.058	1433.971	6340.191	1676.001	1452247.000	99.000
kin_afterCID_21	LT01A3_cell06	3366.052	2445.010	1868.516	5448.141	601.841	2673.867	1861.611	2813.851	1426.463	6306.114	1665.965	1452251.999	103.999
kin_afterCID_22	LT01A3_cell06	3401.870	2445.010	1886.285	5526.481	597.052	2702.438	1866.624	2846.762	1445.959	6392.207	1693.274	1452257.000	109.000
kin_afterCID_23	LT01A3_cell06	3390.891	2445.010	1881.204	5525.225	599.268	2684.837	1865.080	2843.990	1443.919	6403.861	1679.945	1452261.999	113.999
kin_afterCID_24	LT01A3_cell06	3362.425	2445.010	1867.672	5445.741	603.610	2667.206	1859.977	2825.535	1434.146	6296.933	1679.605	1452267.000	119.000
kin_afterCID_25	LT01A3_cell06	3343.934	2445.010	1857.143	5442.394	600.767	2648.219	1862.237	2817.534	1430.051	6284.898	1680.296	1452271.999	123.999
kin_afterCID_26	LT01A3_cell06	3369.780	2445.010	1870.184	5507.681	598.551	2665.427	1864.274	2815.595	1426.914	6316.809	1672.851	1452277.000	129.000
kin_afterCID_27	LT01A3_cell06	3374.819	2445.010	1872.073	5509.743	599.917	2668.501	1863.759	2801.677	1423.811	6254.611	1670.828	1452281.999	133.999
kin_afterCID_28	LT01A3_cell06	3381.456	2445.010	1877.999	5526.790	598.328	2674.889	1864.140	2832.663	1436.586	6340.641	1688.478	1452287.000	139.000
kin_afterCID_29	LT01A3_cell06	3349.019	2445.010	1860.620	5489.173	596.224	2646.967	1866.736	2815.980	1427.983	6326.195	1676.174	1452292.000	144.000
kin_afterCID_30	LT01A3_cell06	3322.693	2445.010	1844.940	5458.635	597.656	2620.969	1864.901	2796.277	1421.704	6267.562	1665.764	1452296.999	148.999
kin_afterCID_31	LT01A3_cell06	3347.572	2445.010	1859.357	5500.047	601.304	2633.878	1862.058	2808.103	1425.146	6280.758	1667.558	1452301.999	153.999
kin_afterCID_32	LT01A3_cell06	3329.047	2445.010	1853.501	5483.524	599.805	2617.346	1864.542	2783.378	1415.734	6247.392	1649.330	1452306.999	158.999
kin_afterCID_33	LT01A3_cell06	3336.249	2445.010	1854.154	5477.139	600.655	2624.250	1869.645	2812.688	1430.265	6271.848	1674.655	1452311.999	163.999
kin_afterCID_34	LT01A3_cell06	3310.821	2445.010	1843.223	5396.070	607.056	2606.397	1864.856	2800.775	1421.577	6205.153	1664.150	1452317.000	169.000
kin_afterCID_35	LT01A3_cell06	3379.719	2445.010	1876.812	5479.475	608.086	2668.686	1863.379	2824.280	1431.376	6198.143	1695.073	1452322.001	174.001
kin_afterCID_36	LT01A3_cell06	3343.635	2445.010	1858.631	5402.620	611.622	2640.786	1860.962	2822.746	1434.288	6146.028	1701.369	1452326.999	178.999
kin_afterCID_37	LT01A3_cell06	3383.998	2445.010	1882.961	5471.830	611.734	2669.824	1861.969	2827.467	1436.538	6158.164	1702.719	1452331.999	183.999
kin_afterCID_38	LT01A3_cell06	3359.849	2445.010	1869.844	5407.910	615.785	2648.627	1865.259	2809.830	1430.713	6078.551	1692.860	1452337.000	189.000
kin_afterCID_39	LT01A3_cell06	3337.745	2445.010	1858.043	5395.625	613.815	2632.250	1857.828	2795.465	1420.510	6066.030	1686.706	1452341.999	193.999
kin_afterCID_40	LT01A3_cell06	3307.225	2445.010	1841.284	5349.524	612.517	2606.859	1862.304	2763.055	1405.566	5993.424	1669.350	1452347.000	199.000
kin_afterCID_41	LT01A3_cell06	3335.372	2445.010	1858.228	5399.555	610.749	2629.501	1864.251	2772.467	1412.451	6013.858	1679.012	1452352.000	204.000
kin_afterCID_42	LT01A3_cell06	3300.720	2445.010	1842.941	5341.574	617.486	2591.874	1861.722	2771.434	1413.805	5997.613	1665.479	1452356.999	208.999
kin_afterCID_43	LT01A3_cell06	3361.322	2445.010	1871.057	5473.566	616.008	2633.777	1855.903	2794.091	1421.381	6070.253	1678.026	1452362.003	214.003
kin_afterCID_44	LT01A3_cell06	3348.905	2445.010	1865.631	5449.191	621.201	2616.362	1852.188	2807.292	1426.810	6111.386	1668.813	1452367.000	219.000
kin_afterCID_45	LT01A3_cell06	3305.993	2445.010	1844.119	5394.528	614.442	2587.841	1858.813	2773.399	1413.393	6058.156	1657.953	1452371.999	223.999
kin_afterCID_46	LT01A3_cell06	3351.198	2445.010	1866.893	5496.691	609.070	2622.640	1862.976	2767.652	1410.836	6072.611	1658.885	1452376.999	228.999
kin_afterCID_47	LT01A3_cell06	3366.455	2445.010	1873.855	5534.914	610.458	2626.734	1863.244	2802.648	1425.385	6166.847	1670.047	1452382.000	234.000
kin_afterCID_48	LT01A3_cell06	3343.978	2445.010	1864.080	5507.269	609.272	2609.134	1863.401	2798.185	1423.876	6164.002	1668.461	1452386.999	238.999
kin_afterCID_49	LT01A3_cell06	3353.354	2445.010	1866.588	5524.446	612.316	2610.843	1860.536	2814.085	1431.999	6183.604	1675.719	1452392.000	244.000
kin_afterCID_50	LT01A3_cell06	3347.481	2445.010	1864.909	5518.496	613.547	2602.952	1859.082	2759.614	1406.003	6080.306	1635.072	1452397.000	249.000
kin_afterCID_51	LT01A3_cell06	3329.555	2445.010	1854.140	5515.053	612.047	2583.060	1860.268	2793.934	1422.537	6174.815	1653.073	1452401.999	253.999
kin_afterCID_52	LT01A3_cell06	3308.898	2445.010	1842.793	5475.319	610.458	2570.692	1863.021	2786.816	1415.015	6153.669	1653.609	1452406.998	258.998
kin_afterCID_53	LT01A3_cell06	3307.940	2445.010	1841.315	5462.696	608.757	2576.313	1865.080	2806.329	1426.596	6172.410	1677.247	1452411.999	263.999
kin_afterCID_54	LT01A3_cell06	3338.373	2445.010	1859.030	5499.796	611.823	2598.901	1862.103	2776.420	1414.878	6076.741	1661.789	1452417.000	269.000
kin_afterCID_55	LT01A3_cell06	3302.207	2445.010	1837.864	5420.107	612.920	2575.852	1861.051	2755.275	1404.560	5986.701	1661.167	1452422.003	274.003
kin_afterCID_56	LT01A3_cell06	3302.387	2445.010	1840.531	5407.685	614.755	2578.692	1857.470	2750.838	1399.333	5969.518	1657.518	1452426.999	278.999
kin_afterCID_57	LT01A3_cell06	3286.448	2445.010	1830.961	5366.235	618.694	2565.681	1853.352	2743.442	1398.511	5917.722	1655.878	1452432.000	284.000
kin_afterCID_58	LT01A3_cell06	3307.665	2445.010	1841.556	5382.890	620.574	2583.568	1853.621	2766.009	1406.514	5947.054	1670.505	1452436.999	288.999
kin_afterCID_59	LT01A3_cell06	3309.863	2445.010	1843.278	5400.058	616.859	2587.237	1856.843	2784.110	1415.092	6001.756	1684.947	1452442.000	294.000
kin_afterCID_60	LT01A3_cell06	3296.264	2445.010	1836.415	5373.702	621.559	2570.242	1852.546	2794.547	1422.612	6002.831	1687.301	1452446.999	298.999
kin_afterCID_61	LT01A3_cell06	3319.091	2445.010	1849.424	5406.849	624.536	2584.816	1849.480	2738.976	1396.841	5871.596	1651.181	1452451.999	303.999
kin_afterCID_62	LT01A3_cell06	3311.993	2445.010	1844.465	5403.031	620.641	2582.279	1853.777	2747.576	1401.777	5893.046	1664.435	1452457.000	309.000
kin_afterCID_63	LT01A3_cell06	3260.387	2445.010	1818.444	5323.525	619.298	2543.650	1852.524	2755.175	1404.234	5918.068	1670.218	1452462.000	314.000
kin_afterCID_64	LT01A3_cell06	3324.658	2445.010	1852.078	5428.757	621.268	2591.262	1849.928	2788.658	1419.980	5989.879	1685.947	1452466.999	318.999
kin_afterCID_65	LT01A3_cell06	3317.343	2445.010	1847.452	5408.755	622.969	2584.940	1849.301	2785.263	1418.385	5962.726	1686.204	1452472.003	324.003
kin_afterCID_66	LT01A3_cell06	3288.906	2445.010	1831.053	5371.841	621.223	2562.277	1852.076	2745.360	1402.334	5872.882	1667.115	1452476.999	328.999
kin_afterCID_67	LT01A3_cell06	3320.437	2445.010	1849.240	5414.855	622.588	2587.412	1850.577	2774.302	1411.299	5939.330	1679.911	1452482.002	334.002
kin_afterCID_68	LT01A3_cell06	3317.746	2445.010	1847.895	5404.529	626.751	2579.833	1847.667	2776.649	1415.165	5924.537	1677.949	1452486.999	338.999
kin_afterCID_69	LT01A3_cell06	3292.572	2445.010	1835.420	5383.193	626.818	2552.931	1848.809	2766.921	1409.501	5929.284	1662.784	1452492.000	344.000
kin_afterCID_70	LT01A3_cell06	3332.819	2445.010	1857.343	5438.046	630.578	2582.055	1844.601	2781.743	1415.640	5941.995	1669.458	1452496.999	348.999
kin_afterCID_71	LT01A3_cell06	3278.491	2445.010	1830.423	5366.868	625.006	2542.200	1850.040	2746.534	1400.026	5898.460	1650.512	1452502.000	354.000
kin_afterCID_72	LT01A3_cell06	3325.023	2445.010	1854.162	5427.068	623.461	2586.796	1850.107	2755.403	1401.986	5887.242	1670.361	1452506.999	358.999
kin_afterCID_73	LT01A3_cell06	3247.552	2445.010	1810.384	5291.902	627.109	2523.573	1848.339	2739.655	1399.174	5841.190	1656.108	1452511.999	363.999
kin_afterCID_74	LT01A3_cell06	3291.067	2445.010	1835.178	5371.546	631.116	2547.429	1844.646	2773.378	1413.294	5930.270	1661.073	1452517.000	369.000
kin_afterCID_75	LT01A3_cell06	3257.534	2445.010	1816.718	5339.044	625.856	2522.369	1848.742	2731.809	1394.627	5848.920	1646.246	1452521.999	373.999
kin_afterCID_76	LT01A3_cell06	3322.941	2445.010	1851.356	5439.360	629.236	2570.903	1845.496	2729.955	1392.016	5839.427	1639.267	1452526.999	378.999
kin_afterCID_77	LT01A3_cell06	3281.410	2445.010	1829.793	5389.786	623.640	2540.737	1850.375	2732.262	1394.090	5867.667	1646.112	1452532.000	384.000
kin_afterCID_78	LT01A3_cell06	3299.511	2445.010	1837.961	5415.391	624.267	2553.558	1853.912	2727.193	1394.076	5837.898	1646.069	1452536.999	388.999
kin_afterCID_79	LT01A3_cell06	3285.946	2445.010	1833.027	5376.371	630.086	2539.814	1847.779	2754.428	1401.172	5884.589	1653.311	1452541.999	393.999
kin_afterCID_80	LT01A3_cell06	3257.714	2445.010	1818.786	5356.265	628.766	2511.508	1847.936	2739.268	1394.318	5878.414	1638.848	1452547.000	399.000
kin_afterCID_81	LT01A3_cell06	3266.277	2445.010	1822.474	5364.992	628.049	2521.373	1848.204	2740.921	1399.243	5882.299	1641.709	1452552.000	404.000
kin_afterCID_82	LT01A3_cell06	3319.419	2445.010	1849.855	5485.276	625.095	2555.166	1851.785	2768.633	1408.111	5995.240	1646.532	1452556.999	408.999
kin_afterCID_83	LT01A3_cell06	3316.027	2445.010	1848.491	5500.051	626.595	2543.064	1851.002	2721.046	1388.273	5899.621	1612.161	1452561.999	413.999
kin_afterCID_84	LT01A3_cell06	3310.338	2445.010	1845.379	5457.002	627.333	2549.104	1850.711	2775.374	1413.945	5984.857	1653.479	1452567.000	419.000
kin_afterCID_85	LT01A3_cell06	3248.354	2445.010	1811.582	5374.505	627.758	2494.661	1848.719	2722.016	1389.762	5883.887	1616.839	1452571.999	423.999
kin_afterCID_86	LT01A3_cell06	3294.664	2445.010	1837.040	5459.677	626.125	2530.268	1849.995	2752.774	1401.678	5964.381	1634.094	1452576.999	428.999
kin_afterCID_87	LT01A3_cell06	3268.858	2445.010	1823.931	5410.355	629.616	2506.815	1848.025	2737.531	1396.997	5909.556	1624.056	1452582.000	434.000
kin_afterCID_88	LT01A3_cell06	3259.153	2445.010	1819.257	5371.531	630.108	2506.006	1847.578	2733.094	1394.756	5877.305	1627.861	1452587.001	439.001
kin_afterCID_89	LT01A3_cell06	3268.990	2445.010	1826.244	5377.573	626.774	2522.666	1850.510	2747.299	1402.557	5904.943	1645.299	1452592.000	444.000
kin_afterCID_90	LT01A3_cell06	3293.303	2445.010	1837.562	5411.780	632.414	2534.049	1845.541	2716.636	1387.706	5806.523	1624.912	1452596.999	448.999
kin_afterCID_91	LT01A3_cell06	3277.065	2445.010	1831.468	5391.569	631.697	2519.521	1846.078	2743.636	1398.394	5893.620	1632.330	1452601.999	453.999
kin_afterCID_92	LT01A3_cell06	3305.874	2445.010	1842.713	5486.224	629.415	2530.896	1846.794	2717.058	1387.627	5871.966	1610.737	1452606.999	458.999
kin_afterCID_93	LT01A3_cell06	3320.560	2445.010	1851.498	5504.670	633.712	2536.394	1843.751	2748.788	1398.921	5926.098	1623.733	1452611.999	463.999
kin_afterCID_94	LT01A3_cell06	3282.767	2445.010	1831.974	5446.621	625.498	2518.494	1852.681	2738.167	1396.691	5909.518	1633.789	1452616.999	468.999
kin_afterCID_95	LT01A3_cell06	3263.320	2445.010	1822.192	5414.382	628.900	2498.724	1848.473	2732.869	1394.999	5894.053	1625.030	1452621.999	473.999
kin_afterCID_96	LT01A3_cell06	3262.521	2445.010	1820.531	5406.386	632.011	2494.740	1846.302	2748.733	1401.065	5920.804	1629.150	1452627.000	479.000
kin_afterCID_97	LT01A3_cell06	3247.919	2445.010	1814.163	5379.932	633.398	2482.961	1844.556	2737.096	1392.990	5888.905	1621.390	1452632.000	484.000
kin_afterCID_98	LT01A3_cell06	3257.286	2445.010	1819.469	5360.494	634.965	2498.677	1842.676	2733.522	1394.686	5835.925	1631.669	1452637.000	489.000
kin_afterCID_99	LT01A3_cell06	3247.911	2445.010	1813.604	5363.066	629.526	2493.964	1848.384	2739.411	1396.948	5884.270	1635.087	1452642.000	494.000
kin_afterCID_100	LT01A3_cell06	3235.796	2445.010	1806.712	5350.671	634.204	2474.574	1844.019	2713.761	1386.167	5822.244	1611.616	1452647.000	499.000
kin_afterCID_101	LT01A3_cell06	3297.862	2445.010	1841.473	5450.414	633.331	2524.260	1845.832	2766.996	1409.465	5941.254	1643.323	1452651.999	503.999
kin_afterCID_102	LT01A3_cell06	3261.092	2445.010	1820.635	5386.452	631.317	2499.654	1848.742	2728.335	1389.748	5846.070	1628.578	1452656.999	508.999
kin_afterCID_103	LT01A3_cell06	3251.771	2445.010	1817.353	5369.213	630.914	2493.848	1848.831	2738.899	1399.061	5855.602	1640.496	1452661.999	513.999
kin_afterCID_104	LT01A3_cell06	3307.558	2445.010	1843.898	5470.058	630.422	2534.281	1848.831	2726.351	1391.419	5836.563	1631.715	1452666.999	518.999
kin_afterCID_105	LT01A3_cell06	3301.616	2445.010	1843.305	5419.255	630.399	2542.769	1850.107	2743.657	1399.578	5836.061	1654.278	1452672.000	524.000
kin_afterCID_106	LT01A3_cell06	3286.047	2445.010	1833.743	5386.111	634.361	2527.082	1847.309	2740.873	1395.300	5806.056	1651.132	1452676.999	528.999
kin_afterCID_107	LT01A3_cell06	3296.812	2445.010	1841.224	5430.141	631.160	2532.330	1849.212	2744.678	1401.523	5836.157	1653.523	1452681.999	533.999
kin_afterCID_108	LT01A3_cell06	3281.905	2445.010	1833.450	5421.954	632.928	2513.873	1845.250	2735.802	1396.836	5838.710	1638.069	1452687.000	539.000
kin_afterCID_109	LT01A3_cell06	3283.205	2445.010	1832.449	5423.562	635.659	2510.381	1842.565	2755.964	1406.993	5865.244	1649.525	1452691.999	543.999
kin_afterCID_110	LT01A3_cell06	3281.322	2445.010	1829.972	5412.666	638.994	2506.655	1839.812	2749.702	1403.669	5842.108	1641.392	1452696.999	548.999
kin_afterCID_111	LT01A3_cell06	3234.580	2445.010	1808.271	5320.677	633.980	2483.232	1846.034	2728.980	1394.505	5779.454	1646.300	1452701.999	553.999
kin_afterCID_112	LT01A3_cell06	3297.839	2445.010	1841.081	5461.453	632.570	2522.471	1846.906	2708.804	1384.242	5777.523	1623.443	1452706.999	558.999
kin_afterCID_113	LT01A3_cell06	3284.536	2445.010	1832.389	5435.371	637.002	2505.563	1843.952	2752.521	1404.255	5866.188	1640.648	1452711.999	563.999
kin_afterCID_114	LT01A3_cell06	3277.400	2445.010	1828.388	5427.604	634.182	2502.765	1845.966	2741.922	1400.407	5848.417	1639.570	1452717.000	569.000
kin_afterCID_115	LT01A3_cell06	3258.157	2445.010	1818.649	5399.151	631.250	2492.954	1846.750	2718.885	1390.457	5809.711	1629.815	1452722.000	574.000
kin_afterCID_116	LT01A3_cell06	3248.555	2445.010	1815.005	5363.319	633.868	2487.653	1844.579	2765.601	1410.769	5878.738	1662.005	1452726.998	578.998
kin_afterCID_117	LT01A3_cell06	3298.595	2445.010	1841.316	5424.360	634.786	2530.535	1844.735	2766.054	1410.233	5855.560	1668.005	1452731.999	583.999
kin_afterCID_118	LT01A3_cell06	3279.976	2445.010	1828.527	5401.986	636.733	2511.516	1841.669	2750.665	1401.021	5833.439	1651.277	1452737.000	589.000
kin_afterCID_119	LT01A3_cell06	3290.823	2445.010	1833.798	5417.274	637.002	2520.397	1841.893	2756.138	1404.985	5833.776	1657.291	1452741.999	593.999
kin_afterCID_120	LT01A3_cell06	3261.135	2445.010	1818.183	5386.845	633.264	2497.013	1845.765	2732.057	1395.002	5814.718	1640.427	1452747.000	599.000
