# Supplementary material for: Mandipropamid as a chemical inducer of proximity for in vivo applications
Source: Nat Chem Biol. 2021 Dec 21;18(1):64–9. doi: 10.1038/s41589-021-00922-3 (PMC8709788; doi:10.1038/s41589-021-00922-3)
Supplement: Source Data Fig. 2 — Single-cell trajectories, luminescence intensities of luciferase assay and two-color RICS binding efficiencies. [file 41589_2021_922_MOESM21_ESM.zip › Figure_02/Figure_02bcd/Single-Cell Trajectories/GA3AM_5uM/exp01_GA3AM_LT01A4_cell10_intensities.csv]

name	cellID	ff_488nm_cell	area_cell	fullframe_488nm	ff_488nm_mito	area_mito	ff_488nm_cyto	area_cyto	ff_561nm_tf_cell	fullframe_561nm	ff_561nm_tf_mito	ff_561nm_tf_cyto	FrameTimeAbs	FrameTimeRel
t0_	LT01A4_cell10	7854.873	3787.969	5419.984	13520.581	670.371	6636.587	3117.597	1906.579	1390.751	5588.072	1114.954	1452785.000	-28.000
tend_	LT01A4_cell10	6675.796	3787.969	4639.126	15860.674	687.157	4640.251	3100.946	1769.478	1301.241	5059.208	1040.439	1453417.000	604.000
kin_afterCID_1	LT01A4_cell10	8407.927	3787.969	5788.747	14398.358	685.859	7083.476	3102.110	1944.417	1414.627	5641.774	1126.953	1452821.103	4.103
kin_afterCID_2	LT01A4_cell10	8372.723	3787.969	5767.683	14475.894	679.480	7038.639	3108.488	1918.679	1399.307	5597.542	1114.521	1452825.998	8.998
kin_afterCID_3	LT01A4_cell10	8178.643	3787.969	5638.190	14432.714	678.876	6813.055	3109.093	1941.497	1417.066	5673.670	1126.570	1452830.998	13.998
kin_afterCID_4	LT01A4_cell10	8226.451	3787.969	5672.085	14927.750	678.384	6764.503	3109.585	1924.251	1402.893	5617.550	1118.525	1452835.998	18.998
kin_afterCID_5	LT01A4_cell10	8080.676	3787.969	5574.389	15125.443	677.399	6546.307	3110.704	1913.493	1398.209	5587.576	1113.366	1452840.998	23.998
kin_afterCID_6	LT01A4_cell10	8059.173	3787.969	5561.681	15502.794	677.600	6437.126	3110.637	1923.304	1404.201	5616.797	1118.629	1452845.998	28.998
kin_afterCID_7	LT01A4_cell10	7870.437	3787.969	5433.163	15496.711	677.488	6209.371	3110.480	1906.122	1392.011	5584.516	1104.937	1452850.998	33.998
kin_afterCID_8	LT01A4_cell10	7932.642	3787.969	5476.843	15894.676	673.639	6210.430	3114.330	1909.505	1393.655	5602.803	1110.633	1452855.998	38.998
kin_afterCID_9	LT01A4_cell10	7942.412	3787.969	5485.953	16124.672	674.668	6169.274	3113.300	1891.812	1383.203	5516.203	1106.388	1452860.999	43.999
kin_afterCID_10	LT01A4_cell10	7790.191	3787.969	5383.598	16030.458	672.475	6011.540	3115.494	1879.456	1373.899	5499.314	1098.114	1452865.998	48.998
kin_afterCID_11	LT01A4_cell10	7747.837	3787.969	5354.625	16062.789	676.638	5939.471	3111.375	1882.505	1375.624	5490.234	1097.906	1452870.998	53.998
kin_afterCID_12	LT01A4_cell10	7678.804	3787.969	5311.107	16013.914	680.085	5854.869	3107.884	1867.418	1365.845	5425.510	1088.817	1452875.999	58.999
kin_afterCID_13	LT01A4_cell10	7634.303	3787.969	5278.148	15964.341	684.315	5797.640	3103.654	1856.368	1357.359	5365.997	1082.542	1452880.998	63.998
kin_afterCID_14	LT01A4_cell10	7685.775	3787.969	5315.828	16210.418	680.510	5818.821	3107.548	1862.303	1361.916	5404.051	1086.676	1452885.999	68.999
kin_afterCID_15	LT01A4_cell10	7718.732	3787.969	5337.224	16398.401	679.234	5822.292	3108.735	1849.206	1353.458	5382.441	1077.222	1452890.998	73.998
kin_afterCID_16	LT01A4_cell10	7566.258	3787.969	5234.040	16108.191	681.159	5693.406	3106.855	1843.091	1351.054	5329.246	1078.755	1452895.999	78.999
kin_afterCID_17	LT01A4_cell10	7660.576	3787.969	5297.972	16473.287	674.042	5752.620	3114.151	1838.186	1346.382	5349.164	1078.167	1452900.998	83.998
kin_afterCID_18	LT01A4_cell10	7725.352	3787.969	5343.416	16681.520	674.445	5785.287	3113.524	1844.514	1350.934	5372.218	1080.351	1452906.000	89.000
kin_afterCID_19	LT01A4_cell10	7544.528	3787.969	5218.892	16426.788	671.983	5629.010	3115.986	1843.786	1349.919	5398.406	1077.208	1452910.998	93.998
kin_afterCID_20	LT01A4_cell10	7659.606	3787.969	5298.995	16649.647	678.182	5698.946	3109.876	1840.125	1348.034	5351.554	1074.343	1452915.999	98.999
kin_afterCID_21	LT01A4_cell10	7607.169	3787.969	5263.885	16604.382	677.824	5645.683	3110.682	1865.278	1363.857	5440.539	1086.025	1452920.998	103.998
kin_afterCID_22	LT01A4_cell10	7632.086	3787.969	5280.719	16709.082	680.913	5642.224	3107.593	1834.114	1343.492	5331.179	1067.663	1452926.000	109.000
kin_afterCID_23	LT01A4_cell10	7492.159	3787.969	5187.204	16476.861	679.324	5528.220	3109.137	1830.962	1341.682	5335.282	1065.121	1452930.998	113.998
kin_afterCID_24	LT01A4_cell10	7520.845	3787.969	5205.034	16541.752	682.815	5536.517	3105.691	1857.017	1357.927	5408.947	1075.894	1452935.999	118.999
kin_afterCID_25	LT01A4_cell10	7444.513	3787.969	5154.376	16417.405	688.142	5452.414	3099.961	1850.960	1355.847	5373.946	1068.862	1452940.999	123.999
kin_afterCID_26	LT01A4_cell10	7428.177	3787.969	5142.378	16428.689	684.583	5442.632	3103.475	1859.636	1361.774	5401.615	1078.295	1452945.999	128.999
kin_afterCID_27	LT01A4_cell10	7535.348	3787.969	5216.633	16715.478	689.238	5493.128	3099.044	1853.968	1354.238	5408.529	1063.310	1452950.998	133.998
kin_afterCID_28	LT01A4_cell10	7382.532	3787.969	5110.032	16395.409	689.664	5376.053	3098.529	1863.632	1363.606	5409.839	1074.240	1452955.999	138.999
kin_afterCID_29	LT01A4_cell10	7417.182	3787.969	5135.461	16547.791	685.702	5398.910	3102.356	1843.613	1350.162	5368.840	1064.412	1452960.999	143.999
kin_afterCID_30	LT01A4_cell10	7414.374	3787.969	5132.892	16556.842	685.031	5395.876	3103.027	1837.861	1345.369	5353.358	1061.740	1452965.997	148.997
kin_afterCID_31	LT01A4_cell10	7509.605	3787.969	5197.791	16817.906	687.112	5446.893	3100.946	1858.984	1359.484	5415.185	1070.962	1452970.999	153.999
kin_afterCID_32	LT01A4_cell10	7467.189	3787.969	5168.060	16810.400	683.128	5411.106	3105.154	1856.400	1358.671	5436.097	1068.756	1452975.999	158.999
kin_afterCID_33	LT01A4_cell10	7441.747	3787.969	5151.506	16734.723	680.353	5406.691	3108.063	1851.203	1354.710	5414.636	1071.005	1452980.998	163.998
kin_afterCID_34	LT01A4_cell10	7435.867	3787.969	5147.653	16808.232	676.459	5397.323	3112.405	1851.882	1356.605	5442.155	1071.237	1452985.998	168.998
kin_afterCID_35	LT01A4_cell10	7342.226	3787.969	5083.387	16568.588	677.847	5330.568	3110.883	1830.157	1340.505	5363.713	1059.948	1452990.999	173.999
kin_afterCID_36	LT01A4_cell10	7399.160	3787.969	5128.085	16666.400	681.181	5366.259	3107.817	1844.907	1352.536	5383.149	1069.033	1452995.999	178.999
kin_afterCID_37	LT01A4_cell10	7443.916	3787.969	5152.987	16781.007	681.897	5393.236	3106.922	1853.508	1355.287	5416.449	1071.234	1453000.999	183.999
kin_afterCID_38	LT01A4_cell10	7346.079	3787.969	5086.006	16608.218	681.025	5315.205	3107.571	1848.462	1354.530	5395.849	1070.820	1453005.999	188.999
kin_afterCID_39	LT01A4_cell10	7355.726	3787.969	5093.846	16653.435	679.637	5322.038	3109.093	1841.689	1348.453	5383.006	1067.307	1453010.999	193.999
kin_afterCID_40	LT01A4_cell10	7350.788	3787.969	5090.970	16700.913	680.599	5302.615	3107.593	1833.544	1343.670	5354.474	1062.337	1453015.999	198.999
kin_afterCID_41	LT01A4_cell10	7380.220	3787.969	5109.766	16796.025	677.645	5327.444	3111.711	1833.695	1342.835	5374.801	1062.058	1453020.999	203.999
kin_afterCID_42	LT01A4_cell10	7345.404	3787.969	5086.668	16707.316	677.556	5305.194	3111.264	1838.017	1346.267	5378.553	1066.673	1453025.998	208.998
kin_afterCID_43	LT01A4_cell10	7410.943	3787.969	5131.540	16899.240	678.406	5340.127	3110.279	1846.775	1352.641	5404.386	1070.556	1453030.999	213.999
kin_afterCID_44	LT01A4_cell10	7358.877	3787.969	5097.663	16795.696	678.585	5298.027	3110.637	1837.611	1345.830	5375.555	1065.358	1453035.999	218.999
kin_afterCID_45	LT01A4_cell10	7409.023	3787.969	5130.305	16986.461	679.749	5313.909	3108.802	1823.571	1336.738	5339.503	1054.602	1453041.002	224.002
kin_afterCID_46	LT01A4_cell10	7347.847	3787.969	5089.479	16807.474	682.166	5269.673	3106.206	1831.606	1340.788	5348.289	1059.143	1453045.998	228.998
kin_afterCID_47	LT01A4_cell10	7341.144	3787.969	5085.508	16768.755	685.389	5258.176	3102.848	1850.620	1354.642	5386.522	1069.471	1453050.999	233.999
kin_afterCID_48	LT01A4_cell10	7285.973	3787.969	5047.187	16625.088	685.859	5220.597	3102.602	1830.777	1341.425	5312.665	1060.888	1453055.999	238.999
kin_afterCID_49	LT01A4_cell10	7345.507	3787.969	5088.808	16725.419	688.209	5262.242	3100.431	1853.787	1356.331	5370.524	1072.919	1453060.999	243.999
kin_afterCID_50	LT01A4_cell10	7266.622	3787.969	5035.019	16598.531	686.351	5201.060	3102.110	1832.203	1343.257	5305.218	1063.609	1453065.999	248.999
kin_afterCID_51	LT01A4_cell10	7359.802	3787.969	5098.411	16801.604	685.613	5272.456	3103.027	1853.320	1356.328	5380.003	1073.842	1453070.999	253.999
kin_afterCID_52	LT01A4_cell10	7354.649	3787.969	5094.998	16831.276	683.576	5267.134	3105.064	1853.976	1356.726	5389.636	1075.350	1453075.999	258.999
kin_afterCID_53	LT01A4_cell10	7318.014	3787.969	5070.610	16787.786	679.727	5246.339	3109.003	1844.977	1351.413	5377.428	1072.400	1453080.999	263.999
kin_afterCID_54	LT01A4_cell10	7268.319	3787.969	5036.340	16737.087	677.511	5204.637	3111.622	1825.920	1338.662	5327.819	1063.032	1453085.999	268.999
kin_afterCID_55	LT01A4_cell10	7223.755	3787.969	5006.086	16649.322	677.511	5169.327	3111.801	1820.084	1333.522	5311.407	1059.454	1453090.999	273.999
kin_afterCID_56	LT01A4_cell10	7344.557	3787.969	5087.671	16877.340	681.786	5250.723	3107.705	1817.778	1332.788	5268.366	1060.259	1453095.999	278.999
kin_afterCID_57	LT01A4_cell10	7342.422	3787.969	5087.634	16898.470	682.412	5241.302	3106.810	1840.309	1346.745	5348.360	1069.318	1453100.999	283.999
kin_afterCID_58	LT01A4_cell10	7253.885	3787.969	5026.191	16767.297	678.518	5177.381	3110.033	1833.850	1343.263	5355.069	1065.411	1453105.999	288.999
kin_afterCID_59	LT01A4_cell10	7245.485	3787.969	5019.662	16736.759	677.198	5178.495	3111.622	1826.448	1337.728	5326.006	1064.523	1453111.000	294.000
kin_afterCID_60	LT01A4_cell10	7250.274	3787.969	5025.990	16772.329	676.884	5177.293	3112.427	1818.289	1332.656	5300.012	1060.624	1453115.997	298.997
kin_afterCID_61	LT01A4_cell10	7213.028	3787.969	5000.182	16710.863	677.869	5141.684	3111.487	1814.643	1330.278	5279.929	1059.226	1453120.998	303.998
kin_afterCID_62	LT01A4_cell10	7175.439	3787.969	4972.886	16608.998	681.495	5104.888	3107.414	1813.787	1328.623	5265.341	1056.503	1453125.998	308.998
kin_afterCID_63	LT01A4_cell10	7301.087	3787.969	5057.270	16918.970	679.883	5196.639	3108.623	1826.905	1339.387	5292.102	1068.840	1453131.002	314.002
kin_afterCID_64	LT01A4_cell10	7220.089	3787.969	5004.605	16700.263	680.980	5140.238	3109.227	1824.830	1338.328	5276.108	1068.189	1453135.999	318.999
kin_afterCID_65	LT01A4_cell10	7271.290	3787.969	5037.891	16832.856	682.927	5166.022	3107.548	1832.359	1341.674	5305.760	1068.182	1453140.999	323.999
kin_afterCID_66	LT01A4_cell10	7229.032	3787.969	5011.292	16762.428	680.197	5139.424	3111.040	1812.812	1331.376	5230.064	1064.621	1453145.998	328.998
kin_afterCID_67	LT01A4_cell10	7164.102	3787.969	4966.901	16665.612	681.808	5076.291	3108.623	1805.570	1323.748	5229.068	1053.881	1453150.999	333.999
kin_afterCID_68	LT01A4_cell10	7305.341	3787.969	5063.230	16964.545	683.666	5175.843	3106.855	1833.954	1343.024	5302.866	1069.772	1453155.999	338.999
kin_afterCID_69	LT01A4_cell10	7252.943	3787.969	5026.260	16756.908	690.178	5132.633	3101.013	1837.097	1347.004	5256.890	1074.890	1453160.999	343.999
kin_afterCID_70	LT01A4_cell10	7204.567	3787.969	4994.264	16611.350	692.081	5099.566	3098.439	1834.219	1344.538	5247.651	1070.945	1453165.999	348.999
kin_afterCID_71	LT01A4_cell10	7148.768	3787.969	4956.698	16511.248	690.581	5059.239	3099.805	1805.059	1323.911	5158.960	1057.077	1453170.999	353.999
kin_afterCID_72	LT01A4_cell10	7229.279	3787.969	5012.327	16726.242	685.657	5127.271	3105.579	1829.712	1342.160	5242.147	1075.201	1453175.999	358.999
kin_afterCID_73	LT01A4_cell10	7279.917	3787.969	5046.774	16883.065	683.934	5161.582	3106.765	1808.307	1326.867	5186.720	1063.681	1453180.998	363.998
kin_afterCID_74	LT01A4_cell10	7228.869	3787.969	5011.274	16790.540	686.306	5110.441	3104.706	1822.604	1335.338	5239.390	1066.331	1453185.998	368.998
kin_afterCID_75	LT01A4_cell10	7229.902	3787.969	5012.360	16836.531	684.024	5110.324	3106.810	1818.198	1333.992	5228.216	1066.467	1453190.998	373.998
kin_afterCID_76	LT01A4_cell10	7155.197	3787.969	4961.865	16649.167	691.275	5033.136	3099.737	1819.000	1334.669	5215.613	1060.508	1453195.998	378.998
kin_afterCID_77	LT01A4_cell10	7155.902	3787.969	4962.945	16639.855	692.327	5031.622	3099.267	1804.168	1324.049	5168.574	1051.446	1453200.999	383.999
kin_afterCID_78	LT01A4_cell10	7334.747	3787.969	5082.821	17110.114	687.716	5163.310	3103.609	1813.197	1330.816	5206.561	1060.168	1453205.998	388.998
kin_afterCID_79	LT01A4_cell10	7242.473	3787.969	5021.140	16909.318	687.269	5096.947	3103.833	1829.858	1341.091	5278.391	1065.224	1453210.997	393.997
kin_afterCID_80	LT01A4_cell10	7262.561	3787.969	5035.440	16980.910	685.098	5113.585	3106.452	1832.663	1343.764	5289.640	1069.040	1453215.999	398.999
kin_afterCID_81	LT01A4_cell10	7223.696	3787.969	5008.658	16879.634	685.904	5085.585	3105.601	1816.582	1333.712	5229.266	1061.725	1453220.998	403.998
kin_afterCID_82	LT01A4_cell10	7225.105	3787.969	5007.645	16874.605	688.142	5079.798	3103.408	1818.168	1333.698	5227.981	1060.926	1453225.999	408.999
kin_afterCID_83	LT01A4_cell10	7199.342	3787.969	4990.888	16830.465	687.806	5060.270	3102.983	1821.240	1335.274	5235.092	1063.609	1453231.000	414.000
kin_afterCID_84	LT01A4_cell10	7185.882	3787.969	4981.912	16740.407	692.976	5043.500	3098.663	1814.064	1330.542	5188.637	1058.200	1453235.999	418.999
kin_afterCID_85	LT01A4_cell10	7229.546	3787.969	5012.256	16816.164	693.759	5077.422	3097.387	1830.068	1341.945	5231.405	1067.156	1453240.998	423.998
kin_afterCID_86	LT01A4_cell10	7211.497	3787.969	5001.697	16765.494	697.833	5051.396	3093.359	1817.653	1333.388	5183.700	1057.273	1453245.999	428.999
kin_afterCID_87	LT01A4_cell10	7141.826	3787.969	4952.777	16587.705	698.056	5005.185	3093.046	1807.518	1326.228	5145.638	1053.128	1453250.998	433.998
kin_afterCID_88	LT01A4_cell10	7128.168	3787.969	4944.546	16625.081	693.916	4996.310	3096.470	1798.491	1320.905	5144.787	1047.788	1453255.998	438.998
kin_afterCID_89	LT01A4_cell10	7220.588	3787.969	5006.105	16939.866	694.431	5035.875	3096.895	1801.580	1323.278	5174.423	1044.206	1453260.999	443.999
kin_afterCID_90	LT01A4_cell10	7198.224	3787.969	4991.686	16827.669	696.915	5024.649	3094.098	1801.489	1321.174	5159.891	1044.077	1453265.999	448.999
kin_afterCID_91	LT01A4_cell10	7154.720	3787.969	4962.397	16618.290	700.585	5004.241	3090.785	1812.489	1328.167	5163.762	1051.741	1453270.999	453.999
kin_afterCID_92	LT01A4_cell10	7106.218	3787.969	4928.465	16578.472	695.326	4973.680	3096.000	1795.415	1318.206	5120.066	1047.633	1453275.998	458.998
kin_afterCID_93	LT01A4_cell10	7154.244	3787.969	4962.237	16754.692	694.431	4996.576	3096.537	1813.320	1330.682	5188.270	1055.498	1453280.999	463.999
kin_afterCID_94	LT01A4_cell10	7139.496	3787.969	4951.229	16748.670	697.206	4969.761	3093.314	1809.606	1327.024	5185.143	1047.940	1453285.997	468.997
kin_afterCID_95	LT01A4_cell10	7200.702	3787.969	4992.455	16828.151	697.318	5026.250	3093.292	1815.561	1330.326	5183.040	1055.541	1453290.998	473.998
kin_afterCID_96	LT01A4_cell10	7142.725	3787.969	4952.503	16693.797	699.869	4974.859	3091.904	1806.658	1324.854	5152.488	1048.063	1453295.999	478.999
kin_afterCID_97	LT01A4_cell10	7154.938	3787.969	4961.984	16672.546	702.980	4982.887	3088.838	1791.843	1314.666	5087.932	1040.432	1453300.999	483.999
kin_afterCID_98	LT01A4_cell10	7084.087	3787.969	4913.828	16522.327	700.742	4938.538	3091.210	1808.592	1326.523	5141.335	1051.797	1453306.001	489.001
kin_afterCID_99	LT01A4_cell10	7158.522	3787.969	4964.589	16632.249	700.272	5007.393	3090.696	1795.270	1316.333	5079.064	1050.271	1453310.998	493.998
kin_afterCID_100	LT01A4_cell10	7091.550	3787.969	4919.323	16477.911	697.944	4969.958	3091.636	1808.248	1327.358	5110.921	1062.135	1453315.999	498.999
kin_afterCID_101	LT01A4_cell10	7116.889	3787.969	4936.371	16553.771	698.862	4980.338	3091.076	1800.815	1321.581	5094.402	1055.535	1453320.998	503.998
kin_afterCID_102	LT01A4_cell10	7075.337	3787.969	4908.041	16451.709	698.191	4953.472	3093.314	1785.344	1312.808	5033.202	1051.128	1453326.000	509.000
kin_afterCID_103	LT01A4_cell10	7077.344	3787.969	4910.080	16522.164	696.982	4945.213	3093.807	1788.240	1312.320	5065.509	1049.013	1453330.999	513.999
kin_afterCID_104	LT01A4_cell10	7118.997	3787.969	4938.054	16576.309	699.802	4973.503	3090.852	1802.599	1324.621	5088.979	1057.646	1453335.998	518.998
kin_afterCID_105	LT01A4_cell10	7154.340	3787.969	4960.453	16699.289	699.959	4988.933	3090.114	1801.145	1322.027	5099.341	1053.367	1453340.998	523.998
kin_afterCID_106	LT01A4_cell10	7113.071	3787.969	4935.612	16668.965	696.669	4958.215	3092.867	1788.381	1313.498	5085.052	1045.293	1453345.999	528.999
kin_afterCID_107	LT01A4_cell10	7086.605	3787.969	4914.782	16579.320	701.660	4926.380	3088.592	1787.544	1311.539	5083.065	1038.129	1453350.998	533.998
kin_afterCID_108	LT01A4_cell10	7182.237	3787.969	4981.182	16776.648	698.996	5010.161	3090.047	1787.615	1313.490	5052.764	1048.643	1453355.997	538.997
kin_afterCID_109	LT01A4_cell10	7124.087	3787.969	4941.438	16677.490	696.937	4968.567	3092.867	1798.569	1320.859	5100.770	1053.880	1453360.999	543.999
kin_afterCID_110	LT01A4_cell10	7095.849	3787.969	4922.744	16694.429	695.371	4936.077	3094.478	1791.170	1314.456	5101.844	1046.598	1453365.999	548.999
kin_afterCID_111	LT01A4_cell10	7077.897	3787.969	4910.926	16697.931	691.633	4927.202	3098.574	1799.524	1322.460	5130.275	1055.330	1453370.998	553.998
kin_afterCID_112	LT01A4_cell10	7121.706	3787.969	4941.101	16810.854	692.372	4952.950	3097.477	1800.535	1321.781	5145.596	1052.192	1453375.997	558.997
kin_afterCID_113	LT01A4_cell10	7199.390	3787.969	4994.504	16982.907	692.416	5008.245	3098.641	1780.018	1308.199	5077.487	1042.174	1453380.998	563.998
kin_afterCID_114	LT01A4_cell10	7167.410	3787.969	4971.475	16868.844	696.781	4979.627	3092.307	1780.364	1308.286	5074.625	1037.721	1453385.999	568.999
kin_afterCID_115	LT01A4_cell10	7135.052	3787.969	4948.469	16777.439	695.415	4965.298	3094.030	1792.202	1316.766	5099.333	1048.399	1453390.998	573.998
kin_afterCID_116	LT01A4_cell10	7115.101	3787.969	4935.798	16742.497	696.691	4945.119	3091.501	1776.602	1306.005	5053.977	1037.942	1453395.998	578.998
kin_afterCID_117	LT01A4_cell10	7085.510	3787.969	4913.328	16764.842	689.887	4930.096	3098.081	1787.934	1312.262	5124.965	1044.837	1453401.000	584.000
kin_afterCID_118	LT01A4_cell10	7066.909	3787.969	4903.553	16648.865	694.968	4913.637	3093.314	1786.373	1311.207	5096.663	1042.543	1453405.999	588.999
kin_afterCID_119	LT01A4_cell10	7022.719	3787.969	4872.284	16550.589	693.334	4887.877	3094.814	1785.301	1310.923	5089.584	1044.973	1453410.999	593.999
kin_afterCID_120	LT01A4_cell10	7033.275	3787.969	4880.239	16570.553	694.565	4891.403	3093.851	1792.884	1315.926	5121.500	1045.455	1453415.999	598.999
