# Supplementary material for: Mandipropamid as a chemical inducer of proximity for in vivo applications
Source: Nat Chem Biol. 2021 Dec 21;18(1):64–9. doi: 10.1038/s41589-021-00922-3 (PMC8709788; doi:10.1038/s41589-021-00922-3)
Supplement: Source Data Fig. 2 — Single-cell trajectories, luminescence intensities of luciferase assay and two-color RICS binding efficiencies. [file 41589_2021_922_MOESM21_ESM.zip › Figure_02/Figure_02bcd/Single-Cell Trajectories/GA3AM_5uM/exp01_GA3AM_LT01B1_cell32_intensities.csv]

name	cellID	ff_488nm_cell	area_cell	fullframe_488nm	ff_488nm_mito	area_mito	ff_488nm_cyto	area_cyto	ff_561nm_tf_cell	fullframe_561nm	ff_561nm_tf_mito	ff_561nm_tf_cyto	FrameTimeAbs	FrameTimeRel
t0_	LT01B1_cell32	5001.056	3012.922	3042.102	10013.862	464.379	4087.655	2548.544	2511.914	1531.960	7826.281	1543.565	1455456.000	-19.000
tend_	LT01B1_cell32	4296.308	3012.922	2649.695	11585.814	475.345	2929.057	2540.487	2312.930	1418.966	7191.659	1398.240	1456088.000	613.000
kin_afterCID_1	LT01B1_cell32	5189.299	3012.922	3118.404	10875.812	468.676	4136.945	2549.126	2552.445	1547.360	8215.353	1507.937	1455483.101	4.101
kin_afterCID_2	LT01B1_cell32	5109.345	3012.922	3077.292	10815.077	465.766	4062.375	2551.095	2506.046	1520.726	8079.618	1486.197	1455487.998	8.998
kin_afterCID_3	LT01B1_cell32	5003.893	3012.922	3021.326	10858.091	464.625	3931.145	2554.296	2467.150	1499.744	7940.533	1467.850	1455492.999	13.999
kin_afterCID_4	LT01B1_cell32	4931.413	3012.922	2979.928	11080.772	460.283	3818.117	2557.966	2452.821	1492.325	7921.089	1465.398	1455497.999	18.999
kin_afterCID_5	LT01B1_cell32	4884.346	3012.922	2957.202	11314.144	464.446	3707.128	2554.967	2476.983	1506.691	7962.207	1475.602	1455502.999	23.999
kin_afterCID_6	LT01B1_cell32	4852.333	3012.922	2946.784	11497.805	465.363	3632.299	2555.571	2460.846	1494.447	7917.686	1461.953	1455507.998	28.998
kin_afterCID_7	LT01B1_cell32	4723.905	3012.922	2878.876	11367.781	462.543	3512.896	2558.660	2437.269	1484.533	7831.333	1456.836	1455512.998	33.998
kin_afterCID_8	LT01B1_cell32	4778.367	3012.922	2913.917	11662.166	462.521	3525.563	2557.295	2457.166	1495.249	7921.993	1464.734	1455518.001	39.001
kin_afterCID_9	LT01B1_cell32	4806.960	3012.922	2928.286	11766.643	466.281	3527.823	2554.027	2450.357	1490.825	7837.575	1462.393	1455522.998	43.998
kin_afterCID_10	LT01B1_cell32	4764.849	3012.922	2902.415	11742.803	466.460	3480.626	2554.654	2433.942	1482.769	7778.834	1452.686	1455527.999	48.999
kin_afterCID_11	LT01B1_cell32	4785.373	3012.922	2914.673	11876.227	465.766	3483.848	2553.960	2438.197	1481.623	7805.118	1454.983	1455532.998	53.998
kin_afterCID_12	LT01B1_cell32	4777.942	3012.922	2909.525	11849.931	466.214	3477.778	2554.139	2437.676	1485.378	7741.780	1464.659	1455537.997	58.997
kin_afterCID_13	LT01B1_cell32	4769.322	3012.922	2907.165	11879.891	468.743	3454.015	2551.431	2419.079	1472.321	7671.363	1449.427	1455542.997	63.997
kin_afterCID_14	LT01B1_cell32	4703.525	3012.922	2866.989	11783.171	468.900	3392.758	2552.393	2391.760	1459.800	7561.574	1436.679	1455547.998	68.998
kin_afterCID_15	LT01B1_cell32	4721.210	3012.922	2880.121	11789.872	473.465	3397.243	2547.872	2434.192	1482.977	7637.303	1461.819	1455552.999	73.999
kin_afterCID_16	LT01B1_cell32	4713.675	3012.922	2874.609	11847.211	471.809	3383.573	2549.215	2431.408	1482.940	7640.682	1461.984	1455557.998	78.998
kin_afterCID_17	LT01B1_cell32	4755.939	3012.922	2900.449	12030.076	472.234	3398.540	2548.477	2405.240	1470.610	7580.667	1441.275	1455562.998	83.998
kin_afterCID_18	LT01B1_cell32	4782.657	3012.922	2918.200	12180.138	468.116	3416.956	2551.699	2418.732	1474.520	7671.638	1450.586	1455567.998	88.998
kin_afterCID_19	LT01B1_cell32	4792.086	3012.922	2925.596	12193.654	467.825	3425.866	2553.244	2424.375	1479.161	7671.051	1457.820	1455572.998	93.998
kin_afterCID_20	LT01B1_cell32	4664.599	3012.922	2849.785	11876.599	468.989	3328.531	2553.333	2396.494	1465.344	7536.914	1446.388	1455577.999	98.999
kin_afterCID_21	LT01B1_cell32	4703.078	3012.922	2871.241	12017.616	470.153	3344.521	2551.185	2385.690	1458.933	7501.512	1437.509	1455582.999	103.999
kin_afterCID_22	LT01B1_cell32	4674.528	3012.922	2856.786	11924.521	473.062	3318.649	2547.380	2408.799	1470.813	7550.927	1449.047	1455587.998	108.998
kin_afterCID_23	LT01B1_cell32	4625.866	3012.922	2829.745	11734.116	476.285	3284.905	2545.634	2414.574	1473.400	7533.541	1451.115	1455592.999	113.999
kin_afterCID_24	LT01B1_cell32	4614.113	3012.922	2822.154	11761.523	474.181	3272.473	2548.096	2413.224	1473.799	7539.585	1453.211	1455597.998	118.998
kin_afterCID_25	LT01B1_cell32	4609.969	3012.922	2823.455	11768.120	474.025	3268.008	2546.507	2409.471	1469.989	7548.023	1448.055	1455602.999	123.999
kin_afterCID_26	LT01B1_cell32	4699.369	3012.922	2873.661	12076.568	472.481	3320.521	2549.797	2404.955	1468.778	7561.862	1443.501	1455607.999	128.999
kin_afterCID_27	LT01B1_cell32	4697.831	3012.922	2874.510	12031.586	474.495	3320.291	2547.648	2392.038	1459.134	7506.547	1433.637	1455612.999	133.999
kin_afterCID_28	LT01B1_cell32	4639.264	3012.922	2842.464	11880.232	474.629	3279.341	2546.888	2391.813	1460.184	7489.667	1436.492	1455618.003	139.003
kin_afterCID_29	LT01B1_cell32	4645.654	3012.922	2847.150	11899.091	475.569	3279.827	2546.082	2382.732	1456.249	7462.013	1428.587	1455622.999	143.999
kin_afterCID_30	LT01B1_cell32	4613.411	3012.922	2827.656	11876.711	472.570	3256.180	2549.170	2367.512	1449.844	7446.236	1420.541	1455627.998	148.998
kin_afterCID_31	LT01B1_cell32	4595.418	3012.922	2822.024	11831.078	472.928	3241.332	2549.394	2406.139	1469.251	7571.811	1441.900	1455632.999	153.999
kin_afterCID_32	LT01B1_cell32	4634.080	3012.922	2845.255	11972.643	469.884	3273.273	2550.021	2399.191	1463.882	7563.077	1443.207	1455637.999	158.999
kin_afterCID_33	LT01B1_cell32	4608.058	3012.922	2826.310	11984.763	468.273	3246.271	2551.095	2388.924	1459.729	7557.074	1436.178	1455642.998	163.998
kin_afterCID_34	LT01B1_cell32	4566.985	3012.922	2802.578	11890.867	467.579	3217.566	2551.431	2405.817	1469.885	7609.389	1448.303	1455647.998	168.998
kin_afterCID_35	LT01B1_cell32	4662.903	3012.922	2858.854	12174.819	469.929	3270.739	2549.126	2391.224	1462.339	7551.914	1435.999	1455652.998	173.998
kin_afterCID_36	LT01B1_cell32	4610.503	3012.922	2826.956	12031.572	472.995	3223.223	2547.492	2374.984	1453.901	7480.784	1422.126	1455657.998	178.998
kin_afterCID_37	LT01B1_cell32	4592.720	3012.922	2818.238	12030.782	473.398	3202.057	2545.880	2369.311	1449.957	7483.629	1414.308	1455662.998	183.998
kin_afterCID_38	LT01B1_cell32	4648.280	3012.922	2851.515	12185.376	473.353	3239.725	2545.209	2393.639	1462.250	7566.552	1427.956	1455667.999	188.999
kin_afterCID_39	LT01B1_cell32	4650.006	3012.922	2853.906	12222.242	472.973	3236.663	2545.142	2394.417	1462.564	7574.097	1428.593	1455672.998	193.998
kin_afterCID_40	LT01B1_cell32	4633.154	3012.922	2844.375	12186.613	470.489	3231.986	2547.581	2397.115	1462.878	7602.066	1432.591	1455677.999	198.999
kin_afterCID_41	LT01B1_cell32	4564.599	3012.922	2800.966	11962.291	471.988	3186.788	2546.529	2395.868	1465.571	7546.724	1437.584	1455682.998	203.998
kin_afterCID_42	LT01B1_cell32	4570.087	3012.922	2806.448	12033.171	473.488	3175.069	2545.075	2359.735	1443.941	7476.236	1404.400	1455687.998	208.998
kin_afterCID_43	LT01B1_cell32	4606.531	3012.922	2827.700	12154.765	474.293	3192.112	2544.985	2376.572	1454.586	7532.568	1411.794	1455692.998	213.998
kin_afterCID_44	LT01B1_cell32	4565.839	3012.922	2803.192	12018.409	473.376	3172.533	2546.216	2396.087	1464.793	7583.447	1427.552	1455697.999	218.999
kin_afterCID_45	LT01B1_cell32	4612.051	3012.922	2830.729	12139.425	473.197	3205.383	2546.350	2356.051	1442.991	7433.733	1408.496	1455703.001	224.001
kin_afterCID_46	LT01B1_cell32	4557.984	3012.922	2798.178	12022.202	472.660	3164.123	2548.409	2390.286	1458.783	7570.854	1424.402	1455707.997	228.997
kin_afterCID_47	LT01B1_cell32	4629.128	3012.922	2838.856	12216.514	473.376	3210.183	2547.067	2378.856	1453.759	7524.640	1417.878	1455712.998	233.998
kin_afterCID_48	LT01B1_cell32	4586.603	3012.922	2816.460	12050.883	475.278	3184.589	2544.000	2370.044	1450.953	7453.681	1416.444	1455717.998	238.998
kin_afterCID_49	LT01B1_cell32	4564.371	3012.922	2803.230	11941.941	477.874	3168.740	2543.060	2375.526	1453.883	7441.756	1418.738	1455722.997	243.997
kin_afterCID_50	LT01B1_cell32	4614.826	3012.922	2834.278	12086.069	478.456	3199.832	2541.986	2383.410	1458.923	7449.646	1425.301	1455727.998	248.998
kin_afterCID_51	LT01B1_cell32	4564.955	3012.922	2806.258	11957.743	478.009	3165.999	2542.658	2368.795	1448.219	7427.550	1413.061	1455732.999	253.999
kin_afterCID_52	LT01B1_cell32	4576.989	3012.922	2812.649	11971.159	477.964	3177.579	2543.239	2366.777	1449.928	7385.416	1418.689	1455737.999	258.999
kin_afterCID_53	LT01B1_cell32	4591.654	3012.922	2821.867	12054.185	478.434	3177.932	2542.143	2363.241	1447.703	7383.638	1413.800	1455742.999	263.999
kin_afterCID_54	LT01B1_cell32	4628.727	3012.922	2843.455	12186.919	479.150	3193.590	2542.814	2388.003	1459.583	7487.493	1421.619	1455747.998	268.998
kin_afterCID_55	LT01B1_cell32	4544.915	3012.922	2793.877	12040.864	477.181	3128.351	2545.097	2368.232	1448.410	7458.018	1408.279	1455752.998	273.998
kin_afterCID_56	LT01B1_cell32	4534.186	3012.922	2786.116	12069.347	475.994	3115.369	2545.164	2354.767	1442.818	7438.679	1399.062	1455757.999	278.999
kin_afterCID_57	LT01B1_cell32	4535.592	3012.922	2786.748	12074.899	474.562	3120.920	2546.597	2392.688	1463.447	7569.562	1422.986	1455763.001	284.001
kin_afterCID_58	LT01B1_cell32	4570.187	3012.922	2807.951	12178.773	475.905	3138.271	2544.224	2361.486	1446.165	7474.947	1400.662	1455767.999	288.999
kin_afterCID_59	LT01B1_cell32	4549.158	3012.922	2794.602	12042.014	477.583	3133.042	2542.411	2370.081	1450.321	7451.256	1411.317	1455772.998	293.998
kin_afterCID_60	LT01B1_cell32	4617.191	3012.922	2836.529	12291.711	474.271	3178.887	2545.321	2372.350	1451.781	7490.972	1414.489	1455777.998	298.998
kin_afterCID_61	LT01B1_cell32	4585.748	3012.922	2816.108	12151.608	474.920	3166.379	2543.687	2379.583	1457.887	7468.681	1426.042	1455782.998	303.998
kin_afterCID_62	LT01B1_cell32	4594.750	3012.922	2820.905	12163.410	478.613	3161.652	2539.860	2373.358	1448.168	7462.178	1411.075	1455787.998	308.998
kin_afterCID_63	LT01B1_cell32	4577.328	3012.922	2812.644	12184.675	477.695	3140.849	2539.927	2383.662	1458.204	7518.928	1414.994	1455792.999	313.999
kin_afterCID_64	LT01B1_cell32	4633.340	3012.922	2843.900	12341.578	477.807	3175.670	2542.277	2390.913	1462.959	7548.076	1417.245	1455797.999	318.999
kin_afterCID_65	LT01B1_cell32	4544.705	3012.922	2790.824	12133.909	474.719	3122.107	2542.993	2366.890	1449.875	7488.686	1407.886	1455802.997	323.997
kin_afterCID_66	LT01B1_cell32	4589.709	3012.922	2818.352	12209.140	480.470	3140.082	2538.226	2375.594	1453.675	7486.619	1404.600	1455807.999	328.999
kin_afterCID_67	LT01B1_cell32	4580.074	3012.922	2813.527	12172.532	474.361	3157.328	2544.247	2377.246	1453.149	7506.458	1417.465	1455812.999	333.999
kin_afterCID_68	LT01B1_cell32	4560.432	3012.922	2801.988	12117.796	473.600	3147.295	2544.649	2373.207	1453.037	7493.208	1417.066	1455817.998	338.998
kin_afterCID_69	LT01B1_cell32	4582.435	3012.922	2813.545	12215.583	473.644	3154.873	2544.873	2389.809	1461.171	7558.172	1424.465	1455822.999	343.999
kin_afterCID_70	LT01B1_cell32	4540.175	3012.922	2791.662	12035.314	474.651	3135.600	2542.926	2366.856	1448.821	7448.541	1415.602	1455827.999	348.999
kin_afterCID_71	LT01B1_cell32	4505.081	3012.922	2769.679	12016.226	470.242	3112.566	2547.828	2348.329	1435.470	7432.566	1406.909	1455832.999	353.999
kin_afterCID_72	LT01B1_cell32	4540.976	3012.922	2792.050	12089.728	469.884	3142.574	2548.365	2346.310	1436.183	7403.395	1410.695	1455837.999	358.999
kin_afterCID_73	LT01B1_cell32	4530.896	3012.922	2783.965	12102.552	469.929	3128.909	2547.156	2356.691	1440.286	7444.391	1415.602	1455842.999	363.999
kin_afterCID_74	LT01B1_cell32	4511.171	3012.922	2772.077	11987.296	471.294	3121.500	2546.507	2380.508	1454.803	7457.961	1437.836	1455847.998	368.998
kin_afterCID_75	LT01B1_cell32	4513.500	3012.922	2772.538	12049.703	469.191	3119.917	2548.745	2377.607	1454.837	7473.813	1436.402	1455852.999	373.999
kin_afterCID_76	LT01B1_cell32	4554.119	3012.922	2797.741	12132.603	473.062	3138.542	2545.455	2384.601	1458.910	7484.329	1433.455	1455857.999	378.999
kin_afterCID_77	LT01B1_cell32	4510.028	3012.922	2769.847	12024.665	470.063	3117.623	2547.604	2388.616	1460.523	7491.070	1444.257	1455862.999	383.999
kin_afterCID_78	LT01B1_cell32	4580.932	3012.922	2810.412	12193.714	472.413	3161.368	2545.836	2385.077	1457.625	7466.199	1439.039	1455867.998	388.998
kin_afterCID_79	LT01B1_cell32	4575.242	3012.922	2810.780	12168.805	472.883	3157.899	2545.187	2376.487	1453.707	7430.359	1434.389	1455872.999	393.999
kin_afterCID_80	LT01B1_cell32	4567.376	3012.922	2804.352	12164.635	472.727	3149.709	2545.701	2375.931	1453.741	7432.719	1433.612	1455877.998	398.998
kin_afterCID_81	LT01B1_cell32	4560.686	3012.922	2803.020	12135.320	474.831	3140.125	2542.926	2367.488	1448.696	7415.404	1421.921	1455882.999	403.999
kin_afterCID_82	LT01B1_cell32	4575.076	3012.922	2813.384	12159.595	477.830	3141.776	2540.240	2366.752	1450.247	7384.785	1419.763	1455887.999	408.999
kin_afterCID_83	LT01B1_cell32	4514.143	3012.922	2775.387	11937.941	480.023	3103.164	2538.540	2356.265	1443.660	7316.071	1414.966	1455892.998	413.998
kin_afterCID_84	LT01B1_cell32	4546.951	3012.922	2796.562	12046.367	478.277	3127.455	2540.778	2354.225	1441.398	7332.312	1413.436	1455897.998	418.998
kin_afterCID_85	LT01B1_cell32	4543.034	3012.922	2794.074	12053.523	476.778	3127.646	2540.845	2352.030	1439.868	7329.391	1415.224	1455902.999	423.999
kin_afterCID_86	LT01B1_cell32	4500.155	3012.922	2767.921	11918.955	478.591	3095.891	2538.898	2377.770	1455.783	7387.522	1430.594	1455907.999	428.999
kin_afterCID_87	LT01B1_cell32	4546.011	3012.922	2794.437	12061.192	479.240	3121.371	2538.293	2345.066	1435.297	7291.739	1408.364	1455912.999	433.999
kin_afterCID_88	LT01B1_cell32	4542.968	3012.922	2792.361	12098.217	477.941	3113.839	2541.516	2378.665	1455.889	7427.479	1425.266	1455917.999	438.999
kin_afterCID_89	LT01B1_cell32	4508.020	3012.922	2772.597	12015.604	477.136	3090.978	2542.009	2369.486	1448.336	7416.677	1418.358	1455922.998	443.998
kin_afterCID_90	LT01B1_cell32	4503.790	3012.922	2771.403	12019.805	477.091	3085.263	2541.919	2331.963	1431.786	7288.383	1398.021	1455927.999	448.999
kin_afterCID_91	LT01B1_cell32	4544.438	3012.922	2794.975	12116.928	477.718	3114.120	2540.129	2343.470	1436.244	7323.050	1404.019	1455932.999	453.999
kin_afterCID_92	LT01B1_cell32	4522.547	3012.922	2779.476	12064.698	481.433	3084.905	2536.369	2365.187	1445.955	7395.931	1407.341	1455937.998	458.998
kin_afterCID_93	LT01B1_cell32	4570.311	3012.922	2810.186	12228.133	479.307	3119.002	2537.331	2336.127	1432.235	7308.282	1394.659	1455942.998	463.998
kin_afterCID_94	LT01B1_cell32	4456.254	3012.922	2741.492	11892.522	478.680	3048.586	2538.763	2335.126	1433.172	7271.363	1401.717	1455947.999	468.999
kin_afterCID_95	LT01B1_cell32	4529.017	3012.922	2787.451	12146.276	476.442	3094.904	2541.091	2345.262	1437.584	7345.723	1404.892	1455952.999	473.999
kin_afterCID_96	LT01B1_cell32	4553.392	3012.922	2800.090	12198.306	476.017	3115.273	2541.964	2341.812	1434.382	7325.346	1405.485	1455957.998	478.998
kin_afterCID_97	LT01B1_cell32	4519.924	3012.922	2781.790	12142.213	475.480	3087.597	2543.038	2327.109	1427.632	7291.648	1395.464	1455962.998	483.998
kin_afterCID_98	LT01B1_cell32	4504.516	3012.922	2770.985	12136.471	475.547	3070.770	2542.299	2376.066	1453.732	7474.757	1419.274	1455967.998	488.998
kin_afterCID_99	LT01B1_cell32	4571.100	3012.922	2810.910	12331.650	475.815	3111.661	2542.926	2359.136	1445.134	7414.529	1409.673	1455972.999	493.999
kin_afterCID_100	LT01B1_cell32	4474.652	3012.922	2754.087	12152.515	471.876	3045.877	2545.567	2346.972	1438.186	7432.752	1401.487	1455977.998	498.998
kin_afterCID_101	LT01B1_cell32	4561.093	3012.922	2805.637	12383.283	472.682	3102.982	2544.000	2354.406	1442.019	7449.527	1405.420	1455982.998	503.998
kin_afterCID_102	LT01B1_cell32	4517.784	3012.922	2779.887	12210.211	474.562	3077.050	2542.210	2324.032	1427.576	7303.847	1392.109	1455987.999	508.999
kin_afterCID_103	LT01B1_cell32	4564.760	3012.922	2810.107	12267.260	477.091	3112.616	2540.263	2341.028	1433.614	7333.254	1400.751	1455992.998	513.998
kin_afterCID_104	LT01B1_cell32	4581.748	3012.922	2822.061	12307.028	479.284	3116.831	2538.830	2368.052	1451.895	7412.123	1412.580	1455997.999	518.999
kin_afterCID_105	LT01B1_cell32	4541.087	3012.922	2794.041	12229.536	477.091	3091.553	2540.084	2362.236	1448.168	7410.926	1411.261	1456002.998	523.998
kin_afterCID_106	LT01B1_cell32	4469.723	3012.922	2754.139	12097.720	473.018	3046.659	2543.396	2348.135	1439.075	7411.061	1404.419	1456007.998	528.998
kin_afterCID_107	LT01B1_cell32	4525.150	3012.922	2785.729	12179.021	477.225	3082.756	2538.696	2339.320	1433.607	7337.534	1397.904	1456012.998	533.998
kin_afterCID_108	LT01B1_cell32	4540.292	3012.922	2796.725	12199.518	477.046	3097.150	2539.412	2342.387	1435.366	7340.272	1401.292	1456017.998	538.998
kin_afterCID_109	LT01B1_cell32	4543.885	3012.922	2799.808	12191.606	479.911	3093.178	2535.831	2338.776	1434.731	7301.794	1397.808	1456022.998	543.998
kin_afterCID_110	LT01B1_cell32	4531.934	3012.922	2790.673	12173.583	476.218	3095.432	2539.703	2340.725	1434.198	7330.202	1403.274	1456027.999	548.999
kin_afterCID_111	LT01B1_cell32	4514.207	3012.922	2782.194	12050.122	481.433	3078.175	2535.742	2355.851	1442.390	7322.281	1410.345	1456032.998	553.998
kin_afterCID_112	LT01B1_cell32	4494.479	3012.922	2767.883	12000.554	482.597	3061.354	2532.832	2337.839	1432.108	7253.875	1399.609	1456037.998	558.998
kin_afterCID_113	LT01B1_cell32	4524.079	3012.922	2787.768	12087.849	483.872	3075.577	2531.288	2341.845	1435.033	7270.758	1398.318	1456042.998	563.998
kin_afterCID_114	LT01B1_cell32	4500.661	3012.922	2771.347	12000.975	485.506	3057.827	2530.639	2341.817	1434.249	7258.714	1396.519	1456047.998	568.998
kin_afterCID_115	LT01B1_cell32	4478.403	3012.922	2759.162	11992.519	481.366	3047.974	2534.063	2331.074	1431.136	7247.387	1395.642	1456052.999	573.999
kin_afterCID_116	LT01B1_cell32	4501.712	3012.922	2773.279	12087.542	480.247	3062.477	2533.974	2313.414	1419.935	7209.453	1384.721	1456057.998	578.998
kin_afterCID_117	LT01B1_cell32	4470.579	3012.922	2754.248	12021.034	478.591	3042.490	2537.689	2357.023	1444.412	7364.755	1410.503	1456062.999	583.999
kin_afterCID_118	LT01B1_cell32	4467.736	3012.922	2752.012	12065.033	478.300	3032.596	2536.906	2345.458	1437.559	7356.048	1399.395	1456067.998	588.998
kin_afterCID_119	LT01B1_cell32	4566.404	3012.922	2810.425	12333.674	478.411	3099.258	2536.078	2341.374	1434.124	7336.403	1398.144	1456072.999	593.999
kin_afterCID_120	LT01B1_cell32	4537.138	3012.922	2792.193	12220.068	478.993	3082.911	2536.794	2336.306	1431.271	7293.679	1398.475	1456077.998	598.998
