# Supplementary material for: Mandipropamid as a chemical inducer of proximity for in vivo applications
Source: Nat Chem Biol. 2021 Dec 21;18(1):64–9. doi: 10.1038/s41589-021-00922-3 (PMC8709788; doi:10.1038/s41589-021-00922-3)
Supplement: Source Data Fig. 2 — Single-cell trajectories, luminescence intensities of luciferase assay and two-color RICS binding efficiencies. [file 41589_2021_922_MOESM21_ESM.zip › Figure_02/Figure_02bcd/Single-Cell Trajectories/GA3AM_5uM/exp01_GA3AM_LT01B2_cell29_intensities.csv]

name	cellID	ff_488nm_cell	area_cell	fullframe_488nm	ff_488nm_mito	area_mito	ff_488nm_cyto	area_cyto	ff_561nm_tf_cell	fullframe_561nm	ff_561nm_tf_mito	ff_561nm_tf_cyto	FrameTimeAbs	FrameTimeRel
t0_	LT01B2_cell29	5867.404	3637.167	3983.039	11034.020	493.586	5056.174	3143.581	2022.611	1420.883	6808.662	1271.135	1454799.000	-10.000
tend_	LT01B2_cell29	5261.411	3637.167	3590.587	13694.487	498.129	3920.752	3141.992	1901.281	1343.842	6382.656	1189.737	1455430.000	621.000
kin_afterCID_1	LT01B2_cell29	6264.427	3637.167	4238.840	11687.321	504.194	5389.889	3134.361	2083.708	1461.539	6976.699	1296.009	1454817.104	4.104
kin_afterCID_2	LT01B2_cell29	6127.275	3637.167	4148.839	11557.062	501.307	5257.553	3137.158	2071.615	1452.386	7013.201	1281.421	1454821.998	8.998
kin_afterCID_3	LT01B2_cell29	6126.348	3637.167	4151.018	11636.253	495.757	5253.837	3143.693	2054.588	1441.571	6924.190	1285.727	1454826.998	13.998
kin_afterCID_4	LT01B2_cell29	6064.014	3637.167	4113.257	11750.780	499.405	5156.387	3139.732	2046.250	1436.157	6871.125	1277.981	1454831.998	18.998
kin_afterCID_5	LT01B2_cell29	6066.980	3637.167	4117.231	12130.898	494.615	5111.881	3143.089	2047.875	1436.304	6935.866	1278.457	1454836.998	23.998
kin_afterCID_6	LT01B2_cell29	5987.870	3637.167	4066.873	12291.577	492.041	4999.507	3146.871	2039.708	1432.085	6940.790	1272.657	1454841.998	28.998
kin_afterCID_7	LT01B2_cell29	5971.356	3637.167	4054.242	12503.213	491.146	4949.402	3147.856	2055.563	1441.793	6990.386	1284.844	1454846.999	33.999
kin_afterCID_8	LT01B2_cell29	5916.594	3637.167	4016.075	12541.283	493.541	4876.536	3143.626	2020.681	1418.846	6816.144	1267.806	1454851.998	38.998
kin_afterCID_9	LT01B2_cell29	5947.180	3637.167	4037.258	12872.350	493.026	4861.258	3144.141	2027.263	1425.639	6855.816	1270.108	1454856.998	43.998
kin_afterCID_10	LT01B2_cell29	5880.373	3637.167	3992.433	12917.792	495.287	4770.993	3141.880	2024.808	1424.460	6818.306	1269.161	1454861.999	48.999
kin_afterCID_11	LT01B2_cell29	5824.022	3637.167	3955.003	12962.736	491.907	4707.499	3145.305	2012.128	1413.885	6802.709	1262.892	1454866.998	53.998
kin_afterCID_12	LT01B2_cell29	5766.863	3637.167	3918.265	12998.806	491.325	4637.360	3145.842	2033.315	1428.663	6906.481	1272.212	1454871.998	58.998
kin_afterCID_13	LT01B2_cell29	5834.503	3637.167	3961.621	13262.290	492.690	4670.591	3144.566	2024.613	1420.663	6857.739	1267.320	1454876.999	63.999
kin_afterCID_14	LT01B2_cell29	5820.124	3637.167	3955.408	13325.436	493.004	4643.293	3144.163	2002.790	1408.744	6751.813	1258.144	1454881.999	68.999
kin_afterCID_15	LT01B2_cell29	5784.460	3637.167	3929.985	13347.271	494.951	4591.636	3143.604	2004.437	1410.836	6744.893	1257.493	1454886.999	73.999
kin_afterCID_16	LT01B2_cell29	5763.418	3637.167	3916.448	13382.731	493.026	4566.173	3146.424	1997.878	1406.360	6734.863	1254.700	1454891.999	78.999
kin_afterCID_17	LT01B2_cell29	5782.110	3637.167	3928.516	13458.501	495.197	4570.236	3143.850	1993.252	1401.968	6727.568	1246.797	1454896.999	83.999
kin_afterCID_18	LT01B2_cell29	5708.218	3637.167	3885.169	13256.964	500.188	4502.207	3139.262	2006.917	1411.791	6699.243	1258.355	1454901.998	88.998
kin_afterCID_19	LT01B2_cell29	5809.176	3637.167	3947.463	13674.940	494.011	4570.920	3145.036	2007.992	1413.671	6757.611	1261.209	1454906.998	93.998
kin_afterCID_20	LT01B2_cell29	5740.231	3637.167	3901.763	13619.523	496.719	4492.177	3142.149	1992.126	1402.188	6712.572	1245.253	1454911.999	98.999
kin_afterCID_21	LT01B2_cell29	5695.927	3637.167	3872.119	13522.435	497.816	4452.597	3141.500	1974.680	1391.785	6623.228	1237.208	1454916.999	103.999
kin_afterCID_22	LT01B2_cell29	5740.499	3637.167	3901.910	13601.332	498.733	4489.368	3140.314	1984.018	1397.721	6621.207	1246.815	1454921.999	108.999
kin_afterCID_23	LT01B2_cell29	5720.004	3637.167	3889.263	13496.207	503.120	4469.734	3135.882	1988.103	1400.073	6586.122	1249.677	1454926.998	113.998
kin_afterCID_24	LT01B2_cell29	5680.563	3637.167	3863.303	13446.357	503.500	4431.167	3135.233	1973.147	1390.782	6505.297	1244.699	1454931.999	118.999
kin_afterCID_25	LT01B2_cell29	5718.741	3637.167	3889.719	13596.198	506.723	4443.536	3130.533	1990.543	1401.648	6572.386	1248.868	1454936.998	123.998
kin_afterCID_26	LT01B2_cell29	5733.544	3637.167	3898.397	13602.668	509.856	4448.975	3128.877	1982.027	1394.759	6519.414	1242.026	1454941.998	128.998
kin_afterCID_27	LT01B2_cell29	5652.091	3637.167	3846.367	13494.483	505.828	4384.840	3131.742	1994.299	1404.675	6586.356	1252.442	1454946.997	133.997
kin_afterCID_28	LT01B2_cell29	5658.557	3637.167	3849.587	13598.293	506.678	4372.235	3131.652	1975.099	1390.422	6549.930	1234.458	1454951.999	138.999
kin_afterCID_29	LT01B2_cell29	5709.645	3637.167	3884.000	13742.931	506.164	4410.969	3131.003	1954.573	1376.539	6489.297	1221.482	1454956.998	143.998
kin_afterCID_30	LT01B2_cell29	5765.902	3637.167	3921.646	13873.903	511.714	4437.716	3126.124	1994.471	1404.720	6594.861	1241.155	1454961.999	148.999
kin_afterCID_31	LT01B2_cell29	5783.747	3637.167	3933.615	13829.713	517.690	4447.234	3120.641	1987.272	1399.552	6499.466	1238.269	1454966.999	153.999
kin_afterCID_32	LT01B2_cell29	5720.659	3637.167	3892.576	13778.939	512.497	4398.559	3125.028	1977.514	1392.704	6512.305	1233.677	1454971.999	158.999
kin_afterCID_33	LT01B2_cell29	5638.372	3637.167	3839.092	13547.937	513.415	4338.009	3124.110	1993.204	1402.325	6547.681	1244.582	1454976.999	163.999
kin_afterCID_34	LT01B2_cell29	5653.600	3637.167	3847.588	13725.959	507.574	4343.971	3129.996	1983.100	1396.977	6565.093	1239.900	1454983.671	170.671
kin_afterCID_35	LT01B2_cell29	5694.979	3637.167	3876.398	13847.440	506.656	4375.497	3130.556	1975.996	1389.329	6558.626	1234.315	1454986.998	173.998
kin_afterCID_36	LT01B2_cell29	5730.559	3637.167	3899.834	13864.420	517.511	4380.785	3120.104	1981.691	1394.530	6505.897	1231.107	1454991.999	178.999
kin_afterCID_37	LT01B2_cell29	5699.341	3637.167	3879.356	13778.202	517.600	4358.707	3119.746	1980.146	1394.328	6476.933	1234.005	1454996.999	183.999
kin_afterCID_38	LT01B2_cell29	5711.806	3637.167	3887.912	13807.163	515.183	4375.885	3122.029	1966.567	1386.419	6418.671	1231.882	1455001.999	188.999
kin_afterCID_39	LT01B2_cell29	5740.516	3637.167	3905.376	13931.382	517.466	4381.894	3119.701	1980.867	1396.833	6477.298	1235.042	1455006.998	193.998
kin_afterCID_40	LT01B2_cell29	5630.820	3637.167	3833.086	13711.560	516.436	4293.443	3120.865	1969.763	1386.816	6471.545	1224.761	1455011.999	198.999
kin_afterCID_41	LT01B2_cell29	5691.747	3637.167	3873.518	13857.766	515.362	4343.217	3122.253	1978.760	1395.377	6469.504	1237.326	1455016.999	203.999
kin_afterCID_42	LT01B2_cell29	5702.804	3637.167	3880.987	13903.164	515.787	4347.138	3122.006	1972.898	1390.681	6448.279	1233.267	1455021.997	208.997
kin_afterCID_43	LT01B2_cell29	5666.231	3637.167	3857.714	13713.055	517.914	4330.156	3119.254	1968.470	1388.529	6400.082	1232.655	1455026.998	213.998
kin_afterCID_44	LT01B2_cell29	5694.499	3637.167	3876.683	13857.429	516.145	4344.448	3121.111	1972.161	1388.965	6450.092	1231.597	1455031.999	218.999
kin_afterCID_45	LT01B2_cell29	5610.997	3637.167	3821.409	13657.939	514.489	4285.191	3122.678	1942.970	1369.365	6363.263	1214.686	1455036.998	223.998
kin_afterCID_46	LT01B2_cell29	5702.312	3637.167	3879.726	13950.600	513.124	4347.256	3124.312	1971.969	1389.740	6483.264	1230.942	1455041.998	228.998
kin_afterCID_47	LT01B2_cell29	5631.325	3637.167	3835.737	13779.041	508.939	4305.450	3128.497	1962.334	1382.178	6465.284	1229.694	1455046.998	233.998
kin_afterCID_48	LT01B2_cell29	5615.663	3637.167	3824.748	13829.415	507.439	4283.881	3129.772	1974.228	1388.866	6566.014	1229.730	1455051.998	238.998
kin_afterCID_49	LT01B2_cell29	5644.196	3637.167	3842.997	13945.817	510.662	4288.266	3126.505	1956.888	1379.946	6490.029	1216.476	1455056.999	243.999
kin_afterCID_50	LT01B2_cell29	5615.829	3637.167	3823.601	13884.601	509.655	4266.704	3129.168	1971.429	1388.013	6543.679	1226.090	1455061.998	248.998
kin_afterCID_51	LT01B2_cell29	5684.295	3637.167	3868.875	14171.080	506.410	4310.589	3131.652	1963.178	1384.528	6559.946	1219.489	1455066.999	253.999
kin_afterCID_52	LT01B2_cell29	5683.391	3637.167	3869.516	14098.320	506.455	4321.304	3131.518	1957.449	1379.212	6507.977	1221.185	1455071.998	258.998
kin_afterCID_53	LT01B2_cell29	5687.524	3637.167	3871.954	14135.779	504.015	4327.795	3133.868	1968.047	1387.056	6558.068	1229.566	1455076.999	263.999
kin_afterCID_54	LT01B2_cell29	5688.487	3637.167	3873.629	14050.142	507.148	4333.269	3130.377	1970.541	1388.823	6529.692	1231.777	1455081.999	268.999
kin_afterCID_55	LT01B2_cell29	5669.005	3637.167	3857.910	14047.420	508.626	4306.831	3128.586	1957.089	1377.947	6491.335	1219.922	1455086.999	273.999
kin_afterCID_56	LT01B2_cell29	5659.097	3637.167	3854.828	14166.324	502.180	4296.215	3135.121	1950.283	1373.832	6552.168	1213.107	1455091.999	278.999
kin_afterCID_57	LT01B2_cell29	5643.470	3637.167	3843.230	14129.092	500.591	4288.426	3137.292	1947.638	1374.202	6536.454	1215.167	1455096.998	283.998
kin_afterCID_58	LT01B2_cell29	5592.021	3637.167	3808.656	14030.448	503.232	4237.021	3133.935	1942.957	1371.171	6517.003	1208.479	1455101.999	288.999
kin_afterCID_59	LT01B2_cell29	5698.377	3637.167	3879.234	14259.133	509.118	4304.953	3128.139	1964.744	1385.027	6550.221	1218.401	1455106.999	293.999
kin_afterCID_60	LT01B2_cell29	5636.711	3637.167	3837.437	14054.194	507.484	4271.758	3129.728	1949.006	1375.199	6462.854	1217.069	1455111.998	298.998
kin_afterCID_61	LT01B2_cell29	5606.017	3637.167	3817.072	13988.183	512.229	4231.613	3125.386	1944.888	1372.130	6426.112	1210.266	1455116.998	303.998
kin_afterCID_62	LT01B2_cell29	5654.130	3637.167	3849.039	14151.954	512.855	4258.733	3124.804	1961.542	1381.711	6507.325	1215.276	1455121.998	308.998
kin_afterCID_63	LT01B2_cell29	5644.662	3637.167	3843.656	14131.961	513.751	4248.640	3123.416	1953.773	1376.596	6472.280	1210.552	1455126.999	313.999
kin_afterCID_64	LT01B2_cell29	5567.645	3637.167	3791.845	13955.120	509.924	4199.882	3127.378	1933.850	1363.430	6424.907	1201.521	1455131.998	318.998
kin_afterCID_65	LT01B2_cell29	5671.854	3637.167	3860.364	14122.639	514.198	4279.999	3123.416	1970.181	1389.422	6497.265	1224.722	1455136.998	323.998
kin_afterCID_66	LT01B2_cell29	5667.300	3637.167	3856.214	14106.345	517.511	4266.932	3120.104	1959.067	1381.586	6443.096	1215.143	1455141.999	328.999
kin_afterCID_67	LT01B2_cell29	5594.889	3637.167	3809.261	13992.964	512.050	4218.779	3125.207	1953.060	1377.410	6446.365	1216.818	1455146.998	333.998
kin_afterCID_68	LT01B2_cell29	5663.679	3637.167	3855.283	14098.721	517.287	4265.031	3119.970	1970.099	1389.231	6470.868	1223.844	1455151.998	338.998
kin_afterCID_69	LT01B2_cell29	5583.181	3637.167	3801.582	13948.786	513.795	4206.578	3123.864	1934.999	1366.521	6380.522	1203.626	1455156.999	343.999
kin_afterCID_70	LT01B2_cell29	5563.365	3637.167	3790.000	13979.507	509.140	4193.493	3128.027	1934.252	1364.528	6429.222	1202.619	1455161.998	348.998
kin_afterCID_71	LT01B2_cell29	5618.591	3637.167	3827.040	14076.704	506.611	4249.631	3130.780	1961.215	1385.196	6493.341	1227.756	1455166.999	353.999
kin_afterCID_72	LT01B2_cell29	5580.083	3637.167	3801.197	13932.727	509.073	4220.065	3128.765	1944.117	1372.231	6405.278	1218.045	1455171.999	358.999
kin_afterCID_73	LT01B2_cell29	5591.536	3637.167	3807.907	14024.858	508.849	4219.156	3128.944	1941.494	1369.529	6413.380	1214.014	1455177.001	364.001
kin_afterCID_74	LT01B2_cell29	5608.339	3637.167	3817.858	14110.835	508.939	4224.502	3128.900	1947.994	1375.242	6456.040	1214.485	1455181.998	368.998
kin_afterCID_75	LT01B2_cell29	5618.130	3637.167	3825.667	14118.296	509.767	4230.596	3129.772	1939.142	1367.285	6418.632	1208.716	1455186.999	373.999
kin_afterCID_76	LT01B2_cell29	5589.677	3637.167	3807.820	13943.288	512.699	4217.014	3126.706	1931.781	1363.261	6345.628	1207.248	1455191.999	378.999
kin_afterCID_77	LT01B2_cell29	5571.117	3637.167	3793.248	13972.538	512.162	4193.442	3126.080	1932.487	1364.392	6366.662	1205.667	1455196.998	383.998
kin_afterCID_78	LT01B2_cell29	5581.550	3637.167	3802.139	13973.456	513.124	4202.369	3125.073	1956.260	1377.819	6443.631	1219.093	1455201.999	388.999
kin_afterCID_79	LT01B2_cell29	5630.005	3637.167	3834.189	14215.694	510.349	4228.098	3127.579	1930.356	1363.134	6387.871	1202.723	1455206.999	393.999
kin_afterCID_80	LT01B2_cell29	5592.686	3637.167	3808.196	14144.799	508.223	4203.098	3129.571	1932.415	1366.026	6397.246	1207.132	1455211.998	398.998
kin_afterCID_81	LT01B2_cell29	5614.683	3637.167	3822.255	14151.396	508.737	4226.464	3128.430	1943.011	1372.672	6414.461	1215.874	1455216.999	403.999
kin_afterCID_82	LT01B2_cell29	5635.192	3637.167	3836.301	14210.920	511.222	4232.671	3125.990	1944.289	1370.797	6426.193	1211.308	1455221.998	408.998
kin_afterCID_83	LT01B2_cell29	5584.131	3637.167	3802.857	14093.921	507.932	4202.710	3129.370	1934.450	1365.554	6383.961	1212.195	1455226.999	413.999
kin_afterCID_84	LT01B2_cell29	5667.717	3637.167	3857.763	14245.292	511.155	4265.056	3126.102	1941.358	1369.056	6370.745	1217.065	1455232.002	419.002
kin_afterCID_85	LT01B2_cell29	5587.108	3637.167	3805.785	14082.079	513.393	4190.959	3123.774	1930.942	1363.036	6362.266	1202.653	1455236.998	423.998
kin_afterCID_86	LT01B2_cell29	5554.257	3637.167	3783.130	13999.399	519.077	4148.242	3118.224	1958.774	1380.788	6438.802	1212.947	1455241.998	428.998
kin_afterCID_87	LT01B2_cell29	5629.895	3637.167	3831.219	14204.289	516.929	4209.378	3120.238	1929.523	1359.511	6354.660	1196.412	1455246.998	433.998
kin_afterCID_88	LT01B2_cell29	5577.883	3637.167	3799.452	14029.945	517.779	4174.856	3119.477	1959.757	1383.580	6430.253	1217.694	1455251.999	438.999
kin_afterCID_89	LT01B2_cell29	5564.015	3637.167	3789.479	14036.235	513.079	4172.448	3124.312	1951.739	1376.442	6441.280	1214.389	1455256.999	443.999
kin_afterCID_90	LT01B2_cell29	5604.851	3637.167	3814.820	14124.995	515.519	4197.290	3122.185	1952.633	1376.828	6421.841	1214.493	1455261.999	448.999
kin_afterCID_91	LT01B2_cell29	5638.859	3637.167	3837.103	14171.246	517.466	4223.589	3119.701	1952.841	1377.863	6402.649	1214.750	1455266.998	453.998
kin_afterCID_92	LT01B2_cell29	5608.169	3637.167	3817.540	14113.644	511.826	4215.095	3125.520	1936.264	1366.565	6348.168	1213.709	1455271.999	458.999
kin_afterCID_93	LT01B2_cell29	5578.146	3637.167	3797.080	14079.462	511.020	4188.466	3126.147	1922.873	1358.604	6328.375	1202.721	1455276.998	463.998
kin_afterCID_94	LT01B2_cell29	5688.298	3637.167	3871.060	14379.840	510.931	4267.771	3126.281	1943.630	1370.474	6413.440	1213.108	1455281.999	468.999
kin_afterCID_95	LT01B2_cell29	5602.772	3637.167	3813.768	14054.742	515.653	4206.192	3121.917	1942.711	1370.106	6365.133	1212.086	1455286.999	473.999
kin_afterCID_96	LT01B2_cell29	5600.653	3637.167	3811.979	14166.513	507.775	4210.546	3129.616	1937.375	1367.200	6402.432	1212.834	1455291.999	478.999
kin_afterCID_97	LT01B2_cell29	5603.857	3637.167	3814.139	14202.486	506.701	4211.821	3130.735	1932.543	1364.208	6393.536	1210.433	1455296.998	483.998
kin_afterCID_98	LT01B2_cell29	5621.482	3637.167	3826.499	14159.426	512.318	4221.303	3125.252	1942.564	1370.521	6385.867	1214.017	1455301.999	488.999
kin_afterCID_99	LT01B2_cell29	5644.802	3637.167	3841.825	14342.784	505.716	4239.123	3132.525	1936.880	1365.515	6442.735	1209.036	1455306.999	493.999
kin_afterCID_100	LT01B2_cell29	5606.336	3637.167	3816.034	14210.123	508.066	4208.822	3129.683	1943.118	1372.341	6424.585	1215.369	1455311.998	498.998
kin_afterCID_101	LT01B2_cell29	5594.243	3637.167	3807.053	14283.157	507.036	4186.157	3130.757	1926.744	1359.900	6409.191	1200.541	1455316.998	503.998
kin_afterCID_102	LT01B2_cell29	5619.849	3637.167	3823.671	14273.041	505.582	4222.700	3131.720	1923.070	1356.191	6367.566	1205.499	1455321.998	508.998
kin_afterCID_103	LT01B2_cell29	5513.118	3637.167	3755.736	13929.705	511.311	4135.402	3126.841	1951.077	1375.449	6424.143	1219.239	1455326.999	513.999
kin_afterCID_104	LT01B2_cell29	5579.788	3637.167	3799.274	14193.778	510.796	4171.612	3127.176	1948.414	1374.297	6462.490	1210.764	1455331.998	518.998
kin_afterCID_105	LT01B2_cell29	5591.770	3637.167	3806.828	14282.161	507.865	4179.813	3130.869	1932.284	1365.545	6408.471	1205.604	1455336.998	523.998
kin_afterCID_106	LT01B2_cell29	5570.047	3637.167	3792.493	14308.765	506.253	4156.885	3131.093	1919.400	1356.681	6392.121	1196.155	1455341.998	528.998
kin_afterCID_107	LT01B2_cell29	5681.761	3637.167	3866.659	14511.339	509.073	4243.928	3128.989	1931.259	1363.603	6410.303	1202.194	1455346.999	533.999
kin_afterCID_108	LT01B2_cell29	5543.395	3637.167	3775.046	14287.314	503.187	4138.144	3135.368	1945.152	1372.492	6525.652	1209.502	1455351.998	538.998
kin_afterCID_109	LT01B2_cell29	5577.656	3637.167	3796.218	14351.457	503.187	4167.447	3135.502	1947.370	1374.977	6499.565	1216.250	1455356.998	543.998
kin_afterCID_110	LT01B2_cell29	5633.675	3637.167	3834.730	14466.604	504.619	4209.121	3134.249	1938.112	1367.215	6465.903	1208.498	1455361.998	548.998
kin_afterCID_111	LT01B2_cell29	5566.394	3637.167	3790.246	14307.156	504.888	4156.712	3133.085	1937.867	1367.514	6470.101	1207.199	1455366.998	553.998
kin_afterCID_112	LT01B2_cell29	5593.507	3637.167	3808.224	14202.450	511.244	4183.535	3127.982	1935.458	1367.091	6361.111	1211.348	1455371.999	558.999
kin_afterCID_113	LT01B2_cell29	5599.431	3637.167	3813.145	14235.848	511.580	4183.788	3127.781	1937.363	1369.018	6371.021	1211.338	1455376.999	563.999
kin_afterCID_114	LT01B2_cell29	5541.396	3637.167	3771.970	14086.270	508.939	4149.180	3130.287	1908.546	1347.858	6280.280	1197.011	1455381.998	568.998
kin_afterCID_115	LT01B2_cell29	5493.871	3637.167	3743.122	14027.890	505.873	4114.290	3132.279	1929.702	1361.226	6404.110	1206.696	1455386.999	573.999
kin_afterCID_116	LT01B2_cell29	5554.128	3637.167	3782.211	14226.222	508.424	4142.855	3130.981	1917.325	1355.720	6344.152	1197.681	1455391.998	578.998
kin_afterCID_117	LT01B2_cell29	5620.740	3637.167	3826.349	14411.266	507.506	4192.878	3132.167	1926.459	1359.956	6387.323	1202.729	1455396.998	583.998
kin_afterCID_118	LT01B2_cell29	5593.105	3637.167	3804.875	14436.052	501.441	4177.042	3137.830	1921.137	1357.624	6404.421	1203.900	1455401.998	588.998
kin_afterCID_119	LT01B2_cell29	5556.734	3637.167	3782.907	14263.780	506.611	4145.399	3133.062	1937.249	1367.262	6449.206	1206.736	1455406.998	593.998
kin_afterCID_120	LT01B2_cell29	5602.528	3637.167	3813.969	14263.853	512.072	4180.970	3127.646	1924.652	1359.062	6337.671	1201.203	1455411.999	598.999
