# Supplementary material for: Mandipropamid as a chemical inducer of proximity for in vivo applications
Source: Nat Chem Biol. 2021 Dec 21;18(1):64–9. doi: 10.1038/s41589-021-00922-3 (PMC8709788; doi:10.1038/s41589-021-00922-3)
Supplement: Source Data Fig. 2 — Single-cell trajectories, luminescence intensities of luciferase assay and two-color RICS binding efficiencies. [file 41589_2021_922_MOESM21_ESM.zip › Figure_02/Figure_02bcd/Single-Cell Trajectories/GA3AM_5uM/exp01_GA3AM_LT01B3_cell20_intensities.csv]

name	cellID	ff_488nm_cell	area_cell	fullframe_488nm	ff_488nm_mito	area_mito	ff_488nm_cyto	area_cyto	ff_561nm_tf_cell	fullframe_561nm	ff_561nm_tf_mito	ff_561nm_tf_cyto	FrameTimeAbs	FrameTimeRel
t0_	LT01B3_cell20	7454.593	3235.253	4511.490	13277.905	508.782	6367.915	2726.471	1180.294	830.680	3280.500	788.377	1454115.000	-28.000
tend_	LT01B3_cell20	6679.118	3235.253	4071.814	15849.859	517.511	4927.930	2721.816	1126.981	802.663	3085.368	754.063	1454747.000	604.000
kin_afterCID_1	LT01B3_cell20	8145.110	3235.253	4917.606	14229.681	523.240	6970.083	2712.595	1215.368	853.579	3349.339	803.703	1454151.098	4.098
kin_afterCID_2	LT01B3_cell20	7917.922	3235.253	4786.156	13904.148	519.391	6772.130	2716.400	1194.061	839.495	3291.505	792.983	1454155.999	8.999
kin_afterCID_3	LT01B3_cell20	7851.654	3235.253	4747.102	14072.623	517.354	6666.468	2718.481	1178.888	831.642	3254.656	783.809	1454160.998	13.998
kin_afterCID_4	LT01B3_cell20	7791.036	3235.253	4712.973	14342.913	515.787	6547.070	2720.182	1188.066	837.553	3291.711	789.140	1454165.998	18.998
kin_afterCID_5	LT01B3_cell20	7693.592	3235.253	4659.251	14636.423	517.197	6371.888	2718.414	1187.021	835.800	3300.428	784.908	1454170.998	23.998
kin_afterCID_6	LT01B3_cell20	7526.417	3235.253	4560.759	14741.600	516.862	6153.970	2718.750	1181.391	834.728	3273.351	783.666	1454175.999	28.999
kin_afterCID_7	LT01B3_cell20	7480.917	3235.253	4538.120	15023.700	519.301	6037.772	2716.534	1181.442	834.246	3263.999	783.307	1454180.998	33.998
kin_afterCID_8	LT01B3_cell20	7428.441	3235.253	4506.003	15196.103	518.070	5946.635	2717.675	1175.818	829.969	3248.871	780.605	1454185.998	38.998
kin_afterCID_9	LT01B3_cell20	7455.439	3235.253	4521.210	15488.487	518.764	5920.625	2716.981	1182.303	833.160	3265.006	784.609	1454190.998	43.998
kin_afterCID_10	LT01B3_cell20	7446.466	3235.253	4515.172	15637.730	519.010	5880.755	2716.601	1176.496	830.470	3244.356	781.415	1454195.998	48.998
kin_afterCID_11	LT01B3_cell20	7441.013	3235.253	4514.891	15884.599	521.136	5819.269	2714.430	1176.327	829.273	3252.928	777.611	1454200.998	53.998
kin_afterCID_12	LT01B3_cell20	7415.661	3235.253	4500.130	15888.201	526.687	5767.565	2708.969	1170.403	826.640	3220.728	771.757	1454205.999	58.999
kin_afterCID_13	LT01B3_cell20	7283.364	3235.253	4421.052	15743.981	520.174	5661.895	2715.437	1161.891	821.939	3195.480	772.313	1454210.999	63.999
kin_afterCID_14	LT01B3_cell20	7325.731	3235.253	4446.712	15873.393	519.547	5689.867	2716.109	1162.673	822.527	3184.563	775.893	1454215.998	68.998
kin_afterCID_15	LT01B3_cell20	7392.690	3235.253	4485.753	16088.100	519.995	5726.838	2715.661	1154.834	816.984	3165.977	769.730	1454220.998	73.998
kin_afterCID_16	LT01B3_cell20	7291.049	3235.253	4425.339	16027.667	515.877	5633.078	2719.779	1156.125	818.049	3192.070	769.941	1454225.999	78.999
kin_afterCID_17	LT01B3_cell20	7263.687	3235.253	4408.620	16024.882	516.817	5597.461	2718.839	1152.793	817.262	3172.528	768.861	1454230.999	83.999
kin_afterCID_18	LT01B3_cell20	7344.689	3235.253	4458.370	16276.812	517.444	5643.514	2718.168	1169.611	827.128	3232.295	776.904	1454235.999	88.999
kin_afterCID_19	LT01B3_cell20	7296.655	3235.253	4429.418	16278.792	516.213	5591.194	2719.175	1161.243	821.194	3217.939	770.788	1454240.999	93.999
kin_afterCID_20	LT01B3_cell20	7258.947	3235.253	4405.383	16246.663	510.752	5573.792	2724.680	1158.125	818.843	3222.187	771.197	1454245.999	98.999
kin_afterCID_21	LT01B3_cell20	7274.336	3235.253	4417.657	16381.243	510.215	5568.694	2725.397	1155.595	818.119	3218.898	769.297	1454250.998	103.998
kin_afterCID_22	LT01B3_cell20	7210.408	3235.253	4379.276	16266.507	512.900	5503.702	2722.711	1154.517	815.758	3222.511	764.927	1454255.998	108.998
kin_afterCID_23	LT01B3_cell20	7295.222	3235.253	4429.169	16575.122	506.276	5573.573	2729.022	1152.306	815.767	3233.068	766.284	1454260.998	113.998
kin_afterCID_24	LT01B3_cell20	7194.444	3235.253	4370.852	16319.482	512.184	5477.395	2723.561	1156.355	818.092	3231.112	766.165	1454265.999	118.999
kin_afterCID_25	LT01B3_cell20	7227.211	3235.253	4387.069	16456.083	512.833	5488.209	2722.778	1158.046	820.507	3237.725	766.348	1454270.999	123.999
kin_afterCID_26	LT01B3_cell20	7231.130	3235.253	4391.602	16562.799	507.887	5492.692	2727.858	1152.875	815.343	3245.216	763.294	1454275.999	128.999
kin_afterCID_27	LT01B3_cell20	7140.987	3235.253	4336.309	16301.454	513.863	5410.382	2722.017	1167.019	825.062	3266.487	770.667	1454280.998	133.998
kin_afterCID_28	LT01B3_cell20	7144.934	3235.253	4341.898	16334.648	513.527	5410.167	2722.353	1154.224	817.577	3226.762	763.258	1454285.998	138.998
kin_afterCID_29	LT01B3_cell20	7298.120	3235.253	4429.272	16845.825	512.990	5498.309	2722.711	1174.356	830.940	3304.398	773.012	1454290.998	143.998
kin_afterCID_30	LT01B3_cell20	7139.782	3235.253	4335.827	16560.768	510.013	5376.210	2725.598	1160.918	820.532	3283.057	763.798	1454295.999	148.999
kin_afterCID_31	LT01B3_cell20	7171.643	3235.253	4356.476	16645.987	509.386	5400.734	2726.180	1155.145	814.852	3281.064	757.907	1454300.998	153.998
kin_afterCID_32	LT01B3_cell20	7175.009	3235.253	4354.837	16743.895	507.484	5394.103	2728.261	1159.289	821.579	3288.575	763.189	1454305.998	158.998
kin_afterCID_33	LT01B3_cell20	7109.363	3235.253	4317.823	16572.971	510.752	5334.830	2724.815	1163.147	820.748	3304.767	761.699	1454310.999	163.999
kin_afterCID_34	LT01B3_cell20	7134.931	3235.253	4332.854	16692.425	507.350	5356.888	2728.261	1156.149	818.789	3283.259	760.570	1454315.999	168.999
kin_afterCID_35	LT01B3_cell20	7230.962	3235.253	4391.094	16982.074	507.417	5416.630	2728.194	1167.552	825.538	3326.889	765.912	1454320.998	173.998
kin_afterCID_36	LT01B3_cell20	7102.375	3235.253	4315.903	16672.569	505.537	5329.710	2729.940	1170.864	827.140	3336.009	769.887	1454325.999	178.999
kin_afterCID_37	LT01B3_cell20	7091.168	3235.253	4306.675	16683.487	505.492	5313.966	2730.432	1171.676	825.955	3352.080	767.951	1454330.999	183.999
kin_afterCID_38	LT01B3_cell20	7229.595	3235.253	4391.742	16988.825	507.417	5413.396	2728.463	1172.216	829.167	3328.118	771.192	1454335.999	188.999
kin_afterCID_39	LT01B3_cell20	7190.192	3235.253	4368.413	17033.258	506.947	5360.399	2728.933	1170.112	828.675	3337.809	767.342	1454340.998	193.998
kin_afterCID_40	LT01B3_cell20	7208.064	3235.253	4378.637	17058.720	507.887	5373.123	2727.814	1167.251	828.103	3317.966	766.761	1454345.999	198.999
kin_afterCID_41	LT01B3_cell20	7198.480	3235.253	4372.139	17053.857	506.208	5369.737	2729.582	1162.005	822.333	3309.496	763.689	1454350.998	203.998
kin_afterCID_42	LT01B3_cell20	7157.409	3235.253	4348.696	16915.947	504.955	5352.081	2730.701	1168.493	827.238	3310.226	772.379	1454355.999	208.999
kin_afterCID_43	LT01B3_cell20	7122.867	3235.253	4327.642	16953.163	507.909	5291.431	2727.926	1165.116	824.329	3311.250	765.439	1454361.001	214.001
kin_afterCID_44	LT01B3_cell20	7162.983	3235.253	4350.596	17043.789	505.537	5331.265	2730.880	1171.324	826.800	3335.331	771.898	1454365.999	218.999
kin_afterCID_45	LT01B3_cell20	7186.760	3235.253	4366.988	17114.530	506.611	5343.237	2728.866	1165.536	822.757	3315.917	766.301	1454370.998	223.998
kin_afterCID_46	LT01B3_cell20	7163.795	3235.253	4351.577	17045.694	508.514	5319.953	2727.456	1166.554	822.547	3323.890	764.240	1454375.998	228.998
kin_afterCID_47	LT01B3_cell20	7167.525	3235.253	4354.786	17048.629	508.335	5325.273	2727.142	1166.575	825.374	3312.896	766.473	1454380.999	233.999
kin_afterCID_48	LT01B3_cell20	7135.155	3235.253	4335.607	17098.271	503.858	5296.204	2732.200	1167.648	825.656	3338.823	767.144	1454385.998	238.998
kin_afterCID_49	LT01B3_cell20	7179.255	3235.253	4362.084	17206.710	503.612	5329.991	2732.088	1167.688	825.535	3346.217	766.057	1454390.999	243.999
kin_afterCID_50	LT01B3_cell20	7196.941	3235.253	4371.527	17249.912	502.717	5345.909	2733.566	1173.350	830.172	3354.610	772.061	1454395.999	248.999
kin_afterCID_51	LT01B3_cell20	7159.352	3235.253	4350.659	17082.328	507.641	5312.021	2728.015	1173.052	830.259	3330.991	771.441	1454400.999	253.999
kin_afterCID_52	LT01B3_cell20	7027.946	3235.253	4270.649	16747.822	510.125	5207.895	2725.576	1174.111	831.844	3323.681	771.730	1454405.998	258.998
kin_afterCID_53	LT01B3_cell20	7127.702	3235.253	4331.326	17009.739	510.752	5274.447	2725.039	1169.431	827.136	3314.252	767.341	1454410.998	263.998
kin_afterCID_54	LT01B3_cell20	7180.337	3235.253	4361.244	17181.656	507.865	5317.576	2727.702	1170.771	826.882	3329.502	768.786	1454415.999	268.999
kin_afterCID_55	LT01B3_cell20	7064.304	3235.253	4293.761	16908.488	506.298	5237.595	2729.224	1154.207	815.729	3276.579	760.452	1454420.999	273.999
kin_afterCID_56	LT01B3_cell20	7031.900	3235.253	4276.702	16829.636	505.246	5218.449	2730.141	1151.872	816.029	3262.062	761.341	1454425.999	278.999
kin_afterCID_57	LT01B3_cell20	7051.402	3235.253	4288.783	16817.560	507.775	5233.059	2727.612	1170.875	827.031	3310.208	772.609	1454430.998	283.998
kin_afterCID_58	LT01B3_cell20	6999.414	3235.253	4256.270	16533.524	512.945	5199.818	2725.799	1169.458	826.689	3274.213	773.233	1454435.998	288.998
kin_afterCID_59	LT01B3_cell20	7135.219	3235.253	4338.264	17014.481	508.939	5290.763	2726.493	1168.218	827.019	3294.149	771.365	1454440.999	293.999
kin_afterCID_60	LT01B3_cell20	7075.603	3235.253	4302.892	16777.040	511.915	5239.862	2734.394	1168.073	828.141	3279.901	772.712	1454445.998	298.998
kin_afterCID_61	LT01B3_cell20	7175.091	3235.253	4362.652	17093.864	512.721	5293.655	2734.528	1170.602	831.024	3288.192	772.958	1454450.998	303.998
kin_afterCID_62	LT01B3_cell20	7140.052	3235.253	4338.557	17168.014	505.962	5280.926	2729.380	1163.021	822.397	3305.565	765.827	1454455.998	308.998
kin_afterCID_63	LT01B3_cell20	7008.728	3235.253	4262.244	16863.839	505.134	5185.123	2730.253	1150.878	818.046	3257.016	761.196	1454460.999	313.999
kin_afterCID_64	LT01B3_cell20	6987.115	3235.253	4248.684	16791.965	508.133	5159.933	2727.344	1146.892	814.067	3250.702	754.902	1454465.999	318.999
kin_afterCID_65	LT01B3_cell20	6986.119	3235.253	4250.223	16646.886	510.282	5176.652	2725.240	1164.874	825.203	3282.709	768.297	1454470.998	323.998
kin_afterCID_66	LT01B3_cell20	7169.144	3235.253	4358.151	17210.254	509.006	5294.302	2726.337	1160.888	822.004	3291.889	763.017	1454475.999	328.999
kin_afterCID_67	LT01B3_cell20	7173.745	3235.253	4360.846	17165.884	509.610	5305.418	2725.732	1159.632	819.887	3285.232	762.209	1454480.998	333.998
kin_afterCID_68	LT01B3_cell20	7060.744	3235.253	4291.770	16900.780	510.349	5217.237	2725.307	1156.782	819.125	3259.864	762.914	1454485.998	338.998
kin_afterCID_69	LT01B3_cell20	7114.614	3235.253	4322.916	17022.386	507.104	5272.815	2728.284	1153.694	816.611	3250.833	763.883	1454490.998	343.998
kin_afterCID_70	LT01B3_cell20	7067.516	3235.253	4296.703	16872.936	504.821	5254.453	2730.567	1157.545	819.035	3257.962	769.209	1454495.998	348.998
kin_afterCID_71	LT01B3_cell20	7115.026	3235.253	4325.613	16916.341	507.305	5291.678	2728.396	1153.070	817.468	3220.579	768.626	1454500.998	353.998
kin_afterCID_72	LT01B3_cell20	7007.256	3235.253	4260.200	16669.261	505.291	5218.562	2730.231	1144.562	810.704	3198.747	764.365	1454505.999	358.999
kin_afterCID_73	LT01B3_cell20	7114.901	3235.253	4326.201	16771.384	511.557	5297.012	2726.784	1150.653	815.011	3192.100	767.214	1454510.999	363.999
kin_afterCID_74	LT01B3_cell20	7110.956	3235.253	4320.988	16855.327	509.543	5285.787	2728.396	1154.292	817.966	3215.463	768.900	1454515.998	368.998
kin_afterCID_75	LT01B3_cell20	7123.644	3235.253	4332.264	16887.460	509.901	5290.283	2730.320	1148.300	814.860	3193.732	765.611	1454520.999	373.999
kin_afterCID_76	LT01B3_cell20	7121.859	3235.253	4329.249	16990.828	505.716	5291.730	2730.701	1142.928	811.929	3198.983	761.964	1454525.998	378.998
kin_afterCID_77	LT01B3_cell20	7118.061	3235.253	4325.242	16918.695	508.178	5290.249	2728.149	1151.097	815.632	3211.543	767.148	1454530.998	383.998
kin_afterCID_78	LT01B3_cell20	7170.055	3235.253	4357.389	16979.046	510.416	5329.875	2726.851	1152.288	815.752	3211.026	766.646	1454535.999	388.999
kin_afterCID_79	LT01B3_cell20	7079.461	3235.253	4303.532	16733.451	514.780	5248.514	2723.517	1147.519	811.846	3183.943	762.131	1454540.998	393.998
kin_afterCID_80	LT01B3_cell20	7034.739	3235.253	4276.034	16623.550	516.168	5213.729	2719.667	1153.055	816.115	3198.496	764.766	1454545.999	398.999
kin_afterCID_81	LT01B3_cell20	7096.530	3235.253	4314.372	16826.516	515.295	5251.470	2721.256	1148.810	815.199	3192.466	761.700	1454550.999	403.999
kin_afterCID_82	LT01B3_cell20	7094.609	3235.253	4314.576	16784.308	518.115	5244.236	2719.197	1148.760	815.304	3185.101	760.489	1454555.998	408.998
kin_afterCID_83	LT01B3_cell20	7032.047	3235.253	4277.380	16669.864	518.428	5191.737	2717.720	1164.454	825.818	3235.701	769.198	1454560.999	413.999
kin_afterCID_84	LT01B3_cell20	7127.870	3235.253	4331.627	16893.332	521.204	5249.780	2716.019	1154.401	816.901	3219.245	757.846	1454565.999	418.999
kin_afterCID_85	LT01B3_cell20	7146.804	3235.253	4345.546	16975.564	519.614	5264.045	2717.160	1157.944	821.551	3225.583	762.324	1454570.998	423.998
kin_afterCID_86	LT01B3_cell20	6989.808	3235.253	4250.752	16607.763	521.405	5138.215	2716.579	1155.465	817.676	3226.561	757.498	1454575.998	428.998
kin_afterCID_87	LT01B3_cell20	7065.228	3235.253	4296.279	16816.786	518.786	5201.903	2717.228	1149.025	815.863	3204.001	756.598	1454580.999	433.999
kin_afterCID_88	LT01B3_cell20	7044.038	3235.253	4284.168	16653.678	517.779	5209.475	2720.070	1139.884	808.253	3162.165	754.553	1454585.999	438.999
kin_afterCID_89	LT01B3_cell20	7133.255	3235.253	4336.061	16788.333	518.249	5285.458	2721.346	1148.899	813.748	3176.595	762.096	1454590.999	443.999
kin_afterCID_90	LT01B3_cell20	7095.718	3235.253	4314.970	16685.469	516.839	5262.625	2725.755	1146.429	814.940	3162.501	763.016	1454595.999	448.999
kin_afterCID_91	LT01B3_cell20	7099.703	3235.253	4316.234	16851.440	512.095	5263.691	2724.725	1141.160	809.210	3180.609	757.614	1454600.999	453.999
kin_afterCID_92	LT01B3_cell20	7020.482	3235.253	4270.717	16645.314	513.594	5201.459	2723.629	1141.278	810.894	3169.975	758.439	1454605.999	458.999
kin_afterCID_93	LT01B3_cell20	7019.930	3235.253	4268.522	16699.597	512.699	5192.671	2725.732	1138.658	807.322	3180.461	754.113	1454610.999	463.999
kin_afterCID_94	LT01B3_cell20	7064.102	3235.253	4294.167	16786.603	516.638	5211.673	2722.107	1143.184	811.520	3184.016	755.314	1454615.999	468.999
kin_afterCID_95	LT01B3_cell20	7024.780	3235.253	4271.337	16668.744	518.652	5179.059	2719.869	1153.516	817.124	3214.875	759.937	1454620.998	473.998
kin_afterCID_96	LT01B3_cell20	7149.563	3235.253	4344.596	16970.564	519.525	5267.597	2717.966	1151.447	817.189	3198.930	759.709	1454625.998	478.998
kin_afterCID_97	LT01B3_cell20	7150.735	3235.253	4346.636	16941.503	520.823	5269.580	2716.265	1154.621	819.898	3197.185	762.676	1454630.998	483.998
kin_afterCID_98	LT01B3_cell20	7030.710	3235.253	4274.672	16680.678	519.167	5184.398	2717.384	1142.089	813.216	3151.571	757.964	1454635.998	488.998
kin_afterCID_99	LT01B3_cell20	7129.440	3235.253	4332.333	16960.072	517.533	5254.705	2719.645	1149.619	815.269	3192.600	760.534	1454640.999	493.999
kin_afterCID_100	LT01B3_cell20	7077.303	3235.253	4304.037	16792.347	515.183	5233.361	2722.890	1141.319	810.426	3160.150	758.907	1454645.999	498.999
kin_afterCID_101	LT01B3_cell20	7124.662	3235.253	4331.081	16952.584	514.601	5262.293	2723.159	1145.294	813.048	3175.436	761.289	1454650.999	503.999
kin_afterCID_102	LT01B3_cell20	7031.890	3235.253	4277.012	16695.599	516.325	5193.539	2721.301	1136.998	807.962	3155.089	753.737	1454655.998	508.998
kin_afterCID_103	LT01B3_cell20	7079.327	3235.253	4305.148	16703.250	522.323	5220.725	2717.138	1157.412	822.466	3184.083	767.195	1454660.999	513.999
kin_afterCID_104	LT01B3_cell20	7042.961	3235.253	4283.191	16705.621	517.063	5198.781	2722.756	1146.521	811.704	3187.865	758.162	1454665.999	518.999
kin_afterCID_105	LT01B3_cell20	6993.187	3235.253	4252.248	16598.514	515.989	5166.449	2722.353	1149.299	813.276	3196.495	760.797	1454670.999	523.999
kin_afterCID_106	LT01B3_cell20	7014.920	3235.253	4265.600	16556.069	517.264	5196.885	2719.734	1149.895	815.824	3169.001	765.607	1454675.999	528.999
kin_afterCID_107	LT01B3_cell20	7025.557	3235.253	4275.245	16584.007	520.734	5187.156	2718.145	1135.248	807.542	3117.536	754.935	1454680.998	533.998
kin_afterCID_108	LT01B3_cell20	7118.560	3235.253	4328.702	16955.115	516.481	5244.153	2723.114	1138.230	809.858	3156.758	754.754	1454685.998	538.998
kin_afterCID_109	LT01B3_cell20	7097.450	3235.253	4315.396	16891.543	517.444	5227.209	2722.062	1150.895	818.274	3195.675	761.562	1454690.999	543.999
kin_afterCID_110	LT01B3_cell20	7071.731	3235.253	4301.281	16850.911	519.144	5194.223	2722.599	1140.092	811.016	3164.802	753.124	1454695.998	548.998
kin_afterCID_111	LT01B3_cell20	7110.628	3235.253	4323.179	16955.134	517.421	5230.042	2722.756	1143.417	811.196	3185.649	754.622	1454700.998	553.998
kin_afterCID_112	LT01B3_cell20	7037.686	3235.253	4282.210	16845.426	515.094	5173.789	2725.397	1136.902	810.325	3163.592	753.117	1454705.998	558.998
kin_afterCID_113	LT01B3_cell20	7043.058	3235.253	4282.849	16821.931	520.443	5160.335	2720.898	1140.843	810.547	3179.904	749.965	1454710.998	563.998
kin_afterCID_114	LT01B3_cell20	7084.949	3235.253	4306.986	16966.339	519.346	5187.108	2722.174	1134.033	803.153	3178.769	743.065	1454715.998	568.998
kin_afterCID_115	LT01B3_cell20	7085.257	3235.253	4314.216	16855.590	521.942	5198.822	2718.548	1149.280	816.880	3184.676	757.730	1454720.998	573.998
kin_afterCID_116	LT01B3_cell20	7123.952	3235.253	4342.281	16914.526	517.130	5255.012	2722.912	1145.025	815.121	3163.369	760.992	1454725.998	578.998
kin_afterCID_117	LT01B3_cell20	7092.286	3235.253	4320.460	16871.480	520.420	5211.473	2719.578	1150.791	818.756	3178.312	762.136	1454730.999	583.999
kin_afterCID_118	LT01B3_cell20	6980.730	3235.253	4255.412	16563.512	521.562	5131.574	2719.421	1151.279	818.611	3182.542	760.909	1454735.998	588.998
kin_afterCID_119	LT01B3_cell20	7100.740	3235.253	4322.381	16893.114	516.056	5238.495	2722.196	1152.674	821.041	3186.016	766.773	1454740.998	593.998
kin_afterCID_120	LT01B3_cell20	6982.327	3235.253	4246.642	16558.088	518.070	5150.121	2722.286	1154.280	819.536	3184.548	767.201	1454745.998	598.998
