# Supplementary material for: Mandipropamid as a chemical inducer of proximity for in vivo applications
Source: Nat Chem Biol. 2021 Dec 21;18(1):64–9. doi: 10.1038/s41589-021-00922-3 (PMC8709788; doi:10.1038/s41589-021-00922-3)
Supplement: Source Data Fig. 2 — Single-cell trajectories, luminescence intensities of luciferase assay and two-color RICS binding efficiencies. [file 41589_2021_922_MOESM21_ESM.zip › Figure_02/Figure_02bcd/Single-Cell Trajectories/GA3AM_5uM/exp01_GA3AM_LT01B4_cell18_intensities.csv]

name	cellID	ff_488nm_cell	area_cell	fullframe_488nm	ff_488nm_mito	area_mito	ff_488nm_cyto	area_cyto	ff_561nm_tf_cell	fullframe_561nm	ff_561nm_tf_mito	ff_561nm_tf_cyto	FrameTimeAbs	FrameTimeRel
t0_	LT01B4_cell18	3909.239	3345.859	2585.269	5315.317	806.939	3462.348	2538.920	2775.691	1783.341	6153.472	1702.139	1453463.000	-15.000
tend_	LT01B4_cell18	3466.475	3345.859	2316.298	6352.431	806.760	2549.447	2539.233	2595.285	1677.829	5700.327	1608.671	1454095.000	617.000
kin_afterCID_1	LT01B4_cell18	4258.592	3345.859	2804.500	5747.124	820.255	3775.028	2525.738	2906.061	1861.997	6422.207	1764.064	1453486.121	4.121
kin_afterCID_2	LT01B4_cell18	4218.884	3345.859	2780.748	5767.036	811.594	3723.051	2534.310	2896.916	1857.093	6441.161	1761.864	1453490.999	8.999
kin_afterCID_3	LT01B4_cell18	4174.764	3345.859	2755.417	5807.020	809.311	3653.976	2536.548	2883.364	1848.937	6389.936	1764.557	1453495.998	13.998
kin_afterCID_4	LT01B4_cell18	4137.903	3345.859	2732.298	5913.815	809.960	3570.681	2535.899	2825.906	1814.697	6274.220	1724.523	1453500.998	18.998
kin_afterCID_5	LT01B4_cell18	4028.031	3345.859	2662.329	5948.340	807.901	3416.744	2537.958	2827.313	1816.120	6294.600	1723.580	1453505.998	23.998
kin_afterCID_6	LT01B4_cell18	4059.468	3345.859	2683.254	6165.824	809.155	3387.026	2537.286	2801.985	1800.131	6223.747	1710.376	1453510.998	28.998
kin_afterCID_7	LT01B4_cell18	3959.060	3345.859	2621.200	6149.490	806.290	3262.993	2540.330	2820.244	1809.432	6273.035	1723.797	1453515.999	33.999
kin_afterCID_8	LT01B4_cell18	3978.897	3345.859	2634.220	6309.774	806.312	3238.838	2539.547	2832.431	1819.489	6296.166	1732.686	1453520.998	38.998
kin_afterCID_9	LT01B4_cell18	3904.210	3345.859	2587.342	6269.715	808.483	3150.489	2537.376	2790.733	1793.748	6188.394	1708.138	1453525.999	43.999
kin_afterCID_10	LT01B4_cell18	3945.506	3345.859	2614.489	6403.623	810.139	3160.108	2535.809	2780.253	1787.340	6175.178	1695.579	1453530.998	48.998
kin_afterCID_11	LT01B4_cell18	3843.972	3345.859	2550.163	6295.307	812.915	3056.700	2533.705	2784.978	1790.343	6188.025	1692.611	1453535.998	53.998
kin_afterCID_12	LT01B4_cell18	3890.398	3345.859	2580.492	6410.044	812.445	3081.790	2534.265	2808.598	1804.093	6215.085	1715.894	1453540.999	58.999
kin_afterCID_13	LT01B4_cell18	3853.678	3345.859	2557.796	6416.897	805.977	3039.869	2540.554	2787.152	1793.121	6186.840	1708.135	1453545.999	63.999
kin_afterCID_14	LT01B4_cell18	3862.820	3345.859	2560.668	6498.394	806.737	3025.077	2539.659	2767.514	1780.319	6163.177	1688.477	1453550.998	68.998
kin_afterCID_15	LT01B4_cell18	3825.547	3345.859	2539.239	6476.941	807.185	2981.953	2539.569	2779.985	1786.993	6217.845	1686.621	1453555.998	73.998
kin_afterCID_16	LT01B4_cell18	3860.745	3345.859	2559.679	6589.229	805.283	2995.372	2541.337	2763.879	1778.084	6204.276	1673.162	1453560.999	78.999
kin_afterCID_17	LT01B4_cell18	3850.329	3345.859	2554.638	6584.990	807.677	2979.439	2539.211	2809.684	1804.963	6302.823	1697.828	1453565.998	83.998
kin_afterCID_18	LT01B4_cell18	3842.339	3345.859	2550.699	6606.141	811.997	2956.421	2534.220	2804.373	1802.091	6297.558	1684.859	1453570.998	88.998
kin_afterCID_19	LT01B4_cell18	3852.540	3345.859	2555.928	6659.436	808.617	2957.126	2538.540	2776.321	1785.812	6235.641	1673.503	1453575.998	93.998
kin_afterCID_20	LT01B4_cell18	3839.662	3345.859	2549.559	6643.029	811.572	2941.402	2535.093	2776.247	1784.690	6232.800	1669.114	1453580.999	98.999
kin_afterCID_21	LT01B4_cell18	3815.287	3345.859	2532.504	6602.259	812.400	2921.403	2533.772	2772.489	1783.883	6197.722	1674.051	1453585.999	103.999
kin_afterCID_22	LT01B4_cell18	3787.294	3345.859	2514.712	6560.971	811.616	2898.982	2534.287	2779.170	1787.653	6199.535	1683.762	1453590.998	108.998
kin_afterCID_23	LT01B4_cell18	3837.799	3345.859	2545.670	6690.644	813.273	2921.401	2533.168	2783.165	1790.559	6218.975	1679.724	1453595.999	113.999
kin_afterCID_24	LT01B4_cell18	3804.789	3345.859	2526.384	6643.097	808.237	2900.096	2538.875	2746.126	1767.707	6135.449	1666.396	1453600.998	118.998
kin_afterCID_25	LT01B4_cell18	3815.774	3345.859	2532.228	6625.587	812.422	2914.231	2534.421	2776.199	1785.121	6171.551	1687.158	1453605.998	123.998
kin_afterCID_26	LT01B4_cell18	3815.308	3345.859	2532.580	6654.335	811.079	2906.619	2535.227	2732.039	1758.569	6070.855	1663.592	1453610.999	128.999
kin_afterCID_27	LT01B4_cell18	3815.161	3345.859	2532.412	6667.954	808.438	2905.429	2538.674	2760.881	1776.828	6134.379	1685.737	1453615.999	133.999
kin_afterCID_28	LT01B4_cell18	3754.168	3345.859	2493.804	6548.373	815.869	2852.719	2530.661	2738.997	1763.226	6067.143	1665.571	1453620.999	138.999
kin_afterCID_29	LT01B4_cell18	3760.611	3345.859	2498.126	6560.625	813.653	2860.147	2533.593	2731.176	1759.651	6029.236	1671.174	1453625.999	143.999
kin_afterCID_30	LT01B4_cell18	3754.720	3345.859	2493.920	6550.490	815.779	2852.815	2531.020	2756.979	1772.734	6070.891	1688.283	1453630.998	148.998
kin_afterCID_31	LT01B4_cell18	3774.762	3345.859	2507.052	6592.527	814.638	2866.690	2533.280	2749.100	1769.840	6038.214	1690.071	1453635.998	153.998
kin_afterCID_32	LT01B4_cell18	3759.437	3345.859	2497.605	6565.611	820.546	2846.329	2527.416	2764.312	1778.783	6058.672	1693.363	1453640.998	158.998
kin_afterCID_33	LT01B4_cell18	3788.892	3345.859	2515.938	6611.296	821.934	2869.217	2524.865	2758.651	1775.487	6046.683	1687.649	1453645.999	163.999
kin_afterCID_34	LT01B4_cell18	3770.192	3345.859	2505.158	6620.367	818.420	2846.870	2528.155	2750.502	1772.322	6056.770	1679.741	1453650.999	168.999
kin_afterCID_35	LT01B4_cell18	3748.812	3345.859	2492.898	6587.772	817.995	2829.473	2528.893	2713.202	1748.270	5979.611	1656.006	1453655.998	173.998
kin_afterCID_36	LT01B4_cell18	3716.960	3345.859	2471.249	6563.453	817.324	2796.050	2529.833	2718.759	1750.252	6014.222	1653.295	1453660.998	178.998
kin_afterCID_37	LT01B4_cell18	3736.963	3345.859	2485.263	6586.414	816.607	2816.355	2530.236	2711.133	1747.112	5966.387	1659.911	1453665.999	183.999
kin_afterCID_38	LT01B4_cell18	3727.582	3345.859	2479.024	6557.793	820.591	2806.755	2527.595	2718.153	1751.597	5970.112	1661.003	1453670.997	188.997
kin_afterCID_39	LT01B4_cell18	3715.161	3345.859	2468.489	6518.215	822.784	2800.524	2524.775	2734.057	1760.975	5975.789	1676.692	1453675.999	193.999
kin_afterCID_40	LT01B4_cell18	3771.871	3345.859	2506.249	6615.153	821.419	2846.388	2525.424	2753.869	1773.113	6015.231	1692.523	1453681.000	199.000
kin_afterCID_41	LT01B4_cell18	3772.714	3345.859	2505.752	6639.091	822.494	2838.161	2524.037	2711.632	1746.533	5929.651	1662.610	1453685.998	203.998
kin_afterCID_42	LT01B4_cell18	3737.322	3345.859	2483.086	6611.003	818.778	2805.566	2528.602	2703.439	1741.174	5933.840	1656.495	1453690.998	208.998
kin_afterCID_43	LT01B4_cell18	3721.451	3345.859	2473.649	6582.460	817.010	2795.990	2530.684	2706.144	1745.655	5934.293	1662.728	1453695.998	213.998
kin_afterCID_44	LT01B4_cell18	3754.972	3345.859	2494.862	6661.954	818.913	2811.565	2529.005	2719.270	1752.796	5983.064	1661.003	1453700.998	218.998
kin_afterCID_45	LT01B4_cell18	3749.114	3345.859	2489.916	6645.919	821.151	2805.957	2526.230	2741.151	1764.299	6032.077	1670.387	1453705.999	223.999
kin_afterCID_46	LT01B4_cell18	3778.040	3345.859	2509.082	6693.138	818.935	2832.865	2527.640	2744.889	1765.920	6026.236	1681.296	1453710.998	228.998
kin_afterCID_47	LT01B4_cell18	3772.938	3345.859	2506.748	6721.908	816.898	2819.710	2529.945	2722.853	1752.557	6021.195	1657.176	1453715.999	233.999
kin_afterCID_48	LT01B4_cell18	3719.053	3345.859	2473.101	6659.683	809.960	2779.514	2536.391	2707.980	1744.590	6011.801	1652.621	1453720.998	238.998
kin_afterCID_49	LT01B4_cell18	3773.605	3345.859	2506.652	6713.457	814.839	2826.736	2531.646	2692.660	1735.499	5926.398	1651.426	1453725.998	243.998
kin_afterCID_50	LT01B4_cell18	3703.802	3345.859	2462.275	6614.137	809.759	2773.081	2538.428	2709.644	1746.834	5990.434	1661.561	1453730.999	248.999
kin_afterCID_51	LT01B4_cell18	3742.180	3345.859	2486.306	6695.893	811.796	2794.885	2535.943	2722.345	1752.307	6015.770	1666.856	1453735.998	253.998
kin_afterCID_52	LT01B4_cell18	3728.450	3345.859	2477.800	6674.054	815.354	2778.269	2532.340	2712.820	1748.485	5994.054	1655.103	1453740.998	258.998
kin_afterCID_53	LT01B4_cell18	3708.146	3345.859	2464.671	6628.826	808.438	2776.637	2538.987	2714.152	1749.076	5992.388	1669.266	1453745.998	263.998
kin_afterCID_54	LT01B4_cell18	3738.800	3345.859	2485.313	6700.815	807.342	2796.323	2539.278	2742.015	1767.176	6063.426	1685.487	1453750.998	268.998
kin_afterCID_55	LT01B4_cell18	3713.873	3345.859	2468.557	6635.264	813.026	2774.690	2535.205	2716.294	1748.959	5997.165	1662.531	1453755.998	273.998
kin_afterCID_56	LT01B4_cell18	3705.816	3345.859	2463.436	6611.857	814.974	2768.823	2533.034	2695.821	1739.039	5932.691	1652.968	1453760.999	278.999
kin_afterCID_57	LT01B4_cell18	3754.503	3345.859	2494.877	6696.708	814.929	2805.945	2533.123	2694.072	1737.465	5926.353	1652.790	1453765.998	283.998
kin_afterCID_58	LT01B4_cell18	3716.449	3345.859	2470.600	6610.651	817.212	2779.985	2530.617	2712.744	1749.202	5943.453	1668.127	1453770.998	288.998
kin_afterCID_59	LT01B4_cell18	3688.828	3345.859	2451.773	6604.248	813.810	2751.338	2532.855	2704.768	1745.123	5960.560	1658.142	1453775.999	293.999
kin_afterCID_60	LT01B4_cell18	3737.039	3345.859	2483.609	6709.502	808.573	2787.716	2540.867	2685.811	1731.118	5941.166	1647.582	1453780.998	298.998
kin_afterCID_61	LT01B4_cell18	3758.595	3345.859	2496.443	6716.087	816.339	2802.083	2532.743	2696.802	1738.538	5939.113	1649.609	1453785.999	303.999
kin_afterCID_62	LT01B4_cell18	3729.243	3345.859	2488.200	6680.743	814.638	2777.185	2534.668	2725.630	1756.787	6029.721	1661.412	1453790.999	308.999
kin_afterCID_63	LT01B4_cell18	3723.264	3345.859	2478.757	6728.031	808.103	2764.370	2541.158	2722.495	1756.908	6059.739	1658.975	1453795.998	313.998
kin_afterCID_64	LT01B4_cell18	3704.904	3345.859	2462.316	6711.362	807.901	2745.507	2541.762	2697.471	1739.398	6010.067	1642.043	1453800.999	318.999
kin_afterCID_65	LT01B4_cell18	3704.061	3345.859	2462.181	6671.114	813.519	2749.193	2535.070	2742.195	1767.228	6066.674	1673.496	1453805.998	323.998
kin_afterCID_66	LT01B4_cell18	3708.419	3345.859	2466.839	6702.957	811.326	2748.975	2535.876	2704.077	1742.875	6006.714	1646.545	1453810.998	328.998
kin_afterCID_67	LT01B4_cell18	3758.572	3345.859	2497.933	6824.616	805.618	2785.223	2541.718	2682.755	1730.125	5978.742	1637.153	1453815.998	333.998
kin_afterCID_68	LT01B4_cell18	3719.156	3345.859	2472.282	6745.416	805.350	2758.478	2542.658	2692.597	1736.254	5995.871	1645.034	1453820.999	338.999
kin_afterCID_69	LT01B4_cell18	3721.581	3345.859	2475.392	6715.952	807.230	2768.819	2539.614	2713.755	1749.916	6017.167	1663.112	1453825.999	343.999
kin_afterCID_70	LT01B4_cell18	3720.487	3345.859	2473.593	6774.912	800.158	2759.350	2547.537	2717.247	1749.064	6088.568	1657.086	1453830.998	348.998
kin_afterCID_71	LT01B4_cell18	3740.730	3345.859	2489.138	6815.650	796.218	2779.742	2550.804	2695.185	1736.248	6040.561	1650.095	1453835.999	353.999
kin_afterCID_72	LT01B4_cell18	3725.799	3345.859	2476.866	6768.104	801.120	2767.674	2545.321	2665.412	1718.749	5942.572	1633.528	1453840.998	358.998
kin_afterCID_73	LT01B4_cell18	3724.211	3345.859	2473.944	6772.285	797.875	2769.097	2549.103	2679.450	1728.299	5975.459	1647.014	1453845.999	363.999
kin_afterCID_74	LT01B4_cell18	3715.199	3345.859	2468.441	6776.507	796.353	2758.479	2550.357	2678.716	1727.197	5982.006	1646.725	1453850.999	368.999
kin_afterCID_75	LT01B4_cell18	3678.748	3345.859	2448.132	6718.538	794.495	2731.427	2552.707	2705.544	1743.907	6053.070	1662.786	1453855.998	373.998
kin_afterCID_76	LT01B4_cell18	3772.620	3345.859	2507.909	6881.003	795.838	2802.256	2550.468	2705.739	1743.253	6046.752	1662.915	1453860.998	378.998
kin_afterCID_77	LT01B4_cell18	3678.757	3345.859	2446.716	6713.338	797.024	2729.193	2549.998	2692.980	1736.941	6022.157	1651.665	1453865.998	383.998
kin_afterCID_78	LT01B4_cell18	3770.019	3345.859	2506.406	6865.938	801.321	2794.930	2544.761	2672.984	1725.813	5945.831	1642.258	1453870.998	388.998
kin_afterCID_79	LT01B4_cell18	3727.894	3345.859	2478.653	6789.993	807.498	2753.209	2539.345	2714.424	1749.356	6039.054	1656.564	1453875.998	393.998
kin_afterCID_80	LT01B4_cell18	3747.405	3345.859	2492.030	6831.852	805.977	2768.065	2540.912	2702.612	1744.266	6016.809	1650.696	1453880.999	398.999
kin_afterCID_81	LT01B4_cell18	3738.687	3345.859	2486.367	6844.327	804.410	2755.386	2543.284	2657.391	1713.919	5941.852	1617.773	1453885.999	403.999
kin_afterCID_82	LT01B4_cell18	3739.591	3345.859	2486.962	6806.103	811.840	2756.702	2536.212	2667.888	1722.219	5925.214	1624.431	1453890.998	408.998
kin_afterCID_83	LT01B4_cell18	3742.473	3345.859	2489.453	6829.950	810.856	2754.350	2537.107	2669.328	1722.391	5938.362	1623.577	1453895.998	413.998
kin_afterCID_84	LT01B4_cell18	3751.238	3345.859	2496.261	6827.903	816.742	2757.010	2531.579	2662.230	1718.729	5909.271	1613.612	1453900.999	418.999
kin_afterCID_85	LT01B4_cell18	3673.990	3345.859	2446.762	6709.282	814.302	2696.815	2533.616	2680.330	1728.604	5971.622	1621.347	1453905.999	423.999
kin_afterCID_86	LT01B4_cell18	3698.057	3345.859	2461.578	6772.020	807.275	2720.196	2540.151	2656.888	1713.365	5935.423	1614.250	1453910.999	428.999
kin_afterCID_87	LT01B4_cell18	3712.731	3345.859	2471.050	6771.731	808.953	2736.944	2538.338	2674.807	1725.623	5948.025	1630.960	1453915.998	433.998
kin_afterCID_88	LT01B4_cell18	3675.019	3345.859	2446.096	6696.526	809.155	2710.937	2537.734	2682.446	1731.672	5951.606	1639.565	1453920.998	438.998
kin_afterCID_89	LT01B4_cell18	3693.699	3345.859	2457.413	6745.783	812.892	2713.566	2534.399	2674.430	1726.725	5931.689	1628.808	1453925.998	443.998
kin_afterCID_90	LT01B4_cell18	3747.082	3345.859	2492.761	6831.108	812.982	2756.177	2535.026	2667.656	1723.183	5895.976	1631.086	1453930.999	448.999
kin_afterCID_91	LT01B4_cell18	3674.482	3345.859	2445.478	6696.033	816.093	2699.266	2531.422	2660.097	1716.763	5877.774	1621.952	1453935.999	453.999
kin_afterCID_92	LT01B4_cell18	3666.780	3345.859	2440.981	6671.774	815.197	2697.760	2533.437	2642.000	1704.233	5824.946	1616.357	1453940.998	458.998
kin_afterCID_93	LT01B4_cell18	3686.629	3345.859	2455.192	6699.026	818.644	2710.136	2529.229	2666.059	1721.650	5866.787	1629.069	1453945.999	463.999
kin_afterCID_94	LT01B4_cell18	3660.660	3345.859	2437.326	6644.648	817.838	2694.829	2529.095	2659.151	1715.190	5843.691	1628.776	1453950.998	468.998
kin_afterCID_95	LT01B4_cell18	3687.247	3345.859	2454.622	6676.546	819.920	2716.193	2527.282	2680.073	1726.722	5886.390	1639.010	1453955.998	473.998
kin_afterCID_96	LT01B4_cell18	3728.028	3345.859	2482.995	6758.087	822.673	2739.386	2524.798	2691.211	1734.133	5915.144	1639.826	1453960.998	478.998
kin_afterCID_97	LT01B4_cell18	3677.362	3345.859	2447.841	6690.173	823.008	2694.261	2523.925	2667.013	1720.758	5875.514	1620.200	1453965.998	483.998
kin_afterCID_98	LT01B4_cell18	3667.849	3345.859	2442.401	6660.762	822.426	2691.993	2524.731	2659.910	1716.870	5846.010	1621.278	1453970.998	488.998
kin_afterCID_99	LT01B4_cell18	3719.579	3345.859	2475.995	6768.956	821.531	2726.739	2525.671	2693.474	1737.346	5933.685	1638.683	1453975.999	493.999
kin_afterCID_100	LT01B4_cell18	3696.761	3345.859	2461.820	6754.642	817.682	2707.162	2529.789	2670.971	1723.022	5909.423	1623.241	1453980.998	498.998
kin_afterCID_101	LT01B4_cell18	3672.580	3345.859	2445.484	6732.019	813.205	2689.652	2534.310	2649.114	1711.349	5871.117	1614.245	1453985.998	503.998
kin_afterCID_102	LT01B4_cell18	3647.016	3345.859	2430.460	6653.929	811.527	2683.526	2536.257	2662.267	1718.662	5872.529	1633.911	1453990.999	508.999
kin_afterCID_103	LT01B4_cell18	3716.922	3345.859	2474.114	6775.057	814.168	2732.804	2533.481	2683.454	1730.348	5902.635	1647.791	1453995.998	513.998
kin_afterCID_104	LT01B4_cell18	3670.794	3345.859	2445.593	6664.782	818.778	2699.999	2529.095	2643.948	1706.830	5789.617	1624.344	1454000.999	518.999
kin_afterCID_105	LT01B4_cell18	3666.290	3345.859	2441.769	6642.446	815.488	2706.261	2532.698	2640.303	1706.106	5765.855	1632.498	1454005.999	523.999
kin_afterCID_106	LT01B4_cell18	3729.136	3345.859	2483.923	6758.968	813.787	2754.587	2534.130	2635.963	1701.372	5773.909	1627.002	1454010.998	528.998
kin_afterCID_107	LT01B4_cell18	3693.785	3345.859	2458.680	6742.335	805.551	2726.181	2542.635	2664.943	1718.719	5870.375	1648.061	1454015.998	533.998
kin_afterCID_108	LT01B4_cell18	3688.769	3345.859	2454.973	6723.578	810.788	2716.935	2538.025	2657.713	1716.783	5840.293	1639.271	1454020.998	538.998
kin_afterCID_109	LT01B4_cell18	3721.873	3345.859	2477.143	6804.516	810.878	2734.643	2538.383	2637.872	1706.323	5804.155	1624.447	1454025.999	543.999
kin_afterCID_110	LT01B4_cell18	3711.848	3345.859	2470.478	6789.270	810.453	2726.518	2539.390	2627.920	1697.401	5784.893	1618.104	1454030.997	548.997
kin_afterCID_111	LT01B4_cell18	3727.871	3345.859	2483.097	6828.701	807.140	2740.364	2543.105	2650.205	1712.183	5851.416	1631.689	1454035.997	553.997
kin_afterCID_112	LT01B4_cell18	3704.483	3345.859	2465.827	6792.471	808.013	2719.631	2542.456	2635.320	1703.133	5819.037	1620.905	1454040.998	558.998
kin_afterCID_113	LT01B4_cell18	3731.064	3345.859	2483.717	6802.977	813.385	2742.284	2537.935	2637.461	1703.088	5784.753	1625.535	1454045.998	563.998
kin_afterCID_114	LT01B4_cell18	3663.706	3345.859	2442.466	6693.116	811.169	2691.643	2541.315	2636.397	1703.784	5796.440	1623.805	1454050.998	568.998
kin_afterCID_115	LT01B4_cell18	3726.217	3345.859	2480.833	6813.512	811.146	2735.509	2542.098	2644.099	1706.959	5815.561	1627.877	1454055.998	573.998
kin_afterCID_116	LT01B4_cell18	3691.439	3345.859	2457.682	6726.328	812.982	2713.794	2541.919	2666.923	1723.572	5836.818	1647.913	1454060.999	578.999
kin_afterCID_117	LT01B4_cell18	3690.434	3345.859	2457.813	6769.033	806.223	2710.453	2547.201	2623.073	1696.967	5786.537	1617.643	1454065.998	583.998
kin_afterCID_118	LT01B4_cell18	3662.889	3345.859	2440.684	6700.380	810.386	2689.953	2541.471	2645.830	1709.705	5818.135	1630.971	1454070.999	588.999
kin_afterCID_119	LT01B4_cell18	3692.574	3345.859	2459.033	6766.284	810.296	2708.681	2540.173	2657.685	1715.990	5855.952	1634.887	1454075.999	593.999
kin_afterCID_120	LT01B4_cell18	3670.236	3345.859	2445.464	6714.092	818.599	2682.092	2532.631	2659.786	1718.578	5837.726	1629.517	1454080.999	598.999
