# Supplementary material for: Mandipropamid as a chemical inducer of proximity for in vivo applications
Source: Nat Chem Biol. 2021 Dec 21;18(1):64–9. doi: 10.1038/s41589-021-00922-3 (PMC8709788; doi:10.1038/s41589-021-00922-3)
Supplement: Source Data Fig. 2 — Single-cell trajectories, luminescence intensities of luciferase assay and two-color RICS binding efficiencies. [file 41589_2021_922_MOESM21_ESM.zip › Figure_02/Figure_02bcd/Single-Cell Trajectories/GA3AM_5uM/exp02_GA3AM_LT01A2_cell05_intensities.csv]

name	cellID	ff_488nm_cell	area_cell	fullframe_488nm	ff_488nm_mito	area_mito	ff_488nm_cyto	area_cyto	ff_561nm_tf_cell	fullframe_561nm	ff_561nm_tf_mito	ff_561nm_tf_cyto	FrameTimeAbs	FrameTimeRel
t0_	LT01A2_cell05	2138.782	2204.283	1266.664	2445.109	603.005	2001.519	1637.310	1590.803	850.370	2965.382	1072.332	1608115.000	-44.000
tend_	LT01A2_cell05	1954.698	2204.283	1157.011	3006.856	549.627	1596.597	1716.964	1463.563	803.820	2783.302	1027.482	1608807.000	648.000
kin_afterCID_1	LT01A2_cell05	2273.133	2204.283	1336.580	2577.381	613.860	2124.381	1643.286	1611.738	863.069	2998.063	1080.449	1608167.085	4.085
kin_afterCID_2	LT01A2_cell05	2237.446	2204.283	1317.277	2571.689	608.578	2081.003	1646.912	1602.233	858.068	3005.710	1070.364	1608172.014	9.014
kin_afterCID_3	LT01A2_cell05	2247.704	2204.283	1324.681	2637.608	608.600	2071.510	1646.531	1622.051	867.665	3053.996	1079.273	1608177.013	14.013
kin_afterCID_4	LT01A2_cell05	2212.502	2204.283	1300.669	2671.080	601.036	2014.774	1655.036	1598.574	855.819	3014.331	1071.079	1608182.011	19.011
kin_afterCID_5	LT01A2_cell05	2175.252	2204.283	1281.544	2702.339	597.813	1956.704	1657.364	1576.897	846.497	2964.002	1063.537	1608187.010	24.010
kin_afterCID_6	LT01A2_cell05	2207.501	2204.283	1297.950	2819.454	597.701	1959.266	1655.416	1598.924	854.530	3011.488	1075.760	1608192.002	29.002
kin_afterCID_7	LT01A2_cell05	2196.643	2204.283	1291.584	2874.077	590.897	1930.610	1660.475	1588.707	853.158	3010.334	1070.188	1608197.000	34.000
kin_afterCID_8	LT01A2_cell05	2168.081	2204.283	1273.701	2885.187	593.314	1887.305	1660.116	1573.873	847.208	2975.568	1060.249	1608202.015	39.015
kin_afterCID_9	LT01A2_cell05	2158.694	2204.283	1267.465	2901.719	597.500	1866.657	1654.365	1595.258	854.559	3006.463	1072.675	1608207.013	44.013
kin_afterCID_10	LT01A2_cell05	2189.640	2204.283	1285.095	2963.243	591.591	1890.562	1660.005	1583.255	849.208	2968.890	1076.764	1608212.012	49.012
kin_afterCID_11	LT01A2_cell05	2184.357	2204.283	1276.986	2999.153	589.420	1872.409	1659.758	1573.002	846.296	2966.830	1065.799	1608217.010	54.010
kin_afterCID_12	LT01A2_cell05	2188.317	2204.283	1277.768	3011.207	590.136	1873.051	1661.235	1585.843	852.938	2977.896	1078.972	1608222.009	59.009
kin_afterCID_13	LT01A2_cell05	2177.515	2204.283	1273.400	3011.430	588.212	1860.575	1661.146	1582.388	848.429	2968.238	1079.729	1608227.001	64.001
kin_afterCID_14	LT01A2_cell05	2156.289	2204.283	1262.184	2999.780	587.406	1836.495	1660.340	1566.863	843.658	2928.031	1073.601	1608232.000	69.000
kin_afterCID_15	LT01A2_cell05	2143.880	2204.283	1253.204	2993.859	590.092	1819.662	1657.520	1559.351	838.418	2913.497	1065.275	1608237.014	74.014
kin_afterCID_16	LT01A2_cell05	2156.230	2204.283	1259.680	3027.409	588.323	1825.841	1659.691	1577.066	849.593	2948.162	1078.819	1608242.012	79.012
kin_afterCID_17	LT01A2_cell05	2137.505	2204.283	1249.781	3015.603	589.868	1803.632	1658.147	1582.912	846.766	2963.972	1078.974	1608247.011	84.011
kin_afterCID_18	LT01A2_cell05	2150.491	2204.283	1254.695	3031.393	593.807	1812.266	1654.611	1570.230	844.212	2917.263	1073.314	1608252.009	89.009
kin_afterCID_19	LT01A2_cell05	2129.998	2204.283	1248.375	2998.143	593.672	1796.518	1655.596	1584.952	851.941	2929.529	1089.633	1608257.007	94.007
kin_afterCID_20	LT01A2_cell05	2164.953	2204.283	1265.994	3066.827	592.083	1819.662	1659.109	1575.960	846.475	2925.097	1080.793	1608262.000	99.000
kin_afterCID_21	LT01A2_cell05	2148.007	2204.283	1254.171	3066.491	584.384	1802.810	1666.361	1570.685	844.216	2931.722	1079.835	1608267.014	104.014
kin_afterCID_22	LT01A2_cell05	2134.665	2204.283	1248.654	3057.476	581.833	1791.464	1667.659	1554.036	836.225	2910.353	1068.105	1608272.012	109.012
kin_afterCID_23	LT01A2_cell05	2158.174	2204.283	1259.953	3089.993	586.958	1806.151	1665.756	1571.421	846.375	2927.158	1080.097	1608277.011	114.011
kin_afterCID_24	LT01A2_cell05	2151.243	2204.283	1259.887	3094.350	579.438	1801.467	1673.590	1555.365	837.460	2916.322	1070.906	1608282.009	119.009
kin_afterCID_25	LT01A2_cell05	2132.678	2204.283	1249.441	3067.854	585.794	1780.230	1669.293	1576.705	849.569	2948.177	1081.190	1608287.008	124.008
kin_afterCID_26	LT01A2_cell05	2158.190	2204.283	1260.243	3120.249	583.377	1798.792	1670.053	1561.328	837.839	2928.232	1070.361	1608292.007	129.007
kin_afterCID_27	LT01A2_cell05	2140.063	2204.283	1249.310	3107.162	578.543	1782.622	1676.589	1563.667	842.737	2929.515	1078.878	1608296.999	133.999
kin_afterCID_28	LT01A2_cell05	2171.130	2204.283	1265.508	3152.768	577.737	1809.284	1677.573	1570.098	841.529	2939.379	1084.981	1608302.013	139.013
kin_afterCID_29	LT01A2_cell05	2153.593	2204.283	1257.110	3122.825	578.431	1795.305	1679.789	1554.292	835.807	2892.122	1079.749	1608307.011	144.011
kin_afterCID_30	LT01A2_cell05	2137.016	2204.283	1249.691	3090.962	575.096	1785.982	1685.944	1546.084	836.336	2858.111	1084.953	1608312.010	149.010
kin_afterCID_31	LT01A2_cell05	2160.493	2204.283	1260.816	3132.953	573.709	1804.247	1688.450	1566.007	846.453	2900.362	1098.751	1608317.008	154.008
kin_afterCID_32	LT01A2_cell05	2147.172	2204.283	1255.868	3092.850	582.572	1792.996	1682.452	1548.697	837.161	2849.818	1083.790	1608322.007	159.007
kin_afterCID_33	LT01A2_cell05	2124.784	2204.283	1243.898	3059.968	584.116	1774.129	1679.700	1537.408	833.946	2818.817	1078.420	1608327.005	164.005
kin_afterCID_34	LT01A2_cell05	2143.482	2204.283	1254.093	3077.038	592.016	1787.079	1673.097	1559.299	842.979	2850.530	1088.678	1608331.998	168.998
kin_afterCID_35	LT01A2_cell05	2109.410	2204.283	1233.643	3024.885	588.771	1762.710	1675.805	1544.244	837.957	2808.188	1087.440	1608337.012	174.012
kin_afterCID_36	LT01A2_cell05	2126.261	2204.283	1244.143	3051.405	592.486	1772.969	1671.240	1527.677	830.422	2777.227	1071.999	1608342.010	179.010
kin_afterCID_37	LT01A2_cell05	2154.311	2204.283	1258.060	3086.583	589.577	1800.855	1674.507	1546.510	836.171	2801.955	1091.382	1608347.009	184.009
kin_afterCID_38	LT01A2_cell05	2140.400	2204.283	1251.588	3078.197	590.427	1784.417	1674.283	1537.603	834.510	2791.713	1082.427	1608352.007	189.007
kin_afterCID_39	LT01A2_cell05	2112.998	2204.283	1236.166	3044.608	586.376	1762.624	1676.052	1555.784	841.482	2831.084	1096.667	1608357.006	194.006
kin_afterCID_40	LT01A2_cell05	2142.748	2204.283	1253.488	3080.485	588.458	1787.658	1676.342	1544.887	835.290	2805.882	1088.384	1608362.005	199.005
kin_afterCID_41	LT01A2_cell05	2122.451	2204.283	1240.369	3063.241	580.624	1772.960	1681.177	1541.683	837.282	2801.722	1093.684	1608366.997	203.997
kin_afterCID_42	LT01A2_cell05	2139.851	2204.283	1247.909	3102.018	581.744	1782.305	1679.431	1530.397	830.108	2787.347	1082.072	1608372.011	209.011
kin_afterCID_43	LT01A2_cell05	2147.019	2204.283	1253.923	3100.102	590.114	1785.238	1672.896	1549.017	839.983	2814.255	1089.505	1608377.009	214.009
kin_afterCID_44	LT01A2_cell05	2132.610	2204.283	1245.306	3085.881	586.421	1774.078	1675.156	1536.311	829.651	2791.486	1083.829	1608382.008	219.008
kin_afterCID_45	LT01A2_cell05	2109.433	2204.283	1230.666	3058.234	585.929	1753.001	1676.320	1529.329	829.735	2783.589	1077.630	1608387.007	224.007
kin_afterCID_46	LT01A2_cell05	2134.650	2204.283	1244.644	3096.923	585.190	1774.160	1676.342	1543.207	831.900	2813.789	1086.291	1608392.005	229.005
kin_afterCID_47	LT01A2_cell05	2117.546	2204.283	1235.448	3081.394	583.198	1758.129	1677.126	1540.293	835.342	2811.077	1085.175	1608397.004	234.004
kin_afterCID_48	LT01A2_cell05	2102.120	2204.283	1229.315	3053.758	588.614	1744.349	1668.532	1529.153	828.308	2783.166	1074.366	1608401.996	238.996
kin_afterCID_49	LT01A2_cell05	2124.858	2204.283	1240.749	3087.125	587.070	1763.579	1672.269	1546.823	837.998	2805.516	1091.900	1608407.010	244.010
kin_afterCID_50	LT01A2_cell05	2123.812	2204.283	1237.826	3096.929	588.480	1756.837	1672.426	1538.965	830.829	2810.184	1078.322	1608412.009	249.009
kin_afterCID_51	LT01A2_cell05	2109.340	2204.283	1231.109	3082.273	584.429	1745.742	1675.805	1521.755	822.797	2783.279	1068.372	1608417.007	254.007
kin_afterCID_52	LT01A2_cell05	2151.226	2204.283	1254.278	3148.425	585.593	1777.641	1673.702	1539.889	832.531	2819.123	1078.410	1608422.006	259.006
kin_afterCID_53	LT01A2_cell05	2130.717	2204.283	1243.282	3122.057	582.482	1761.851	1677.439	1531.958	828.671	2812.139	1073.640	1608427.004	264.004
kin_afterCID_54	LT01A2_cell05	2099.169	2204.283	1225.837	3087.851	584.004	1730.570	1674.261	1550.776	838.474	2852.537	1082.164	1608432.003	269.003
kin_afterCID_55	LT01A2_cell05	2125.375	2204.283	1241.694	3127.026	582.773	1751.929	1676.432	1539.862	830.000	2838.081	1073.351	1608436.995	273.995
kin_afterCID_56	LT01A2_cell05	2110.043	2204.283	1229.215	3121.915	578.476	1737.407	1679.342	1531.249	828.495	2824.146	1071.155	1608442.009	279.009
kin_afterCID_57	LT01A2_cell05	2095.771	2204.283	1224.280	3085.155	582.057	1727.591	1676.924	1546.986	837.294	2843.042	1081.648	1608447.008	284.008
kin_afterCID_58	LT01A2_cell05	2122.078	2204.283	1235.860	3143.050	578.252	1745.683	1680.908	1531.409	829.402	2829.242	1069.687	1608452.006	289.006
kin_afterCID_59	LT01A2_cell05	2098.626	2204.283	1223.637	3104.239	579.819	1726.332	1679.744	1521.682	826.264	2807.499	1062.365	1608457.005	294.005
kin_afterCID_60	LT01A2_cell05	2124.472	2204.283	1239.861	3137.880	575.499	1752.849	1683.885	1538.409	833.631	2836.435	1079.132	1608462.003	299.003
kin_afterCID_61	LT01A2_cell05	2106.773	2204.283	1230.453	3109.892	577.155	1737.273	1681.289	1517.019	822.008	2795.430	1063.125	1608467.001	304.001
kin_afterCID_62	LT01A2_cell05	2085.220	2204.283	1218.676	3072.251	575.701	1724.033	1678.849	1511.335	818.897	2779.068	1062.534	1608471.994	308.994
kin_afterCID_63	LT01A2_cell05	2097.319	2204.283	1225.093	3077.385	582.773	1731.896	1673.657	1530.064	829.887	2791.962	1075.740	1608477.008	314.008
kin_afterCID_64	LT01A2_cell05	2097.605	2204.283	1224.863	3095.681	577.984	1729.788	1678.178	1524.776	830.450	2796.311	1071.892	1608482.006	319.006
kin_afterCID_65	LT01A2_cell05	2089.470	2204.283	1219.767	3078.565	576.417	1725.459	1682.743	1509.800	818.919	2771.956	1062.236	1608487.005	324.005
kin_afterCID_66	LT01A2_cell05	2125.098	2204.283	1239.775	3146.805	583.422	1744.078	1674.619	1532.911	830.956	2820.053	1069.061	1608492.004	329.004
kin_afterCID_67	LT01A2_cell05	2092.793	2204.283	1219.659	3106.950	580.289	1717.840	1676.007	1514.821	820.180	2794.627	1056.874	1608497.002	334.002
kin_afterCID_68	LT01A2_cell05	2104.734	2204.283	1229.957	3135.633	575.969	1727.178	1680.640	1513.104	820.874	2806.321	1054.864	1608502.001	339.001
kin_afterCID_69	LT01A2_cell05	2111.428	2204.283	1230.930	3134.656	582.728	1730.713	1674.104	1524.627	825.027	2811.627	1061.734	1608507.015	344.015
kin_afterCID_70	LT01A2_cell05	2095.641	2204.283	1222.757	3111.357	580.244	1720.030	1676.007	1515.944	823.535	2797.700	1057.384	1608512.007	349.007
kin_afterCID_71	LT01A2_cell05	2089.424	2204.283	1220.250	3095.234	585.302	1713.164	1670.949	1539.721	833.426	2837.931	1070.037	1608517.005	354.005
kin_afterCID_72	LT01A2_cell05	2115.125	2204.283	1232.350	3138.236	582.504	1734.631	1673.881	1517.505	820.515	2800.971	1055.883	1608522.004	359.004
kin_afterCID_73	LT01A2_cell05	2093.543	2204.283	1223.056	3105.314	579.058	1720.769	1676.387	1510.381	821.825	2783.244	1056.668	1608527.002	364.002
kin_afterCID_74	LT01A2_cell05	2122.753	2204.283	1237.075	3134.772	581.251	1747.663	1676.163	1528.566	827.533	2805.648	1071.197	1608532.001	369.001
kin_afterCID_75	LT01A2_cell05	2102.243	2204.283	1227.112	3113.212	576.596	1732.568	1678.043	1514.340	820.608	2784.002	1064.754	1608537.000	374.000
kin_afterCID_76	LT01A2_cell05	2083.871	2204.283	1219.333	3068.494	576.417	1723.064	1678.536	1530.133	828.306	2798.858	1080.487	1608542.014	379.014
kin_afterCID_77	LT01A2_cell05	2089.825	2204.283	1220.224	3087.188	572.702	1728.107	1681.938	1513.051	821.531	2777.690	1068.989	1608547.005	384.005
kin_afterCID_78	LT01A2_cell05	2087.779	2204.283	1219.731	3077.179	576.730	1725.022	1680.863	1532.264	828.321	2801.943	1082.387	1608552.004	389.004
kin_afterCID_79	LT01A2_cell05	2099.585	2204.283	1225.400	3120.795	566.636	1734.235	1689.614	1521.873	826.530	2804.790	1077.832	1608557.002	394.002
kin_afterCID_80	LT01A2_cell05	2100.537	2204.283	1226.533	3125.321	564.421	1735.975	1691.472	1512.713	820.063	2796.587	1070.582	1608562.001	399.001
kin_afterCID_81	LT01A2_cell05	2070.748	2204.283	1210.961	3071.083	569.233	1710.082	1689.032	1526.547	823.193	2819.026	1076.478	1608567.015	404.015
kin_afterCID_82	LT01A2_cell05	2104.006	2204.283	1227.936	3142.395	571.874	1727.921	1686.302	1515.671	820.963	2811.384	1061.599	1608572.014	409.014
kin_afterCID_83	LT01A2_cell05	2101.712	2204.283	1228.329	3143.859	566.793	1729.219	1690.577	1512.838	821.319	2813.997	1062.203	1608577.012	414.012
kin_afterCID_84	LT01A2_cell05	2106.444	2204.283	1229.639	3144.575	573.328	1729.322	1683.504	1529.756	826.591	2842.869	1067.632	1608582.004	419.004
kin_afterCID_85	LT01A2_cell05	2106.884	2204.283	1229.739	3158.165	564.331	1733.906	1690.711	1524.304	829.362	2830.844	1074.099	1608587.003	424.003
kin_afterCID_86	LT01A2_cell05	2103.169	2204.283	1227.072	3166.830	565.361	1724.846	1688.652	1516.898	823.013	2835.717	1061.540	1608592.002	429.002
kin_afterCID_87	LT01A2_cell05	2081.820	2204.283	1216.732	3133.898	565.831	1707.371	1686.257	1503.991	816.958	2810.952	1052.239	1608597.000	434.000
kin_afterCID_88	LT01A2_cell05	2091.978	2204.283	1223.608	3143.652	566.838	1715.915	1687.533	1518.334	824.421	2828.349	1063.989	1608602.014	439.014
kin_afterCID_89	LT01A2_cell05	2085.005	2204.283	1217.978	3130.586	562.653	1714.155	1691.763	1508.293	818.667	2807.309	1062.143	1608607.013	444.013
kin_afterCID_90	LT01A2_cell05	2107.106	2204.283	1229.775	3162.252	566.413	1730.496	1688.406	1521.782	823.405	2832.735	1068.028	1608612.011	449.011
kin_afterCID_91	LT01A2_cell05	2083.998	2204.283	1216.725	3135.451	566.681	1708.404	1687.466	1518.236	826.395	2828.143	1064.285	1608617.003	454.003
kin_afterCID_92	LT01A2_cell05	2092.728	2204.283	1225.961	3133.394	567.733	1720.294	1686.414	1506.347	819.380	2796.001	1058.555	1608622.002	459.002
kin_afterCID_93	LT01A2_cell05	2065.870	2204.283	1210.268	3115.793	562.317	1695.372	1691.740	1523.134	826.439	2852.133	1067.805	1608627.000	464.000
kin_afterCID_94	LT01A2_cell05	2089.991	2204.283	1222.018	3154.718	563.996	1713.884	1687.913	1509.271	824.608	2819.368	1059.227	1608632.015	469.015
kin_afterCID_95	LT01A2_cell05	2072.310	2204.283	1212.040	3124.239	565.629	1699.096	1688.607	1500.677	818.514	2804.707	1051.376	1608637.013	474.013
kin_afterCID_96	LT01A2_cell05	2095.594	2204.283	1224.591	3154.216	565.764	1718.893	1691.920	1515.497	823.073	2831.782	1061.508	1608642.012	479.012
kin_afterCID_97	LT01A2_cell05	2101.003	2204.283	1230.784	3172.520	563.414	1722.493	1694.269	1498.247	812.769	2809.090	1049.065	1608647.011	484.011
kin_afterCID_98	LT01A2_cell05	2080.354	2204.283	1215.836	3138.453	565.652	1704.373	1693.106	1508.100	824.255	2813.296	1058.621	1608652.003	489.003
kin_afterCID_99	LT01A2_cell05	2073.657	2204.283	1216.482	3126.621	566.816	1697.826	1693.598	1485.675	810.388	2780.291	1038.977	1608657.001	494.001
kin_afterCID_100	LT01A2_cell05	2091.791	2204.283	1223.294	3169.380	567.039	1708.613	1692.031	1502.503	819.068	2821.584	1047.616	1608662.000	499.000
kin_afterCID_101	LT01A2_cell05	2082.108	2204.283	1219.296	3159.546	563.011	1702.601	1695.791	1496.087	818.401	2813.603	1045.954	1608667.014	504.014
kin_afterCID_102	LT01A2_cell05	2048.612	2204.283	1200.278	3097.755	569.904	1672.849	1690.286	1515.449	826.735	2842.423	1054.579	1608672.012	509.012
kin_afterCID_103	LT01A2_cell05	2083.263	2204.283	1220.757	3154.421	569.971	1699.417	1692.099	1496.075	815.826	2804.090	1041.975	1608677.011	514.011
kin_afterCID_104	LT01A2_cell05	2073.470	2204.283	1216.371	3129.942	567.800	1697.505	1690.510	1487.918	812.736	2778.290	1042.098	1608682.010	519.010
kin_afterCID_105	LT01A2_cell05	2047.092	2204.283	1203.497	3083.970	564.398	1680.257	1696.194	1480.094	810.596	2754.753	1043.256	1608687.002	524.002
kin_afterCID_106	LT01A2_cell05	2074.732	2204.283	1217.991	3134.256	565.249	1699.760	1694.672	1490.641	810.999	2789.198	1045.106	1608692.000	529.000
kin_afterCID_107	LT01A2_cell05	2054.187	2204.283	1204.548	3109.487	566.010	1679.452	1694.672	1482.540	810.148	2771.641	1038.971	1608697.014	534.014
kin_afterCID_108	LT01A2_cell05	2090.112	2204.283	1225.168	3166.239	568.136	1706.015	1693.128	1502.631	818.050	2813.762	1049.094	1608702.013	539.013
kin_afterCID_109	LT01A2_cell05	2073.218	2204.283	1215.724	3142.987	566.189	1693.020	1692.569	1492.294	815.320	2791.176	1044.949	1608707.012	544.012
kin_afterCID_110	LT01A2_cell05	2048.934	2204.283	1203.327	3088.113	564.667	1680.464	1695.120	1477.444	807.507	2757.817	1038.057	1608712.010	549.010
kin_afterCID_111	LT01A2_cell05	2076.617	2204.283	1219.179	3138.755	561.556	1703.504	1697.470	1493.686	814.669	2792.803	1050.930	1608717.009	554.009
kin_afterCID_112	LT01A2_cell05	2064.271	2204.283	1210.717	3118.455	559.049	1695.561	1699.260	1485.670	811.138	2781.958	1046.495	1608722.001	559.001
kin_afterCID_113	LT01A2_cell05	2049.939	2204.283	1204.951	3098.171	558.982	1682.959	1700.044	1479.217	808.431	2771.318	1041.363	1608727.015	564.015
kin_afterCID_114	LT01A2_cell05	2069.336	2204.283	1211.786	3131.609	565.316	1692.211	1693.979	1494.003	812.152	2798.024	1045.426	1608732.013	569.013
kin_afterCID_115	LT01A2_cell05	2063.421	2204.283	1208.549	3113.741	564.868	1691.078	1693.620	1492.112	814.092	2782.680	1048.304	1608737.012	574.012
kin_afterCID_116	LT01A2_cell05	2056.795	2204.283	1204.917	3130.822	561.981	1678.650	1696.955	1481.983	810.514	2790.721	1035.178	1608742.011	579.011
kin_afterCID_117	LT01A2_cell05	2080.709	2204.283	1219.114	3166.317	563.973	1697.266	1693.934	1498.728	815.236	2826.052	1042.906	1608747.009	584.009
kin_afterCID_118	LT01A2_cell05	2074.393	2204.283	1217.215	3149.511	562.026	1695.659	1698.119	1493.594	814.477	2804.660	1045.620	1608752.008	589.008
kin_afterCID_119	LT01A2_cell05	2045.283	2204.283	1198.162	3134.021	553.588	1669.518	1707.228	1486.655	810.782	2822.705	1039.791	1608757.000	594.000
kin_afterCID_120	LT01A2_cell05	2085.900	2204.283	1220.391	3205.377	550.433	1702.764	1711.592	1506.190	820.990	2865.480	1054.612	1608762.014	599.014
