# Supplementary material for: Mandipropamid as a chemical inducer of proximity for in vivo applications
Source: Nat Chem Biol. 2021 Dec 21;18(1):64–9. doi: 10.1038/s41589-021-00922-3 (PMC8709788; doi:10.1038/s41589-021-00922-3)
Supplement: Source Data Fig. 2 — Single-cell trajectories, luminescence intensities of luciferase assay and two-color RICS binding efficiencies. [file 41589_2021_922_MOESM21_ESM.zip › Figure_02/Figure_02bcd/Single-Cell Trajectories/GA3AM_5uM/exp02_GA3AM_LT01A3_cell10_intensities.csv]

name	cellID	ff_488nm_cell	area_cell	fullframe_488nm	ff_488nm_mito	area_mito	ff_488nm_cyto	area_cyto	ff_561nm_tf_cell	fullframe_561nm	ff_561nm_tf_mito	ff_561nm_tf_cyto	FrameTimeAbs	FrameTimeRel
t0_	LT01A3_cell10	4219.713	2567.970	2256.241	5216.127	474.450	3993.127	2094.102	1747.898	977.354	3419.129	1368.971	1608856.000	-47.000
tend_	LT01A3_cell10	3590.378	2567.970	1951.398	5944.544	445.915	3093.872	2126.577	1582.555	901.290	3144.240	1254.463	1609553.000	650.000
kin_afterCID_1	LT01A3_cell10	4419.305	2567.970	2352.889	5623.581	506.992	4122.506	2061.381	1743.755	973.590	3491.134	1313.784	1608911.085	4.085
kin_afterCID_2	LT01A3_cell10	4399.572	2567.970	2343.760	5655.946	499.852	4095.627	2068.342	1743.136	976.144	3508.586	1316.361	1608916.003	9.003
kin_afterCID_3	LT01A3_cell10	4313.053	2567.970	2300.996	5651.243	498.778	3990.126	2069.461	1723.004	968.741	3453.971	1305.675	1608921.001	14.001
kin_afterCID_4	LT01A3_cell10	4209.277	2567.970	2248.741	5624.317	495.801	3870.252	2072.527	1704.281	958.626	3410.239	1295.993	1608926.000	19.000
kin_afterCID_5	LT01A3_cell10	4242.278	2567.970	2264.784	5809.783	494.615	3868.001	2073.624	1724.680	967.114	3453.765	1312.117	1608930.992	23.992
kin_afterCID_6	LT01A3_cell10	4180.863	2567.970	2237.743	5845.043	495.108	3783.258	2072.952	1711.224	960.888	3422.436	1302.468	1608936.006	29.006
kin_afterCID_7	LT01A3_cell10	4143.004	2567.970	2217.459	5897.152	489.759	3729.403	2078.391	1699.657	956.173	3398.748	1299.183	1608941.005	34.005
kin_afterCID_8	LT01A3_cell10	4146.221	2567.970	2223.428	6003.101	494.548	3702.961	2073.736	1712.944	960.726	3419.694	1305.750	1608946.003	39.003
kin_afterCID_9	LT01A3_cell10	4100.021	2567.970	2197.820	6006.228	497.928	3641.288	2070.222	1694.267	951.346	3381.608	1288.343	1608951.002	44.002
kin_afterCID_10	LT01A3_cell10	4035.056	2567.970	2166.286	5963.863	490.676	3579.402	2077.339	1688.016	948.264	3371.666	1290.308	1608956.000	49.000
kin_afterCID_11	LT01A3_cell10	4068.461	2567.970	2181.903	6016.126	494.928	3603.106	2073.355	1708.009	960.019	3380.609	1308.585	1608960.999	53.999
kin_afterCID_12	LT01A3_cell10	4052.686	2567.970	2175.614	6032.212	496.988	3577.546	2071.072	1698.332	953.914	3359.045	1299.771	1608965.991	58.991
kin_afterCID_13	LT01A3_cell10	3992.925	2567.970	2144.993	5968.389	493.720	3522.328	2074.608	1687.346	949.873	3332.680	1295.613	1608971.005	64.005
kin_afterCID_14	LT01A3_cell10	3996.177	2567.970	2145.919	6024.503	495.936	3510.606	2072.124	1709.822	960.153	3390.839	1307.448	1608976.004	69.004
kin_afterCID_15	LT01A3_cell10	4023.718	2567.970	2160.561	6093.841	493.720	3530.761	2074.429	1690.365	949.323	3352.581	1294.661	1608981.002	74.002
kin_afterCID_16	LT01A3_cell10	3993.044	2567.970	2147.967	6073.223	487.431	3505.502	2080.718	1681.493	945.236	3337.923	1293.368	1608986.001	79.001
kin_afterCID_17	LT01A3_cell10	3972.762	2567.970	2136.842	6014.958	492.847	3487.606	2075.257	1705.580	955.848	3356.525	1313.435	1608990.999	83.999
kin_afterCID_18	LT01A3_cell10	4005.180	2567.970	2151.670	6106.969	492.511	3506.105	2075.727	1692.445	951.128	3337.581	1301.964	1608995.998	88.998
kin_afterCID_19	LT01A3_cell10	3972.716	2567.970	2135.899	6082.744	487.655	3477.847	2080.539	1690.630	950.862	3341.478	1303.581	1609000.990	93.990
kin_afterCID_20	LT01A3_cell10	4011.061	2567.970	2156.164	6181.242	492.892	3495.389	2075.257	1708.484	958.417	3388.555	1309.362	1609006.004	99.004
kin_afterCID_21	LT01A3_cell10	4007.992	2567.970	2155.153	6166.753	485.394	3504.701	2082.710	1688.916	949.491	3341.648	1303.672	1609011.003	104.003
kin_afterCID_22	LT01A3_cell10	3953.295	2567.970	2125.353	6090.429	486.983	3453.089	2081.076	1680.016	947.063	3315.420	1297.278	1609016.001	109.001
kin_afterCID_23	LT01A3_cell10	4012.435	2567.970	2158.250	6159.513	489.691	3506.279	2078.503	1697.585	955.182	3333.633	1312.023	1609021.000	114.000
kin_afterCID_24	LT01A3_cell10	3966.636	2567.970	2133.815	6129.883	487.498	3459.704	2080.517	1684.161	949.138	3311.452	1302.836	1609025.999	118.999
kin_afterCID_25	LT01A3_cell10	3937.885	2567.970	2120.384	6106.273	488.393	3428.347	2079.846	1666.641	939.289	3296.629	1283.770	1609030.997	123.997
kin_afterCID_26	LT01A3_cell10	4002.809	2567.970	2155.392	6210.924	493.339	3477.524	2074.810	1696.157	955.191	3339.393	1305.346	1609035.989	128.989
kin_afterCID_27	LT01A3_cell10	3947.277	2567.970	2126.256	6142.791	492.981	3425.616	2075.034	1677.555	946.001	3308.981	1289.945	1609041.003	134.003
kin_afterCID_28	LT01A3_cell10	3932.388	2567.970	2118.024	6129.926	487.990	3416.619	2080.159	1668.364	941.798	3292.569	1287.254	1609046.002	139.002
kin_afterCID_29	LT01A3_cell10	3980.830	2567.970	2141.086	6239.893	487.364	3451.424	2080.830	1686.763	950.448	3345.697	1298.111	1609051.000	144.000
kin_afterCID_30	LT01A3_cell10	3949.811	2567.970	2127.407	6198.683	486.491	3424.108	2081.569	1668.977	939.837	3312.074	1284.919	1609055.999	148.999
kin_afterCID_31	LT01A3_cell10	3919.768	2567.970	2110.604	6153.566	486.043	3398.177	2082.016	1661.407	937.223	3290.220	1281.117	1609060.998	153.998
kin_afterCID_32	LT01A3_cell10	3948.412	2567.970	2127.237	6200.169	488.416	3419.449	2079.644	1675.781	941.047	3316.700	1290.363	1609065.996	158.996
kin_afterCID_33	LT01A3_cell10	3931.293	2567.970	2119.329	6200.835	487.789	3399.020	2080.271	1665.377	939.422	3303.758	1281.157	1609071.010	164.010
kin_afterCID_34	LT01A3_cell10	3915.162	2567.970	2108.994	6185.439	489.289	3380.775	2078.682	1666.171	942.031	3312.070	1278.753	1609076.003	169.003
kin_afterCID_35	LT01A3_cell10	3869.494	2567.970	2086.910	6100.205	494.347	3337.602	2073.713	1684.643	948.202	3339.181	1290.179	1609081.001	174.001
kin_afterCID_36	LT01A3_cell10	3943.738	2567.970	2124.772	6240.971	490.139	3401.798	2077.876	1667.628	937.736	3315.330	1278.941	1609086.000	179.000
kin_afterCID_37	LT01A3_cell10	3906.851	2567.970	2107.708	6211.846	487.274	3366.958	2080.785	1659.705	935.381	3309.475	1273.324	1609090.998	183.998
kin_afterCID_38	LT01A3_cell10	3941.584	2567.970	2126.215	6233.459	493.026	3396.921	2075.034	1686.004	950.495	3338.753	1293.264	1609095.997	188.997
kin_afterCID_39	LT01A3_cell10	3962.926	2567.970	2161.497	6275.811	488.774	3419.169	2079.241	1674.338	947.789	3327.820	1285.625	1609101.011	194.011
kin_afterCID_40	LT01A3_cell10	3878.886	2567.970	2092.888	6166.459	483.514	3348.113	2084.590	1651.434	933.533	3282.395	1273.074	1609106.009	199.009
kin_afterCID_41	LT01A3_cell10	3936.985	2567.970	2122.793	6295.545	489.691	3381.026	2078.503	1676.325	942.847	3352.995	1281.199	1609111.002	204.002
kin_afterCID_42	LT01A3_cell10	3912.042	2567.970	2108.489	6251.291	491.885	3357.769	2076.130	1664.228	938.172	3321.546	1271.549	1609116.000	209.000
kin_afterCID_43	LT01A3_cell10	3889.886	2567.970	2097.849	6222.826	482.104	3350.598	2085.955	1654.722	934.357	3301.772	1274.014	1609120.999	213.999
kin_afterCID_44	LT01A3_cell10	3931.573	2567.970	2118.944	6323.915	484.589	3374.921	2083.561	1675.332	943.077	3359.546	1283.541	1609125.997	218.997
kin_afterCID_45	LT01A3_cell10	3912.907	2567.970	2108.979	6277.683	483.828	3363.767	2084.366	1668.873	941.728	3336.928	1281.608	1609130.996	223.996
kin_afterCID_46	LT01A3_cell10	3865.628	2567.970	2085.748	6207.980	484.969	3320.036	2083.315	1652.148	932.772	3300.136	1268.406	1609136.010	229.010
kin_afterCID_47	LT01A3_cell10	3947.969	2567.970	2127.600	6323.583	489.154	3388.642	2079.219	1669.534	940.871	3322.829	1280.444	1609141.009	234.009
kin_afterCID_48	LT01A3_cell10	3893.485	2567.970	2100.323	6248.022	486.357	3342.715	2082.240	1663.672	937.420	3315.213	1277.675	1609146.001	239.001
kin_afterCID_49	LT01A3_cell10	3888.535	2567.970	2096.754	6244.627	484.566	3340.295	2083.717	1648.970	930.404	3278.631	1269.879	1609150.999	243.999
kin_afterCID_50	LT01A3_cell10	3868.983	2567.970	2087.027	6232.866	489.624	3311.918	2078.615	1674.032	944.443	3342.517	1280.925	1609155.998	248.998
kin_afterCID_51	LT01A3_cell10	3916.833	2567.970	2110.473	6293.450	492.668	3351.956	2076.108	1664.851	938.571	3311.735	1273.758	1609160.997	253.997
kin_afterCID_52	LT01A3_cell10	3867.595	2567.970	2087.965	6237.793	483.693	3317.163	2084.769	1648.425	932.185	3290.575	1267.268	1609166.011	259.011
kin_afterCID_53	LT01A3_cell10	3890.461	2567.970	2098.563	6264.546	489.893	3330.496	2078.436	1666.196	938.620	3317.705	1276.810	1609171.009	264.009
kin_afterCID_54	LT01A3_cell10	3898.949	2567.970	2103.599	6293.223	486.200	3339.271	2082.352	1662.119	938.482	3314.843	1276.027	1609176.008	269.008
kin_afterCID_55	LT01A3_cell10	3880.692	2567.970	2092.636	6279.216	480.470	3328.095	2088.216	1652.331	931.809	3297.696	1273.518	1609181.000	274.000
kin_afterCID_56	LT01A3_cell10	3839.060	2567.970	2073.328	6176.626	487.476	3290.734	2081.345	1666.823	938.209	3307.174	1282.367	1609185.998	278.998
kin_afterCID_57	LT01A3_cell10	3905.710	2567.970	2104.345	6318.565	484.007	3344.637	2084.859	1654.436	931.924	3294.772	1273.334	1609190.997	283.997
kin_afterCID_58	LT01A3_cell10	3866.863	2567.970	2085.960	6251.770	477.673	3321.236	2091.103	1637.998	924.285	3258.654	1267.528	1609195.996	288.996
kin_afterCID_59	LT01A3_cell10	3819.123	2567.970	2061.700	6154.483	487.610	3271.020	2081.166	1664.207	938.681	3293.759	1282.079	1609201.010	294.010
kin_afterCID_60	LT01A3_cell10	3883.890	2567.970	2093.976	6247.324	488.662	3327.755	2080.114	1648.849	930.477	3260.947	1269.860	1609206.009	299.009
kin_afterCID_61	LT01A3_cell10	3826.977	2567.970	2062.987	6183.358	484.880	3277.846	2083.852	1636.506	924.482	3249.137	1261.024	1609211.007	304.007
kin_afterCID_62	LT01A3_cell10	3907.186	2567.970	2107.116	6287.087	480.672	3358.534	2088.014	1658.041	934.257	3273.487	1285.911	1609215.999	308.999
kin_afterCID_63	LT01A3_cell10	3892.947	2567.970	2100.741	6305.724	489.177	3324.455	2079.644	1655.056	935.633	3279.247	1272.712	1609220.998	313.998
kin_afterCID_64	LT01A3_cell10	3878.313	2567.970	2092.766	6298.522	491.079	3305.305	2077.742	1642.647	925.812	3266.792	1258.426	1609225.996	318.996
kin_afterCID_65	LT01A3_cell10	3904.935	2567.970	2104.388	6313.719	490.587	3335.391	2078.189	1659.135	935.383	3272.037	1278.093	1609231.010	324.010
kin_afterCID_66	LT01A3_cell10	3882.542	2567.970	2094.670	6308.265	492.534	3306.220	2076.197	1650.784	932.583	3270.499	1266.224	1609236.009	329.009
kin_afterCID_67	LT01A3_cell10	3858.413	2567.970	2082.247	6245.579	484.365	3302.828	2084.366	1638.775	926.838	3248.658	1264.395	1609241.008	334.008
kin_afterCID_68	LT01A3_cell10	3896.170	2567.970	2103.605	6317.467	488.550	3326.593	2080.316	1654.290	934.464	3273.346	1273.721	1609246.006	339.006
kin_afterCID_69	LT01A3_cell10	3887.079	2567.970	2095.463	6333.875	486.043	3315.310	2082.598	1655.102	935.137	3285.965	1274.246	1609250.998	343.998
kin_afterCID_70	LT01A3_cell10	3883.127	2567.970	2097.837	6338.380	479.821	3317.952	2089.268	1646.088	932.348	3270.681	1272.540	1609255.997	348.997
kin_afterCID_71	LT01A3_cell10	3832.155	2567.970	2069.526	6227.801	481.858	3278.070	2086.918	1629.348	921.796	3223.764	1260.853	1609260.996	353.996
kin_afterCID_72	LT01A3_cell10	3873.766	2567.970	2090.293	6300.720	485.260	3307.552	2083.516	1647.263	928.254	3272.229	1268.455	1609266.010	359.010
kin_afterCID_73	LT01A3_cell10	3851.886	2567.970	2077.959	6271.293	480.985	3293.483	2087.835	1639.027	926.693	3246.830	1268.277	1609271.008	364.008
kin_afterCID_74	LT01A3_cell10	3838.946	2567.970	2073.624	6233.233	480.112	3287.974	2088.305	1628.380	923.543	3217.430	1262.865	1609276.007	369.007
kin_afterCID_75	LT01A3_cell10	3889.750	2567.970	2101.017	6325.136	485.059	3321.691	2083.852	1645.506	930.984	3252.394	1271.061	1609281.006	374.006
kin_afterCID_76	LT01A3_cell10	3833.369	2567.970	2071.162	6232.292	488.975	3268.445	2079.756	1636.108	923.929	3240.811	1258.499	1609285.998	378.998
kin_afterCID_77	LT01A3_cell10	3795.528	2567.970	2049.631	6142.827	489.087	3242.746	2079.465	1645.585	928.688	3243.159	1269.570	1609290.996	383.996
kin_afterCID_78	LT01A3_cell10	3842.736	2567.970	2075.334	6250.757	484.678	3281.856	2083.964	1647.835	934.998	3250.001	1274.899	1609296.010	389.010
kin_afterCID_79	LT01A3_cell10	3824.357	2567.970	2066.279	6219.735	489.199	3259.834	2079.622	1630.483	923.267	3217.829	1256.701	1609301.009	394.009
kin_afterCID_80	LT01A3_cell10	3810.789	2567.970	2061.076	6180.304	490.833	3250.051	2078.033	1646.605	932.549	3244.890	1268.682	1609306.007	399.007
kin_afterCID_81	LT01A3_cell10	3854.201	2567.970	2080.125	6269.828	489.042	3285.295	2079.644	1638.668	925.251	3232.964	1263.441	1609311.006	404.006
kin_afterCID_82	LT01A3_cell10	3826.107	2567.970	2067.977	6232.839	484.186	3266.221	2084.545	1620.813	916.299	3204.215	1252.712	1609316.004	409.004
kin_afterCID_83	LT01A3_cell10	3803.679	2567.970	2055.237	6191.544	482.686	3250.230	2086.090	1610.309	910.894	3185.575	1245.485	1609320.997	413.997
kin_afterCID_84	LT01A3_cell10	3815.749	2567.970	2062.132	6208.079	480.694	3263.984	2088.216	1621.791	918.889	3199.530	1258.228	1609325.996	418.996
kin_afterCID_85	LT01A3_cell10	3839.753	2567.970	2073.230	6214.879	487.834	3282.051	2080.942	1638.034	925.004	3216.978	1267.535	1609331.010	424.010
kin_afterCID_86	LT01A3_cell10	3821.153	2567.970	2064.237	6213.163	490.967	3254.817	2077.988	1630.751	924.420	3212.796	1256.570	1609336.008	429.008
kin_afterCID_87	LT01A3_cell10	3800.080	2567.970	2053.688	6193.290	481.970	3246.486	2086.761	1618.366	916.958	3196.493	1253.572	1609341.007	434.007
kin_afterCID_88	LT01A3_cell10	3838.382	2567.970	2073.433	6238.662	486.178	3276.793	2082.867	1635.892	926.447	3222.398	1265.123	1609346.005	439.005
kin_afterCID_89	LT01A3_cell10	3789.876	2567.970	2046.667	6181.850	477.651	3242.525	2091.215	1617.163	915.630	3199.479	1255.380	1609351.004	444.004
kin_afterCID_90	LT01A3_cell10	3770.313	2567.970	2039.369	6170.329	483.268	3213.278	2085.553	1614.920	915.454	3190.736	1249.411	1609355.996	448.996
kin_afterCID_91	LT01A3_cell10	3779.511	2567.970	2044.015	6142.095	481.970	3232.656	2087.164	1635.418	928.238	3212.664	1270.712	1609361.010	454.010
kin_afterCID_92	LT01A3_cell10	3777.144	2567.970	2041.313	6171.071	484.275	3219.560	2085.172	1612.231	913.173	3183.310	1246.787	1609366.009	459.009
kin_afterCID_93	LT01A3_cell10	3823.891	2567.970	2064.189	6230.763	494.212	3249.247	2074.966	1636.579	926.643	3217.398	1259.598	1609371.007	464.007
kin_afterCID_94	LT01A3_cell10	3793.262	2567.970	2049.460	6188.475	493.675	3221.772	2075.996	1617.904	917.697	3171.846	1247.682	1609376.006	469.006
kin_afterCID_95	LT01A3_cell10	3784.138	2567.970	2045.682	6163.032	491.862	3219.424	2077.451	1614.757	918.889	3156.992	1249.083	1609381.004	474.004
kin_afterCID_96	LT01A3_cell10	3824.683	2567.970	2068.601	6219.458	488.349	3260.975	2081.323	1632.044	925.370	3200.880	1263.316	1609386.003	479.003
kin_afterCID_97	LT01A3_cell10	3794.943	2567.970	2050.737	6199.436	489.669	3227.390	2079.599	1617.580	914.833	3184.636	1248.130	1609390.995	483.995
kin_afterCID_98	LT01A3_cell10	3763.821	2567.970	2035.492	6185.394	481.858	3203.584	2087.410	1611.494	914.677	3185.658	1247.690	1609396.009	489.009
kin_afterCID_99	LT01A3_cell10	3823.624	2567.970	2065.799	6267.372	485.663	3252.134	2084.098	1631.371	921.507	3220.620	1260.327	1609401.008	494.008
kin_afterCID_100	LT01A3_cell10	3778.984	2567.970	2041.164	6180.137	487.073	3215.632	2082.419	1623.997	921.270	3188.720	1257.399	1609406.006	499.006
kin_afterCID_101	LT01A3_cell10	3796.823	2567.970	2051.024	6229.000	487.319	3225.560	2082.531	1611.161	913.673	3176.533	1244.160	1609410.998	503.998
kin_afterCID_102	LT01A3_cell10	3783.522	2567.970	2045.228	6207.419	484.678	3218.306	2084.904	1612.218	914.776	3175.386	1248.276	1609415.999	508.999
kin_afterCID_103	LT01A3_cell10	3815.236	2567.970	2060.211	6244.293	482.306	3251.881	2087.544	1624.094	921.653	3192.608	1260.982	1609420.999	513.999
kin_afterCID_104	LT01A3_cell10	3831.058	2567.970	2068.444	6263.218	487.364	3259.640	2082.755	1622.419	919.998	3194.392	1253.863	1609426.000	519.000
kin_afterCID_105	LT01A3_cell10	3790.659	2567.970	2046.718	6214.198	484.656	3225.232	2085.553	1607.289	913.263	3161.705	1245.387	1609430.999	523.999
kin_afterCID_106	LT01A3_cell10	3812.795	2567.970	2058.473	6232.123	489.400	3241.808	2080.808	1616.122	915.880	3170.224	1250.032	1609435.997	528.997
kin_afterCID_107	LT01A3_cell10	3776.615	2567.970	2042.797	6181.313	484.410	3216.007	2085.978	1609.174	913.956	3165.096	1247.240	1609440.989	533.989
kin_afterCID_108	LT01A3_cell10	3726.804	2567.970	2016.156	6133.344	481.120	3170.431	2089.447	1593.777	905.091	3151.363	1234.465	1609446.003	539.003
kin_afterCID_109	LT01A3_cell10	3774.759	2567.970	2040.593	6242.887	482.664	3202.017	2087.679	1611.424	914.474	3201.309	1243.199	1609451.002	544.002
kin_afterCID_110	LT01A3_cell10	3755.797	2567.970	2032.568	6184.070	485.148	3188.439	2085.732	1596.044	906.278	3152.911	1233.238	1609456.000	549.000
kin_afterCID_111	LT01A3_cell10	3728.153	2567.970	2016.765	6151.743	487.655	3158.622	2083.225	1614.032	912.437	3202.092	1241.710	1609460.999	553.999
kin_afterCID_112	LT01A3_cell10	3764.902	2567.970	2037.722	6220.847	483.537	3193.630	2087.433	1601.761	909.091	3174.908	1236.807	1609465.997	558.997
kin_afterCID_113	LT01A3_cell10	3744.179	2567.970	2024.444	6184.807	484.342	3175.430	2086.314	1588.390	902.138	3142.361	1227.121	1609470.996	563.996
kin_afterCID_114	LT01A3_cell10	3799.053	2567.970	2054.548	6285.725	486.357	3216.229	2085.015	1610.785	916.480	3188.119	1242.158	1609476.010	569.010
kin_afterCID_115	LT01A3_cell10	3731.241	2567.970	2018.969	6182.540	487.968	3154.401	2083.449	1594.578	906.808	3156.841	1228.127	1609481.002	574.002
kin_afterCID_116	LT01A3_cell10	3800.420	2567.970	2053.976	6291.070	485.461	3217.772	2086.403	1612.060	916.872	3186.080	1244.976	1609486.000	579.000
kin_afterCID_117	LT01A3_cell10	3736.287	2567.970	2021.651	6194.804	483.984	3163.706	2087.612	1598.712	908.114	3167.428	1234.444	1609490.999	583.999
kin_afterCID_118	LT01A3_cell10	3761.072	2567.970	2033.909	6229.886	491.795	3175.447	2079.308	1605.505	911.298	3178.868	1233.139	1609495.997	588.997
kin_afterCID_119	LT01A3_cell10	3754.777	2567.970	2032.675	6217.953	488.751	3174.359	2082.755	1594.639	906.006	3162.691	1226.120	1609500.996	593.996
kin_afterCID_120	LT01A3_cell10	3694.425	2567.970	2000.603	6138.751	494.951	3109.634	2076.466	1613.387	915.453	3196.932	1235.481	1609506.010	599.010
