# Supplementary material for: Mandipropamid as a chemical inducer of proximity for in vivo applications
Source: Nat Chem Biol. 2021 Dec 21;18(1):64–9. doi: 10.1038/s41589-021-00922-3 (PMC8709788; doi:10.1038/s41589-021-00922-3)
Supplement: Source Data Fig. 2 — Single-cell trajectories, luminescence intensities of luciferase assay and two-color RICS binding efficiencies. [file 41589_2021_922_MOESM21_ESM.zip › Figure_02/Figure_02bcd/Single-Cell Trajectories/GA3AM_5uM/exp02_GA3AM_LT01A4_cell18_intensities.csv]

name	cellID	ff_488nm_cell	area_cell	fullframe_488nm	ff_488nm_mito	area_mito	ff_488nm_cyto	area_cyto	ff_561nm_tf_cell	fullframe_561nm	ff_561nm_tf_mito	ff_561nm_tf_cyto	FrameTimeAbs	FrameTimeRel
t0_	LT01A4_cell18	6471.499	2274.312	2951.610	9966.602	537.139	5389.180	1737.845	2948.890	1368.521	6310.006	1909.164	1609626.000	-25.000
tend_	LT01A4_cell18	5441.147	2274.312	2526.032	10548.572	523.800	3910.275	1752.527	2715.496	1277.109	5797.689	1792.237	1610293.000	642.000
kin_afterCID_1	LT01A4_cell18	6904.939	2274.312	3133.300	10599.964	552.648	5717.699	1722.201	3005.151	1393.449	6411.732	1911.351	1609659.084	4.084
kin_afterCID_2	LT01A4_cell18	6801.649	2274.312	3092.167	10511.457	545.330	5626.877	1730.907	2940.161	1362.788	6287.115	1883.278	1609664.002	9.002
kin_afterCID_3	LT01A4_cell18	6760.344	2274.312	3076.066	10559.178	547.613	5553.592	1727.594	2976.451	1381.288	6349.125	1906.279	1609669.001	14.001
kin_afterCID_4	LT01A4_cell18	6673.383	2274.312	3040.815	10579.650	544.726	5439.992	1730.884	2938.414	1366.914	6279.894	1885.172	1609674.015	19.015
kin_afterCID_5	LT01A4_cell18	6527.114	2274.312	2980.125	10547.059	542.062	5265.266	1733.906	2916.218	1355.777	6229.858	1878.234	1609679.013	24.013
kin_afterCID_6	LT01A4_cell18	6513.035	2274.312	2975.542	10731.465	540.429	5196.012	1734.868	2948.393	1370.711	6295.777	1904.460	1609684.012	29.012
kin_afterCID_7	LT01A4_cell18	6374.403	2274.312	2915.507	10660.753	538.750	5042.141	1736.323	2914.214	1353.961	6243.270	1880.330	1609689.011	34.011
kin_afterCID_8	LT01A4_cell18	6266.278	2274.312	2870.770	10583.044	534.453	4939.787	1740.128	2898.538	1348.529	6191.556	1886.821	1609694.003	39.003
kin_afterCID_9	LT01A4_cell18	6330.845	2274.312	2899.055	10821.230	536.355	4942.386	1739.165	2880.068	1343.691	6167.463	1864.767	1609699.001	44.001
kin_afterCID_10	LT01A4_cell18	6238.532	2274.312	2860.704	10773.191	532.998	4849.634	1741.806	2875.441	1341.038	6185.696	1861.917	1609704.002	49.002
kin_afterCID_11	LT01A4_cell18	6141.843	2274.312	2818.842	10657.992	533.267	4756.520	1742.075	2875.699	1340.342	6146.711	1873.144	1609709.002	54.002
kin_afterCID_12	LT01A4_cell18	6183.204	2274.312	2838.373	10783.144	537.228	4758.069	1738.292	2893.729	1347.740	6179.047	1876.914	1609714.003	59.003
kin_afterCID_13	LT01A4_cell18	6105.619	2274.312	2804.767	10729.465	534.654	4684.231	1739.837	2865.142	1333.946	6133.183	1860.650	1609719.003	64.003
kin_afterCID_14	LT01A4_cell18	6092.708	2274.312	2802.481	10784.905	536.064	4643.720	1739.232	2874.638	1340.017	6165.373	1859.184	1609724.002	69.002
kin_afterCID_15	LT01A4_cell18	6031.032	2274.312	2773.405	10741.040	533.200	4588.237	1741.336	2865.681	1335.585	6164.425	1855.339	1609729.002	74.002
kin_afterCID_16	LT01A4_cell18	6072.189	2274.312	2792.386	10832.908	536.467	4601.780	1738.472	2899.449	1349.658	6214.312	1875.882	1609734.002	79.002
kin_afterCID_17	LT01A4_cell18	6016.678	2274.312	2769.267	10750.267	541.257	4535.244	1734.756	2910.180	1356.905	6200.608	1881.463	1609739.003	84.003
kin_afterCID_18	LT01A4_cell18	6017.269	2274.312	2768.032	10773.404	539.399	4535.455	1736.524	2891.237	1344.071	6168.220	1871.409	1609744.003	89.003
kin_afterCID_19	LT01A4_cell18	6111.147	2274.312	2810.260	11007.901	541.391	4578.042	1734.577	2884.293	1340.745	6165.191	1858.213	1609749.003	94.003
kin_afterCID_20	LT01A4_cell18	5998.437	2274.312	2762.996	10831.455	537.967	4501.037	1736.345	2897.005	1350.524	6191.764	1876.199	1609754.002	99.002
kin_afterCID_21	LT01A4_cell18	5994.863	2274.312	2759.013	10876.642	538.661	4479.737	1735.696	2841.534	1326.663	6075.142	1837.958	1609759.002	104.002
kin_afterCID_22	LT01A4_cell18	5960.215	2274.312	2744.138	10821.646	540.406	4443.081	1735.114	2879.514	1340.892	6147.178	1860.369	1609764.002	109.002
kin_afterCID_23	LT01A4_cell18	6050.155	2274.312	2784.596	11019.282	537.967	4507.152	1738.404	2879.163	1341.923	6162.257	1860.776	1609769.002	114.002
kin_afterCID_24	LT01A4_cell18	6061.910	2274.312	2789.718	11072.514	539.310	4503.806	1735.584	2868.088	1339.181	6123.513	1855.930	1609774.002	119.002
kin_afterCID_25	LT01A4_cell18	5941.528	2274.312	2734.827	10905.190	539.421	4397.543	1735.249	2844.441	1326.030	6103.293	1830.946	1609779.002	124.002
kin_afterCID_26	LT01A4_cell18	6046.551	2274.312	2784.478	11103.914	540.854	4467.644	1734.040	2849.759	1330.914	6092.804	1837.558	1609784.003	129.003
kin_afterCID_27	LT01A4_cell18	5953.154	2274.312	2742.361	10930.549	539.220	4405.539	1735.584	2864.010	1335.705	6118.975	1852.149	1609789.003	134.003
kin_afterCID_28	LT01A4_cell18	5964.273	2274.312	2747.283	10975.619	540.540	4398.542	1735.607	2870.990	1336.464	6141.755	1850.116	1609794.003	139.003
kin_afterCID_29	LT01A4_cell18	5962.731	2274.312	2748.046	11006.734	539.265	4393.464	1735.987	2829.279	1322.444	6048.923	1828.060	1609799.002	144.002
kin_afterCID_30	LT01A4_cell18	5920.184	2274.312	2729.879	10921.875	542.197	4350.538	1734.353	2819.758	1315.774	6021.775	1816.100	1609804.002	149.002
kin_afterCID_31	LT01A4_cell18	5865.298	2274.312	2707.344	10857.494	541.883	4302.549	1733.234	2858.933	1333.580	6111.595	1841.094	1609809.002	154.002
kin_afterCID_32	LT01A4_cell18	5862.944	2274.312	2704.461	10880.306	542.756	4289.068	1732.317	2861.638	1335.899	6120.231	1839.811	1609814.002	159.002
kin_afterCID_33	LT01A4_cell18	5971.827	2274.312	2753.169	11072.222	541.436	4375.288	1734.577	2858.021	1336.374	6091.974	1846.590	1609819.002	164.002
kin_afterCID_34	LT01A4_cell18	5865.722	2274.312	2707.753	10888.923	538.884	4303.031	1737.129	2833.147	1323.770	6040.539	1836.174	1609824.002	169.002
kin_afterCID_35	LT01A4_cell18	5911.796	2274.312	2725.949	11022.991	539.981	4319.795	1734.734	2838.468	1327.090	6060.186	1835.172	1609829.002	174.002
kin_afterCID_36	LT01A4_cell18	5911.096	2274.312	2725.074	11094.653	538.996	4300.102	1735.898	2816.000	1317.119	6046.503	1812.242	1609834.001	179.001
kin_afterCID_37	LT01A4_cell18	5944.094	2274.312	2740.623	11165.861	540.406	4316.182	1734.174	2810.518	1311.851	6044.016	1802.585	1609839.002	184.002
kin_afterCID_38	LT01A4_cell18	5892.071	2274.312	2716.363	11098.164	538.996	4273.847	1736.032	2834.034	1327.005	6096.203	1820.354	1609844.003	189.003
kin_afterCID_39	LT01A4_cell18	5854.775	2274.312	2701.247	11047.080	537.452	4245.794	1738.158	2814.489	1314.403	6067.674	1807.062	1609849.003	194.003
kin_afterCID_40	LT01A4_cell18	5831.931	2274.312	2694.072	10985.137	537.989	4235.017	1736.457	2852.350	1330.725	6137.285	1834.456	1609854.003	199.003
kin_afterCID_41	LT01A4_cell18	5805.216	2274.312	2680.939	10951.608	537.788	4211.259	1736.614	2802.320	1311.841	6022.195	1805.092	1609859.003	204.003
kin_afterCID_42	LT01A4_cell18	5804.587	2274.312	2678.125	10936.569	538.302	4211.209	1737.173	2800.495	1309.499	6001.733	1807.169	1609864.002	209.002
kin_afterCID_43	LT01A4_cell18	5924.338	2274.312	2731.676	11144.920	538.840	4301.904	1736.323	2838.274	1326.195	6067.162	1835.200	1609869.002	214.002
kin_afterCID_44	LT01A4_cell18	5892.720	2274.312	2719.657	11103.715	535.438	4287.130	1739.456	2830.566	1322.961	6057.048	1836.682	1609874.003	219.003
kin_afterCID_45	LT01A4_cell18	5747.612	2274.312	2659.002	10810.758	534.565	4191.109	1740.195	2833.126	1322.961	6060.160	1841.276	1609879.003	224.003
kin_afterCID_46	LT01A4_cell18	5858.735	2274.312	2704.463	11048.982	534.319	4262.818	1741.202	2826.289	1320.696	6035.419	1840.057	1609884.003	229.003
kin_afterCID_47	LT01A4_cell18	5855.565	2274.312	2703.719	10976.174	538.750	4263.639	1736.950	2821.363	1318.546	5987.466	1837.677	1609889.003	234.003
kin_afterCID_48	LT01A4_cell18	5854.021	2274.312	2702.451	11013.683	534.677	4267.650	1739.993	2815.889	1316.992	5979.329	1843.398	1609894.002	239.002
kin_afterCID_49	LT01A4_cell18	5846.837	2274.312	2702.313	10990.567	535.169	4262.933	1739.859	2798.368	1309.622	5936.398	1832.360	1609899.002	244.002
kin_afterCID_50	LT01A4_cell18	5805.890	2274.312	2682.028	10912.663	536.109	4227.950	1740.038	2806.244	1315.319	5949.296	1835.826	1609904.002	249.002
kin_afterCID_51	LT01A4_cell18	5774.473	2274.312	2671.125	10863.193	534.878	4207.153	1741.224	2790.354	1306.116	5922.236	1826.367	1609909.001	254.001
kin_afterCID_52	LT01A4_cell18	5798.195	2274.312	2678.963	10894.924	537.049	4221.119	1738.337	2836.739	1322.776	6011.743	1854.658	1609914.001	259.001
kin_afterCID_53	LT01A4_cell18	5861.620	2274.312	2707.568	11040.823	536.825	4257.933	1739.770	2819.249	1320.147	5974.666	1843.052	1609919.003	264.003
kin_afterCID_54	LT01A4_cell18	5834.318	2274.312	2695.434	11023.995	538.235	4222.624	1737.733	2806.389	1311.388	5975.158	1822.993	1609924.002	269.002
kin_afterCID_55	LT01A4_cell18	5875.917	2274.312	2712.785	11123.954	539.399	4240.560	1737.062	2793.672	1308.344	5944.144	1812.900	1609929.002	274.002
kin_afterCID_56	LT01A4_cell18	5766.385	2274.312	2666.405	10919.670	538.772	4164.273	1736.972	2815.804	1315.377	6004.951	1824.929	1609934.002	279.002
kin_afterCID_57	LT01A4_cell18	5767.070	2274.312	2666.745	10942.350	536.020	4170.078	1739.053	2832.911	1323.291	6041.048	1843.219	1609939.002	284.002
kin_afterCID_58	LT01A4_cell18	5822.512	2274.312	2688.730	11073.413	536.803	4199.010	1738.360	2814.528	1315.511	6012.994	1825.920	1609944.002	289.002
kin_afterCID_59	LT01A4_cell18	5854.038	2274.312	2703.521	11104.710	541.010	4213.414	1734.421	2811.760	1317.232	5978.897	1822.580	1609949.002	294.002
kin_afterCID_60	LT01A4_cell18	5789.158	2274.312	2676.640	10965.072	542.622	4164.652	1733.391	2794.966	1307.356	5927.710	1812.363	1609954.002	299.002
kin_afterCID_61	LT01A4_cell18	5746.188	2274.312	2658.530	10887.758	539.914	4144.496	1735.204	2777.358	1300.518	5896.896	1805.867	1609959.002	304.002
kin_afterCID_62	LT01A4_cell18	5865.129	2274.312	2710.723	11116.234	541.010	4222.468	1735.540	2822.394	1319.068	5986.450	1833.494	1609964.003	309.003
kin_afterCID_63	LT01A4_cell18	5799.469	2274.312	2679.720	10928.749	542.756	4190.725	1732.227	2804.842	1313.269	5906.839	1832.162	1609969.003	314.003
kin_afterCID_64	LT01A4_cell18	5756.236	2274.312	2660.432	10856.800	543.808	4152.118	1731.354	2798.800	1311.743	5893.715	1825.758	1609974.002	319.002
kin_afterCID_65	LT01A4_cell18	5746.922	2274.312	2655.773	10859.081	544.166	4136.880	1731.578	2765.423	1294.431	5834.915	1799.201	1609979.002	324.002
kin_afterCID_66	LT01A4_cell18	5835.607	2274.312	2694.874	11036.684	545.487	4191.182	1730.929	2816.154	1317.144	5938.608	1829.738	1609984.002	329.002
kin_afterCID_67	LT01A4_cell18	5828.435	2274.312	2692.223	11025.367	543.137	4196.673	1732.071	2819.893	1317.448	5948.952	1837.726	1609989.003	334.003
kin_afterCID_68	LT01A4_cell18	5849.181	2274.312	2701.559	11065.154	541.682	4215.377	1734.555	2803.685	1311.011	5904.394	1833.149	1609994.003	339.003
kin_afterCID_69	LT01A4_cell18	5723.317	2274.312	2645.622	10843.733	541.055	4122.721	1734.689	2819.382	1319.881	5948.505	1841.789	1609999.002	344.002
kin_afterCID_70	LT01A4_cell18	5703.829	2274.312	2637.009	10792.550	544.099	4101.234	1731.735	2800.689	1310.640	5894.982	1826.756	1610004.002	349.002
kin_afterCID_71	LT01A4_cell18	5846.136	2274.312	2700.540	11011.592	543.428	4223.268	1731.645	2805.470	1311.647	5880.900	1839.521	1610009.002	354.002
kin_afterCID_72	LT01A4_cell18	5762.692	2274.312	2664.650	10882.765	544.121	4151.123	1731.131	2807.470	1314.184	5887.171	1838.400	1610014.002	359.002
kin_afterCID_73	LT01A4_cell18	5798.433	2274.312	2679.988	10959.952	541.839	4181.683	1734.040	2789.728	1307.947	5854.703	1830.260	1610019.003	364.003
kin_afterCID_74	LT01A4_cell18	5784.806	2274.312	2675.775	10934.349	541.570	4173.745	1733.816	2787.454	1307.323	5845.609	1831.054	1610024.003	369.003
kin_afterCID_75	LT01A4_cell18	5769.080	2274.312	2667.018	10949.674	542.152	4145.948	1733.324	2789.866	1307.054	5876.556	1823.120	1610029.003	374.003
kin_afterCID_76	LT01A4_cell18	5757.922	2274.312	2660.579	10927.726	543.853	4129.416	1732.787	2765.030	1296.686	5817.988	1804.224	1610034.003	379.003
kin_afterCID_77	LT01A4_cell18	5752.564	2274.312	2660.545	10886.608	546.561	4126.095	1729.273	2774.110	1301.669	5819.440	1809.889	1610039.002	384.002
kin_afterCID_78	LT01A4_cell18	5705.614	2274.312	2639.372	10845.822	543.316	4090.255	1732.384	2765.467	1298.432	5819.999	1806.036	1610044.002	389.002
kin_afterCID_79	LT01A4_cell18	5708.772	2274.312	2639.882	10830.988	548.777	4075.901	1728.132	2807.016	1314.191	5903.463	1820.857	1610049.002	394.002
kin_afterCID_80	LT01A4_cell18	5685.609	2274.312	2630.220	10778.471	548.956	4061.192	1728.087	2804.593	1312.150	5901.369	1817.837	1610054.002	399.002
kin_afterCID_81	LT01A4_cell18	5708.317	2274.312	2641.736	10843.245	548.195	4074.593	1728.176	2801.169	1311.060	5894.511	1817.731	1610059.002	404.002
kin_afterCID_82	LT01A4_cell18	5759.713	2274.312	2665.468	10922.516	550.008	4108.976	1726.901	2793.902	1309.449	5870.246	1811.214	1610064.002	409.002
kin_afterCID_83	LT01A4_cell18	5688.611	2274.312	2634.164	10787.898	548.262	4065.105	1728.512	2797.771	1310.226	5878.319	1817.893	1610069.003	414.003
kin_afterCID_84	LT01A4_cell18	5690.896	2274.312	2633.148	10818.576	545.420	4068.777	1731.757	2744.419	1288.295	5776.337	1786.314	1610074.002	419.002
kin_afterCID_85	LT01A4_cell18	5715.844	2274.312	2644.573	10889.590	545.845	4079.454	1730.168	2757.588	1290.524	5824.133	1788.232	1610079.002	424.002
kin_afterCID_86	LT01A4_cell18	5730.174	2274.312	2652.404	10904.741	542.779	4103.280	1734.577	2735.481	1282.078	5771.896	1781.926	1610084.002	429.002
kin_afterCID_87	LT01A4_cell18	5791.458	2274.312	2680.123	11010.618	546.762	4138.629	1728.221	2782.205	1304.460	5851.337	1810.465	1610089.003	434.003
kin_afterCID_88	LT01A4_cell18	5765.316	2274.312	2668.441	10950.105	546.337	4122.182	1730.347	2774.764	1300.083	5836.482	1805.336	1610094.002	439.002
kin_afterCID_89	LT01A4_cell18	5772.431	2274.312	2668.594	10977.632	548.329	4116.198	1727.729	2767.915	1296.932	5819.829	1797.389	1610099.003	444.003
kin_afterCID_90	LT01A4_cell18	5749.735	2274.312	2658.837	10962.840	548.620	4089.640	1727.617	2758.123	1291.361	5817.242	1784.607	1610104.003	449.003
kin_afterCID_91	LT01A4_cell18	5767.362	2274.312	2667.927	10987.964	546.852	4111.132	1729.833	2768.341	1298.892	5841.512	1794.210	1610109.002	454.002
kin_afterCID_92	LT01A4_cell18	5809.909	2274.312	2688.458	11070.247	547.993	4135.179	1729.542	2779.947	1303.856	5863.146	1799.503	1610114.002	459.002
kin_afterCID_93	LT01A4_cell18	5750.720	2274.312	2661.053	10939.262	547.277	4103.292	1729.273	2765.045	1295.482	5825.505	1794.061	1610119.002	464.002
kin_afterCID_94	LT01A4_cell18	5733.459	2274.312	2653.191	10928.237	545.890	4087.581	1731.780	2744.449	1286.444	5794.431	1779.348	1610124.002	469.002
kin_afterCID_95	LT01A4_cell18	5698.753	2274.312	2637.678	10892.093	545.285	4059.178	1730.370	2735.232	1283.809	5781.571	1773.841	1610129.003	474.003
kin_afterCID_96	LT01A4_cell18	5659.282	2274.312	2620.886	10843.204	541.592	4037.387	1733.883	2786.309	1306.723	5907.095	1810.238	1610134.003	479.003
kin_afterCID_97	LT01A4_cell18	5723.954	2274.312	2651.112	10933.993	542.622	4089.090	1733.302	2742.604	1288.370	5788.683	1787.278	1610139.002	484.002
kin_afterCID_98	LT01A4_cell18	5731.799	2274.312	2652.013	10957.958	542.488	4090.772	1734.465	2731.158	1282.263	5770.490	1777.671	1610144.003	489.003
kin_afterCID_99	LT01A4_cell18	5698.404	2274.312	2637.972	10889.896	542.823	4064.988	1735.338	2727.659	1282.018	5758.820	1775.307	1610149.003	494.003
kin_afterCID_100	LT01A4_cell18	5667.534	2274.312	2625.677	10854.041	543.651	4033.734	1733.973	2767.531	1301.119	5842.195	1800.047	1610154.003	499.003
kin_afterCID_101	LT01A4_cell18	5661.036	2274.312	2624.124	10791.668	544.547	4039.251	1734.242	2773.569	1301.482	5842.683	1805.061	1610159.002	504.002
kin_afterCID_102	LT01A4_cell18	5783.418	2274.312	2676.626	11028.127	544.323	4126.186	1734.779	2762.161	1297.682	5811.185	1800.355	1610164.002	509.002
kin_afterCID_103	LT01A4_cell18	5722.549	2274.312	2647.733	10958.469	542.018	4079.371	1735.696	2734.961	1285.460	5769.653	1783.776	1610169.003	514.003
kin_afterCID_104	LT01A4_cell18	5734.705	2274.312	2654.502	11021.883	538.728	4090.834	1737.599	2740.557	1287.946	5804.180	1788.711	1610174.002	519.002
kin_afterCID_105	LT01A4_cell18	5699.005	2274.312	2634.970	10887.510	542.398	4068.347	1735.763	2716.760	1275.521	5711.404	1776.981	1610179.002	524.002
kin_afterCID_106	LT01A4_cell18	5635.085	2274.312	2612.753	10740.590	542.555	4029.116	1736.099	2763.288	1296.872	5804.801	1808.071	1610184.002	529.002
kin_afterCID_107	LT01A4_cell18	5620.206	2274.312	2603.526	10702.693	540.764	4028.346	1737.890	2757.724	1292.448	5791.691	1809.053	1610189.002	534.002
kin_afterCID_108	LT01A4_cell18	5649.799	2274.312	2620.911	10738.565	542.532	4048.256	1736.838	2752.670	1294.117	5761.780	1807.287	1610194.002	539.002
kin_afterCID_109	LT01A4_cell18	5672.622	2274.312	2626.189	10802.866	538.056	4077.089	1740.195	2740.194	1287.196	5748.062	1806.085	1610199.002	544.002
kin_afterCID_110	LT01A4_cell18	5669.370	2274.312	2628.211	10778.730	539.578	4073.751	1739.210	2760.585	1294.758	5784.003	1817.901	1610204.003	549.003
kin_afterCID_111	LT01A4_cell18	5696.758	2274.312	2638.208	10898.539	537.855	4079.612	1740.575	2746.144	1287.617	5793.173	1800.314	1610209.003	554.003
kin_afterCID_112	LT01A4_cell18	5704.827	2274.312	2642.821	10846.277	538.683	4102.980	1739.792	2737.176	1283.840	5746.470	1801.022	1610214.003	559.003
kin_afterCID_113	LT01A4_cell18	5714.110	2274.312	2648.684	10888.099	535.326	4114.396	1743.641	2744.929	1290.331	5759.410	1814.430	1610219.003	564.003
kin_afterCID_114	LT01A4_cell18	5708.900	2274.312	2644.655	10890.506	537.004	4100.154	1742.008	2732.526	1284.506	5729.566	1803.616	1610224.002	569.002
kin_afterCID_115	LT01A4_cell18	5652.740	2274.312	2618.403	10737.693	536.646	4076.656	1741.471	2709.559	1275.053	5654.087	1798.235	1610229.002	574.002
kin_afterCID_116	LT01A4_cell18	5674.956	2274.312	2629.308	10790.845	538.661	4084.263	1737.800	2763.991	1298.285	5787.565	1824.615	1610234.003	579.003
kin_afterCID_117	LT01A4_cell18	5705.687	2274.312	2642.349	10784.006	538.146	4127.738	1738.852	2732.409	1283.995	5675.799	1818.655	1610239.002	584.002
kin_afterCID_118	LT01A4_cell18	5680.176	2274.312	2632.688	10731.290	539.757	4103.703	1737.688	2737.410	1287.330	5686.102	1818.176	1610244.001	589.001
kin_afterCID_119	LT01A4_cell18	5678.118	2274.312	2629.925	10786.048	537.430	4093.710	1739.523	2712.603	1277.320	5662.782	1798.391	1610249.003	594.003
kin_afterCID_120	LT01A4_cell18	5617.308	2274.312	2604.115	10675.802	539.310	4039.048	1738.807	2744.444	1290.193	5735.879	1812.464	1610254.002	599.002
