# Supplementary material for: Mandipropamid as a chemical inducer of proximity for in vivo applications
Source: Nat Chem Biol. 2021 Dec 21;18(1):64–9. doi: 10.1038/s41589-021-00922-3 (PMC8709788; doi:10.1038/s41589-021-00922-3)
Supplement: Source Data Fig. 2 — Single-cell trajectories, luminescence intensities of luciferase assay and two-color RICS binding efficiencies. [file 41589_2021_922_MOESM21_ESM.zip › Figure_02/Figure_02bcd/Single-Cell Trajectories/GA3AM_5uM/exp02_GA3AM_LT01B1_cell39_intensities.csv]

name	cellID	ff_488nm_cell	area_cell	fullframe_488nm	ff_488nm_mito	area_mito	ff_488nm_cyto	area_cyto	ff_561nm_tf_cell	fullframe_561nm	ff_561nm_tf_mito	ff_561nm_tf_cyto	FrameTimeAbs	FrameTimeRel
t0_	LT01B1_cell39	2938.631	3772.884	2198.448	4609.957	483.067	2693.219	3289.817	943.434	741.633	2218.411	756.221	1612403.000	-11.000
tend_	LT01B1_cell39	2714.472	3772.884	2028.762	5946.246	411.515	2318.828	3361.413	905.525	716.298	2181.524	749.311	1613097.000	683.000
kin_afterCID_1	LT01B1_cell39	3133.865	3772.884	2331.898	4746.112	560.549	2852.530	3212.335	971.560	762.159	2193.898	758.264	1612422.114	4.114
kin_afterCID_2	LT01B1_cell39	3067.742	3772.884	2286.058	4698.637	548.978	2790.028	3223.906	963.128	754.740	2194.274	753.484	1612426.998	8.998
kin_afterCID_3	LT01B1_cell39	3035.143	3772.884	2262.501	4768.243	548.172	2740.532	3224.712	957.552	752.222	2179.603	749.815	1612431.998	13.998
kin_afterCID_4	LT01B1_cell39	3005.563	3772.884	2243.890	4866.631	541.346	2693.798	3231.538	948.601	745.363	2168.098	744.312	1612436.998	18.998
kin_afterCID_5	LT01B1_cell39	3029.917	3772.884	2261.489	5046.319	532.998	2698.195	3239.886	941.590	740.522	2147.289	743.239	1612441.998	23.998
kin_afterCID_6	LT01B1_cell39	3015.666	3772.884	2250.033	5166.269	529.328	2664.701	3243.556	953.723	749.941	2182.426	753.206	1612446.998	28.998
kin_afterCID_7	LT01B1_cell39	2961.293	3772.884	2211.625	5150.791	528.231	2604.842	3244.653	945.895	743.200	2160.814	748.105	1612451.998	33.998
kin_afterCID_8	LT01B1_cell39	2951.742	3772.884	2204.350	5245.962	521.427	2583.824	3251.457	945.807	744.295	2169.097	749.632	1612456.998	38.998
kin_afterCID_9	LT01B1_cell39	2944.619	3772.884	2198.672	5316.023	510.438	2573.434	3262.759	944.032	743.919	2167.614	752.588	1612461.998	43.998
kin_afterCID_10	LT01B1_cell39	2985.788	3772.884	2226.819	5446.036	508.424	2602.616	3264.460	938.076	738.768	2156.772	748.269	1612466.998	48.998
kin_afterCID_11	LT01B1_cell39	2965.256	3772.884	2212.511	5435.994	514.982	2574.703	3257.902	945.156	742.997	2177.564	750.347	1612471.999	53.999
kin_afterCID_12	LT01B1_cell39	2940.412	3772.884	2194.501	5428.611	512.654	2549.156	3260.230	943.917	742.574	2173.660	750.546	1612476.999	58.999
kin_afterCID_13	LT01B1_cell39	2916.546	3772.884	2175.118	5409.737	511.759	2525.296	3261.125	939.533	739.162	2154.247	748.911	1612481.998	63.998
kin_afterCID_14	LT01B1_cell39	2904.991	3772.884	2168.517	5417.653	503.567	2517.969	3269.317	938.093	738.962	2148.840	751.604	1612486.999	68.999
kin_afterCID_15	LT01B1_cell39	2905.771	3772.884	2169.551	5420.180	509.096	2513.566	3263.789	933.360	734.159	2126.817	747.200	1612491.998	73.998
kin_afterCID_16	LT01B1_cell39	2900.676	3772.884	2166.657	5441.089	502.986	2509.903	3269.899	937.013	738.681	2141.524	751.731	1612496.998	78.998
kin_afterCID_17	LT01B1_cell39	2914.909	3772.884	2174.235	5501.023	507.820	2512.687	3265.064	939.935	739.660	2156.620	750.702	1612501.999	83.999
kin_afterCID_18	LT01B1_cell39	2902.652	3772.884	2164.673	5514.626	502.135	2501.655	3270.749	938.585	739.953	2146.975	753.070	1612506.999	88.999
kin_afterCID_19	LT01B1_cell39	2906.462	3772.884	2169.445	5586.556	491.504	2504.978	3281.469	927.685	730.236	2148.733	744.795	1612511.999	93.999
kin_afterCID_20	LT01B1_cell39	2939.056	3772.884	2192.954	5644.740	496.629	2528.916	3276.255	940.367	739.059	2180.022	752.454	1612516.998	98.998
kin_afterCID_21	LT01B1_cell39	2908.975	3772.884	2169.720	5627.304	491.437	2501.872	3281.447	935.535	737.146	2164.101	751.542	1612521.999	103.999
kin_afterCID_22	LT01B1_cell39	2893.496	3772.884	2158.756	5607.334	484.186	2493.945	3288.698	931.268	733.817	2152.850	751.418	1612526.999	108.999
kin_afterCID_23	LT01B1_cell39	2947.326	3772.884	2197.310	5705.943	490.788	2534.816	3282.096	939.472	740.381	2157.678	757.308	1612531.998	113.998
kin_afterCID_24	LT01B1_cell39	2924.014	3772.884	2180.871	5677.387	487.588	2515.372	3285.296	936.989	737.836	2159.033	755.619	1612536.999	118.999
kin_afterCID_25	LT01B1_cell39	2910.657	3772.884	2169.621	5643.269	498.039	2495.081	3274.845	939.085	740.041	2151.977	754.627	1612541.998	123.998
kin_afterCID_26	LT01B1_cell39	2911.660	3772.884	2170.555	5692.424	488.192	2498.365	3284.692	936.229	737.190	2163.622	753.806	1612546.998	128.998
kin_afterCID_27	LT01B1_cell39	2898.525	3772.884	2162.330	5715.788	478.210	2489.610	3294.674	933.373	736.843	2159.190	755.450	1612551.998	133.998
kin_afterCID_28	LT01B1_cell39	2896.269	3772.884	2160.389	5673.341	487.185	2484.500	3285.699	934.677	737.375	2147.965	754.777	1612556.998	138.998
kin_afterCID_29	LT01B1_cell39	2946.003	3772.884	2196.008	5828.358	484.298	2521.530	3288.586	926.094	730.268	2139.252	747.437	1612561.998	143.998
kin_afterCID_30	LT01B1_cell39	2924.778	3772.884	2179.346	5809.714	487.319	2496.881	3285.565	923.926	727.892	2143.285	743.069	1612566.998	148.998
kin_afterCID_31	LT01B1_cell39	2902.644	3772.884	2164.551	5743.195	495.936	2472.753	3276.948	937.523	739.503	2158.664	752.715	1612571.998	153.998
kin_afterCID_32	LT01B1_cell39	2925.721	3772.884	2180.705	5819.366	486.178	2497.686	3286.706	931.018	734.901	2146.715	751.189	1612576.998	158.998
kin_afterCID_33	LT01B1_cell39	2887.553	3772.884	2153.462	5740.460	491.303	2460.429	3281.581	924.831	728.581	2136.546	743.419	1612581.998	163.998
kin_afterCID_34	LT01B1_cell39	2908.135	3772.884	2167.428	5767.882	501.016	2470.226	3271.868	941.039	740.542	2164.948	753.624	1612586.997	168.997
kin_afterCID_35	LT01B1_cell39	2903.617	3772.884	2164.083	5795.500	492.623	2469.320	3280.261	935.720	736.320	2163.581	751.322	1612591.998	173.998
kin_afterCID_36	LT01B1_cell39	2884.730	3772.884	2151.607	5764.261	490.117	2454.800	3282.812	930.576	733.364	2148.259	748.778	1612596.999	178.999
kin_afterCID_37	LT01B1_cell39	2888.324	3772.884	2153.740	5730.970	501.240	2452.809	3271.644	931.036	733.732	2128.823	747.526	1612601.997	183.997
kin_afterCID_38	LT01B1_cell39	2928.923	3772.884	2182.447	5832.715	496.562	2488.822	3276.322	934.080	735.571	2144.501	750.627	1612606.998	188.998
kin_afterCID_39	LT01B1_cell39	2922.655	3772.884	2177.830	5825.467	497.860	2481.377	3275.024	925.330	729.490	2114.944	744.489	1612612.007	194.007
kin_afterCID_40	LT01B1_cell39	2898.699	3772.884	2160.659	5800.845	494.078	2461.379	3278.806	924.896	729.257	2120.800	744.687	1612617.007	199.007
kin_afterCID_41	LT01B1_cell39	2868.879	3772.884	2138.120	5735.810	493.362	2437.553	3279.612	924.195	730.089	2115.807	744.930	1612622.007	204.007
kin_afterCID_42	LT01B1_cell39	2861.532	3772.884	2134.401	5760.510	485.014	2433.886	3287.870	926.681	731.142	2138.333	747.942	1612627.007	209.007
kin_afterCID_43	LT01B1_cell39	2897.302	3772.884	2159.783	5792.088	493.608	2461.569	3279.276	929.025	731.943	2131.846	747.972	1612631.997	213.997
kin_afterCID_44	LT01B1_cell39	2872.001	3772.884	2140.216	5762.216	496.316	2434.208	3276.568	932.984	735.186	2149.334	748.738	1612637.007	219.007
kin_afterCID_45	LT01B1_cell39	2846.387	3772.884	2122.800	5696.355	502.135	2408.851	3270.749	931.894	733.276	2139.373	746.519	1612642.007	224.007
kin_afterCID_46	LT01B1_cell39	2853.088	3772.884	2127.260	5734.855	495.264	2417.639	3277.620	926.693	729.695	2130.327	744.818	1612647.008	229.008
kin_afterCID_47	LT01B1_cell39	2905.285	3772.884	2165.203	5860.477	493.250	2460.830	3279.634	920.553	725.355	2122.615	739.765	1612652.007	234.007
kin_afterCID_48	LT01B1_cell39	2878.478	3772.884	2145.703	5808.853	489.244	2441.869	3283.640	924.705	729.050	2125.950	745.726	1612657.007	239.007
kin_afterCID_49	LT01B1_cell39	2921.040	3772.884	2176.219	5889.798	491.549	2476.315	3281.335	934.237	736.907	2142.967	753.167	1612662.007	244.007
kin_afterCID_50	LT01B1_cell39	2910.182	3772.884	2169.002	5855.086	495.846	2464.591	3277.038	930.030	732.568	2133.895	747.874	1612667.006	249.006
kin_afterCID_51	LT01B1_cell39	2896.937	3772.884	2158.679	5856.610	491.661	2453.366	3281.447	931.347	734.085	2142.743	749.824	1612672.007	254.007
kin_afterCID_52	LT01B1_cell39	2876.432	3772.884	2144.581	5809.888	489.669	2438.927	3283.215	930.454	733.908	2133.168	751.078	1612677.007	259.007
kin_afterCID_53	LT01B1_cell39	2917.751	3772.884	2174.058	5899.270	490.833	2471.863	3282.051	918.075	724.826	2106.492	740.346	1612682.006	264.006
kin_afterCID_54	LT01B1_cell39	2898.684	3772.884	2159.233	5872.736	500.054	2444.281	3272.830	929.515	732.499	2137.430	744.958	1612687.006	269.006
kin_afterCID_55	LT01B1_cell39	2903.624	3772.884	2163.659	5896.886	484.342	2462.770	3288.542	923.060	729.337	2118.518	746.990	1612692.006	274.006
kin_afterCID_56	LT01B1_cell39	2908.999	3772.884	2169.441	5882.926	495.824	2459.040	3277.060	922.770	727.323	2117.570	741.996	1612697.008	279.008
kin_afterCID_57	LT01B1_cell39	2899.459	3772.884	2160.547	5875.422	492.534	2452.628	3280.350	928.140	731.019	2130.961	747.540	1612702.006	284.006
kin_afterCID_58	LT01B1_cell39	2881.857	3772.884	2148.678	5823.136	493.966	2438.756	3278.918	933.368	735.979	2137.648	751.945	1612707.006	289.006
kin_afterCID_59	LT01B1_cell39	2887.428	3772.884	2152.183	5851.058	488.371	2446.769	3284.513	926.220	730.558	2120.067	748.708	1612712.006	294.006
kin_afterCID_60	LT01B1_cell39	2854.378	3772.884	2130.337	5760.587	497.435	2413.018	3275.449	933.200	735.897	2125.941	752.061	1612717.006	299.006
kin_afterCID_61	LT01B1_cell39	2865.432	3772.884	2135.534	5800.046	495.510	2421.744	3277.374	920.306	725.453	2105.086	741.178	1612722.016	304.016
kin_afterCID_62	LT01B1_cell39	2873.631	3772.884	2142.935	5822.702	497.055	2426.156	3275.829	924.643	730.059	2112.249	744.442	1612727.006	309.006
kin_afterCID_63	LT01B1_cell39	2861.044	3772.884	2133.121	5816.841	491.862	2417.936	3281.022	923.518	729.138	2116.172	744.726	1612732.006	314.006
kin_afterCID_64	LT01B1_cell39	2913.604	3772.884	2171.915	5940.810	491.169	2460.506	3281.760	924.485	730.742	2119.456	745.637	1612737.006	319.006
kin_afterCID_65	LT01B1_cell39	2899.433	3772.884	2161.438	5878.935	500.994	2443.210	3271.890	933.330	737.393	2128.952	750.256	1612742.007	324.007
kin_afterCID_66	LT01B1_cell39	2885.591	3772.884	2153.115	5883.840	493.608	2434.285	3279.276	924.753	729.380	2128.714	743.528	1612747.016	329.016
kin_afterCID_67	LT01B1_cell39	2880.040	3772.884	2147.159	5895.389	489.333	2430.676	3283.551	930.909	733.695	2149.122	749.364	1612752.016	334.016
kin_afterCID_68	LT01B1_cell39	2867.639	3772.884	2136.967	5862.161	494.414	2416.014	3278.560	924.784	729.666	2120.418	744.475	1612757.016	339.016
kin_afterCID_69	LT01B1_cell39	2878.578	3772.884	2147.127	5902.894	487.364	2429.960	3285.520	920.783	727.518	2114.034	743.779	1612762.016	344.016
kin_afterCID_70	LT01B1_cell39	2857.783	3772.884	2132.577	5873.743	483.738	2414.223	3289.146	919.665	725.010	2135.819	740.804	1612767.016	349.016
kin_afterCID_71	LT01B1_cell39	2874.933	3772.884	2143.763	5894.951	489.333	2424.873	3283.551	924.701	728.709	2136.256	744.148	1612772.006	354.006
kin_afterCID_72	LT01B1_cell39	2888.471	3772.884	2152.856	5970.589	482.664	2436.335	3290.220	925.715	730.341	2151.004	745.970	1612777.006	359.006
kin_afterCID_73	LT01B1_cell39	2927.566	3772.884	2180.572	6026.575	484.186	2471.308	3288.698	930.089	733.961	2147.408	750.866	1612782.016	364.016
kin_afterCID_74	LT01B1_cell39	2893.722	3772.884	2156.440	6000.026	479.351	2441.620	3293.533	926.602	731.986	2149.324	748.644	1612787.006	369.006
kin_afterCID_75	LT01B1_cell39	2891.464	3772.884	2155.313	5974.604	485.350	2436.119	3287.937	931.304	735.074	2153.674	750.831	1612792.005	374.005
kin_afterCID_76	LT01B1_cell39	2885.975	3772.884	2150.596	5928.837	486.536	2435.444	3286.438	920.717	728.180	2112.479	744.283	1612797.006	379.006
kin_afterCID_77	LT01B1_cell39	2879.742	3772.884	2147.035	5946.324	478.859	2433.947	3294.025	915.440	723.143	2108.945	741.937	1612802.006	384.006
kin_afterCID_78	LT01B1_cell39	2891.044	3772.884	2153.480	5973.220	477.695	2444.229	3295.189	922.088	727.881	2129.003	747.124	1612807.006	389.006
kin_afterCID_79	LT01B1_cell39	2899.602	3772.884	2160.581	5976.183	480.090	2451.035	3292.794	920.529	725.897	2124.311	745.017	1612812.006	394.006
kin_afterCID_80	LT01B1_cell39	2895.921	3772.884	2158.530	5978.815	475.950	2450.870	3296.934	923.934	729.950	2128.042	750.108	1612817.005	399.005
kin_afterCID_81	LT01B1_cell39	2866.778	3772.884	2136.734	5886.593	481.433	2425.076	3291.451	928.191	731.841	2134.517	751.744	1612822.006	404.006
kin_afterCID_82	LT01B1_cell39	2906.345	3772.884	2165.054	6016.166	475.010	2458.422	3297.874	924.529	729.313	2140.331	749.410	1612827.005	409.005
kin_afterCID_83	LT01B1_cell39	2874.870	3772.884	2142.906	5936.996	476.890	2431.818	3295.994	921.373	727.539	2123.026	747.508	1612832.005	414.005
kin_afterCID_84	LT01B1_cell39	2908.563	3772.884	2166.973	6030.838	478.188	2455.400	3294.696	922.961	727.798	2131.270	747.589	1612837.015	419.015
kin_afterCID_85	LT01B1_cell39	2874.961	3772.884	2142.974	5950.068	472.369	2434.853	3300.515	918.300	724.870	2113.043	747.309	1612842.015	424.015
kin_afterCID_86	LT01B1_cell39	2840.691	3772.884	2118.196	5797.764	483.313	2406.230	3289.571	923.207	728.064	2101.540	750.083	1612847.014	429.014
kin_afterCID_87	LT01B1_cell39	2862.414	3772.884	2133.660	5879.530	481.276	2421.272	3291.608	916.948	724.506	2094.241	744.812	1612852.015	434.015
kin_afterCID_88	LT01B1_cell39	2883.077	3772.884	2149.192	5938.019	479.284	2438.522	3293.600	914.707	722.844	2094.004	743.096	1612857.015	439.015
kin_afterCID_89	LT01B1_cell39	2890.680	3772.884	2153.312	5938.694	486.916	2439.024	3285.968	919.079	724.959	2101.646	743.846	1612862.015	444.015
kin_afterCID_90	LT01B1_cell39	2904.185	3772.884	2163.088	5981.716	480.224	2455.336	3292.660	916.209	724.312	2094.619	744.341	1612867.015	449.015
kin_afterCID_91	LT01B1_cell39	2907.469	3772.884	2165.717	5955.607	489.490	2453.052	3283.394	922.853	728.018	2097.777	747.695	1612872.015	454.015
kin_afterCID_92	LT01B1_cell39	2885.570	3772.884	2148.684	5962.509	478.411	2438.698	3294.607	922.561	728.490	2121.465	748.461	1612877.015	459.015
kin_afterCID_93	LT01B1_cell39	2909.371	3772.884	2166.479	5984.243	481.590	2459.386	3291.429	920.438	726.740	2108.855	746.552	1612882.015	464.015
kin_afterCID_94	LT01B1_cell39	2855.621	3772.884	2126.854	5899.351	474.450	2417.702	3298.658	917.938	725.492	2108.450	746.692	1612887.015	469.015
kin_afterCID_95	LT01B1_cell39	2930.964	3772.884	2183.797	6052.069	478.434	2477.697	3294.495	923.574	729.213	2122.889	749.403	1612892.014	474.014
kin_afterCID_96	LT01B1_cell39	2908.569	3772.884	2165.814	6000.355	480.001	2457.882	3292.884	927.349	732.135	2126.978	752.481	1612897.015	479.015
kin_afterCID_97	LT01B1_cell39	2862.865	3772.884	2133.678	5880.243	476.106	2427.108	3296.778	912.763	721.379	2084.396	743.561	1612902.015	484.015
kin_afterCID_98	LT01B1_cell39	2879.829	3772.884	2145.604	5962.904	477.583	2432.987	3295.345	924.747	730.764	2124.078	750.930	1612907.015	489.015
kin_afterCID_99	LT01B1_cell39	2860.028	3772.884	2132.235	5938.181	473.913	2417.837	3298.971	920.126	725.647	2132.037	746.029	1612912.014	494.014
kin_afterCID_100	LT01B1_cell39	2862.716	3772.884	2131.727	5915.111	478.434	2419.362	3294.674	924.761	730.131	2127.720	750.059	1612917.015	499.015
kin_afterCID_101	LT01B1_cell39	2911.764	3772.884	2167.736	6041.763	469.034	2467.411	3303.850	922.334	728.237	2129.283	750.988	1612922.015	504.015
kin_afterCID_102	LT01B1_cell39	2851.256	3772.884	2124.513	5902.810	472.279	2414.441	3301.097	919.636	726.658	2120.215	747.839	1612927.015	509.015
kin_afterCID_103	LT01B1_cell39	2846.563	3772.884	2120.909	5916.523	465.587	2414.387	3307.297	912.084	721.256	2102.932	744.441	1612932.014	514.014
kin_afterCID_104	LT01B1_cell39	2880.060	3772.884	2144.047	5941.648	472.190	2442.076	3300.694	913.113	722.692	2086.780	745.211	1612937.014	519.014
kin_afterCID_105	LT01B1_cell39	2870.165	3772.884	2137.163	5944.550	470.086	2432.589	3302.798	917.507	724.308	2110.481	747.712	1612941.997	523.997
kin_afterCID_106	LT01B1_cell39	2873.271	3772.884	2139.965	5971.018	466.908	2435.772	3305.976	915.773	723.478	2109.808	747.138	1612946.998	528.998
kin_afterCID_107	LT01B1_cell39	2878.477	3772.884	2145.584	6044.663	459.097	2439.829	3313.787	911.392	721.881	2122.488	743.605	1612952.001	534.001
kin_afterCID_108	LT01B1_cell39	2882.977	3772.884	2150.186	5967.420	475.032	2438.668	3297.897	922.240	730.514	2116.967	750.147	1612956.999	538.999
kin_afterCID_109	LT01B1_cell39	2916.299	3772.884	2171.364	6116.627	469.034	2461.920	3303.940	922.186	729.941	2145.721	748.487	1612962.000	544.000
kin_afterCID_110	LT01B1_cell39	2885.083	3772.884	2151.368	6012.621	472.413	2437.422	3300.471	925.726	732.934	2141.390	751.721	1612966.998	548.998
kin_afterCID_111	LT01B1_cell39	2880.980	3772.884	2147.541	6065.325	463.953	2434.495	3308.931	921.924	729.627	2150.015	749.731	1612971.998	553.998
kin_afterCID_112	LT01B1_cell39	2894.142	3772.884	2156.323	6042.227	470.959	2445.126	3301.925	924.899	730.857	2139.761	751.622	1612976.998	558.998
kin_afterCID_113	LT01B1_cell39	2881.141	3772.884	2147.634	6045.459	463.640	2437.696	3309.512	922.270	730.617	2140.770	751.550	1612981.998	563.998
kin_afterCID_114	LT01B1_cell39	2865.448	3772.884	2135.062	6025.504	460.910	2425.680	3311.974	918.771	727.219	2135.983	749.378	1612986.999	568.999
kin_afterCID_115	LT01B1_cell39	2853.112	3772.884	2126.687	6029.980	453.121	2419.495	3319.763	921.456	731.793	2142.045	754.855	1612991.999	573.999
kin_afterCID_116	LT01B1_cell39	2858.832	3772.884	2132.828	5963.143	462.432	2425.196	3310.452	918.227	728.595	2113.671	751.237	1612996.998	578.998
kin_afterCID_117	LT01B1_cell39	2900.898	3772.884	2162.390	6081.445	457.374	2462.092	3315.779	911.921	722.905	2107.499	746.987	1613001.998	583.998
kin_afterCID_118	LT01B1_cell39	2851.222	3772.884	2127.606	5936.567	466.214	2416.213	3306.670	919.845	726.596	2128.050	749.497	1613006.998	588.998
kin_afterCID_119	LT01B1_cell39	2870.440	3772.884	2139.631	6020.179	465.363	2427.272	3307.565	922.747	730.329	2137.465	751.838	1613011.998	593.998
kin_afterCID_120	LT01B1_cell39	2875.337	3772.884	2143.326	6071.177	456.747	2435.062	3316.361	913.282	724.026	2126.071	746.244	1613016.998	598.998
