# Supplementary material for: Mandipropamid as a chemical inducer of proximity for in vivo applications
Source: Nat Chem Biol. 2021 Dec 21;18(1):64–9. doi: 10.1038/s41589-021-00922-3 (PMC8709788; doi:10.1038/s41589-021-00922-3)
Supplement: Source Data Fig. 2 — Single-cell trajectories, luminescence intensities of luciferase assay and two-color RICS binding efficiencies. [file 41589_2021_922_MOESM21_ESM.zip › Figure_02/Figure_02bcd/Single-Cell Trajectories/GA3AM_5uM/exp02_GA3AM_LT01B2_cell30_intensities.csv]

name	cellID	ff_488nm_cell	area_cell	fullframe_488nm	ff_488nm_mito	area_mito	ff_488nm_cyto	area_cyto	ff_561nm_tf_cell	fullframe_561nm	ff_561nm_tf_mito	ff_561nm_tf_cyto	FrameTimeAbs	FrameTimeRel
t0_	LT01B2_cell30	3417.660	2831.280	2040.332	4544.264	655.936	3066.125	2188.012	2158.131	1252.577	4516.137	1443.587	1611700.000	-27.000
tend_	LT01B2_cell30	3304.919	2831.280	1973.218	5958.172	644.208	2512.487	2210.930	2082.355	1220.051	4358.249	1408.410	1612354.000	627.000
kin_afterCID_1	LT01B2_cell30	3723.107	2831.280	2212.404	4826.054	692.954	3338.656	2166.750	2249.821	1304.541	4591.183	1484.527	1611735.117	4.117
kin_afterCID_2	LT01B2_cell30	3698.930	2831.280	2201.057	4828.827	688.724	3311.302	2168.473	2249.389	1307.720	4599.918	1487.724	1611739.998	8.998
kin_afterCID_3	LT01B2_cell30	3635.495	2831.280	2165.986	4845.519	685.411	3226.571	2170.622	2216.359	1289.950	4535.650	1470.032	1611744.999	13.999
kin_afterCID_4	LT01B2_cell30	3589.305	2831.280	2141.292	4912.144	687.067	3142.437	2171.293	2202.120	1282.741	4502.237	1459.041	1611749.998	18.998
kin_afterCID_5	LT01B2_cell30	3544.236	2831.280	2116.111	5011.903	686.060	3053.473	2172.077	2225.414	1293.708	4576.060	1467.787	1611754.998	23.998
kin_afterCID_6	LT01B2_cell30	3554.235	2831.280	2121.510	5157.154	682.390	3026.205	2173.554	2220.710	1292.501	4571.497	1468.843	1611759.998	28.998
kin_afterCID_7	LT01B2_cell30	3502.829	2831.280	2091.886	5194.887	673.035	2955.880	2184.386	2188.101	1273.312	4529.197	1452.177	1611764.999	33.999
kin_afterCID_8	LT01B2_cell30	3486.009	2831.280	2084.050	5247.867	672.363	2921.389	2180.760	2169.800	1264.713	4487.517	1443.285	1611769.999	38.999
kin_afterCID_9	LT01B2_cell30	3513.812	2831.280	2096.865	5363.415	672.453	2923.021	2180.313	2163.693	1260.002	4469.912	1440.654	1611774.998	43.998
kin_afterCID_10	LT01B2_cell30	3480.009	2831.280	2081.059	5344.728	673.191	2883.655	2179.216	2180.640	1271.213	4495.851	1453.708	1611779.999	48.999
kin_afterCID_11	LT01B2_cell30	3496.880	2831.280	2086.568	5435.660	672.677	2878.466	2179.194	2173.082	1267.744	4485.464	1448.075	1611784.998	53.998
kin_afterCID_12	LT01B2_cell30	3476.175	2831.280	2077.936	5445.565	670.886	2852.296	2178.836	2192.806	1277.535	4545.121	1458.458	1611789.998	58.998
kin_afterCID_13	LT01B2_cell30	3500.636	2831.280	2088.970	5516.721	669.969	2863.193	2179.619	2184.894	1274.154	4520.621	1456.940	1611794.997	63.997
kin_afterCID_14	LT01B2_cell30	3442.011	2831.280	2057.241	5443.524	665.873	2814.421	2183.670	2169.492	1264.535	4470.207	1457.960	1611799.998	68.998
kin_afterCID_15	LT01B2_cell30	3451.336	2831.280	2061.708	5493.854	667.081	2811.067	2180.179	2161.087	1258.785	4461.670	1448.598	1611804.999	73.999
kin_afterCID_16	LT01B2_cell30	3453.857	2831.280	2063.717	5510.025	670.550	2805.151	2177.023	2167.618	1263.291	4462.672	1451.865	1611809.998	78.998
kin_afterCID_17	LT01B2_cell30	3416.209	2831.280	2043.919	5457.612	675.206	2766.156	2172.591	2159.524	1258.287	4435.585	1443.007	1611814.999	83.999
kin_afterCID_18	LT01B2_cell30	3398.786	2831.280	2032.450	5475.753	668.044	2748.079	2178.276	2163.686	1261.589	4469.825	1448.400	1611819.998	88.998
kin_afterCID_19	LT01B2_cell30	3424.264	2831.280	2046.400	5557.471	665.873	2757.708	2183.088	2157.345	1258.623	4469.781	1442.373	1611824.998	93.998
kin_afterCID_20	LT01B2_cell30	3409.315	2831.280	2036.397	5566.993	666.500	2735.680	2179.373	2146.778	1252.169	4460.137	1431.503	1611829.998	98.998
kin_afterCID_21	LT01B2_cell30	3411.873	2831.280	2037.998	5575.947	663.993	2738.767	2183.088	2140.585	1248.622	4438.893	1433.051	1611834.999	103.999
kin_afterCID_22	LT01B2_cell30	3412.696	2831.280	2038.920	5586.895	667.686	2731.657	2179.127	2148.388	1253.601	4444.167	1436.719	1611839.999	108.999
kin_afterCID_23	LT01B2_cell30	3408.406	2831.280	2037.376	5630.451	659.517	2724.776	2185.460	2136.872	1247.261	4455.929	1429.789	1611844.999	113.999
kin_afterCID_24	LT01B2_cell30	3451.076	2831.280	2060.538	5685.007	666.209	2754.444	2179.216	2154.811	1254.836	4468.577	1439.944	1611849.997	118.997
kin_afterCID_25	LT01B2_cell30	3436.679	2831.280	2050.862	5693.347	660.882	2739.786	2184.946	2132.527	1246.443	4433.924	1428.536	1611854.999	123.999
kin_afterCID_26	LT01B2_cell30	3453.130	2831.280	2061.848	5745.422	661.509	2744.329	2184.946	2151.369	1253.679	4488.439	1435.694	1611859.999	128.999
kin_afterCID_27	LT01B2_cell30	3448.128	2831.280	2057.559	5746.019	664.418	2734.336	2180.738	2156.840	1257.872	4484.131	1440.481	1611864.998	133.998
kin_afterCID_28	LT01B2_cell30	3430.139	2831.280	2049.121	5726.010	664.955	2715.289	2182.081	2152.743	1256.637	4478.095	1435.776	1611869.998	138.998
kin_afterCID_29	LT01B2_cell30	3448.836	2831.280	2060.023	5747.528	667.439	2728.226	2182.372	2154.373	1255.804	4471.200	1435.809	1611874.998	143.998
kin_afterCID_30	LT01B2_cell30	3395.338	2831.280	2028.529	5657.252	668.357	2686.938	2177.605	2160.277	1259.663	4469.724	1443.457	1611879.998	148.998
kin_afterCID_31	LT01B2_cell30	3403.074	2831.280	2033.136	5704.509	671.244	2678.401	2175.210	2124.632	1240.953	4411.584	1410.851	1611884.997	153.997
kin_afterCID_32	LT01B2_cell30	3448.138	2831.280	2059.138	5787.484	671.849	2709.858	2175.680	2152.754	1256.459	4458.534	1431.801	1611889.999	158.999
kin_afterCID_33	LT01B2_cell30	3431.896	2831.280	2050.631	5782.523	668.782	2695.080	2178.343	2153.462	1257.174	4473.907	1432.516	1611894.999	163.999
kin_afterCID_34	LT01B2_cell30	3394.475	2831.280	2027.848	5710.192	668.066	2669.050	2179.820	2162.347	1260.479	4476.604	1444.060	1611899.999	168.999
kin_afterCID_35	LT01B2_cell30	3423.067	2831.280	2043.290	5767.669	672.341	2682.808	2174.695	2156.171	1256.929	4461.547	1434.935	1611904.998	173.998
kin_afterCID_36	LT01B2_cell30	3433.869	2831.280	2050.917	5792.617	670.282	2692.318	2176.575	2137.524	1247.590	4423.036	1425.320	1611909.999	178.999
kin_afterCID_37	LT01B2_cell30	3426.920	2831.280	2047.476	5788.492	673.393	2679.827	2173.554	2135.986	1247.649	4426.538	1417.993	1611914.999	183.999
kin_afterCID_38	LT01B2_cell30	3401.506	2831.280	2030.400	5719.030	679.279	2658.786	2168.921	2131.598	1245.493	4385.482	1416.545	1611919.997	188.997
kin_afterCID_39	LT01B2_cell30	3389.569	2831.280	2024.790	5738.165	675.497	2641.992	2173.778	2150.337	1255.450	4459.348	1423.029	1611924.999	193.999
kin_afterCID_40	LT01B2_cell30	3402.940	2831.280	2032.804	5766.445	675.877	2649.946	2173.845	2151.787	1256.235	4449.490	1427.259	1611929.998	198.998
kin_afterCID_41	LT01B2_cell30	3425.712	2831.280	2044.024	5832.564	666.835	2674.490	2178.903	2142.301	1248.895	4446.773	1428.985	1611934.998	203.998
kin_afterCID_42	LT01B2_cell30	3440.837	2831.280	2053.780	5839.712	669.521	2686.317	2178.769	2143.532	1251.666	4428.253	1431.759	1611939.999	208.999
kin_afterCID_43	LT01B2_cell30	3440.280	2831.280	2052.683	5862.636	665.895	2684.661	2181.320	2120.342	1237.344	4400.637	1415.380	1611944.998	213.998
kin_afterCID_44	LT01B2_cell30	3395.798	2831.280	2024.938	5805.499	665.582	2644.481	2182.170	2118.806	1238.534	4400.935	1413.719	1611949.999	218.999
kin_afterCID_45	LT01B2_cell30	3406.561	2831.280	2031.441	5809.028	666.611	2655.466	2180.962	2151.412	1254.958	4451.396	1439.201	1611954.999	223.999
kin_afterCID_46	LT01B2_cell30	3461.643	2831.280	2064.120	5928.883	661.889	2697.627	2186.266	2137.863	1246.902	4439.262	1431.904	1611959.999	228.999
kin_afterCID_47	LT01B2_cell30	3437.896	2831.280	2049.649	5881.076	663.456	2678.655	2185.281	2128.205	1239.765	4413.811	1425.019	1611964.999	233.999
kin_afterCID_48	LT01B2_cell30	3431.943	2831.280	2044.939	5885.408	666.902	2663.268	2184.118	2125.526	1240.914	4406.162	1418.352	1611969.999	238.999
kin_afterCID_49	LT01B2_cell30	3405.216	2831.280	2029.916	5854.099	664.082	2641.358	2188.101	2108.772	1229.842	4390.002	1405.219	1611974.999	243.999
kin_afterCID_50	LT01B2_cell30	3395.738	2831.280	2025.248	5860.719	662.090	2631.188	2188.885	2104.306	1230.918	4386.865	1403.684	1611979.999	248.999
kin_afterCID_51	LT01B2_cell30	3397.556	2831.280	2028.584	5852.465	665.000	2632.522	2184.856	2098.254	1226.465	4364.095	1399.064	1611984.998	253.998
kin_afterCID_52	LT01B2_cell30	3403.770	2831.280	2031.417	5886.616	664.955	2629.648	2186.333	2130.333	1240.890	4451.064	1414.114	1611989.998	258.998
kin_afterCID_53	LT01B2_cell30	3421.152	2831.280	2040.373	5910.319	668.827	2640.078	2180.760	2113.154	1234.422	4401.624	1402.019	1611995.000	264.000
kin_afterCID_54	LT01B2_cell30	3441.444	2831.280	2051.030	5951.406	664.306	2660.913	2185.505	2134.875	1247.272	4442.058	1424.163	1611999.999	268.999
kin_afterCID_55	LT01B2_cell30	3448.544	2831.280	2054.550	5963.742	667.059	2660.827	2184.319	2126.921	1240.907	4424.817	1414.786	1612004.998	273.998
kin_afterCID_56	LT01B2_cell30	3439.907	2831.280	2049.962	5929.859	665.985	2662.028	2184.990	2122.824	1239.489	4402.371	1418.031	1612009.998	278.998
kin_afterCID_57	LT01B2_cell30	3456.392	2831.280	2060.147	5982.666	664.351	2669.324	2187.296	2119.804	1237.394	4404.924	1415.269	1612014.998	283.998
kin_afterCID_58	LT01B2_cell30	3420.711	2831.280	2039.637	5927.436	665.582	2638.379	2186.557	2108.526	1232.438	4383.783	1405.596	1612019.998	288.998
kin_afterCID_59	LT01B2_cell30	3423.787	2831.280	2041.888	5945.868	663.926	2639.287	2187.542	2109.245	1233.221	4396.423	1405.181	1612024.999	293.999
kin_afterCID_60	LT01B2_cell30	3428.091	2831.280	2043.508	5963.686	663.747	2639.456	2188.258	2111.579	1233.343	4405.692	1405.710	1612029.998	298.998
kin_afterCID_61	LT01B2_cell30	3425.215	2831.280	2043.399	5940.669	663.075	2643.485	2189.556	2103.140	1230.317	4368.092	1406.831	1612034.999	303.999
kin_afterCID_62	LT01B2_cell30	3439.389	2831.280	2051.435	5980.438	661.106	2653.518	2190.183	2094.738	1226.019	4358.597	1401.616	1612039.999	308.999
kin_afterCID_63	LT01B2_cell30	3437.555	2831.280	2048.741	5981.528	666.074	2643.442	2185.035	2128.109	1245.402	4421.681	1419.180	1612044.998	313.998
kin_afterCID_64	LT01B2_cell30	3438.179	2831.280	2048.767	6006.449	660.613	2645.935	2189.108	2113.562	1234.551	4404.923	1412.861	1612049.998	318.998
kin_afterCID_65	LT01B2_cell30	3420.727	2831.280	2037.436	5975.826	660.322	2631.553	2190.832	2113.212	1233.458	4413.294	1409.832	1612054.998	323.998
kin_afterCID_66	LT01B2_cell30	3400.908	2831.280	2028.953	5970.729	654.369	2617.679	2195.487	2100.330	1229.220	4401.421	1405.251	1612059.998	328.998
kin_afterCID_67	LT01B2_cell30	3440.659	2831.280	2050.028	6033.293	658.554	2642.992	2192.645	2123.333	1241.600	4430.591	1420.285	1612064.998	333.998
kin_afterCID_68	LT01B2_cell30	3395.094	2831.280	2026.287	5924.574	660.412	2613.492	2191.235	2098.401	1227.908	4357.347	1407.382	1612069.998	338.998
kin_afterCID_69	LT01B2_cell30	3398.917	2831.280	2027.550	5940.834	665.067	2608.640	2183.938	2116.077	1235.042	4402.655	1411.098	1612074.998	343.998
kin_afterCID_70	LT01B2_cell30	3390.067	2831.280	2021.121	5923.076	660.322	2609.484	2189.176	2094.577	1225.537	4351.526	1405.097	1612079.998	348.998
kin_afterCID_71	LT01B2_cell30	3454.184	2831.280	2055.717	6088.308	660.009	2643.465	2188.997	2133.624	1245.186	4478.422	1417.862	1612084.998	353.998
kin_afterCID_72	LT01B2_cell30	3450.264	2831.280	2055.216	6051.007	664.799	2641.344	2185.147	2127.684	1242.217	4433.971	1416.942	1612089.998	358.998
kin_afterCID_73	LT01B2_cell30	3394.430	2831.280	2023.821	5986.945	655.421	2602.567	2195.509	2103.687	1230.785	4403.372	1407.753	1612095.000	364.000
kin_afterCID_74	LT01B2_cell30	3414.955	2831.280	2036.635	6014.263	659.136	2616.124	2190.630	2104.549	1230.413	4397.283	1405.790	1612099.999	368.999
kin_afterCID_75	LT01B2_cell30	3419.759	2831.280	2037.909	6027.920	658.040	2618.849	2193.428	2101.340	1229.009	4387.227	1405.745	1612104.997	373.997
kin_afterCID_76	LT01B2_cell30	3453.073	2831.280	2056.854	6049.813	663.926	2647.963	2185.259	2119.132	1235.435	4399.597	1417.663	1612109.998	378.998
kin_afterCID_77	LT01B2_cell30	3410.877	2831.280	2031.804	6014.077	661.800	2607.599	2186.893	2118.018	1237.655	4416.263	1414.273	1612114.999	383.999
kin_afterCID_78	LT01B2_cell30	3412.166	2831.280	2033.212	6003.751	660.501	2614.553	2187.788	2113.442	1236.617	4389.810	1418.162	1612119.999	388.999
kin_afterCID_79	LT01B2_cell30	3402.683	2831.280	2029.340	5987.660	661.240	2606.180	2186.244	2108.823	1227.901	4396.450	1409.192	1612125.000	394.000
kin_afterCID_80	LT01B2_cell30	3443.837	2831.280	2050.661	6068.460	661.195	2636.312	2184.811	2119.914	1238.360	4415.663	1417.976	1612129.999	398.999
kin_afterCID_81	LT01B2_cell30	3417.579	2831.280	2035.242	6040.900	657.749	2615.442	2188.929	2106.165	1229.479	4404.842	1407.905	1612134.999	403.999
kin_afterCID_82	LT01B2_cell30	3415.944	2831.280	2035.152	6036.164	657.681	2615.175	2188.594	2101.126	1228.752	4384.881	1407.586	1612139.999	408.999
kin_afterCID_83	LT01B2_cell30	3408.722	2831.280	2030.292	6073.273	650.855	2606.236	2194.211	2100.507	1228.766	4427.251	1403.707	1612144.998	413.998
kin_afterCID_84	LT01B2_cell30	3376.156	2831.280	2013.582	5968.213	661.307	2578.318	2185.281	2134.432	1245.803	4459.536	1423.234	1612149.998	418.998
kin_afterCID_85	LT01B2_cell30	3435.813	2831.280	2044.577	6125.778	655.264	2617.950	2191.011	2114.885	1234.156	4448.489	1409.773	1612154.999	423.999
kin_afterCID_86	LT01B2_cell30	3427.668	2831.280	2040.905	6095.012	658.107	2612.150	2188.034	2112.397	1234.250	4436.154	1406.371	1612159.999	428.999
kin_afterCID_87	LT01B2_cell30	3424.017	2831.280	2039.355	6079.351	655.801	2615.693	2190.966	2104.678	1230.025	4405.007	1408.828	1612164.998	433.998
kin_afterCID_88	LT01B2_cell30	3395.033	2831.280	2021.857	6046.919	655.667	2588.283	2191.145	2100.403	1229.275	4402.939	1404.368	1612169.999	438.999
kin_afterCID_89	LT01B2_cell30	3425.217	2831.280	2039.575	6116.122	653.138	2610.721	2193.450	2089.104	1220.696	4403.827	1392.836	1612174.998	443.998
kin_afterCID_90	LT01B2_cell30	3433.322	2831.280	2045.526	6108.209	660.658	2611.290	2187.273	2129.796	1243.241	4473.572	1414.182	1612179.997	448.997
kin_afterCID_91	LT01B2_cell30	3436.523	2831.280	2046.634	6111.629	657.100	2620.276	2189.802	2104.816	1228.798	4413.030	1404.902	1612184.999	453.999
kin_afterCID_92	LT01B2_cell30	3435.959	2831.280	2046.611	6099.036	654.929	2626.762	2192.152	2117.391	1238.021	4425.518	1420.129	1612189.999	458.999
kin_afterCID_93	LT01B2_cell30	3378.203	2831.280	2014.469	6025.733	655.981	2572.346	2190.787	2089.209	1221.849	4394.149	1391.919	1612194.998	463.998
kin_afterCID_94	LT01B2_cell30	3442.476	2831.280	2050.899	6130.834	657.749	2620.596	2190.630	2114.949	1236.468	4436.054	1409.907	1612199.999	468.999
kin_afterCID_95	LT01B2_cell30	3455.128	2831.280	2056.543	6150.742	659.920	2627.714	2187.206	2116.151	1235.443	4435.117	1409.141	1612204.998	473.998
kin_afterCID_96	LT01B2_cell30	3435.727	2831.280	2046.329	6097.613	659.136	2619.827	2188.079	2101.553	1228.201	4390.881	1404.451	1612209.999	478.999
kin_afterCID_97	LT01B2_cell30	3395.200	2831.280	2023.096	6006.344	663.053	2588.210	2184.744	2118.902	1237.319	4411.704	1415.085	1612214.998	483.998
kin_afterCID_98	LT01B2_cell30	3446.352	2831.280	2051.836	6134.320	659.629	2620.950	2188.750	2116.047	1237.733	4423.309	1412.544	1612220.000	489.000
kin_afterCID_99	LT01B2_cell30	3443.378	2831.280	2050.346	6126.956	660.748	2617.648	2187.810	2111.037	1235.260	4410.686	1408.244	1612224.998	493.998
kin_afterCID_100	LT01B2_cell30	3461.558	2831.280	2060.029	6162.285	661.330	2629.694	2187.184	2106.681	1231.596	4392.618	1407.359	1612229.999	498.999
kin_afterCID_101	LT01B2_cell30	3428.280	2831.280	2041.347	6105.495	656.764	2610.795	2191.570	2102.933	1228.392	4403.337	1405.548	1612234.998	503.998
kin_afterCID_102	LT01B2_cell30	3438.391	2831.280	2045.369	6120.157	655.399	2621.227	2193.876	2096.853	1226.761	4379.381	1406.620	1612239.999	508.999
kin_afterCID_103	LT01B2_cell30	3417.298	2831.280	2033.875	6100.720	657.234	2596.559	2192.175	2089.591	1222.798	4369.428	1397.687	1612244.998	513.998
kin_afterCID_104	LT01B2_cell30	3448.119	2831.280	2050.012	6154.046	657.861	2619.045	2192.577	2104.549	1229.869	4399.978	1406.939	1612249.998	518.998
kin_afterCID_105	LT01B2_cell30	3456.563	2831.280	2053.988	6132.144	656.674	2638.850	2192.779	2087.295	1221.373	4321.118	1409.928	1612254.998	523.998
kin_afterCID_106	LT01B2_cell30	3451.611	2831.280	2051.563	6091.603	665.895	2629.325	2184.588	2119.475	1236.502	4373.229	1423.272	1612259.999	528.999
kin_afterCID_107	LT01B2_cell30	3479.954	2831.280	2068.794	6172.006	661.755	2648.271	2188.818	2110.681	1233.062	4376.676	1416.519	1612264.999	533.999
kin_afterCID_108	LT01B2_cell30	3466.423	2831.280	2060.696	6140.491	662.829	2637.813	2189.444	2112.670	1234.841	4370.087	1419.522	1612270.000	539.000
kin_afterCID_109	LT01B2_cell30	3430.582	2831.280	2040.189	6059.420	664.060	2614.628	2187.542	2099.560	1225.734	4334.708	1411.863	1612274.999	543.999
kin_afterCID_110	LT01B2_cell30	3409.748	2831.280	2029.169	6047.857	660.255	2597.006	2191.615	2096.636	1225.512	4338.389	1412.158	1612279.998	548.998
kin_afterCID_111	LT01B2_cell30	3454.792	2831.280	2054.871	6112.691	664.597	2628.888	2187.139	2118.876	1237.975	4368.996	1425.825	1612284.999	553.999
kin_afterCID_112	LT01B2_cell30	3425.964	2831.280	2036.393	6096.243	662.046	2600.287	2190.183	2114.228	1236.040	4380.774	1419.602	1612289.999	558.999
kin_afterCID_113	LT01B2_cell30	3449.634	2831.280	2051.314	6128.087	665.694	2613.591	2189.086	2120.117	1237.274	4400.016	1415.825	1612294.998	563.998
kin_afterCID_114	LT01B2_cell30	3442.294	2831.280	2047.183	6151.419	660.681	2606.272	2192.891	2092.075	1222.066	4357.909	1399.472	1612299.999	568.999
kin_afterCID_115	LT01B2_cell30	3424.441	2831.280	2037.920	6117.670	659.763	2594.759	2194.167	2085.322	1223.548	4335.378	1398.697	1612304.999	573.999
kin_afterCID_116	LT01B2_cell30	3435.046	2831.280	2043.119	6150.375	658.442	2600.503	2195.442	2088.506	1221.702	4359.071	1397.591	1612309.998	578.998
kin_afterCID_117	LT01B2_cell30	3431.236	2831.280	2043.188	6140.132	656.048	2602.961	2197.658	2086.507	1222.088	4349.685	1400.937	1612314.999	583.999
kin_afterCID_118	LT01B2_cell30	3479.401	2831.280	2067.160	6259.366	654.973	2630.653	2199.762	2082.172	1220.449	4356.806	1394.323	1612319.999	588.999
kin_afterCID_119	LT01B2_cell30	3480.691	2831.280	2069.718	6228.549	663.612	2627.604	2190.317	2114.428	1236.551	4406.034	1409.789	1612324.999	593.999
0	0	0.000	0.000	0.000	0.000	0.000	0.000	0.000	0.000	0.000	0.000	0.000	1612329.999	598.999
