# Supplementary material for: Mandipropamid as a chemical inducer of proximity for in vivo applications
Source: Nat Chem Biol. 2021 Dec 21;18(1):64–9. doi: 10.1038/s41589-021-00922-3 (PMC8709788; doi:10.1038/s41589-021-00922-3)
Supplement: Source Data Fig. 2 — Single-cell trajectories, luminescence intensities of luciferase assay and two-color RICS binding efficiencies. [file 41589_2021_922_MOESM21_ESM.zip › Figure_02/Figure_02bcd/Single-Cell Trajectories/GA3AM_5uM/exp02_GA3AM_LT01B3_cell27_intensities.csv]

name	cellID	ff_488nm_cell	area_cell	fullframe_488nm	ff_488nm_mito	area_mito	ff_488nm_cyto	area_cyto	ff_561nm_tf_cell	fullframe_561nm	ff_561nm_tf_mito	ff_561nm_tf_cyto	FrameTimeAbs	FrameTimeRel
t0_	LT01B3_cell27	5109.070	4526.378	4163.861	8215.850	638.389	4598.952	3887.988	856.925	754.645	2085.088	655.267	1611019.000	-18.000
tend_	LT01B3_cell27	4731.828	4526.378	3862.952	9701.459	614.173	3948.647	3920.843	806.018	714.582	1961.382	625.143	1611676.000	639.000
kin_afterCID_1	LT01B3_cell27	5478.276	4526.378	4458.518	8730.577	675.004	4907.304	3852.627	872.109	767.055	2110.580	655.092	1611045.150	4.150
kin_afterCID_2	LT01B3_cell27	5406.056	4526.378	4401.475	8711.995	669.208	4831.485	3858.423	866.187	762.236	2106.981	650.956	1611049.993	8.993
kin_afterCID_3	LT01B3_cell27	5367.532	4526.378	4371.017	8762.047	662.426	4784.581	3865.250	852.516	751.613	2063.401	644.953	1611054.994	13.994
kin_afterCID_4	LT01B3_cell27	5253.347	4526.378	4280.673	8798.941	661.755	4645.200	3866.010	853.041	751.825	2073.823	644.046	1611059.993	18.993
kin_afterCID_5	LT01B3_cell27	5170.535	4526.378	4213.863	8888.340	657.413	4537.471	3870.889	859.247	757.228	2092.089	649.851	1611064.994	23.994
kin_afterCID_6	LT01B3_cell27	5146.033	4526.378	4194.316	9051.076	656.115	4482.589	3872.277	844.340	744.741	2054.600	639.258	1611069.994	28.994
kin_afterCID_7	LT01B3_cell27	5191.370	4526.378	4231.884	9317.538	656.048	4490.901	3871.941	847.334	747.919	2055.641	642.574	1611074.993	33.993
kin_afterCID_8	LT01B3_cell27	5181.540	4526.378	4224.929	9401.801	657.525	4462.852	3870.912	849.467	748.918	2065.836	642.807	1611079.994	38.994
kin_afterCID_9	LT01B3_cell27	5125.194	4526.378	4180.385	9483.695	644.611	4400.207	3883.691	843.673	746.053	2046.273	644.042	1611084.992	43.992
kin_afterCID_10	LT01B3_cell27	5133.483	4526.378	4186.292	9551.520	648.125	4394.125	3880.043	843.729	745.591	2045.248	643.015	1611089.994	48.994
kin_afterCID_11	LT01B3_cell27	5036.673	4526.378	4108.516	9470.455	644.880	4299.449	3882.527	840.311	742.827	2039.953	641.033	1611094.994	53.994
kin_afterCID_12	LT01B3_cell27	5061.010	4526.378	4127.418	9500.776	649.826	4315.941	3877.939	844.353	745.323	2043.860	643.330	1611099.993	58.993
kin_afterCID_13	LT01B3_cell27	5019.354	4526.378	4094.736	9462.662	647.767	4276.418	3880.043	840.526	742.060	2034.728	641.126	1611104.993	63.993
kin_afterCID_14	LT01B3_cell27	5042.728	4526.378	4113.126	9530.609	649.401	4290.327	3877.962	837.112	738.907	2023.214	638.460	1611109.993	68.993
kin_afterCID_15	LT01B3_cell27	5035.825	4526.378	4107.756	9586.588	647.230	4275.734	3880.401	835.583	738.227	2023.624	637.401	1611114.993	73.993
kin_afterCID_16	LT01B3_cell27	5116.771	4526.378	4173.768	9780.845	649.065	4335.002	3878.879	833.705	736.956	2023.990	634.530	1611119.994	78.994
kin_afterCID_17	LT01B3_cell27	5048.769	4526.378	4119.130	9670.398	652.198	4269.910	3875.567	834.534	736.843	2025.091	634.172	1611124.994	83.994
kin_afterCID_18	LT01B3_cell27	5068.688	4526.378	4135.190	9765.880	649.333	4280.980	3878.700	843.684	744.828	2056.719	640.605	1611129.994	88.994
kin_afterCID_19	LT01B3_cell27	5055.679	4526.378	4123.452	9731.084	654.436	4264.176	3874.045	838.858	741.168	2035.007	636.776	1611134.994	93.994
kin_afterCID_20	LT01B3_cell27	5049.757	4526.378	4119.747	9734.742	651.818	4260.518	3876.440	834.023	736.425	2025.364	633.694	1611139.994	98.994
kin_afterCID_21	LT01B3_cell27	5022.232	4526.378	4097.262	9723.995	644.745	4240.099	3883.647	828.217	731.541	2014.853	631.218	1611144.994	103.994
kin_afterCID_22	LT01B3_cell27	5035.099	4526.378	4107.733	9752.592	642.955	4252.708	3885.616	835.996	739.208	2026.166	639.049	1611149.994	108.994
kin_afterCID_23	LT01B3_cell27	5024.578	4526.378	4099.520	9722.123	647.274	4239.589	3881.117	832.739	735.930	2012.995	635.878	1611154.993	113.993
kin_afterCID_24	LT01B3_cell27	4989.260	4526.378	4071.173	9640.075	646.603	4213.088	3881.655	831.847	736.042	1997.167	637.710	1611159.992	118.992
kin_afterCID_25	LT01B3_cell27	5029.050	4526.378	4102.686	9721.821	646.693	4245.889	3881.207	824.665	728.464	1988.963	630.656	1611164.995	123.995
kin_afterCID_26	LT01B3_cell27	5099.524	4526.378	4159.690	9910.113	644.880	4299.539	3882.796	827.465	731.424	1995.728	633.429	1611169.994	128.994
kin_afterCID_27	LT01B3_cell27	5051.861	4526.378	4120.653	9842.923	645.820	4253.562	3882.169	841.394	743.629	2032.631	643.211	1611174.993	133.993
kin_afterCID_28	LT01B3_cell27	5003.046	4526.378	4081.553	9737.870	645.394	4215.001	3882.102	837.028	739.305	2025.371	639.446	1611179.992	138.992
kin_afterCID_29	LT01B3_cell27	5012.694	4526.378	4088.856	9768.756	646.737	4219.177	3880.849	828.863	732.205	2008.211	632.309	1611184.994	143.994
kin_afterCID_30	LT01B3_cell27	4971.502	4526.378	4056.584	9707.786	645.999	4182.270	3881.677	825.702	729.434	2000.524	630.162	1611189.994	148.994
kin_afterCID_31	LT01B3_cell27	5077.315	4526.378	4141.878	9868.713	647.431	4277.033	3879.931	823.420	727.640	1980.909	630.261	1611194.994	153.994
kin_afterCID_32	LT01B3_cell27	5012.309	4526.378	4088.547	9793.178	644.298	4218.020	3883.557	835.768	739.098	2012.986	640.460	1611199.993	158.993
kin_afterCID_33	LT01B3_cell27	4998.141	4526.378	4077.652	9790.642	642.843	4204.040	3885.101	830.327	733.920	2003.633	636.183	1611204.993	163.993
kin_afterCID_34	LT01B3_cell27	4973.487	4526.378	4057.316	9698.827	640.583	4193.157	3887.899	824.983	729.483	1980.916	634.477	1611209.992	168.992
kin_afterCID_35	LT01B3_cell27	4955.523	4526.378	4042.783	9686.769	640.247	4175.222	3887.384	822.026	726.644	1976.779	631.802	1611214.993	173.993
kin_afterCID_36	LT01B3_cell27	5029.902	4526.378	4101.809	9831.769	644.432	4232.406	3882.572	836.057	738.803	2007.621	641.581	1611219.993	178.993
kin_afterCID_37	LT01B3_cell27	5004.045	4526.378	4081.607	9779.725	645.663	4208.668	3882.013	831.513	734.447	1997.258	637.588	1611224.993	183.993
kin_afterCID_38	LT01B3_cell27	5023.697	4526.378	4097.607	9848.051	640.985	4227.088	3886.556	834.476	737.763	2004.744	641.440	1611229.993	188.993
kin_afterCID_39	LT01B3_cell27	5018.975	4526.378	4092.924	9857.353	646.379	4212.176	3881.207	831.181	734.002	2005.244	635.619	1611234.993	193.993
kin_afterCID_40	LT01B3_cell27	4968.469	4526.378	4052.979	9816.938	640.829	4167.577	3887.518	828.667	732.105	2002.990	635.058	1611239.993	198.993
kin_afterCID_41	LT01B3_cell27	4925.862	4526.378	4018.157	9712.605	639.978	4136.628	3888.145	820.689	725.118	1986.854	628.736	1611244.993	203.993
kin_afterCID_42	LT01B3_cell27	4937.534	4526.378	4027.497	9786.297	637.539	4141.845	3890.226	829.761	733.341	2008.700	636.544	1611249.994	208.994
kin_afterCID_43	LT01B3_cell27	4936.630	4526.378	4027.390	9722.437	642.709	4143.458	3885.773	822.790	727.789	1979.554	631.467	1611254.994	213.994
kin_afterCID_44	LT01B3_cell27	4932.955	4526.378	4023.950	9770.304	634.764	4142.794	3893.718	823.310	728.826	1982.900	634.293	1611259.994	218.994
kin_afterCID_45	LT01B3_cell27	5028.187	4526.378	4101.277	9911.668	643.313	4217.790	3885.482	830.246	733.398	2007.697	635.294	1611264.994	223.994
kin_afterCID_46	LT01B3_cell27	4982.827	4526.378	4064.293	9846.642	640.583	4179.677	3888.212	832.872	736.374	2009.612	638.988	1611269.994	228.994
kin_afterCID_47	LT01B3_cell27	4971.066	4526.378	4055.310	9846.619	640.090	4166.239	3889.197	830.157	733.674	2012.171	635.583	1611274.994	233.994
kin_afterCID_48	LT01B3_cell27	4948.231	4526.378	4036.346	9864.879	630.444	4150.716	3898.843	827.387	731.952	2003.606	637.149	1611279.994	238.994
kin_afterCID_49	LT01B3_cell27	4906.344	4526.378	4003.448	9776.459	627.602	4121.526	3900.343	820.321	725.679	1992.039	631.772	1611284.994	243.994
kin_afterCID_50	LT01B3_cell27	4969.976	4526.378	4053.890	9867.469	637.181	4166.646	3890.853	826.177	729.973	2005.844	632.973	1611289.993	248.993
kin_afterCID_51	LT01B3_cell27	5012.521	4526.378	4088.772	9939.347	636.263	4205.853	3891.592	829.973	733.304	2011.050	636.860	1611294.994	253.994
kin_afterCID_52	LT01B3_cell27	4930.343	4526.378	4021.445	9828.146	629.437	4138.764	3897.702	826.482	731.458	1992.503	638.156	1611299.993	258.993
kin_afterCID_53	LT01B3_cell27	5006.429	4526.378	4082.829	9968.124	628.519	4206.068	3898.306	830.837	734.257	2016.637	639.632	1611304.994	263.994
kin_afterCID_54	LT01B3_cell27	5022.495	4526.378	4095.687	10003.207	633.354	4211.626	3893.919	829.187	733.286	2007.436	637.524	1611309.994	268.994
kin_afterCID_55	LT01B3_cell27	4961.259	4526.378	4045.940	9912.869	628.273	4162.459	3899.224	826.928	731.550	2007.928	636.609	1611314.994	273.994
kin_afterCID_56	LT01B3_cell27	4953.184	4526.378	4039.876	9894.200	625.587	4160.188	3901.730	820.763	726.078	1998.699	631.875	1611319.993	278.993
kin_afterCID_57	LT01B3_cell27	4986.363	4526.378	4066.292	10010.435	620.462	4187.692	3906.855	828.659	732.199	2033.258	637.317	1611324.993	283.993
kin_afterCID_58	LT01B3_cell27	4948.638	4526.378	4036.645	9922.336	624.692	4151.158	3903.521	826.816	730.921	2017.309	636.257	1611329.993	288.993
kin_afterCID_59	LT01B3_cell27	5024.075	4526.378	4097.936	10047.742	626.841	4215.316	3901.417	830.357	733.802	2028.320	637.854	1611334.994	293.994
kin_afterCID_60	LT01B3_cell27	5005.488	4526.378	4083.007	10028.040	626.259	4197.874	3901.954	823.567	727.293	2017.769	631.881	1611339.993	298.993
kin_afterCID_61	LT01B3_cell27	4994.650	4526.378	4073.154	10024.836	626.057	4186.480	3901.618	824.932	729.895	2005.724	635.451	1611344.993	303.993
kin_afterCID_62	LT01B3_cell27	4954.748	4526.378	4042.554	9899.881	632.481	4151.095	3894.568	823.332	728.035	1999.089	632.365	1611349.994	308.994
kin_afterCID_63	LT01B3_cell27	4961.807	4526.378	4047.228	9922.301	632.816	4155.469	3893.740	820.891	725.590	1991.882	630.573	1611354.993	313.993
kin_afterCID_64	LT01B3_cell27	5022.710	4526.378	4096.264	10065.008	636.084	4198.084	3890.562	819.723	725.569	1978.848	630.202	1611359.993	318.993
kin_afterCID_65	LT01B3_cell27	4989.727	4526.378	4069.432	9962.315	641.724	4167.457	3886.131	822.139	727.129	1984.309	630.203	1611364.993	323.993
kin_afterCID_66	LT01B3_cell27	5029.646	4526.378	4101.441	10101.891	640.583	4192.275	3888.123	829.029	733.168	2011.557	634.223	1611369.993	328.993
kin_afterCID_67	LT01B3_cell27	5011.762	4526.378	4087.924	10063.642	636.084	4185.174	3891.278	813.972	720.304	1968.501	625.224	1611374.994	333.994
kin_afterCID_68	LT01B3_cell27	5036.586	4526.378	4108.118	10089.069	640.963	4202.183	3886.936	826.030	730.764	1997.724	632.785	1611379.994	338.994
kin_afterCID_69	LT01B3_cell27	5004.835	4526.378	4081.935	9985.240	641.433	4181.845	3886.108	827.135	731.475	1997.208	633.969	1611384.993	343.993
kin_afterCID_70	LT01B3_cell27	4937.220	4526.378	4026.905	9899.178	634.294	4127.876	3893.248	829.568	733.922	2008.805	637.430	1611389.994	348.994
kin_afterCID_71	LT01B3_cell27	4992.311	4526.378	4071.911	10050.168	635.704	4165.199	3891.927	816.623	721.788	1989.050	625.106	1611394.994	353.994
kin_afterCID_72	LT01B3_cell27	4968.423	4526.378	4052.513	9999.673	633.600	4148.721	3894.165	818.035	723.468	1986.569	627.893	1611399.994	358.994
kin_afterCID_73	LT01B3_cell27	4943.281	4526.378	4031.742	9961.591	634.383	4124.546	3893.203	820.768	727.162	1982.114	631.510	1611404.994	363.994
kin_afterCID_74	LT01B3_cell27	4937.411	4526.378	4026.860	10016.176	627.266	4119.975	3899.738	816.755	723.654	1984.073	628.977	1611409.995	368.995
kin_afterCID_75	LT01B3_cell27	4960.441	4526.378	4045.014	9977.156	638.546	4135.726	3889.040	819.885	725.312	1985.841	628.416	1611414.993	373.993
kin_afterCID_76	LT01B3_cell27	4981.109	4526.378	4061.298	9961.139	643.805	4154.552	3883.915	823.415	728.100	1988.096	630.343	1611419.993	378.993
kin_afterCID_77	LT01B3_cell27	4925.470	4526.378	4017.640	9895.206	635.166	4113.590	3892.420	817.894	724.211	1971.999	629.541	1611424.994	383.994
kin_afterCID_78	LT01B3_cell27	4996.217	4526.378	4074.302	10058.763	639.419	4162.474	3888.660	828.436	732.778	2010.096	634.118	1611429.994	388.994
kin_afterCID_79	LT01B3_cell27	4948.988	4526.378	4036.451	10000.490	633.443	4126.229	3894.367	824.869	729.792	2008.071	632.399	1611434.994	393.994
kin_afterCID_80	LT01B3_cell27	4952.518	4526.378	4039.215	10011.338	634.450	4127.018	3893.449	816.362	722.047	1985.581	625.837	1611439.994	398.994
kin_afterCID_81	LT01B3_cell27	4996.695	4526.378	4074.981	10132.420	629.482	4166.175	3898.686	820.328	725.530	2004.579	629.133	1611444.994	403.994
kin_afterCID_82	LT01B3_cell27	4933.801	4526.378	4024.431	9989.255	630.601	4114.492	3897.791	814.240	720.481	1983.493	625.082	1611449.992	408.992
kin_afterCID_83	LT01B3_cell27	5003.111	4526.378	4079.739	10081.467	634.629	4173.811	3894.076	826.827	731.428	2007.874	634.348	1611454.994	413.994
kin_afterCID_84	LT01B3_cell27	4973.003	4526.378	4055.527	10055.963	631.205	4148.325	3897.097	820.532	725.579	1998.264	629.760	1611459.993	418.993
kin_afterCID_85	LT01B3_cell27	4984.314	4526.378	4064.210	10081.956	632.928	4154.764	3894.971	821.707	726.619	2004.364	629.500	1611464.993	423.993
kin_afterCID_86	LT01B3_cell27	4979.334	4526.378	4059.963	10080.894	633.891	4147.247	3894.635	821.144	726.535	1998.561	629.455	1611469.993	428.993
kin_afterCID_87	LT01B3_cell27	4974.731	4526.378	4057.073	10114.034	633.309	4137.806	3894.546	822.423	727.678	2005.445	630.008	1611474.993	433.993
kin_afterCID_88	LT01B3_cell27	4914.435	4526.378	4008.050	9975.541	631.406	4093.363	3896.045	814.646	721.309	1978.445	626.000	1611479.993	438.993
kin_afterCID_89	LT01B3_cell27	5006.702	4526.378	4082.603	10172.251	627.960	4173.171	3901.104	816.440	723.478	1978.636	629.309	1611484.993	443.993
kin_afterCID_90	LT01B3_cell27	4965.743	4526.378	4049.591	10106.265	628.833	4134.826	3900.365	812.927	719.096	1986.018	623.801	1611489.993	448.993
kin_afterCID_91	LT01B3_cell27	5001.563	4526.378	4078.280	10149.773	631.004	4166.454	3897.702	820.656	726.267	1993.234	630.832	1611494.993	453.993
kin_afterCID_92	LT01B3_cell27	4992.071	4526.378	4070.881	10032.696	635.189	4168.084	3893.427	819.576	725.326	1973.741	631.269	1611499.995	458.995
kin_afterCID_93	LT01B3_cell27	4984.674	4526.378	4064.104	10010.558	640.650	4154.389	3888.503	818.505	723.997	1973.410	628.164	1611504.993	463.993
kin_afterCID_94	LT01B3_cell27	4943.661	4526.378	4032.342	9995.852	636.330	4116.366	3891.569	818.303	724.169	1981.242	628.110	1611509.993	468.993
kin_afterCID_95	LT01B3_cell27	4936.047	4526.378	4025.423	10063.043	627.132	4109.756	3902.424	815.874	722.504	1983.281	628.234	1611514.994	473.994
kin_afterCID_96	LT01B3_cell27	4947.237	4526.378	4034.920	9964.257	642.843	4114.553	3888.548	825.786	730.551	1995.950	632.390	1611519.995	478.995
kin_afterCID_97	LT01B3_cell27	5008.248	4526.378	4084.178	10136.417	639.486	4162.267	3892.711	822.084	727.282	1999.358	628.839	1611524.994	483.994
kin_afterCID_98	LT01B3_cell27	5044.615	4526.378	4113.445	10211.185	637.830	4194.699	3895.217	807.185	714.294	1962.173	618.232	1611529.993	488.993
kin_afterCID_99	LT01B3_cell27	5004.857	4526.378	4081.625	10116.427	636.823	4166.029	3894.479	821.532	727.528	1988.338	630.854	1611534.993	493.993
kin_afterCID_100	LT01B3_cell27	4972.966	4526.378	4056.031	10094.901	639.195	4128.678	3891.972	818.670	724.575	1985.488	627.119	1611539.994	498.994
kin_afterCID_101	LT01B3_cell27	4988.096	4526.378	4068.069	10165.883	628.945	4150.087	3902.849	815.884	722.263	1990.595	626.640	1611544.993	503.993
kin_afterCID_102	LT01B3_cell27	4948.741	4526.378	4035.545	10062.521	631.854	4117.320	3899.134	813.846	720.568	1974.145	625.932	1611549.993	508.993
kin_afterCID_103	LT01B3_cell27	4979.700	4526.378	4060.936	10086.275	639.531	4137.162	3893.069	818.021	723.432	1987.082	626.143	1611554.993	513.993
kin_afterCID_104	LT01B3_cell27	4953.706	4526.378	4039.822	10048.627	632.951	4122.877	3900.947	817.822	724.559	1979.782	629.453	1611559.993	518.993
kin_afterCID_105	LT01B3_cell27	4938.900	4526.378	4028.898	10020.562	630.713	4113.408	3903.991	818.257	725.773	1976.710	631.276	1611564.993	523.993
kin_afterCID_106	LT01B3_cell27	5029.732	4526.378	4101.039	10199.318	631.429	4188.447	3903.677	815.017	722.109	1973.701	627.679	1611569.994	528.994
kin_afterCID_107	LT01B3_cell27	5014.410	4526.378	4090.492	10149.976	634.741	4173.483	3900.678	819.415	725.134	1990.347	628.975	1611574.994	533.994
kin_afterCID_108	LT01B3_cell27	5003.079	4526.378	4079.731	10134.580	636.375	4160.187	3899.358	816.667	723.079	1978.361	627.190	1611579.994	538.994
kin_afterCID_109	LT01B3_cell27	4991.018	4526.378	4069.107	10112.201	636.330	4150.093	3899.224	815.475	722.110	1974.538	626.474	1611584.994	543.994
kin_afterCID_110	LT01B3_cell27	4958.310	4526.378	4043.707	10094.834	628.497	4126.264	3907.818	810.743	717.741	1975.444	623.488	1611589.994	548.994
kin_afterCID_111	LT01B3_cell27	4934.316	4526.378	4024.326	10110.770	624.558	4102.435	3911.264	811.352	718.794	1980.887	624.760	1611594.993	553.993
kin_afterCID_112	LT01B3_cell27	5014.855	4526.378	4088.908	10287.196	628.228	4161.903	3907.325	820.218	725.946	2008.876	629.251	1611599.992	558.992
kin_afterCID_113	LT01B3_cell27	4964.663	4526.378	4048.528	10204.560	625.789	4120.418	3910.257	816.945	724.016	1996.880	628.258	1611604.994	563.994
kin_afterCID_114	LT01B3_cell27	4924.648	4526.378	4016.089	10108.693	624.155	4092.356	3911.399	810.627	718.159	1984.025	623.534	1611609.994	568.994
kin_afterCID_115	LT01B3_cell27	4990.352	4526.378	4069.416	10215.325	627.691	4145.505	3908.713	818.872	725.373	2000.115	629.381	1611614.994	573.994
kin_afterCID_116	LT01B3_cell27	5036.222	4526.378	4105.767	10277.570	626.304	4191.088	3909.295	805.564	713.452	1963.887	620.096	1611619.994	578.994
kin_afterCID_117	LT01B3_cell27	5025.466	4526.378	4097.657	10273.525	630.556	4172.443	3905.669	816.220	722.608	1992.469	626.456	1611624.994	583.994
kin_afterCID_118	LT01B3_cell27	5017.540	4526.378	4091.357	10209.547	634.226	4168.173	3901.193	818.073	724.730	1986.257	628.324	1611629.993	588.993
kin_afterCID_119	LT01B3_cell27	4959.798	4526.378	4045.632	10175.293	625.789	4119.712	3909.720	811.108	719.170	1977.832	624.484	1611634.994	593.994
kin_afterCID_120	LT01B3_cell27	4940.289	4526.378	4029.783	10081.829	626.438	4111.426	3908.310	806.192	714.043	1966.057	620.435	1611639.993	598.993
