# Supplementary material for: Mandipropamid as a chemical inducer of proximity for in vivo applications
Source: Nat Chem Biol. 2021 Dec 21;18(1):64–9. doi: 10.1038/s41589-021-00922-3 (PMC8709788; doi:10.1038/s41589-021-00922-3)
Supplement: Source Data Fig. 2 — Single-cell trajectories, luminescence intensities of luciferase assay and two-color RICS binding efficiencies. [file 41589_2021_922_MOESM21_ESM.zip › Figure_02/Figure_02bcd/Single-Cell Trajectories/GA3AM_5uM/exp02_GA3AM_LT01B4_cell24_intensities.csv]

name	cellID	ff_488nm_cell	area_cell	fullframe_488nm	ff_488nm_mito	area_mito	ff_488nm_cyto	area_cyto	ff_561nm_tf_cell	fullframe_561nm	ff_561nm_tf_mito	ff_561nm_tf_cyto	FrameTimeAbs	FrameTimeRel
t0_	LT01B4_cell24	8082.257	2324.624	3697.643	12669.587	488.125	6858.986	1837.797	2257.433	1124.365	5315.981	1443.956	1610334.000	-10.000
tend_	LT01B4_cell24	7217.608	2324.624	3325.528	13370.531	482.641	5587.855	1851.069	2080.903	1053.204	4936.887	1330.138	1610994.000	650.000
kin_afterCID_1	LT01B4_cell24	8711.060	2324.624	3940.115	13714.037	497.860	7343.353	1828.017	2305.858	1143.673	5452.569	1447.736	1610352.100	4.100
kin_afterCID_2	LT01B4_cell24	8523.180	2324.624	3863.984	13429.902	497.390	7179.519	1829.696	2305.406	1142.637	5477.580	1440.885	1610356.998	8.998
kin_afterCID_3	LT01B4_cell24	8440.059	2324.624	3833.702	13388.649	493.407	7099.223	1833.545	2291.454	1139.967	5433.335	1443.933	1610361.998	13.998
kin_afterCID_4	LT01B4_cell24	8392.126	2324.624	3815.197	13509.266	487.968	7025.290	1839.028	2269.309	1132.702	5404.959	1435.266	1610366.997	18.997
kin_afterCID_5	LT01B4_cell24	8325.117	2324.624	3787.979	13567.897	485.842	6930.217	1841.960	2251.824	1123.550	5367.414	1427.350	1610371.997	23.997
kin_afterCID_6	LT01B4_cell24	8117.051	2324.624	3701.075	13376.475	487.073	6713.448	1840.774	2250.015	1125.570	5339.639	1429.755	1610376.997	28.997
kin_afterCID_7	LT01B4_cell24	8195.573	2324.624	3736.578	13632.381	489.289	6738.902	1837.842	2266.165	1128.523	5374.226	1436.571	1610381.998	33.998
kin_afterCID_8	LT01B4_cell24	8104.447	2324.624	3697.217	13619.535	484.947	6644.712	1841.736	2248.839	1122.270	5330.497	1435.649	1610386.998	38.998
kin_afterCID_9	LT01B4_cell24	8037.541	2324.624	3666.149	13593.253	489.490	6548.410	1837.730	2240.521	1115.738	5302.256	1422.802	1610391.998	43.998
kin_afterCID_10	LT01B4_cell24	7980.614	2324.624	3644.078	13602.670	489.647	6475.979	1836.544	2234.289	1115.564	5286.697	1419.149	1610396.998	48.998
kin_afterCID_11	LT01B4_cell24	8019.841	2324.624	3661.544	13752.055	492.086	6473.505	1835.045	2245.925	1122.938	5311.805	1421.659	1610401.997	53.997
kin_afterCID_12	LT01B4_cell24	8017.680	2324.624	3659.924	13814.277	491.191	6454.853	1837.059	2237.942	1117.150	5303.739	1415.228	1610406.997	58.997
kin_afterCID_13	LT01B4_cell24	7998.576	2324.624	3651.366	13864.039	483.649	6449.242	1844.019	2230.095	1114.885	5302.429	1421.741	1610411.997	63.997
kin_afterCID_14	LT01B4_cell24	8060.874	2324.624	3679.492	14044.407	485.081	6475.250	1842.363	2225.496	1112.298	5293.988	1415.253	1610416.998	68.998
kin_afterCID_15	LT01B4_cell24	8009.804	2324.624	3657.312	13964.543	486.603	6424.200	1841.378	2241.240	1120.070	5317.047	1425.659	1610421.998	73.998
kin_afterCID_16	LT01B4_cell24	7973.302	2324.624	3642.893	13968.009	484.342	6386.610	1843.639	2234.041	1114.549	5327.361	1418.675	1610426.997	78.997
kin_afterCID_17	LT01B4_cell24	7904.360	2324.624	3611.540	13905.678	484.365	6318.240	1842.721	2237.314	1116.878	5334.069	1421.290	1610431.997	83.997
kin_afterCID_18	LT01B4_cell24	7931.004	2324.624	3621.677	13985.845	486.715	6318.314	1841.356	2235.935	1118.094	5328.147	1415.771	1610436.998	88.998
kin_afterCID_19	LT01B4_cell24	7941.310	2324.624	3629.565	14069.665	487.297	6311.111	1839.163	2233.870	1113.563	5345.065	1408.013	1610441.997	93.997
kin_afterCID_20	LT01B4_cell24	7857.306	2324.624	3591.366	13949.706	486.939	6235.034	1840.729	2225.131	1113.458	5318.815	1404.259	1610446.997	98.997
kin_afterCID_21	LT01B4_cell24	7889.825	2324.624	3607.540	14074.441	484.454	6253.309	1843.348	2212.596	1106.618	5302.991	1397.853	1610451.997	103.997
kin_afterCID_22	LT01B4_cell24	7860.130	2324.624	3593.924	14041.893	489.557	6204.467	1837.529	2210.501	1106.524	5292.632	1387.367	1610456.997	108.997
kin_afterCID_23	LT01B4_cell24	8023.269	2324.624	3665.845	14370.912	484.298	6345.995	1842.923	2205.733	1103.233	5278.502	1396.163	1610461.996	113.996
kin_afterCID_24	LT01B4_cell24	8019.712	2324.624	3664.365	14362.325	483.895	6343.773	1843.952	2199.833	1100.587	5260.182	1394.145	1610466.997	118.997
kin_afterCID_25	LT01B4_cell24	7849.732	2324.624	3589.735	14017.349	488.080	6202.648	1839.633	2203.830	1103.780	5237.546	1396.475	1610471.997	123.997
kin_afterCID_26	LT01B4_cell24	7841.133	2324.624	3584.475	14003.331	488.595	6194.469	1838.670	2187.598	1096.317	5188.983	1387.967	1610476.997	128.997
kin_afterCID_27	LT01B4_cell24	7980.965	2324.624	3648.528	14210.362	493.474	6293.726	1834.328	2232.591	1115.373	5284.124	1409.063	1610481.997	133.997
kin_afterCID_28	LT01B4_cell24	7879.927	2324.624	3604.054	14050.120	491.594	6217.752	1835.850	2220.903	1109.199	5274.776	1400.925	1610486.997	138.997
kin_afterCID_29	LT01B4_cell24	7832.502	2324.624	3581.335	14006.610	492.176	6165.014	1836.029	2206.314	1104.203	5241.089	1389.982	1610491.998	143.998
kin_afterCID_30	LT01B4_cell24	7809.808	2324.624	3570.361	13926.704	493.362	6152.933	1834.754	2198.351	1099.656	5214.493	1384.618	1610496.998	148.998
kin_afterCID_31	LT01B4_cell24	7781.435	2324.624	3561.949	13950.803	489.781	6127.608	1837.574	2192.233	1099.523	5220.173	1383.021	1610501.997	153.997
kin_afterCID_32	LT01B4_cell24	7891.148	2324.624	3606.809	14130.755	490.878	6210.907	1837.551	2221.708	1112.466	5273.784	1403.368	1610506.998	158.998
kin_afterCID_33	LT01B4_cell24	7889.366	2324.624	3608.464	14194.889	491.191	6190.518	1837.059	2215.436	1109.653	5268.379	1396.230	1610511.998	163.998
kin_afterCID_34	LT01B4_cell24	7864.021	2324.624	3595.803	14162.756	490.229	6171.376	1838.021	2206.725	1103.061	5246.746	1392.998	1610516.998	168.998
kin_afterCID_35	LT01B4_cell24	7828.020	2324.624	3580.981	14132.354	488.662	6142.077	1839.051	2190.729	1097.793	5222.965	1382.601	1610521.998	173.998
kin_afterCID_36	LT01B4_cell24	7796.204	2324.624	3566.878	14080.001	487.498	6119.949	1840.573	2184.070	1095.793	5201.461	1382.182	1610526.998	178.998
kin_afterCID_37	LT01B4_cell24	7794.450	2324.624	3563.891	14121.429	486.625	6110.454	1841.490	2186.555	1097.709	5219.673	1382.331	1610531.997	183.997
kin_afterCID_38	LT01B4_cell24	7905.110	2324.624	3613.268	14303.656	490.251	6182.731	1839.118	2170.680	1090.418	5173.192	1366.659	1610536.997	188.997
kin_afterCID_39	LT01B4_cell24	7907.691	2324.624	3616.154	14256.917	492.109	6194.741	1835.604	2165.029	1085.640	5136.698	1365.983	1610541.997	193.997
kin_afterCID_40	LT01B4_cell24	7796.792	2324.624	3565.846	14061.475	491.862	6106.866	1836.208	2206.612	1105.157	5234.245	1392.908	1610546.998	198.998
kin_afterCID_41	LT01B4_cell24	7797.821	2324.624	3568.258	14078.038	487.431	6122.214	1840.908	2185.501	1093.411	5194.143	1386.022	1610551.998	203.998
kin_afterCID_42	LT01B4_cell24	7777.461	2324.624	3555.824	14027.601	488.304	6107.358	1839.588	2189.443	1095.670	5196.538	1388.747	1610556.997	208.997
kin_afterCID_43	LT01B4_cell24	7734.764	2324.624	3540.901	13926.687	491.348	6066.079	1836.947	2171.039	1089.493	5121.046	1379.164	1610561.998	213.998
kin_afterCID_44	LT01B4_cell24	7739.133	2324.624	3543.112	13941.388	490.408	6071.071	1838.111	2166.603	1089.713	5109.868	1378.409	1610566.997	218.997
kin_afterCID_45	LT01B4_cell24	7863.822	2324.624	3596.680	14185.867	490.564	6162.317	1838.178	2197.219	1101.529	5192.661	1394.692	1610571.997	223.997
kin_afterCID_46	LT01B4_cell24	7831.118	2324.624	3583.871	14109.779	489.535	6146.452	1838.984	2180.894	1090.993	5154.797	1386.339	1610576.998	228.998
kin_afterCID_47	LT01B4_cell24	7810.005	2324.624	3570.125	14102.075	487.923	6127.545	1841.087	2181.538	1096.681	5148.223	1392.024	1610581.998	233.998
kin_afterCID_48	LT01B4_cell24	7792.353	2324.624	3565.375	14076.174	486.961	6114.783	1842.632	2171.354	1088.962	5136.322	1384.064	1610586.998	238.998
kin_afterCID_49	LT01B4_cell24	7719.886	2324.624	3535.516	13970.632	484.723	6064.937	1843.258	2172.596	1091.202	5141.448	1389.433	1610591.997	243.997
kin_afterCID_50	LT01B4_cell24	7724.068	2324.624	3533.829	14039.745	481.164	6065.225	1847.712	2158.261	1083.461	5133.849	1380.268	1610596.997	248.997
kin_afterCID_51	LT01B4_cell24	7785.039	2324.624	3560.306	14129.953	484.275	6105.740	1844.243	2193.628	1099.218	5204.826	1399.970	1610601.997	253.997
kin_afterCID_52	LT01B4_cell24	7758.481	2324.624	3552.113	14080.767	482.552	6093.119	1845.787	2170.764	1089.008	5162.038	1385.995	1610606.997	258.997
kin_afterCID_53	LT01B4_cell24	7836.617	2324.624	3586.134	14213.115	486.827	6138.944	1841.334	2154.652	1080.251	5109.200	1370.946	1610611.998	263.998
kin_afterCID_54	LT01B4_cell24	7864.398	2324.624	3595.856	14233.648	489.199	6153.308	1840.841	2178.856	1094.114	5154.601	1383.988	1610616.998	268.998
kin_afterCID_55	LT01B4_cell24	7748.333	2324.624	3544.340	13977.614	488.058	6081.067	1841.401	2174.439	1093.661	5122.672	1389.456	1610621.998	273.998
kin_afterCID_56	LT01B4_cell24	7813.895	2324.624	3576.204	14110.551	488.147	6127.181	1841.714	2175.021	1091.460	5125.636	1389.060	1610626.997	278.997
kin_afterCID_57	LT01B4_cell24	7731.588	2324.624	3535.103	14075.028	483.940	6053.083	1845.071	2171.757	1090.390	5157.683	1385.346	1610631.997	283.997
kin_afterCID_58	LT01B4_cell24	7683.173	2324.624	3517.569	13932.257	483.537	6029.455	1846.190	2156.795	1083.552	5101.306	1381.777	1610636.997	288.997
kin_afterCID_59	LT01B4_cell24	7857.730	2324.624	3591.492	14292.995	481.925	6166.477	1846.011	2148.868	1079.942	5088.799	1378.950	1610641.997	293.997
kin_afterCID_60	LT01B4_cell24	7821.362	2324.624	3577.724	14201.113	486.110	6122.649	1843.303	2146.595	1077.368	5076.012	1370.546	1610646.998	298.998
kin_afterCID_61	LT01B4_cell24	7797.856	2324.624	3567.049	14171.868	488.528	6093.080	1839.677	2173.307	1088.361	5135.276	1384.148	1610651.998	303.998
kin_afterCID_62	LT01B4_cell24	7716.979	2324.624	3531.165	14090.946	483.760	6031.799	1845.116	2147.361	1078.868	5098.602	1370.545	1610656.997	308.997
kin_afterCID_63	LT01B4_cell24	7830.017	2324.624	3582.035	14280.045	485.394	6115.304	1844.243	2157.954	1081.433	5130.865	1371.798	1610661.997	313.997
kin_afterCID_64	LT01B4_cell24	7708.298	2324.624	3528.928	14032.560	484.163	6031.851	1845.698	2148.739	1081.841	5087.537	1373.959	1610666.997	318.997
kin_afterCID_65	LT01B4_cell24	7861.273	2324.624	3594.428	14291.575	487.990	6138.724	1842.274	2180.942	1092.889	5163.946	1386.538	1610671.997	323.997
kin_afterCID_66	LT01B4_cell24	7843.675	2324.624	3586.903	14283.286	487.834	6121.553	1841.580	2173.347	1088.214	5153.215	1380.350	1610676.997	328.997
kin_afterCID_67	LT01B4_cell24	7808.086	2324.624	3569.237	14175.779	491.616	6087.139	1838.335	2169.268	1087.329	5113.835	1377.766	1610681.997	333.997
kin_afterCID_68	LT01B4_cell24	7738.131	2324.624	3539.816	14116.299	486.513	6038.947	1842.632	2147.706	1076.876	5092.780	1366.767	1610686.998	338.998
kin_afterCID_69	LT01B4_cell24	7730.396	2324.624	3535.426	14075.480	490.340	6021.692	1839.431	2146.581	1079.677	5063.522	1365.223	1610691.997	343.997
kin_afterCID_70	LT01B4_cell24	7725.047	2324.624	3536.489	14049.045	492.265	6013.036	1837.730	2164.383	1085.107	5113.349	1370.340	1610696.998	348.998
kin_afterCID_71	LT01B4_cell24	7666.444	2324.624	3508.595	13979.217	492.690	5957.958	1836.365	2143.284	1078.358	5060.737	1357.212	1610701.997	353.997
kin_afterCID_72	LT01B4_cell24	7621.430	2324.624	3490.559	13884.497	490.587	5933.469	1839.319	2137.304	1076.529	5047.981	1357.006	1610706.998	358.998
kin_afterCID_73	LT01B4_cell24	7727.083	2324.624	3535.359	14095.223	488.371	6022.947	1840.550	2128.455	1069.524	5045.745	1351.210	1610711.997	363.997
kin_afterCID_74	LT01B4_cell24	7676.124	2324.624	3516.810	14016.256	489.289	5973.581	1840.438	2137.602	1074.600	5069.773	1354.285	1610716.997	368.997
kin_afterCID_75	LT01B4_cell24	7634.876	2324.624	3495.018	13891.128	488.953	5954.656	1841.401	2133.909	1076.364	5050.138	1355.339	1610721.997	373.997
kin_afterCID_76	LT01B4_cell24	7787.636	2324.624	3565.106	14167.457	490.699	6067.860	1839.163	2139.793	1074.908	5065.972	1355.180	1610726.997	378.997
kin_afterCID_77	LT01B4_cell24	7777.340	2324.624	3559.130	14147.755	489.042	6068.431	1840.416	2152.395	1083.249	5088.702	1368.549	1610731.998	383.998
kin_afterCID_78	LT01B4_cell24	7709.036	2324.624	3529.162	14019.007	490.967	6005.012	1839.700	2153.775	1080.984	5082.645	1367.613	1610736.998	388.998
kin_afterCID_79	LT01B4_cell24	7755.971	2324.624	3550.635	14085.805	492.690	6038.200	1838.290	2152.125	1081.945	5066.040	1366.440	1610741.998	393.998
kin_afterCID_80	LT01B4_cell24	7756.662	2324.624	3551.718	14081.491	492.086	6043.148	1838.849	2147.746	1078.803	5060.413	1363.671	1610746.997	398.997
kin_afterCID_81	LT01B4_cell24	7714.102	2324.624	3532.107	13964.434	495.488	6003.039	1836.790	2135.679	1075.276	5003.443	1356.465	1610751.998	403.998
kin_afterCID_82	LT01B4_cell24	7694.646	2324.624	3523.686	13953.286	496.585	5976.201	1835.873	2130.530	1074.758	4996.096	1349.737	1610756.997	408.997
kin_afterCID_83	LT01B4_cell24	7725.469	2324.624	3538.609	14033.676	491.929	6015.802	1839.722	2163.731	1088.323	5082.715	1377.983	1610762.045	414.045
kin_afterCID_84	LT01B4_cell24	7658.611	2324.624	3506.537	13879.396	493.518	5964.511	1838.849	2122.327	1067.497	4968.189	1352.983	1610766.998	418.998
kin_afterCID_85	LT01B4_cell24	7780.663	2324.624	3562.848	14103.473	493.407	6058.359	1839.230	2127.647	1073.626	4968.929	1359.742	1610771.997	423.997
kin_afterCID_86	LT01B4_cell24	7778.639	2324.624	3558.603	14104.949	496.831	6040.884	1835.403	2120.922	1069.624	4950.086	1349.599	1610776.998	428.998
kin_afterCID_87	LT01B4_cell24	7650.730	2324.624	3502.781	13877.793	495.980	5944.990	1836.029	2137.746	1074.021	4998.720	1359.617	1610781.997	433.997
kin_afterCID_88	LT01B4_cell24	7777.026	2324.624	3560.818	14183.893	494.548	6029.464	1837.059	2119.135	1069.194	4977.376	1344.748	1610786.998	438.998
kin_afterCID_89	LT01B4_cell24	7795.731	2324.624	3568.334	14164.144	496.965	6045.877	1835.358	2122.470	1069.908	4967.118	1346.666	1610791.998	443.998
kin_afterCID_90	LT01B4_cell24	7705.957	2324.624	3531.039	13970.042	499.807	5973.160	1832.113	2134.946	1077.001	4975.354	1354.815	1610796.997	448.997
kin_afterCID_91	LT01B4_cell24	7694.411	2324.624	3520.383	13916.906	499.539	5974.518	1832.381	2137.998	1076.822	4971.892	1360.048	1610801.998	453.998
kin_afterCID_92	LT01B4_cell24	7653.064	2324.624	3505.780	13955.915	494.660	5931.541	1837.663	2133.131	1077.245	5013.067	1352.251	1610806.998	458.998
kin_afterCID_93	LT01B4_cell24	7691.077	2324.624	3522.431	14037.654	496.092	5950.331	1836.768	2121.026	1069.237	4992.594	1339.440	1610811.997	463.997
kin_afterCID_94	LT01B4_cell24	7779.865	2324.624	3559.113	14180.749	497.547	6018.624	1835.089	2103.134	1061.062	4935.486	1329.546	1610816.997	468.997
kin_afterCID_95	LT01B4_cell24	7761.175	2324.624	3554.579	14121.512	500.636	5994.442	1833.388	2144.949	1078.869	5027.559	1350.847	1610821.997	473.997
kin_afterCID_96	LT01B4_cell24	7688.482	2324.624	3521.364	13994.611	502.896	5924.337	1831.978	2137.252	1077.161	4998.154	1344.461	1610826.997	478.997
kin_afterCID_97	LT01B4_cell24	7670.025	2324.624	3512.088	13963.917	499.606	5924.195	1835.224	2124.264	1072.952	4970.990	1341.954	1610831.998	483.998
kin_afterCID_98	LT01B4_cell24	7667.903	2324.624	3512.534	14038.089	497.995	5912.408	1835.179	2116.364	1066.297	4986.417	1331.436	1610836.997	488.997
kin_afterCID_99	LT01B4_cell24	7637.481	2324.624	3499.835	13910.027	503.366	5882.411	1830.971	2141.542	1077.628	5021.725	1342.642	1610841.999	493.999
kin_afterCID_100	LT01B4_cell24	7764.857	2324.624	3554.718	14187.021	501.397	5978.109	1832.627	2103.962	1062.449	4936.597	1322.371	1610846.997	498.997
kin_afterCID_101	LT01B4_cell24	7727.494	2324.624	3541.566	14047.276	501.844	5963.570	1833.702	2131.229	1071.888	4980.997	1343.568	1610851.997	503.997
kin_afterCID_102	LT01B4_cell24	7745.886	2324.624	3546.856	14116.723	504.284	5953.474	1832.829	2129.542	1074.840	4987.538	1334.258	1610856.997	508.997
kin_afterCID_103	LT01B4_cell24	7678.115	2324.624	3518.029	14039.347	500.546	5907.266	1835.985	2117.170	1068.471	4981.193	1328.047	1610861.998	513.998
kin_afterCID_104	LT01B4_cell24	7585.126	2324.624	3479.169	13899.980	498.823	5834.227	1838.021	2103.964	1063.418	4953.768	1322.099	1610866.998	518.998
kin_afterCID_105	LT01B4_cell24	7665.343	2324.624	3514.603	14074.908	497.234	5895.112	1839.789	2113.909	1067.547	4998.484	1325.718	1610871.998	523.998
kin_afterCID_106	LT01B4_cell24	7722.232	2324.624	3535.821	14193.463	495.555	5942.394	1841.557	2110.334	1064.467	4996.900	1324.892	1610876.997	528.997
kin_afterCID_107	LT01B4_cell24	7748.243	2324.624	3551.410	14221.437	494.257	5976.797	1841.557	2091.140	1057.279	4940.894	1318.714	1610881.998	533.998
kin_afterCID_108	LT01B4_cell24	7737.980	2324.624	3542.707	14172.001	495.108	5970.895	1841.647	2130.661	1073.699	5027.285	1343.337	1610886.998	538.998
kin_afterCID_109	LT01B4_cell24	7667.981	2324.624	3516.671	14052.015	492.109	5928.702	1844.109	2116.305	1067.506	4995.041	1339.986	1610891.998	543.998
kin_afterCID_110	LT01B4_cell24	7600.578	2324.624	3485.862	13927.304	493.026	5870.707	1843.952	2125.135	1072.747	5014.806	1343.696	1610896.998	548.998
kin_afterCID_111	LT01B4_cell24	7674.653	2324.624	3519.458	14110.315	492.265	5924.505	1842.117	2116.593	1066.604	5023.196	1332.974	1610901.998	553.998
kin_afterCID_112	LT01B4_cell24	7646.787	2324.624	3505.547	14070.299	494.928	5889.604	1838.872	2107.705	1064.188	4996.375	1323.810	1610906.998	558.998
kin_afterCID_113	LT01B4_cell24	7613.360	2324.624	3492.873	14030.075	497.681	5846.034	1836.164	2098.683	1060.131	4982.752	1310.645	1610911.997	563.997
kin_afterCID_114	LT01B4_cell24	7684.274	2324.624	3522.791	14136.155	495.152	5918.110	1838.827	2111.219	1065.215	5004.162	1325.651	1610916.998	568.998
kin_afterCID_115	LT01B4_cell24	7667.683	2324.624	3515.232	14068.552	495.645	5906.722	1841.289	2124.959	1074.769	5025.398	1335.530	1610921.997	573.997
kin_afterCID_116	LT01B4_cell24	7732.553	2324.624	3547.294	14188.772	495.488	5962.107	1839.118	2123.351	1071.700	5021.696	1335.535	1610927.010	579.010
kin_afterCID_117	LT01B4_cell24	7665.198	2324.624	3516.020	14058.978	495.712	5910.061	1839.297	2128.308	1071.507	5024.503	1340.476	1610931.997	583.997
kin_afterCID_118	LT01B4_cell24	7721.389	2324.624	3538.745	14161.594	493.720	5963.067	1841.289	2093.115	1058.237	4930.454	1325.302	1610936.998	588.998
kin_afterCID_119	LT01B4_cell24	7694.505	2324.624	3527.867	14152.573	495.533	5924.148	1839.073	2127.299	1073.076	5029.497	1338.361	1610941.998	593.998
kin_afterCID_120	LT01B4_cell24	7752.457	2324.624	3553.211	14282.074	492.937	5974.057	1841.893	2124.045	1070.986	5035.669	1337.833	1610946.997	598.997
