# Supplementary material for: Mandipropamid as a chemical inducer of proximity for in vivo applications
Source: Nat Chem Biol. 2021 Dec 21;18(1):64–9. doi: 10.1038/s41589-021-00922-3 (PMC8709788; doi:10.1038/s41589-021-00922-3)
Supplement: Source Data Fig. 2 — Single-cell trajectories, luminescence intensities of luciferase assay and two-color RICS binding efficiencies. [file 41589_2021_922_MOESM21_ESM.zip › Figure_02/Figure_02bcd/Single-Cell Trajectories/GA3AM_5uM/exp03_GA3AM_LT01A1_cell02_intensities.csv]

name	cellID	ff_488nm_cell	area_cell	fullframe_488nm	ff_488nm_mito	area_mito	ff_488nm_cyto	area_cyto	ff_561nm_tf_cell	fullframe_561nm	ff_561nm_tf_mito	ff_561nm_tf_cyto	FrameTimeAbs	FrameTimeRel
t0_	LT01A1_cell02	5004.613	3208.933	3165.642	8526.750	588.905	4212.940	2620.028	2906.695	1783.876	7712.964	1826.386	1942431.000	-35.000
tend_	LT01A1_cell02	4448.206	3208.933	2938.446	9210.613	595.709	3359.405	2623.654	2741.281	1713.425	7170.099	1728.762	1943079.000	613.000
kin_afterCID_1	LT01A1_cell02	5278.005	3208.933	3331.867	8873.597	610.145	4432.564	2599.773	2968.685	1820.275	7742.767	1847.397	1942474.080	4.080
kin_afterCID_2	LT01A1_cell02	5282.567	3208.933	3336.824	8890.118	610.548	4434.284	2598.878	2977.032	1826.919	7753.408	1854.499	1942478.999	8.999
kin_afterCID_3	LT01A1_cell02	5166.029	3208.933	3269.642	8743.559	611.398	4323.647	2597.804	2955.669	1814.157	7694.861	1840.054	1942484.009	14.009
kin_afterCID_4	LT01A1_cell02	5148.749	3208.933	3260.326	8811.103	608.690	4290.486	2601.049	2951.037	1812.813	7696.958	1839.692	1942489.009	19.009
kin_afterCID_5	LT01A1_cell02	5127.773	3208.933	3247.518	8954.844	604.035	4239.778	2605.391	2944.181	1808.255	7734.905	1833.071	1942494.009	24.009
kin_afterCID_6	LT01A1_cell02	5034.442	3208.933	3193.210	8931.523	601.730	4134.580	2607.607	2937.174	1804.729	7724.171	1832.180	1942499.019	29.019
kin_afterCID_7	LT01A1_cell02	5047.042	3208.933	3203.648	9066.554	607.772	4102.247	2609.397	2939.254	1804.614	7677.496	1829.455	1942504.019	34.019
kin_afterCID_8	LT01A1_cell02	4983.148	3208.933	3162.056	9084.856	604.482	4024.141	2616.850	2947.324	1809.622	7703.668	1840.058	1942509.019	39.019
kin_afterCID_9	LT01A1_cell02	4963.609	3208.933	3155.216	9211.686	606.474	3966.760	2616.201	2941.985	1808.767	7724.879	1823.427	1942513.999	43.999
kin_afterCID_10	LT01A1_cell02	4936.097	3208.933	3136.515	9234.892	607.772	3923.413	2617.230	2908.574	1787.860	7617.065	1804.033	1942519.019	49.019
kin_afterCID_11	LT01A1_cell02	4915.492	3208.933	3125.976	9303.167	610.682	3876.336	2614.545	2955.596	1816.224	7730.396	1828.709	1942524.019	54.019
kin_afterCID_12	LT01A1_cell02	4897.421	3208.933	3115.995	9341.690	608.287	3851.172	2614.701	2908.597	1785.664	7626.955	1801.193	1942529.019	59.019
kin_afterCID_13	LT01A1_cell02	4871.600	3208.933	3101.099	9351.079	609.339	3815.832	2611.008	2909.033	1788.984	7627.045	1800.028	1942534.019	64.019
kin_afterCID_14	LT01A1_cell02	4866.261	3208.933	3097.592	9372.158	610.033	3801.920	2613.269	2938.815	1804.700	7684.676	1820.963	1942539.019	69.019
kin_afterCID_15	LT01A1_cell02	4877.379	3208.933	3106.657	9448.176	610.727	3795.318	2614.142	2890.788	1776.917	7555.334	1790.048	1942544.020	74.020
kin_afterCID_16	LT01A1_cell02	4847.930	3208.933	3088.310	9439.934	612.786	3757.339	2611.635	2896.051	1781.323	7550.714	1793.177	1942549.019	79.019
kin_afterCID_17	LT01A1_cell02	4857.090	3208.933	3093.476	9503.583	613.681	3752.220	2609.845	2917.849	1792.448	7603.648	1805.784	1942554.019	84.019
kin_afterCID_18	LT01A1_cell02	4830.312	3208.933	3077.001	9507.261	602.580	3744.212	2619.871	2892.745	1782.128	7581.640	1805.090	1942559.019	89.019
kin_afterCID_19	LT01A1_cell02	4827.187	3208.933	3072.735	9544.387	604.505	3727.320	2618.260	2921.509	1795.794	7665.518	1816.663	1942564.019	94.019
kin_afterCID_20	LT01A1_cell02	4804.972	3208.933	3063.015	9514.812	603.498	3708.514	2620.610	2869.776	1764.919	7539.683	1784.167	1942569.019	99.019
kin_afterCID_21	LT01A1_cell02	4809.707	3208.933	3064.550	9572.973	603.833	3700.442	2619.513	2891.165	1779.762	7611.437	1793.302	1942574.019	104.019
kin_afterCID_22	LT01A1_cell02	4808.359	3208.933	3064.780	9623.728	602.580	3689.677	2621.080	2879.676	1770.831	7608.488	1782.599	1942579.019	109.019
kin_afterCID_23	LT01A1_cell02	4771.955	3208.933	3041.894	9572.638	602.759	3656.665	2620.901	2865.167	1762.921	7538.671	1780.456	1942584.018	114.018
kin_afterCID_24	LT01A1_cell02	4818.846	3208.933	3072.083	9665.603	608.645	3679.087	2614.477	2869.801	1766.410	7543.387	1772.155	1942589.009	119.009
kin_afterCID_25	LT01A1_cell02	4807.464	3208.933	3065.392	9658.360	606.676	3671.404	2616.805	2886.378	1773.751	7574.614	1789.613	1942594.009	124.009
kin_afterCID_26	LT01A1_cell02	4809.790	3208.933	3069.608	9680.847	605.557	3672.884	2614.567	2873.936	1766.546	7566.081	1779.568	1942599.009	129.009
kin_afterCID_27	LT01A1_cell02	4805.735	3208.933	3064.100	9664.211	607.817	3665.720	2614.724	2858.680	1759.494	7464.274	1778.876	1942604.009	134.009
kin_afterCID_28	LT01A1_cell02	4760.543	3208.933	3035.973	9557.385	613.569	3622.030	2609.106	2860.949	1759.574	7451.122	1772.176	1942609.009	139.009
kin_afterCID_29	LT01A1_cell02	4756.332	3208.933	3034.346	9562.628	612.137	3618.587	2611.434	2881.490	1775.307	7491.298	1791.044	1942614.008	144.008
kin_afterCID_30	LT01A1_cell02	4812.269	3208.933	3068.981	9682.509	614.352	3654.404	2608.949	2874.867	1769.060	7476.993	1781.345	1942619.008	149.008
kin_afterCID_31	LT01A1_cell02	4748.526	3208.933	3028.335	9555.893	613.233	3608.881	2608.949	2855.625	1757.123	7411.286	1775.911	1942623.998	153.998
kin_afterCID_32	LT01A1_cell02	4772.007	3208.933	3045.964	9673.329	608.981	3620.263	2612.083	2866.288	1764.296	7502.204	1777.414	1942629.018	159.018
kin_afterCID_33	LT01A1_cell02	4762.361	3208.933	3038.416	9642.489	616.747	3596.844	2606.510	2879.945	1772.176	7477.148	1782.660	1942634.018	164.018
kin_afterCID_34	LT01A1_cell02	4768.869	3208.933	3042.170	9663.417	611.644	3612.411	2610.315	2878.719	1771.597	7489.826	1789.511	1942639.008	169.008
kin_afterCID_35	LT01A1_cell02	4782.057	3208.933	3057.974	9664.995	611.443	3628.920	2610.740	2864.276	1760.891	7435.132	1785.137	1942644.018	174.018
kin_afterCID_36	LT01A1_cell02	4767.062	3208.933	3048.915	9636.444	613.345	3612.493	2609.151	2892.144	1780.869	7499.891	1799.969	1942649.007	179.007
kin_afterCID_37	LT01A1_cell02	4733.605	3208.933	3024.714	9548.285	614.084	3590.691	2607.428	2869.241	1767.413	7392.457	1795.643	1942654.005	184.005
kin_afterCID_38	LT01A1_cell02	4691.338	3208.933	2993.201	9527.577	608.578	3556.100	2612.754	2848.381	1754.497	7385.079	1783.598	1942659.003	189.003
kin_afterCID_39	LT01A1_cell02	4769.350	3208.933	3042.276	9660.743	612.137	3612.279	2610.449	2891.395	1778.301	7469.281	1808.791	1942663.995	193.995
kin_afterCID_40	LT01A1_cell02	4726.008	3208.933	3016.716	9583.417	609.899	3582.303	2612.418	2865.791	1763.838	7425.485	1792.449	1942669.010	199.010
kin_afterCID_41	LT01A1_cell02	4728.742	3208.933	3019.746	9598.024	608.421	3585.506	2613.717	2849.958	1753.236	7384.285	1785.885	1942674.008	204.008
kin_afterCID_42	LT01A1_cell02	4807.891	3208.933	3068.243	9725.327	608.063	3654.326	2614.075	2896.931	1781.518	7472.455	1823.814	1942679.006	209.006
kin_afterCID_43	LT01A1_cell02	4763.841	3208.933	3041.969	9665.602	611.353	3606.576	2610.516	2885.658	1777.231	7455.900	1806.888	1942684.005	214.005
kin_afterCID_44	LT01A1_cell02	4692.176	3208.933	2997.508	9554.232	607.504	3553.099	2614.410	2855.771	1759.501	7409.576	1789.091	1942689.003	219.003
kin_afterCID_45	LT01A1_cell02	4674.741	3208.933	2985.634	9495.847	606.519	3547.546	2615.350	2838.026	1749.585	7334.091	1787.120	1942694.002	224.002
kin_afterCID_46	LT01A1_cell02	4751.058	3208.933	3032.760	9650.120	609.876	3597.995	2612.217	2886.739	1776.253	7450.103	1812.646	1942698.994	228.994
kin_afterCID_47	LT01A1_cell02	4722.687	3208.933	3016.480	9682.842	606.250	3563.440	2615.664	2875.147	1767.054	7515.700	1791.166	1942704.008	234.008
kin_afterCID_48	LT01A1_cell02	4650.067	3208.933	2970.010	9505.124	608.533	3510.817	2613.247	2841.931	1751.085	7376.892	1777.544	1942709.006	239.006
kin_afterCID_49	LT01A1_cell02	4719.178	3208.933	3015.354	9662.419	606.094	3565.041	2615.776	2887.275	1776.885	7518.675	1805.639	1942714.005	244.005
kin_afterCID_50	LT01A1_cell02	4673.256	3208.933	2984.188	9571.353	607.616	3525.108	2615.238	2861.853	1762.133	7433.723	1790.468	1942719.003	249.003
kin_afterCID_51	LT01A1_cell02	4657.215	3208.933	2975.797	9545.335	604.885	3518.550	2617.029	2831.086	1744.929	7359.014	1776.119	1942724.002	254.002
kin_afterCID_52	LT01A1_cell02	4630.376	3208.933	2958.977	9538.236	599.447	3500.006	2621.706	2837.699	1749.163	7419.944	1782.200	1942729.002	259.002
kin_afterCID_53	LT01A1_cell02	4666.483	3208.933	2979.991	9591.086	604.729	3519.409	2617.588	2830.512	1744.897	7349.845	1777.802	1942734.001	264.001
kin_afterCID_54	LT01A1_cell02	4626.946	3208.933	2958.371	9499.403	607.884	3484.845	2614.075	2824.184	1741.004	7336.517	1766.548	1942739.002	269.002
kin_afterCID_55	LT01A1_cell02	4656.160	3208.933	2975.077	9583.471	607.504	3501.753	2614.992	2825.867	1741.971	7359.591	1763.864	1942744.001	274.001
kin_afterCID_56	LT01A1_cell02	4719.164	3208.933	3014.960	9707.397	605.422	3555.532	2617.387	2824.638	1740.550	7348.755	1769.346	1942749.011	279.011
kin_afterCID_57	LT01A1_cell02	4697.953	3208.933	3001.489	9673.245	610.234	3526.489	2611.814	2878.414	1771.289	7499.375	1790.106	1942754.010	284.010
kin_afterCID_58	LT01A1_cell02	4690.235	3208.933	2996.279	9644.881	615.897	3510.360	2605.346	2862.216	1761.837	7430.852	1774.123	1942759.008	289.008
kin_afterCID_59	LT01A1_cell02	4684.570	3208.933	2993.818	9701.770	611.935	3499.191	2609.845	2844.650	1752.324	7432.569	1760.509	1942764.000	294.000
kin_afterCID_60	LT01A1_cell02	4638.401	3208.933	2964.656	9626.956	607.593	3469.808	2614.858	2831.511	1743.710	7422.261	1756.001	1942768.999	298.999
kin_afterCID_61	LT01A1_cell02	4672.512	3208.933	2986.685	9690.703	608.645	3494.547	2613.493	2867.699	1766.076	7491.655	1782.155	1942774.013	304.013
kin_afterCID_62	LT01A1_cell02	4662.607	3208.933	2978.827	9630.542	615.359	3480.674	2606.107	2850.180	1754.419	7411.379	1764.882	1942779.011	309.011
kin_afterCID_63	LT01A1_cell02	4610.153	3208.933	2947.077	9510.053	614.106	3446.447	2608.345	2830.955	1745.260	7340.951	1760.297	1942784.010	314.010
kin_afterCID_64	LT01A1_cell02	4726.397	3208.933	3020.635	9744.942	616.232	3530.263	2605.189	2845.707	1754.159	7355.442	1770.756	1942789.008	319.008
kin_afterCID_65	LT01A1_cell02	4681.150	3208.933	2991.707	9623.426	615.382	3504.574	2606.846	2861.381	1763.299	7369.424	1788.403	1942794.007	324.007
kin_afterCID_66	LT01A1_cell02	4672.049	3208.933	2985.425	9596.042	615.158	3500.585	2606.980	2833.880	1746.038	7301.664	1771.067	1942798.999	328.999
kin_afterCID_67	LT01A1_cell02	4612.651	3208.933	2949.005	9499.532	613.077	3455.242	2608.748	2805.844	1730.299	7228.066	1758.336	1942804.013	334.013
kin_afterCID_68	LT01A1_cell02	4670.446	3208.933	2983.838	9586.371	617.374	3495.642	2604.585	2866.302	1767.105	7348.820	1795.217	1942809.012	339.012
kin_afterCID_69	LT01A1_cell02	4686.201	3208.933	2997.189	9602.165	615.471	3515.852	2606.577	2842.185	1752.135	7279.182	1786.144	1942814.010	344.010
kin_afterCID_70	LT01A1_cell02	4653.536	3208.933	2991.721	9494.522	617.418	3496.181	2604.630	2821.259	1743.199	7204.197	1773.771	1942819.008	349.008
kin_afterCID_71	LT01A1_cell02	4717.326	3208.933	3044.919	9640.947	612.808	3551.440	2608.972	2802.636	1735.452	7163.537	1770.147	1942824.007	354.007
kin_afterCID_72	LT01A1_cell02	4643.649	3208.933	3019.979	9494.002	617.128	3485.032	2604.966	2839.572	1759.605	7253.415	1785.168	1942829.005	359.005
kin_afterCID_73	LT01A1_cell02	4683.147	3208.933	3049.059	9567.891	616.210	3517.155	2608.793	2828.039	1756.582	7209.472	1782.355	1942833.997	363.997
kin_afterCID_74	LT01A1_cell02	4617.462	3208.933	3020.248	9462.434	616.792	3460.744	2604.809	2807.984	1744.856	7186.396	1763.045	1942839.012	369.012
kin_afterCID_75	LT01A1_cell02	4695.202	3208.933	3084.222	9621.644	613.770	3525.100	2610.785	2804.049	1746.398	7168.023	1767.672	1942844.010	374.010
kin_afterCID_76	LT01A1_cell02	4710.011	3208.933	3101.062	9668.476	610.033	3543.318	2609.464	2839.671	1769.965	7290.269	1792.468	1942849.009	379.009
kin_afterCID_77	LT01A1_cell02	4643.976	3208.933	3066.620	9482.495	610.167	3504.045	2611.255	2820.933	1758.191	7227.328	1783.062	1942854.007	384.007
kin_afterCID_78	LT01A1_cell02	4746.198	3208.933	3138.249	9639.330	615.203	3580.999	2607.293	2856.571	1781.588	7269.625	1806.273	1942859.006	389.006
kin_afterCID_79	LT01A1_cell02	4685.292	3208.933	3100.724	9494.577	613.569	3543.213	2609.867	2838.562	1770.167	7220.095	1798.604	1942864.004	394.004
kin_afterCID_80	LT01A1_cell02	4696.669	3208.933	3113.239	9518.071	612.069	3555.186	2610.874	2832.066	1767.458	7207.851	1797.034	1942868.996	398.996
kin_afterCID_81	LT01A1_cell02	4665.857	3208.933	3093.114	9432.208	613.345	3535.484	2608.882	2807.503	1756.322	7116.416	1785.721	1942874.010	404.010
kin_afterCID_82	LT01A1_cell02	4714.403	3208.933	3124.826	9558.127	609.966	3573.624	2611.948	2798.182	1749.133	7137.541	1776.360	1942879.009	409.009
kin_afterCID_83	LT01A1_cell02	4691.665	3208.933	3109.541	9557.888	606.788	3552.149	2616.425	2835.397	1770.739	7280.709	1794.860	1942884.007	414.007
kin_afterCID_84	LT01A1_cell02	4664.980	3208.933	3091.621	9563.723	603.140	3527.017	2619.133	2819.963	1761.759	7301.434	1779.246	1942889.005	419.005
kin_afterCID_85	LT01A1_cell02	4737.960	3208.933	3133.246	9710.972	602.110	3585.067	2619.804	2807.463	1756.142	7265.393	1774.474	1942894.004	424.004
kin_afterCID_86	LT01A1_cell02	4757.658	3208.933	3146.031	9753.934	599.156	3605.793	2623.296	2799.432	1748.592	7262.928	1771.161	1942899.003	429.003
kin_afterCID_87	LT01A1_cell02	4717.871	3208.933	3118.218	9664.257	601.819	3571.045	2621.080	2832.236	1766.519	7336.653	1788.746	1942904.001	434.001
kin_afterCID_88	LT01A1_cell02	4684.870	3208.933	3094.797	9675.389	598.395	3537.369	2623.296	2827.117	1766.971	7392.222	1777.604	1942909.002	439.002
kin_afterCID_89	LT01A1_cell02	4703.913	3208.933	3105.260	9714.889	599.872	3547.912	2621.639	2830.786	1766.842	7410.218	1774.738	1942914.001	444.001
kin_afterCID_90	LT01A1_cell02	4694.868	3208.933	3097.291	9662.191	604.482	3537.459	2618.327	2816.119	1756.560	7359.028	1758.310	1942919.003	449.003
kin_afterCID_91	LT01A1_cell02	4678.357	3208.933	3086.245	9629.281	600.454	3535.204	2620.341	2819.992	1759.193	7353.840	1773.294	1942924.001	454.001
kin_afterCID_92	LT01A1_cell02	4712.099	3208.933	3106.314	9641.155	602.065	3569.297	2620.431	2823.741	1762.360	7313.515	1783.264	1942929.002	459.002
kin_afterCID_93	LT01A1_cell02	4649.939	3208.933	3067.479	9551.625	599.312	3520.790	2622.065	2814.554	1758.695	7319.272	1776.963	1942934.002	464.002
kin_afterCID_94	LT01A1_cell02	4682.636	3208.933	3091.636	9615.489	596.336	3552.671	2625.578	2793.486	1743.548	7273.206	1767.701	1942939.002	469.002
kin_afterCID_95	LT01A1_cell02	4687.631	3208.933	3094.783	9628.883	596.425	3555.422	2625.355	2810.545	1754.558	7325.842	1776.598	1942944.001	474.001
kin_afterCID_96	LT01A1_cell02	4689.418	3208.933	3097.570	9655.880	591.681	3563.335	2628.712	2800.169	1749.645	7314.268	1776.773	1942949.001	479.001
kin_afterCID_97	LT01A1_cell02	4685.372	3208.933	3095.678	9632.739	594.456	3556.267	2627.995	2800.144	1749.288	7301.638	1773.176	1942954.001	484.001
kin_afterCID_98	LT01A1_cell02	4724.975	3208.933	3122.469	9710.558	600.006	3574.490	2622.803	2824.510	1762.853	7351.500	1779.837	1942959.000	489.000
kin_afterCID_99	LT01A1_cell02	4723.543	3208.933	3121.204	9675.809	597.835	3584.722	2626.541	2830.279	1764.865	7355.235	1790.021	1942964.001	494.001
kin_afterCID_100	LT01A1_cell02	4719.095	3208.933	3120.436	9670.045	596.448	3584.187	2628.107	2820.355	1761.833	7325.915	1787.284	1942969.001	499.001
kin_afterCID_101	LT01A1_cell02	4641.049	3208.933	3069.153	9479.825	597.656	3528.891	2626.585	2825.661	1767.312	7307.109	1795.698	1942974.001	504.001
kin_afterCID_102	LT01A1_cell02	4637.754	3208.933	3066.970	9454.312	598.865	3528.029	2626.272	2828.090	1766.533	7300.819	1797.389	1942979.001	509.001
kin_afterCID_103	LT01A1_cell02	4679.024	3208.933	3092.465	9582.080	597.656	3551.746	2626.988	2822.204	1762.036	7321.025	1788.106	1942984.002	514.002
kin_afterCID_104	LT01A1_cell02	4610.046	3208.933	3046.718	9460.831	596.828	3496.132	2630.413	2827.124	1764.761	7348.795	1788.747	1942989.001	519.001
kin_afterCID_105	LT01A1_cell02	4649.207	3208.933	3072.574	9560.892	594.322	3527.331	2632.516	2784.030	1741.947	7236.625	1766.895	1942994.002	524.002
kin_afterCID_106	LT01A1_cell02	4648.364	3208.933	3073.687	9547.087	599.021	3519.037	2627.100	2777.603	1735.728	7217.949	1753.678	1942999.001	529.001
kin_afterCID_107	LT01A1_cell02	4667.441	3208.933	3083.507	9572.644	600.051	3533.141	2627.727	2785.261	1741.344	7224.476	1758.794	1943004.001	534.001
kin_afterCID_108	LT01A1_cell02	4642.823	3208.933	3066.823	9550.790	601.595	3505.150	2625.690	2779.133	1736.261	7224.320	1748.359	1943009.001	539.001
kin_afterCID_109	LT01A1_cell02	4614.968	3208.933	3049.269	9445.714	605.221	3485.586	2625.243	2763.676	1728.279	7147.542	1738.564	1943014.001	544.001
kin_afterCID_110	LT01A1_cell02	4632.507	3208.933	3060.937	9472.162	601.394	3509.314	2628.801	2769.504	1731.771	7146.541	1753.668	1943019.001	549.001
kin_afterCID_111	LT01A1_cell02	4644.879	3208.933	3067.818	9426.643	608.600	3518.132	2621.729	2819.054	1761.066	7203.068	1786.467	1943024.002	554.002
kin_afterCID_112	LT01A1_cell02	4650.202	3208.933	3069.709	9514.241	600.969	3522.379	2627.928	2775.130	1734.765	7158.690	1759.212	1943029.001	559.001
kin_afterCID_113	LT01A1_cell02	4639.205	3208.933	3058.155	9543.098	597.880	3510.953	2626.899	2778.621	1735.338	7213.015	1758.574	1943034.001	564.001
kin_afterCID_114	LT01A1_cell02	4662.101	3208.933	3072.886	9575.433	601.013	3525.041	2622.736	2776.678	1734.902	7176.169	1758.629	1943039.001	569.001
kin_afterCID_115	LT01A1_cell02	4608.735	3208.933	3039.278	9467.912	598.842	3489.601	2624.012	2767.073	1729.230	7165.639	1754.030	1943044.002	574.002
kin_afterCID_116	LT01A1_cell02	4630.288	3208.933	3051.722	9518.194	602.244	3496.729	2619.894	2761.647	1725.097	7137.598	1746.857	1943049.001	579.001
kin_afterCID_117	LT01A1_cell02	4617.656	3208.933	3045.619	9478.793	602.289	3490.219	2618.327	2765.365	1728.251	7141.531	1751.058	1943054.001	584.001
kin_afterCID_118	LT01A1_cell02	4618.667	3208.933	3043.328	9518.684	598.328	3491.104	2622.602	2755.818	1720.757	7168.738	1741.073	1943059.001	589.001
kin_afterCID_119	LT01A1_cell02	4670.551	3208.933	3076.939	9594.177	599.245	3535.372	2621.460	2766.411	1730.468	7153.063	1755.865	1943064.001	594.001
kin_afterCID_120	LT01A1_cell02	4678.151	3208.933	3081.843	9609.749	601.506	3535.240	2619.871	2771.584	1730.047	7180.048	1751.049	1943069.002	599.002
