# Supplementary material for: Mandipropamid as a chemical inducer of proximity for in vivo applications
Source: Nat Chem Biol. 2021 Dec 21;18(1):64–9. doi: 10.1038/s41589-021-00922-3 (PMC8709788; doi:10.1038/s41589-021-00922-3)
Supplement: Source Data Fig. 2 — Single-cell trajectories, luminescence intensities of luciferase assay and two-color RICS binding efficiencies. [file 41589_2021_922_MOESM21_ESM.zip › Figure_02/Figure_02bcd/Single-Cell Trajectories/GA3AM_5uM/exp03_GA3AM_LT01A2_cell09_intensities.csv]

name	cellID	ff_488nm_cell	area_cell	fullframe_488nm	ff_488nm_mito	area_mito	ff_488nm_cyto	area_cyto	ff_561nm_tf_cell	fullframe_561nm	ff_561nm_tf_mito	ff_561nm_tf_cyto	FrameTimeAbs	FrameTimeRel
t0_	LT01A2_cell09	7112.911	3353.401	4462.292	16347.815	471.160	5603.281	2882.241	2767.797	1751.662	9801.226	1618.042	1943122.000	-10.000
tend_	LT01A2_cell09	6466.233	3353.401	4076.280	18227.205	425.212	4758.331	2928.234	2557.001	1628.342	9828.472	1501.077	1943753.000	621.000
kin_afterCID_1	LT01A2_cell09	7586.405	3353.401	4745.906	17435.764	482.171	5932.057	2871.633	2834.077	1788.014	10052.873	1621.723	1943140.106	4.106
kin_afterCID_2	LT01A2_cell09	7415.247	3353.401	4642.881	17029.039	480.090	5808.544	2873.759	2796.960	1769.208	9904.571	1609.295	1943144.999	8.999
kin_afterCID_3	LT01A2_cell09	7403.358	3353.401	4635.612	17022.213	480.918	5792.650	2872.796	2791.582	1765.965	9875.957	1605.414	1943149.998	13.998
kin_afterCID_4	LT01A2_cell09	7499.605	3353.401	4699.884	17347.290	478.904	5858.632	2874.855	2778.127	1756.107	9876.052	1595.521	1943154.999	18.999
kin_afterCID_5	LT01A2_cell09	7347.240	3353.401	4604.757	17004.874	479.732	5734.690	2874.072	2827.578	1787.069	9996.244	1630.775	1943159.999	23.999
kin_afterCID_6	LT01A2_cell09	7305.900	3353.401	4580.712	16987.829	478.165	5695.260	2875.728	2818.530	1782.093	9960.508	1630.677	1943164.999	28.999
kin_afterCID_7	LT01A2_cell09	7403.991	3353.401	4641.599	17211.839	480.068	5765.103	2873.647	2801.033	1771.449	9821.936	1627.928	1943169.999	33.999
kin_afterCID_8	LT01A2_cell09	7175.976	3353.401	4503.303	16857.813	479.016	5561.760	2875.012	2803.429	1773.424	9876.959	1624.463	1943174.998	38.998
kin_afterCID_9	LT01A2_cell09	7234.804	3353.401	4539.057	17256.702	475.636	5578.111	2878.078	2756.302	1744.706	9787.499	1594.123	1943179.999	43.999
kin_afterCID_10	LT01A2_cell09	7175.604	3353.401	4504.536	17150.551	474.092	5532.420	2879.981	2752.420	1743.879	9730.218	1603.329	1943184.999	48.999
kin_afterCID_11	LT01A2_cell09	7135.305	3353.401	4477.886	17176.969	473.622	5483.289	2880.316	2747.911	1741.487	9743.328	1597.298	1943189.999	53.999
kin_afterCID_12	LT01A2_cell09	7122.399	3353.401	4470.358	17283.801	477.046	5436.820	2876.713	2753.676	1743.305	9793.188	1586.092	1943194.998	58.998
kin_afterCID_13	LT01A2_cell09	7092.063	3353.401	4453.149	17281.557	473.152	5417.931	2880.563	2730.003	1729.025	9719.045	1581.809	1943199.999	63.999
kin_afterCID_14	LT01A2_cell09	7072.683	3353.401	4442.255	17447.029	469.213	5384.434	2884.725	2740.592	1735.514	9830.210	1587.118	1943204.998	68.998
kin_afterCID_15	LT01A2_cell09	7061.231	3353.401	4435.396	17466.943	466.505	5379.378	2887.344	2739.173	1734.921	9801.754	1597.815	1943209.999	73.999
kin_afterCID_16	LT01A2_cell09	7086.652	3353.401	4452.141	17632.428	467.893	5376.323	2885.956	2742.312	1737.059	9825.516	1593.670	1943214.998	78.998
kin_afterCID_17	LT01A2_cell09	7104.704	3353.401	4464.220	17653.619	472.458	5374.328	2881.480	2739.077	1734.336	9760.668	1587.478	1943219.998	83.998
kin_afterCID_18	LT01A2_cell09	7095.477	3353.401	4458.255	17701.160	472.324	5356.781	2881.077	2760.760	1748.435	9813.237	1604.576	1943224.998	88.998
kin_afterCID_19	LT01A2_cell09	7092.684	3353.401	4458.235	17689.866	472.100	5355.994	2881.525	2752.820	1744.060	9790.457	1599.641	1943229.999	93.999
kin_afterCID_20	LT01A2_cell09	7103.594	3353.401	4464.966	17814.044	471.563	5351.014	2881.838	2761.212	1745.760	9874.278	1597.282	1943234.998	98.998
kin_afterCID_21	LT01A2_cell09	7120.737	3353.401	4476.710	17942.360	472.302	5346.675	2881.144	2762.371	1750.566	9874.516	1596.457	1943239.999	103.999
kin_afterCID_22	LT01A2_cell09	7082.122	3353.401	4452.396	17868.257	469.549	5325.924	2883.852	2763.570	1749.208	9879.852	1604.898	1943244.998	108.998
kin_afterCID_23	LT01A2_cell09	6968.158	3353.401	4380.655	17637.101	471.988	5220.478	2881.458	2769.570	1752.704	9893.070	1602.698	1943249.998	113.998
kin_afterCID_24	LT01A2_cell09	7041.797	3353.401	4428.463	17828.458	471.675	5276.144	2881.816	2749.935	1741.085	9769.940	1600.893	1943254.999	118.999
kin_afterCID_25	LT01A2_cell09	7024.562	3353.401	4416.709	17837.133	470.601	5259.408	2882.845	2748.053	1741.836	9787.271	1598.931	1943259.998	123.998
kin_afterCID_26	LT01A2_cell09	7056.181	3353.401	4435.064	18023.064	467.087	5281.431	2886.314	2765.641	1751.213	9905.520	1610.208	1943264.998	128.998
kin_afterCID_27	LT01A2_cell09	7032.443	3353.401	4419.041	17871.444	471.429	5259.352	2882.017	2771.682	1754.930	9862.608	1611.746	1943269.997	133.997
kin_afterCID_28	LT01A2_cell09	6950.456	3353.401	4371.103	17661.247	472.324	5194.358	2881.212	2737.685	1733.841	9745.064	1588.859	1943275.001	139.001
kin_afterCID_29	LT01A2_cell09	6986.132	3353.401	4393.594	17852.721	474.002	5197.173	2879.488	2735.707	1732.195	9763.665	1578.753	1943279.999	143.999
kin_afterCID_30	LT01A2_cell09	7015.961	3353.401	4411.525	17952.609	475.748	5207.541	2877.877	2744.455	1739.969	9776.971	1581.747	1943284.999	148.999
kin_afterCID_31	LT01A2_cell09	6958.217	3353.401	4376.094	17838.622	476.554	5155.803	2876.892	2725.916	1726.903	9715.589	1568.055	1943290.000	154.000
kin_afterCID_32	LT01A2_cell09	6973.505	3353.401	4387.955	17837.433	476.218	5175.236	2877.273	2732.604	1729.110	9727.474	1574.820	1943294.998	158.998
kin_afterCID_33	LT01A2_cell09	6975.168	3353.401	4386.692	17927.889	473.846	5172.841	2879.555	2718.593	1721.860	9700.197	1569.734	1943299.999	163.999
kin_afterCID_34	LT01A2_cell09	6982.183	3353.401	4392.500	17933.762	469.392	5199.687	2884.054	2727.773	1727.914	9728.000	1588.433	1943304.998	168.998
kin_afterCID_35	LT01A2_cell09	6976.397	3353.401	4386.224	17999.779	467.803	5189.090	2885.777	2728.632	1727.970	9765.056	1587.864	1943309.998	173.998
kin_afterCID_36	LT01A2_cell09	6955.303	3353.401	4374.516	17972.806	465.610	5178.670	2887.971	2735.819	1734.913	9801.754	1596.504	1943314.998	178.998
kin_afterCID_37	LT01A2_cell09	6910.562	3353.401	4345.801	18004.067	460.014	5146.702	2893.476	2722.698	1726.719	9826.496	1593.258	1943319.999	183.999
kin_afterCID_38	LT01A2_cell09	6938.757	3353.401	4364.115	18021.263	463.909	5159.458	2889.492	2719.596	1723.667	9785.484	1585.166	1943324.999	188.999
kin_afterCID_39	LT01A2_cell09	6919.787	3353.401	4352.807	18015.863	466.863	5125.013	2886.628	2706.191	1713.784	9748.159	1567.214	1943329.999	193.999
kin_afterCID_40	LT01A2_cell09	6957.468	3353.401	4376.934	18114.813	466.796	5153.030	2886.740	2715.730	1721.770	9759.078	1576.704	1943334.999	198.999
kin_afterCID_41	LT01A2_cell09	6961.487	3353.401	4380.278	18119.739	466.124	5160.032	2887.322	2721.879	1725.039	9782.896	1581.932	1943339.998	203.998
kin_afterCID_42	LT01A2_cell09	6937.947	3353.401	4365.028	18143.112	464.423	5136.025	2889.425	2727.213	1728.343	9848.926	1582.212	1943344.998	208.998
kin_afterCID_43	LT01A2_cell09	6900.647	3353.401	4341.146	18176.402	459.589	5109.605	2893.991	2713.802	1721.382	9860.325	1578.755	1943349.998	213.998
kin_afterCID_44	LT01A2_cell09	6850.470	3353.401	4312.385	18047.335	460.171	5069.043	2893.633	2696.949	1709.977	9794.172	1568.005	1943354.999	218.999
kin_afterCID_45	LT01A2_cell09	6888.555	3353.401	4333.413	18067.008	463.774	5094.340	2889.716	2698.183	1710.880	9719.061	1571.333	1943359.999	223.999
kin_afterCID_46	LT01A2_cell09	6900.004	3353.401	4340.884	18225.093	461.783	5091.423	2891.619	2691.450	1706.728	9775.534	1560.143	1943364.999	228.999
kin_afterCID_47	LT01A2_cell09	6923.135	3353.401	4354.614	18153.962	461.290	5131.503	2892.335	2701.213	1711.085	9781.710	1571.806	1943369.998	233.998
kin_afterCID_48	LT01A2_cell09	6850.220	3353.401	4308.263	18080.255	459.343	5067.796	2894.058	2712.864	1722.595	9858.288	1578.747	1943374.999	238.999
kin_afterCID_49	LT01A2_cell09	6890.677	3353.401	4333.816	18173.039	457.687	5107.425	2895.714	2690.377	1705.934	9783.752	1569.221	1943379.998	243.998
kin_afterCID_50	LT01A2_cell09	6884.030	3353.401	4332.448	18317.138	454.576	5091.102	2898.870	2685.335	1703.091	9857.420	1560.641	1943384.999	248.999
kin_afterCID_51	LT01A2_cell09	6870.427	3353.401	4321.875	18208.451	455.785	5086.813	2897.751	2688.103	1705.304	9802.640	1568.973	1943389.999	253.999
kin_afterCID_52	LT01A2_cell09	6816.244	3353.401	4287.037	18069.125	454.039	5054.048	2899.362	2677.178	1696.649	9791.821	1563.028	1943394.999	258.999
kin_afterCID_53	LT01A2_cell09	6869.659	3353.401	4321.267	18223.009	455.896	5082.745	2897.908	2687.917	1704.649	9832.267	1563.698	1943399.998	263.998
kin_afterCID_54	LT01A2_cell09	6877.454	3353.401	4327.961	18248.103	455.829	5088.574	2897.661	2679.921	1699.086	9813.027	1557.759	1943404.999	268.999
kin_afterCID_55	LT01A2_cell09	6956.670	3353.401	4375.976	18471.188	452.472	5160.584	2901.019	2708.622	1718.550	9917.210	1584.237	1943409.998	273.998
kin_afterCID_56	LT01A2_cell09	6948.842	3353.401	4370.066	18527.915	451.219	5148.578	2902.182	2709.549	1717.501	9970.040	1580.719	1943414.998	278.998
kin_afterCID_57	LT01A2_cell09	6805.252	3353.401	4284.398	18055.973	452.025	5051.750	2901.869	2709.498	1717.840	9914.815	1586.786	1943419.998	283.998
kin_afterCID_58	LT01A2_cell09	6930.392	3353.401	4358.934	18532.810	449.003	5136.109	2904.846	2702.242	1713.646	9977.618	1577.376	1943424.998	288.998
kin_afterCID_59	LT01A2_cell09	6907.286	3353.401	4345.270	18420.655	447.862	5132.542	2905.584	2697.859	1711.364	9948.728	1580.190	1943430.000	294.000
kin_afterCID_60	LT01A2_cell09	6911.975	3353.401	4348.811	18507.891	447.705	5125.294	2905.696	2701.321	1713.291	9997.126	1577.195	1943434.998	298.998
kin_afterCID_61	LT01A2_cell09	6870.356	3353.401	4320.855	18387.162	447.616	5096.274	2905.786	2680.472	1700.515	9922.675	1564.862	1943439.999	303.999
kin_afterCID_62	LT01A2_cell09	6932.336	3353.401	4360.792	18557.035	447.683	5141.021	2905.942	2679.227	1699.229	9936.069	1561.102	1943444.999	308.999
kin_afterCID_63	LT01A2_cell09	6926.698	3353.401	4356.686	18607.556	447.660	5127.137	2905.741	2681.001	1701.699	9974.569	1557.349	1943449.998	313.998
kin_afterCID_64	LT01A2_cell09	6877.152	3353.401	4325.927	18570.736	447.190	5077.814	2906.211	2667.181	1692.211	9970.962	1543.319	1943454.999	318.999
kin_afterCID_65	LT01A2_cell09	6849.967	3353.401	4308.665	18448.870	445.266	5073.995	2908.180	2670.417	1693.610	9958.160	1554.575	1943459.999	323.999
kin_afterCID_66	LT01A2_cell09	6833.795	3353.401	4300.847	18477.621	446.250	5046.457	2907.151	2670.634	1694.973	9994.241	1546.453	1943464.999	328.999
kin_afterCID_67	LT01A2_cell09	6831.641	3353.401	4297.771	18473.572	444.102	5054.511	2909.299	2667.846	1693.543	9989.613	1550.186	1943469.999	333.999
kin_afterCID_68	LT01A2_cell09	6860.341	3353.401	4315.759	18545.334	444.706	5073.841	2908.695	2661.227	1688.572	9991.837	1540.461	1943474.998	338.998
kin_afterCID_69	LT01A2_cell09	6850.152	3353.401	4310.530	18499.794	445.400	5065.851	2908.001	2667.576	1693.443	9984.707	1546.858	1943479.999	343.999
kin_afterCID_70	LT01A2_cell09	6835.749	3353.401	4301.630	18314.298	446.273	5073.679	2907.129	2669.357	1694.379	9911.536	1557.612	1943484.999	348.999
kin_afterCID_71	LT01A2_cell09	6814.680	3353.401	4289.936	18280.062	444.326	5063.484	2909.076	2664.869	1690.454	9918.717	1556.932	1943489.999	353.999
kin_afterCID_72	LT01A2_cell09	6816.591	3353.401	4288.643	18330.602	444.616	5056.582	2908.829	2657.408	1688.087	9870.432	1554.862	1943494.999	358.999
kin_afterCID_73	LT01A2_cell09	6847.948	3353.401	4309.271	18416.108	448.063	5063.898	2905.338	2660.274	1689.159	9893.389	1544.779	1943499.998	363.998
kin_afterCID_74	LT01A2_cell09	6809.092	3353.401	4284.466	18304.567	449.384	5030.219	2904.018	2659.891	1689.706	9867.938	1544.478	1943504.999	368.999
kin_afterCID_75	LT01A2_cell09	6847.579	3353.401	4307.835	18531.131	444.057	5064.303	2909.344	2657.679	1687.040	9951.171	1544.464	1943509.998	373.998
kin_afterCID_76	LT01A2_cell09	6784.057	3353.401	4271.234	18356.161	443.565	5020.049	2909.837	2647.176	1680.067	9921.779	1538.263	1943514.998	378.998
kin_afterCID_77	LT01A2_cell09	6787.719	3353.401	4271.769	18345.780	442.199	5032.098	2911.202	2647.464	1681.574	9890.411	1547.291	1943519.998	383.998
kin_afterCID_78	LT01A2_cell09	6796.208	3353.401	4276.272	18383.077	444.057	5027.629	2909.389	2641.382	1678.558	9885.269	1535.727	1943524.999	388.999
kin_afterCID_79	LT01A2_cell09	6813.077	3353.401	4287.671	18615.037	440.431	5028.473	2913.104	2627.938	1670.499	9941.390	1522.134	1943529.998	393.998
kin_afterCID_80	LT01A2_cell09	6793.362	3353.401	4275.676	18556.610	440.633	5013.862	2912.768	2641.437	1678.405	9986.122	1530.361	1943535.001	399.001
kin_afterCID_81	LT01A2_cell09	6815.921	3353.401	4287.373	18624.500	441.506	5025.433	2911.940	2638.545	1676.874	9956.579	1528.961	1943539.998	403.998
kin_afterCID_82	LT01A2_cell09	6750.114	3353.401	4249.126	18377.390	439.872	4994.680	2913.529	2625.127	1668.026	9902.066	1526.487	1943544.999	408.999
kin_afterCID_83	LT01A2_cell09	6736.990	3353.401	4238.448	18436.616	439.357	4973.011	2914.044	2630.444	1671.386	9944.739	1527.651	1943550.000	414.000
kin_afterCID_84	LT01A2_cell09	6801.914	3353.401	4282.443	18608.902	438.037	5027.902	2915.365	2631.143	1673.418	9963.960	1529.380	1943554.998	418.998
kin_afterCID_85	LT01A2_cell09	6715.412	3353.401	4227.356	18473.619	437.790	4949.689	2915.745	2622.915	1666.983	9982.136	1517.867	1943560.000	424.000
kin_afterCID_86	LT01A2_cell09	6760.805	3353.401	4254.811	18560.923	438.439	4985.950	2914.962	2620.093	1667.700	9927.573	1520.975	1943564.999	428.999
kin_afterCID_87	LT01A2_cell09	6726.957	3353.401	4235.460	18425.723	437.522	4971.581	2915.879	2620.052	1664.240	9933.784	1522.641	1943569.998	433.998
kin_afterCID_88	LT01A2_cell09	6724.426	3353.401	4234.661	18448.720	437.813	4963.874	2915.588	2612.478	1661.201	9913.062	1516.202	1943574.999	438.999
kin_afterCID_89	LT01A2_cell09	6744.793	3353.401	4244.596	18668.107	432.755	4978.040	2920.691	2610.081	1660.316	10000.606	1515.007	1943580.000	444.000
kin_afterCID_90	LT01A2_cell09	6784.154	3353.401	4269.931	18765.777	435.060	4997.960	2918.341	2634.373	1675.758	10081.907	1524.111	1943584.999	448.999
kin_afterCID_91	LT01A2_cell09	6784.246	3353.401	4269.258	18713.618	436.559	4998.735	2916.887	2618.190	1661.617	10018.950	1510.519	1943589.999	453.999
kin_afterCID_92	LT01A2_cell09	6829.366	3353.401	4298.125	18897.191	431.882	5045.405	2921.519	2620.922	1666.261	10058.665	1521.416	1943594.999	458.999
kin_afterCID_93	LT01A2_cell09	6816.578	3353.401	4290.241	18869.576	432.285	5032.902	2921.116	2646.447	1680.629	10134.230	1538.359	1943599.998	463.998
kin_afterCID_94	LT01A2_cell09	6797.959	3353.401	4277.658	18835.593	433.538	5010.506	2919.953	2636.249	1674.532	10099.644	1528.070	1943604.999	468.999
kin_afterCID_95	LT01A2_cell09	6814.092	3353.401	4288.279	19070.974	430.606	5008.324	2922.795	2635.886	1674.993	10191.854	1522.689	1943609.999	473.999
kin_afterCID_96	LT01A2_cell09	6849.242	3353.401	4309.111	19093.334	430.427	5046.046	2923.108	2636.386	1674.854	10169.722	1527.019	1943614.998	478.998
kin_afterCID_97	LT01A2_cell09	6820.351	3353.401	4291.155	18998.030	434.030	5009.694	2919.505	2629.546	1670.093	10120.660	1515.789	1943619.997	483.997
kin_afterCID_98	LT01A2_cell09	6824.648	3353.401	4294.465	18984.737	432.732	5022.984	2920.669	2626.160	1667.397	10105.840	1517.956	1943624.998	488.998
kin_afterCID_99	LT01A2_cell09	6771.642	3353.401	4261.047	18952.406	431.076	4974.841	2922.325	2620.961	1664.637	10124.600	1514.089	1943629.999	493.999
kin_afterCID_100	LT01A2_cell09	6811.758	3353.401	4284.976	19134.474	429.957	4999.204	2923.623	2621.398	1666.476	10140.007	1515.575	1943634.998	498.998
kin_afterCID_101	LT01A2_cell09	6794.893	3353.401	4276.064	19026.834	429.912	4996.069	2923.534	2614.041	1660.820	10110.880	1511.584	1943639.999	503.999
kin_afterCID_102	LT01A2_cell09	6787.283	3353.401	4269.091	19009.049	431.457	4982.435	2922.079	2608.595	1658.684	10069.167	1506.930	1943644.999	508.999
kin_afterCID_103	LT01A2_cell09	6774.645	3353.401	4261.376	18935.828	433.829	4966.963	2920.020	2608.556	1660.584	10022.483	1506.778	1943649.998	513.998
kin_afterCID_104	LT01A2_cell09	6790.193	3353.401	4273.466	19243.653	425.951	4978.132	2927.495	2603.832	1655.004	10174.822	1502.229	1943654.999	518.999
kin_afterCID_105	LT01A2_cell09	6754.946	3353.401	4251.977	18918.952	432.419	4954.087	2921.072	2611.752	1660.216	10078.676	1506.334	1943659.998	523.998
kin_afterCID_106	LT01A2_cell09	6801.020	3353.401	4280.509	19038.086	432.352	4989.564	2921.228	2604.976	1656.423	10031.001	1505.796	1943664.998	528.998
kin_afterCID_107	LT01A2_cell09	6804.702	3353.401	4282.593	19190.302	428.122	4991.815	2925.458	2605.638	1656.703	10113.997	1506.734	1943669.998	533.998
kin_afterCID_108	LT01A2_cell09	6782.133	3353.401	4269.874	19119.688	425.996	4986.454	2927.674	2609.984	1659.211	10146.768	1513.180	1943674.998	538.998
kin_afterCID_109	LT01A2_cell09	6773.266	3353.401	4263.950	19166.131	427.898	4960.415	2925.682	2612.128	1660.862	10179.475	1505.257	1943679.998	543.998
kin_afterCID_110	LT01A2_cell09	6789.554	3353.401	4273.168	19193.743	427.182	4978.104	2926.712	2598.610	1652.716	10112.905	1501.529	1943684.998	548.998
kin_afterCID_111	LT01A2_cell09	6763.219	3353.401	4255.679	19078.591	429.398	4954.417	2924.227	2594.000	1651.187	10053.124	1498.563	1943689.999	553.999
kin_afterCID_112	LT01A2_cell09	6725.204	3353.401	4232.479	19060.686	426.152	4929.077	2927.517	2599.969	1653.599	10145.046	1501.496	1943694.998	558.998
kin_afterCID_113	LT01A2_cell09	6793.321	3353.401	4276.862	19270.709	427.629	4968.885	2926.354	2587.425	1646.205	10107.938	1488.094	1943699.998	563.998
kin_afterCID_114	LT01A2_cell09	6735.429	3353.401	4240.354	19045.929	429.196	4928.417	2924.339	2586.676	1646.281	10065.422	1488.967	1943704.999	568.999
kin_afterCID_115	LT01A2_cell09	6772.321	3353.401	4263.994	19136.823	427.540	4965.399	2925.996	2575.582	1641.001	10010.034	1489.190	1943709.999	573.999
kin_afterCID_116	LT01A2_cell09	6740.384	3353.401	4243.558	19095.523	425.056	4946.837	2928.480	2578.904	1641.576	10017.648	1499.128	1943714.999	578.999
kin_afterCID_117	LT01A2_cell09	6767.108	3353.401	4260.668	18975.998	429.330	4973.624	2924.787	2578.679	1641.167	9911.787	1501.814	1943720.000	584.000
kin_afterCID_118	LT01A2_cell09	6715.507	3353.401	4227.162	18887.814	429.420	4927.302	2924.563	2583.188	1645.285	9945.331	1501.860	1943724.999	588.999
kin_afterCID_119	LT01A2_cell09	6765.603	3353.401	4259.869	19149.457	427.339	4956.587	2926.421	2581.664	1644.468	9989.556	1499.702	1943729.998	593.998
kin_afterCID_120	LT01A2_cell09	6729.041	3353.401	4235.556	18997.541	430.248	4922.675	2923.735	2570.824	1634.450	9948.190	1484.841	1943734.999	598.999
