# Supplementary material for: Mandipropamid as a chemical inducer of proximity for in vivo applications
Source: Nat Chem Biol. 2021 Dec 21;18(1):64–9. doi: 10.1038/s41589-021-00922-3 (PMC8709788; doi:10.1038/s41589-021-00922-3)
Supplement: Source Data Fig. 2 — Single-cell trajectories, luminescence intensities of luciferase assay and two-color RICS binding efficiencies. [file 41589_2021_922_MOESM21_ESM.zip › Figure_02/Figure_02bcd/Single-Cell Trajectories/GA3AM_5uM/exp03_GA3AM_LT01A3_cell12_intensities.csv]

name	cellID	ff_488nm_cell	area_cell	fullframe_488nm	ff_488nm_mito	area_mito	ff_488nm_cyto	area_cyto	ff_561nm_tf_cell	fullframe_561nm	ff_561nm_tf_mito	ff_561nm_tf_cyto	FrameTimeAbs	FrameTimeRel
t0_	LT01A3_cell12	5177.682	3444.222	3441.793	10430.862	401.243	4482.946	3044.860	861.600	658.012	2514.964	643.597	1943782.000	-19.000
tend_	LT01A3_cell12	4472.649	3444.222	3008.746	13393.691	392.402	3320.114	3063.503	799.800	621.215	2393.990	595.378	1944415.000	614.000
kin_afterCID_1	LT01A3_cell12	5506.524	3444.222	3649.456	10998.267	408.740	4763.521	3038.884	877.218	668.662	2594.994	646.059	1943809.101	4.101
kin_afterCID_2	LT01A3_cell12	5484.910	3444.222	3638.440	10976.866	411.001	4735.310	3038.325	877.552	669.793	2580.567	646.955	1943814.001	9.001
kin_afterCID_3	LT01A3_cell12	5433.381	3444.222	3605.972	11007.309	412.187	4669.953	3037.586	875.085	668.067	2573.404	644.447	1943819.001	14.001
kin_afterCID_4	LT01A3_cell12	5443.749	3444.222	3613.055	11241.841	409.389	4654.861	3041.503	870.709	665.122	2565.854	642.272	1943824.001	19.001
kin_afterCID_5	LT01A3_cell12	5388.886	3444.222	3579.799	11463.711	408.091	4567.470	3041.234	872.340	667.818	2568.296	644.701	1943829.001	24.001
kin_afterCID_6	LT01A3_cell12	5332.939	3444.222	3546.086	11697.151	407.532	4474.141	3041.749	868.798	664.735	2562.108	641.767	1943834.001	29.001
kin_afterCID_7	LT01A3_cell12	5257.666	3444.222	3498.672	11888.350	405.741	4366.453	3044.927	862.369	658.302	2555.858	636.577	1943839.000	34.000
kin_afterCID_8	LT01A3_cell12	5234.996	3444.222	3484.582	12176.056	407.464	4298.515	3042.801	867.108	664.519	2555.505	640.932	1943844.000	39.000
kin_afterCID_9	LT01A3_cell12	5212.674	3444.222	3471.761	12438.304	408.472	4233.844	3043.405	865.615	663.138	2555.756	638.622	1943849.000	44.000
kin_afterCID_10	LT01A3_cell12	5200.313	3444.222	3465.840	12714.034	407.554	4186.602	3043.159	861.225	660.582	2556.960	634.028	1943854.001	49.001
kin_afterCID_11	LT01A3_cell12	5164.277	3444.222	3444.167	12864.880	408.404	4122.757	3042.801	861.712	660.024	2563.296	633.181	1943859.000	54.000
kin_afterCID_12	LT01A3_cell12	5100.797	3444.222	3403.277	12939.199	403.861	4053.310	3048.463	854.800	654.681	2551.352	629.796	1943864.001	59.001
kin_afterCID_13	LT01A3_cell12	5042.104	3444.222	3365.666	12855.354	408.762	3982.606	3044.860	850.522	651.730	2522.505	625.744	1943869.001	64.001
kin_afterCID_14	LT01A3_cell12	5043.783	3444.222	3366.541	13000.109	409.232	3964.438	3043.495	852.665	654.167	2515.502	628.729	1943874.001	69.001
kin_afterCID_15	LT01A3_cell12	5027.041	3444.222	3356.443	13089.934	407.890	3937.073	3045.240	856.937	657.913	2536.034	631.611	1943879.000	74.000
kin_afterCID_16	LT01A3_cell12	4994.610	3444.222	3336.650	13120.113	409.770	3891.521	3042.152	855.255	656.776	2527.503	629.623	1943884.000	79.000
kin_afterCID_17	LT01A3_cell12	5049.669	3444.222	3372.140	13364.982	408.292	3927.319	3041.256	853.331	654.958	2531.951	627.674	1943889.000	84.000
kin_afterCID_18	LT01A3_cell12	4978.809	3444.222	3326.143	13308.886	406.569	3860.110	3042.666	850.498	653.110	2529.109	625.946	1943894.001	89.001
kin_afterCID_19	LT01A3_cell12	4943.522	3444.222	3303.148	13406.769	402.809	3820.497	3044.457	840.590	644.112	2523.019	617.823	1943899.001	94.001
kin_afterCID_20	LT01A3_cell12	5020.926	3444.222	3354.216	13714.250	401.243	3872.230	3046.292	846.021	650.358	2533.923	623.516	1943904.001	99.001
kin_afterCID_21	LT01A3_cell12	4896.949	3444.222	3272.462	13504.393	399.989	3764.014	3047.098	840.388	645.251	2535.312	617.759	1943909.001	104.001
kin_afterCID_22	LT01A3_cell12	4905.560	3444.222	3279.791	13515.961	402.541	3762.899	3046.113	837.535	642.960	2521.843	614.730	1943914.000	109.000
kin_afterCID_23	LT01A3_cell12	5020.840	3444.222	3355.211	13843.050	406.659	3836.589	3041.950	836.977	643.057	2505.227	613.742	1943919.001	114.001
kin_afterCID_24	LT01A3_cell12	4968.711	3444.222	3319.136	13742.621	407.039	3788.753	3042.778	848.962	651.825	2547.848	621.430	1943924.001	119.001
kin_afterCID_25	LT01A3_cell12	4975.622	3444.222	3327.631	13779.461	407.106	3790.917	3043.517	847.778	650.099	2545.208	620.415	1943929.000	124.000
kin_afterCID_26	LT01A3_cell12	4991.292	3444.222	3335.943	13890.326	408.785	3787.634	3042.689	852.029	654.110	2562.059	621.884	1943934.000	129.000
kin_afterCID_27	LT01A3_cell12	4957.812	3444.222	3314.337	13851.536	403.973	3770.157	3048.396	846.006	648.452	2559.783	618.504	1943939.000	134.000
kin_afterCID_28	LT01A3_cell12	4971.939	3444.222	3324.413	13945.932	403.816	3775.008	3047.478	843.633	646.431	2545.768	617.749	1943944.000	139.000
kin_afterCID_29	LT01A3_cell12	4968.472	3444.222	3321.365	13936.197	404.309	3770.340	3047.613	846.515	650.746	2538.817	621.682	1943949.001	144.001
kin_afterCID_30	LT01A3_cell12	4944.244	3444.222	3306.132	13949.092	404.264	3741.501	3047.881	843.534	648.170	2540.646	618.135	1943954.001	149.001
kin_afterCID_31	LT01A3_cell12	4983.553	3444.222	3332.382	13914.247	410.128	3770.766	3042.331	844.150	648.664	2508.131	619.479	1943959.001	154.001
kin_afterCID_32	LT01A3_cell12	4969.921	3444.222	3325.293	13988.053	405.652	3761.609	3045.375	845.407	649.889	2532.108	620.531	1943964.000	159.000
kin_afterCID_33	LT01A3_cell12	4962.661	3444.222	3320.262	14016.263	408.404	3738.804	3044.770	843.628	647.815	2536.483	616.271	1943969.000	164.000
kin_afterCID_34	LT01A3_cell12	4969.310	3444.222	3323.808	14097.375	405.920	3744.154	3047.031	844.374	648.970	2541.217	617.960	1943974.000	169.000
kin_afterCID_35	LT01A3_cell12	4939.913	3444.222	3304.980	13969.991	411.112	3708.958	3043.853	839.735	644.497	2520.671	612.336	1943979.000	174.000
kin_afterCID_36	LT01A3_cell12	4942.949	3444.222	3307.642	13908.869	411.359	3719.361	3044.278	841.158	647.447	2499.277	616.696	1943984.000	179.000
kin_afterCID_37	LT01A3_cell12	4897.411	3444.222	3277.465	13836.773	408.046	3688.962	3047.277	843.214	649.722	2501.754	620.705	1943988.999	183.999
kin_afterCID_38	LT01A3_cell12	4913.365	3444.222	3287.814	13928.531	407.375	3697.356	3047.545	841.090	648.055	2499.672	619.089	1943994.001	189.001
kin_afterCID_39	LT01A3_cell12	4914.779	3444.222	3287.907	13947.201	409.009	3690.780	3046.180	843.855	651.055	2497.544	621.436	1943999.001	194.001
kin_afterCID_40	LT01A3_cell12	4926.256	3444.222	3294.372	14007.799	406.233	3705.046	3049.000	839.972	647.416	2496.960	618.829	1944004.001	199.001
kin_afterCID_41	LT01A3_cell12	4896.567	3444.222	3276.004	14015.998	405.562	3673.605	3048.329	845.646	652.071	2525.508	621.817	1944009.000	204.000
kin_afterCID_42	LT01A3_cell12	4873.126	3444.222	3260.724	14037.378	402.227	3654.806	3053.230	836.794	644.792	2514.434	615.492	1944014.000	209.000
kin_afterCID_43	LT01A3_cell12	4899.562	3444.222	3278.689	14096.796	404.174	3670.743	3050.388	834.410	642.053	2509.921	612.189	1944019.001	214.001
kin_afterCID_44	LT01A3_cell12	4896.677	3444.222	3276.988	14087.991	403.839	3670.220	3050.545	833.811	641.967	2506.402	612.224	1944024.000	219.000
kin_afterCID_45	LT01A3_cell12	4881.799	3444.222	3266.460	14013.086	404.488	3659.498	3052.492	832.629	641.426	2494.193	612.160	1944029.000	224.000
kin_afterCID_46	LT01A3_cell12	4886.862	3444.222	3269.634	14070.648	402.294	3665.475	3054.148	833.911	643.055	2492.736	615.146	1944034.000	229.000
kin_afterCID_47	LT01A3_cell12	4888.661	3444.222	3270.949	14152.145	398.870	3668.996	3057.080	832.198	641.124	2503.941	613.888	1944039.001	234.001
kin_afterCID_48	LT01A3_cell12	4853.884	3444.222	3249.499	14056.609	399.318	3641.010	3056.184	827.676	636.993	2494.659	609.669	1944044.001	239.001
kin_afterCID_49	LT01A3_cell12	4899.110	3444.222	3278.756	14124.091	400.862	3678.268	3054.058	830.793	640.499	2485.636	613.513	1944049.001	244.001
kin_afterCID_50	LT01A3_cell12	4867.438	3444.222	3259.602	14053.427	403.481	3641.503	3053.633	828.852	638.868	2484.007	609.998	1944054.000	249.000
kin_afterCID_51	LT01A3_cell12	4860.112	3444.222	3253.034	14060.593	401.981	3639.090	3052.895	824.627	633.932	2480.460	606.499	1944059.001	254.001
kin_afterCID_52	LT01A3_cell12	4846.723	3444.222	3245.500	13921.083	406.099	3627.708	3049.851	827.648	637.628	2461.162	610.013	1944064.000	259.000
kin_afterCID_53	LT01A3_cell12	4865.491	3444.222	3258.346	14015.028	404.734	3640.075	3052.738	836.178	646.625	2474.395	618.790	1944069.001	264.001
kin_afterCID_54	LT01A3_cell12	4833.151	3444.222	3235.193	13990.590	401.892	3617.848	3053.790	828.231	638.594	2477.407	611.161	1944074.000	269.000
kin_afterCID_55	LT01A3_cell12	4858.079	3444.222	3253.018	13990.436	403.279	3640.326	3053.655	833.800	644.573	2470.480	617.481	1944079.000	274.000
kin_afterCID_56	LT01A3_cell12	4845.775	3444.222	3245.916	13988.189	403.033	3628.478	3053.185	827.322	639.457	2455.918	612.266	1944084.000	279.000
kin_afterCID_57	LT01A3_cell12	4850.512	3444.222	3247.169	14056.908	403.749	3621.673	3053.544	825.019	636.653	2460.460	608.669	1944089.001	284.001
kin_afterCID_58	LT01A3_cell12	4854.950	3444.222	3252.378	14064.761	403.839	3625.628	3053.185	828.725	640.527	2471.339	611.431	1944094.000	289.000
kin_afterCID_59	LT01A3_cell12	4808.593	3444.222	3222.220	13984.222	406.166	3576.620	3050.142	824.252	636.295	2462.997	605.999	1944099.000	294.000
kin_afterCID_60	LT01A3_cell12	4806.926	3444.222	3220.239	13914.923	408.561	3575.337	3048.553	838.362	647.262	2493.967	616.354	1944104.001	299.001
kin_afterCID_61	LT01A3_cell12	4803.486	3444.222	3217.893	13975.511	405.831	3573.027	3050.835	828.547	640.758	2470.047	610.233	1944109.003	304.003
kin_afterCID_62	LT01A3_cell12	4803.916	3444.222	3217.855	13962.726	406.592	3572.502	3050.656	827.293	639.434	2461.252	609.536	1944114.000	309.000
kin_afterCID_63	LT01A3_cell12	4797.096	3444.222	3214.432	13973.552	407.129	3562.762	3048.150	820.792	633.255	2445.472	603.867	1944118.999	313.999
kin_afterCID_64	LT01A3_cell12	4872.223	3444.222	3264.533	14174.609	406.301	3622.786	3050.634	825.881	638.271	2448.819	609.810	1944124.000	319.000
kin_afterCID_65	LT01A3_cell12	4888.831	3444.222	3274.439	14260.028	401.332	3646.531	3056.811	822.562	635.985	2450.067	608.857	1944129.001	324.001
kin_afterCID_66	LT01A3_cell12	4856.981	3444.222	3252.861	14232.175	401.959	3613.801	3053.723	819.974	633.437	2451.460	605.307	1944134.001	329.001
kin_afterCID_67	LT01A3_cell12	4876.233	3444.222	3266.261	14418.577	398.199	3624.943	3056.945	821.669	634.109	2485.104	605.171	1944139.001	334.001
kin_afterCID_68	LT01A3_cell12	4803.650	3444.222	3219.533	14192.389	398.937	3569.014	3057.192	823.779	637.332	2475.373	608.350	1944144.001	339.001
kin_afterCID_69	LT01A3_cell12	4861.225	3444.222	3257.639	14409.405	399.407	3604.893	3056.140	829.817	639.282	2522.632	608.685	1944149.000	344.000
kin_afterCID_70	LT01A3_cell12	4853.774	3444.222	3253.265	14399.674	397.796	3601.726	3060.347	831.699	641.102	2530.892	610.780	1944154.001	349.001
kin_afterCID_71	LT01A3_cell12	4866.813	3444.222	3260.092	14479.947	394.551	3619.208	3061.265	819.504	633.946	2484.376	605.150	1944159.001	354.001
kin_afterCID_72	LT01A3_cell12	4833.029	3444.222	3239.595	14352.096	398.714	3582.310	3057.953	829.983	639.872	2519.476	609.773	1944164.001	359.001
kin_afterCID_73	LT01A3_cell12	4860.465	3444.222	3257.433	14486.413	395.379	3606.930	3062.272	822.521	637.511	2484.174	608.036	1944169.001	364.001
kin_afterCID_74	LT01A3_cell12	4840.817	3444.222	3244.559	14424.365	397.192	3586.358	3059.833	833.817	644.839	2522.712	614.587	1944174.000	369.000
kin_afterCID_75	LT01A3_cell12	4812.306	3444.222	3225.312	14261.525	401.108	3561.071	3056.856	829.371	640.767	2500.469	610.081	1944179.001	374.001
kin_afterCID_76	LT01A3_cell12	4839.041	3444.222	3243.291	14443.574	393.857	3595.110	3061.108	825.181	637.518	2510.298	608.491	1944184.001	379.001
kin_afterCID_77	LT01A3_cell12	4818.208	3444.222	3230.346	14385.816	397.169	3566.671	3058.736	822.692	635.866	2497.851	605.204	1944189.000	384.000
kin_afterCID_78	LT01A3_cell12	4806.730	3444.222	3222.407	14330.227	396.386	3563.818	3059.609	824.209	636.883	2498.242	607.290	1944194.001	389.001
kin_afterCID_79	LT01A3_cell12	4811.784	3444.222	3225.388	14356.345	394.752	3571.725	3061.735	822.543	634.777	2504.703	605.639	1944199.001	394.001
kin_afterCID_80	LT01A3_cell12	4768.048	3444.222	3197.895	14290.411	390.880	3545.877	3064.174	813.646	628.094	2485.171	600.450	1944204.001	399.001
kin_afterCID_81	LT01A3_cell12	4847.837	3444.222	3249.566	14510.970	389.358	3612.526	3065.786	810.576	626.416	2466.377	600.292	1944209.000	404.000
kin_afterCID_82	LT01A3_cell12	4833.411	3444.222	3239.020	14425.941	393.678	3591.363	3061.959	812.516	627.312	2464.477	600.155	1944214.001	409.001
kin_afterCID_83	LT01A3_cell12	4750.899	3444.222	3190.266	14200.966	393.432	3528.848	3061.175	814.840	630.961	2466.664	602.618	1944219.001	414.001
kin_afterCID_84	LT01A3_cell12	4768.079	3444.222	3198.684	14237.222	394.237	3539.772	3062.026	815.096	630.588	2467.873	602.168	1944224.002	419.002
kin_afterCID_85	LT01A3_cell12	4834.061	3444.222	3242.314	14437.553	394.886	3586.422	3060.705	820.185	636.142	2467.530	607.554	1944229.000	424.000
kin_afterCID_86	LT01A3_cell12	4839.120	3444.222	3244.346	14503.581	395.961	3580.715	3058.288	812.639	628.959	2463.602	598.856	1944234.001	429.001
kin_afterCID_87	LT01A3_cell12	4832.744	3444.222	3241.568	14510.326	396.028	3572.220	3058.355	816.742	632.516	2473.309	602.155	1944239.001	434.001
kin_afterCID_88	LT01A3_cell12	4739.096	3444.222	3178.985	14260.505	392.514	3511.593	3061.780	811.589	627.802	2472.011	598.711	1944244.000	439.000
kin_afterCID_89	LT01A3_cell12	4731.843	3444.222	3174.388	14210.480	394.797	3501.573	3059.944	815.430	630.134	2483.058	600.204	1944249.000	444.000
kin_afterCID_90	LT01A3_cell12	4738.650	3444.222	3181.233	14252.347	390.768	3518.418	3063.436	818.522	634.736	2483.036	606.305	1944254.000	449.000
kin_afterCID_91	LT01A3_cell12	4731.820	3444.222	3174.823	14230.062	390.567	3513.962	3064.174	816.889	632.986	2477.696	605.229	1944259.001	454.001
kin_afterCID_92	LT01A3_cell12	4724.662	3444.222	3169.740	14308.229	389.045	3502.486	3063.816	816.441	632.483	2493.239	603.601	1944264.001	459.001
kin_afterCID_93	LT01A3_cell12	4753.398	3444.222	3189.933	14321.312	392.290	3520.536	3062.899	814.658	630.435	2486.371	600.634	1944269.001	464.001
kin_afterCID_94	LT01A3_cell12	4786.282	3444.222	3210.537	14421.067	394.237	3538.213	3060.191	814.239	629.552	2481.940	599.438	1944274.000	469.000
kin_afterCID_95	LT01A3_cell12	4768.872	3444.222	3198.774	14372.479	393.297	3527.711	3061.713	814.796	630.610	2483.468	600.464	1944279.000	474.000
kin_afterCID_96	LT01A3_cell12	4697.161	3444.222	3152.429	14163.265	394.349	3470.021	3061.466	822.392	635.865	2518.173	603.964	1944284.000	479.000
kin_afterCID_97	LT01A3_cell12	4814.159	3444.222	3230.045	14530.208	396.005	3548.523	3059.586	822.301	635.136	2518.292	602.795	1944289.000	484.000
kin_afterCID_98	LT01A3_cell12	4711.658	3444.222	3161.570	14258.862	394.058	3476.135	3059.609	821.285	633.765	2523.741	602.026	1944294.001	489.001
kin_afterCID_99	LT01A3_cell12	4678.288	3444.222	3138.915	14046.847	396.945	3455.096	3057.930	825.102	637.724	2513.591	605.877	1944299.001	494.001
kin_afterCID_100	LT01A3_cell12	4699.222	3444.222	3154.189	14136.495	397.550	3465.173	3057.415	824.642	637.259	2517.955	604.459	1944304.000	499.000
kin_afterCID_101	LT01A3_cell12	4697.320	3444.222	3151.430	14138.869	398.624	3458.092	3056.968	825.358	638.067	2510.743	605.563	1944309.001	504.001
kin_afterCID_102	LT01A3_cell12	4725.658	3444.222	3170.673	14286.983	392.178	3494.356	3062.384	811.749	628.591	2473.397	598.982	1944314.001	509.001
kin_afterCID_103	LT01A3_cell12	4710.846	3444.222	3164.566	14131.562	395.871	3484.083	3059.944	810.805	628.241	2453.022	598.423	1944319.001	514.001
kin_afterCID_104	LT01A3_cell12	4688.130	3444.222	3147.322	14139.859	393.902	3464.129	3062.093	820.261	633.204	2510.417	602.831	1944324.001	519.001
kin_afterCID_105	LT01A3_cell12	4731.999	3444.222	3175.206	14320.536	390.992	3501.005	3064.644	810.450	627.968	2472.763	598.384	1944329.001	524.001
kin_afterCID_106	LT01A3_cell12	4720.983	3444.222	3167.743	14252.991	393.096	3488.927	3063.794	824.016	637.223	2509.630	607.721	1944334.000	529.000
kin_afterCID_107	LT01A3_cell12	5283.928	3444.222	3519.542	16547.031	391.977	3833.846	3065.629	819.299	634.283	2506.202	603.696	1944339.000	534.000
kin_afterCID_108	LT01A3_cell12	4779.273	3444.222	3206.656	14463.566	394.237	3523.719	3062.787	815.522	630.453	2491.333	599.920	1944344.001	539.001
kin_afterCID_109	LT01A3_cell12	4713.963	3444.222	3164.959	14269.359	393.499	3478.130	3062.720	815.825	632.527	2482.081	601.823	1944349.000	544.000
kin_afterCID_110	LT01A3_cell12	4709.714	3444.222	3160.222	14302.505	392.895	3470.644	3064.667	807.321	624.251	2479.115	593.034	1944354.001	549.001
kin_afterCID_111	LT01A3_cell12	4743.616	3444.222	3183.609	14333.055	396.699	3491.664	3060.549	812.551	628.727	2480.963	596.342	1944359.000	554.000
kin_afterCID_112	LT01A3_cell12	4732.797	3444.222	3177.305	14342.536	394.484	3486.226	3062.362	813.449	629.904	2485.751	598.086	1944364.001	559.001
kin_afterCID_113	LT01A3_cell12	4722.202	3444.222	3167.833	14364.174	393.029	3476.154	3064.980	811.123	628.097	2489.170	596.042	1944369.000	564.000
kin_afterCID_114	LT01A3_cell12	4727.801	3444.222	3174.123	14313.823	394.797	3483.295	3062.003	813.218	630.646	2474.984	599.196	1944374.000	569.000
kin_afterCID_115	LT01A3_cell12	4749.495	3444.222	3188.184	14383.855	395.558	3495.850	3061.869	812.114	629.192	2479.222	597.014	1944379.001	574.001
kin_afterCID_116	LT01A3_cell12	4711.556	3444.222	3161.453	14329.037	394.193	3465.199	3063.324	811.756	629.349	2479.099	597.414	1944384.001	579.001
kin_afterCID_117	LT01A3_cell12	4752.996	3444.222	3191.556	14412.201	396.878	3491.405	3060.728	816.230	632.330	2488.669	599.732	1944389.000	584.000
kin_afterCID_118	LT01A3_cell12	4717.170	3444.222	3166.139	14311.241	397.908	3460.514	3059.743	814.738	631.367	2481.486	598.224	1944394.000	589.000
0	0	0.000	0.000	0.000	0.000	0.000	0.000	0.000	0.000	0.000	0.000	0.000	1944399.000	594.000
0	0	0.000	0.000	0.000	0.000	0.000	0.000	0.000	0.000	0.000	0.000	0.000	1944404.000	599.000
