# Supplementary material for: Mandipropamid as a chemical inducer of proximity for in vivo applications
Source: Nat Chem Biol. 2021 Dec 21;18(1):64–9. doi: 10.1038/s41589-021-00922-3 (PMC8709788; doi:10.1038/s41589-021-00922-3)
Supplement: Source Data Fig. 2 — Single-cell trajectories, luminescence intensities of luciferase assay and two-color RICS binding efficiencies. [file 41589_2021_922_MOESM21_ESM.zip › Figure_02/Figure_02bcd/Single-Cell Trajectories/GA3AM_5uM/exp03_GA3AM_LT01A4_cell19_intensities.csv]

name	cellID	ff_488nm_cell	area_cell	fullframe_488nm	ff_488nm_mito	area_mito	ff_488nm_cyto	area_cyto	ff_561nm_tf_cell	fullframe_561nm	ff_561nm_tf_mito	ff_561nm_tf_cyto	FrameTimeAbs	FrameTimeRel
t0_	LT01A4_cell19	5152.317	4243.194	4013.118	11148.842	488.819	4371.572	3754.375	1361.825	1103.808	5076.711	878.148	1944458.000	-10.000
tend_	LT01A4_cell19	4518.737	4243.194	3545.925	12573.523	454.173	3553.246	3789.021	1262.081	1031.142	4936.250	821.674	1945089.000	621.000
kin_afterCID_1	LT01A4_cell19	5401.503	4243.194	4200.971	11665.374	500.770	4563.340	3742.424	1380.636	1117.026	5129.881	878.953	1944476.103	4.103
kin_afterCID_2	LT01A4_cell19	5429.398	4243.194	4222.615	11735.902	498.733	4589.383	3744.505	1390.199	1124.912	5182.992	885.027	1944480.998	8.998
kin_afterCID_3	LT01A4_cell19	5432.739	4243.194	4226.538	11905.534	493.250	4581.222	3750.078	1388.524	1123.962	5216.411	885.012	1944485.998	13.998
kin_afterCID_4	LT01A4_cell19	5361.114	4243.194	4172.625	11849.272	499.382	4495.667	3743.811	1390.965	1127.662	5182.259	885.249	1944490.999	18.999
kin_afterCID_5	LT01A4_cell19	5298.832	4243.194	4126.831	11921.680	493.877	4426.249	3749.541	1382.709	1120.061	5206.343	879.035	1944495.999	23.999
kin_afterCID_6	LT01A4_cell19	5246.509	4243.194	4088.382	11971.469	489.669	4369.005	3753.748	1379.033	1116.938	5238.096	875.584	1944500.999	28.999
kin_afterCID_7	LT01A4_cell19	5230.863	4243.194	4077.803	12111.790	486.043	4340.603	3757.285	1375.945	1116.020	5217.891	878.928	1944505.999	33.999
kin_afterCID_8	LT01A4_cell19	5205.672	4243.194	4058.718	12270.611	485.842	4292.066	3757.441	1372.538	1112.291	5238.341	872.670	1944510.999	38.999
kin_afterCID_9	LT01A4_cell19	5190.317	4243.194	4047.940	12371.788	486.066	4261.239	3757.128	1367.097	1109.028	5210.379	869.885	1944515.999	43.999
kin_afterCID_10	LT01A4_cell19	5156.508	4243.194	4022.558	12403.549	489.781	4210.738	3753.547	1365.854	1109.029	5175.037	868.794	1944520.999	48.999
kin_afterCID_11	LT01A4_cell19	5135.312	4243.194	4007.548	12468.433	489.714	4178.565	3753.480	1366.744	1108.155	5199.386	866.702	1944525.997	53.997
kin_afterCID_12	LT01A4_cell19	5093.623	4243.194	3973.488	12370.471	493.205	4136.558	3749.989	1358.309	1100.980	5124.928	862.917	1944530.998	58.998
kin_afterCID_13	LT01A4_cell19	5071.341	4243.194	3958.480	12471.263	489.400	4106.505	3753.883	1359.275	1102.908	5152.257	864.759	1944535.999	63.999
kin_afterCID_14	LT01A4_cell19	5061.427	4243.194	3949.236	12575.975	485.529	4090.433	3757.710	1361.556	1103.619	5185.931	867.406	1944540.998	68.998
kin_afterCID_15	LT01A4_cell19	5038.106	4243.194	3931.599	12547.148	485.797	4067.153	3757.531	1355.969	1100.057	5142.878	866.349	1944545.999	73.999
kin_afterCID_16	LT01A4_cell19	5004.038	4243.194	3907.323	12576.992	483.358	4030.473	3759.836	1348.604	1094.227	5146.886	860.304	1944550.999	78.999
kin_afterCID_17	LT01A4_cell19	5069.656	4243.194	3958.424	12724.439	485.842	4079.726	3757.531	1355.693	1100.458	5138.657	866.533	1944555.999	83.999
kin_afterCID_18	LT01A4_cell19	4983.474	4243.194	3890.794	12506.370	487.901	4006.041	3755.338	1342.956	1089.788	5057.761	860.313	1944560.999	88.999
kin_afterCID_19	LT01A4_cell19	5006.887	4243.194	3910.500	12651.108	487.767	4013.994	3755.472	1346.305	1092.518	5090.553	859.989	1944565.999	93.999
kin_afterCID_20	LT01A4_cell19	4978.210	4243.194	3888.478	12636.634	487.901	3983.139	3755.382	1344.264	1091.762	5088.349	857.816	1944570.999	98.999
kin_afterCID_21	LT01A4_cell19	4972.562	4243.194	3882.444	12696.090	483.828	3978.392	3759.590	1348.199	1095.464	5128.101	861.715	1944575.999	103.999
kin_afterCID_22	LT01A4_cell19	4973.889	4243.194	3882.721	12743.773	485.059	3971.039	3758.135	1335.662	1084.148	5091.214	850.937	1944580.999	108.999
kin_afterCID_23	LT01A4_cell19	4974.551	4243.194	3885.114	12826.860	482.574	3966.919	3760.619	1340.264	1088.047	5123.268	854.817	1944585.999	113.999
kin_afterCID_24	LT01A4_cell19	4965.268	4243.194	3879.535	12850.368	480.515	3958.086	3762.947	1334.403	1083.901	5123.131	850.549	1944590.998	118.998
kin_afterCID_25	LT01A4_cell19	4951.393	4243.194	3866.988	12809.337	482.776	3942.386	3760.642	1333.862	1083.867	5104.623	849.747	1944595.999	123.999
kin_afterCID_26	LT01A4_cell19	4927.528	4243.194	3850.005	12798.813	479.262	3925.240	3763.977	1327.976	1077.642	5123.541	844.683	1944600.999	128.999
kin_afterCID_27	LT01A4_cell19	4946.693	4243.194	3865.569	12808.412	483.179	3936.196	3760.328	1332.893	1083.507	5091.777	849.860	1944605.999	133.999
kin_afterCID_28	LT01A4_cell19	4910.221	4243.194	3838.113	12699.629	486.334	3901.641	3757.173	1326.966	1078.192	5043.899	845.784	1944610.999	138.999
kin_afterCID_29	LT01A4_cell19	4910.186	4243.194	3837.972	12762.821	484.969	3896.694	3758.448	1331.297	1081.463	5091.052	846.119	1944615.999	143.999
kin_afterCID_30	LT01A4_cell19	4942.617	4243.194	3863.139	12872.508	486.133	3916.554	3757.061	1331.773	1082.643	5073.156	847.669	1944620.998	148.998
kin_afterCID_31	LT01A4_cell19	4935.916	4243.194	3858.886	12828.408	484.230	3919.084	3759.142	1327.080	1077.554	5061.614	845.989	1944625.998	153.998
kin_afterCID_32	LT01A4_cell19	4913.419	4243.194	3840.762	12826.353	481.836	3899.657	3761.492	1326.164	1076.530	5065.137	847.194	1944630.998	158.998
kin_afterCID_33	LT01A4_cell19	4911.796	4243.194	3838.771	12853.012	480.224	3898.011	3763.417	1328.239	1080.674	5061.752	851.759	1944635.998	163.998
kin_afterCID_34	LT01A4_cell19	4888.114	4243.194	3822.084	12852.600	480.045	3871.929	3763.417	1321.630	1074.157	5075.730	842.726	1944640.999	168.999
kin_afterCID_35	LT01A4_cell19	4884.028	4243.194	3818.497	12776.415	480.090	3876.676	3763.730	1329.211	1080.791	5072.537	851.632	1944645.998	173.998
kin_afterCID_36	LT01A4_cell19	4855.774	4243.194	3798.755	12794.763	476.934	3850.370	3766.349	1321.231	1074.529	5075.840	845.767	1944650.999	178.999
kin_afterCID_37	LT01A4_cell19	4849.461	4243.194	3793.014	12730.963	480.023	3843.843	3763.574	1317.035	1070.358	5036.097	842.623	1944655.998	183.998
kin_afterCID_38	LT01A4_cell19	4860.281	4243.194	3800.467	12779.877	479.016	3852.295	3764.402	1324.644	1077.326	5054.587	849.973	1944660.998	188.998
kin_afterCID_39	LT01A4_cell19	4846.782	4243.194	3790.045	12821.425	473.488	3844.959	3769.975	1313.064	1066.988	5062.700	842.084	1944665.999	193.999
kin_afterCID_40	LT01A4_cell19	4932.288	4243.194	3856.274	13071.356	475.010	3906.262	3768.229	1311.667	1066.700	5055.728	839.696	1944670.999	198.999
kin_afterCID_41	LT01A4_cell19	4841.884	4243.194	3787.248	12857.501	475.748	3829.461	3767.759	1314.391	1069.813	5063.667	840.924	1944675.998	203.998
kin_afterCID_42	LT01A4_cell19	4841.257	4243.194	3786.629	12906.642	476.420	3821.066	3766.908	1318.438	1073.625	5087.867	841.675	1944680.998	208.998
kin_afterCID_43	LT01A4_cell19	4943.078	4243.194	3864.918	13227.500	471.272	3907.874	3772.101	1309.253	1064.244	5082.360	837.826	1944685.998	213.998
kin_afterCID_44	LT01A4_cell19	4920.354	4243.194	3847.193	13097.795	475.032	3889.344	3768.341	1308.155	1063.927	5040.231	837.664	1944690.998	218.998
kin_afterCID_45	LT01A4_cell19	4893.689	4243.194	3826.641	12995.625	479.374	3861.763	3763.865	1328.938	1079.928	5095.420	849.223	1944695.999	223.999
kin_afterCID_46	LT01A4_cell19	4888.641	4243.194	3822.391	13029.600	476.912	3857.494	3766.685	1328.317	1079.304	5120.521	848.108	1944700.999	228.999
kin_afterCID_47	LT01A4_cell19	4908.012	4243.194	3837.766	13142.479	472.324	3876.596	3770.870	1309.518	1065.596	5067.978	838.749	1944705.998	233.998
kin_afterCID_48	LT01A4_cell19	4917.477	4243.194	3844.850	13244.622	469.280	3881.945	3774.003	1313.763	1069.809	5090.111	844.175	1944710.998	238.998
kin_afterCID_49	LT01A4_cell19	4886.253	4243.194	3823.234	13147.635	473.376	3848.839	3769.863	1330.274	1081.126	5168.345	848.326	1944715.997	243.997
kin_afterCID_50	LT01A4_cell19	4878.774	4243.194	3816.644	13051.699	477.673	3841.944	3765.610	1327.217	1079.564	5113.329	846.927	1944720.999	248.999
kin_afterCID_51	LT01A4_cell19	4910.036	4243.194	3841.710	13268.388	472.190	3863.405	3771.049	1303.194	1060.438	5076.237	830.747	1944725.998	253.998
kin_afterCID_52	LT01A4_cell19	4926.986	4243.194	3854.152	13261.131	475.233	3875.811	3768.005	1328.099	1079.779	5153.946	845.563	1944730.998	258.998
kin_afterCID_53	LT01A4_cell19	4928.340	4243.194	3854.067	13229.638	476.509	3878.143	3766.729	1307.581	1065.383	5021.537	837.740	1944735.998	263.998
kin_afterCID_54	LT01A4_cell19	4903.697	4243.194	3836.399	13191.371	474.540	3860.104	3768.699	1306.689	1064.025	5035.286	837.192	1944740.998	268.998
kin_afterCID_55	LT01A4_cell19	4802.886	4243.194	3758.099	12936.237	480.068	3765.303	3763.126	1312.505	1069.425	5045.835	836.238	1944745.998	273.998
kin_afterCID_56	LT01A4_cell19	4816.431	4243.194	3769.647	12963.837	477.404	3783.433	3765.968	1309.528	1065.891	5048.517	835.514	1944750.998	278.998
kin_afterCID_57	LT01A4_cell19	4813.535	4243.194	3766.661	13038.082	474.025	3779.152	3769.214	1302.567	1059.144	5069.596	828.809	1944755.999	283.999
kin_afterCID_58	LT01A4_cell19	4885.569	4243.194	3822.423	13214.586	476.039	3832.935	3767.334	1303.677	1061.143	5044.147	831.002	1944760.999	288.999
kin_afterCID_59	LT01A4_cell19	4890.375	4243.194	3826.448	13233.875	472.704	3844.012	3770.982	1307.394	1063.973	5063.946	836.420	1944765.999	293.999
kin_afterCID_60	LT01A4_cell19	4812.109	4243.194	3766.423	12983.634	474.763	3782.354	3768.833	1307.723	1064.790	5043.657	837.040	1944770.998	298.998
kin_afterCID_61	LT01A4_cell19	4885.511	4243.194	3823.441	13170.147	477.404	3835.207	3765.834	1301.805	1059.833	5009.615	831.750	1944775.998	303.998
kin_afterCID_62	LT01A4_cell19	4781.990	4243.194	3743.176	12908.552	475.368	3756.702	3767.826	1301.343	1059.655	5014.327	832.895	1944780.998	308.998
kin_afterCID_63	LT01A4_cell19	4785.713	4243.194	3744.247	12953.580	474.405	3757.433	3768.967	1299.132	1057.256	5037.292	828.577	1944785.998	313.998
kin_afterCID_64	LT01A4_cell19	4857.383	4243.194	3800.897	13047.704	479.978	3812.751	3763.216	1323.598	1076.860	5086.435	843.669	1944790.999	318.999
kin_afterCID_65	LT01A4_cell19	4890.060	4243.194	3825.315	13170.571	477.516	3840.000	3765.722	1298.096	1057.615	4975.286	831.797	1944795.999	323.999
kin_afterCID_66	LT01A4_cell19	4776.011	4243.194	3738.624	12838.411	478.344	3751.579	3764.939	1293.471	1052.699	4966.898	826.738	1944800.997	328.997
kin_afterCID_67	LT01A4_cell19	4863.158	4243.194	3805.548	13101.405	481.142	3809.419	3762.231	1318.073	1072.626	5051.946	840.530	1944805.999	333.999
kin_afterCID_68	LT01A4_cell19	4885.561	4243.194	3820.785	13173.381	480.112	3828.160	3763.081	1312.680	1067.262	5039.878	837.145	1944810.998	338.998
kin_afterCID_69	LT01A4_cell19	4857.142	4243.194	3799.632	13070.677	480.806	3807.483	3762.432	1320.477	1074.229	5042.023	844.891	1944815.999	343.999
kin_afterCID_70	LT01A4_cell19	4863.250	4243.194	3805.039	13118.656	482.776	3803.262	3760.597	1315.268	1069.434	5041.047	836.935	1944820.999	348.999
kin_afterCID_71	LT01A4_cell19	4872.947	4243.194	3811.824	13173.518	478.367	3818.235	3764.872	1296.696	1056.571	4966.363	830.421	1944825.998	353.998
kin_afterCID_72	LT01A4_cell19	4862.794	4243.194	3804.754	13082.438	481.209	3811.390	3761.985	1315.806	1070.913	5025.317	841.309	1944830.998	358.998
kin_afterCID_73	LT01A4_cell19	4878.439	4243.194	3817.431	13229.144	473.510	3829.416	3769.818	1312.225	1067.111	5066.901	840.602	1944835.999	363.999
kin_afterCID_74	LT01A4_cell19	4867.299	4243.194	3808.707	13252.592	469.840	3823.181	3773.399	1293.599	1054.093	4997.091	832.458	1944840.998	368.998
kin_afterCID_75	LT01A4_cell19	4849.676	4243.194	3793.946	13209.417	470.131	3807.852	3773.332	1295.100	1055.760	4997.926	833.740	1944845.998	373.998
kin_afterCID_76	LT01A4_cell19	4832.026	4243.194	3779.888	13068.253	475.457	3792.626	3767.826	1309.331	1064.313	5043.587	838.097	1944850.998	378.998
kin_afterCID_77	LT01A4_cell19	4799.391	4243.194	3756.069	13068.569	470.332	3768.449	3772.996	1295.051	1055.013	5009.982	831.935	1944856.000	384.000
kin_afterCID_78	LT01A4_cell19	4778.664	4243.194	3740.190	13042.550	469.705	3749.852	3773.757	1301.837	1060.385	5051.751	835.057	1944860.998	388.998
kin_afterCID_79	LT01A4_cell19	4791.743	4243.194	3750.918	13087.633	464.938	3770.709	3778.524	1301.433	1060.321	5061.833	838.686	1944865.998	393.998
kin_afterCID_80	LT01A4_cell19	4769.913	4243.194	3733.624	13086.624	463.976	3748.844	3779.263	1293.899	1053.698	5055.165	832.127	1944870.999	398.999
kin_afterCID_81	LT01A4_cell19	4766.056	4243.194	3731.255	13079.421	462.051	3750.096	3781.277	1296.186	1056.210	5061.550	836.060	1944875.999	403.999
kin_afterCID_82	LT01A4_cell19	4779.919	4243.194	3742.385	13072.432	467.870	3752.240	3775.324	1294.492	1055.148	5029.469	831.622	1944880.998	408.998
kin_afterCID_83	LT01A4_cell19	4769.123	4243.194	3733.682	13110.375	462.521	3748.668	3780.673	1287.080	1048.417	5035.664	828.485	1944885.999	413.999
kin_afterCID_84	LT01A4_cell19	4777.479	4243.194	3740.526	13135.231	461.357	3757.892	3781.836	1290.673	1052.646	5033.951	834.019	1944890.999	418.999
kin_afterCID_85	LT01A4_cell19	4708.842	4243.194	3686.717	12938.582	464.647	3696.832	3778.546	1283.540	1045.702	4996.235	826.990	1944895.999	423.999
kin_afterCID_86	LT01A4_cell19	4754.557	4243.194	3722.090	13080.489	464.401	3731.327	3778.793	1289.805	1051.204	5036.484	829.351	1944900.997	428.997
kin_afterCID_87	LT01A4_cell19	4742.518	4243.194	3712.241	13087.330	462.991	3720.464	3780.203	1284.073	1046.332	5022.977	826.140	1944905.998	433.998
kin_afterCID_88	LT01A4_cell19	4859.287	4243.194	3802.702	13419.660	466.192	3802.689	3777.002	1286.526	1049.855	5026.981	824.846	1944910.998	438.998
kin_afterCID_89	LT01A4_cell19	4838.312	4243.194	3786.495	13412.808	464.849	3783.394	3778.345	1282.106	1045.196	5021.591	822.039	1944915.999	443.999
kin_afterCID_90	LT01A4_cell19	4841.742	4243.194	3788.994	13327.276	470.332	3783.919	3772.862	1306.666	1064.657	5096.830	834.177	1944920.999	448.999
kin_afterCID_91	LT01A4_cell19	4745.136	4243.194	3715.191	13139.816	461.581	3720.487	3781.613	1305.824	1063.956	5128.570	839.223	1944925.999	453.999
kin_afterCID_92	LT01A4_cell19	4783.231	4243.194	3743.861	13327.343	461.626	3740.229	3781.568	1282.425	1046.482	5041.698	823.520	1944930.999	458.999
kin_afterCID_93	LT01A4_cell19	4739.414	4243.194	3710.458	13089.761	466.303	3708.448	3776.935	1284.672	1048.619	5012.949	824.368	1944935.998	463.998
kin_afterCID_94	LT01A4_cell19	4719.772	4243.194	3695.421	13005.051	468.519	3691.388	3774.675	1303.943	1062.547	5087.947	834.266	1944940.999	468.999
kin_afterCID_95	LT01A4_cell19	4706.890	4243.194	3685.403	12985.472	471.429	3672.159	3771.765	1278.501	1041.417	4987.821	814.877	1944945.999	473.999
kin_afterCID_96	LT01A4_cell19	4831.523	4243.194	3783.316	13457.884	463.797	3772.730	3779.665	1286.426	1049.348	5055.041	823.954	1944950.999	478.999
kin_afterCID_97	LT01A4_cell19	4749.114	4243.194	3717.166	13161.848	465.833	3711.635	3777.360	1282.293	1046.229	5010.337	822.541	1944955.998	483.998
kin_afterCID_98	LT01A4_cell19	4704.989	4243.194	3684.034	12988.443	465.028	3685.437	3778.166	1281.190	1044.801	4998.962	823.596	1944960.998	488.998
kin_afterCID_99	LT01A4_cell19	4813.414	4243.194	3767.563	13273.921	463.797	3775.100	3779.486	1278.401	1042.778	4985.636	823.459	1944965.999	493.999
kin_afterCID_100	LT01A4_cell19	4815.056	4243.194	3768.840	13306.021	466.460	3766.069	3777.136	1277.357	1041.659	4990.486	818.749	1944970.998	498.998
kin_afterCID_101	LT01A4_cell19	4761.923	4243.194	3728.420	13135.822	464.446	3732.513	3779.016	1277.059	1042.135	4973.288	822.746	1944975.998	503.998
kin_afterCID_102	LT01A4_cell19	4796.344	4243.194	3753.649	13302.636	462.588	3754.957	3781.501	1296.355	1055.461	5095.983	831.422	1944980.998	508.998
kin_afterCID_103	LT01A4_cell19	4796.173	4243.194	3754.911	13259.964	462.902	3759.771	3780.292	1300.149	1059.711	5092.257	835.801	1944985.998	513.998
kin_afterCID_104	LT01A4_cell19	4803.311	4243.194	3759.069	13292.483	463.842	3761.308	3779.531	1296.485	1057.058	5079.887	832.149	1944990.999	518.999
kin_afterCID_105	LT01A4_cell19	4788.538	4243.194	3749.133	13233.102	461.111	3758.977	3782.083	1294.679	1054.889	5075.368	833.738	1944995.998	523.998
kin_afterCID_106	LT01A4_cell19	4774.278	4243.194	3739.203	13303.302	462.118	3731.872	3781.075	1292.093	1054.017	5100.485	826.637	1945001.000	529.000
kin_afterCID_107	LT01A4_cell19	4790.589	4243.194	3750.427	13279.335	464.200	3747.859	3778.994	1295.282	1056.668	5066.140	832.082	1945005.999	533.999
kin_afterCID_108	LT01A4_cell19	4781.443	4243.194	3745.001	13285.668	462.051	3742.237	3781.143	1288.529	1049.832	5081.719	825.005	1945010.999	538.999
kin_afterCID_109	LT01A4_cell19	4788.922	4243.194	3749.573	13214.628	465.878	3749.731	3777.315	1290.794	1052.290	5034.010	829.122	1945015.998	543.998
kin_afterCID_110	LT01A4_cell19	4770.424	4243.194	3734.914	13228.973	460.865	3739.701	3782.463	1287.676	1048.587	5052.660	828.920	1945020.998	548.998
kin_afterCID_111	LT01A4_cell19	4792.221	4243.194	3752.475	13294.157	459.365	3760.066	3783.828	1287.444	1049.817	5051.652	830.460	1945025.999	553.999
kin_afterCID_112	LT01A4_cell19	4754.693	4243.194	3723.174	13201.933	459.365	3729.179	3783.828	1280.729	1044.219	5026.040	826.039	1945031.000	559.000
kin_afterCID_113	LT01A4_cell19	4768.009	4243.194	3733.081	13244.172	456.143	3747.040	3787.096	1287.682	1049.651	5067.784	832.374	1945035.997	563.997
kin_afterCID_114	LT01A4_cell19	4720.437	4243.194	3697.541	13129.668	457.642	3703.780	3785.641	1274.882	1040.661	5008.446	823.521	1945040.998	568.998
kin_afterCID_115	LT01A4_cell19	4787.765	4243.194	3749.258	13316.982	460.373	3749.227	3783.627	1275.251	1041.665	5000.948	821.815	1945045.998	573.998
kin_afterCID_116	LT01A4_cell19	4705.536	4243.194	3687.197	13049.317	462.185	3685.294	3781.501	1273.476	1039.689	4978.566	820.554	1945050.998	578.998
kin_afterCID_117	LT01A4_cell19	4696.014	4243.194	3679.912	13100.686	456.657	3682.408	3786.536	1264.835	1032.149	4979.914	816.796	1945055.999	583.999
kin_afterCID_118	LT01A4_cell19	4699.398	4243.194	3681.708	13033.911	461.984	3681.010	3781.344	1288.038	1050.623	5041.519	829.438	1945061.000	589.000
kin_afterCID_119	LT01A4_cell19	4701.110	4243.194	3682.971	13045.016	464.267	3675.230	3780.135	1269.769	1037.194	4957.481	816.707	1945065.998	593.998
kin_afterCID_120	LT01A4_cell19	4820.657	4243.194	3775.925	13432.864	461.559	3769.369	3781.859	1285.566	1048.520	5057.216	825.217	1945070.998	598.998
