# Supplementary material for: Mandipropamid as a chemical inducer of proximity for in vivo applications
Source: Nat Chem Biol. 2021 Dec 21;18(1):64–9. doi: 10.1038/s41589-021-00922-3 (PMC8709788; doi:10.1038/s41589-021-00922-3)
Supplement: Source Data Fig. 2 — Single-cell trajectories, luminescence intensities of luciferase assay and two-color RICS binding efficiencies. [file 41589_2021_922_MOESM21_ESM.zip › Figure_02/Figure_02bcd/Single-Cell Trajectories/GA3AM_5uM/exp03_GA3AM_LT01B1_cell38_intensities.csv]

name	cellID	ff_488nm_cell	area_cell	fullframe_488nm	ff_488nm_mito	area_mito	ff_488nm_cyto	area_cyto	ff_561nm_tf_cell	fullframe_561nm	ff_561nm_tf_mito	ff_561nm_tf_cyto	FrameTimeAbs	FrameTimeRel
t0_	LT01B1_cell38	4728.046	2644.244	2642.346	8440.118	474.249	3916.779	2169.995	1289.867	793.965	3018.519	912.074	1947113.000	-16.000
tend_	LT01B1_cell38	4342.770	2644.244	2449.607	8718.683	464.065	3408.513	2185.595	1195.686	751.095	2829.426	848.006	1947762.000	633.000
kin_afterCID_1	LT01B1_cell38	4987.422	2644.244	2769.587	8691.687	503.970	4113.527	2141.661	1311.179	807.210	3013.030	910.346	1947137.099	4.099
kin_afterCID_2	LT01B1_cell38	4942.468	2644.244	2745.785	8642.561	503.388	4070.392	2142.601	1307.923	804.873	3013.170	906.833	1947141.999	8.999
kin_afterCID_3	LT01B1_cell38	4851.881	2644.244	2702.903	8498.546	499.248	4001.664	2146.249	1308.944	806.623	3020.860	910.372	1947146.999	13.999
kin_afterCID_4	LT01B1_cell38	4939.635	2644.244	2751.752	8730.130	497.256	4060.309	2148.286	1300.652	799.446	3020.533	902.238	1947151.999	18.999
kin_afterCID_5	LT01B1_cell38	4888.914	2644.244	2724.940	8696.649	493.518	4013.698	2152.024	1299.972	803.078	3016.519	906.011	1947156.999	23.999
kin_afterCID_6	LT01B1_cell38	4816.947	2644.244	2686.768	8670.449	493.608	3932.097	2150.994	1296.923	797.932	3032.734	898.492	1947161.998	28.998
kin_afterCID_7	LT01B1_cell38	4773.554	2644.244	2666.928	8631.324	493.026	3887.445	2152.964	1294.396	797.095	3023.485	897.990	1947166.998	33.998
kin_afterCID_8	LT01B1_cell38	4845.309	2644.244	2705.094	8793.922	491.280	3941.647	2155.336	1292.426	797.824	3005.985	901.233	1947171.999	38.999
kin_afterCID_9	LT01B1_cell38	4766.730	2644.244	2664.330	8733.372	487.543	3869.125	2157.641	1270.859	785.062	2968.073	887.156	1947176.999	43.999
kin_afterCID_10	LT01B1_cell38	4765.348	2644.244	2665.018	8810.375	480.112	3867.531	2164.624	1269.567	783.496	2988.760	888.159	1947181.998	48.998
kin_afterCID_11	LT01B1_cell38	4742.735	2644.244	2653.349	8744.301	486.401	3836.390	2162.140	1271.305	786.329	2958.701	890.624	1947186.998	53.998
kin_afterCID_12	LT01B1_cell38	4792.317	2644.244	2680.514	8861.878	488.863	3861.068	2164.243	1273.846	789.355	2961.782	890.529	1947191.998	58.998
kin_afterCID_13	LT01B1_cell38	4776.062	2644.244	2671.124	8888.458	487.185	3845.009	2159.297	1275.351	788.747	2977.863	890.653	1947196.998	63.998
kin_afterCID_14	LT01B1_cell38	4732.315	2644.244	2649.060	8815.796	488.617	3801.776	2161.446	1277.946	793.053	2971.551	893.884	1947201.998	68.998
kin_afterCID_15	LT01B1_cell38	4774.309	2644.244	2670.685	8879.426	494.503	3826.638	2153.903	1287.441	798.056	2982.065	897.510	1947207.002	74.002
kin_afterCID_16	LT01B1_cell38	4765.241	2644.244	2665.271	8946.151	489.647	3814.209	2155.493	1275.687	788.566	2984.755	887.239	1947212.001	79.001
kin_afterCID_17	LT01B1_cell38	4688.669	2644.244	2626.573	8892.098	482.955	3748.990	2161.737	1267.049	783.573	2987.495	882.604	1947216.999	83.999
kin_afterCID_18	LT01B1_cell38	4772.780	2644.244	2672.134	9023.360	487.744	3809.046	2158.872	1282.487	795.436	3005.485	892.613	1947221.991	88.991
kin_afterCID_19	LT01B1_cell38	4772.510	2644.244	2674.406	9040.050	489.042	3800.489	2159.722	1270.474	789.258	2973.740	883.739	1947227.005	94.005
kin_afterCID_20	LT01B1_cell38	4710.845	2644.244	2642.669	8992.515	484.544	3749.538	2160.416	1264.602	784.554	2988.849	877.730	1947232.004	99.004
kin_afterCID_21	LT01B1_cell38	4681.106	2644.244	2628.449	8926.745	481.299	3734.096	2165.139	1256.432	780.841	2968.695	875.270	1947237.002	104.002
kin_afterCID_22	LT01B1_cell38	4754.608	2644.244	2666.527	9060.245	486.737	3782.523	2158.268	1271.114	787.820	2989.844	883.332	1947242.000	109.000
kin_afterCID_23	LT01B1_cell38	4720.394	2644.244	2647.560	8997.257	486.088	3750.964	2164.825	1267.501	786.927	2980.803	881.347	1947246.999	113.999
kin_afterCID_24	LT01B1_cell38	4769.157	2644.244	2673.559	9107.238	486.782	3785.396	2162.117	1255.497	780.101	2953.262	872.059	1947251.997	118.997
kin_afterCID_25	LT01B1_cell38	4750.491	2644.244	2664.454	9051.904	489.445	3772.403	2155.918	1268.920	783.783	2983.437	879.455	1947256.989	123.989
kin_afterCID_26	LT01B1_cell38	4712.290	2644.244	2641.385	9024.162	484.432	3743.877	2161.155	1258.172	778.010	2970.155	874.130	1947262.004	129.004
kin_afterCID_27	LT01B1_cell38	4686.770	2644.244	2629.971	9014.559	481.970	3721.363	2163.124	1256.982	779.098	2975.733	873.846	1947267.002	134.002
kin_afterCID_28	LT01B1_cell38	4782.940	2644.244	2680.922	9229.760	483.067	3788.019	2162.117	1251.675	777.213	2963.040	869.126	1947272.000	139.000
kin_afterCID_29	LT01B1_cell38	4751.762	2644.244	2666.256	9148.147	482.328	3770.016	2162.856	1263.286	780.344	2994.985	876.892	1947276.999	143.999
kin_afterCID_30	LT01B1_cell38	4679.547	2644.244	2626.231	9039.329	481.008	3708.862	2164.534	1259.697	781.223	2986.613	875.639	1947281.997	148.997
kin_afterCID_31	LT01B1_cell38	4749.022	2644.244	2663.621	9204.171	475.278	3770.965	2170.756	1254.818	780.496	2979.418	876.835	1947286.996	153.996
kin_afterCID_32	LT01B1_cell38	4721.798	2644.244	2648.708	9094.877	482.216	3745.354	2163.102	1270.158	787.900	3007.695	882.597	1947292.010	159.010
kin_afterCID_33	LT01B1_cell38	4712.191	2644.244	2643.240	9140.195	477.852	3733.384	2168.361	1259.367	781.133	2995.650	876.273	1947297.002	164.002
kin_afterCID_34	LT01B1_cell38	4703.253	2644.244	2639.620	9069.514	480.985	3731.208	2164.557	1272.529	788.778	3008.133	886.586	1947302.000	169.000
kin_afterCID_35	LT01B1_cell38	4658.676	2644.244	2614.685	8968.573	483.581	3693.062	2161.692	1262.821	784.166	2976.117	879.337	1947306.998	173.998
kin_afterCID_36	LT01B1_cell38	4630.799	2644.244	2600.939	8918.460	482.104	3674.218	2162.722	1249.930	776.359	2939.017	873.292	1947311.997	178.997
kin_afterCID_37	LT01B1_cell38	4703.848	2644.244	2639.334	9062.441	477.427	3742.194	2168.115	1244.799	776.656	2924.921	874.571	1947317.011	184.011
kin_afterCID_38	LT01B1_cell38	4696.209	2644.244	2635.964	9027.473	480.359	3734.207	2164.467	1257.132	777.590	2958.342	879.474	1947322.010	189.010
kin_afterCID_39	LT01B1_cell38	4694.553	2644.244	2638.200	9006.753	481.836	3732.215	2163.930	1256.705	783.327	2936.521	882.366	1947327.008	194.008
kin_afterCID_40	LT01B1_cell38	4652.366	2644.244	2610.884	8972.509	478.658	3697.168	2165.944	1245.574	774.089	2929.504	873.367	1947332.000	199.000
kin_afterCID_41	LT01B1_cell38	4721.636	2644.244	2647.854	9099.042	476.957	3757.455	2168.182	1243.738	775.049	2917.183	875.450	1947336.998	203.998
kin_afterCID_42	LT01B1_cell38	4707.066	2644.244	2643.473	9062.448	479.710	3737.304	2170.174	1254.582	779.243	2946.368	879.408	1947341.997	208.997
kin_afterCID_43	LT01B1_cell38	4638.234	2644.244	2604.310	8925.523	480.515	3681.712	2170.443	1246.762	775.363	2922.763	874.541	1947347.011	214.011
kin_afterCID_44	LT01B1_cell38	4626.135	2644.244	2598.793	8943.926	478.367	3671.315	2167.131	1244.086	774.648	2926.965	872.317	1947352.009	219.009
kin_afterCID_45	LT01B1_cell38	4669.009	2644.244	2617.369	9029.098	480.090	3699.900	2166.123	1256.638	781.112	2952.039	880.431	1947357.008	224.008
kin_afterCID_46	LT01B1_cell38	4662.009	2644.244	2615.858	9064.345	477.852	3689.442	2167.959	1248.658	775.503	2951.253	873.029	1947362.006	229.006
kin_afterCID_47	LT01B1_cell38	4628.558	2644.244	2596.877	8983.079	478.367	3665.748	2166.907	1240.331	770.564	2928.215	867.487	1947366.998	233.998
kin_afterCID_48	LT01B1_cell38	4685.674	2644.244	2627.293	9125.511	476.867	3707.048	2169.122	1255.354	777.757	2974.130	877.080	1947371.997	238.997
kin_afterCID_49	LT01B1_cell38	4624.175	2644.244	2595.594	9033.702	475.390	3656.609	2170.018	1250.314	776.569	2962.902	874.906	1947377.011	244.011
kin_afterCID_50	LT01B1_cell38	4627.455	2644.244	2598.318	9060.791	474.450	3657.221	2170.823	1244.230	775.666	2952.580	870.675	1947382.009	249.009
kin_afterCID_51	LT01B1_cell38	4701.322	2644.244	2638.119	9214.471	473.018	3717.294	2172.121	1233.204	767.280	2935.227	862.382	1947387.008	254.008
kin_afterCID_52	LT01B1_cell38	4694.802	2644.244	2630.310	9096.444	481.254	3714.237	2164.199	1258.677	783.547	2957.146	880.696	1947392.006	259.006
kin_afterCID_53	LT01B1_cell38	4634.327	2644.244	2600.001	9031.723	480.336	3657.500	2164.713	1246.129	773.581	2947.896	868.340	1947397.005	264.005
kin_afterCID_54	LT01B1_cell38	4618.416	2644.244	2590.821	9009.136	477.785	3649.380	2167.354	1239.350	772.389	2923.461	867.942	1947401.997	268.997
kin_afterCID_55	LT01B1_cell38	4712.113	2644.244	2642.258	9163.726	479.956	3723.834	2165.586	1252.478	775.590	2956.794	874.494	1947407.011	274.011
kin_afterCID_56	LT01B1_cell38	4668.529	2644.244	2620.139	9051.488	483.268	3685.027	2164.602	1254.688	780.178	2944.757	876.616	1947412.009	279.009
kin_afterCID_57	LT01B1_cell38	4614.748	2644.244	2588.819	8990.035	479.553	3644.590	2165.676	1244.547	775.396	2931.226	870.859	1947417.008	284.008
kin_afterCID_58	LT01B1_cell38	4707.414	2644.244	2640.721	9177.073	476.151	3723.286	2170.958	1230.740	766.487	2895.438	865.107	1947422.006	289.006
kin_afterCID_59	LT01B1_cell38	4679.140	2644.244	2622.599	9104.148	481.500	3692.220	2164.534	1249.050	777.638	2934.228	873.759	1947427.005	294.005
kin_afterCID_60	LT01B1_cell38	4639.707	2644.244	2602.430	9002.633	484.320	3660.423	2161.088	1245.244	777.643	2912.674	871.328	1947432.003	299.003
kin_afterCID_61	LT01B1_cell38	4607.657	2644.244	2585.815	8961.878	478.747	3641.914	2168.764	1231.043	768.424	2888.624	864.426	1947436.995	303.995
kin_afterCID_62	LT01B1_cell38	4682.645	2644.244	2622.942	9076.531	480.224	3705.068	2166.750	1247.849	778.144	2913.116	878.130	1947442.009	309.009
kin_afterCID_63	LT01B1_cell38	4610.761	2644.244	2587.136	8973.285	478.456	3644.922	2168.518	1239.731	771.623	2909.933	870.659	1947447.007	314.007
kin_afterCID_64	LT01B1_cell38	4591.352	2644.244	2577.326	8924.681	480.090	3628.956	2165.586	1231.318	768.727	2882.847	864.914	1947452.006	319.006
kin_afterCID_65	LT01B1_cell38	4653.383	2644.244	2608.323	8999.551	485.126	3674.963	2161.670	1247.266	775.673	2910.988	873.374	1947457.004	324.004
kin_afterCID_66	LT01B1_cell38	4635.754	2644.244	2599.487	9028.385	481.120	3657.606	2164.781	1236.951	770.490	2899.226	867.188	1947462.003	329.003
kin_afterCID_67	LT01B1_cell38	4599.369	2644.244	2581.452	8929.861	482.843	3630.931	2162.744	1227.951	766.155	2870.516	860.956	1947467.001	334.001
kin_afterCID_68	LT01B1_cell38	4664.985	2644.244	2618.053	9073.381	483.470	3676.174	2163.550	1246.818	776.543	2919.992	872.282	1947471.993	338.993
kin_afterCID_69	LT01B1_cell38	4638.532	2644.244	2601.670	8993.067	487.699	3651.304	2159.230	1236.510	770.382	2882.454	864.132	1947477.007	344.007
kin_afterCID_70	LT01B1_cell38	4576.535	2644.244	2569.497	8886.490	485.708	3605.050	2160.819	1233.291	770.696	2875.693	863.667	1947482.006	349.006
kin_afterCID_71	LT01B1_cell38	4664.334	2644.244	2612.590	9028.920	489.378	3671.175	2157.462	1251.354	780.089	2908.994	874.782	1947487.004	354.004
kin_afterCID_72	LT01B1_cell38	4633.177	2644.244	2599.774	8977.559	491.549	3638.691	2155.604	1237.975	771.616	2880.749	862.725	1947492.003	359.003
kin_afterCID_73	LT01B1_cell38	4604.585	2644.244	2583.089	8901.144	493.787	3616.419	2152.650	1228.779	767.784	2845.355	857.535	1947497.001	364.001
kin_afterCID_74	LT01B1_cell38	4667.292	2644.244	2616.999	8981.529	498.397	3663.049	2148.577	1242.241	773.310	2872.780	863.433	1947501.999	368.999
kin_afterCID_75	LT01B1_cell38	4659.246	2644.244	2612.042	9031.720	494.123	3652.738	2152.404	1235.877	771.601	2871.781	859.857	1947506.991	373.991
kin_afterCID_76	LT01B1_cell38	4614.794	2644.244	2589.435	8952.343	493.496	3617.628	2153.299	1238.768	775.539	2876.617	862.876	1947512.006	379.006
kin_afterCID_77	LT01B1_cell38	4561.519	2644.244	2561.206	8867.040	488.998	3583.190	2157.395	1231.958	770.758	2868.216	860.688	1947517.004	384.004
kin_afterCID_78	LT01B1_cell38	4648.253	2644.244	2604.409	9013.044	491.862	3647.993	2155.828	1243.073	774.438	2898.408	864.671	1947522.003	389.003
kin_afterCID_79	LT01B1_cell38	4613.435	2644.244	2587.361	9014.630	486.580	3618.713	2160.707	1232.588	768.207	2892.974	858.098	1947527.001	394.001
kin_afterCID_80	LT01B1_cell38	4555.811	2644.244	2557.578	8904.194	486.513	3573.116	2160.864	1226.447	767.099	2869.380	855.976	1947531.999	398.999
kin_afterCID_81	LT01B1_cell38	4633.553	2644.244	2600.311	9025.722	487.968	3638.095	2158.648	1242.958	775.044	2902.048	867.496	1947536.998	403.998
kin_afterCID_82	LT01B1_cell38	4626.364	2644.244	2595.130	9042.483	483.313	3636.969	2163.572	1234.672	768.891	2896.740	862.921	1947541.990	408.990
kin_afterCID_83	LT01B1_cell38	4602.742	2644.244	2583.125	9025.699	481.634	3615.840	2165.564	1225.217	765.894	2873.245	858.164	1947547.004	414.004
kin_afterCID_84	LT01B1_cell38	4572.416	2644.244	2565.852	8942.479	485.081	3588.017	2162.744	1223.519	765.322	2855.209	856.846	1947552.002	419.002
kin_afterCID_85	LT01B1_cell38	4583.739	2644.244	2574.059	8932.115	488.460	3595.213	2160.170	1242.266	774.353	2898.385	866.930	1947557.001	424.001
kin_afterCID_86	LT01B1_cell38	4593.335	2644.244	2581.161	8980.158	486.849	3601.169	2160.797	1227.645	763.878	2877.182	855.435	1947561.999	428.999
kin_afterCID_87	LT01B1_cell38	4570.758	2644.244	2568.758	8978.711	484.096	3581.630	2162.878	1224.912	764.395	2875.890	854.912	1947566.998	433.998
kin_afterCID_88	LT01B1_cell38	4617.321	2644.244	2593.393	9067.807	483.402	3618.829	2165.139	1222.197	763.108	2871.609	853.126	1947571.996	438.996
kin_afterCID_89	LT01B1_cell38	4573.390	2644.244	2567.894	8954.457	488.438	3577.935	2160.282	1233.903	771.828	2883.672	860.053	1947577.010	444.010
kin_afterCID_90	LT01B1_cell38	4607.330	2644.244	2586.351	9070.713	484.253	3603.890	2164.557	1224.600	767.096	2880.586	853.383	1947582.002	449.002
kin_afterCID_91	LT01B1_cell38	4633.994	2644.244	2595.905	9118.015	486.603	3619.965	2162.162	1241.474	775.752	2909.659	865.294	1947587.001	454.001
kin_afterCID_92	LT01B1_cell38	4588.568	2644.244	2576.249	9006.934	488.035	3586.266	2160.640	1229.657	767.559	2882.864	855.607	1947591.999	458.999
kin_afterCID_93	LT01B1_cell38	4638.736	2644.244	2601.766	9106.229	489.669	3621.207	2159.275	1237.114	770.292	2899.529	859.426	1947596.997	463.997
kin_afterCID_94	LT01B1_cell38	4649.101	2644.244	2608.088	9092.750	489.490	3635.788	2160.528	1236.048	769.805	2893.015	859.616	1947601.996	468.996
kin_afterCID_95	LT01B1_cell38	4587.273	2644.244	2575.818	8999.979	486.804	3589.791	2161.065	1229.445	767.080	2878.905	857.432	1947607.010	474.010
kin_afterCID_96	LT01B1_cell38	4566.662	2644.244	2563.841	8948.641	486.916	3574.807	2162.117	1221.854	765.413	2853.700	853.570	1947612.009	479.009
kin_afterCID_97	LT01B1_cell38	4557.837	2644.244	2559.682	8897.241	492.176	3562.170	2157.843	1237.348	770.569	2891.564	859.097	1947617.001	484.001
kin_afterCID_98	LT01B1_cell38	4612.036	2644.244	2588.905	9039.485	491.974	3595.597	2159.073	1231.854	768.908	2878.217	855.421	1947621.999	488.999
kin_afterCID_99	LT01B1_cell38	4562.310	2644.244	2561.064	8954.744	492.825	3553.101	2156.791	1220.707	761.764	2857.921	845.644	1947626.997	493.997
kin_afterCID_100	LT01B1_cell38	4539.202	2644.244	2549.180	8980.164	486.155	3535.999	2163.729	1215.261	760.723	2866.454	843.345	1947631.996	498.996
kin_afterCID_101	LT01B1_cell38	4618.066	2644.244	2591.591	9081.469	491.482	3595.812	2158.894	1226.243	762.469	2883.162	847.988	1947637.010	504.010
kin_afterCID_102	LT01B1_cell38	4582.007	2644.244	2572.437	8989.469	491.213	3572.095	2160.282	1227.762	769.218	2868.364	853.478	1947642.008	509.008
kin_afterCID_103	LT01B1_cell38	4553.157	2644.244	2554.917	8944.138	484.230	3565.787	2165.967	1216.543	760.418	2853.439	849.681	1947647.007	514.007
kin_afterCID_104	LT01B1_cell38	4653.544	2644.244	2607.242	9132.437	491.504	3627.624	2158.648	1228.333	764.724	2874.125	852.599	1947651.999	518.999
kin_afterCID_105	LT01B1_cell38	4604.422	2644.244	2583.259	9047.477	489.289	3592.260	2161.043	1229.930	768.515	2882.184	854.863	1947656.997	523.997
kin_afterCID_106	LT01B1_cell38	4571.482	2644.244	2566.071	8996.855	487.811	3565.634	2163.863	1222.717	765.347	2859.723	852.285	1947661.996	528.996
kin_afterCID_107	LT01B1_cell38	4595.779	2644.244	2578.035	9044.391	489.266	3582.816	2160.886	1216.415	758.701	2849.738	845.771	1947667.009	534.009
kin_afterCID_108	LT01B1_cell38	4583.803	2644.244	2572.680	8978.595	491.616	3575.957	2159.700	1220.931	764.159	2841.079	851.080	1947672.007	539.007
kin_afterCID_109	LT01B1_cell38	4562.621	2644.244	2562.704	8955.810	488.774	3564.027	2160.707	1221.367	765.793	2845.286	853.326	1947677.005	544.005
kin_afterCID_110	LT01B1_cell38	4573.589	2644.244	2567.427	8922.636	489.468	3581.682	2161.759	1224.107	766.269	2835.370	858.246	1947682.002	549.002
kin_afterCID_111	LT01B1_cell38	4605.387	2644.244	2582.594	9068.938	486.289	3596.763	2163.415	1230.246	768.534	2883.426	857.915	1947686.994	553.994
kin_afterCID_112	LT01B1_cell38	4580.068	2644.244	2572.318	9023.575	485.954	3575.897	2164.736	1219.247	761.873	2856.331	850.821	1947692.008	559.008
kin_afterCID_113	LT01B1_cell38	4647.098	2644.244	2604.849	9182.846	483.044	3630.496	2166.571	1207.811	757.157	2829.387	845.489	1947697.006	564.006
kin_afterCID_114	LT01B1_cell38	4597.041	2644.244	2577.140	9039.278	489.982	3581.859	2161.513	1230.577	769.909	2871.906	857.273	1947702.004	569.004
kin_afterCID_115	LT01B1_cell38	4618.164	2644.244	2588.967	9085.940	488.058	3604.136	2161.558	1228.084	768.160	2867.246	857.197	1947707.001	574.001
kin_afterCID_116	LT01B1_cell38	4568.388	2644.244	2561.995	9023.915	484.947	3564.905	2164.534	1216.820	760.561	2856.069	848.786	1947712.000	579.000
kin_afterCID_117	LT01B1_cell38	4507.958	2644.244	2533.565	8895.191	484.410	3520.782	2165.743	1209.329	756.716	2834.284	845.040	1947716.998	583.998
kin_afterCID_118	LT01B1_cell38	4536.713	2644.244	2548.270	8964.808	478.210	3556.771	2171.137	1204.806	755.207	2825.782	847.090	1947721.990	588.990
kin_afterCID_119	LT01B1_cell38	4590.856	2644.244	2578.275	9033.630	483.223	3594.736	2166.481	1220.666	764.686	2851.956	856.091	1947727.004	594.004
kin_afterCID_120	LT01B1_cell38	4527.499	2644.244	2545.109	8925.699	480.784	3546.966	2169.190	1211.227	756.341	2844.219	848.524	1947732.003	599.003
