# Supplementary material for: Mandipropamid as a chemical inducer of proximity for in vivo applications
Source: Nat Chem Biol. 2021 Dec 21;18(1):64–9. doi: 10.1038/s41589-021-00922-3 (PMC8709788; doi:10.1038/s41589-021-00922-3)
Supplement: Source Data Fig. 2 — Single-cell trajectories, luminescence intensities of luciferase assay and two-color RICS binding efficiencies. [file 41589_2021_922_MOESM21_ESM.zip › Figure_02/Figure_02bcd/Single-Cell Trajectories/GA3AM_5uM/exp03_GA3AM_LT01B2_cell30_intensities.csv]

name	cellID	ff_488nm_cell	area_cell	fullframe_488nm	ff_488nm_mito	area_mito	ff_488nm_cyto	area_cyto	ff_561nm_tf_cell	fullframe_561nm	ff_561nm_tf_mito	ff_561nm_tf_cyto	FrameTimeAbs	FrameTimeRel
t0_	LT01B2_cell30	5557.941	5437.432	5223.936	9126.524	906.175	4844.285	4531.257	2514.211	2361.405	6855.115	1646.103	1946436.000	-28.000
tend_	LT01B2_cell30	5273.480	5437.432	4970.929	10330.185	886.570	4288.222	4551.131	2403.533	2260.676	6717.688	1563.039	1947068.000	604.000
kin_afterCID_1	LT01B2_cell30	6205.270	5437.432	5842.328	9889.296	984.262	5390.816	4453.394	2615.602	2457.852	6844.906	1680.772	1946472.100	4.100
kin_afterCID_2	LT01B2_cell30	6074.671	5437.432	5719.910	9664.705	987.820	5277.271	4450.104	2646.198	2486.504	6933.325	1694.351	1946476.999	8.999
kin_afterCID_3	LT01B2_cell30	6077.622	5437.432	5722.831	9700.801	978.062	5282.737	4459.638	2617.338	2459.466	6869.138	1684.749	1946481.998	13.998
kin_afterCID_4	LT01B2_cell30	6028.066	5437.432	5676.436	9743.436	969.759	5221.539	4467.762	2607.674	2450.517	6871.186	1682.213	1946486.998	18.998
kin_afterCID_5	LT01B2_cell30	5964.400	5437.432	5617.106	9706.385	970.028	5151.817	4467.494	2601.685	2445.345	6838.457	1681.721	1946491.998	23.998
kin_afterCID_6	LT01B2_cell30	5945.220	5437.432	5599.019	9815.912	965.126	5109.845	4472.395	2592.854	2436.886	6848.467	1674.473	1946496.998	28.998
kin_afterCID_7	LT01B2_cell30	5877.914	5437.432	5536.001	9743.636	973.206	5035.150	4464.271	2577.328	2421.868	6778.928	1661.367	1946501.999	33.999
kin_afterCID_8	LT01B2_cell30	5824.675	5437.432	5486.300	9762.284	969.759	4969.907	4467.762	2575.403	2420.157	6778.741	1663.006	1946506.998	38.998
kin_afterCID_9	LT01B2_cell30	5807.994	5437.432	5470.272	9878.924	954.562	4941.090	4482.959	2562.241	2408.073	6813.010	1657.083	1946511.999	43.999
kin_afterCID_10	LT01B2_cell30	5781.165	5437.432	5444.961	9860.138	963.112	4903.117	4474.365	2567.981	2413.847	6775.642	1662.261	1946516.999	48.999
kin_afterCID_11	LT01B2_cell30	5774.498	5437.432	5438.871	9925.449	960.784	4883.270	4477.050	2550.421	2397.201	6716.294	1656.256	1946521.999	53.999
kin_afterCID_12	LT01B2_cell30	5761.890	5437.432	5427.150	9929.386	970.565	4856.304	4466.957	2551.647	2398.335	6658.218	1659.350	1946526.999	58.999
kin_afterCID_13	LT01B2_cell30	5719.052	5437.432	5387.100	9952.130	965.910	4804.550	4471.657	2542.838	2390.018	6668.115	1651.697	1946531.999	63.999
kin_afterCID_14	LT01B2_cell30	5726.518	5437.432	5394.225	9973.542	973.340	4800.443	4464.181	2546.259	2393.404	6637.974	1654.095	1946536.999	68.999
kin_afterCID_15	LT01B2_cell30	5692.397	5437.432	5361.935	9993.577	966.491	4762.542	4471.030	2543.011	2390.649	6662.818	1652.412	1946541.999	73.999
kin_afterCID_16	LT01B2_cell30	5694.940	5437.432	5364.080	10036.765	963.067	4760.043	4474.812	2549.769	2396.629	6690.947	1658.330	1946546.998	78.998
kin_afterCID_17	LT01B2_cell30	5698.168	5437.432	5367.896	10113.550	962.396	4748.542	4475.126	2539.719	2387.445	6673.206	1650.762	1946551.998	83.998
kin_afterCID_18	LT01B2_cell30	5668.838	5437.432	5340.149	10103.356	964.477	4712.616	4472.999	2532.393	2380.345	6667.813	1640.691	1946556.998	88.998
kin_afterCID_19	LT01B2_cell30	5653.873	5437.432	5325.786	10125.957	964.276	4689.764	4473.246	2532.326	2380.738	6666.219	1641.168	1946561.998	93.998
kin_afterCID_20	LT01B2_cell30	5617.678	5437.432	5292.266	10039.582	971.303	4655.960	4466.173	2576.628	2421.505	6737.634	1671.678	1946566.998	98.998
kin_afterCID_21	LT01B2_cell30	5739.414	5437.432	5406.457	10268.061	976.898	4747.455	4460.712	2569.161	2414.393	6708.010	1662.679	1946571.999	103.999
kin_afterCID_22	LT01B2_cell30	5616.940	5437.432	5291.633	10112.758	971.952	4638.360	4465.524	2568.728	2414.302	6754.188	1657.721	1946576.999	108.999
kin_afterCID_23	LT01B2_cell30	5601.365	5437.432	5276.835	10107.067	969.132	4624.090	4468.344	2525.430	2373.970	6651.663	1630.482	1946581.998	113.998
kin_afterCID_24	LT01B2_cell30	5711.105	5437.432	5380.097	10290.931	981.800	4701.877	4455.722	2564.649	2410.366	6702.939	1652.761	1946586.999	118.999
kin_afterCID_25	LT01B2_cell30	5578.960	5437.432	5256.116	10108.140	977.771	4585.892	4459.750	2569.262	2414.806	6744.615	1653.810	1946591.998	123.998
kin_afterCID_26	LT01B2_cell30	5705.956	5437.432	5375.491	10428.866	965.708	4685.944	4471.813	2567.539	2413.291	6794.266	1654.728	1946596.998	128.998
kin_afterCID_27	LT01B2_cell30	5651.969	5437.432	5324.502	10326.775	960.941	4648.425	4476.536	2560.221	2406.537	6774.685	1655.522	1946601.999	133.999
kin_afterCID_28	LT01B2_cell30	5562.527	5437.432	5240.514	10197.058	956.487	4573.166	4481.079	2516.057	2365.267	6691.622	1624.731	1946606.998	138.998
kin_afterCID_29	LT01B2_cell30	5653.284	5437.432	5325.565	10418.612	956.935	4635.460	4480.587	2565.843	2411.641	6850.921	1650.629	1946611.999	143.999
kin_afterCID_30	LT01B2_cell30	5575.066	5437.432	5252.416	10311.160	952.884	4568.702	4484.593	2518.457	2367.764	6740.321	1621.381	1946616.998	148.998
kin_afterCID_31	LT01B2_cell30	5685.108	5437.432	5355.771	10467.383	964.320	4654.080	4473.201	2556.562	2403.119	6805.965	1640.454	1946621.999	153.999
kin_afterCID_32	LT01B2_cell30	5673.301	5437.432	5344.891	10475.417	956.957	4647.591	4480.564	2549.730	2396.504	6816.272	1638.453	1946626.999	158.999
kin_afterCID_33	LT01B2_cell30	5662.462	5437.432	5334.365	10470.645	960.225	4631.200	4477.297	2546.319	2393.483	6786.684	1636.874	1946631.999	163.999
kin_afterCID_34	LT01B2_cell30	5635.558	5437.432	5309.266	10369.350	960.851	4619.406	4476.715	2548.648	2395.612	6764.988	1643.632	1946636.998	168.998
kin_afterCID_35	LT01B2_cell30	5642.581	5437.432	5315.819	10406.090	956.935	4625.139	4480.587	2547.179	2394.463	6774.512	1644.302	1946641.999	173.999
kin_afterCID_36	LT01B2_cell30	5570.315	5437.432	5247.957	10288.055	959.576	4559.275	4477.946	2510.949	2360.376	6643.572	1625.340	1946646.997	178.997
kin_afterCID_37	LT01B2_cell30	5555.562	5437.432	5234.303	10246.914	963.806	4544.797	4473.716	2507.076	2357.186	6612.479	1622.585	1946651.998	183.998
kin_afterCID_38	LT01B2_cell30	5555.744	5437.432	5234.383	10259.300	965.910	4539.655	4471.612	2499.805	2350.385	6591.557	1615.917	1946656.999	188.999
kin_afterCID_39	LT01B2_cell30	5558.121	5437.432	5236.710	10259.356	960.180	4549.847	4477.341	2499.207	2349.674	6602.150	1619.283	1946661.998	193.998
kin_afterCID_40	LT01B2_cell30	5516.897	5437.432	5197.831	10201.695	959.934	4512.370	4477.722	2494.258	2345.134	6591.503	1615.808	1946666.998	198.998
kin_afterCID_41	LT01B2_cell30	5545.571	5437.432	5225.072	10244.513	967.409	4528.537	4470.157	2500.786	2351.310	6585.768	1616.685	1946671.998	203.998
kin_afterCID_42	LT01B2_cell30	5525.837	5437.432	5206.286	10252.478	961.859	4509.973	4475.663	2492.126	2342.961	6612.847	1606.516	1946676.998	208.998
kin_afterCID_43	LT01B2_cell30	5536.697	5437.432	5216.493	10191.850	979.584	4513.698	4457.937	2535.650	2383.437	6650.046	1631.522	1946681.999	213.999
kin_afterCID_44	LT01B2_cell30	5533.002	5437.432	5213.004	10210.743	972.378	4514.254	4465.144	2541.540	2389.052	6711.068	1633.509	1946686.998	218.998
kin_afterCID_45	LT01B2_cell30	5480.926	5437.432	5164.164	10140.069	977.391	4459.846	4460.131	2531.156	2379.318	6658.659	1626.622	1946691.999	223.999
kin_afterCID_46	LT01B2_cell30	5509.871	5437.432	5191.751	10193.589	975.421	4485.921	4462.100	2532.143	2379.939	6661.781	1629.367	1946696.998	228.998
kin_afterCID_47	LT01B2_cell30	5605.968	5437.432	5282.074	10386.489	969.065	4569.149	4468.456	2533.591	2381.771	6675.764	1635.251	1946701.999	233.999
kin_afterCID_48	LT01B2_cell30	5545.857	5437.432	5225.207	10279.572	968.953	4519.357	4468.523	2531.469	2379.548	6675.871	1632.783	1946706.997	238.997
kin_afterCID_49	LT01B2_cell30	5612.722	5437.432	5288.100	10427.957	964.723	4574.059	4472.798	2522.706	2371.405	6669.705	1628.221	1946711.998	243.998
kin_afterCID_50	LT01B2_cell30	5580.380	5437.432	5257.662	10380.152	963.000	4547.310	4474.521	2522.751	2371.457	6676.923	1628.663	1946716.998	248.998
kin_afterCID_51	LT01B2_cell30	5627.453	5437.432	5302.047	10434.498	969.513	4584.033	4468.367	2522.236	2371.192	6628.482	1631.117	1946721.998	253.998
kin_afterCID_52	LT01B2_cell30	5604.082	5437.432	5280.045	10365.023	973.318	4565.990	4464.204	2520.797	2369.939	6618.080	1627.443	1946726.998	258.998
kin_afterCID_53	LT01B2_cell30	5576.811	5437.432	5254.203	10338.120	970.766	4541.953	4466.755	2515.253	2364.369	6615.862	1624.027	1946731.998	263.998
kin_afterCID_54	LT01B2_cell30	5565.262	5437.432	5243.308	10311.433	972.445	4531.431	4465.211	2510.322	2360.085	6581.689	1623.567	1946736.999	268.999
kin_afterCID_55	LT01B2_cell30	5590.886	5437.432	5267.471	10358.422	970.341	4555.222	4467.180	2513.019	2362.446	6587.769	1627.885	1946741.998	273.998
kin_afterCID_56	LT01B2_cell30	5570.644	5437.432	5248.328	10329.207	969.379	4537.933	4468.456	2519.163	2368.676	6600.795	1633.547	1946746.998	278.998
kin_afterCID_57	LT01B2_cell30	5568.562	5437.432	5246.386	10320.860	971.863	4534.267	4465.614	2508.324	2358.244	6565.172	1625.405	1946751.998	283.998
kin_afterCID_58	LT01B2_cell30	5533.640	5437.432	5213.757	10283.129	976.406	4494.042	4461.115	2506.866	2356.993	6565.902	1618.429	1946756.998	288.998
kin_afterCID_59	LT01B2_cell30	5565.002	5437.432	5243.601	10320.047	977.324	4523.025	4460.153	2498.663	2349.058	6525.807	1616.204	1946761.998	293.998
kin_afterCID_60	LT01B2_cell30	5591.212	5437.432	5268.078	10378.031	975.063	4545.068	4462.637	2501.707	2352.052	6545.357	1618.092	1946766.998	298.998
kin_afterCID_61	LT01B2_cell30	5559.523	5437.432	5237.763	10383.302	964.141	4519.811	4473.335	2491.813	2342.528	6594.905	1607.454	1946771.998	303.998
kin_afterCID_62	LT01B2_cell30	5546.609	5437.432	5225.716	10366.170	963.246	4508.812	4474.454	2492.486	2343.528	6585.503	1611.249	1946776.998	308.998
kin_afterCID_63	LT01B2_cell30	5556.271	5437.432	5235.029	10414.203	958.882	4516.132	4478.595	2485.665	2336.985	6596.883	1605.424	1946781.998	313.998
kin_afterCID_64	LT01B2_cell30	5545.953	5437.432	5225.400	10397.173	957.942	4508.455	4479.579	2490.863	2342.292	6594.242	1613.336	1946786.998	318.998
kin_afterCID_65	LT01B2_cell30	5525.659	5437.432	5206.858	10365.304	951.608	4498.930	4485.913	2480.768	2332.580	6575.543	1612.100	1946791.999	323.999
kin_afterCID_66	LT01B2_cell30	5546.006	5437.432	5225.734	10380.970	961.680	4507.093	4475.842	2487.661	2338.946	6587.407	1606.758	1946796.998	328.998
kin_afterCID_67	LT01B2_cell30	5550.221	5437.432	5229.640	10411.569	961.836	4505.042	4476.178	2499.497	2350.123	6632.074	1611.265	1946801.998	333.998
kin_afterCID_68	LT01B2_cell30	5531.884	5437.432	5212.339	10396.854	956.152	4493.838	4481.325	2483.782	2335.195	6620.783	1601.085	1946806.999	338.999
kin_afterCID_69	LT01B2_cell30	5548.622	5437.432	5228.150	10427.762	954.227	4510.090	4483.250	2480.257	2331.944	6608.082	1601.663	1946811.999	343.999
kin_afterCID_70	LT01B2_cell30	5532.009	5437.432	5212.886	10387.522	957.808	4493.803	4479.669	2482.262	2334.423	6589.101	1604.155	1946816.999	348.999
kin_afterCID_71	LT01B2_cell30	5548.894	5437.432	5228.377	10437.000	955.682	4506.466	4481.885	2483.953	2335.703	6601.280	1605.957	1946821.999	353.999
kin_afterCID_72	LT01B2_cell30	5535.601	5437.432	5216.066	10392.361	957.875	4497.037	4479.602	2473.456	2325.619	6573.348	1596.760	1946826.999	358.999
kin_afterCID_73	LT01B2_cell30	5563.525	5437.432	5242.386	10446.604	954.249	4524.130	4483.228	2473.387	2325.499	6584.145	1598.402	1946832.000	364.000
kin_afterCID_74	LT01B2_cell30	5551.563	5437.432	5231.446	10441.907	957.226	4506.676	4480.251	2470.285	2322.864	6579.095	1592.406	1946836.998	368.998
kin_afterCID_75	LT01B2_cell30	5513.142	5437.432	5195.104	10368.785	954.137	4479.495	4483.698	2471.950	2324.591	6588.172	1595.857	1946841.999	373.999
kin_afterCID_76	LT01B2_cell30	5505.931	5437.432	5188.171	10404.867	947.848	4471.605	4489.673	2464.504	2317.395	6603.910	1590.571	1946846.998	378.998
kin_afterCID_77	LT01B2_cell30	5520.849	5437.432	5202.808	10351.139	954.786	4491.955	4482.735	2468.924	2321.415	6582.234	1592.790	1946851.998	383.998
kin_afterCID_78	LT01B2_cell30	5522.035	5437.432	5203.839	10413.670	955.234	4479.519	4482.243	2468.295	2321.080	6589.068	1590.079	1946856.998	388.998
kin_afterCID_79	LT01B2_cell30	5492.132	5437.432	5175.144	10350.156	948.497	4465.617	4488.979	2456.505	2309.694	6578.712	1585.489	1946861.999	393.999
kin_afterCID_80	LT01B2_cell30	5501.312	5437.432	5183.864	10411.429	949.706	4462.188	4487.771	2458.466	2311.885	6578.654	1586.532	1946866.998	398.998
kin_afterCID_81	LT01B2_cell30	5528.583	5437.432	5209.404	10385.751	956.420	4491.752	4481.191	2455.886	2309.235	6540.475	1584.048	1946871.998	403.998
kin_afterCID_82	LT01B2_cell30	5493.055	5437.432	5176.126	10328.610	950.512	4468.630	4487.010	2451.546	2305.105	6538.561	1585.739	1946876.999	408.999
kin_afterCID_83	LT01B2_cell30	5501.320	5437.432	5183.706	10356.085	943.797	4481.615	4493.724	2448.115	2302.051	6536.626	1589.392	1946881.999	413.999
kin_afterCID_84	LT01B2_cell30	5535.998	5437.432	5216.403	10440.503	944.312	4505.140	4493.254	2450.698	2304.357	6556.462	1587.770	1946886.998	418.998
kin_afterCID_85	LT01B2_cell30	5501.904	5437.432	5184.447	10380.007	941.537	4480.262	4495.985	2451.374	2304.992	6572.687	1588.266	1946891.998	423.998
kin_afterCID_86	LT01B2_cell30	5497.694	5437.432	5180.483	10394.777	938.225	4476.446	4499.297	2444.206	2298.628	6537.098	1590.696	1946896.999	428.999
kin_afterCID_87	LT01B2_cell30	5519.731	5437.432	5201.624	10466.968	930.794	4497.905	4506.683	2441.103	2295.267	6569.484	1588.426	1946901.999	433.999
kin_afterCID_88	LT01B2_cell30	5509.167	5437.432	5191.454	10425.191	930.884	4493.641	4506.638	2444.455	2298.832	6555.489	1595.257	1946906.998	438.998
kin_afterCID_89	LT01B2_cell30	5469.893	5437.432	5154.417	10363.637	938.806	4448.410	4498.939	2438.813	2293.512	6523.170	1586.407	1946911.998	443.998
kin_afterCID_90	LT01B2_cell30	5470.048	5437.432	5154.395	10333.337	942.768	4449.905	4494.754	2442.197	2296.726	6500.897	1590.858	1946916.998	448.998
kin_afterCID_91	LT01B2_cell30	5489.333	5437.432	5172.585	10375.814	946.729	4459.106	4490.792	2437.562	2292.420	6494.115	1582.345	1946921.999	453.999
kin_afterCID_92	LT01B2_cell30	5597.821	5437.432	5274.554	10571.506	950.937	4543.573	4486.585	2472.624	2324.780	6586.492	1600.656	1946926.999	458.999
kin_afterCID_93	LT01B2_cell30	5490.710	5437.432	5173.679	10380.074	944.469	4462.859	4493.053	2482.151	2333.786	6606.331	1615.189	1946931.999	463.999
kin_afterCID_94	LT01B2_cell30	5482.929	5437.432	5166.845	10316.884	942.589	4469.177	4494.933	2486.594	2338.151	6596.347	1624.747	1946936.999	468.999
kin_afterCID_95	LT01B2_cell30	5476.672	5437.432	5160.735	10346.740	941.559	4456.488	4496.276	2439.936	2294.456	6478.941	1593.980	1946941.998	473.998
kin_afterCID_96	LT01B2_cell30	5571.164	5437.432	5249.416	10530.664	939.590	4534.780	4498.335	2428.696	2283.906	6467.025	1585.017	1946946.999	478.999
kin_afterCID_97	LT01B2_cell30	5558.119	5437.432	5237.390	10537.384	935.181	4523.796	4502.341	2467.055	2319.882	6584.867	1611.717	1946951.998	483.998
kin_afterCID_98	LT01B2_cell30	5578.534	5437.432	5256.758	10516.251	941.179	4544.593	4496.745	2471.421	2323.924	6567.662	1613.885	1946956.999	488.999
kin_afterCID_99	LT01B2_cell30	5552.886	5437.432	5231.999	10530.205	940.776	4511.466	4496.790	2427.870	2283.765	6469.122	1582.348	1946961.999	493.999
kin_afterCID_100	LT01B2_cell30	5472.640	5437.432	5157.058	10343.528	944.648	4448.130	4493.321	2458.163	2311.466	6531.648	1601.570	1946966.999	498.999
kin_afterCID_101	LT01B2_cell30	5461.345	5437.432	5146.714	10376.883	937.016	4437.818	4500.550	2420.369	2276.063	6499.290	1571.093	1946971.998	503.998
kin_afterCID_102	LT01B2_cell30	5473.331	5437.432	5157.685	10376.807	944.894	4441.878	4492.762	2424.970	2280.603	6475.808	1572.944	1946976.999	508.999
kin_afterCID_103	LT01B2_cell30	5548.116	5437.432	5227.948	10530.691	940.239	4506.027	4497.775	2415.155	2271.330	6473.215	1566.631	1946981.999	513.999
kin_afterCID_104	LT01B2_cell30	5477.458	5437.432	5161.898	10395.500	942.969	4445.483	4494.686	2425.953	2281.579	6495.027	1572.202	1946986.998	518.998
kin_afterCID_105	LT01B2_cell30	5579.250	5437.432	5257.457	10557.238	950.243	4524.927	4487.413	2422.755	2278.701	6456.079	1568.594	1946991.998	523.998
kin_afterCID_106	LT01B2_cell30	5484.839	5437.432	5169.097	10388.774	944.849	4453.309	4492.851	2412.983	2269.268	6434.084	1567.257	1946996.999	528.999
kin_afterCID_107	LT01B2_cell30	5460.017	5437.432	5145.639	10411.571	933.995	4432.896	4503.751	2416.674	2272.904	6505.599	1568.603	1947001.998	533.998
kin_afterCID_108	LT01B2_cell30	5452.926	5437.432	5139.352	10384.666	941.470	4419.942	4496.410	2422.064	2278.202	6479.318	1572.386	1947006.998	538.998
kin_afterCID_109	LT01B2_cell30	5480.948	5437.432	5165.224	10393.278	947.468	4444.163	4490.277	2457.132	2310.579	6547.752	1593.880	1947011.998	543.998
kin_afterCID_110	LT01B2_cell30	5622.316	5437.432	5297.969	10695.889	945.744	4553.886	4491.956	2452.252	2305.951	6560.235	1587.260	1947016.998	548.998
kin_afterCID_111	LT01B2_cell30	5602.888	5437.432	5279.577	10667.525	942.924	4540.011	4495.045	2414.314	2270.835	6449.228	1567.720	1947021.999	553.999
kin_afterCID_112	LT01B2_cell30	5485.161	5437.432	5168.837	10409.875	951.161	4440.828	4486.629	2409.731	2266.368	6414.354	1560.639	1947026.998	558.998
kin_afterCID_113	LT01B2_cell30	5577.798	5437.432	5256.081	10611.807	955.100	4504.993	4482.601	2458.741	2312.219	6556.001	1585.660	1947031.998	563.998
kin_afterCID_114	LT01B2_cell30	5564.087	5437.432	5243.477	10650.268	940.060	4500.724	4497.730	2449.571	2303.470	6595.179	1582.982	1947036.999	568.999
kin_afterCID_115	LT01B2_cell30	5559.276	5437.432	5238.497	10601.999	952.615	4487.975	4485.130	2449.762	2303.546	6560.216	1576.622	1947041.999	573.999
kin_afterCID_116	LT01B2_cell30	5567.599	5437.432	5246.511	10624.573	944.088	4504.977	4493.523	2454.545	2308.331	6596.449	1584.271	1947046.999	578.999
kin_afterCID_117	LT01B2_cell30	5558.069	5437.432	5238.203	10630.743	933.592	4506.430	4504.064	2409.008	2265.918	6514.577	1557.943	1947051.999	583.999
kin_afterCID_118	LT01B2_cell30	5548.356	5437.432	5228.607	10641.659	937.822	4486.650	4499.834	2448.228	2302.157	6641.185	1574.284	1947056.997	588.997
kin_afterCID_119	LT01B2_cell30	5560.012	5437.432	5239.707	10711.634	929.765	4497.318	4507.846	2438.791	2293.679	6635.857	1573.065	1947061.998	593.998
0	0	0.000	0.000	0.000	0.000	0.000	0.000	0.000	0.000	0.000	0.000	0.000	1947066.999	598.999
