# Supplementary material for: Mandipropamid as a chemical inducer of proximity for in vivo applications
Source: Nat Chem Biol. 2021 Dec 21;18(1):64–9. doi: 10.1038/s41589-021-00922-3 (PMC8709788; doi:10.1038/s41589-021-00922-3)
Supplement: Source Data Fig. 2 — Single-cell trajectories, luminescence intensities of luciferase assay and two-color RICS binding efficiencies. [file 41589_2021_922_MOESM21_ESM.zip › Figure_02/Figure_02bcd/Single-Cell Trajectories/GA3AM_5uM/exp03_GA3AM_LT01B3_cell28_intensities.csv]

name	cellID	ff_488nm_cell	area_cell	fullframe_488nm	ff_488nm_mito	area_mito	ff_488nm_cyto	area_cyto	ff_561nm_tf_cell	fullframe_561nm	ff_561nm_tf_mito	ff_561nm_tf_cyto	FrameTimeAbs	FrameTimeRel
t0_	LT01B3_cell28	3990.620	2999.091	2493.106	6375.984	534.878	3472.856	2464.213	1804.470	1115.634	4599.180	1197.855	1945784.000	-14.000
tend_	LT01B3_cell28	3464.084	2999.091	2198.278	8405.125	487.811	2502.930	2519.561	1691.218	1056.790	4610.660	1123.088	1946417.000	619.000
kin_afterCID_1	LT01B3_cell28	4148.687	2999.091	2585.508	6596.627	548.016	3597.422	2462.400	1853.294	1145.249	4688.616	1218.681	1945806.101	4.101
kin_afterCID_2	LT01B3_cell28	4157.444	2999.091	2591.667	6623.526	545.129	3606.748	2464.079	1819.711	1124.964	4606.498	1200.153	1945810.999	8.999
kin_afterCID_3	LT01B3_cell28	4158.977	2999.091	2592.868	6691.721	547.098	3591.016	2462.512	1842.303	1137.040	4659.307	1213.161	1945815.999	13.999
kin_afterCID_4	LT01B3_cell28	4153.248	2999.091	2592.592	6788.997	547.479	3561.808	2461.952	1837.582	1134.982	4650.188	1208.861	1945820.999	18.999
kin_afterCID_5	LT01B3_cell28	4089.039	2999.091	2553.513	6815.031	550.097	3473.353	2460.274	1835.740	1135.113	4642.388	1204.631	1945825.998	23.998
kin_afterCID_6	LT01B3_cell28	4076.906	2999.091	2551.033	6961.226	544.681	3434.346	2464.795	1830.568	1131.254	4649.945	1204.347	1945830.998	28.998
kin_afterCID_7	LT01B3_cell28	4081.273	2999.091	2555.227	7135.186	540.988	3407.052	2468.488	1798.402	1114.134	4572.509	1187.352	1945835.998	33.998
kin_afterCID_8	LT01B3_cell28	3981.399	2999.091	2496.903	7104.353	542.667	3290.007	2466.317	1819.134	1124.846	4620.245	1199.988	1945840.999	38.999
kin_afterCID_9	LT01B3_cell28	3993.308	2999.091	2502.656	7252.836	540.966	3274.019	2468.958	1812.953	1121.031	4605.551	1197.774	1945845.998	43.998
kin_afterCID_10	LT01B3_cell28	3972.928	2999.091	2493.599	7317.993	549.224	3221.793	2459.714	1818.323	1125.927	4606.064	1192.956	1945850.999	48.999
kin_afterCID_11	LT01B3_cell28	3954.378	2999.091	2482.090	7363.247	549.090	3188.469	2460.878	1802.759	1113.821	4555.699	1185.194	1945855.999	53.999
kin_afterCID_12	LT01B3_cell28	3955.922	2999.091	2482.189	7450.088	546.494	3175.117	2464.370	1812.965	1123.521	4580.690	1195.564	1945860.998	58.998
kin_afterCID_13	LT01B3_cell28	3952.721	2999.091	2482.288	7527.330	543.472	3160.533	2466.362	1784.149	1108.032	4524.701	1177.156	1945865.998	63.998
kin_afterCID_14	LT01B3_cell28	3951.247	2999.091	2482.830	7571.277	543.808	3148.168	2466.026	1778.946	1104.360	4509.713	1173.599	1945870.998	68.998
kin_afterCID_15	LT01B3_cell28	3934.777	2999.091	2472.411	7598.648	545.420	3118.849	2464.683	1807.764	1118.911	4580.258	1190.951	1945875.999	73.999
kin_afterCID_16	LT01B3_cell28	3910.003	2999.091	2456.778	7591.064	546.449	3088.697	2463.653	1807.000	1120.440	4561.039	1192.879	1945880.999	78.999
kin_afterCID_17	LT01B3_cell28	3911.859	2999.091	2462.672	7636.703	545.352	3082.642	2464.974	1799.384	1115.387	4544.499	1188.746	1945885.999	83.999
kin_afterCID_18	LT01B3_cell28	3890.867	2999.091	2448.065	7653.962	543.472	3056.542	2466.854	1796.465	1113.185	4552.832	1185.742	1945890.999	88.999
kin_afterCID_19	LT01B3_cell28	3915.993	2999.091	2465.422	7733.061	547.635	3062.231	2462.243	1800.106	1115.136	4558.311	1183.404	1945895.998	93.998
kin_afterCID_20	LT01B3_cell28	3865.743	2999.091	2432.126	7681.339	545.599	3016.511	2464.012	1791.622	1110.741	4540.080	1179.845	1945900.998	98.998
kin_afterCID_21	LT01B3_cell28	3874.175	2999.091	2439.364	7738.508	550.880	3003.975	2458.819	1794.825	1113.970	4545.530	1175.385	1945905.999	103.999
kin_afterCID_22	LT01B3_cell28	3881.719	2999.091	2442.892	7823.734	545.710	3003.704	2464.213	1798.779	1116.622	4572.783	1181.202	1945910.998	108.998
kin_afterCID_23	LT01B3_cell28	3834.903	2999.091	2415.365	7769.826	544.032	2962.929	2464.593	1790.802	1112.361	4571.262	1174.439	1945915.999	113.999
kin_afterCID_24	LT01B3_cell28	3845.358	2999.091	2421.200	7800.278	543.830	2968.587	2466.182	1787.543	1107.946	4558.537	1173.306	1945920.998	118.998
kin_afterCID_25	LT01B3_cell28	3823.666	2999.091	2409.053	7765.863	547.031	2943.470	2462.713	1786.749	1107.884	4543.519	1171.416	1945925.998	123.998
kin_afterCID_26	LT01B3_cell28	3820.404	2999.091	2407.096	7853.418	546.941	2920.228	2462.669	1778.003	1101.910	4558.011	1157.657	1945930.998	128.998
kin_afterCID_27	LT01B3_cell28	3818.308	2999.091	2403.995	7844.758	545.375	2922.545	2464.638	1774.426	1101.286	4529.005	1161.771	1945935.999	133.999
kin_afterCID_28	LT01B3_cell28	3815.946	2999.091	2403.606	7864.215	546.427	2913.676	2462.870	1777.559	1102.772	4539.162	1162.047	1945940.999	138.999
kin_afterCID_29	LT01B3_cell28	3784.613	2999.091	2385.296	7842.682	545.688	2881.905	2463.295	1770.483	1097.782	4534.539	1155.451	1945945.999	143.999
kin_afterCID_30	LT01B3_cell28	3798.214	2999.091	2391.931	7865.854	544.010	2896.195	2465.556	1770.819	1099.400	4508.544	1163.714	1945950.999	148.999
kin_afterCID_31	LT01B3_cell28	3805.539	2999.091	2397.923	7904.405	542.711	2899.121	2467.078	1788.703	1110.871	4563.364	1175.298	1945955.999	153.999
kin_afterCID_32	LT01B3_cell28	3843.895	2999.091	2421.006	8000.555	544.681	2920.866	2464.884	1786.659	1107.365	4574.790	1167.454	1945960.999	158.999
kin_afterCID_33	LT01B3_cell28	3839.121	2999.091	2419.437	8023.994	545.800	2907.421	2464.302	1788.366	1108.509	4576.956	1167.509	1945965.998	163.998
kin_afterCID_34	LT01B3_cell28	3827.601	2999.091	2411.015	8024.080	545.420	2894.124	2464.146	1783.993	1105.135	4573.829	1163.467	1945970.999	168.999
kin_afterCID_35	LT01B3_cell28	3774.918	2999.091	2381.200	7928.640	543.383	2855.070	2466.764	1784.083	1105.525	4578.974	1165.213	1945975.998	173.998
kin_afterCID_36	LT01B3_cell28	3821.994	2999.091	2408.324	8051.201	543.674	2884.120	2467.682	1779.571	1104.222	4555.181	1164.350	1945980.999	178.999
kin_afterCID_37	LT01B3_cell28	3810.105	2999.091	2403.197	8069.216	538.235	2876.654	2474.016	1779.466	1103.658	4578.380	1166.453	1945985.999	183.999
kin_afterCID_38	LT01B3_cell28	3784.895	2999.091	2386.711	8057.840	538.101	2849.718	2473.165	1783.726	1107.979	4588.164	1169.967	1945990.999	188.999
kin_afterCID_39	LT01B3_cell28	3799.253	2999.091	2394.298	8118.836	538.056	2854.781	2471.912	1782.334	1106.369	4592.578	1167.586	1945995.998	193.998
kin_afterCID_40	LT01B3_cell28	3790.763	2999.091	2389.753	8108.816	539.153	2843.411	2471.934	1781.853	1106.509	4586.863	1166.382	1946000.998	198.998
kin_afterCID_41	LT01B3_cell28	3785.238	2999.091	2386.619	8121.058	538.907	2832.528	2472.718	1771.465	1098.491	4566.706	1157.732	1946005.999	203.999
kin_afterCID_42	LT01B3_cell28	3783.434	2999.091	2383.423	8201.795	529.171	2835.702	2473.143	1774.213	1101.532	4612.715	1165.533	1946010.998	208.998
kin_afterCID_43	LT01B3_cell28	3773.487	2999.091	2378.623	8214.907	532.439	2813.392	2470.054	1771.545	1098.591	4624.797	1155.073	1946015.999	213.999
kin_afterCID_44	LT01B3_cell28	3761.521	2999.091	2372.196	8200.663	532.953	2801.100	2469.137	1771.487	1099.148	4622.024	1154.925	1946020.999	218.999
kin_afterCID_45	LT01B3_cell28	3775.411	2999.091	2377.976	8271.341	530.894	2807.007	2471.420	1767.684	1097.171	4611.136	1155.482	1946025.998	223.998
kin_afterCID_46	LT01B3_cell28	3755.456	2999.091	2367.827	8263.377	528.634	2789.707	2473.814	1771.532	1100.631	4639.069	1157.377	1946030.998	228.998
kin_afterCID_47	LT01B3_cell28	3733.123	2999.091	2354.265	8230.328	528.231	2770.600	2474.038	1758.898	1091.354	4615.368	1147.695	1946035.999	233.999
kin_afterCID_48	LT01B3_cell28	3753.654	2999.091	2365.502	8292.999	527.045	2783.785	2477.239	1765.166	1098.165	4616.098	1156.482	1946040.998	238.998
kin_afterCID_49	LT01B3_cell28	3742.077	2999.091	2361.629	8260.009	528.813	2773.364	2474.486	1763.569	1095.478	4608.563	1153.873	1946045.998	243.998
kin_afterCID_50	LT01B3_cell28	3739.987	2999.091	2358.638	8246.737	530.156	2769.141	2475.918	1756.417	1091.475	4579.282	1149.226	1946050.999	248.999
kin_afterCID_51	LT01B3_cell28	3735.497	2999.091	2355.172	8283.614	528.276	2760.845	2476.455	1761.743	1096.065	4611.421	1151.643	1946055.999	253.999
kin_afterCID_52	LT01B3_cell28	3737.576	2999.091	2359.037	8319.642	527.202	2758.638	2476.948	1757.937	1093.289	4613.075	1148.267	1946060.999	258.999
kin_afterCID_53	LT01B3_cell28	3737.878	2999.091	2358.595	8331.329	527.313	2756.486	2476.925	1745.655	1084.175	4579.980	1140.308	1946065.998	263.998
kin_afterCID_54	LT01B3_cell28	3718.798	2999.091	2347.827	8349.054	519.749	2746.772	2484.087	1743.323	1086.159	4592.645	1145.448	1946070.998	268.998
kin_afterCID_55	LT01B3_cell28	3700.786	2999.091	2335.362	8314.904	521.629	2727.318	2483.595	1743.974	1084.755	4600.912	1141.728	1946075.998	273.998
kin_afterCID_56	LT01B3_cell28	3712.840	2999.091	2345.462	8324.824	521.047	2741.572	2483.684	1732.906	1079.173	4558.114	1138.295	1946080.999	278.999
kin_afterCID_57	LT01B3_cell28	3704.592	2999.091	2338.540	8313.940	523.397	2727.906	2482.722	1733.674	1078.803	4549.840	1137.505	1946085.998	283.998
kin_afterCID_58	LT01B3_cell28	3695.722	2999.091	2332.258	8311.248	520.398	2725.316	2484.244	1735.245	1080.191	4557.683	1142.069	1946090.998	288.998
kin_afterCID_59	LT01B3_cell28	3751.167	2999.091	2367.834	8497.641	519.279	2755.802	2485.631	1736.345	1080.526	4589.755	1138.271	1946095.998	293.998
kin_afterCID_60	LT01B3_cell28	3681.112	2999.091	2325.423	8354.721	516.951	2706.262	2487.959	1728.771	1076.111	4583.687	1133.600	1946100.998	298.998
kin_afterCID_61	LT01B3_cell28	3674.667	2999.091	2320.518	8343.268	516.929	2701.039	2487.802	1737.815	1083.579	4593.405	1142.555	1946105.998	303.998
kin_afterCID_62	LT01B3_cell28	3722.947	2999.091	2350.059	8438.998	519.301	2733.928	2485.385	1730.687	1078.781	4564.303	1136.742	1946110.998	308.998
kin_afterCID_63	LT01B3_cell28	3666.265	2999.091	2315.469	8380.209	514.937	2687.825	2489.839	1725.155	1073.651	4587.341	1131.334	1946115.997	313.997
kin_afterCID_64	LT01B3_cell28	3742.697	2999.091	2362.763	8510.091	517.802	2746.559	2486.795	1720.243	1071.085	4543.303	1130.613	1946120.998	318.998
kin_afterCID_65	LT01B3_cell28	3697.145	2999.091	2338.475	8395.356	522.837	2703.204	2483.102	1746.017	1086.405	4596.193	1143.455	1946125.998	323.998
kin_afterCID_66	LT01B3_cell28	3633.812	2999.091	2296.701	8245.836	523.173	2658.404	2481.021	1726.591	1075.438	4527.910	1134.247	1946130.999	328.999
kin_afterCID_67	LT01B3_cell28	3745.128	2999.091	2364.613	8550.701	522.524	2730.147	2482.118	1744.308	1083.651	4609.359	1139.263	1946135.998	333.998
kin_afterCID_68	LT01B3_cell28	3729.462	2999.091	2356.568	8520.054	522.904	2715.968	2486.527	1756.019	1092.550	4634.699	1147.075	1946140.999	338.999
kin_afterCID_69	LT01B3_cell28	3646.055	2999.091	2303.877	8361.744	520.778	2654.262	2483.192	1745.439	1083.459	4627.203	1139.411	1946145.998	343.998
kin_afterCID_70	LT01B3_cell28	3703.399	2999.091	2338.331	8538.751	518.585	2691.674	2485.430	1743.407	1083.189	4638.421	1137.710	1946150.998	348.998
kin_afterCID_71	LT01B3_cell28	3698.812	2999.091	2334.768	8542.953	517.802	2687.227	2485.408	1750.715	1089.003	4660.916	1143.049	1946155.998	353.998
kin_afterCID_72	LT01B3_cell28	3702.599	2999.091	2338.314	8561.783	515.317	2693.556	2488.295	1749.405	1089.128	4659.676	1145.247	1946160.999	358.999
kin_afterCID_73	LT01B3_cell28	3694.859	2999.091	2332.761	8558.559	511.826	2692.715	2492.099	1738.954	1082.066	4632.252	1143.148	1946165.999	363.999
kin_afterCID_74	LT01B3_cell28	3693.361	2999.091	2332.782	8556.924	512.766	2689.667	2490.219	1741.609	1081.816	4649.154	1141.643	1946170.999	368.999
kin_afterCID_75	LT01B3_cell28	3680.616	2999.091	2323.819	8513.605	516.168	2674.380	2491.920	1743.521	1084.362	4634.783	1141.626	1946175.999	373.999
kin_afterCID_76	LT01B3_cell28	3692.472	2999.091	2332.350	8569.736	513.035	2685.245	2489.727	1740.777	1083.302	4639.271	1142.339	1946181.000	379.000
kin_afterCID_77	LT01B3_cell28	3699.263	2999.091	2337.119	8602.843	511.132	2690.168	2496.732	1740.652	1082.348	4643.194	1143.473	1946186.000	384.000
kin_afterCID_78	LT01B3_cell28	3704.053	2999.091	2340.280	8591.070	515.698	2687.193	2492.838	1739.230	1081.805	4622.149	1139.591	1946190.999	388.999
kin_afterCID_79	LT01B3_cell28	3692.988	2999.091	2333.983	8617.768	509.655	2683.332	2494.360	1739.444	1084.586	4642.867	1144.378	1946195.998	393.998
kin_afterCID_80	LT01B3_cell28	3677.233	2999.091	2322.296	8566.076	513.661	2665.192	2490.578	1736.117	1081.025	4637.342	1135.940	1946200.999	398.999
kin_afterCID_81	LT01B3_cell28	3695.223	2999.091	2333.257	8628.870	511.199	2680.666	2491.652	1737.035	1083.319	4633.383	1141.506	1946205.998	403.998
kin_afterCID_82	LT01B3_cell28	3699.747	2999.091	2338.552	8625.287	509.543	2690.507	2493.532	1728.958	1076.254	4612.520	1138.279	1946210.999	408.999
kin_afterCID_83	LT01B3_cell28	3670.071	2999.091	2317.166	8612.336	510.080	2655.723	2493.666	1733.686	1081.306	4639.420	1137.658	1946215.998	413.998
kin_afterCID_84	LT01B3_cell28	3683.481	2999.091	2330.169	8672.128	504.843	2673.176	2497.471	1733.664	1081.844	4659.678	1141.114	1946220.999	418.999
kin_afterCID_85	LT01B3_cell28	3678.605	2999.091	2323.436	8635.467	507.820	2667.006	2495.210	1725.644	1074.716	4625.631	1134.048	1946225.999	423.999
kin_afterCID_86	LT01B3_cell28	3665.902	2999.091	2316.319	8613.006	505.738	2661.197	2497.336	1729.948	1078.702	4634.625	1140.310	1946230.998	428.998
kin_afterCID_87	LT01B3_cell28	3668.357	2999.091	2316.583	8597.514	507.417	2663.514	2497.046	1728.159	1076.316	4621.887	1138.163	1946235.999	433.999
kin_afterCID_88	LT01B3_cell28	3663.186	2999.091	2314.846	8582.141	507.238	2660.088	2500.492	1721.492	1071.002	4598.078	1135.109	1946240.999	438.999
kin_afterCID_89	LT01B3_cell28	3694.520	2999.091	2335.845	8659.580	506.857	2682.653	2501.007	1733.767	1080.946	4621.516	1145.457	1946245.999	443.999
kin_afterCID_90	LT01B3_cell28	3689.068	2999.091	2328.612	8662.316	505.336	2679.059	2501.410	1733.540	1079.992	4637.629	1144.200	1946250.998	448.998
kin_afterCID_91	LT01B3_cell28	3689.449	2999.091	2330.065	8668.545	505.671	2677.594	2501.969	1731.754	1079.741	4625.190	1144.021	1946255.998	453.998
kin_afterCID_92	LT01B3_cell28	3675.246	2999.091	2321.884	8625.955	506.723	2666.717	2500.873	1724.972	1074.659	4605.519	1138.346	1946260.997	458.997
kin_afterCID_93	LT01B3_cell28	3664.812	2999.091	2316.651	8600.138	506.208	2660.308	2501.656	1730.855	1080.707	4603.642	1146.429	1946265.999	463.999
kin_afterCID_94	LT01B3_cell28	3659.908	2999.091	2313.130	8592.112	503.635	2662.596	2503.469	1720.949	1072.906	4594.847	1139.972	1946270.999	468.999
kin_afterCID_95	LT01B3_cell28	3652.343	2999.091	2309.034	8586.581	506.410	2647.487	2501.410	1722.196	1072.674	4603.256	1135.811	1946276.001	474.001
kin_afterCID_96	LT01B3_cell28	3679.319	2999.091	2325.802	8637.986	507.372	2667.478	2500.806	1719.534	1072.551	4584.530	1135.095	1946280.998	478.998
kin_afterCID_97	LT01B3_cell28	3630.181	2999.091	2296.701	8515.900	503.075	2643.171	2504.476	1709.319	1066.161	4559.461	1133.904	1946285.999	483.999
kin_afterCID_98	LT01B3_cell28	3652.353	2999.091	2309.306	8536.968	506.947	2656.746	2500.604	1721.830	1074.457	4555.851	1144.408	1946291.001	489.001
kin_afterCID_99	LT01B3_cell28	3634.264	2999.091	2299.302	8530.682	501.262	2649.623	2505.752	1716.102	1069.297	4580.259	1140.423	1946295.998	493.998
kin_afterCID_100	LT01B3_cell28	3658.804	2999.091	2312.114	8597.660	507.148	2651.358	2500.671	1709.691	1066.631	4553.867	1129.804	1946300.999	498.999
kin_afterCID_101	LT01B3_cell28	3635.162	2999.091	2296.894	8519.506	509.454	2634.034	2497.829	1720.551	1074.022	4566.781	1137.153	1946305.999	503.999
kin_afterCID_102	LT01B3_cell28	3644.820	2999.091	2304.791	8531.555	510.282	2640.469	2497.627	1716.437	1071.185	4552.428	1133.898	1946310.998	508.998
kin_afterCID_103	LT01B3_cell28	3611.628	2999.091	2284.300	8523.401	507.283	2610.341	2498.523	1707.561	1065.081	4561.690	1125.741	1946315.999	513.999
kin_afterCID_104	LT01B3_cell28	3643.465	2999.091	2302.586	8595.960	508.402	2630.905	2498.299	1720.064	1071.055	4594.672	1132.519	1946320.999	518.999
kin_afterCID_105	LT01B3_cell28	3682.153	2999.091	2326.966	8728.611	504.619	2659.893	2501.231	1719.201	1068.742	4619.421	1131.749	1946325.999	523.999
kin_afterCID_106	LT01B3_cell28	3651.179	2999.091	2308.750	8625.228	504.776	2643.110	2500.671	1711.134	1066.989	4575.596	1130.700	1946330.998	528.998
kin_afterCID_107	LT01B3_cell28	3650.773	2999.091	2309.888	8665.487	504.396	2635.389	2501.857	1720.167	1071.584	4627.187	1131.632	1946335.999	533.999
kin_afterCID_108	LT01B3_cell28	3646.052	2999.091	2305.241	8625.019	509.856	2624.318	2496.889	1717.446	1072.385	4584.543	1129.332	1946340.998	538.998
kin_afterCID_109	LT01B3_cell28	3645.448	2999.091	2304.467	8646.371	506.902	2627.247	2498.053	1717.552	1073.084	4596.631	1131.180	1946345.999	543.999
kin_afterCID_110	LT01B3_cell28	3624.411	2999.091	2294.156	8659.939	499.875	2616.056	2505.394	1709.226	1066.464	4620.274	1126.267	1946350.997	548.997
kin_afterCID_111	LT01B3_cell28	3609.727	2999.091	2282.966	8628.225	499.405	2605.582	2505.505	1712.827	1069.474	4623.055	1130.721	1946355.999	553.999
kin_afterCID_112	LT01B3_cell28	3638.881	2999.091	2301.485	8660.601	502.471	2626.416	2503.335	1707.366	1064.790	4587.266	1126.943	1946360.999	558.999
kin_afterCID_113	LT01B3_cell28	3611.688	2999.091	2283.387	8603.465	503.299	2603.483	2502.014	1709.156	1066.531	4590.902	1127.260	1946365.999	563.999
kin_afterCID_114	LT01B3_cell28	3605.380	2999.091	2281.435	8582.644	503.567	2599.634	2502.193	1703.229	1061.884	4573.579	1123.244	1946370.998	568.998
kin_afterCID_115	LT01B3_cell28	3592.274	2999.091	2273.857	8544.718	505.313	2587.079	2501.164	1701.428	1063.043	4561.883	1120.881	1946375.998	573.998
kin_afterCID_116	LT01B3_cell28	3597.331	2999.091	2275.540	8586.540	504.933	2585.595	2501.902	1700.522	1060.289	4580.536	1116.565	1946380.999	578.999
kin_afterCID_117	LT01B3_cell28	3622.402	2999.091	2289.558	8659.942	504.037	2602.468	2503.872	1714.297	1071.122	4608.659	1128.534	1946385.999	583.999
kin_afterCID_118	LT01B3_cell28	3616.385	2999.091	2287.337	8648.031	505.447	2594.510	2501.208	1704.054	1062.088	4595.327	1117.098	1946390.998	588.998
kin_afterCID_119	LT01B3_cell28	3609.109	2999.091	2284.130	8667.474	503.948	2586.254	2501.499	1700.481	1060.072	4606.726	1112.824	1946395.999	593.999
0	0	0.000	0.000	0.000	0.000	0.000	0.000	0.000	0.000	0.000	0.000	0.000	1946400.999	598.999
