# Supplementary material for: Mandipropamid as a chemical inducer of proximity for in vivo applications
Source: Nat Chem Biol. 2021 Dec 21;18(1):64–9. doi: 10.1038/s41589-021-00922-3 (PMC8709788; doi:10.1038/s41589-021-00922-3)
Supplement: Source Data Fig. 2 — Single-cell trajectories, luminescence intensities of luciferase assay and two-color RICS binding efficiencies. [file 41589_2021_922_MOESM21_ESM.zip › Figure_02/Figure_02bcd/Single-Cell Trajectories/GA3AM_5uM/exp03_GA3AM_LT01B4_cell24_intensities.csv]

name	cellID	ff_488nm_cell	area_cell	fullframe_488nm	ff_488nm_mito	area_mito	ff_488nm_cyto	area_cyto	ff_561nm_tf_cell	fullframe_561nm	ff_561nm_tf_mito	ff_561nm_tf_cyto	FrameTimeAbs	FrameTimeRel
t0_	LT01B4_cell24	11157.716	3293.376	6711.075	23086.746	499.987	9022.549	2793.389	1778.787	1173.298	5140.378	1177.098	1945123.000	-10.000
tend_	LT01B4_cell24	9689.529	3293.376	5859.946	23742.420	493.295	7213.810	2800.081	1648.086	1097.749	4822.542	1088.837	1945756.000	623.000
kin_afterCID_1	LT01B4_cell24	11641.263	3293.376	6990.018	23969.552	515.071	9355.716	2778.305	1814.121	1196.119	5214.332	1183.755	1945141.097	4.097
kin_afterCID_2	LT01B4_cell24	11731.472	3293.376	7042.015	24172.826	514.579	9427.577	2778.797	1817.898	1195.399	5241.462	1183.920	1945145.997	8.997
kin_afterCID_3	LT01B4_cell24	11634.168	3293.376	6989.894	24071.632	513.258	9336.421	2780.700	1800.997	1187.526	5184.439	1176.263	1945150.999	13.999
kin_afterCID_4	LT01B4_cell24	11603.348	3293.376	6972.186	24142.644	514.042	9284.188	2779.334	1790.734	1180.304	5163.487	1166.939	1945155.999	18.999
kin_afterCID_5	LT01B4_cell24	11561.481	3293.376	6947.880	24080.853	521.047	9193.890	2778.551	1796.021	1185.012	5154.463	1164.211	1945160.999	23.999
kin_afterCID_6	LT01B4_cell24	11474.491	3293.376	6900.451	24300.791	519.570	9071.959	2773.806	1785.640	1176.260	5157.300	1154.085	1945165.998	28.998
kin_afterCID_7	LT01B4_cell24	11320.026	3293.376	6809.150	24283.899	516.034	8911.323	2777.342	1778.622	1177.060	5129.905	1155.950	1945171.000	34.000
kin_afterCID_8	LT01B4_cell24	11256.384	3293.376	6773.137	24382.117	516.772	8813.467	2776.604	1783.145	1180.120	5131.098	1160.035	1945175.999	38.999
kin_afterCID_9	LT01B4_cell24	11223.201	3293.376	6755.509	24567.395	514.131	8754.664	2779.245	1770.762	1167.956	5123.345	1150.569	1945180.998	43.998
kin_afterCID_10	LT01B4_cell24	11172.715	3293.376	6725.011	24741.322	510.326	8684.646	2783.049	1780.286	1173.803	5178.769	1157.108	1945185.998	48.998
kin_afterCID_11	LT01B4_cell24	11071.600	3293.376	6665.105	24733.538	512.408	8554.317	2780.968	1773.353	1169.950	5152.032	1150.814	1945190.999	53.999
kin_afterCID_12	LT01B4_cell24	11017.716	3293.376	6633.241	24804.047	513.124	8473.307	2780.252	1770.136	1168.880	5142.288	1147.770	1945195.999	58.999
kin_afterCID_13	LT01B4_cell24	10993.850	3293.376	6621.448	24860.440	513.035	8435.158	2780.341	1774.536	1171.564	5160.792	1149.697	1945200.999	63.999
kin_afterCID_14	LT01B4_cell24	10941.100	3293.376	6590.625	24766.427	514.064	8383.955	2779.312	1776.427	1174.505	5133.696	1155.463	1945205.999	68.999
kin_afterCID_15	LT01B4_cell24	10874.767	3293.376	6552.635	24834.830	512.363	8302.819	2781.013	1763.911	1164.825	5125.937	1144.505	1945211.000	74.000
kin_afterCID_16	LT01B4_cell24	10891.670	3293.376	6564.296	24814.179	514.892	8311.633	2778.484	1776.007	1173.641	5130.215	1154.426	1945215.998	78.998
kin_afterCID_17	LT01B4_cell24	10902.303	3293.376	6568.357	24981.078	512.609	8307.008	2780.767	1775.332	1172.871	5143.903	1154.366	1945220.998	83.998
kin_afterCID_18	LT01B4_cell24	10793.703	3293.376	6507.531	24814.837	515.273	8193.113	2778.103	1764.992	1167.470	5108.579	1144.835	1945225.997	88.997
kin_afterCID_19	LT01B4_cell24	10780.287	3293.376	6497.814	24765.207	516.459	8179.332	2776.917	1765.043	1164.269	5104.283	1144.001	1945230.999	93.999
kin_afterCID_20	LT01B4_cell24	10692.233	3293.376	6446.342	24626.140	514.064	8115.006	2779.312	1759.533	1163.236	5088.874	1143.735	1945235.999	98.999
kin_afterCID_21	LT01B4_cell24	10698.284	3293.376	6450.072	24662.580	517.085	8097.428	2776.290	1755.433	1159.969	5060.430	1139.875	1945240.999	103.999
kin_afterCID_22	LT01B4_cell24	10686.886	3293.376	6443.345	24685.305	514.758	8093.584	2778.618	1764.396	1165.014	5107.059	1145.145	1945245.998	108.998
kin_afterCID_23	LT01B4_cell24	10710.432	3293.376	6456.109	24846.412	517.354	8075.976	2776.022	1757.073	1160.311	5089.943	1135.942	1945250.999	113.999
kin_afterCID_24	LT01B4_cell24	10722.794	3293.376	6463.496	24818.788	517.488	8094.981	2775.888	1761.481	1165.019	5088.289	1141.288	1945255.999	118.999
kin_afterCID_25	LT01B4_cell24	10761.126	3293.376	6486.632	24947.558	517.891	8114.011	2775.485	1760.062	1161.548	5091.573	1138.419	1945260.999	123.999
kin_afterCID_26	LT01B4_cell24	10674.781	3293.376	6434.149	24819.459	516.101	8046.277	2777.275	1759.436	1163.220	5089.949	1140.527	1945265.999	128.999
kin_afterCID_27	LT01B4_cell24	10734.850	3293.376	6469.960	24957.499	517.108	8085.739	2776.268	1751.241	1155.732	5066.480	1133.744	1945270.998	133.998
kin_afterCID_28	LT01B4_cell24	10672.894	3293.376	6433.097	24857.088	514.377	8047.478	2778.999	1757.165	1160.148	5091.626	1139.975	1945275.999	138.999
kin_afterCID_29	LT01B4_cell24	10680.493	3293.376	6438.951	24780.663	517.623	8051.093	2775.753	1755.468	1159.252	5059.294	1139.371	1945280.998	143.998
kin_afterCID_30	LT01B4_cell24	10605.936	3293.376	6393.053	24790.096	517.085	7964.129	2776.290	1745.378	1153.974	5047.339	1130.386	1945285.999	148.999
kin_afterCID_31	LT01B4_cell24	10608.780	3293.376	6394.075	24824.089	517.444	7958.997	2775.932	1754.232	1158.135	5082.118	1133.903	1945290.998	153.998
kin_afterCID_32	LT01B4_cell24	10597.717	3293.376	6390.176	24846.742	515.944	7950.776	2777.432	1756.758	1162.005	5098.018	1136.076	1945295.999	158.999
kin_afterCID_33	LT01B4_cell24	10569.473	3293.376	6368.990	24835.361	516.034	7918.854	2777.342	1746.708	1152.940	5070.411	1129.159	1945300.998	163.998
kin_afterCID_34	LT01B4_cell24	10547.759	3293.376	6361.138	24612.971	519.749	7912.086	2773.627	1746.503	1153.915	5028.247	1131.538	1945305.999	168.999
kin_afterCID_35	LT01B4_cell24	10543.077	3293.376	6357.024	24756.748	517.466	7893.463	2775.910	1747.852	1153.906	5063.941	1129.690	1945310.998	173.998
kin_afterCID_36	LT01B4_cell24	10543.723	3293.376	6357.063	24789.520	514.512	7906.088	2778.864	1744.618	1154.786	5053.640	1131.946	1945315.999	178.999
kin_afterCID_37	LT01B4_cell24	10571.583	3293.376	6373.265	24818.525	515.832	7925.710	2777.544	1753.914	1159.036	5079.911	1136.226	1945320.998	183.998
kin_afterCID_38	LT01B4_cell24	10508.846	3293.376	6336.083	24704.006	514.422	7881.128	2778.954	1741.863	1152.047	5035.472	1132.171	1945325.999	188.999
kin_afterCID_39	LT01B4_cell24	10537.237	3293.376	6354.181	24822.330	514.131	7894.645	2779.245	1739.956	1152.697	5033.138	1130.751	1945330.999	193.999
kin_afterCID_40	LT01B4_cell24	10537.309	3293.376	6354.628	24846.053	514.579	7887.496	2778.842	1737.692	1149.418	5033.516	1127.363	1945335.999	198.999
kin_afterCID_41	LT01B4_cell24	10521.447	3293.376	6343.606	24753.108	510.864	7908.543	2782.512	1738.758	1150.726	5036.169	1133.359	1945340.999	203.999
kin_afterCID_42	LT01B4_cell24	10496.176	3293.376	6332.223	24766.885	512.766	7864.547	2780.610	1733.109	1145.897	5017.682	1127.408	1945345.998	208.998
kin_afterCID_43	LT01B4_cell24	10505.189	3293.376	6336.675	24877.829	509.633	7873.924	2783.743	1734.308	1146.949	5038.953	1129.311	1945350.998	213.998
kin_afterCID_44	LT01B4_cell24	10431.226	3293.376	6292.989	24709.827	513.975	7790.788	2779.401	1730.744	1145.629	5025.996	1121.377	1945355.999	218.999
kin_afterCID_45	LT01B4_cell24	10418.960	3293.376	6285.521	24706.383	509.946	7801.393	2783.430	1719.705	1137.196	5002.501	1118.272	1945360.999	223.999
kin_afterCID_46	LT01B4_cell24	10447.932	3293.376	6303.280	24837.694	511.020	7805.043	2782.356	1728.047	1141.444	5037.321	1120.251	1945365.999	228.999
kin_afterCID_47	LT01B4_cell24	10422.089	3293.376	6283.221	24866.546	508.335	7784.772	2785.399	1725.338	1142.869	5033.395	1121.509	1945370.998	233.998
kin_afterCID_48	LT01B4_cell24	10411.534	3293.376	6281.701	24736.562	509.051	7792.528	2784.325	1717.589	1138.170	5001.375	1117.223	1945375.999	238.999
kin_afterCID_49	LT01B4_cell24	10341.821	3293.376	6239.599	24553.905	511.960	7725.461	2781.595	1721.095	1140.394	4995.028	1118.454	1945380.999	243.999
kin_afterCID_50	LT01B4_cell24	10406.997	3293.376	6279.349	24878.976	509.297	7759.610	2784.079	1720.180	1139.332	5029.898	1114.726	1945385.998	248.998
kin_afterCID_51	LT01B4_cell24	10484.705	3293.376	6324.315	24972.232	511.311	7822.066	2782.065	1714.199	1136.594	4993.027	1111.588	1945390.999	253.999
kin_afterCID_52	LT01B4_cell24	10383.429	3293.376	6263.603	24778.432	514.556	7717.894	2778.820	1717.951	1139.156	5007.159	1108.885	1945395.998	258.998
kin_afterCID_53	LT01B4_cell24	10416.998	3293.376	6284.029	24908.121	513.751	7738.642	2779.625	1710.555	1134.173	4986.735	1105.028	1945400.999	263.999
kin_afterCID_54	LT01B4_cell24	10518.548	3293.376	6344.700	25111.996	513.684	7821.697	2779.692	1715.439	1137.027	4993.477	1109.662	1945405.999	268.999
kin_afterCID_55	LT01B4_cell24	10352.709	3293.376	6247.849	24797.845	513.191	7686.297	2780.185	1722.023	1141.255	5027.556	1111.858	1945410.999	273.999
kin_afterCID_56	LT01B4_cell24	10393.213	3293.376	6269.097	24865.548	509.856	7742.320	2783.519	1720.933	1139.104	5017.667	1117.071	1945415.998	278.998
kin_afterCID_57	LT01B4_cell24	10317.344	3293.376	6224.844	24790.016	511.244	7657.848	2782.132	1708.630	1130.739	5004.212	1103.035	1945420.999	283.999
kin_afterCID_58	LT01B4_cell24	10331.330	3293.376	6233.029	24767.969	511.871	7674.605	2781.505	1715.150	1136.882	5003.288	1110.045	1945425.999	288.999
kin_afterCID_59	LT01B4_cell24	10360.011	3293.376	6250.581	24902.422	512.453	7680.218	2780.923	1711.015	1133.302	5002.858	1104.413	1945430.998	293.998
kin_afterCID_60	LT01B4_cell24	10317.927	3293.376	6227.709	24700.748	514.579	7654.510	2778.797	1704.390	1128.636	4965.151	1100.561	1945435.998	298.998
kin_afterCID_61	LT01B4_cell24	10340.743	3293.376	6239.714	24862.719	510.573	7676.335	2782.803	1713.951	1137.015	4989.962	1112.888	1945440.999	303.999
kin_afterCID_62	LT01B4_cell24	10288.593	3293.376	6210.944	24804.048	508.111	7640.566	2785.265	1706.251	1130.133	4995.855	1106.134	1945445.999	308.999
kin_afterCID_63	LT01B4_cell24	10291.927	3293.376	6210.981	24834.893	511.893	7615.497	2781.483	1700.196	1127.218	4964.933	1099.366	1945450.998	313.998
kin_afterCID_64	LT01B4_cell24	10364.336	3293.376	6251.434	24884.572	513.303	7683.370	2780.073	1723.002	1143.464	5001.849	1117.607	1945455.999	318.999
kin_afterCID_65	LT01B4_cell24	10394.398	3293.376	6271.693	24913.787	514.534	7705.969	2778.842	1716.454	1137.773	4987.143	1110.849	1945460.999	323.999
kin_afterCID_66	LT01B4_cell24	10284.427	3293.376	6204.222	24708.632	514.624	7613.072	2778.752	1711.622	1134.554	4972.602	1107.690	1945465.999	328.999
kin_afterCID_67	LT01B4_cell24	10315.218	3293.376	6223.612	24707.378	515.564	7644.025	2777.812	1716.516	1138.049	4978.444	1111.100	1945470.998	333.998
kin_afterCID_68	LT01B4_cell24	10345.220	3293.376	6242.289	24795.188	514.601	7669.231	2778.775	1708.949	1131.591	4946.297	1109.424	1945475.998	338.998
kin_afterCID_69	LT01B4_cell24	10304.580	3293.376	6218.617	24747.499	512.721	7641.470	2780.655	1700.367	1127.847	4927.500	1105.320	1945480.999	343.999
kin_afterCID_70	LT01B4_cell24	10281.138	3293.376	6202.550	24716.447	514.467	7608.372	2779.043	1702.276	1127.115	4943.828	1102.138	1945485.998	348.998
kin_afterCID_71	LT01B4_cell24	10241.865	3293.376	6181.601	24726.910	510.259	7586.162	2783.117	1702.821	1129.602	4950.505	1107.387	1945490.999	353.999
kin_afterCID_72	LT01B4_cell24	10178.523	3293.376	6145.085	24482.051	512.766	7540.842	2780.610	1697.233	1125.024	4914.304	1103.981	1945495.999	358.999
kin_afterCID_73	LT01B4_cell24	10298.880	3293.376	6213.889	24784.795	514.243	7618.447	2779.133	1699.994	1125.845	4928.589	1102.583	1945500.998	363.998
kin_afterCID_74	LT01B4_cell24	10259.125	3293.376	6191.525	24678.344	511.020	7610.825	2782.356	1699.891	1129.471	4918.500	1108.746	1945505.999	368.999
kin_afterCID_75	LT01B4_cell24	10242.677	3293.376	6182.269	24699.584	511.468	7584.701	2781.908	1695.831	1124.824	4922.327	1102.624	1945510.999	373.999
kin_afterCID_76	LT01B4_cell24	10298.620	3293.376	6213.385	24713.908	512.475	7642.115	2780.901	1696.701	1125.353	4905.311	1105.407	1945515.998	378.998
kin_afterCID_77	LT01B4_cell24	10232.426	3293.376	6175.627	24694.772	510.796	7577.157	2782.759	1692.671	1123.879	4905.501	1102.873	1945520.999	383.999
kin_afterCID_78	LT01B4_cell24	10220.562	3293.376	6170.236	24644.199	512.274	7563.444	2781.237	1682.188	1117.236	4881.966	1092.780	1945525.999	388.999
kin_afterCID_79	LT01B4_cell24	10192.858	3293.376	6152.813	24506.947	513.930	7546.130	2779.446	1683.469	1116.399	4871.103	1094.064	1945531.000	394.000
kin_afterCID_80	LT01B4_cell24	10267.233	3293.376	6197.352	24746.936	511.647	7603.963	2781.729	1690.421	1121.174	4896.186	1100.781	1945535.997	398.997
kin_afterCID_81	LT01B4_cell24	10289.442	3293.376	6210.385	24894.106	510.170	7612.365	2783.206	1697.892	1127.400	4925.066	1106.342	1945540.999	403.999
kin_afterCID_82	LT01B4_cell24	10391.054	3293.376	6268.778	25130.706	513.661	7667.217	2779.760	1702.291	1129.239	4934.924	1104.929	1945545.998	408.998
kin_afterCID_83	LT01B4_cell24	10290.984	3293.376	6213.491	24890.395	510.550	7612.507	2782.826	1677.391	1114.962	4859.556	1093.576	1945550.999	413.999
kin_afterCID_84	LT01B4_cell24	10288.251	3293.376	6208.484	24924.359	511.804	7595.237	2781.572	1704.908	1130.470	4960.179	1105.945	1945555.999	418.999
kin_afterCID_85	LT01B4_cell24	10411.783	3293.376	6283.521	25159.834	506.634	7730.567	2786.742	1681.888	1117.939	4871.990	1101.923	1945560.998	423.998
kin_afterCID_86	LT01B4_cell24	10305.773	3293.376	6222.122	25032.608	504.351	7642.660	2789.025	1675.592	1113.180	4884.742	1095.269	1945565.999	428.999
kin_afterCID_87	LT01B4_cell24	10293.366	3293.376	6213.918	24829.530	511.893	7618.188	2781.483	1701.709	1128.411	4923.847	1108.720	1945570.999	433.999
kin_afterCID_88	LT01B4_cell24	10394.398	3293.376	6272.941	25083.226	509.498	7706.085	2783.878	1702.640	1127.428	4945.112	1109.211	1945575.999	438.999
kin_afterCID_89	LT01B4_cell24	10350.595	3293.376	6247.751	25032.729	502.202	7708.910	2791.174	1676.241	1112.915	4874.596	1100.777	1945580.998	443.998
kin_afterCID_90	LT01B4_cell24	10352.038	3293.376	6248.978	24999.304	506.723	7688.588	2786.653	1704.073	1129.897	4934.103	1116.726	1945585.998	448.998
kin_afterCID_91	LT01B4_cell24	10369.150	3293.376	6257.488	25048.302	506.410	7701.853	2786.966	1697.611	1127.004	4921.042	1111.892	1945590.997	453.997
kin_afterCID_92	LT01B4_cell24	10195.806	3293.376	6155.887	24721.815	505.291	7563.225	2788.085	1690.586	1122.321	4915.971	1106.042	1945595.999	458.999
kin_afterCID_93	LT01B4_cell24	10224.806	3293.376	6171.394	24936.266	502.516	7575.896	2790.860	1676.053	1112.446	4896.172	1096.246	1945600.999	463.999
kin_afterCID_94	LT01B4_cell24	10303.371	3293.376	6219.848	24980.637	507.484	7629.728	2785.892	1692.446	1125.645	4903.587	1107.498	1945605.998	468.998
kin_afterCID_95	LT01B4_cell24	10211.501	3293.376	6165.755	24856.352	504.686	7561.131	2788.689	1682.311	1117.057	4900.365	1099.920	1945610.998	473.998
kin_afterCID_96	LT01B4_cell24	10198.048	3293.376	6158.858	24967.855	501.038	7547.853	2792.338	1671.867	1110.834	4902.397	1092.202	1945615.999	478.999
kin_afterCID_97	LT01B4_cell24	10189.737	3293.376	6154.405	24877.862	500.680	7556.419	2792.696	1672.960	1112.088	4884.109	1097.258	1945620.999	483.999
kin_afterCID_98	LT01B4_cell24	10145.688	3293.376	6124.997	24768.652	500.367	7525.987	2793.009	1672.705	1112.816	4883.262	1097.535	1945625.999	488.999
kin_afterCID_99	LT01B4_cell24	10354.638	3293.376	6250.688	25295.769	500.747	7675.537	2792.628	1668.542	1109.819	4873.697	1093.824	1945630.999	493.999
kin_afterCID_100	LT01B4_cell24	10166.236	3293.376	6139.230	24757.809	504.082	7529.241	2789.294	1675.080	1113.459	4874.943	1096.799	1945635.998	498.998
kin_afterCID_101	LT01B4_cell24	10230.775	3293.376	6177.134	24847.939	502.627	7598.153	2790.748	1676.026	1115.290	4879.385	1099.086	1945640.999	503.999
kin_afterCID_102	LT01B4_cell24	10182.855	3293.376	6149.978	24743.535	505.626	7541.920	2787.749	1675.619	1114.665	4870.074	1096.226	1945645.998	508.998
kin_afterCID_103	LT01B4_cell24	10181.047	3293.376	6147.290	24699.535	504.396	7555.334	2788.980	1672.135	1112.572	4859.084	1095.766	1945650.999	513.999
kin_afterCID_104	LT01B4_cell24	10150.130	3293.376	6129.097	24668.731	504.485	7523.847	2788.891	1671.009	1111.517	4860.950	1093.977	1945655.998	518.998
kin_afterCID_105	LT01B4_cell24	10315.785	3293.376	6227.322	24935.012	511.110	7630.194	2782.266	1693.200	1122.054	4920.982	1100.247	1945660.999	523.999
kin_afterCID_106	LT01B4_cell24	10409.527	3293.376	6282.581	25240.407	505.515	7720.288	2787.861	1667.992	1109.310	4867.125	1087.903	1945665.999	528.999
kin_afterCID_107	LT01B4_cell24	10176.443	3293.376	6145.262	24755.946	511.266	7497.177	2782.109	1684.582	1117.344	4925.282	1089.041	1945670.999	533.999
kin_afterCID_108	LT01B4_cell24	10333.279	3293.376	6239.183	25198.363	507.484	7625.423	2785.892	1698.023	1128.335	4979.846	1100.199	1945675.999	538.999
kin_afterCID_109	LT01B4_cell24	10384.490	3293.376	6269.568	25403.832	503.635	7673.034	2789.741	1663.841	1106.585	4902.594	1079.146	1945680.999	543.999
kin_afterCID_110	LT01B4_cell24	10315.067	3293.376	6227.500	25273.673	504.373	7609.900	2789.003	1661.447	1104.843	4889.895	1077.603	1945685.998	548.998
kin_afterCID_111	LT01B4_cell24	10333.617	3293.376	6238.417	25359.421	504.754	7613.877	2788.622	1687.171	1117.996	4996.909	1088.093	1945690.998	553.998
kin_afterCID_112	LT01B4_cell24	10365.674	3293.376	6256.302	25301.673	507.036	7647.736	2786.339	1686.988	1118.911	4969.616	1089.641	1945695.998	558.998
kin_afterCID_113	LT01B4_cell24	10361.274	3293.376	6257.177	25313.682	509.028	7627.708	2784.348	1683.345	1117.971	4951.332	1085.899	1945700.999	563.999
kin_afterCID_114	LT01B4_cell24	10333.691	3293.376	6238.199	25301.393	503.903	7629.857	2789.473	1661.907	1104.899	4889.913	1078.785	1945705.998	568.998
kin_afterCID_115	LT01B4_cell24	10157.442	3293.376	6134.313	24840.695	504.507	7501.235	2788.868	1672.593	1110.683	4920.026	1085.131	1945710.997	573.997
kin_afterCID_116	LT01B4_cell24	10178.882	3293.376	6147.221	24813.280	503.366	7538.584	2790.010	1661.909	1105.156	4865.877	1083.857	1945715.999	578.999
kin_afterCID_117	LT01B4_cell24	10087.404	3293.376	6091.399	24663.028	501.665	7468.193	2791.711	1658.709	1103.440	4864.342	1082.662	1945720.999	583.999
kin_afterCID_118	LT01B4_cell24	10140.198	3293.376	6124.760	24800.603	500.725	7511.572	2792.651	1660.473	1102.590	4885.117	1082.291	1945725.999	588.999
kin_afterCID_119	LT01B4_cell24	10106.416	3293.376	6104.562	24689.151	504.507	7467.468	2789.271	1655.554	1100.316	4855.437	1076.645	1945730.999	593.999
kin_afterCID_120	LT01B4_cell24	10069.788	3293.376	6081.636	24664.784	499.875	7458.131	2793.501	1654.218	1099.177	4863.240	1079.990	1945735.999	598.999
