# Supplementary material for: Mandipropamid as a chemical inducer of proximity for in vivo applications
Source: Nat Chem Biol. 2021 Dec 21;18(1):64–9. doi: 10.1038/s41589-021-00922-3 (PMC8709788; doi:10.1038/s41589-021-00922-3)
Supplement: Source Data Fig. 2 — Single-cell trajectories, luminescence intensities of luciferase assay and two-color RICS binding efficiencies. [file 41589_2021_922_MOESM21_ESM.zip › Figure_02/Figure_02bcd/Single-Cell Trajectories/GA3AM_5uM/exp04_GA3AM_LT01A1_cell04_intensities.csv]

name	cellID	ff_488nm_cell	area_cell	fullframe_488nm	ff_488nm_mito	area_mito	ff_488nm_cyto	area_cyto	ff_561nm_tf_cell	fullframe_561nm	ff_561nm_tf_mito	ff_561nm_tf_cyto	FrameTimeAbs	FrameTimeRel
t0_	LT01A1_cell04	4225.233	3016.336	2596.609	6321.176	542.540	3756.297	2482.468	1723.305	1072.771	4421.181	1130.457	2132957.000	-8.000
tend_	LT01A1_cell04	3812.094	3016.336	2368.957	7064.858	559.437	3062.586	2469.817	1620.626	1018.643	4044.604	1067.401	2133586.000	621.000
kin_afterCID_1	LT01A1_cell04	4380.869	3016.336	2687.982	6388.550	565.338	3907.295	2460.430	1727.859	1074.799	4356.664	1120.422	2132973.075	4.075
kin_afterCID_2	LT01A1_cell04	4396.677	3016.336	2697.377	6472.413	563.975	3907.483	2463.134	1745.888	1086.548	4406.901	1132.667	2132978.000	9.000
kin_afterCID_3	LT01A1_cell04	4434.678	3016.336	2721.332	6541.627	574.569	3928.041	2451.914	1773.752	1101.723	4436.169	1146.059	2132982.999	13.999
kin_afterCID_4	LT01A1_cell04	4410.375	3016.336	2708.208	6646.795	563.930	3884.901	2463.402	1743.055	1085.209	4407.882	1129.050	2132988.000	19.000
kin_afterCID_5	LT01A1_cell04	4382.020	3016.336	2693.148	6734.848	561.650	3833.875	2464.431	1726.451	1075.410	4390.150	1115.966	2132992.999	23.999
kin_afterCID_6	LT01A1_cell04	4346.712	3016.336	2672.185	6788.969	566.009	3772.910	2460.027	1754.518	1090.494	4448.926	1131.057	2132997.999	28.999
kin_afterCID_7	LT01A1_cell04	4308.088	3016.336	2652.664	6853.127	568.445	3708.839	2456.563	1713.765	1066.880	4337.021	1103.811	2133003.000	34.000
kin_afterCID_8	LT01A1_cell04	4191.973	3016.336	2584.350	6791.683	566.970	3579.327	2461.346	1716.564	1070.317	4351.542	1105.493	2133007.999	38.999
kin_afterCID_9	LT01A1_cell04	4245.448	3016.336	2616.267	6941.107	571.529	3605.415	2455.803	1734.461	1079.067	4378.725	1115.283	2133012.999	43.999
kin_afterCID_10	LT01A1_cell04	4213.505	3016.336	2598.197	6936.018	570.702	3568.694	2456.362	1730.453	1076.985	4363.930	1114.902	2133018.000	49.000
kin_afterCID_11	LT01A1_cell04	4202.509	3016.336	2593.502	6977.867	574.435	3540.912	2452.004	1720.067	1069.589	4331.512	1104.696	2133023.000	54.000
kin_afterCID_12	LT01A1_cell04	4157.118	3016.336	2566.159	6925.511	571.686	3501.407	2454.619	1718.992	1071.104	4298.601	1114.789	2133027.999	58.999
kin_afterCID_13	LT01A1_cell04	4189.122	3016.336	2583.981	7041.535	573.138	3509.704	2455.088	1710.528	1064.581	4270.516	1108.775	2133032.999	63.999
kin_afterCID_14	LT01A1_cell04	4161.754	3016.336	2570.316	7040.714	573.608	3477.452	2452.786	1699.576	1058.844	4247.202	1100.445	2133038.000	69.000
kin_afterCID_15	LT01A1_cell04	4176.037	3016.336	2578.476	7074.383	575.329	3485.491	2449.858	1707.496	1064.851	4264.161	1104.102	2133043.000	74.000
kin_afterCID_16	LT01A1_cell04	4140.132	3016.336	2557.971	7069.414	572.177	3447.748	2452.339	1693.078	1058.883	4235.469	1097.169	2133048.000	79.000
kin_afterCID_17	LT01A1_cell04	4136.513	3016.336	2555.879	7096.886	566.322	3445.545	2458.105	1691.067	1056.847	4254.269	1097.918	2133053.000	84.000
kin_afterCID_18	LT01A1_cell04	4084.624	3016.336	2525.558	7052.076	566.187	3393.187	2457.345	1676.106	1047.243	4225.951	1086.241	2133058.000	89.000
kin_afterCID_19	LT01A1_cell04	4131.571	3016.336	2553.970	7172.311	565.629	3422.650	2459.603	1675.918	1048.994	4217.956	1088.398	2133063.000	94.000
kin_afterCID_20	LT01A1_cell04	4072.845	3016.336	2519.694	7093.607	562.209	3374.013	2462.933	1671.975	1046.581	4227.641	1085.677	2133067.999	98.999
kin_afterCID_21	LT01A1_cell04	4139.083	3016.336	2559.779	7221.368	563.751	3422.984	2461.793	1666.942	1043.983	4214.407	1080.468	2133072.999	103.999
kin_afterCID_22	LT01A1_cell04	4113.522	3016.336	2543.543	7194.550	561.494	3402.330	2463.112	1682.294	1052.529	4258.111	1092.370	2133078.000	109.000
kin_afterCID_23	LT01A1_cell04	4136.376	3016.336	2557.371	7227.395	569.384	3410.118	2455.535	1698.288	1059.449	4283.516	1095.831	2133083.000	114.000
kin_afterCID_24	LT01A1_cell04	4112.671	3016.336	2543.072	7242.441	568.557	3379.325	2455.915	1697.341	1059.321	4304.798	1090.847	2133088.000	119.000
kin_afterCID_25	LT01A1_cell04	4110.317	3016.336	2543.808	7210.287	568.266	3384.370	2456.295	1697.247	1059.254	4282.242	1096.388	2133092.999	123.999
kin_afterCID_26	LT01A1_cell04	4090.917	3016.336	2531.814	7207.738	565.495	3367.146	2457.055	1691.151	1055.012	4285.201	1092.006	2133097.999	128.999
kin_afterCID_27	LT01A1_cell04	4066.922	3016.336	2518.770	7139.243	569.249	3347.505	2453.389	1681.964	1048.960	4234.433	1087.635	2133102.999	133.999
kin_afterCID_28	LT01A1_cell04	4102.521	3016.336	2540.267	7185.173	570.367	3376.655	2454.641	1668.002	1041.104	4176.612	1082.124	2133108.000	139.000
kin_afterCID_29	LT01A1_cell04	4125.655	3016.336	2552.070	7226.773	575.888	3387.860	2448.092	1699.519	1060.503	4243.313	1098.570	2133113.000	144.000
kin_afterCID_30	LT01A1_cell04	4114.013	3016.336	2545.747	7248.513	576.089	3367.214	2448.875	1693.284	1056.445	4244.551	1090.070	2133118.000	149.000
kin_afterCID_31	LT01A1_cell04	4076.921	3016.336	2523.618	7183.684	576.558	3336.094	2447.869	1686.314	1052.710	4223.338	1085.874	2133123.000	154.000
kin_afterCID_32	LT01A1_cell04	4133.698	3016.336	2558.290	7268.442	579.508	3380.684	2445.991	1697.158	1057.418	4254.668	1087.983	2133127.999	158.999
kin_afterCID_33	LT01A1_cell04	4101.123	3016.336	2539.058	7254.221	575.977	3349.648	2449.523	1695.883	1058.549	4269.573	1087.573	2133132.999	163.999
kin_afterCID_34	LT01A1_cell04	4057.775	3016.336	2511.121	7217.709	570.523	3315.183	2452.875	1672.199	1044.512	4218.269	1077.634	2133137.999	168.999
kin_afterCID_35	LT01A1_cell04	4105.661	3016.336	2540.727	7276.444	570.456	3358.263	2455.535	1679.473	1048.897	4227.653	1084.254	2133143.000	174.000
kin_afterCID_36	LT01A1_cell04	4078.875	3016.336	2525.128	7216.434	574.010	3333.877	2451.892	1674.666	1045.506	4192.255	1082.066	2133147.999	178.999
kin_afterCID_37	LT01A1_cell04	4057.310	3016.336	2511.804	7202.636	570.300	3315.842	2456.407	1666.367	1041.212	4174.710	1080.551	2133152.999	183.999
kin_afterCID_38	LT01A1_cell04	4102.408	3016.336	2538.334	7276.908	563.014	3365.622	2463.604	1674.942	1045.255	4222.790	1089.267	2133157.999	188.999
kin_afterCID_39	LT01A1_cell04	4044.964	3016.336	2505.638	7203.667	559.505	3317.569	2467.247	1662.800	1039.091	4202.683	1083.498	2133162.999	193.999
kin_afterCID_40	LT01A1_cell04	4072.976	3016.336	2522.405	7288.199	559.683	3334.120	2464.699	1684.198	1054.038	4257.962	1097.009	2133167.998	198.998
kin_afterCID_41	LT01A1_cell04	4084.194	3016.336	2528.656	7320.850	558.476	3340.876	2467.962	1669.760	1043.697	4226.382	1087.896	2133173.000	204.000
kin_afterCID_42	LT01A1_cell04	4043.202	3016.336	2506.261	7216.890	559.527	3312.546	2467.135	1657.121	1037.651	4180.036	1081.534	2133177.999	208.999
kin_afterCID_43	LT01A1_cell04	4082.708	3016.336	2531.984	7304.696	556.063	3346.953	2469.795	1691.120	1061.327	4284.955	1103.847	2133182.999	213.999
kin_afterCID_44	LT01A1_cell04	4054.744	3016.336	2512.550	7235.331	562.880	3319.714	2460.296	1682.428	1052.117	4255.300	1091.453	2133188.000	219.000
kin_afterCID_45	LT01A1_cell04	4085.991	3016.336	2531.523	7288.351	562.231	3346.740	2461.033	1680.683	1051.962	4225.786	1096.872	2133192.998	223.998
kin_afterCID_46	LT01A1_cell04	4100.100	3016.336	2541.385	7296.971	567.663	3353.732	2455.200	1680.560	1051.182	4215.038	1092.252	2133197.999	228.999
kin_afterCID_47	LT01A1_cell04	4077.481	3016.336	2525.830	7251.358	574.636	3323.069	2450.998	1680.724	1050.338	4197.648	1087.387	2133203.000	234.000
kin_afterCID_48	LT01A1_cell04	4086.178	3016.336	2533.295	7245.754	573.563	3337.413	2451.534	1685.251	1054.394	4175.426	1099.551	2133207.999	238.999
kin_afterCID_49	LT01A1_cell04	4025.281	3016.336	2495.803	7153.765	570.725	3288.887	2453.747	1669.099	1044.239	4141.354	1091.185	2133212.999	243.999
kin_afterCID_50	LT01A1_cell04	4032.989	3016.336	2502.868	7177.893	566.925	3298.598	2457.547	1674.152	1051.198	4163.509	1097.026	2133217.999	248.999
kin_afterCID_51	LT01A1_cell04	4016.005	3016.336	2492.569	7219.759	559.594	3279.436	2465.638	1664.278	1044.081	4178.876	1090.459	2133222.999	253.999
kin_afterCID_52	LT01A1_cell04	4038.317	3016.336	2506.694	7202.183	568.445	3295.672	2458.172	1668.198	1043.160	4141.328	1092.681	2133228.000	259.000
kin_afterCID_53	LT01A1_cell04	4058.062	3016.336	2515.272	7243.227	568.422	3311.671	2456.585	1674.872	1044.955	4158.799	1097.013	2133233.000	264.000
kin_afterCID_54	LT01A1_cell04	4027.526	3016.336	2493.947	7247.405	566.769	3275.647	2458.552	1665.992	1040.368	4160.986	1087.662	2133238.000	269.000
kin_afterCID_55	LT01A1_cell04	4041.890	3016.336	2504.065	7335.034	563.394	3279.247	2460.944	1668.156	1045.408	4182.460	1089.650	2133243.000	274.000
kin_afterCID_56	LT01A1_cell04	4037.890	3016.336	2502.370	7269.849	572.200	3275.320	2451.735	1659.530	1038.869	4114.988	1083.809	2133247.999	278.999
kin_afterCID_57	LT01A1_cell04	4024.756	3016.336	2495.533	7270.735	570.479	3262.490	2452.473	1653.165	1036.214	4117.107	1077.721	2133252.999	283.999
kin_afterCID_58	LT01A1_cell04	4015.822	3016.336	2490.804	7296.816	560.823	3260.642	2463.022	1645.012	1031.348	4141.019	1074.093	2133257.999	288.999
kin_afterCID_59	LT01A1_cell04	4074.911	3016.336	2525.087	7386.046	566.992	3302.981	2456.496	1641.780	1028.022	4103.165	1071.270	2133262.998	293.998
kin_afterCID_60	LT01A1_cell04	4043.110	3016.336	2504.586	7325.241	565.807	3278.294	2459.692	1659.608	1040.280	4146.738	1084.382	2133268.000	299.000
kin_afterCID_61	LT01A1_cell04	4007.110	3016.336	2486.368	7256.683	566.500	3249.315	2458.329	1650.465	1032.736	4126.820	1076.873	2133273.000	304.000
kin_afterCID_62	LT01A1_cell04	4007.154	3016.336	2483.894	7282.888	567.014	3241.846	2458.709	1653.477	1037.313	4141.377	1076.578	2133278.000	309.000
kin_afterCID_63	LT01A1_cell04	4021.231	3016.336	2493.008	7288.156	566.858	3258.155	2459.089	1666.865	1043.178	4172.990	1085.956	2133283.000	314.000
kin_afterCID_64	LT01A1_cell04	4029.092	3016.336	2496.618	7312.774	569.071	3257.762	2457.725	1678.672	1050.849	4198.440	1091.702	2133288.000	319.000
kin_afterCID_65	LT01A1_cell04	4042.303	3016.336	2505.517	7335.815	564.422	3277.358	2461.212	1647.286	1031.650	4124.790	1076.194	2133292.999	323.999
kin_afterCID_66	LT01A1_cell04	4032.322	3016.336	2499.327	7317.577	570.032	3260.955	2454.708	1647.623	1032.776	4103.812	1074.701	2133298.000	329.000
kin_afterCID_67	LT01A1_cell04	3983.968	3016.336	2471.746	7208.955	569.473	3225.849	2457.368	1656.472	1039.345	4125.539	1080.999	2133302.999	333.999
kin_afterCID_68	LT01A1_cell04	3974.628	3016.336	2465.626	7151.094	571.619	3225.682	2453.792	1655.619	1037.938	4099.590	1083.502	2133307.999	338.999
kin_afterCID_69	LT01A1_cell04	4017.457	3016.336	2492.130	7216.258	577.095	3255.465	2446.751	1669.717	1047.370	4104.766	1093.057	2133313.000	344.000
kin_afterCID_70	LT01A1_cell04	4027.075	3016.336	2496.403	7294.572	569.294	3259.707	2456.876	1666.766	1043.956	4159.001	1086.209	2133318.000	349.000
kin_afterCID_71	LT01A1_cell04	4014.675	3016.336	2489.409	7257.691	570.881	3252.187	2453.054	1659.070	1037.262	4128.248	1082.104	2133323.000	354.000
kin_afterCID_72	LT01A1_cell04	4029.538	3016.336	2498.648	7359.557	559.370	3265.723	2464.565	1655.934	1037.168	4179.909	1080.692	2133328.000	359.000
kin_afterCID_73	LT01A1_cell04	3965.148	3016.336	2460.292	7235.477	560.086	3213.965	2463.894	1644.618	1032.231	4151.629	1072.350	2133332.999	363.999
kin_afterCID_74	LT01A1_cell04	4002.188	3016.336	2483.402	7248.729	564.288	3248.001	2461.883	1661.052	1042.021	4158.849	1085.476	2133338.000	369.000
kin_afterCID_75	LT01A1_cell04	3985.614	3016.336	2472.083	7265.178	560.220	3229.602	2467.426	1661.510	1043.887	4175.363	1087.352	2133343.000	374.000
kin_afterCID_76	LT01A1_cell04	3986.185	3016.336	2473.645	7291.455	557.404	3229.481	2469.214	1641.662	1028.706	4153.876	1071.396	2133347.999	378.999
kin_afterCID_77	LT01A1_cell04	3975.502	3016.336	2466.726	7278.238	559.102	3217.317	2466.934	1641.016	1029.129	4141.432	1071.496	2133352.999	383.999
kin_afterCID_78	LT01A1_cell04	4001.876	3016.336	2483.309	7299.013	563.125	3237.412	2464.341	1648.781	1034.090	4137.711	1076.808	2133357.999	388.999
kin_afterCID_79	LT01A1_cell04	3990.293	3016.336	2473.951	7292.818	565.271	3221.110	2461.614	1638.054	1028.262	4115.773	1065.935	2133362.999	393.999
kin_afterCID_80	LT01A1_cell04	4051.934	3016.336	2510.728	7405.473	568.110	3266.230	2458.642	1630.040	1023.400	4083.971	1059.855	2133367.999	398.999
kin_afterCID_81	LT01A1_cell04	3971.000	3016.336	2463.439	7189.967	570.076	3214.395	2455.155	1641.430	1030.705	4091.903	1069.635	2133373.000	404.000
kin_afterCID_82	LT01A1_cell04	3950.694	3016.336	2451.371	7215.304	561.516	3198.341	2462.464	1629.495	1021.852	4090.141	1066.013	2133378.000	409.000
kin_afterCID_83	LT01A1_cell04	3976.100	3016.336	2466.136	7225.188	564.958	3221.045	2459.916	1637.097	1026.767	4080.700	1073.175	2133382.999	413.999
kin_afterCID_84	LT01A1_cell04	3970.801	3016.336	2462.450	7233.063	567.260	3207.899	2458.955	1631.320	1024.228	4065.147	1066.804	2133388.000	419.000
kin_afterCID_85	LT01A1_cell04	4045.841	3016.336	2507.473	7382.023	571.730	3258.457	2454.395	1660.747	1040.568	4133.151	1081.778	2133392.999	423.999
kin_afterCID_86	LT01A1_cell04	4040.308	3016.336	2503.518	7383.153	572.356	3250.251	2453.769	1663.449	1041.720	4126.223	1085.966	2133397.999	428.999
kin_afterCID_87	LT01A1_cell04	4023.473	3016.336	2492.626	7372.728	570.926	3235.105	2454.261	1657.289	1038.726	4128.242	1079.736	2133402.999	433.999
kin_afterCID_88	LT01A1_cell04	4009.630	3016.336	2484.483	7398.644	566.925	3218.523	2458.575	1649.505	1034.599	4117.808	1077.592	2133407.999	438.999
kin_afterCID_89	LT01A1_cell04	3956.088	3016.336	2453.769	7262.885	568.110	3183.045	2456.138	1638.889	1029.001	4077.322	1072.440	2133413.000	444.000
kin_afterCID_90	LT01A1_cell04	3935.156	3016.336	2439.502	7202.855	574.077	3161.358	2450.126	1627.474	1020.542	4032.056	1061.620	2133418.000	449.000
kin_afterCID_91	LT01A1_cell04	4030.680	3016.336	2497.932	7379.583	578.927	3230.234	2444.248	1651.091	1034.712	4079.196	1073.732	2133423.000	454.000
kin_afterCID_92	LT01A1_cell04	3995.689	3016.336	2476.328	7403.669	564.466	3207.284	2457.144	1638.660	1026.172	4100.448	1071.433	2133428.000	459.000
kin_afterCID_93	LT01A1_cell04	3980.357	3016.336	2468.802	7298.795	568.043	3206.143	2454.194	1641.477	1029.594	4071.133	1077.176	2133433.000	464.000
kin_afterCID_94	LT01A1_cell04	3967.341	3016.336	2459.124	7272.353	570.255	3192.689	2451.892	1638.894	1029.246	4046.976	1076.965	2133438.000	469.000
kin_afterCID_95	LT01A1_cell04	3958.975	3016.336	2453.307	7282.284	566.366	3186.019	2456.407	1637.647	1028.321	4063.099	1076.336	2133443.000	474.000
kin_afterCID_96	LT01A1_cell04	3944.375	3016.336	2446.024	7257.515	571.797	3163.639	2452.585	1638.032	1028.425	4063.610	1069.878	2133447.999	478.999
kin_afterCID_97	LT01A1_cell04	4051.873	3016.336	2509.350	7389.651	575.955	3256.345	2450.797	1650.557	1034.023	4066.116	1079.410	2133452.999	483.999
kin_afterCID_98	LT01A1_cell04	4016.333	3016.336	2488.080	7377.156	572.222	3222.586	2453.456	1641.676	1025.926	4086.770	1068.380	2133457.999	488.999
kin_afterCID_99	LT01A1_cell04	4014.520	3016.336	2488.618	7396.070	570.523	3220.111	2453.546	1644.427	1031.571	4087.383	1073.861	2133463.000	494.000
kin_afterCID_100	LT01A1_cell04	3985.699	3016.336	2470.278	7363.434	567.484	3196.823	2457.167	1628.164	1022.140	4059.355	1064.031	2133467.999	498.999
kin_afterCID_101	LT01A1_cell04	3998.309	3016.336	2477.935	7357.367	570.881	3207.382	2454.753	1640.936	1030.606	4062.390	1074.837	2133472.999	503.999
kin_afterCID_102	LT01A1_cell04	4026.157	3016.336	2495.471	7425.682	567.327	3231.537	2458.977	1617.773	1015.606	4011.495	1062.346	2133477.998	508.998
kin_afterCID_103	LT01A1_cell04	3968.672	3016.336	2459.994	7363.322	562.075	3185.421	2462.978	1631.334	1024.584	4074.837	1070.895	2133482.999	513.999
kin_afterCID_104	LT01A1_cell04	3974.166	3016.336	2464.808	7353.010	567.417	3186.451	2456.697	1624.398	1017.891	4052.700	1061.002	2133487.999	518.999
kin_afterCID_105	LT01A1_cell04	4035.018	3016.336	2499.732	7545.926	561.829	3226.644	2461.570	1620.886	1018.609	4071.818	1059.232	2133492.999	523.999
kin_afterCID_106	LT01A1_cell04	4016.770	3016.336	2491.371	7460.008	569.115	3210.444	2455.624	1641.136	1028.335	4102.581	1067.895	2133497.999	528.999
kin_afterCID_107	LT01A1_cell04	4000.185	3016.336	2479.403	7461.884	562.678	3201.640	2461.167	1630.442	1021.251	4105.937	1062.003	2133502.999	533.999
kin_afterCID_108	LT01A1_cell04	3969.014	3016.336	2460.874	7350.253	570.389	3174.643	2454.797	1636.932	1027.042	4079.001	1066.536	2133507.999	538.999
kin_afterCID_109	LT01A1_cell04	3960.485	3016.336	2456.166	7347.517	567.283	3169.648	2458.441	1626.028	1021.177	4054.884	1062.426	2133512.999	543.999
kin_afterCID_110	LT01A1_cell04	3993.591	3016.336	2475.427	7387.028	572.423	3192.353	2454.283	1638.913	1027.977	4073.641	1067.593	2133517.999	548.999
kin_afterCID_111	LT01A1_cell04	4019.868	3016.336	2490.773	7413.256	574.390	3215.314	2451.467	1639.363	1029.799	4059.644	1069.068	2133523.000	554.000
kin_afterCID_112	LT01A1_cell04	3996.267	3016.336	2477.231	7284.897	581.162	3205.969	2443.399	1638.789	1026.034	4006.018	1072.924	2133528.000	559.000
kin_afterCID_113	LT01A1_cell04	4008.418	3016.336	2483.071	7287.709	584.537	3213.494	2441.633	1638.712	1026.849	3978.887	1074.948	2133532.999	563.999
kin_afterCID_114	LT01A1_cell04	4027.722	3016.336	2494.350	7364.264	577.720	3230.792	2447.958	1618.785	1016.178	3952.368	1064.921	2133538.000	569.000
kin_afterCID_115	LT01A1_cell04	3972.648	3016.336	2460.570	7296.178	573.720	3186.209	2451.422	1632.133	1022.258	4023.243	1069.458	2133542.999	573.999
kin_afterCID_116	LT01A1_cell04	3970.096	3016.336	2460.622	7283.213	575.485	3182.652	2450.372	1633.945	1025.338	4007.696	1073.150	2133547.999	578.999
kin_afterCID_117	LT01A1_cell04	3973.429	3016.336	2463.381	7277.532	575.597	3187.184	2451.020	1626.681	1020.614	3982.966	1069.733	2133552.999	583.999
kin_afterCID_118	LT01A1_cell04	3960.181	3016.336	2455.185	7263.413	574.569	3175.038	2453.613	1616.767	1015.270	3970.816	1061.636	2133557.999	588.999
kin_afterCID_119	LT01A1_cell04	3986.763	3016.336	2471.160	7344.588	570.680	3194.325	2458.932	1625.723	1021.453	4007.043	1068.537	2133563.000	594.000
0	0	0.000	0.000	0.000	0.000	0.000	0.000	0.000	0.000	0.000	0.000	0.000	2133567.999	598.999
