# Supplementary material for: Mandipropamid as a chemical inducer of proximity for in vivo applications
Source: Nat Chem Biol. 2021 Dec 21;18(1):64–9. doi: 10.1038/s41589-021-00922-3 (PMC8709788; doi:10.1038/s41589-021-00922-3)
Supplement: Source Data Fig. 2 — Single-cell trajectories, luminescence intensities of luciferase assay and two-color RICS binding efficiencies. [file 41589_2021_922_MOESM21_ESM.zip › Figure_02/Figure_02bcd/Single-Cell Trajectories/GA3AM_5uM/exp04_GA3AM_LT01A2_cell09_intensities.csv]

name	cellID	ff_488nm_cell	area_cell	fullframe_488nm	ff_488nm_mito	area_mito	ff_488nm_cyto	area_cyto	ff_561nm_tf_cell	fullframe_561nm	ff_561nm_tf_mito	ff_561nm_tf_cyto	FrameTimeAbs	FrameTimeRel
t0_	LT01A2_cell09	8167.184	4932.348	7038.668	13371.390	901.738	7002.886	4030.610	1764.593	1553.451	4349.880	1186.206	2133619.000	-8.000
tend_	LT01A2_cell09	7192.193	4932.348	6211.264	14937.134	864.189	5546.816	4068.293	1641.193	1448.201	4172.800	1103.398	2134251.000	624.000
kin_afterCID_1	LT01A2_cell09	8631.543	4932.348	7435.749	14023.878	941.679	7359.045	3990.714	1830.191	1609.639	4491.679	1202.153	2133635.085	4.085
kin_afterCID_2	LT01A2_cell09	8553.428	4932.348	7369.301	13927.134	935.644	7295.351	3996.748	1814.609	1596.208	4471.425	1192.631	2133639.998	8.998
kin_afterCID_3	LT01A2_cell09	8544.576	4932.348	7360.554	14103.321	931.018	7251.184	4001.330	1803.771	1586.767	4457.315	1186.352	2133644.998	13.998
kin_afterCID_4	LT01A2_cell09	8472.213	4932.348	7300.316	14266.830	914.165	7153.896	4018.183	1766.302	1554.370	4409.684	1164.914	2133649.999	18.999
kin_afterCID_5	LT01A2_cell09	8465.816	4932.348	7295.094	14374.315	930.012	7092.748	4002.426	1782.296	1568.547	4424.812	1168.251	2133654.998	23.998
kin_afterCID_6	LT01A2_cell09	8400.058	4932.348	7239.231	14531.617	925.542	6983.715	4006.806	1776.453	1563.177	4432.306	1162.972	2133659.999	28.999
kin_afterCID_7	LT01A2_cell09	8302.877	4932.348	7157.156	14568.999	925.206	6856.034	4007.186	1763.584	1552.304	4388.429	1157.530	2133664.999	33.999
kin_afterCID_8	LT01A2_cell09	8215.518	4932.348	7083.306	14597.568	921.451	6749.325	4010.896	1760.333	1549.794	4384.165	1157.542	2133669.998	38.998
kin_afterCID_9	LT01A2_cell09	8170.246	4932.348	7044.190	14697.418	924.558	6664.491	4007.790	1781.829	1567.688	4435.991	1169.539	2133674.999	43.999
kin_afterCID_10	LT01A2_cell09	8218.147	4932.348	7086.491	14907.673	928.090	6667.616	4004.303	1777.300	1564.683	4420.434	1164.682	2133679.999	48.999
kin_afterCID_11	LT01A2_cell09	8171.872	4932.348	7046.240	14963.621	927.263	6599.134	4005.309	1768.326	1556.918	4389.961	1161.337	2133684.999	53.999
kin_afterCID_12	LT01A2_cell09	8074.586	4932.348	6963.954	14935.063	923.888	6493.298	4008.505	1751.248	1542.263	4370.019	1147.659	2133689.999	58.999
kin_afterCID_13	LT01A2_cell09	7958.057	4932.348	6863.674	14864.143	917.093	6380.692	4015.255	1742.639	1534.341	4373.056	1141.846	2133694.999	63.999
kin_afterCID_14	LT01A2_cell09	7940.212	4932.348	6847.493	14844.463	917.831	6361.589	4014.607	1738.426	1531.303	4342.304	1143.096	2133699.999	68.999
kin_afterCID_15	LT01A2_cell09	7872.359	4932.348	6790.475	14799.659	918.993	6286.065	4013.400	1763.402	1552.906	4402.950	1158.983	2133704.998	73.998
kin_afterCID_16	LT01A2_cell09	8035.134	4932.348	6930.903	15107.562	913.651	6427.216	4018.697	1756.654	1547.198	4372.405	1161.963	2133709.998	78.998
kin_afterCID_17	LT01A2_cell09	7995.261	4932.348	6896.546	15069.090	913.897	6386.494	4018.451	1758.148	1548.674	4363.959	1165.521	2133714.998	83.998
kin_afterCID_18	LT01A2_cell09	7906.562	4932.348	6821.048	15060.780	906.700	6295.211	4025.648	1747.629	1539.751	4365.361	1158.035	2133719.998	88.998
kin_afterCID_19	LT01A2_cell09	7825.144	4932.348	6751.400	15007.468	910.611	6198.904	4021.736	1736.033	1529.209	4362.853	1141.262	2133724.998	93.998
kin_afterCID_20	LT01A2_cell09	7815.186	4932.348	6743.211	15001.671	908.130	6193.438	4024.217	1729.493	1523.882	4333.796	1141.789	2133729.998	98.998
kin_afterCID_21	LT01A2_cell09	7879.162	4932.348	6798.021	15215.551	909.449	6220.639	4022.899	1717.729	1512.846	4321.694	1129.056	2133734.998	103.998
kin_afterCID_22	LT01A2_cell09	7814.116	4932.348	6741.829	15169.539	908.913	6152.491	4023.435	1731.898	1526.166	4349.359	1140.602	2133739.999	108.999
kin_afterCID_23	LT01A2_cell09	7883.989	4932.348	6802.745	15206.376	919.641	6205.612	4012.886	1751.739	1543.879	4381.886	1148.934	2133744.998	113.998
kin_afterCID_24	LT01A2_cell09	7853.228	4932.348	6775.236	15279.853	916.400	6158.495	4015.992	1743.264	1535.494	4378.615	1141.898	2133749.998	118.998
kin_afterCID_25	LT01A2_cell09	7703.876	4932.348	6647.117	14995.212	913.070	6047.484	4019.278	1739.733	1532.673	4367.205	1142.844	2133754.998	123.998
kin_afterCID_26	LT01A2_cell09	7828.303	4932.348	6754.286	15184.222	924.268	6132.020	4008.080	1744.696	1536.457	4365.560	1140.322	2133759.999	128.999
kin_afterCID_27	LT01A2_cell09	7746.452	4932.348	6683.981	15099.405	917.361	6066.369	4015.031	1740.577	1533.005	4377.838	1137.999	2133764.998	133.998
kin_afterCID_28	LT01A2_cell09	7667.290	4932.348	6617.049	14909.425	921.876	6002.344	4010.651	1738.911	1531.502	4353.824	1137.809	2133769.997	138.997
kin_afterCID_29	LT01A2_cell09	7795.841	4932.348	6727.320	15215.262	921.049	6092.136	4011.388	1731.359	1524.950	4336.509	1133.169	2133774.999	143.999
kin_afterCID_30	LT01A2_cell09	7789.091	4932.348	6721.166	15288.270	921.451	6066.144	4010.986	1731.903	1525.520	4359.782	1128.176	2133779.998	148.998
kin_afterCID_31	LT01A2_cell09	7774.546	4932.348	6707.546	15264.576	925.564	6044.300	4006.829	1730.970	1525.267	4337.675	1128.817	2133784.998	153.998
kin_afterCID_32	LT01A2_cell09	7788.902	4932.348	6720.527	15350.415	916.043	6064.210	4016.350	1734.022	1527.925	4369.374	1132.943	2133789.999	158.999
kin_afterCID_33	LT01A2_cell09	7775.164	4932.348	6709.548	15388.286	911.729	6048.520	4020.842	1724.024	1519.143	4358.421	1126.614	2133794.998	163.998
kin_afterCID_34	LT01A2_cell09	7660.464	4932.348	6611.564	15124.133	911.639	5968.181	4020.708	1715.841	1512.622	4321.344	1125.080	2133799.998	168.998
kin_afterCID_35	LT01A2_cell09	7697.389	4932.348	6643.256	15249.164	911.550	5985.176	4020.932	1724.439	1518.951	4366.597	1125.422	2133804.998	173.998
kin_afterCID_36	LT01A2_cell09	7732.355	4932.348	6672.475	15324.854	905.761	6024.459	4026.587	1722.429	1517.831	4350.302	1131.302	2133809.997	178.997
kin_afterCID_37	LT01A2_cell09	7751.158	4932.348	6689.176	15442.066	904.040	6025.150	4028.308	1707.347	1504.491	4323.422	1120.242	2133814.999	183.999
kin_afterCID_38	LT01A2_cell09	7556.730	4932.348	6522.481	15071.508	911.215	5853.681	4021.267	1724.183	1519.020	4372.532	1124.034	2133819.998	188.998
kin_afterCID_39	LT01A2_cell09	7560.327	4932.348	6525.505	15037.221	918.903	5848.398	4013.489	1724.897	1519.795	4359.958	1121.580	2133824.998	193.998
kin_afterCID_40	LT01A2_cell09	7606.195	4932.348	6564.972	15176.790	911.125	5890.856	4021.222	1719.466	1514.760	4363.400	1120.406	2133829.998	198.998
kin_afterCID_41	LT01A2_cell09	7626.863	4932.348	6581.772	15235.045	907.482	5911.245	4025.044	1697.651	1496.525	4293.751	1112.289	2133834.998	203.998
kin_afterCID_42	LT01A2_cell09	7600.298	4932.348	6559.334	15221.825	904.510	5888.774	4027.838	1692.409	1492.191	4281.595	1110.970	2133839.998	208.998
kin_afterCID_43	LT01A2_cell09	7733.542	4932.348	6673.835	15424.639	911.081	5991.004	4021.267	1719.577	1515.640	4330.579	1128.014	2133844.999	213.999
kin_afterCID_44	LT01A2_cell09	7680.647	4932.348	6629.123	15293.309	912.668	5952.142	4019.725	1709.041	1506.121	4297.287	1121.376	2133849.999	218.999
kin_afterCID_45	LT01A2_cell09	7685.485	4932.348	6633.646	15295.804	909.293	5963.872	4024.307	1705.534	1503.721	4282.892	1123.960	2133854.999	223.999
kin_afterCID_46	LT01A2_cell09	7586.674	4932.348	6548.291	14972.070	915.126	5904.013	4017.445	1714.507	1510.393	4283.085	1129.360	2133859.999	228.999
kin_afterCID_47	LT01A2_cell09	7699.073	4932.348	6645.302	15235.581	914.053	5984.670	4018.339	1720.975	1517.464	4284.034	1137.945	2133864.999	233.999
kin_afterCID_48	LT01A2_cell09	7677.755	4932.348	6627.104	15222.054	912.243	5965.701	4020.194	1709.192	1507.294	4251.337	1132.321	2133869.999	238.999
kin_afterCID_49	LT01A2_cell09	7625.629	4932.348	6580.875	15114.690	913.115	5923.971	4019.457	1705.450	1503.103	4262.875	1124.412	2133874.999	243.999
kin_afterCID_50	LT01A2_cell09	7653.327	4932.348	6605.652	15203.516	913.115	5937.931	4019.323	1705.499	1503.760	4259.630	1125.228	2133879.999	248.999
kin_afterCID_51	LT01A2_cell09	7638.429	4932.348	6592.465	15224.687	913.606	5913.744	4018.786	1705.944	1504.029	4279.169	1120.954	2133884.999	253.999
kin_afterCID_52	LT01A2_cell09	7532.189	4932.348	6502.037	15014.441	917.808	5821.431	4014.674	1711.240	1507.954	4289.466	1121.790	2133889.998	258.998
kin_afterCID_53	LT01A2_cell09	7608.480	4932.348	6567.754	15160.435	907.527	5905.595	4024.866	1700.758	1498.887	4268.898	1121.684	2133894.999	263.999
kin_afterCID_54	LT01A2_cell09	7612.890	4932.348	6571.474	15239.735	906.409	5895.764	4025.938	1700.717	1498.985	4284.997	1118.886	2133899.999	268.999
kin_afterCID_55	LT01A2_cell09	7542.794	4932.348	6510.878	15130.266	903.236	5841.800	4029.157	1695.581	1494.488	4276.403	1117.013	2133904.999	273.999
kin_afterCID_56	LT01A2_cell09	7647.972	4932.348	6600.580	15380.485	901.403	5918.822	4030.945	1699.485	1498.448	4287.522	1120.746	2133909.998	278.998
kin_afterCID_57	LT01A2_cell09	7589.749	4932.348	6551.296	15210.345	902.900	5882.112	4029.492	1701.735	1500.107	4285.601	1122.752	2133914.998	283.998
kin_afterCID_58	LT01A2_cell09	7551.868	4932.348	6518.533	15140.728	898.698	5861.021	4033.694	1691.910	1492.307	4249.827	1122.000	2133919.998	288.998
kin_afterCID_59	LT01A2_cell09	7570.619	4932.348	6534.528	15163.512	904.308	5865.989	4028.039	1714.056	1510.443	4307.350	1131.853	2133924.998	293.998
kin_afterCID_60	LT01A2_cell09	7639.055	4932.348	6593.242	15306.976	909.896	5904.385	4022.586	1711.564	1508.510	4293.576	1127.487	2133929.998	298.998
kin_afterCID_61	LT01A2_cell09	7658.143	4932.348	6609.838	15338.873	909.181	5922.237	4023.346	1702.281	1500.182	4272.341	1121.469	2133934.997	303.997
kin_afterCID_62	LT01A2_cell09	7628.966	4932.348	6584.960	15237.818	908.153	5911.812	4024.240	1694.073	1493.508	4236.652	1120.276	2133939.999	308.999
kin_afterCID_63	LT01A2_cell09	7524.251	4932.348	6495.063	15091.521	903.660	5826.081	4029.403	1681.308	1482.630	4224.328	1110.842	2133944.998	313.998
kin_afterCID_64	LT01A2_cell09	7589.911	4932.348	6551.811	15202.137	909.024	5869.609	4023.726	1692.510	1491.973	4252.091	1114.163	2133949.998	318.998
kin_afterCID_65	LT01A2_cell09	7662.174	4932.348	6613.386	15323.784	911.952	5924.162	4020.485	1703.637	1501.516	4273.438	1120.715	2133954.999	323.999
kin_afterCID_66	LT01A2_cell09	7670.583	4932.348	6620.454	15383.976	902.766	5942.515	4029.582	1701.862	1499.619	4286.045	1122.915	2133959.998	328.998
kin_afterCID_67	LT01A2_cell09	7638.557	4932.348	6593.924	15272.040	907.058	5918.218	4025.469	1705.681	1503.688	4269.569	1127.914	2133964.998	333.998
kin_afterCID_68	LT01A2_cell09	7479.886	4932.348	6456.838	14967.844	908.265	5789.553	4024.307	1708.274	1505.687	4273.467	1129.268	2133969.999	338.999
kin_afterCID_69	LT01A2_cell09	7620.158	4932.348	6577.632	15294.677	902.319	5901.741	4030.118	1694.724	1494.536	4252.745	1121.978	2133974.997	343.997
kin_afterCID_70	LT01A2_cell09	7644.490	4932.348	6598.380	15329.822	906.029	5914.687	4026.721	1695.260	1494.128	4256.138	1118.955	2133979.998	348.998
kin_afterCID_71	LT01A2_cell09	7515.078	4932.348	6487.522	15092.909	898.542	5827.047	4033.851	1678.289	1480.040	4213.530	1113.553	2133984.998	353.998
kin_afterCID_72	LT01A2_cell09	7514.528	4932.348	6487.465	15116.006	904.867	5806.679	4027.481	1677.110	1479.387	4206.808	1108.755	2133989.998	358.998
kin_afterCID_73	LT01A2_cell09	7537.976	4932.348	6506.136	15144.626	905.471	5827.367	4027.056	1680.143	1481.258	4211.494	1110.933	2133994.998	363.998
kin_afterCID_74	LT01A2_cell09	7535.397	4932.348	6505.311	15058.233	908.108	5837.706	4024.329	1679.119	1481.235	4182.356	1114.230	2133999.998	368.998
kin_afterCID_75	LT01A2_cell09	7539.847	4932.348	6507.886	15174.460	902.230	5830.624	4030.163	1678.805	1480.508	4209.920	1112.154	2134004.998	373.998
kin_afterCID_76	LT01A2_cell09	7505.418	4932.348	6478.537	15068.585	907.102	5800.928	4025.335	1704.153	1502.273	4266.777	1126.649	2134009.998	378.998
kin_afterCID_77	LT01A2_cell09	7510.249	4932.348	6482.951	15113.618	903.169	5805.850	4029.224	1672.544	1474.956	4189.198	1108.415	2134014.998	383.998
kin_afterCID_78	LT01A2_cell09	7625.269	4932.348	6582.208	15356.765	910.947	5873.845	4021.446	1691.270	1491.108	4227.948	1116.646	2134019.999	388.999
kin_afterCID_79	LT01A2_cell09	7541.159	4932.348	6509.027	15177.731	910.969	5811.131	4021.468	1678.556	1480.043	4201.267	1107.073	2134024.999	393.999
kin_afterCID_80	LT01A2_cell09	7580.314	4932.348	6543.501	15306.676	914.634	5821.299	4017.803	1689.925	1489.869	4243.049	1108.696	2134029.998	398.998
kin_afterCID_81	LT01A2_cell09	7621.572	4932.348	6578.932	15480.935	910.209	5842.950	4022.184	1697.171	1496.438	4275.381	1113.721	2134034.999	403.999
kin_afterCID_82	LT01A2_cell09	7508.672	4932.348	6481.237	15273.415	907.125	5758.759	4025.268	1672.623	1474.980	4212.993	1100.121	2134039.999	408.999
kin_afterCID_83	LT01A2_cell09	7491.862	4932.348	6467.275	15111.194	916.847	5752.113	4015.545	1704.460	1502.315	4265.266	1119.754	2134044.999	413.999
kin_afterCID_84	LT01A2_cell09	7488.344	4932.348	6464.305	15149.509	912.221	5749.779	4020.261	1705.788	1504.243	4270.072	1123.905	2134049.998	418.998
kin_afterCID_85	LT01A2_cell09	7594.839	4932.348	6556.507	15404.556	907.080	5834.946	4025.268	1677.393	1479.052	4217.518	1104.985	2134054.998	423.998
kin_afterCID_86	LT01A2_cell09	7610.912	4932.348	6569.209	15351.361	918.255	5840.223	4014.093	1694.669	1494.332	4228.181	1115.109	2134059.999	428.999
kin_afterCID_87	LT01A2_cell09	7484.242	4932.348	6460.372	15146.054	910.410	5749.854	4021.982	1673.099	1475.745	4183.060	1104.937	2134064.999	433.999
kin_afterCID_88	LT01A2_cell09	7538.691	4932.348	6507.553	15110.293	917.875	5807.458	4014.517	1698.007	1496.056	4220.031	1121.363	2134069.998	438.998
kin_afterCID_89	LT01A2_cell09	7421.918	4932.348	6407.073	14899.844	910.455	5729.061	4021.938	1698.030	1497.521	4209.753	1129.434	2134074.999	443.999
kin_afterCID_90	LT01A2_cell09	7630.230	4932.348	6586.581	15373.964	909.784	5878.726	4022.653	1688.847	1488.611	4216.626	1117.131	2134079.999	448.999
kin_afterCID_91	LT01A2_cell09	7604.334	4932.348	6564.166	15318.832	907.348	5865.218	4025.044	1687.349	1487.751	4210.100	1118.646	2134084.998	453.998
kin_afterCID_92	LT01A2_cell09	7536.266	4932.348	6505.106	15218.792	899.592	5822.464	4032.800	1670.043	1472.957	4163.633	1113.790	2134089.998	458.998
kin_afterCID_93	LT01A2_cell09	7466.639	4932.348	6445.669	15046.169	899.794	5775.300	4032.644	1677.403	1479.071	4189.479	1116.868	2134094.999	463.999
kin_afterCID_94	LT01A2_cell09	7515.504	4932.348	6487.193	15203.043	897.313	5805.946	4035.035	1669.913	1472.645	4180.989	1111.498	2134099.999	468.999
kin_afterCID_95	LT01A2_cell09	7481.625	4932.348	6458.150	15214.708	896.642	5763.461	4035.750	1664.770	1467.563	4194.885	1102.632	2134104.999	473.999
kin_afterCID_96	LT01A2_cell09	7540.063	4932.348	6508.484	15412.521	894.027	5797.212	4038.321	1685.005	1485.822	4252.268	1116.649	2134109.998	478.998
kin_afterCID_97	LT01A2_cell09	7490.790	4932.348	6466.327	15322.257	888.663	5769.603	4043.774	1667.746	1470.606	4226.819	1105.338	2134114.999	483.999
kin_afterCID_98	LT01A2_cell09	7480.226	4932.348	6457.303	15323.944	888.350	5757.187	4043.998	1673.149	1476.299	4231.905	1111.063	2134119.999	488.999
kin_afterCID_99	LT01A2_cell09	7490.401	4932.348	6466.469	15336.871	886.674	5770.628	4045.763	1668.235	1471.518	4222.873	1108.335	2134124.999	493.999
kin_afterCID_100	LT01A2_cell09	7479.309	4932.348	6456.754	15201.896	896.463	5763.844	4035.974	1689.681	1489.082	4257.194	1119.366	2134129.999	498.999
kin_afterCID_101	LT01A2_cell09	7534.467	4932.348	6504.458	15371.157	892.954	5802.076	4039.394	1695.040	1494.580	4284.188	1122.679	2134134.999	503.999
kin_afterCID_102	LT01A2_cell09	7602.649	4932.348	6562.113	15447.083	899.414	5853.206	4032.934	1690.935	1490.743	4252.825	1119.590	2134139.999	508.999
kin_afterCID_103	LT01A2_cell09	7604.457	4932.348	6564.285	15370.516	905.135	5858.843	4027.347	1684.647	1485.711	4212.826	1116.419	2134144.999	513.999
kin_afterCID_104	LT01A2_cell09	7486.253	4932.348	6462.824	15268.872	895.212	5760.300	4037.315	1664.708	1468.523	4184.955	1105.843	2134149.998	518.998
kin_afterCID_105	LT01A2_cell09	7447.537	4932.348	6429.259	15115.441	905.538	5722.954	4027.034	1693.428	1492.943	4242.797	1120.107	2134154.998	523.998
kin_afterCID_106	LT01A2_cell09	7572.388	4932.348	6536.985	15347.355	903.526	5828.730	4028.822	1676.395	1478.337	4199.015	1110.658	2134159.998	528.998
kin_afterCID_107	LT01A2_cell09	7447.882	4932.348	6429.520	15083.607	905.448	5730.840	4027.034	1691.853	1491.268	4236.250	1119.732	2134164.999	533.999
kin_afterCID_108	LT01A2_cell09	7501.126	4932.348	6475.487	15296.752	900.375	5760.107	4032.152	1669.927	1473.194	4190.833	1106.969	2134169.998	538.998
kin_afterCID_109	LT01A2_cell09	7511.555	4932.348	6484.723	15256.949	897.357	5789.027	4034.990	1670.662	1473.144	4186.647	1111.122	2134174.999	543.999
kin_afterCID_110	LT01A2_cell09	7524.080	4932.348	6494.856	15306.275	903.012	5779.817	4029.515	1672.981	1475.472	4190.640	1108.735	2134179.999	548.999
kin_afterCID_111	LT01A2_cell09	7526.652	4932.348	6497.139	15358.999	900.017	5778.470	4032.331	1673.121	1476.041	4200.007	1109.119	2134184.998	553.998
kin_afterCID_112	LT01A2_cell09	7475.617	4932.348	6452.938	15206.586	903.750	5741.207	4028.688	1656.850	1461.134	4149.033	1097.761	2134189.999	558.999
kin_afterCID_113	LT01A2_cell09	7465.708	4932.348	6445.422	15222.069	898.341	5738.430	4034.007	1654.221	1458.747	4158.181	1096.610	2134194.999	563.999
kin_afterCID_114	LT01A2_cell09	7458.008	4932.348	6437.734	15141.771	896.240	5751.687	4036.197	1652.833	1457.753	4137.105	1101.176	2134199.999	568.999
kin_afterCID_115	LT01A2_cell09	7513.652	4932.348	6486.613	15179.592	904.666	5791.789	4027.682	1687.817	1488.281	4212.111	1120.830	2134204.998	573.998
kin_afterCID_116	LT01A2_cell09	7464.195	4932.348	6443.999	15189.360	895.167	5751.289	4037.181	1650.171	1455.155	4152.029	1095.432	2134209.999	578.999
kin_afterCID_117	LT01A2_cell09	7525.678	4932.348	6496.495	15259.346	898.475	5803.092	4033.918	1672.449	1475.039	4189.047	1111.918	2134214.998	583.998
kin_afterCID_118	LT01A2_cell09	7530.270	4932.348	6501.047	15271.150	898.475	5806.023	4033.962	1671.680	1475.441	4183.233	1112.265	2134219.998	588.998
kin_afterCID_119	LT01A2_cell09	7563.856	4932.348	6529.704	15325.144	899.771	5832.023	4032.666	1673.659	1476.832	4181.024	1114.194	2134224.999	593.999
kin_afterCID_120	LT01A2_cell09	7495.114	4932.348	6470.042	15175.027	901.470	5777.385	4031.057	1659.905	1463.762	4146.049	1103.887	2134229.999	598.999
