# Supplementary material for: Mandipropamid as a chemical inducer of proximity for in vivo applications
Source: Nat Chem Biol. 2021 Dec 21;18(1):64–9. doi: 10.1038/s41589-021-00922-3 (PMC8709788; doi:10.1038/s41589-021-00922-3)
Supplement: Source Data Fig. 2 — Single-cell trajectories, luminescence intensities of luciferase assay and two-color RICS binding efficiencies. [file 41589_2021_922_MOESM21_ESM.zip › Figure_02/Figure_02bcd/Single-Cell Trajectories/GA3AM_5uM/exp04_GA3AM_LT01A3_cell10_intensities.csv]

name	cellID	ff_488nm_cell	area_cell	fullframe_488nm	ff_488nm_mito	area_mito	ff_488nm_cyto	area_cyto	ff_561nm_tf_cell	fullframe_561nm	ff_561nm_tf_mito	ff_561nm_tf_cyto	FrameTimeAbs	FrameTimeRel
t0_	LT01A3_cell10	10269.059	4988.940	8905.266	19888.070	832.563	8342.278	4156.377	2881.165	2523.346	8381.383	1779.417	2134265.000	-27.000
tend_	LT01A3_cell10	9253.896	4988.940	8030.982	19918.162	841.838	7089.110	4147.101	2580.045	2264.370	7541.729	1572.851	2134894.000	602.000
kin_afterCID_1	LT01A3_cell10	10908.609	4988.940	9447.390	21239.501	859.138	8759.436	4129.802	2885.319	2524.382	8439.080	1729.950	2134300.082	4.082
kin_afterCID_2	LT01A3_cell10	10824.718	4988.940	9375.783	21106.027	858.423	8688.010	4130.517	2889.965	2529.121	8449.012	1734.659	2134304.998	8.998
kin_afterCID_3	LT01A3_cell10	10657.595	4988.940	9230.882	20823.898	853.416	8559.517	4135.613	2873.716	2515.123	8419.930	1729.165	2134309.998	13.998
kin_afterCID_4	LT01A3_cell10	10713.700	4988.940	9278.700	21032.783	851.226	8590.821	4137.714	2869.643	2510.310	8435.563	1724.602	2134314.998	18.998
kin_afterCID_5	LT01A3_cell10	10688.870	4988.940	9257.310	21108.060	847.538	8556.583	4141.402	2864.873	2507.358	8454.850	1720.884	2134319.998	23.998
kin_afterCID_6	LT01A3_cell10	10543.434	4988.940	9133.767	20892.290	849.907	8418.336	4139.078	2847.380	2493.315	8382.537	1710.782	2134324.998	28.998
kin_afterCID_7	LT01A3_cell10	10382.079	4988.940	8994.834	20697.761	847.515	8270.970	4141.469	2846.297	2491.446	8415.713	1706.542	2134329.999	33.999
kin_afterCID_8	LT01A3_cell10	10503.419	4988.940	9099.501	21060.771	848.566	8339.476	4140.508	2834.544	2482.088	8375.027	1698.999	2134334.999	38.999
kin_afterCID_9	LT01A3_cell10	10383.985	4988.940	8997.197	20941.953	845.392	8229.747	4143.637	2826.746	2475.920	8358.284	1698.146	2134339.999	43.999
kin_afterCID_10	LT01A3_cell10	10488.439	4988.940	9087.300	21291.156	843.246	8290.412	4146.140	2820.107	2470.547	8346.204	1695.987	2134344.998	48.998
kin_afterCID_11	LT01A3_cell10	10199.645	4988.940	8838.977	20755.168	846.107	8043.482	4143.056	2824.601	2474.221	8338.567	1698.406	2134349.998	53.998
kin_afterCID_12	LT01A3_cell10	10231.521	4988.940	8867.229	20897.284	844.297	8058.820	4144.643	2785.543	2439.681	8247.568	1672.885	2134354.998	58.998
kin_afterCID_13	LT01A3_cell10	10301.747	4988.940	8927.636	21108.083	844.476	8099.694	4144.553	2775.018	2431.147	8183.489	1672.966	2134359.998	63.998
kin_afterCID_14	LT01A3_cell10	10199.467	4988.940	8840.402	21011.094	841.123	8006.868	4147.906	2775.519	2431.800	8200.833	1675.316	2134364.999	68.999
kin_afterCID_15	LT01A3_cell10	10259.236	4988.940	8891.640	21104.001	848.655	8035.830	4140.597	2798.605	2451.676	8224.702	1686.328	2134369.998	73.998
kin_afterCID_16	LT01A3_cell10	10299.654	4988.940	8926.952	21288.126	852.120	8036.203	4136.820	2792.430	2445.580	8222.310	1673.961	2134374.998	78.998
kin_afterCID_17	LT01A3_cell10	10149.076	4988.940	8797.017	21073.455	852.030	7897.980	4137.625	2782.047	2437.734	8200.727	1665.869	2134379.998	83.998
kin_afterCID_18	LT01A3_cell10	10161.413	4988.940	8808.731	21195.033	849.572	7896.853	4139.368	2772.503	2428.356	8206.915	1657.134	2134384.998	88.998
kin_afterCID_19	LT01A3_cell10	10060.196	4988.940	8720.618	21081.517	841.078	7825.358	4147.861	2758.244	2417.544	8176.942	1659.474	2134389.998	93.998
kin_afterCID_20	LT01A3_cell10	10133.618	4988.940	8783.320	21273.757	841.056	7874.760	4147.884	2769.635	2426.291	8235.621	1661.311	2134394.998	98.998
kin_afterCID_21	LT01A3_cell10	10072.306	4988.940	8731.361	21179.343	841.525	7818.648	4147.414	2754.851	2414.048	8158.726	1658.385	2134399.998	103.998
kin_afterCID_22	LT01A3_cell10	10060.434	4988.940	8721.319	21016.335	851.449	7805.759	4137.535	2798.734	2451.952	8214.452	1684.229	2134404.998	108.998
kin_afterCID_23	LT01A3_cell10	9982.478	4988.940	8653.498	20987.768	844.453	7740.112	4144.486	2743.917	2404.961	8094.598	1653.697	2134409.998	113.998
kin_afterCID_24	LT01A3_cell10	10168.539	4988.940	8814.964	21390.058	844.878	7878.623	4145.403	2787.972	2442.625	8221.538	1679.903	2134414.999	118.999
kin_afterCID_25	LT01A3_cell10	10117.516	4988.940	8770.813	21256.417	847.292	7838.592	4141.737	2769.888	2427.197	8154.871	1668.218	2134419.999	123.999
kin_afterCID_26	LT01A3_cell10	10084.220	4988.940	8741.778	21331.291	845.906	7786.919	4143.615	2766.778	2424.818	8169.745	1663.489	2134424.999	128.999
kin_afterCID_27	LT01A3_cell10	10097.260	4988.940	8753.337	21304.553	850.086	7792.178	4140.955	2773.708	2430.368	8179.987	1662.884	2134429.998	133.998
kin_afterCID_28	LT01A3_cell10	10051.959	4988.940	8714.695	21261.527	850.488	7747.999	4138.631	2755.782	2415.129	8119.386	1653.478	2134434.999	138.999
kin_afterCID_29	LT01A3_cell10	10087.216	4988.940	8744.783	21449.751	844.297	7772.508	4144.688	2748.004	2408.145	8160.668	1645.391	2134439.999	143.999
kin_afterCID_30	LT01A3_cell10	10052.436	4988.940	8715.505	21364.436	845.861	7742.406	4143.436	2736.464	2397.912	8118.913	1637.499	2134444.998	148.998
kin_afterCID_31	LT01A3_cell10	10010.189	4988.940	8679.725	21317.679	844.409	7703.375	4146.543	2730.282	2392.797	8114.564	1632.904	2134449.999	153.999
kin_afterCID_32	LT01A3_cell10	9964.820	4988.940	8639.342	21201.432	847.158	7666.284	4141.916	2734.273	2396.573	8104.571	1635.821	2134455.000	159.000
kin_afterCID_33	LT01A3_cell10	10145.205	4988.940	8794.966	21512.765	844.051	7826.461	4147.437	2762.094	2420.481	8165.821	1661.205	2134459.998	163.998
kin_afterCID_34	LT01A3_cell10	9988.340	4988.940	8659.910	21261.755	841.168	7702.093	4147.772	2725.623	2389.234	8083.821	1638.980	2134464.998	168.998
kin_afterCID_35	LT01A3_cell10	9950.877	4988.940	8627.215	21225.437	844.208	7653.539	4145.358	2735.609	2397.492	8106.459	1641.541	2134469.998	173.998
kin_afterCID_36	LT01A3_cell10	10114.640	4988.940	8769.381	21519.170	847.024	7781.847	4142.274	2767.378	2424.438	8186.444	1659.103	2134474.999	178.999
kin_afterCID_37	LT01A3_cell10	9964.598	4988.940	8639.592	21315.753	846.063	7645.664	4143.414	2723.357	2386.624	8090.679	1627.141	2134479.998	183.998
kin_afterCID_38	LT01A3_cell10	9971.575	4988.940	8645.979	21273.587	850.376	7648.070	4139.368	2724.957	2388.606	8060.200	1628.536	2134484.999	188.999
kin_afterCID_39	LT01A3_cell10	9942.382	4988.940	8620.010	21252.272	850.130	7618.685	4139.212	2705.597	2371.738	8017.131	1614.506	2134489.999	193.999
kin_afterCID_40	LT01A3_cell10	9947.200	4988.940	8624.931	21154.163	851.427	7638.228	4139.390	2746.346	2406.832	8098.544	1644.600	2134494.999	198.999
kin_afterCID_41	LT01A3_cell10	9919.141	4988.940	8600.526	21169.430	851.449	7602.758	4138.295	2745.240	2405.722	8111.630	1640.727	2134499.999	203.999
kin_afterCID_42	LT01A3_cell10	9939.578	4988.940	8617.930	21184.446	859.384	7596.033	4131.836	2755.430	2414.086	8116.711	1639.268	2134504.998	208.998
kin_afterCID_43	LT01A3_cell10	10046.776	4988.940	8710.454	21443.525	859.026	7673.592	4131.702	2734.469	2395.755	8077.099	1622.866	2134509.998	213.998
kin_afterCID_44	LT01A3_cell10	9862.665	4988.940	8551.798	21126.036	854.466	7534.683	4134.607	2701.713	2368.601	8008.331	1604.974	2134514.999	218.999
kin_afterCID_45	LT01A3_cell10	9878.539	4988.940	8565.908	21040.061	860.792	7551.165	4128.148	2739.998	2400.986	8068.438	1628.924	2134519.999	223.999
kin_afterCID_46	LT01A3_cell10	10061.698	4988.940	8723.555	21345.812	860.255	7709.785	4129.176	2725.823	2388.362	8000.221	1626.745	2134524.999	228.999
kin_afterCID_47	LT01A3_cell10	10018.517	4988.940	8687.046	21244.256	864.480	7665.555	4124.505	2729.421	2392.294	7996.800	1625.378	2134529.999	233.999
kin_afterCID_48	LT01A3_cell10	9912.262	4988.940	8595.306	21090.285	862.982	7574.138	4126.047	2703.330	2369.609	7952.814	1605.336	2134534.999	238.999
kin_afterCID_49	LT01A3_cell10	9942.155	4988.940	8621.306	21201.408	860.769	7594.475	4128.170	2698.377	2365.988	7935.532	1606.372	2134539.997	243.997
kin_afterCID_50	LT01A3_cell10	9842.089	4988.940	8534.708	20941.530	867.542	7502.456	4123.589	2731.310	2393.355	8009.211	1619.888	2134544.999	248.999
kin_afterCID_51	LT01A3_cell10	9832.556	4988.940	8525.675	20894.951	862.177	7520.422	4127.388	2726.328	2389.637	7970.125	1630.643	2134549.999	253.999
kin_afterCID_52	LT01A3_cell10	9995.605	4988.940	8667.507	21236.391	864.010	7640.840	4125.108	2719.822	2385.013	7927.490	1628.982	2134554.999	258.999
kin_afterCID_53	LT01A3_cell10	10027.347	4988.940	8695.353	21252.636	864.547	7672.858	4125.377	2709.204	2375.373	7901.124	1620.706	2134559.999	263.999
kin_afterCID_54	LT01A3_cell10	10039.813	4988.940	8705.663	21401.792	856.702	7684.231	4132.238	2701.055	2368.418	7924.184	1618.189	2134564.999	268.999
kin_afterCID_55	LT01A3_cell10	9968.583	4988.940	8644.173	21172.923	862.647	7625.525	4126.740	2686.102	2355.104	7853.088	1605.800	2134569.999	273.999
kin_afterCID_56	LT01A3_cell10	9980.905	4988.940	8654.850	21189.976	864.413	7630.441	4125.377	2697.323	2365.542	7868.154	1613.462	2134574.998	278.998
kin_afterCID_57	LT01A3_cell10	9922.707	4988.940	8605.204	21067.486	863.340	7589.412	4126.315	2682.065	2351.927	7826.482	1605.377	2134579.999	283.999
kin_afterCID_58	LT01A3_cell10	9909.161	4988.940	8592.628	21049.986	861.909	7581.018	4128.014	2716.348	2381.849	7938.283	1625.596	2134584.999	288.999
kin_afterCID_59	LT01A3_cell10	9866.822	4988.940	8557.214	20971.026	857.707	7560.958	4131.545	2671.992	2343.477	7808.393	1605.536	2134589.998	293.998
kin_afterCID_60	LT01A3_cell10	9847.026	4988.940	8538.695	20919.981	858.043	7547.025	4130.897	2667.001	2339.009	7781.001	1604.755	2134594.999	298.999
kin_afterCID_61	LT01A3_cell10	9968.780	4988.940	8644.706	21153.992	857.752	7646.282	4131.277	2691.663	2359.821	7868.942	1616.696	2134599.998	303.998
kin_afterCID_62	LT01A3_cell10	9926.851	4988.940	8609.025	21128.921	855.740	7607.567	4133.199	2690.947	2359.901	7867.123	1619.268	2134604.998	308.998
kin_afterCID_63	LT01A3_cell10	9906.391	4988.940	8590.434	21082.840	855.517	7592.937	4133.557	2675.437	2345.849	7827.544	1609.048	2134609.998	313.998
kin_afterCID_64	LT01A3_cell10	9884.442	4988.940	8572.384	20997.200	858.065	7575.971	4130.964	2714.800	2380.437	7929.792	1631.524	2134614.998	318.998
kin_afterCID_65	LT01A3_cell10	9763.478	4988.940	8468.300	20753.620	857.797	7481.406	4131.188	2705.120	2371.892	7911.110	1624.131	2134619.999	323.999
kin_afterCID_66	LT01A3_cell10	9991.715	4988.940	8665.494	21242.133	860.948	7645.223	4128.036	2699.368	2367.079	7885.579	1617.705	2134624.999	328.999
kin_afterCID_67	LT01A3_cell10	9954.596	4988.940	8633.042	21134.717	858.043	7632.269	4130.942	2653.569	2327.039	7745.068	1595.987	2134629.998	333.998
kin_afterCID_68	LT01A3_cell10	9863.990	4988.940	8553.831	20917.911	859.160	7564.197	4129.869	2662.221	2335.359	7750.961	1603.541	2134634.999	338.999
kin_afterCID_69	LT01A3_cell10	9949.238	4988.940	8628.630	21094.246	868.771	7598.501	4120.661	2690.281	2359.445	7836.019	1605.166	2134639.999	343.999
kin_afterCID_70	LT01A3_cell10	10005.315	4988.940	8676.224	21277.289	861.529	7652.476	4127.411	2679.868	2350.423	7837.657	1603.264	2134644.999	348.999
kin_afterCID_71	LT01A3_cell10	9860.149	4988.940	8551.679	21019.560	856.791	7546.272	4132.149	2656.969	2330.807	7789.305	1592.792	2134649.998	353.998
kin_afterCID_72	LT01A3_cell10	9824.630	4988.940	8520.610	20927.113	864.301	7498.151	4124.639	2706.644	2373.795	7907.611	1616.804	2134654.998	358.998
kin_afterCID_73	LT01A3_cell10	9986.060	4988.940	8659.430	21176.228	867.273	7631.445	4121.666	2688.021	2356.610	7829.450	1606.171	2134659.998	363.998
kin_afterCID_74	LT01A3_cell10	9900.361	4988.940	8585.862	20999.407	867.340	7564.564	4121.689	2687.723	2356.159	7821.840	1607.291	2134664.998	368.998
kin_afterCID_75	LT01A3_cell10	9791.090	4988.940	8491.968	20714.691	871.676	7478.110	4117.487	2674.581	2345.309	7738.375	1602.471	2134669.999	373.999
kin_afterCID_76	LT01A3_cell10	9894.014	4988.940	8580.191	20989.837	868.369	7555.682	4120.571	2650.650	2324.622	7699.657	1586.623	2134674.998	378.998
kin_afterCID_77	LT01A3_cell10	9830.810	4988.940	8525.707	20906.199	862.781	7513.525	4127.098	2658.752	2332.207	7740.567	1595.960	2134679.998	383.998
kin_afterCID_78	LT01A3_cell10	9831.499	4988.940	8527.341	20909.751	855.584	7537.693	4133.803	2654.450	2328.404	7743.916	1600.870	2134684.997	388.997
kin_afterCID_79	LT01A3_cell10	9976.759	4988.940	8651.784	21103.995	859.875	7658.647	4129.646	2684.463	2353.942	7795.455	1619.986	2134689.998	393.998
kin_afterCID_80	LT01A3_cell10	9786.294	4988.940	8487.089	20668.572	863.988	7505.846	4125.712	2688.436	2356.964	7792.663	1619.204	2134694.999	398.999
kin_afterCID_81	LT01A3_cell10	9893.662	4988.940	8580.055	21034.004	864.502	7558.195	4124.706	2652.958	2326.617	7745.256	1585.537	2134699.998	403.998
kin_afterCID_82	LT01A3_cell10	9886.241	4988.940	8575.072	21033.358	853.885	7584.306	4135.099	2654.964	2329.636	7741.367	1604.618	2134704.999	408.999
kin_afterCID_83	LT01A3_cell10	9844.629	4988.940	8538.600	20970.696	856.970	7536.619	4132.283	2654.115	2327.876	7764.671	1594.130	2134709.998	413.998
kin_afterCID_84	LT01A3_cell10	9842.454	4988.940	8536.809	20925.309	854.198	7551.776	4135.457	2647.169	2322.566	7712.348	1600.618	2134714.998	418.998
kin_afterCID_85	LT01A3_cell10	9987.655	4988.940	8661.407	21316.951	849.527	7662.557	4139.413	2669.730	2341.830	7818.646	1613.023	2134719.997	423.997
kin_afterCID_86	LT01A3_cell10	9811.249	4988.940	8509.539	20941.750	845.392	7540.215	4143.637	2632.967	2309.887	7713.054	1596.479	2134724.999	428.999
kin_afterCID_87	LT01A3_cell10	9858.363	4988.940	8551.012	21044.163	847.828	7566.598	4142.229	2643.782	2319.005	7739.166	1600.358	2134729.999	433.999
kin_afterCID_88	LT01A3_cell10	9781.663	4988.940	8484.431	20836.209	856.657	7489.964	4132.283	2642.394	2318.028	7688.687	1596.255	2134734.999	438.999
kin_afterCID_89	LT01A3_cell10	9869.733	4988.940	8560.498	21090.633	859.518	7533.698	4129.735	2637.027	2313.488	7681.739	1586.937	2134739.999	443.999
kin_afterCID_90	LT01A3_cell10	9781.154	4988.940	8484.571	20854.642	859.227	7474.147	4131.814	2673.763	2344.606	7781.117	1610.737	2134744.999	448.999
kin_afterCID_91	LT01A3_cell10	9829.978	4988.940	8526.580	21050.705	849.907	7525.920	4139.033	2627.878	2305.650	7682.785	1589.906	2134749.999	453.999
kin_afterCID_92	LT01A3_cell10	9785.689	4988.940	8488.254	20938.679	850.130	7493.258	4139.882	2627.510	2305.230	7686.762	1588.100	2134754.999	458.999
kin_afterCID_93	LT01A3_cell10	9735.258	4988.940	8444.558	20802.781	856.232	7442.177	4132.752	2668.203	2340.851	7773.692	1610.416	2134759.999	463.999
kin_afterCID_94	LT01A3_cell10	9878.876	4988.940	8569.574	21022.475	853.975	7574.606	4136.842	2642.445	2319.169	7665.826	1604.610	2134764.999	468.999
kin_afterCID_95	LT01A3_cell10	9896.894	4988.940	8583.874	21094.701	851.561	7591.547	4137.781	2635.860	2312.534	7689.688	1595.604	2134769.998	473.998
kin_afterCID_96	LT01A3_cell10	9814.257	4988.940	8513.437	20944.759	850.488	7526.101	4138.943	2621.739	2300.226	7660.904	1586.049	2134774.998	478.998
kin_afterCID_97	LT01A3_cell10	9956.325	4988.940	8635.910	21238.230	852.634	7629.878	4136.887	2644.786	2320.056	7717.966	1598.936	2134779.998	483.998
kin_afterCID_98	LT01A3_cell10	9878.633	4988.940	8568.896	20993.783	851.874	7588.128	4138.273	2643.775	2319.249	7690.523	1604.360	2134784.998	488.998
kin_afterCID_99	LT01A3_cell10	9902.289	4988.940	8590.376	21050.939	852.231	7605.056	4136.977	2650.885	2325.639	7714.221	1607.694	2134789.998	493.998
kin_afterCID_100	LT01A3_cell10	9857.101	4988.940	8550.299	21010.406	852.880	7555.819	4136.999	2638.504	2314.951	7666.684	1601.485	2134794.998	498.998
kin_afterCID_101	LT01A3_cell10	9935.765	4988.940	8618.077	21237.891	848.544	7619.479	4140.396	2652.063	2326.481	7749.187	1607.446	2134799.998	503.998
kin_afterCID_102	LT01A3_cell10	9940.626	4988.940	8621.541	21230.275	848.856	7625.734	4140.173	2649.143	2324.385	7718.833	1609.669	2134804.999	508.999
kin_afterCID_103	LT01A3_cell10	9870.866	4988.940	8562.557	21064.230	851.360	7567.078	4137.982	2628.355	2306.291	7677.283	1589.399	2134809.999	513.999
kin_afterCID_104	LT01A3_cell10	9718.124	4988.940	8430.497	20714.812	853.036	7446.661	4138.228	2649.024	2323.391	7719.437	1602.837	2134814.999	518.999
kin_afterCID_105	LT01A3_cell10	9717.978	4988.940	8429.748	20849.559	848.745	7434.288	4141.357	2651.658	2326.420	7785.896	1598.928	2134819.999	523.999
kin_afterCID_106	LT01A3_cell10	9847.863	4988.940	8542.368	21100.648	844.923	7552.873	4144.464	2628.679	2306.467	7708.304	1592.922	2134824.998	528.998
kin_afterCID_107	LT01A3_cell10	9860.697	4988.940	8552.714	21060.901	844.520	7577.383	4145.090	2625.360	2303.036	7677.028	1595.838	2134829.998	533.998
kin_afterCID_108	LT01A3_cell10	9824.098	4988.940	8521.475	20975.741	846.376	7544.008	4143.727	2617.067	2296.375	7638.297	1590.971	2134834.998	538.998
kin_afterCID_109	LT01A3_cell10	9853.873	4988.940	8547.052	20980.615	847.202	7577.227	4142.184	2625.205	2303.468	7631.212	1601.130	2134839.999	543.999
kin_afterCID_110	LT01A3_cell10	9747.029	4988.940	8454.640	20811.434	846.264	7484.791	4144.062	2608.652	2289.276	7610.951	1586.541	2134844.999	548.999
kin_afterCID_111	LT01A3_cell10	9735.737	4988.940	8445.754	20810.536	842.777	7482.914	4147.325	2601.696	2283.086	7594.284	1586.654	2134849.999	553.999
kin_afterCID_112	LT01A3_cell10	9895.287	4988.940	8583.614	21174.949	849.639	7579.588	4139.569	2619.818	2299.126	7662.974	1584.597	2134854.998	558.998
kin_afterCID_113	LT01A3_cell10	9830.617	4988.940	8527.604	20987.927	847.337	7547.781	4141.693	2629.411	2306.485	7687.783	1594.493	2134859.998	563.998
kin_afterCID_114	LT01A3_cell10	9790.449	4988.940	8492.895	20964.079	847.270	7503.333	4142.564	2611.112	2291.005	7658.252	1578.448	2134864.998	568.998
kin_afterCID_115	LT01A3_cell10	9768.886	4988.940	8474.629	20914.759	848.923	7483.262	4140.106	2625.114	2302.971	7684.539	1587.646	2134869.997	573.997
kin_afterCID_116	LT01A3_cell10	9855.292	4988.940	8548.171	21111.555	851.382	7539.100	4137.558	2634.978	2311.566	7706.702	1591.374	2134874.997	578.997
kin_afterCID_117	LT01A3_cell10	9719.670	4988.940	8430.985	20854.720	852.008	7424.870	4138.005	2598.320	2279.963	7617.083	1564.500	2134879.999	583.999
kin_afterCID_118	LT01A3_cell10	9847.696	4988.940	8542.017	21105.864	852.030	7528.985	4136.910	2628.005	2306.355	7683.751	1586.733	2134884.999	588.999
kin_afterCID_119	LT01A3_cell10	9720.845	4988.940	8432.489	20831.566	846.487	7448.955	4143.481	2598.342	2279.896	7608.943	1574.273	2134889.998	593.998
kin_afterCID_120	LT01A3_cell10	10062.331	4988.940	8764.205	21185.523	851.159	7769.709	4140.866	2733.519	2413.483	7728.531	1705.435	2134894.998	598.998
