# Supplementary material for: Mandipropamid as a chemical inducer of proximity for in vivo applications
Source: Nat Chem Biol. 2021 Dec 21;18(1):64–9. doi: 10.1038/s41589-021-00922-3 (PMC8709788; doi:10.1038/s41589-021-00922-3)
Supplement: Source Data Fig. 2 — Single-cell trajectories, luminescence intensities of luciferase assay and two-color RICS binding efficiencies. [file 41589_2021_922_MOESM21_ESM.zip › Figure_02/Figure_02bcd/Single-Cell Trajectories/GA3AM_5uM/exp04_GA3AM_LT01A4_cell19_intensities.csv]

name	cellID	ff_488nm_cell	area_cell	fullframe_488nm	ff_488nm_mito	area_mito	ff_488nm_cyto	area_cyto	ff_561nm_tf_cell	fullframe_561nm	ff_561nm_tf_mito	ff_561nm_tf_cyto	FrameTimeAbs	FrameTimeRel
t0_	LT01A4_cell19	7602.083	4591.724	6172.495	15341.388	711.065	6183.988	3880.659	1683.179	1405.523	4851.693	1102.603	2134943.000	-8.000
tend_	LT01A4_cell19	6730.419	4591.724	5473.195	16235.933	704.069	5008.935	3887.655	1521.987	1276.104	4507.666	981.269	2135572.000	621.000
kin_afterCID_1	LT01A4_cell19	7827.014	4591.724	6346.398	16020.301	728.386	6282.267	3863.337	1685.566	1406.339	4943.136	1071.389	2134959.080	4.080
kin_afterCID_2	LT01A4_cell19	7837.662	4591.724	6355.672	16086.876	725.324	6290.135	3866.399	1678.634	1399.941	4935.840	1067.593	2134963.999	8.999
kin_afterCID_3	LT01A4_cell19	7780.490	4591.724	6311.142	16101.474	721.860	6228.346	3869.864	1672.072	1395.430	4932.465	1063.899	2134968.999	13.999
kin_afterCID_4	LT01A4_cell19	7646.020	4591.724	6202.084	16012.567	721.301	6086.811	3870.422	1648.393	1376.527	4862.308	1049.440	2134973.999	18.999
kin_afterCID_5	LT01A4_cell19	7599.983	4591.724	6166.505	16035.506	716.362	6040.675	3875.362	1643.948	1372.796	4863.100	1048.887	2134978.998	23.998
kin_afterCID_6	LT01A4_cell19	7711.494	4591.724	6256.606	16427.797	712.786	6109.804	3878.938	1637.861	1367.581	4846.853	1048.183	2134983.998	28.998
kin_afterCID_7	LT01A4_cell19	7577.590	4591.724	6150.760	16280.081	713.680	5976.064	3878.044	1650.422	1378.105	4881.497	1055.805	2134988.999	33.999
kin_afterCID_8	LT01A4_cell19	7515.857	4591.724	6099.623	16294.865	717.725	5889.395	3873.999	1642.597	1371.604	4856.010	1047.257	2134993.999	38.999
kin_afterCID_9	LT01A4_cell19	7526.957	4591.724	6109.550	16504.941	719.044	5860.007	3872.680	1629.909	1361.359	4818.228	1037.931	2134998.998	43.998
kin_afterCID_10	LT01A4_cell19	7519.692	4591.724	6104.909	16602.901	713.121	5849.652	3878.603	1629.367	1361.951	4817.792	1043.143	2135003.998	48.998
kin_afterCID_11	LT01A4_cell19	7423.653	4591.724	6027.912	16446.067	716.496	5755.487	3875.228	1648.814	1376.505	4875.946	1052.146	2135008.999	53.999
kin_afterCID_12	LT01A4_cell19	7448.136	4591.724	6047.560	16635.421	714.864	5754.068	3876.859	1623.647	1356.520	4801.557	1037.664	2135013.999	58.999
kin_afterCID_13	LT01A4_cell19	7264.414	4591.724	5900.902	16318.823	713.456	5598.741	3878.267	1618.767	1352.429	4793.497	1034.736	2135018.999	63.999
kin_afterCID_14	LT01A4_cell19	7397.143	4591.724	6007.401	16739.093	713.903	5677.261	3877.865	1640.779	1370.271	4877.574	1044.886	2135023.999	68.999
kin_afterCID_15	LT01A4_cell19	7311.477	4591.724	5938.405	16642.727	712.987	5596.213	3878.737	1634.400	1364.517	4880.242	1037.752	2135028.999	73.999
kin_afterCID_16	LT01A4_cell19	7277.656	4591.724	5912.065	16618.369	709.209	5571.279	3882.648	1633.005	1364.573	4878.147	1040.209	2135033.999	78.999
kin_afterCID_17	LT01A4_cell19	7276.364	4591.724	5911.170	16695.552	711.847	5548.178	3879.921	1626.478	1359.021	4859.068	1033.386	2135038.999	83.999
kin_afterCID_18	LT01A4_cell19	7295.752	4591.724	5926.735	16835.439	704.404	5567.107	3887.320	1630.063	1361.594	4891.928	1038.995	2135043.999	88.999
kin_afterCID_19	LT01A4_cell19	7297.953	4591.724	5928.387	16818.131	704.180	5573.490	3887.543	1630.541	1361.813	4867.682	1044.172	2135048.999	93.999
kin_afterCID_20	LT01A4_cell19	7269.480	4591.724	5906.155	16809.104	702.437	5546.545	3889.286	1631.516	1364.027	4858.188	1048.752	2135053.998	98.998
kin_afterCID_21	LT01A4_cell19	7263.491	4591.724	5900.541	16768.836	707.913	5530.925	3883.810	1620.774	1353.818	4809.356	1039.582	2135058.998	103.998
kin_afterCID_22	LT01A4_cell19	7239.996	4591.724	5881.838	16792.926	704.024	5510.054	3887.699	1622.559	1356.255	4837.011	1040.454	2135063.998	108.998
kin_afterCID_23	LT01A4_cell19	7210.840	4591.724	5854.785	16722.680	702.929	5491.504	3888.795	1608.550	1344.365	4772.908	1036.568	2135068.998	113.998
kin_afterCID_24	LT01A4_cell19	7235.398	4591.724	5879.071	16864.962	698.012	5509.140	3893.712	1616.518	1351.065	4824.002	1041.524	2135073.998	118.998
kin_afterCID_25	LT01A4_cell19	7217.683	4591.724	5862.748	16802.339	707.712	5471.248	3884.012	1613.666	1349.216	4786.594	1035.521	2135078.998	123.998
kin_afterCID_26	LT01A4_cell19	7273.938	4591.724	5909.326	16866.368	708.829	5522.790	3882.939	1618.867	1352.948	4793.632	1039.304	2135083.998	128.998
kin_afterCID_27	LT01A4_cell19	7209.184	4591.724	5857.861	16694.915	712.182	5467.852	3879.541	1613.175	1348.461	4764.761	1034.626	2135088.998	133.998
kin_afterCID_28	LT01A4_cell19	7101.095	4591.724	5769.664	16531.574	704.359	5392.368	3887.364	1590.451	1329.899	4714.358	1024.424	2135093.998	138.998
kin_afterCID_29	LT01A4_cell19	7182.586	4591.724	5835.724	16705.047	706.773	5449.702	3885.397	1604.149	1341.170	4750.932	1031.631	2135098.998	143.998
kin_afterCID_30	LT01A4_cell19	7164.004	4591.724	5820.408	16676.973	706.751	5433.413	3884.973	1600.322	1337.901	4733.686	1030.303	2135103.998	148.998
kin_afterCID_31	LT01A4_cell19	7157.704	4591.724	5815.936	16641.837	708.651	5426.874	3883.073	1595.192	1334.211	4693.827	1029.700	2135108.999	153.999
kin_afterCID_32	LT01A4_cell19	7157.284	4591.724	5815.694	16677.245	708.785	5419.527	3882.939	1589.297	1327.859	4702.946	1020.937	2135113.998	158.998
kin_afterCID_33	LT01A4_cell19	7174.476	4591.724	5829.183	16709.866	712.160	5424.093	3879.564	1602.605	1339.434	4726.267	1029.204	2135118.997	163.997
kin_afterCID_34	LT01A4_cell19	7106.781	4591.724	5774.991	16616.012	710.036	5367.356	3881.687	1582.184	1323.105	4674.587	1016.524	2135123.999	168.999
kin_afterCID_35	LT01A4_cell19	7252.750	4591.724	5891.982	17048.739	703.622	5479.990	3888.102	1575.362	1317.447	4672.222	1014.930	2135128.999	173.999
kin_afterCID_36	LT01A4_cell19	7180.265	4591.724	5834.060	16847.021	705.767	5424.589	3885.956	1605.658	1342.572	4760.792	1032.623	2135133.999	178.999
kin_afterCID_37	LT01A4_cell19	7193.203	4591.724	5844.578	16881.487	705.857	5433.353	3885.867	1603.654	1341.655	4743.156	1033.372	2135138.999	183.999
kin_afterCID_38	LT01A4_cell19	7044.583	4591.724	5724.479	16599.300	699.979	5326.049	3891.745	1576.181	1318.564	4682.960	1017.388	2135143.998	188.998
kin_afterCID_39	LT01A4_cell19	7196.087	4591.724	5846.960	17010.155	694.704	5446.578	3897.020	1578.411	1321.203	4707.127	1020.669	2135148.998	193.998
kin_afterCID_40	LT01A4_cell19	7146.632	4591.724	5807.148	16745.840	700.046	5419.901	3891.678	1593.618	1333.076	4717.187	1031.742	2135153.998	198.998
kin_afterCID_41	LT01A4_cell19	7124.629	4591.724	5789.020	16800.368	695.754	5396.706	3895.969	1587.107	1327.209	4730.036	1025.833	2135158.998	203.998
kin_afterCID_42	LT01A4_cell19	7083.256	4591.724	5756.118	16709.506	701.253	5348.136	3890.471	1583.820	1324.316	4721.086	1018.332	2135163.998	208.998
kin_afterCID_43	LT01A4_cell19	7103.289	4591.724	5771.232	16780.607	701.789	5357.389	3889.935	1586.449	1327.526	4719.705	1021.173	2135168.997	213.997
kin_afterCID_44	LT01A4_cell19	7131.176	4591.724	5793.470	16853.257	697.453	5389.979	3894.271	1597.970	1336.987	4763.689	1030.999	2135173.999	218.999
kin_afterCID_45	LT01A4_cell19	7086.852	4591.724	5758.951	16806.290	698.526	5342.970	3893.198	1592.776	1332.136	4768.066	1023.059	2135178.998	223.998
kin_afterCID_46	LT01A4_cell19	7151.625	4591.724	5811.328	16968.232	700.448	5384.590	3891.276	1586.324	1326.804	4746.263	1017.521	2135183.998	228.998
kin_afterCID_47	LT01A4_cell19	7142.979	4591.724	5804.132	16962.446	699.062	5379.553	3892.661	1586.662	1326.925	4752.381	1018.147	2135188.998	233.998
kin_afterCID_48	LT01A4_cell19	7151.175	4591.724	5811.751	17063.273	696.358	5379.232	3895.366	1602.418	1340.813	4817.320	1027.703	2135193.998	238.998
kin_afterCID_49	LT01A4_cell19	7117.850	4591.724	5784.943	17074.318	692.469	5349.681	3899.255	1591.908	1331.316	4812.674	1019.932	2135198.998	243.998
kin_afterCID_50	LT01A4_cell19	7140.080	4591.724	5803.164	16957.045	699.532	5375.707	3892.192	1591.390	1331.569	4749.311	1023.827	2135203.998	248.998
kin_afterCID_51	LT01A4_cell19	7111.989	4591.724	5780.134	16976.943	697.453	5345.203	3894.271	1586.143	1327.196	4752.265	1019.099	2135208.998	253.998
kin_afterCID_52	LT01A4_cell19	7108.242	4591.724	5777.023	16981.706	693.050	5353.081	3898.674	1584.365	1325.858	4748.243	1021.937	2135213.998	258.998
kin_afterCID_53	LT01A4_cell19	7113.770	4591.724	5782.534	16937.088	696.514	5357.233	3895.209	1580.795	1322.878	4722.077	1019.093	2135218.998	263.998
kin_afterCID_54	LT01A4_cell19	7138.828	4591.724	5801.359	17017.446	694.749	5377.679	3896.975	1591.733	1331.240	4769.704	1025.167	2135223.999	268.999
kin_afterCID_55	LT01A4_cell19	7138.547	4591.724	5802.285	16961.413	700.336	5370.718	3891.387	1582.437	1322.761	4729.358	1016.083	2135228.999	273.999
kin_afterCID_56	LT01A4_cell19	7136.403	4591.724	5799.194	17061.572	694.883	5366.552	3896.841	1583.397	1324.287	4764.261	1016.187	2135233.998	278.998
kin_afterCID_57	LT01A4_cell19	7178.284	4591.724	5833.479	17233.456	689.630	5401.199	3902.093	1570.721	1314.573	4742.633	1010.138	2135238.998	283.998
kin_afterCID_58	LT01A4_cell19	7201.940	4591.724	5852.929	17289.527	687.686	5425.039	3904.038	1559.934	1305.114	4703.566	1006.192	2135243.998	288.998
kin_afterCID_59	LT01A4_cell19	7101.177	4591.724	5772.231	16955.293	692.737	5350.386	3898.987	1570.208	1314.209	4701.260	1013.911	2135248.999	293.999
kin_afterCID_60	LT01A4_cell19	7175.746	4591.724	5832.109	17200.414	690.681	5400.875	3901.043	1565.881	1310.853	4704.033	1010.271	2135253.999	298.999
kin_afterCID_61	LT01A4_cell19	7053.908	4591.724	5734.484	16964.581	684.266	5318.371	3907.457	1563.988	1309.986	4703.042	1014.283	2135258.999	303.999
kin_afterCID_62	LT01A4_cell19	7115.055	4591.724	5784.119	17012.725	691.709	5359.598	3900.015	1568.824	1313.020	4694.143	1014.515	2135263.999	308.999
kin_afterCID_63	LT01A4_cell19	7106.550	4591.724	5775.736	17061.935	691.061	5342.805	3900.663	1568.603	1312.983	4707.738	1012.459	2135268.998	313.998
kin_afterCID_64	LT01A4_cell19	7097.127	4591.724	5768.444	16970.788	698.570	5325.440	3893.153	1565.208	1310.140	4677.881	1006.684	2135273.998	318.998
kin_afterCID_65	LT01A4_cell19	7171.132	4591.724	5827.695	17226.806	690.904	5390.094	3900.819	1564.070	1310.131	4683.934	1011.487	2135278.999	323.999
kin_afterCID_66	LT01A4_cell19	7116.284	4591.724	5783.319	17066.459	698.705	5330.464	3893.019	1572.844	1317.119	4700.971	1011.419	2135283.999	328.999
kin_afterCID_67	LT01A4_cell19	7066.733	4591.724	5743.250	16919.788	697.676	5301.411	3894.047	1567.244	1311.784	4672.620	1010.870	2135288.998	333.998
kin_afterCID_68	LT01A4_cell19	7086.162	4591.724	5759.651	17063.255	694.413	5308.467	3897.310	1561.835	1308.239	4682.032	1005.886	2135293.998	338.998
kin_afterCID_69	LT01A4_cell19	7146.711	4591.724	5808.696	17110.633	701.253	5350.726	3890.471	1576.003	1318.439	4713.588	1010.457	2135298.998	343.998
kin_afterCID_70	LT01A4_cell19	7117.634	4591.724	5784.616	17003.744	701.677	5334.401	3890.046	1584.574	1326.211	4726.921	1017.765	2135303.999	348.999
kin_afterCID_71	LT01A4_cell19	7071.609	4591.724	5748.083	16895.658	701.923	5298.838	3889.800	1577.914	1320.037	4716.508	1011.547	2135308.998	353.998
kin_afterCID_72	LT01A4_cell19	7170.749	4591.724	5827.833	17267.879	694.659	5370.917	3897.064	1552.667	1299.604	4671.718	996.690	2135313.999	358.999
kin_afterCID_73	LT01A4_cell19	7226.292	4591.724	5871.928	17362.302	698.727	5407.051	3892.997	1577.456	1319.625	4742.455	1009.392	2135318.998	363.998
kin_afterCID_74	LT01A4_cell19	7043.950	4591.724	5725.451	16949.494	696.939	5271.437	3894.785	1560.319	1306.538	4696.836	999.066	2135323.999	368.999
kin_afterCID_75	LT01A4_cell19	7164.161	4591.724	5822.959	17195.643	697.811	5366.464	3893.913	1559.773	1305.588	4691.727	998.510	2135328.999	373.999
kin_afterCID_76	LT01A4_cell19	7153.145	4591.724	5813.995	17135.034	702.795	5349.250	3888.929	1573.190	1316.220	4713.379	1005.705	2135333.999	378.999
kin_afterCID_77	LT01A4_cell19	7192.493	4591.724	5845.814	17259.364	699.912	5382.046	3891.812	1561.026	1306.477	4688.798	998.521	2135339.001	384.001
kin_afterCID_78	LT01A4_cell19	7072.956	4591.724	5748.994	16996.482	698.213	5293.396	3893.511	1558.268	1304.091	4689.455	996.761	2135343.998	388.998
kin_afterCID_79	LT01A4_cell19	7051.138	4591.724	5731.793	16964.689	695.240	5282.286	3896.483	1553.952	1301.311	4679.103	996.339	2135348.998	393.998
kin_afterCID_80	LT01A4_cell19	7154.245	4591.724	5814.186	17185.149	700.649	5348.023	3891.074	1577.560	1320.132	4734.281	1009.143	2135353.999	398.999
kin_afterCID_81	LT01A4_cell19	7029.209	4591.724	5713.045	16882.276	700.917	5254.208	3890.806	1577.717	1321.477	4727.516	1010.290	2135358.998	403.998
kin_afterCID_82	LT01A4_cell19	7125.869	4591.724	5790.969	17153.933	702.012	5316.011	3889.711	1571.150	1315.407	4715.326	1003.691	2135363.998	408.998
kin_afterCID_83	LT01A4_cell19	7116.953	4591.724	5784.468	17168.006	698.213	5314.524	3893.511	1565.517	1310.736	4714.856	1000.754	2135368.998	413.998
kin_afterCID_84	LT01A4_cell19	7103.290	4591.724	5773.633	17222.908	694.659	5299.450	3897.064	1551.614	1299.275	4693.340	991.596	2135373.999	418.999
kin_afterCID_85	LT01A4_cell19	7072.229	4591.724	5749.015	17124.544	693.989	5282.422	3897.735	1551.447	1298.693	4694.087	991.902	2135378.998	423.998
kin_afterCID_86	LT01A4_cell19	7150.346	4591.724	5811.782	17149.869	705.723	5334.369	3886.001	1576.965	1319.738	4718.914	1006.367	2135383.999	428.999
kin_afterCID_87	LT01A4_cell19	7143.909	4591.724	5806.346	17134.048	707.310	5324.813	3884.414	1566.713	1311.828	4690.750	997.860	2135389.000	434.000
kin_afterCID_88	LT01A4_cell19	7112.663	4591.724	5780.792	17034.375	714.484	5284.324	3877.239	1560.593	1306.626	4642.618	992.648	2135393.998	438.998
kin_afterCID_89	LT01A4_cell19	7082.195	4591.724	5756.175	16951.514	713.769	5265.667	3877.955	1556.913	1303.600	4633.123	990.711	2135398.999	443.999
kin_afterCID_90	LT01A4_cell19	7058.717	4591.724	5736.371	16957.673	709.321	5250.161	3882.402	1550.499	1297.782	4642.013	985.674	2135403.998	448.998
kin_afterCID_91	LT01A4_cell19	7137.575	4591.724	5800.932	17176.136	708.539	5305.906	3883.185	1564.467	1309.988	4690.184	994.139	2135408.997	453.997
kin_afterCID_92	LT01A4_cell19	7129.341	4591.724	5794.622	17063.522	712.338	5305.211	3879.385	1566.132	1310.587	4677.207	994.871	2135413.999	458.999
kin_afterCID_93	LT01A4_cell19	7051.336	4591.724	5731.261	16958.434	702.996	5260.352	3888.728	1563.900	1309.877	4697.258	997.458	2135419.037	464.037
kin_afterCID_94	LT01A4_cell19	7179.977	4591.724	5834.264	17333.477	697.140	5362.475	3894.583	1543.775	1293.584	4644.954	988.657	2135423.998	468.998
kin_afterCID_95	LT01A4_cell19	7061.961	4591.724	5739.977	16982.740	700.604	5275.703	3891.119	1557.391	1303.438	4695.260	992.411	2135428.999	473.999
kin_afterCID_96	LT01A4_cell19	7141.492	4591.724	5804.106	17152.330	699.509	5342.343	3892.214	1560.465	1307.579	4667.085	1002.143	2135434.000	479.000
kin_afterCID_97	LT01A4_cell19	7160.860	4591.724	5820.528	17259.420	698.883	5347.861	3892.840	1552.178	1300.348	4662.753	993.735	2135439.000	484.000
kin_afterCID_98	LT01A4_cell19	7112.017	4591.724	5780.670	17114.774	699.397	5314.659	3892.326	1551.742	1299.590	4658.874	993.433	2135443.999	488.999
kin_afterCID_99	LT01A4_cell19	7181.404	4591.724	5835.688	17329.572	695.844	5368.838	3895.880	1533.613	1284.670	4620.265	982.306	2135449.013	494.013
kin_afterCID_100	LT01A4_cell19	7114.290	4591.724	5781.824	17073.335	704.695	5308.776	3887.029	1561.780	1307.416	4672.190	997.881	2135454.017	499.017
kin_afterCID_101	LT01A4_cell19	6998.443	4591.724	5688.129	16807.469	704.672	5220.194	3887.051	1540.111	1290.289	4596.031	986.112	2135458.999	503.999
kin_afterCID_102	LT01A4_cell19	7170.679	4591.724	5826.592	17281.176	703.152	5342.444	3888.571	1541.942	1291.560	4609.772	987.200	2135463.998	508.998
kin_afterCID_103	LT01A4_cell19	6992.811	4591.724	5683.550	16796.188	706.706	5209.523	3885.017	1533.596	1285.193	4564.689	982.224	2135468.998	513.998
kin_afterCID_104	LT01A4_cell19	7107.179	4591.724	5775.598	17073.043	707.220	5292.775	3884.503	1532.492	1283.898	4564.356	980.505	2135473.998	518.998
kin_afterCID_105	LT01A4_cell19	7071.229	4591.724	5746.980	16933.760	710.506	5265.769	3881.218	1550.164	1299.227	4607.251	990.525	2135478.998	523.998
kin_afterCID_106	LT01A4_cell19	7099.204	4591.724	5769.544	17046.715	704.046	5297.740	3887.677	1546.315	1295.515	4594.245	994.344	2135483.998	528.998
kin_afterCID_107	LT01A4_cell19	7144.687	4591.724	5805.986	17180.928	705.879	5321.564	3885.844	1532.818	1284.499	4562.301	982.501	2135488.999	533.999
kin_afterCID_108	LT01A4_cell19	7035.272	4591.724	5717.831	16944.984	702.996	5243.816	3888.728	1539.478	1289.970	4602.308	985.787	2135493.997	538.997
kin_afterCID_109	LT01A4_cell19	7053.954	4591.724	5732.221	17031.372	700.806	5256.890	3890.918	1546.017	1295.721	4627.138	991.066	2135498.998	543.998
kin_afterCID_110	LT01A4_cell19	7083.297	4591.724	5756.824	17034.277	701.856	5287.823	3889.867	1538.017	1288.379	4583.386	988.535	2135503.998	548.998
kin_afterCID_111	LT01A4_cell19	7077.849	4591.724	5752.811	17058.124	702.504	5275.126	3889.219	1532.215	1283.281	4574.458	982.699	2135508.997	553.997
kin_afterCID_112	LT01A4_cell19	7139.441	4591.724	5802.179	17173.984	707.064	5313.010	3884.660	1557.144	1303.952	4629.135	997.997	2135513.998	558.998
kin_afterCID_113	LT01A4_cell19	7097.663	4591.724	5767.539	17121.588	703.421	5284.266	3888.303	1549.665	1298.498	4611.738	995.715	2135518.999	563.999
kin_afterCID_114	LT01A4_cell19	7037.970	4591.724	5720.764	16936.410	707.623	5234.629	3884.101	1550.269	1299.027	4601.447	994.393	2135523.998	568.998
kin_afterCID_115	LT01A4_cell19	7059.727	4591.724	5736.375	17031.934	707.064	5244.642	3884.660	1543.247	1292.773	4592.663	988.209	2135528.999	573.999
kin_afterCID_116	LT01A4_cell19	7025.671	4591.724	5709.680	16984.237	712.338	5197.064	3879.385	1539.986	1290.431	4571.596	983.317	2135533.998	578.998
kin_afterCID_117	LT01A4_cell19	7040.160	4591.724	5722.265	17018.385	708.449	5219.771	3883.274	1537.141	1288.462	4560.817	985.514	2135538.998	583.998
kin_afterCID_118	LT01A4_cell19	7025.267	4591.724	5710.396	16956.976	708.315	5213.770	3883.408	1528.359	1281.086	4522.873	982.173	2135543.999	588.999
kin_afterCID_119	LT01A4_cell19	7175.425	4591.724	5830.398	17408.742	701.677	5329.564	3890.046	1527.970	1280.842	4557.849	981.448	2135548.999	593.999
kin_afterCID_120	LT01A4_cell19	7128.230	4591.724	5793.006	17248.290	706.416	5288.229	3885.308	1553.226	1300.601	4635.024	992.902	2135553.999	598.999
