# Supplementary material for: Mandipropamid as a chemical inducer of proximity for in vivo applications
Source: Nat Chem Biol. 2021 Dec 21;18(1):64–9. doi: 10.1038/s41589-021-00922-3 (PMC8709788; doi:10.1038/s41589-021-00922-3)
Supplement: Source Data Fig. 2 — Single-cell trajectories, luminescence intensities of luciferase assay and two-color RICS binding efficiencies. [file 41589_2021_922_MOESM21_ESM.zip › Figure_02/Figure_02bcd/Single-Cell Trajectories/GA3AM_5uM/exp04_GA3AM_LT01B1_cell38_intensities.csv]

name	cellID	ff_488nm_cell	area_cell	fullframe_488nm	ff_488nm_mito	area_mito	ff_488nm_cyto	area_cyto	ff_561nm_tf_cell	fullframe_561nm	ff_561nm_tf_mito	ff_561nm_tf_cyto	FrameTimeAbs	FrameTimeRel
t0_	LT01B1_cell38	7907.151	5405.422	7379.873	13962.876	918.814	6666.997	4486.608	2550.493	2389.348	7614.154	1513.504	2137590.000	-13.000
tend_	LT01B1_cell38	6997.035	5405.422	6536.836	14001.358	907.728	5583.417	4497.694	2375.467	2227.167	7125.367	1416.839	2138219.000	616.000
kin_afterCID_1	LT01B1_cell38	8517.259	5405.422	7947.409	15036.348	934.884	7153.979	4470.538	2621.585	2455.442	7774.937	1543.910	2137611.113	4.113
kin_afterCID_2	LT01B1_cell38	8307.117	5405.422	7751.848	14628.513	936.672	6982.120	4468.750	2614.289	2448.577	7717.918	1544.543	2137615.999	8.999
kin_afterCID_3	LT01B1_cell38	8256.871	5405.422	7705.487	14566.831	933.923	6938.964	4471.499	2589.359	2425.368	7638.676	1534.753	2137621.000	14.000
kin_afterCID_4	LT01B1_cell38	8261.188	5405.422	7709.642	14697.272	933.208	6918.184	4472.214	2598.959	2434.725	7685.972	1537.463	2137625.999	18.999
kin_afterCID_5	LT01B1_cell38	8185.299	5405.422	7639.872	14637.039	938.527	6829.741	4466.895	2579.352	2416.396	7593.825	1525.775	2137631.000	24.000
kin_afterCID_6	LT01B1_cell38	8088.969	5405.422	7550.311	14601.207	937.276	6722.907	4468.147	2575.041	2412.633	7599.343	1521.102	2137636.000	29.000
kin_afterCID_7	LT01B1_cell38	7990.017	5405.422	7459.061	14535.097	936.225	6618.927	4469.197	2555.727	2394.770	7536.709	1512.291	2137641.000	34.000
kin_afterCID_8	LT01B1_cell38	8101.814	5405.422	7563.524	14804.298	948.518	6675.392	4456.904	2575.775	2412.977	7562.398	1514.522	2137645.998	38.998
kin_afterCID_9	LT01B1_cell38	7963.245	5405.422	7434.285	14645.688	949.189	6539.868	4456.234	2566.706	2404.773	7540.402	1507.297	2137651.000	44.000
kin_afterCID_10	LT01B1_cell38	7940.302	5405.422	7413.541	14703.788	947.512	6502.748	4457.910	2555.497	2394.124	7506.423	1503.197	2137655.999	48.999
kin_afterCID_11	LT01B1_cell38	7861.690	5405.422	7339.248	14637.295	942.550	6430.695	4462.872	2538.147	2378.089	7471.860	1496.156	2137661.000	54.000
kin_afterCID_12	LT01B1_cell38	7916.580	5405.422	7391.275	14809.083	942.148	6461.649	4463.274	2567.890	2405.852	7550.820	1516.048	2137666.000	59.000
kin_afterCID_13	LT01B1_cell38	7907.847	5405.422	7383.675	14839.215	938.460	6451.642	4466.962	2555.484	2394.048	7542.000	1507.871	2137670.998	63.998
kin_afterCID_14	LT01B1_cell38	7866.057	5405.422	7345.093	14820.565	933.588	6414.160	4471.834	2553.643	2392.686	7562.037	1508.037	2137676.000	69.000
kin_afterCID_15	LT01B1_cell38	7814.394	5405.422	7297.146	14746.096	934.907	6364.786	4470.516	2545.794	2385.111	7530.755	1503.303	2137680.999	73.999
kin_afterCID_16	LT01B1_cell38	7871.081	5405.422	7349.636	14866.373	940.539	6397.505	4464.883	2516.296	2357.600	7426.975	1481.849	2137685.999	78.999
kin_afterCID_17	LT01B1_cell38	7688.760	5405.422	7180.033	14553.823	934.504	6253.836	4470.918	2511.802	2353.578	7410.111	1487.965	2137691.000	84.000
kin_afterCID_18	LT01B1_cell38	7706.989	5405.422	7196.869	14611.240	943.109	6247.777	4462.313	2534.530	2375.190	7443.223	1497.079	2137695.999	88.999
kin_afterCID_19	LT01B1_cell38	7805.911	5405.422	7289.356	14810.197	944.383	6323.132	4461.039	2537.150	2377.414	7434.052	1500.496	2137701.000	94.000
kin_afterCID_20	LT01B1_cell38	7719.162	5405.422	7208.591	14667.566	941.679	6253.315	4463.744	2514.243	2356.266	7371.797	1489.485	2137705.999	98.999
kin_afterCID_21	LT01B1_cell38	7682.235	5405.422	7174.180	14620.292	941.947	6218.066	4463.475	2513.659	2355.723	7364.601	1489.944	2137710.999	103.999
kin_afterCID_22	LT01B1_cell38	7820.137	5405.422	7302.867	14846.290	947.445	6326.883	4457.977	2544.160	2383.735	7434.275	1504.873	2137716.000	109.000
kin_afterCID_23	LT01B1_cell38	7739.884	5405.422	7227.911	14795.251	940.271	6254.166	4465.152	2542.128	2382.001	7458.083	1506.927	2137721.000	114.000
kin_afterCID_24	LT01B1_cell38	7709.014	5405.422	7198.910	14732.573	936.493	6237.181	4468.929	2539.132	2379.079	7463.629	1507.172	2137725.999	118.999
kin_afterCID_25	LT01B1_cell38	7673.977	5405.422	7166.366	14621.494	946.261	6199.672	4459.162	2531.080	2371.756	7403.271	1497.171	2137731.000	124.000
kin_afterCID_26	LT01B1_cell38	7664.384	5405.422	7157.421	14628.255	941.478	6195.655	4463.945	2499.903	2343.016	7305.621	1486.343	2137736.000	129.000
kin_afterCID_27	LT01B1_cell38	7629.604	5405.422	7124.856	14539.734	947.669	6160.588	4457.754	2500.927	2343.591	7307.227	1479.161	2137740.999	133.999
kin_afterCID_28	LT01B1_cell38	7724.071	5405.422	7212.962	14687.697	952.117	6235.248	4453.306	2528.620	2369.442	7366.107	1494.366	2137746.000	139.000
kin_afterCID_29	LT01B1_cell38	7732.839	5405.422	7221.352	14730.449	952.340	6236.324	4453.082	2523.656	2364.762	7373.276	1486.512	2137751.000	144.000
kin_afterCID_30	LT01B1_cell38	7673.332	5405.422	7165.681	14632.640	954.866	6180.214	4450.557	2507.273	2349.462	7324.032	1473.838	2137756.000	149.000
kin_afterCID_31	LT01B1_cell38	7646.362	5405.422	7141.257	14581.136	959.090	6150.507	4446.332	2517.205	2358.574	7334.781	1478.037	2137761.000	154.000
kin_afterCID_32	LT01B1_cell38	7600.330	5405.422	7098.285	14516.316	950.306	6125.104	4455.116	2489.242	2332.451	7278.734	1467.611	2137766.000	159.000
kin_afterCID_33	LT01B1_cell38	7658.106	5405.422	7152.037	14686.701	946.775	6165.614	4458.648	2498.588	2341.375	7320.518	1474.671	2137771.000	164.000
kin_afterCID_34	LT01B1_cell38	7756.912	5405.422	7243.883	14910.822	940.964	6249.098	4464.459	2473.404	2318.318	7262.577	1464.001	2137776.000	169.000
kin_afterCID_35	LT01B1_cell38	7735.000	5405.422	7223.323	14897.945	943.132	6221.069	4462.291	2519.511	2360.926	7404.884	1486.959	2137780.999	173.999
kin_afterCID_36	LT01B1_cell38	7678.666	5405.422	7171.311	14798.776	944.651	6170.849	4460.771	2509.604	2351.769	7378.972	1478.424	2137785.999	178.999
kin_afterCID_37	LT01B1_cell38	7625.372	5405.422	7121.680	14714.922	937.432	6137.908	4467.990	2496.255	2339.567	7359.957	1475.798	2137790.999	183.999
kin_afterCID_38	LT01B1_cell38	7591.422	5405.422	7090.183	14712.717	939.980	6092.382	4465.442	2494.235	2337.777	7356.521	1470.719	2137795.999	188.999
kin_afterCID_39	LT01B1_cell38	7571.717	5405.422	7071.105	14625.926	942.886	6081.239	4462.537	2484.398	2328.471	7316.255	1463.479	2137801.000	194.000
kin_afterCID_40	LT01B1_cell38	7506.637	5405.422	7010.719	14531.805	936.046	6035.316	4469.376	2472.776	2317.511	7321.204	1457.343	2137806.000	199.000
kin_afterCID_41	LT01B1_cell38	7541.248	5405.422	7043.149	14561.071	942.238	6059.270	4463.185	2478.645	2322.696	7305.398	1459.653	2137811.000	204.000
kin_afterCID_42	LT01B1_cell38	7532.577	5405.422	7035.120	14546.370	944.853	6046.892	4460.570	2468.744	2313.390	7272.767	1451.140	2137816.000	209.000
kin_afterCID_43	LT01B1_cell38	7504.411	5405.422	7008.837	14521.949	936.359	6034.094	4469.063	2457.924	2303.614	7274.021	1448.854	2137821.000	214.000
kin_afterCID_44	LT01B1_cell38	7483.671	5405.422	6989.053	14523.313	940.829	6000.198	4464.593	2466.555	2312.099	7296.845	1448.662	2137826.000	219.000
kin_afterCID_45	LT01B1_cell38	7562.256	5405.422	7062.330	14622.903	941.813	6072.474	4463.609	2465.743	2311.070	7276.499	1450.683	2137830.999	223.999
kin_afterCID_46	LT01B1_cell38	7545.275	5405.422	7046.673	14613.268	936.672	6063.788	4468.750	2459.074	2304.746	7269.957	1450.689	2137836.000	229.000
kin_afterCID_47	LT01B1_cell38	7612.385	5405.422	7109.433	14685.686	943.310	6117.057	4462.112	2497.635	2340.570	7327.140	1476.656	2137841.000	234.000
kin_afterCID_48	LT01B1_cell38	7579.580	5405.422	7078.691	14658.110	944.137	6081.558	4461.285	2498.667	2341.765	7334.801	1475.201	2137845.999	238.999
kin_afterCID_49	LT01B1_cell38	7543.295	5405.422	7045.049	14567.880	949.367	6046.699	4456.055	2468.681	2313.443	7234.409	1453.338	2137850.999	243.999
kin_afterCID_50	LT01B1_cell38	7558.723	5405.422	7059.282	14695.489	937.566	6061.093	4467.856	2486.530	2330.180	7355.772	1464.735	2137856.000	249.000
kin_afterCID_51	LT01B1_cell38	7482.256	5405.422	6988.164	14587.735	932.694	6000.558	4472.729	2465.869	2311.230	7310.720	1455.577	2137861.000	254.000
kin_afterCID_52	LT01B1_cell38	7488.513	5405.422	6994.308	14572.926	937.924	6001.184	4467.498	2459.836	2306.096	7261.571	1451.742	2137865.999	258.999
kin_afterCID_53	LT01B1_cell38	7505.642	5405.422	7009.868	14567.719	938.974	6020.993	4466.448	2454.651	2300.908	7235.425	1449.596	2137871.000	264.000
kin_afterCID_54	LT01B1_cell38	7447.995	5405.422	6956.132	14473.436	942.282	5964.746	4463.140	2450.012	2296.507	7197.399	1447.718	2137875.999	268.999
kin_afterCID_55	LT01B1_cell38	7630.888	5405.422	7126.678	14828.218	948.697	6098.803	4456.725	2492.344	2335.753	7315.052	1465.741	2137880.999	273.999
kin_afterCID_56	LT01B1_cell38	7625.111	5405.422	7121.471	14795.724	948.719	6098.668	4456.703	2490.876	2334.733	7304.185	1466.244	2137886.000	279.000
kin_afterCID_57	LT01B1_cell38	7610.435	5405.422	7107.505	14779.845	946.171	6089.218	4459.251	2489.337	2333.163	7314.962	1465.428	2137890.999	283.999
kin_afterCID_58	LT01B1_cell38	7554.290	5405.422	7055.094	14690.012	948.250	6036.187	4457.172	2473.662	2318.414	7274.039	1452.397	2137895.999	288.999
kin_afterCID_59	LT01B1_cell38	7560.022	5405.422	7060.591	14691.622	952.050	6035.417	4453.373	2485.454	2329.678	7273.979	1461.755	2137900.999	293.999
kin_afterCID_60	LT01B1_cell38	7501.561	5405.422	7006.007	14571.064	956.900	5980.875	4448.523	2473.596	2318.281	7227.612	1450.984	2137906.000	299.000
kin_afterCID_61	LT01B1_cell38	7496.912	5405.422	7001.095	14561.546	954.374	5982.145	4451.048	2460.008	2305.959	7205.319	1442.540	2137911.000	304.000
kin_afterCID_62	LT01B1_cell38	7460.247	5405.422	6966.779	14484.953	957.637	5947.782	4447.785	2460.592	2306.173	7176.842	1445.152	2137915.999	308.999
kin_afterCID_63	LT01B1_cell38	7528.343	5405.422	7031.176	14568.781	959.202	6009.480	4446.221	2481.828	2325.613	7235.860	1456.220	2137920.999	313.999
kin_afterCID_64	LT01B1_cell38	7512.647	5405.422	7016.132	14630.417	956.430	5982.491	4448.992	2473.249	2317.894	7253.987	1445.501	2137925.999	318.999
kin_afterCID_65	LT01B1_cell38	7455.514	5405.422	6962.917	14498.853	957.101	5940.069	4448.322	2474.070	2318.833	7246.635	1447.205	2137931.000	324.000
kin_afterCID_66	LT01B1_cell38	7423.043	5405.422	6932.368	14419.693	960.632	5910.889	4444.790	2459.627	2305.486	7180.398	1439.349	2137935.999	328.999
kin_afterCID_67	LT01B1_cell38	7479.939	5405.422	6985.909	14570.289	949.591	5968.900	4455.831	2444.405	2291.025	7186.873	1433.729	2137940.999	333.999
kin_afterCID_68	LT01B1_cell38	7499.866	5405.422	7004.582	14604.076	952.407	5980.424	4453.015	2460.949	2306.710	7211.594	1444.885	2137945.999	338.999
kin_afterCID_69	LT01B1_cell38	7439.854	5405.422	6948.331	14486.818	956.698	5924.404	4448.724	2423.474	2271.588	7091.078	1419.705	2137951.000	344.000
kin_afterCID_70	LT01B1_cell38	7459.245	5405.422	6966.784	14554.458	946.752	5952.650	4458.670	2435.296	2282.800	7148.121	1434.576	2137955.999	348.999
kin_afterCID_71	LT01B1_cell38	7508.543	5405.422	7012.353	14592.566	955.201	5988.020	4450.221	2456.591	2302.761	7185.820	1441.503	2137960.999	353.999
kin_afterCID_72	LT01B1_cell38	7483.725	5405.422	6989.725	14595.733	951.446	5964.478	4453.976	2441.211	2288.718	7155.600	1434.136	2137966.000	359.000
kin_afterCID_73	LT01B1_cell38	7470.974	5405.422	6977.702	14585.924	952.429	5949.192	4452.993	2430.569	2278.555	7131.924	1425.019	2137971.000	364.000
kin_afterCID_74	LT01B1_cell38	7460.215	5405.422	6967.521	14510.194	957.570	5942.438	4447.852	2436.797	2283.986	7137.288	1424.837	2137975.999	368.999
kin_afterCID_75	LT01B1_cell38	7477.117	5405.422	6983.520	14509.599	956.698	5964.781	4448.724	2436.739	2284.234	7125.751	1428.367	2137980.999	373.999
kin_afterCID_76	LT01B1_cell38	7460.653	5405.422	6968.097	14495.641	954.352	5952.285	4451.071	2422.384	2270.991	7084.121	1422.863	2137985.999	378.999
kin_afterCID_77	LT01B1_cell38	7560.021	5405.422	7061.074	14742.684	952.206	6024.192	4453.216	2422.869	2271.599	7094.426	1423.976	2137991.000	384.000
kin_afterCID_78	LT01B1_cell38	7440.297	5405.422	6949.090	14482.126	959.805	5919.972	4445.617	2444.177	2291.077	7138.813	1430.609	2137995.999	388.999
kin_afterCID_79	LT01B1_cell38	7538.579	5405.422	7040.477	14659.567	960.140	6000.510	4445.282	2459.501	2305.368	7184.783	1438.883	2138001.001	394.001
kin_afterCID_80	LT01B1_cell38	7392.832	5405.422	6904.940	14393.580	952.877	5894.622	4452.546	2462.896	2308.006	7214.869	1445.940	2138005.999	398.999
kin_afterCID_81	LT01B1_cell38	7500.944	5405.422	7005.290	14641.226	950.463	5977.569	4454.960	2459.525	2305.240	7206.407	1446.781	2138010.999	403.999
kin_afterCID_82	LT01B1_cell38	7493.875	5405.422	6998.868	14622.645	951.111	5971.698	4454.312	2443.620	2290.491	7150.899	1438.494	2138015.998	408.998
kin_afterCID_83	LT01B1_cell38	7470.297	5405.422	6977.069	14575.603	948.809	5957.584	4456.614	2434.612	2281.979	7134.465	1434.018	2138020.999	413.999
kin_afterCID_84	LT01B1_cell38	7492.891	5405.422	6997.998	14639.280	945.054	5978.729	4460.369	2423.332	2271.656	7124.043	1427.355	2138026.000	419.000
kin_afterCID_85	LT01B1_cell38	7492.496	5405.422	6997.558	14677.159	943.377	5973.496	4462.045	2430.736	2278.666	7152.159	1432.520	2138030.999	423.999
kin_afterCID_86	LT01B1_cell38	7476.358	5405.422	6983.116	14617.308	948.540	5956.578	4456.882	2446.843	2293.477	7172.648	1441.068	2138036.003	429.003
kin_afterCID_87	LT01B1_cell38	7407.465	5405.422	6918.654	14494.936	945.054	5905.786	4460.369	2458.358	2304.049	7235.012	1446.290	2138040.999	433.999
kin_afterCID_88	LT01B1_cell38	7479.223	5405.422	6985.793	14672.938	937.991	5968.816	4467.431	2435.119	2282.867	7189.253	1436.932	2138046.003	439.003
kin_afterCID_89	LT01B1_cell38	7389.450	5405.422	6902.003	14495.376	940.338	5892.957	4465.085	2446.777	2293.514	7213.661	1442.881	2138050.999	443.999
kin_afterCID_90	LT01B1_cell38	7464.474	5405.422	6971.676	14650.754	942.595	5946.658	4462.827	2423.802	2271.961	7149.012	1425.789	2138056.000	449.000
kin_afterCID_91	LT01B1_cell38	7430.024	5405.422	6940.031	14636.292	938.818	5915.367	4466.604	2410.172	2259.176	7141.198	1415.776	2138061.000	454.000
kin_afterCID_92	LT01B1_cell38	7353.854	5405.422	6868.958	14493.779	937.410	5855.865	4468.013	2413.634	2262.617	7153.099	1419.272	2138065.999	458.999
kin_afterCID_93	LT01B1_cell38	7472.739	5405.422	6979.721	14680.085	942.863	5949.949	4462.559	2430.156	2277.702	7184.627	1425.617	2138071.000	464.000
kin_afterCID_94	LT01B1_cell38	7437.075	5405.422	6946.360	14614.496	942.327	5921.652	4463.095	2420.228	2268.755	7148.763	1421.857	2138075.998	468.998
kin_afterCID_95	LT01B1_cell38	7336.130	5405.422	6852.454	14437.269	938.036	5845.075	4467.387	2413.766	2262.812	7143.585	1420.627	2138081.000	474.000
kin_afterCID_96	LT01B1_cell38	7327.983	5405.422	6844.937	14417.058	936.404	5842.592	4469.018	2418.834	2267.792	7156.842	1426.068	2138085.999	478.999
kin_afterCID_97	LT01B1_cell38	7480.123	5405.422	6986.647	14751.729	935.354	5958.552	4470.069	2401.467	2251.378	7125.866	1412.896	2138090.999	483.999
kin_afterCID_98	LT01B1_cell38	7391.835	5405.422	6904.103	14583.082	940.740	5876.588	4464.682	2440.652	2287.938	7218.941	1433.833	2138095.998	488.998
kin_afterCID_99	LT01B1_cell38	7369.438	5405.422	6883.725	14530.714	933.588	5874.374	4471.834	2416.347	2265.224	7164.031	1425.170	2138100.998	493.998
kin_afterCID_100	LT01B1_cell38	7463.622	5405.422	6971.399	14738.407	932.582	5946.838	4472.840	2426.388	2274.596	7204.023	1430.256	2138105.999	498.999
kin_afterCID_101	LT01B1_cell38	7441.233	5405.422	6950.129	14722.376	931.643	5924.969	4473.779	2427.872	2275.807	7232.894	1427.249	2138111.000	504.000
kin_afterCID_102	LT01B1_cell38	7418.716	5405.422	6929.527	14686.461	936.784	5895.141	4468.638	2426.900	2274.987	7221.142	1421.858	2138116.000	509.000
kin_afterCID_103	LT01B1_cell38	7345.146	5405.422	6860.971	14554.965	935.912	5835.415	4469.510	2425.888	2273.939	7227.461	1420.442	2138120.999	513.999
kin_afterCID_104	LT01B1_cell38	7441.386	5405.422	6950.135	14763.339	930.816	5918.259	4474.606	2409.664	2258.694	7200.841	1412.994	2138125.999	518.999
kin_afterCID_105	LT01B1_cell38	7358.162	5405.422	6872.980	14636.166	929.520	5846.626	4475.992	2417.501	2266.239	7222.925	1419.534	2138131.000	524.000
kin_afterCID_106	LT01B1_cell38	7407.473	5405.422	6918.906	14749.749	925.609	5890.429	4479.814	2429.899	2278.000	7277.641	1428.270	2138136.000	529.000
kin_afterCID_107	LT01B1_cell38	7374.857	5405.422	6888.473	14708.917	923.217	5864.232	4482.205	2407.100	2256.739	7207.297	1418.385	2138141.000	534.000
kin_afterCID_108	LT01B1_cell38	7367.753	5405.422	6882.315	14660.745	931.666	5848.978	4473.757	2404.567	2254.388	7170.934	1411.965	2138146.000	539.000
kin_afterCID_109	LT01B1_cell38	7361.678	5405.422	6876.221	14684.881	920.870	5857.911	4484.552	2387.823	2238.343	7162.056	1407.469	2138151.000	544.000
kin_afterCID_110	LT01B1_cell38	7339.603	5405.422	6855.449	14629.735	924.938	5834.649	4480.484	2409.917	2259.208	7202.907	1420.466	2138155.999	548.999
kin_afterCID_111	LT01B1_cell38	7394.420	5405.422	6906.367	14714.522	926.905	5879.401	4478.517	2400.474	2250.282	7158.088	1415.805	2138161.000	554.000
kin_afterCID_112	LT01B1_cell38	7369.810	5405.422	6884.338	14650.097	931.554	5853.900	4473.868	2402.757	2252.684	7128.523	1418.753	2138165.999	558.999
kin_afterCID_113	LT01B1_cell38	7427.451	5405.422	6937.499	14731.799	935.152	5899.427	4470.270	2436.322	2283.895	7201.867	1439.400	2138170.999	563.999
kin_afterCID_114	LT01B1_cell38	7395.812	5405.422	6908.113	14653.249	937.097	5873.782	4468.325	2420.316	2268.522	7137.241	1431.082	2138175.999	568.999
kin_afterCID_115	LT01B1_cell38	7335.210	5405.422	6851.497	14543.145	938.013	5821.773	4467.409	2397.681	2248.423	7054.877	1419.819	2138180.999	573.999
kin_afterCID_116	LT01B1_cell38	7307.352	5405.422	6825.849	14477.741	935.622	5806.442	4469.801	2403.574	2253.654	7084.304	1423.800	2138185.999	578.999
kin_afterCID_117	LT01B1_cell38	7331.416	5405.422	6847.703	14526.686	933.051	5830.298	4472.371	2412.043	2261.373	7126.524	1428.481	2138191.000	584.000
kin_afterCID_118	LT01B1_cell38	7276.177	5405.422	6796.550	14365.323	936.628	5790.343	4468.795	2407.857	2257.499	7086.962	1427.149	2138196.000	589.000
kin_afterCID_119	LT01B1_cell38	7394.402	5405.422	6906.854	14624.739	936.717	5878.800	4468.705	2419.575	2268.525	7125.474	1433.139	2138200.999	593.999
kin_afterCID_120	LT01B1_cell38	7357.042	5405.422	6871.261	14569.087	936.672	5845.362	4468.750	2409.071	2258.499	7100.980	1425.623	2138205.999	598.999
