# Supplementary material for: Mandipropamid as a chemical inducer of proximity for in vivo applications
Source: Nat Chem Biol. 2021 Dec 21;18(1):64–9. doi: 10.1038/s41589-021-00922-3 (PMC8709788; doi:10.1038/s41589-021-00922-3)
Supplement: Source Data Fig. 2 — Single-cell trajectories, luminescence intensities of luciferase assay and two-color RICS binding efficiencies. [file 41589_2021_922_MOESM21_ESM.zip › Figure_02/Figure_02bcd/Single-Cell Trajectories/GA3AM_5uM/exp04_GA3AM_LT01B2_cell31_intensities.csv]

name	cellID	ff_488nm_cell	area_cell	fullframe_488nm	ff_488nm_mito	area_mito	ff_488nm_cyto	area_cyto	ff_561nm_tf_cell	fullframe_561nm	ff_561nm_tf_mito	ff_561nm_tf_cyto	FrameTimeAbs	FrameTimeRel
t0_	LT01B2_cell31	6230.258	4075.937	4620.971	11484.859	656.283	5221.822	3419.654	1724.164	1323.136	4802.518	1133.382	2136920.000	-21.000
tend_	LT01B2_cell31	5670.505	4075.937	4219.896	12088.469	637.106	4481.461	3438.831	1573.229	1215.409	4367.103	1055.613	2137547.000	606.000
kin_afterCID_1	LT01B2_cell31	6651.933	4075.937	4926.603	12173.007	679.014	5548.321	3396.923	1761.314	1350.073	4861.867	1141.542	2136949.094	4.094
kin_afterCID_2	LT01B2_cell31	6526.456	4075.937	4835.009	11989.351	674.275	5443.605	3401.662	1744.093	1336.764	4852.283	1127.990	2136953.998	8.998
kin_afterCID_3	LT01B2_cell31	6416.962	4075.937	4756.943	11834.733	672.264	5346.891	3403.673	1720.279	1320.999	4755.236	1120.841	2136958.998	13.998
kin_afterCID_4	LT01B2_cell31	6464.224	4075.937	4791.233	12053.449	670.431	5363.892	3405.506	1728.012	1326.395	4794.358	1124.350	2136963.999	18.999
kin_afterCID_5	LT01B2_cell31	6367.779	4075.937	4721.363	12032.870	665.313	5262.686	3410.624	1721.412	1320.976	4796.800	1121.494	2136968.999	23.999
kin_afterCID_6	LT01B2_cell31	6340.257	4075.937	4703.420	12143.493	666.631	5205.481	3409.350	1712.837	1314.951	4772.419	1114.583	2136973.999	28.999
kin_afterCID_7	LT01B2_cell31	6279.754	4075.937	4659.599	12191.227	661.155	5133.962	3416.435	1701.312	1306.361	4750.257	1110.827	2136978.999	33.999
kin_afterCID_8	LT01B2_cell31	6314.102	4075.937	4686.005	12410.756	659.077	5138.121	3416.860	1686.022	1295.446	4738.328	1097.264	2136983.999	38.999
kin_afterCID_9	LT01B2_cell31	6306.698	4075.937	4679.554	12537.637	656.864	5108.904	3420.056	1716.513	1318.073	4845.321	1115.303	2136988.999	43.999
kin_afterCID_10	LT01B2_cell31	6184.923	4075.937	4590.361	12363.315	652.774	5005.480	3424.638	1696.210	1303.230	4795.279	1105.083	2136993.999	48.999
kin_afterCID_11	LT01B2_cell31	6167.742	4075.937	4578.285	12381.161	656.194	4974.926	3420.414	1691.955	1299.803	4757.512	1103.673	2136998.999	53.999
kin_afterCID_12	LT01B2_cell31	6146.434	4075.937	4562.999	12340.109	660.954	4947.676	3414.983	1684.104	1294.143	4701.612	1100.079	2137003.999	58.999
kin_afterCID_13	LT01B2_cell31	6129.827	4075.937	4550.808	12404.765	656.216	4925.719	3419.721	1680.291	1291.464	4710.625	1098.795	2137008.999	63.999
kin_afterCID_14	LT01B2_cell31	6149.597	4075.937	4566.333	12461.929	655.590	4939.689	3420.347	1680.302	1292.080	4710.118	1099.567	2137013.999	68.999
kin_afterCID_15	LT01B2_cell31	6214.204	4075.937	4613.148	12637.941	655.568	4982.994	3420.369	1664.875	1279.581	4667.697	1089.337	2137018.999	73.999
kin_afterCID_16	LT01B2_cell31	6184.498	4075.937	4592.139	12639.923	655.277	4946.875	3421.822	1681.672	1292.379	4730.271	1097.551	2137023.998	78.998
kin_afterCID_17	LT01B2_cell31	6124.808	4075.937	4550.420	12496.748	658.183	4895.489	3420.794	1678.873	1291.423	4689.233	1098.825	2137028.998	83.998
kin_afterCID_18	LT01B2_cell31	6128.433	4075.937	4551.566	12560.862	654.026	4897.652	3423.789	1675.245	1289.307	4688.541	1099.113	2137033.998	88.998
kin_afterCID_19	LT01B2_cell31	6098.280	4075.937	4530.431	12565.458	650.181	4869.079	3428.080	1673.404	1287.344	4702.957	1098.180	2137038.998	93.998
kin_afterCID_20	LT01B2_cell31	6158.538	4075.937	4572.673	12669.155	650.315	4920.633	3428.080	1681.375	1292.875	4716.894	1104.834	2137043.998	98.998
kin_afterCID_21	LT01B2_cell31	6175.835	4075.937	4585.735	12765.634	649.421	4925.264	3428.438	1680.306	1292.020	4713.547	1105.206	2137048.998	103.998
kin_afterCID_22	LT01B2_cell31	6192.774	4075.937	4599.912	12754.052	655.277	4934.381	3422.761	1673.233	1286.493	4668.319	1099.233	2137053.998	108.998
kin_afterCID_23	LT01B2_cell31	6187.443	4075.937	4595.033	12739.436	653.824	4934.289	3423.901	1691.117	1300.661	4709.722	1114.183	2137058.999	113.999
kin_afterCID_24	LT01B2_cell31	6182.325	4075.937	4591.286	12864.757	644.281	4926.757	3432.997	1689.580	1299.895	4753.789	1114.141	2137063.999	118.999
kin_afterCID_25	LT01B2_cell31	6162.659	4075.937	4575.904	12771.080	650.651	4906.753	3426.180	1675.288	1287.700	4692.866	1101.988	2137068.999	123.999
kin_afterCID_26	LT01B2_cell31	6211.488	4075.937	4612.156	12939.931	649.645	4933.588	3429.198	1660.275	1278.252	4649.821	1093.160	2137073.999	128.999
kin_afterCID_27	LT01B2_cell31	6145.833	4075.937	4563.562	12751.609	655.344	4879.293	3421.665	1674.820	1287.692	4685.760	1097.856	2137078.998	133.998
kin_afterCID_28	LT01B2_cell31	6132.739	4075.937	4554.475	12714.491	655.009	4870.584	3423.386	1672.845	1287.110	4660.462	1100.579	2137083.998	138.998
kin_afterCID_29	LT01B2_cell31	6197.356	4075.937	4602.179	12847.234	654.964	4923.740	3421.554	1649.721	1269.528	4570.841	1090.393	2137088.999	143.999
kin_afterCID_30	LT01B2_cell31	6063.675	4075.937	4503.258	12591.347	655.300	4812.798	3421.174	1673.101	1286.846	4645.129	1103.683	2137093.999	148.999
kin_afterCID_31	LT01B2_cell31	6121.133	4075.937	4547.142	12721.147	652.975	4860.763	3424.616	1647.590	1268.256	4583.462	1087.376	2137098.998	153.998
kin_afterCID_32	LT01B2_cell31	6075.294	4075.937	4514.656	12618.719	657.959	4815.315	3418.425	1664.059	1280.758	4614.829	1095.977	2137103.999	158.999
kin_afterCID_33	LT01B2_cell31	6047.834	4075.937	4492.731	12637.861	651.276	4793.909	3425.465	1647.496	1267.980	4577.738	1090.155	2137108.997	163.997
kin_afterCID_34	LT01B2_cell31	6141.756	4075.937	4561.016	12818.595	655.501	4862.025	3420.704	1670.670	1284.800	4650.982	1099.480	2137113.999	168.999
kin_afterCID_35	LT01B2_cell31	6117.651	4075.937	4544.121	12749.203	654.450	4848.202	3422.738	1669.248	1283.242	4647.421	1099.438	2137118.998	173.998
kin_afterCID_36	LT01B2_cell31	6091.477	4075.937	4525.401	12747.711	652.103	4823.646	3423.923	1665.908	1282.106	4652.597	1097.054	2137123.999	178.999
kin_afterCID_37	LT01B2_cell31	6071.372	4075.937	4510.147	12668.026	656.596	4804.507	3419.520	1653.282	1272.874	4597.319	1087.932	2137128.999	183.999
kin_afterCID_38	LT01B2_cell31	6054.072	4075.937	4498.059	12611.890	654.696	4798.310	3422.627	1650.706	1270.959	4576.433	1090.664	2137133.999	188.999
kin_afterCID_39	LT01B2_cell31	6091.747	4075.937	4526.202	12603.234	663.189	4824.686	3415.519	1651.000	1271.361	4526.959	1091.859	2137138.998	193.998
kin_afterCID_40	LT01B2_cell31	6040.791	4075.937	4488.089	12513.469	660.396	4787.520	3418.268	1646.789	1268.184	4523.493	1090.320	2137143.998	198.998
kin_afterCID_41	LT01B2_cell31	6002.857	4075.937	4462.997	12437.429	657.535	4762.985	3421.800	1639.580	1262.459	4512.218	1086.706	2137148.998	203.998
kin_afterCID_42	LT01B2_cell31	6054.841	4075.937	4497.781	12549.598	655.456	4807.872	3424.191	1643.856	1264.108	4536.742	1089.148	2137153.999	208.999
kin_afterCID_43	LT01B2_cell31	6050.226	4075.937	4494.104	12614.308	652.349	4796.828	3427.655	1652.332	1273.118	4567.111	1096.545	2137158.999	213.999
kin_afterCID_44	LT01B2_cell31	6070.388	4075.937	4512.647	12612.289	653.623	4818.550	3425.711	1646.846	1268.658	4541.156	1093.753	2137163.998	218.998
kin_afterCID_45	LT01B2_cell31	6048.909	4075.937	4494.654	12593.957	652.774	4798.971	3425.934	1640.925	1263.025	4531.063	1089.539	2137168.998	223.998
kin_afterCID_46	LT01B2_cell31	6043.272	4075.937	4491.076	12600.311	651.366	4796.100	3424.571	1646.747	1267.834	4549.006	1094.726	2137173.998	228.998
kin_afterCID_47	LT01B2_cell31	6047.138	4075.937	4493.618	12613.092	648.594	4804.589	3427.343	1642.497	1264.522	4540.922	1093.995	2137178.999	233.999
kin_afterCID_48	LT01B2_cell31	6038.660	4075.937	4488.753	12622.639	648.237	4792.468	3429.041	1638.027	1263.028	4517.724	1093.295	2137184.000	239.000
kin_afterCID_49	LT01B2_cell31	6011.069	4075.937	4465.484	12554.604	649.332	4771.088	3426.605	1631.195	1256.396	4507.612	1086.122	2137188.999	243.999
kin_afterCID_50	LT01B2_cell31	6124.760	4075.937	4549.411	12907.861	644.392	4850.996	3431.544	1627.892	1254.514	4530.878	1082.755	2137193.999	248.999
kin_afterCID_51	LT01B2_cell31	6113.496	4075.937	4542.441	12871.963	646.046	4840.486	3429.891	1627.664	1254.779	4526.956	1081.559	2137198.999	253.999
kin_afterCID_52	LT01B2_cell31	6013.102	4075.937	4468.709	12704.220	643.498	4758.681	3432.438	1630.563	1257.371	4541.351	1084.862	2137203.998	258.998
kin_afterCID_53	LT01B2_cell31	6127.572	4075.937	4551.931	12870.188	647.901	4853.212	3428.035	1654.134	1273.330	4588.651	1099.508	2137208.998	263.998
kin_afterCID_54	LT01B2_cell31	6076.368	4075.937	4513.858	12841.259	640.973	4814.023	3434.964	1643.187	1266.521	4578.244	1095.498	2137213.998	268.998
kin_afterCID_55	LT01B2_cell31	6118.842	4075.937	4545.132	12884.990	642.046	4853.754	3433.891	1625.822	1252.721	4523.771	1083.983	2137218.998	273.998
kin_afterCID_56	LT01B2_cell31	6121.469	4075.937	4547.966	12883.155	641.509	4858.469	3434.428	1652.502	1272.331	4601.884	1101.593	2137223.998	278.998
kin_afterCID_57	LT01B2_cell31	6084.105	4075.937	4520.205	12819.179	642.873	4822.901	3433.064	1648.989	1269.315	4600.549	1096.283	2137228.998	283.998
kin_afterCID_58	LT01B2_cell31	6069.377	4075.937	4509.164	12873.881	639.475	4802.963	3436.640	1647.703	1269.001	4614.566	1095.591	2137233.998	288.998
kin_afterCID_59	LT01B2_cell31	6088.012	4075.937	4522.468	12849.401	645.286	4816.232	3430.650	1615.738	1243.777	4502.770	1072.703	2137238.998	293.998
kin_afterCID_60	LT01B2_cell31	6070.303	4075.937	4509.971	12854.904	644.594	4795.785	3431.343	1625.937	1253.195	4540.081	1078.502	2137243.998	298.998
kin_afterCID_61	LT01B2_cell31	6043.641	4075.937	4490.252	12741.283	648.393	4775.706	3428.438	1650.743	1270.275	4606.929	1091.412	2137248.998	303.998
kin_afterCID_62	LT01B2_cell31	6048.396	4075.937	4494.093	12730.975	651.455	4777.137	3424.482	1640.283	1262.712	4552.120	1086.351	2137253.998	308.998
kin_afterCID_63	LT01B2_cell31	6020.418	4075.937	4473.211	12710.657	643.878	4765.282	3432.059	1640.135	1263.503	4559.974	1092.353	2137258.998	313.998
kin_afterCID_64	LT01B2_cell31	6029.017	4075.937	4479.374	12693.238	649.980	4763.951	3426.627	1644.651	1266.330	4577.296	1088.201	2137263.998	318.998
kin_afterCID_65	LT01B2_cell31	6071.588	4075.937	4511.718	12840.262	643.990	4801.475	3431.947	1637.847	1260.470	4578.622	1086.024	2137268.999	323.999
kin_afterCID_66	LT01B2_cell31	6044.440	4075.937	4490.997	12820.713	642.157	4777.197	3433.780	1620.266	1247.966	4531.109	1075.903	2137274.000	329.000
kin_afterCID_67	LT01B2_cell31	6078.712	4075.937	4516.030	12856.327	642.090	4811.375	3433.847	1619.419	1248.025	4507.561	1079.370	2137278.999	333.999
kin_afterCID_68	LT01B2_cell31	6121.729	4075.937	4547.445	12833.489	653.064	4841.163	3422.872	1645.113	1266.258	4540.314	1092.725	2137283.998	338.998
kin_afterCID_69	LT01B2_cell31	6055.752	4075.937	4499.775	12670.583	653.579	4792.497	3422.358	1644.827	1267.553	4515.155	1096.671	2137288.998	343.998
kin_afterCID_70	LT01B2_cell31	6057.598	4075.937	4502.341	12726.760	652.372	4786.767	3423.565	1640.459	1263.313	4538.146	1088.295	2137293.998	348.998
kin_afterCID_71	LT01B2_cell31	6042.518	4075.937	4489.659	12737.106	644.661	4784.754	3431.276	1637.720	1262.674	4532.375	1093.879	2137298.998	353.998
kin_afterCID_72	LT01B2_cell31	5978.295	4075.937	4443.600	12586.603	647.298	4730.703	3428.639	1614.510	1244.966	4477.634	1073.977	2137303.998	358.998
kin_afterCID_73	LT01B2_cell31	6073.548	4075.937	4512.479	12752.724	647.879	4811.230	3428.058	1608.952	1239.924	4442.395	1073.451	2137308.997	363.997
kin_afterCID_74	LT01B2_cell31	6007.977	4075.937	4464.092	12586.066	648.840	4762.570	3427.097	1620.745	1249.137	4475.932	1080.183	2137313.999	368.999
kin_afterCID_75	LT01B2_cell31	6054.658	4075.937	4498.588	12690.291	654.182	4786.036	3421.755	1632.909	1257.799	4503.511	1084.098	2137318.998	373.998
kin_afterCID_76	LT01B2_cell31	5974.022	4075.937	4439.618	12523.963	655.300	4719.138	3420.727	1620.056	1249.855	4437.114	1080.377	2137323.998	378.998
kin_afterCID_77	LT01B2_cell31	6085.839	4075.937	4521.108	12795.323	650.762	4811.078	3425.175	1609.160	1241.926	4435.964	1072.085	2137328.998	383.998
kin_afterCID_78	LT01B2_cell31	6048.515	4075.937	4495.035	12705.080	649.913	4785.772	3426.024	1627.152	1254.107	4496.446	1082.850	2137333.999	388.999
kin_afterCID_79	LT01B2_cell31	6043.999	4075.937	4489.261	12716.770	644.996	4789.559	3430.941	1627.578	1254.986	4489.726	1089.512	2137338.999	393.999
kin_afterCID_80	LT01B2_cell31	6046.903	4075.937	4493.741	12664.459	649.600	4792.188	3426.426	1624.085	1252.242	4461.276	1086.172	2137343.998	398.998
kin_afterCID_81	LT01B2_cell31	5989.081	4075.937	4452.275	12509.723	658.116	4733.504	3417.821	1612.101	1242.957	4410.059	1073.343	2137348.998	403.998
kin_afterCID_82	LT01B2_cell31	6028.787	4075.937	4481.049	12668.364	651.500	4765.570	3424.482	1620.686	1248.704	4466.274	1079.306	2137353.998	408.998
kin_afterCID_83	LT01B2_cell31	5969.706	4075.937	4436.620	12531.014	652.305	4719.447	3423.766	1620.596	1248.934	4452.907	1080.941	2137358.998	413.998
kin_afterCID_84	LT01B2_cell31	5987.574	4075.937	4450.203	12567.365	654.830	4727.966	3421.286	1622.804	1251.671	4436.626	1084.190	2137363.998	418.998
kin_afterCID_85	LT01B2_cell31	6074.154	4075.937	4512.777	12704.216	655.970	4802.469	3419.967	1627.657	1253.762	4446.299	1087.025	2137368.998	423.998
kin_afterCID_86	LT01B2_cell31	6070.339	4075.937	4510.298	12694.202	656.596	4798.151	3419.565	1633.907	1260.178	4449.392	1093.238	2137373.999	428.999
kin_afterCID_87	LT01B2_cell31	6059.813	4075.937	4502.839	12663.828	659.278	4785.504	3416.659	1629.955	1256.141	4436.791	1088.348	2137378.998	433.998
kin_afterCID_88	LT01B2_cell31	6028.476	4075.937	4479.678	12614.155	659.256	4757.756	3416.681	1606.056	1237.245	4389.558	1068.973	2137383.998	438.998
kin_afterCID_89	LT01B2_cell31	6072.475	4075.937	4511.609	12762.588	655.881	4789.290	3420.235	1599.224	1233.894	4379.796	1065.959	2137388.998	443.998
kin_afterCID_90	LT01B2_cell31	6051.771	4075.937	4498.017	12654.116	654.830	4788.024	3421.107	1599.360	1234.775	4361.451	1070.671	2137393.999	448.999
kin_afterCID_91	LT01B2_cell31	6010.042	4075.937	4467.733	12563.477	652.349	4761.314	3423.588	1627.350	1254.916	4447.258	1090.029	2137398.999	453.999
kin_afterCID_92	LT01B2_cell31	5975.540	4075.937	4441.209	12575.539	649.757	4723.885	3426.180	1605.402	1238.450	4405.972	1074.289	2137403.999	458.999
kin_afterCID_93	LT01B2_cell31	6069.496	4075.937	4508.924	12775.957	653.959	4787.856	3421.978	1627.952	1254.085	4478.124	1083.268	2137408.999	463.999
kin_afterCID_94	LT01B2_cell31	5997.749	4075.937	4456.944	12594.375	650.695	4744.584	3425.242	1613.263	1244.171	4418.412	1080.367	2137413.998	468.998
kin_afterCID_95	LT01B2_cell31	5966.290	4075.937	4435.609	12469.420	652.238	4726.850	3424.236	1605.897	1238.445	4379.266	1077.486	2137418.999	473.999
kin_afterCID_96	LT01B2_cell31	5938.717	4075.937	4414.116	12478.934	648.214	4701.901	3427.722	1598.550	1232.878	4402.816	1068.237	2137423.999	478.999
kin_afterCID_97	LT01B2_cell31	6013.354	4075.937	4468.436	12713.562	643.633	4756.042	3433.154	1621.856	1249.999	4484.022	1085.053	2137428.999	483.999
kin_afterCID_98	LT01B2_cell31	6031.968	4075.937	4482.978	12771.338	645.778	4762.781	3430.561	1618.316	1247.006	4499.412	1075.867	2137433.998	488.998
kin_afterCID_99	LT01B2_cell31	5992.221	4075.937	4452.097	12699.077	642.023	4738.271	3433.914	1612.998	1243.818	4466.518	1079.488	2137438.999	493.999
kin_afterCID_100	LT01B2_cell31	6036.573	4075.937	4485.932	12760.271	648.617	4762.281	3429.108	1605.274	1236.830	4442.148	1068.239	2137443.998	498.998
kin_afterCID_101	LT01B2_cell31	5993.525	4075.937	4454.157	12620.034	655.657	4722.746	3420.771	1618.627	1249.019	4428.474	1079.935	2137448.999	503.999
kin_afterCID_102	LT01B2_cell31	5990.947	4075.937	4452.101	12662.529	649.533	4725.032	3427.611	1609.196	1241.053	4439.202	1072.611	2137453.999	508.999
kin_afterCID_103	LT01B2_cell31	6000.237	4075.937	4460.182	12745.223	650.874	4717.052	3426.493	1615.536	1246.784	4461.144	1074.636	2137458.998	513.998
kin_afterCID_104	LT01B2_cell31	5964.503	4075.937	4432.419	12656.107	646.583	4701.475	3430.785	1596.279	1232.078	4406.646	1066.264	2137463.998	518.998
kin_afterCID_105	LT01B2_cell31	6066.112	4075.937	4507.160	12856.828	649.354	4778.783	3427.030	1623.673	1251.423	4494.019	1079.689	2137468.999	523.999
kin_afterCID_106	LT01B2_cell31	6060.039	4075.937	4503.436	12837.353	651.567	4769.962	3424.906	1612.674	1242.664	4463.896	1070.110	2137473.999	528.999
kin_afterCID_107	LT01B2_cell31	6029.057	4075.937	4479.919	12694.109	654.964	4751.905	3422.090	1612.854	1244.000	4421.238	1075.063	2137478.999	533.999
kin_afterCID_108	LT01B2_cell31	6030.420	4075.937	4481.261	12736.027	651.321	4754.160	3425.554	1613.291	1244.336	4447.504	1074.175	2137483.997	538.997
kin_afterCID_109	LT01B2_cell31	6001.728	4075.937	4460.979	12736.195	648.013	4727.833	3428.728	1611.236	1243.929	4457.143	1073.152	2137488.998	543.998
kin_afterCID_110	LT01B2_cell31	5925.398	4075.937	4405.101	12616.305	647.030	4662.789	3428.952	1591.960	1228.944	4418.164	1058.655	2137493.998	548.998
kin_afterCID_111	LT01B2_cell31	5995.477	4075.937	4458.109	12700.630	655.680	4710.067	3420.257	1609.325	1240.151	4466.969	1061.502	2137498.999	553.999
kin_afterCID_112	LT01B2_cell31	6001.096	4075.937	4461.233	12708.528	651.299	4725.066	3425.040	1605.631	1238.310	4441.802	1066.201	2137503.997	558.997
kin_afterCID_113	LT01B2_cell31	5991.143	4075.937	4452.883	12661.116	651.254	4722.749	3424.683	1595.611	1231.329	4400.807	1062.161	2137508.998	563.998
kin_afterCID_114	LT01B2_cell31	5937.858	4075.937	4414.772	12553.486	651.545	4679.085	3424.437	1587.724	1225.929	4384.276	1055.631	2137513.999	568.999
kin_afterCID_115	LT01B2_cell31	6033.983	4075.937	4484.938	12724.061	656.417	4749.644	3419.609	1606.801	1239.688	4422.801	1066.226	2137518.998	573.998
kin_afterCID_116	LT01B2_cell31	5985.011	4075.937	4449.547	12672.359	650.047	4715.942	3426.069	1601.852	1237.429	4423.668	1066.406	2137523.999	578.999
kin_afterCID_117	LT01B2_cell31	5972.214	4075.937	4439.535	12650.002	648.840	4707.884	3427.141	1591.346	1228.446	4400.445	1059.504	2137528.998	583.998
kin_afterCID_118	LT01B2_cell31	5935.279	4075.937	4412.529	12526.836	648.326	4688.498	3427.611	1585.743	1224.858	4375.504	1058.065	2137533.998	588.998
kin_afterCID_119	LT01B2_cell31	6035.757	4075.937	4486.775	12752.054	653.243	4753.771	3422.828	1604.790	1237.958	4423.372	1066.832	2137538.999	593.999
kin_afterCID_120	LT01B2_cell31	5972.472	4075.937	4440.116	12648.324	647.656	4711.300	3428.281	1602.229	1236.593	4427.811	1068.432	2137543.999	598.999
