# Supplementary material for: Mandipropamid as a chemical inducer of proximity for in vivo applications
Source: Nat Chem Biol. 2021 Dec 21;18(1):64–9. doi: 10.1038/s41589-021-00922-3 (PMC8709788; doi:10.1038/s41589-021-00922-3)
Supplement: Source Data Fig. 2 — Single-cell trajectories, luminescence intensities of luciferase assay and two-color RICS binding efficiencies. [file 41589_2021_922_MOESM21_ESM.zip › Figure_02/Figure_02bcd/Single-Cell Trajectories/GA3AM_5uM/exp04_GA3AM_LT01B3_cell28_intensities.csv]

name	cellID	ff_488nm_cell	area_cell	fullframe_488nm	ff_488nm_mito	area_mito	ff_488nm_cyto	area_cyto	ff_561nm_tf_cell	fullframe_561nm	ff_561nm_tf_mito	ff_561nm_tf_cyto	FrameTimeAbs	FrameTimeRel
t0_	LT01B3_cell28	6970.216	2690.642	3654.078	11764.592	528.236	5791.940	2165.669	2301.952	1252.598	5749.328	1458.927	2136264.000	-12.000
tend_	LT01B3_cell28	6235.751	2690.642	3303.431	12877.622	531.767	4599.599	2158.964	2144.970	1177.943	5356.668	1353.844	2136894.000	618.000
kin_afterCID_1	LT01B3_cell28	7537.545	2690.642	3935.423	12805.374	540.417	6184.159	2166.317	2371.508	1287.716	5979.652	1460.919	2136284.117	4.117
kin_afterCID_2	LT01B3_cell28	7335.691	2690.642	3837.459	12527.596	531.611	6030.266	2174.453	2326.599	1267.351	5901.259	1442.948	2136288.999	8.999
kin_afterCID_3	LT01B3_cell28	7272.439	2690.642	3807.791	12530.959	532.192	5949.450	2173.693	2319.510	1262.613	5897.928	1433.865	2136293.998	13.998
kin_afterCID_4	LT01B3_cell28	7264.217	2690.642	3804.609	12700.574	533.779	5892.776	2171.972	2334.565	1270.031	5933.483	1440.535	2136298.999	18.999
kin_afterCID_5	LT01B3_cell28	7189.174	2690.642	3769.225	12758.287	531.030	5794.282	2174.810	2328.684	1268.258	5930.972	1439.663	2136303.999	23.999
kin_afterCID_6	LT01B3_cell28	7156.906	2690.642	3754.166	12954.084	531.119	5706.732	2174.498	2321.188	1264.891	5917.168	1433.505	2136308.998	28.998
kin_afterCID_7	LT01B3_cell28	7090.498	2690.642	3723.985	13006.728	534.606	5599.624	2171.234	2317.650	1263.398	5886.127	1429.518	2136313.999	33.999
kin_afterCID_8	LT01B3_cell28	7063.768	2690.642	3710.559	13151.666	534.025	5533.156	2171.458	2315.716	1260.979	5871.573	1431.936	2136318.997	38.997
kin_afterCID_9	LT01B3_cell28	6959.153	2690.642	3657.789	13086.737	535.522	5415.074	2169.379	2300.294	1254.172	5806.574	1425.922	2136323.998	43.998
kin_afterCID_10	LT01B3_cell28	7040.767	2690.642	3702.022	13353.508	536.148	5445.509	2170.229	2329.494	1268.932	5875.185	1443.525	2136328.998	48.998
kin_afterCID_11	LT01B3_cell28	6980.678	2690.642	3671.308	13414.772	529.443	5382.234	2176.219	2320.977	1264.621	5889.355	1443.433	2136333.998	53.998
kin_afterCID_12	LT01B3_cell28	7001.132	2690.642	3684.938	13573.787	534.762	5349.131	2170.586	2283.901	1247.256	5773.932	1414.980	2136338.999	58.999
kin_afterCID_13	LT01B3_cell28	6934.099	2690.642	3650.764	13494.493	533.690	5290.435	2171.167	2300.778	1253.945	5823.645	1426.035	2136343.999	63.999
kin_afterCID_14	LT01B3_cell28	7277.111	2690.642	3909.760	13801.620	532.483	5640.158	2175.503	2377.140	1310.165	5899.642	1503.672	2136348.999	68.999
kin_afterCID_15	LT01B3_cell28	6804.996	2690.642	3584.926	13333.230	534.785	5162.535	2171.994	2286.296	1247.422	5765.476	1419.705	2136353.999	73.999
kin_afterCID_16	LT01B3_cell28	6834.128	2690.642	3602.003	13456.771	534.718	5168.798	2171.972	2291.190	1251.333	5772.103	1424.362	2136358.998	78.998
kin_afterCID_17	LT01B3_cell28	6835.796	2690.642	3602.245	13477.777	536.014	5161.526	2169.960	2278.580	1243.279	5724.947	1417.887	2136363.999	83.999
kin_afterCID_18	LT01B3_cell28	6767.777	2690.642	3567.014	13296.781	537.288	5115.080	2169.804	2266.736	1238.425	5657.121	1417.090	2136368.999	88.999
kin_afterCID_19	LT01B3_cell28	6849.762	2690.642	3610.720	13499.339	542.898	5145.369	2163.926	2287.515	1248.664	5705.788	1419.890	2136373.999	93.999
kin_afterCID_20	LT01B3_cell28	6821.217	2690.642	3597.657	13516.443	545.938	5092.996	2161.601	2290.447	1250.496	5717.606	1414.541	2136378.999	98.999
kin_afterCID_21	LT01B3_cell28	6747.032	2690.642	3560.224	13463.389	539.791	5038.379	2167.390	2254.094	1229.599	5670.958	1393.304	2136383.999	103.999
kin_afterCID_22	LT01B3_cell28	6763.381	2690.642	3567.083	13489.003	545.178	5031.009	2162.316	2264.041	1238.517	5663.418	1396.792	2136388.998	108.998
kin_afterCID_23	LT01B3_cell28	6735.795	2690.642	3553.734	13474.620	542.004	5012.942	2165.177	2270.271	1238.836	5695.560	1402.948	2136393.999	113.999
kin_afterCID_24	LT01B3_cell28	6704.575	2690.642	3538.115	13394.368	541.177	4997.192	2166.138	2269.876	1238.812	5679.419	1408.143	2136398.998	118.998
kin_afterCID_25	LT01B3_cell28	6793.536	2690.642	3581.890	13598.882	543.546	5046.510	2164.037	2279.575	1244.626	5698.589	1410.666	2136403.999	123.999
kin_afterCID_26	LT01B3_cell28	6776.417	2690.642	3575.704	13553.701	546.698	5023.089	2161.780	2291.587	1251.322	5710.542	1415.998	2136408.998	128.998
kin_afterCID_27	LT01B3_cell28	6710.123	2690.642	3540.545	13546.052	542.205	4961.946	2165.244	2271.623	1242.763	5700.596	1402.795	2136413.999	133.999
kin_afterCID_28	LT01B3_cell28	6711.150	2690.642	3542.025	13555.733	544.507	4951.507	2162.898	2262.821	1236.156	5688.950	1390.513	2136418.999	138.999
kin_afterCID_29	LT01B3_cell28	6730.455	2690.642	3550.981	13641.408	541.915	4965.198	2165.088	2259.594	1235.621	5689.577	1391.286	2136423.999	143.999
kin_afterCID_30	LT01B3_cell28	6640.493	2690.642	3505.007	13473.910	539.210	4906.811	2167.167	2246.509	1228.943	5664.159	1386.742	2136428.999	148.999
kin_afterCID_31	LT01B3_cell28	6692.412	2690.642	3531.616	13602.944	538.428	4941.378	2168.396	2243.523	1225.923	5662.088	1384.974	2136433.998	153.998
kin_afterCID_32	LT01B3_cell28	6688.922	2690.642	3529.687	13627.786	536.640	4939.207	2169.513	2258.283	1234.820	5710.583	1395.018	2136438.998	158.998
kin_afterCID_33	LT01B3_cell28	6652.645	2690.642	3511.490	13487.115	536.349	4930.312	2169.715	2240.159	1225.461	5636.208	1391.442	2136443.999	163.999
kin_afterCID_34	LT01B3_cell28	6771.211	2690.642	3571.907	13761.622	537.310	5005.748	2168.843	2268.936	1239.873	5724.650	1403.536	2136448.999	168.999
kin_afterCID_35	LT01B3_cell28	6777.135	2690.642	3575.678	13836.272	535.165	5003.385	2170.854	2224.295	1220.219	5617.302	1378.817	2136453.998	173.998
kin_afterCID_36	LT01B3_cell28	6735.049	2690.642	3556.913	13700.654	539.434	4966.689	2166.988	2254.433	1230.599	5688.846	1390.113	2136458.998	178.998
kin_afterCID_37	LT01B3_cell28	6734.548	2690.642	3556.646	13743.690	537.780	4961.427	2169.178	2261.371	1236.731	5712.378	1396.645	2136463.998	183.998
kin_afterCID_38	LT01B3_cell28	6717.650	2690.642	3549.152	13678.444	535.478	4964.363	2172.374	2253.199	1232.402	5683.958	1397.528	2136468.998	188.998
kin_afterCID_39	LT01B3_cell28	6721.237	2690.642	3549.109	13743.287	536.461	4950.353	2170.452	2239.887	1226.303	5637.420	1390.406	2136473.998	193.998
kin_afterCID_40	LT01B3_cell28	6632.830	2690.642	3506.159	13557.420	535.232	4892.146	2171.011	2226.450	1219.913	5597.731	1385.969	2136478.999	198.999
kin_afterCID_41	LT01B3_cell28	6690.950	2690.642	3535.029	13688.058	535.366	4931.172	2171.190	2253.515	1232.398	5675.738	1400.037	2136483.998	203.998
kin_afterCID_42	LT01B3_cell28	6711.452	2690.642	3544.926	13722.098	539.009	4932.372	2168.262	2246.647	1227.383	5643.395	1392.109	2136488.998	208.998
kin_afterCID_43	LT01B3_cell28	6684.953	2690.642	3533.976	13674.641	536.193	4923.887	2170.050	2233.687	1221.207	5627.004	1385.814	2136493.999	213.999
kin_afterCID_44	LT01B3_cell28	6686.927	2690.642	3532.970	13651.216	540.171	4916.030	2166.608	2239.982	1225.496	5610.150	1390.108	2136498.999	218.999
kin_afterCID_45	LT01B3_cell28	6685.086	2690.642	3533.058	13638.511	542.473	4906.432	2164.842	2247.970	1228.588	5623.855	1391.681	2136503.998	223.998
kin_afterCID_46	LT01B3_cell28	6711.006	2690.642	3545.492	13678.258	541.222	4935.362	2165.021	2240.485	1225.487	5604.491	1390.029	2136508.998	228.998
kin_afterCID_47	LT01B3_cell28	6703.364	2690.642	3541.988	13665.187	540.395	4933.106	2165.580	2239.543	1225.511	5597.910	1392.199	2136513.998	233.998
kin_afterCID_48	LT01B3_cell28	6718.072	2690.642	3547.983	13720.335	536.908	4951.899	2168.753	2218.396	1217.350	5554.230	1383.590	2136518.999	238.999
kin_afterCID_49	LT01B3_cell28	6643.187	2690.642	3510.477	13615.685	537.534	4883.892	2167.099	2236.759	1222.833	5635.123	1385.292	2136523.998	243.998
kin_afterCID_50	LT01B3_cell28	6640.195	2690.642	3509.991	13678.483	536.237	4872.296	2166.876	2257.178	1233.186	5723.824	1391.647	2136528.998	248.998
kin_afterCID_51	LT01B3_cell28	6607.536	2690.642	3493.406	13591.913	541.244	4831.147	2162.942	2253.170	1229.392	5695.149	1383.534	2136533.998	253.998
kin_afterCID_52	LT01B3_cell28	6717.693	2690.642	3547.502	13821.238	542.227	4907.568	2161.557	2254.067	1232.310	5680.183	1386.728	2136538.997	258.997
kin_afterCID_53	LT01B3_cell28	6682.186	2690.642	3531.434	13752.865	543.211	4875.827	2161.020	2251.805	1232.364	5664.241	1385.703	2136543.998	263.998
kin_afterCID_54	LT01B3_cell28	6624.643	2690.642	3501.919	13662.892	538.115	4846.983	2166.518	2242.349	1225.091	5673.751	1381.507	2136548.999	268.999
kin_afterCID_55	LT01B3_cell28	6664.144	2690.642	3519.342	13724.499	538.450	4879.456	2166.228	2244.647	1228.216	5669.036	1384.871	2136553.998	273.998
kin_afterCID_56	LT01B3_cell28	6634.370	2690.642	3507.005	13687.826	538.294	4853.080	2165.758	2230.676	1219.418	5635.461	1376.382	2136558.999	278.999
kin_afterCID_57	LT01B3_cell28	6619.897	2690.642	3499.962	13642.134	537.958	4846.839	2166.541	2223.872	1217.868	5604.049	1376.257	2136563.999	283.999
kin_afterCID_58	LT01B3_cell28	6652.333	2690.642	3515.805	13779.466	538.964	4850.005	2164.909	2223.799	1218.421	5610.277	1372.848	2136568.998	288.998
kin_afterCID_59	LT01B3_cell28	6599.417	2690.642	3487.575	13624.597	537.936	4826.936	2165.714	2217.711	1212.249	5581.182	1374.474	2136573.998	293.998
kin_afterCID_60	LT01B3_cell28	6554.826	2690.642	3463.981	13595.088	536.617	4784.471	2166.898	2209.777	1212.003	5569.160	1370.192	2136578.998	298.998
kin_afterCID_61	LT01B3_cell28	6622.086	2690.642	3499.075	13719.442	537.757	4832.701	2165.758	2233.194	1223.861	5630.600	1381.769	2136583.999	303.999
kin_afterCID_62	LT01B3_cell28	6608.233	2690.642	3495.505	13683.520	536.550	4829.920	2166.429	2218.404	1213.443	5606.845	1371.777	2136588.998	308.998
kin_afterCID_63	LT01B3_cell28	6556.411	2690.642	3468.026	13574.411	535.902	4794.820	2167.301	2205.391	1207.621	5565.004	1367.219	2136593.998	313.998
kin_afterCID_64	LT01B3_cell28	6597.990	2690.642	3489.107	13648.885	537.288	4822.045	2166.004	2202.207	1205.891	5533.385	1368.284	2136598.999	318.999
kin_afterCID_65	LT01B3_cell28	6657.680	2690.642	3516.010	13752.749	537.713	4867.326	2166.474	2236.454	1225.567	5594.596	1394.652	2136603.998	323.998
kin_afterCID_66	LT01B3_cell28	6638.093	2690.642	3506.183	13735.337	537.958	4846.833	2166.138	2229.776	1222.684	5579.967	1389.717	2136608.998	328.998
kin_afterCID_67	LT01B3_cell28	6658.883	2690.642	3518.355	13763.506	537.310	4869.195	2166.429	2227.854	1219.862	5566.456	1391.899	2136613.998	333.998
kin_afterCID_68	LT01B3_cell28	6635.031	2690.642	3506.254	13749.064	534.315	4854.635	2169.960	2223.139	1215.230	5581.063	1388.163	2136618.998	338.998
kin_afterCID_69	LT01B3_cell28	6588.785	2690.642	3480.319	13642.612	535.031	4819.538	2169.960	2245.764	1226.675	5641.017	1399.821	2136623.998	343.998
kin_afterCID_70	LT01B3_cell28	6648.206	2690.642	3513.340	13806.553	534.025	4857.811	2170.430	2238.570	1225.035	5629.520	1395.825	2136628.999	348.999
kin_afterCID_71	LT01B3_cell28	6683.199	2690.642	3528.992	13902.743	536.416	4868.002	2167.815	2236.738	1221.987	5647.495	1384.444	2136633.999	353.999
kin_afterCID_72	LT01B3_cell28	6617.371	2690.642	3497.742	13767.546	536.595	4819.037	2167.323	2236.514	1222.460	5643.763	1384.823	2136638.999	358.999
kin_afterCID_73	LT01B3_cell28	6709.441	2690.642	3542.418	13974.300	538.473	4872.868	2166.831	2231.727	1220.927	5628.095	1378.800	2136643.999	363.999
kin_afterCID_74	LT01B3_cell28	6660.973	2690.642	3519.438	13867.844	539.098	4835.534	2166.518	2232.905	1223.014	5613.856	1382.457	2136648.999	368.999
kin_afterCID_75	LT01B3_cell28	6716.935	2690.642	3547.942	13988.149	537.333	4884.856	2166.854	2234.088	1222.429	5631.521	1383.462	2136653.998	373.998
kin_afterCID_76	LT01B3_cell28	6693.860	2690.642	3535.003	13953.315	537.489	4865.675	2165.535	2225.470	1217.597	5608.202	1378.432	2136658.999	378.999
kin_afterCID_77	LT01B3_cell28	6640.205	2690.642	3508.115	13833.352	536.685	4830.743	2167.144	2239.926	1224.914	5653.070	1386.633	2136663.998	383.998
kin_afterCID_78	LT01B3_cell28	6597.935	2690.642	3488.158	13699.943	540.506	4794.827	2163.859	2231.016	1222.521	5613.588	1377.687	2136668.999	388.999
kin_afterCID_79	LT01B3_cell28	6682.354	2690.642	3530.891	13904.452	541.490	4844.665	2162.875	2199.174	1207.922	5535.108	1355.854	2136673.999	393.999
kin_afterCID_80	LT01B3_cell28	6626.100	2690.642	3502.405	13759.567	542.965	4806.129	2160.506	2220.746	1215.018	5584.184	1367.782	2136678.998	398.998
kin_afterCID_81	LT01B3_cell28	6609.854	2690.642	3492.181	13746.924	539.970	4800.995	2163.948	2206.150	1208.496	5560.141	1361.418	2136683.998	403.998
kin_afterCID_82	LT01B3_cell28	6650.916	2690.642	3518.119	13787.682	542.496	4831.131	2161.735	2218.383	1216.567	5568.661	1369.413	2136688.998	408.998
kin_afterCID_83	LT01B3_cell28	6626.583	2690.642	3502.754	13771.386	540.216	4814.487	2163.881	2212.509	1211.981	5566.164	1367.255	2136693.998	413.998
kin_afterCID_84	LT01B3_cell28	6647.572	2690.642	3514.358	13764.159	541.870	4834.966	2162.495	2226.634	1218.395	5587.129	1376.246	2136698.999	418.999
kin_afterCID_85	LT01B3_cell28	6644.976	2690.642	3511.884	13714.300	542.429	4841.704	2162.026	2237.225	1225.813	5584.356	1388.992	2136703.999	423.999
kin_afterCID_86	LT01B3_cell28	6665.620	2690.642	3521.734	13803.418	544.798	4836.929	2158.494	2226.019	1217.916	5572.302	1373.764	2136708.999	428.999
kin_afterCID_87	LT01B3_cell28	6621.587	2690.642	3498.691	13673.973	543.010	4821.917	2160.283	2223.017	1218.179	5546.886	1379.921	2136713.999	433.999
kin_afterCID_88	LT01B3_cell28	6575.271	2690.642	3475.396	13569.740	545.535	4779.655	2157.936	2202.607	1207.099	5486.042	1364.862	2136718.998	438.998
kin_afterCID_89	LT01B3_cell28	6514.278	2690.642	3444.094	13479.067	542.607	4740.029	2159.746	2191.204	1199.982	5487.403	1356.149	2136723.998	443.998
kin_afterCID_90	LT01B3_cell28	6501.610	2690.642	3438.315	13450.644	544.016	4723.626	2159.858	2192.701	1203.682	5479.772	1356.877	2136728.999	448.999
kin_afterCID_91	LT01B3_cell28	6569.720	2690.642	3471.728	13585.989	543.211	4777.816	2160.439	2190.916	1202.179	5464.018	1360.238	2136733.998	453.998
kin_afterCID_92	LT01B3_cell28	6574.185	2690.642	3473.483	13614.112	541.691	4781.937	2162.451	2184.083	1197.139	5466.918	1353.763	2136738.998	458.998
kin_afterCID_93	LT01B3_cell28	6678.240	2690.642	3526.430	13843.229	540.663	4859.169	2163.076	2225.556	1218.511	5582.008	1378.743	2136743.999	463.999
kin_afterCID_94	LT01B3_cell28	6663.116	2690.642	3521.838	13770.625	544.731	4841.385	2159.187	2221.242	1216.883	5546.780	1374.187	2136748.999	468.999
kin_afterCID_95	LT01B3_cell28	6645.663	2690.642	3511.100	13684.928	545.312	4839.037	2158.472	2212.024	1212.171	5501.317	1373.183	2136753.999	473.999
kin_afterCID_96	LT01B3_cell28	6618.506	2690.642	3494.045	13617.902	545.938	4818.536	2158.338	2208.220	1210.630	5479.026	1372.628	2136758.999	478.999
kin_afterCID_97	LT01B3_cell28	6596.003	2690.642	3483.912	13586.075	547.055	4795.828	2155.969	2208.457	1210.939	5488.302	1368.892	2136763.999	483.999
kin_afterCID_98	LT01B3_cell28	6577.331	2690.642	3475.146	13571.365	544.016	4788.105	2159.456	2196.456	1205.606	5467.574	1364.758	2136768.999	488.999
kin_afterCID_99	LT01B3_cell28	6578.173	2690.642	3475.242	13567.635	544.418	4788.747	2158.964	2208.228	1207.846	5508.664	1368.427	2136773.998	493.998
kin_afterCID_100	LT01B3_cell28	6671.188	2690.642	3524.750	13790.033	545.245	4845.312	2158.092	2178.461	1195.838	5433.140	1348.706	2136778.998	498.998
kin_afterCID_101	LT01B3_cell28	6534.932	2690.642	3452.928	13520.395	545.938	4739.721	2158.159	2186.590	1198.048	5459.656	1350.678	2136783.998	503.998
kin_afterCID_102	LT01B3_cell28	6577.665	2690.642	3474.881	13593.511	544.954	4779.503	2158.472	2182.130	1194.755	5449.566	1349.702	2136788.998	508.998
kin_afterCID_103	LT01B3_cell28	6642.176	2690.642	3507.716	13690.089	546.206	4830.520	2157.220	2216.699	1213.761	5514.006	1374.168	2136793.998	513.998
kin_afterCID_104	LT01B3_cell28	6567.244	2690.642	3469.254	13570.917	545.647	4768.637	2157.958	2185.418	1199.424	5454.705	1351.182	2136798.999	518.999
kin_afterCID_105	LT01B3_cell28	6654.622	2690.642	3514.794	13693.405	546.161	4845.282	2157.176	2168.108	1189.724	5378.441	1347.902	2136803.999	523.999
kin_afterCID_106	LT01B3_cell28	6668.439	2690.642	3522.266	13743.410	543.948	4857.674	2160.238	2211.035	1211.607	5503.161	1374.038	2136808.999	528.999
kin_afterCID_107	LT01B3_cell28	6622.052	2690.642	3498.902	13668.199	543.636	4820.387	2160.372	2200.103	1205.173	5484.023	1365.728	2136813.999	533.999
kin_afterCID_108	LT01B3_cell28	6651.203	2690.642	3515.121	13751.437	541.222	4846.545	2162.115	2198.664	1206.080	5492.118	1366.699	2136818.998	538.998
kin_afterCID_109	LT01B3_cell28	6635.144	2690.642	3505.441	13719.031	541.512	4833.303	2162.048	2205.799	1208.516	5506.845	1371.305	2136823.999	543.999
kin_afterCID_110	LT01B3_cell28	6521.250	2690.642	3447.016	13522.522	536.953	4759.352	2166.161	2171.703	1191.496	5445.880	1352.825	2136828.998	548.998
kin_afterCID_111	LT01B3_cell28	6630.618	2690.642	3503.657	13746.296	532.795	4857.445	2170.184	2166.074	1189.958	5437.687	1355.687	2136833.998	553.998
kin_afterCID_112	LT01B3_cell28	6526.942	2690.642	3451.850	13546.583	533.868	4772.488	2169.916	2166.180	1189.287	5442.144	1352.449	2136838.998	558.998
kin_afterCID_113	LT01B3_cell28	6651.998	2690.642	3511.901	13825.467	532.795	4862.841	2171.212	2202.105	1207.189	5537.322	1375.772	2136843.998	563.998
kin_afterCID_114	LT01B3_cell28	6612.184	2690.642	3492.794	13796.103	532.237	4825.288	2170.206	2192.203	1201.640	5538.503	1364.639	2136848.999	568.999
kin_afterCID_115	LT01B3_cell28	6596.832	2690.642	3485.313	13790.030	532.304	4806.495	2171.033	2194.345	1201.361	5559.227	1361.943	2136853.997	573.997
kin_afterCID_116	LT01B3_cell28	6506.270	2690.642	3443.525	13571.857	532.594	4745.561	2171.190	2172.811	1193.304	5480.097	1353.797	2136858.998	578.998
kin_afterCID_117	LT01B3_cell28	6547.377	2690.642	3461.950	13692.766	533.980	4762.145	2169.223	2175.072	1194.573	5476.350	1355.125	2136863.998	583.998
kin_afterCID_118	LT01B3_cell28	6618.989	2690.642	3496.599	13740.923	538.987	4818.807	2164.082	2188.033	1198.637	5474.725	1362.100	2136868.999	588.999
kin_afterCID_119	LT01B3_cell28	6573.767	2690.642	3475.870	13646.153	539.344	4783.534	2164.395	2191.760	1201.838	5486.037	1363.062	2136873.998	593.998
kin_afterCID_120	LT01B3_cell28	6602.608	2690.642	3488.939	13710.192	538.048	4810.458	2164.440	2181.106	1194.241	5470.368	1356.531	2136878.998	598.998
