# Supplementary material for: Mandipropamid as a chemical inducer of proximity for in vivo applications
Source: Nat Chem Biol. 2021 Dec 21;18(1):64–9. doi: 10.1038/s41589-021-00922-3 (PMC8709788; doi:10.1038/s41589-021-00922-3)
Supplement: Source Data Fig. 2 — Single-cell trajectories, luminescence intensities of luciferase assay and two-color RICS binding efficiencies. [file 41589_2021_922_MOESM21_ESM.zip › Figure_02/Figure_02bcd/Single-Cell Trajectories/GA3AM_5uM/exp04_GA3AM_LT01B4_cell22_intensities.csv]

name	cellID	ff_488nm_cell	area_cell	fullframe_488nm	ff_488nm_mito	area_mito	ff_488nm_cyto	area_cyto	ff_561nm_tf_cell	fullframe_561nm	ff_561nm_tf_mito	ff_561nm_tf_cyto	FrameTimeAbs	FrameTimeRel
t0_	LT01B4_cell22	4796.915	4404.760	3853.971	8069.265	751.206	4124.088	3653.554	1761.165	1430.740	4815.384	1133.188	2135595.000	-19.000
tend_	LT01B4_cell22	4294.063	4404.760	3473.045	8865.336	716.451	3405.414	3691.081	1611.934	1317.744	4448.035	1060.815	2136225.000	611.000
kin_afterCID_1	LT01B4_cell22	5143.387	4404.760	4129.858	8764.522	762.940	4383.775	3644.099	1766.997	1436.812	4851.131	1120.703	2135622.126	4.126
kin_afterCID_2	LT01B4_cell22	5081.772	4404.760	4082.365	8695.403	756.369	4331.883	3650.313	1788.766	1453.154	4951.510	1132.950	2135626.999	8.999
kin_afterCID_3	LT01B4_cell22	5017.105	4404.760	4032.355	8614.863	755.989	4270.733	3651.229	1774.805	1442.579	4889.385	1129.299	2135631.999	13.999
kin_afterCID_4	LT01B4_cell22	4964.825	4404.760	3992.125	8619.585	754.246	4209.048	3652.257	1754.184	1427.016	4825.459	1119.467	2135636.999	18.999
kin_afterCID_5	LT01B4_cell22	4987.063	4404.760	4009.955	8814.804	748.010	4203.380	3658.404	1736.395	1412.243	4805.589	1108.413	2135641.998	23.998
kin_afterCID_6	LT01B4_cell22	4892.400	4404.760	3935.310	8792.172	748.815	4093.274	3656.839	1750.233	1423.370	4855.064	1114.214	2135646.998	28.998
kin_afterCID_7	LT01B4_cell22	4887.485	4404.760	3933.492	8893.766	756.503	4056.249	3649.061	1744.469	1419.043	4820.968	1106.480	2135651.998	33.998
kin_afterCID_8	LT01B4_cell22	4842.220	4404.760	3897.859	8887.567	765.757	3990.619	3639.540	1742.098	1416.661	4782.237	1102.321	2135656.998	38.998
kin_afterCID_9	LT01B4_cell22	4797.831	4404.760	3863.567	8930.477	754.894	3942.554	3650.581	1736.987	1413.470	4788.432	1105.778	2135661.999	43.999
kin_afterCID_10	LT01B4_cell22	4789.554	4404.760	3857.625	9035.046	748.301	3920.504	3656.772	1733.682	1411.128	4802.202	1105.670	2135666.999	48.999
kin_afterCID_11	LT01B4_cell22	4779.215	4404.760	3849.906	9078.370	748.547	3898.886	3656.437	1725.866	1405.294	4768.855	1102.856	2135672.000	54.000
kin_afterCID_12	LT01B4_cell22	4823.408	4404.760	3885.866	9182.175	759.320	3915.508	3645.440	1744.673	1418.692	4794.675	1109.379	2135676.998	58.998
kin_afterCID_13	LT01B4_cell22	4805.471	4404.760	3872.424	9247.457	752.033	3890.917	3652.771	1714.555	1396.315	4741.012	1091.454	2135681.998	63.998
kin_afterCID_14	LT01B4_cell22	4714.203	4404.760	3799.588	9105.554	751.296	3810.981	3653.733	1727.477	1404.670	4779.685	1099.801	2135686.998	68.998
kin_afterCID_15	LT01B4_cell22	4696.810	4404.760	3786.244	9157.094	742.266	3792.556	3662.986	1724.910	1404.653	4795.802	1102.486	2135691.998	73.998
kin_afterCID_16	LT01B4_cell22	4672.384	4404.760	3767.191	9155.864	743.182	3762.382	3661.578	1720.969	1401.328	4773.759	1101.351	2135696.998	78.998
kin_afterCID_17	LT01B4_cell22	4691.625	4404.760	3782.258	9209.837	745.149	3771.353	3660.192	1719.803	1399.521	4778.803	1096.897	2135701.998	83.998
kin_afterCID_18	LT01B4_cell22	4649.360	4404.760	3749.075	9126.554	745.932	3735.828	3660.214	1716.845	1397.661	4757.369	1096.822	2135706.998	88.998
kin_afterCID_19	LT01B4_cell22	4632.889	4404.760	3736.007	9156.746	743.965	3713.419	3661.019	1708.203	1391.055	4746.472	1090.736	2135711.998	93.998
kin_afterCID_20	LT01B4_cell22	4624.684	4404.760	3729.309	9183.085	736.209	3709.352	3669.624	1703.094	1386.445	4757.607	1090.002	2135716.998	98.998
kin_afterCID_21	LT01B4_cell22	4664.919	4404.760	3761.977	9259.953	739.495	3737.167	3666.651	1698.394	1383.296	4724.820	1087.642	2135721.998	103.998
kin_afterCID_22	LT01B4_cell22	4623.997	4404.760	3729.949	9217.522	741.573	3694.006	3663.321	1710.396	1392.610	4755.975	1093.836	2135726.998	108.998
kin_afterCID_23	LT01B4_cell22	4681.302	4404.760	3775.280	9302.664	745.909	3738.823	3659.477	1724.872	1403.399	4797.291	1098.461	2135731.998	113.998
kin_afterCID_24	LT01B4_cell22	4661.061	4404.760	3758.365	9301.496	737.684	3725.823	3669.847	1718.102	1399.835	4770.609	1103.811	2135736.999	118.999
kin_afterCID_25	LT01B4_cell22	4670.096	4404.760	3767.159	9365.341	737.930	3725.179	3666.875	1721.928	1402.875	4793.816	1103.721	2135741.999	123.999
kin_afterCID_26	LT01B4_cell22	4669.600	4404.760	3766.197	9377.112	736.433	3724.436	3668.506	1697.425	1383.263	4730.520	1088.501	2135747.000	129.000
kin_afterCID_27	LT01B4_cell22	4624.197	4404.760	3730.939	9297.015	737.550	3683.767	3668.372	1707.698	1391.926	4762.978	1093.085	2135751.999	133.999
kin_afterCID_28	LT01B4_cell22	4663.200	4404.760	3762.649	9409.882	733.929	3713.936	3671.278	1704.340	1387.986	4777.889	1089.785	2135756.999	138.999
kin_afterCID_29	LT01B4_cell22	4644.962	4404.760	3747.805	9350.256	736.276	3700.494	3668.708	1704.324	1388.401	4757.583	1091.499	2135761.999	143.999
kin_afterCID_30	LT01B4_cell22	4626.913	4404.760	3732.706	9357.884	733.795	3681.137	3671.144	1695.687	1380.815	4736.211	1087.892	2135766.999	148.999
kin_afterCID_31	LT01B4_cell22	4611.304	4404.760	3719.957	9311.313	735.673	3668.466	3670.026	1694.511	1380.871	4707.332	1090.324	2135771.999	153.999
kin_afterCID_32	LT01B4_cell22	4669.310	4404.760	3766.393	9433.883	738.131	3709.935	3667.210	1704.877	1387.627	4743.223	1093.155	2135776.999	158.999
kin_afterCID_33	LT01B4_cell22	4642.314	4404.760	3746.604	9346.335	742.624	3687.786	3663.477	1707.969	1391.010	4720.580	1096.932	2135781.999	163.999
kin_afterCID_34	LT01B4_cell22	4642.760	4404.760	3745.670	9385.078	734.175	3693.207	3672.999	1708.345	1391.201	4738.894	1101.946	2135786.999	168.999
kin_afterCID_35	LT01B4_cell22	4625.172	4404.760	3731.935	9326.505	737.617	3678.207	3669.959	1701.720	1386.341	4698.221	1098.704	2135791.999	173.999
kin_afterCID_36	LT01B4_cell22	4586.283	4404.760	3699.916	9272.597	734.555	3647.159	3672.842	1694.819	1381.660	4693.591	1094.382	2135796.998	178.998
kin_afterCID_37	LT01B4_cell22	4589.556	4404.760	3702.711	9302.409	732.029	3649.497	3674.474	1691.001	1377.799	4687.531	1093.560	2135801.998	183.998
kin_afterCID_38	LT01B4_cell22	4576.033	4404.760	3693.731	9259.669	736.142	3635.426	3670.451	1695.483	1381.713	4684.373	1095.523	2135806.998	188.998
kin_afterCID_39	LT01B4_cell22	4582.189	4404.760	3698.029	9222.753	743.294	3639.083	3664.059	1698.791	1384.233	4662.826	1096.821	2135811.999	193.999
kin_afterCID_40	LT01B4_cell22	4620.331	4404.760	3728.119	9290.089	744.591	3669.578	3662.986	1701.528	1385.885	4662.591	1098.875	2135816.998	198.998
kin_afterCID_41	LT01B4_cell22	4622.442	4404.760	3729.024	9283.239	742.914	3675.527	3665.690	1705.572	1389.625	4662.133	1105.332	2135821.998	203.998
kin_afterCID_42	LT01B4_cell22	4655.567	4404.760	3755.718	9382.783	742.065	3696.100	3666.674	1684.082	1372.668	4607.724	1091.337	2135826.998	208.998
kin_afterCID_43	LT01B4_cell22	4572.551	4404.760	3690.332	9252.320	740.746	3625.498	3667.009	1694.084	1380.407	4654.747	1095.213	2135831.999	213.999
kin_afterCID_44	LT01B4_cell22	4598.464	4404.760	3711.369	9302.259	742.870	3642.739	3666.584	1693.493	1380.726	4631.846	1096.961	2135836.998	218.998
kin_afterCID_45	LT01B4_cell22	4550.817	4404.760	3674.131	9255.903	736.969	3605.343	3669.043	1677.449	1367.270	4622.747	1085.556	2135841.999	223.999
kin_afterCID_46	LT01B4_cell22	4553.675	4404.760	3674.800	9267.195	737.997	3604.155	3669.534	1677.501	1367.293	4618.614	1085.294	2135846.998	228.998
kin_afterCID_47	LT01B4_cell22	4590.547	4404.760	3705.284	9408.113	731.292	3630.664	3676.731	1678.156	1367.064	4662.711	1083.713	2135851.998	233.998
kin_afterCID_48	LT01B4_cell22	4617.482	4404.760	3726.247	9490.591	731.024	3647.381	3675.882	1671.363	1362.686	4638.542	1080.739	2135856.998	238.998
kin_afterCID_49	LT01B4_cell22	4583.308	4404.760	3699.040	9362.069	739.517	3617.663	3668.953	1687.852	1376.284	4639.399	1091.999	2135861.999	243.999
kin_afterCID_50	LT01B4_cell22	4564.975	4404.760	3684.014	9348.128	736.969	3603.456	3669.087	1680.069	1368.983	4650.658	1083.056	2135866.999	248.999
kin_afterCID_51	LT01B4_cell22	4524.140	4404.760	3652.435	9283.955	734.354	3571.221	3671.613	1672.728	1363.908	4634.468	1080.041	2135871.999	253.999
kin_afterCID_52	LT01B4_cell22	4545.738	4404.760	3668.693	9319.634	735.360	3588.651	3670.518	1671.806	1362.975	4629.559	1078.964	2135876.999	258.999
kin_afterCID_53	LT01B4_cell22	4594.878	4404.760	3709.035	9395.763	741.372	3622.693	3665.131	1685.942	1373.447	4659.047	1084.131	2135881.999	263.999
kin_afterCID_54	LT01B4_cell22	4531.773	4404.760	3658.509	9276.553	739.986	3573.387	3666.785	1673.547	1364.970	4625.611	1077.344	2135886.998	268.998
kin_afterCID_55	LT01B4_cell22	4536.769	4404.760	3662.769	9280.531	741.104	3576.254	3666.741	1668.621	1361.676	4599.410	1075.530	2135891.998	273.998
kin_afterCID_56	LT01B4_cell22	4582.782	4404.760	3698.248	9371.005	747.876	3603.347	3658.583	1692.208	1378.386	4678.960	1081.253	2135896.998	278.998
kin_afterCID_57	LT01B4_cell22	4580.929	4404.760	3697.699	9355.366	750.692	3599.574	3657.555	1689.927	1376.269	4660.691	1079.343	2135901.998	283.998
kin_afterCID_58	LT01B4_cell22	4559.349	4404.760	3680.280	9308.650	753.821	3577.650	3654.738	1691.584	1378.948	4652.076	1080.032	2135906.998	288.998
kin_afterCID_59	LT01B4_cell22	4582.111	4404.760	3697.858	9368.750	747.139	3603.748	3659.499	1693.671	1380.256	4681.449	1083.192	2135911.998	293.998
kin_afterCID_60	LT01B4_cell22	4588.038	4404.760	3703.749	9386.811	746.200	3608.600	3660.527	1685.478	1374.023	4668.784	1076.813	2135916.999	298.999
kin_afterCID_61	LT01B4_cell22	4573.676	4404.760	3691.547	9409.810	738.086	3599.890	3667.657	1683.757	1372.026	4694.160	1077.678	2135921.998	303.998
kin_afterCID_62	LT01B4_cell22	4541.574	4404.760	3666.405	9390.246	731.337	3575.502	3675.077	1671.677	1364.157	4676.652	1073.295	2135926.999	308.999
kin_afterCID_63	LT01B4_cell22	4537.496	4404.760	3662.161	9309.344	743.875	3566.681	3663.522	1693.877	1379.829	4717.046	1079.322	2135931.999	313.999
kin_afterCID_64	LT01B4_cell22	4611.423	4404.760	3720.963	9475.191	738.913	3630.189	3668.037	1657.837	1351.465	4618.119	1060.941	2135936.999	318.999
kin_afterCID_65	LT01B4_cell22	4622.448	4404.760	3731.455	9455.132	747.653	3633.073	3660.684	1697.584	1384.267	4686.744	1086.149	2135942.000	324.000
kin_afterCID_66	LT01B4_cell22	4591.702	4404.760	3707.206	9368.301	740.925	3624.739	3667.143	1684.755	1372.779	4659.786	1082.849	2135946.999	328.999
kin_afterCID_67	LT01B4_cell22	4572.395	4404.760	3691.926	9369.215	738.310	3605.570	3670.607	1678.862	1368.224	4673.290	1075.557	2135951.999	333.999
kin_afterCID_68	LT01B4_cell22	4585.378	4404.760	3701.976	9386.976	742.065	3611.558	3666.584	1679.563	1369.504	4660.853	1075.261	2135956.999	338.999
kin_afterCID_69	LT01B4_cell22	4563.755	4404.760	3684.358	9366.991	740.366	3592.212	3668.104	1676.598	1366.715	4653.810	1074.731	2135961.999	343.999
kin_afterCID_70	LT01B4_cell22	4517.160	4404.760	3647.320	9286.674	743.674	3547.328	3665.154	1666.770	1359.122	4617.187	1067.089	2135966.999	348.999
kin_afterCID_71	LT01B4_cell22	4521.061	4404.760	3650.388	9259.719	736.120	3569.123	3673.379	1661.263	1354.264	4606.528	1069.903	2135971.999	353.999
kin_afterCID_72	LT01B4_cell22	4528.676	4404.760	3656.368	9282.572	736.298	3573.522	3673.289	1669.751	1362.307	4611.950	1078.816	2135976.998	358.998
kin_afterCID_73	LT01B4_cell22	4540.721	4404.760	3666.580	9309.976	733.862	3586.494	3675.100	1675.964	1365.982	4652.363	1080.595	2135981.999	363.999
kin_afterCID_74	LT01B4_cell22	4559.571	4404.760	3681.331	9392.032	726.732	3603.532	3682.900	1675.588	1366.061	4665.087	1084.545	2135986.999	368.999
kin_afterCID_75	LT01B4_cell22	4513.144	4404.760	3644.450	9309.350	725.347	3566.606	3683.303	1666.770	1359.236	4640.269	1080.244	2135991.999	373.999
kin_afterCID_76	LT01B4_cell22	4526.791	4404.760	3655.303	9311.324	731.672	3572.640	3677.648	1665.786	1359.333	4619.071	1077.104	2135996.999	378.999
kin_afterCID_77	LT01B4_cell22	4563.935	4404.760	3685.219	9383.318	734.175	3598.427	3675.815	1672.071	1363.803	4630.039	1080.003	2136001.999	383.999
kin_afterCID_78	LT01B4_cell22	4591.573	4404.760	3706.376	9415.317	735.270	3623.895	3673.960	1659.067	1354.231	4562.077	1076.992	2136006.998	388.998
kin_afterCID_79	LT01B4_cell22	4593.090	4404.760	3708.047	9403.547	736.164	3625.906	3674.720	1687.101	1375.630	4649.066	1092.212	2136011.998	393.998
kin_afterCID_80	LT01B4_cell22	4580.711	4404.760	3698.010	9424.637	735.561	3608.068	3674.116	1683.978	1372.338	4667.057	1085.541	2136016.999	398.999
kin_afterCID_81	LT01B4_cell22	4558.018	4404.760	3680.523	9359.957	739.271	3588.819	3668.350	1678.604	1368.698	4644.163	1080.262	2136021.999	403.999
kin_afterCID_82	LT01B4_cell22	4574.171	4404.760	3692.808	9434.391	730.331	3607.372	3677.111	1674.187	1364.791	4658.918	1080.720	2136026.999	408.999
kin_afterCID_83	LT01B4_cell22	4576.898	4404.760	3695.773	9390.371	732.588	3615.412	3674.899	1680.614	1369.352	4652.068	1087.559	2136031.999	413.999
kin_afterCID_84	LT01B4_cell22	4559.253	4404.760	3679.774	9386.144	731.225	3598.263	3673.848	1679.369	1368.897	4662.359	1085.586	2136036.999	418.999
kin_afterCID_85	LT01B4_cell22	4559.314	4404.760	3681.515	9396.588	724.073	3607.218	3681.537	1666.630	1359.245	4642.566	1081.133	2136041.999	423.999
kin_afterCID_86	LT01B4_cell22	4544.162	4404.760	3669.190	9394.379	725.078	3587.610	3681.112	1664.060	1357.737	4627.309	1080.042	2136046.999	428.999
kin_afterCID_87	LT01B4_cell22	4563.025	4404.760	3683.371	9468.680	721.614	3601.597	3683.638	1674.965	1364.778	4683.432	1085.510	2136051.999	433.999
kin_afterCID_88	LT01B4_cell22	4577.796	4404.760	3694.218	9508.988	725.011	3605.819	3680.419	1676.612	1367.659	4680.682	1084.687	2136056.999	438.999
kin_afterCID_89	LT01B4_cell22	4490.600	4404.760	3625.466	9316.442	720.117	3546.735	3686.119	1653.898	1349.676	4630.745	1071.965	2136061.998	443.998
kin_afterCID_90	LT01B4_cell22	4534.537	4404.760	3660.577	9415.753	724.587	3573.137	3680.889	1661.575	1355.192	4647.091	1073.689	2136066.999	448.999
kin_afterCID_91	LT01B4_cell22	4548.084	4404.760	3670.951	9419.621	730.532	3578.463	3676.284	1656.232	1351.112	4613.890	1067.972	2136071.998	453.998
kin_afterCID_92	LT01B4_cell22	4551.875	4404.760	3674.804	9467.078	727.001	3579.834	3678.475	1656.606	1351.789	4623.828	1070.017	2136076.998	458.998
kin_afterCID_93	LT01B4_cell22	4526.864	4404.760	3653.664	9445.954	727.358	3553.493	3678.117	1668.994	1361.271	4672.478	1074.880	2136081.998	463.998
kin_afterCID_94	LT01B4_cell22	4537.321	4404.760	3662.331	9454.915	727.358	3564.174	3678.341	1662.878	1355.619	4655.878	1070.811	2136086.998	468.998
kin_afterCID_95	LT01B4_cell22	4526.633	4404.760	3655.771	9356.177	732.208	3562.594	3674.698	1658.796	1353.125	4600.915	1072.051	2136091.998	473.998
kin_afterCID_96	LT01B4_cell22	4498.432	4404.760	3631.394	9285.384	732.499	3543.163	3673.021	1671.979	1362.586	4650.270	1077.856	2136096.998	478.998
kin_afterCID_97	LT01B4_cell22	4535.273	4404.760	3661.448	9334.289	733.572	3575.029	3673.736	1660.478	1354.702	4587.138	1075.432	2136101.999	483.999
kin_afterCID_98	LT01B4_cell22	4523.437	4404.760	3652.623	9346.657	731.359	3562.545	3674.563	1669.900	1361.550	4626.819	1081.109	2136106.999	488.999
kin_afterCID_99	LT01B4_cell22	4496.544	4404.760	3630.336	9318.916	729.593	3538.398	3676.731	1675.024	1366.554	4641.767	1085.947	2136111.998	493.998
kin_afterCID_100	LT01B4_cell22	4538.770	4404.760	3664.533	9394.378	732.029	3570.053	3674.429	1659.487	1353.472	4597.367	1073.801	2136116.999	498.999
kin_afterCID_101	LT01B4_cell22	4535.962	4404.760	3661.249	9403.823	729.906	3568.324	3676.150	1662.260	1356.409	4608.149	1077.018	2136121.999	503.999
kin_afterCID_102	LT01B4_cell22	4545.746	4404.760	3669.925	9430.398	731.068	3573.438	3674.139	1659.875	1354.203	4607.124	1073.331	2136126.999	508.999
kin_afterCID_103	LT01B4_cell22	4569.057	4404.760	3689.609	9536.837	732.208	3577.969	3673.625	1659.480	1354.618	4624.201	1068.317	2136131.998	513.998
kin_afterCID_104	LT01B4_cell22	4546.697	4404.760	3671.172	9473.484	731.001	3565.787	3674.742	1650.902	1347.550	4596.968	1064.628	2136136.998	518.998
kin_afterCID_105	LT01B4_cell22	4548.380	4404.760	3672.898	9520.359	721.279	3574.467	3683.973	1624.097	1326.122	4551.168	1050.892	2136141.999	523.999
kin_afterCID_106	LT01B4_cell22	4485.172	4404.760	3621.013	9351.318	729.660	3518.875	3675.368	1638.238	1336.928	4584.040	1053.355	2136146.999	528.999
kin_afterCID_107	LT01B4_cell22	4488.818	4404.760	3625.425	9340.002	727.068	3529.157	3678.721	1638.611	1338.431	4565.459	1059.918	2136151.999	533.999
kin_afterCID_108	LT01B4_cell22	4516.683	4404.760	3647.548	9415.596	730.800	3541.739	3674.765	1646.949	1343.571	4598.969	1059.703	2136156.999	538.999
kin_afterCID_109	LT01B4_cell22	4560.382	4404.760	3682.160	9447.339	734.421	3581.800	3671.501	1649.940	1346.357	4566.567	1066.264	2136161.999	543.999
kin_afterCID_110	LT01B4_cell22	4531.772	4404.760	3658.798	9406.978	739.070	3547.835	3667.344	1652.886	1350.242	4557.293	1067.201	2136166.999	548.999
kin_afterCID_111	LT01B4_cell22	4527.084	4404.760	3654.743	9388.068	739.137	3546.263	3666.696	1645.552	1343.165	4540.873	1061.671	2136171.999	553.999
kin_afterCID_112	LT01B4_cell22	4512.173	4404.760	3642.941	9324.435	742.355	3536.350	3663.075	1644.997	1342.195	4521.411	1061.923	2136176.999	558.999
kin_afterCID_113	LT01B4_cell22	4516.984	4404.760	3646.586	9349.432	739.897	3540.204	3667.054	1645.328	1343.342	4550.389	1058.643	2136181.998	563.998
kin_afterCID_114	LT01B4_cell22	4478.031	4404.760	3615.951	9258.538	738.623	3514.174	3667.389	1638.727	1338.644	4513.592	1059.423	2136186.998	568.998
kin_afterCID_115	LT01B4_cell22	4479.689	4404.760	3617.467	9243.298	739.450	3517.789	3666.785	1636.337	1336.334	4510.026	1056.497	2136191.999	573.999
kin_afterCID_116	LT01B4_cell22	4516.487	4404.760	3646.954	9352.684	739.740	3539.518	3666.495	1646.914	1344.073	4556.029	1059.677	2136196.999	578.999
kin_afterCID_117	LT01B4_cell22	4505.699	4404.760	3639.279	9275.606	737.125	3546.185	3669.065	1636.352	1335.777	4504.032	1059.925	2136201.999	583.999
kin_afterCID_118	LT01B4_cell22	4499.524	4404.760	3633.821	9271.870	739.182	3536.392	3666.919	1638.993	1338.973	4502.286	1061.504	2136206.999	588.999
kin_afterCID_119	LT01B4_cell22	4507.589	4404.760	3640.527	9349.295	740.411	3528.111	3667.746	1637.773	1337.371	4529.526	1053.248	2136211.997	593.997
kin_afterCID_120	LT01B4_cell22	4501.379	4404.760	3635.075	9359.594	733.840	3529.243	3673.334	1644.921	1343.169	4555.821	1062.831	2136216.999	598.999
