# Supplementary material for: Mandipropamid as a chemical inducer of proximity for in vivo applications
Source: Nat Chem Biol. 2021 Dec 21;18(1):64–9. doi: 10.1038/s41589-021-00922-3 (PMC8709788; doi:10.1038/s41589-021-00922-3)
Supplement: Source Data Fig. 2 — Single-cell trajectories, luminescence intensities of luciferase assay and two-color RICS binding efficiencies. [file 41589_2021_922_MOESM21_ESM.zip › Figure_02/Figure_02bcd/Single-Cell Trajectories/Mandi_500nM/exp01_Mandi500_LT01A1_cell04_intensities.csv]

name	cellID	ff_488nm_cell	area_cell	fullframe_488nm	ff_488nm_mito	area_mito	ff_488nm_cyto	area_cyto	ff_561nm_tf_cell	fullframe_561nm	ff_561nm_tf_mito	ff_561nm_tf_cyto	FrameTimeAbs	FrameTimeRel
t0_	LT01A1_cell04	2481.087	2151.458	2359.992	3995.749	279.532	2254.904	1871.926	1629.939	1525.752	5163.406	1102.292	2562922.000	-18.000
tend_	LT01A1_cell04	2059.928	2151.458	1960.776	4230.289	265.977	1753.663	1886.059	1439.332	1348.063	4649.156	986.592	2563253.000	313.000
kin_afterCID_1	LT01A1_cell04	2434.137	2151.458	2308.015	4299.806	292.014	2141.146	1859.444	1638.823	1529.923	5220.633	1076.322	2562948.072	4.072
kin_afterCID_2	LT01A1_cell04	2411.579	2151.458	2287.535	4301.046	291.734	2115.179	1859.724	1649.812	1539.919	5276.785	1080.851	2562949.006	5.006
kin_afterCID_3	LT01A1_cell04	2375.856	2151.458	2253.841	4271.797	289.631	2080.918	1861.827	1643.403	1534.075	5266.254	1079.822	2562950.004	6.004
kin_afterCID_4	LT01A1_cell04	2378.190	2151.458	2256.502	4328.372	286.626	2078.446	1864.832	1629.321	1521.362	5225.462	1076.592	2562951.004	7.004
kin_afterCID_5	LT01A1_cell04	2364.318	2151.458	2243.166	4343.102	285.886	2061.074	1865.590	1617.843	1510.448	5222.528	1065.447	2562951.999	7.999
kin_afterCID_6	LT01A1_cell04	2331.832	2151.458	2213.049	4300.632	286.391	2029.503	1865.085	1632.918	1524.699	5255.423	1076.660	2562953.014	9.014
kin_afterCID_7	LT01A1_cell04	2335.688	2151.458	2216.349	4344.881	286.102	2027.524	1865.356	1629.446	1521.232	5263.829	1072.016	2562954.013	10.013
kin_afterCID_8	LT01A1_cell04	2309.904	2151.458	2192.438	4329.203	284.821	2001.789	1866.637	1623.302	1515.880	5253.497	1069.388	2562955.008	11.008
kin_afterCID_9	LT01A1_cell04	2322.836	2151.458	2204.291	4383.439	283.747	2009.785	1867.711	1632.181	1523.792	5291.276	1076.283	2562956.008	12.008
kin_afterCID_10	LT01A1_cell04	2333.336	2151.458	2214.273	4432.446	282.817	2015.637	1868.641	1600.457	1494.486	5199.647	1055.722	2562957.014	13.014
kin_afterCID_11	LT01A1_cell04	2333.738	2151.458	2214.567	4461.234	281.626	2013.304	1869.832	1603.450	1497.585	5206.718	1060.742	2562958.014	14.014
kin_afterCID_12	LT01A1_cell04	2308.710	2151.458	2191.335	4427.183	281.130	1990.282	1870.329	1622.148	1514.926	5276.551	1072.854	2562959.018	15.018
kin_afterCID_13	LT01A1_cell04	2307.078	2151.458	2189.357	4452.662	281.093	1984.622	1870.365	1622.743	1515.770	5270.519	1074.526	2562959.999	15.999
kin_afterCID_14	LT01A1_cell04	2302.420	2151.458	2185.194	4464.253	279.649	1979.440	1871.809	1605.356	1499.415	5231.554	1063.600	2562961.004	17.004
kin_afterCID_15	LT01A1_cell04	2284.742	2151.458	2168.791	4429.243	281.906	1961.377	1869.552	1614.147	1507.205	5242.297	1067.066	2562962.018	18.018
kin_afterCID_16	LT01A1_cell04	2311.560	2151.458	2193.917	4521.681	279.947	1980.962	1871.511	1590.131	1485.429	5174.784	1053.926	2562963.018	19.018
kin_afterCID_17	LT01A1_cell04	2331.503	2151.458	2213.203	4585.913	279.568	1994.806	1871.890	1613.425	1506.861	5266.336	1067.860	2562964.016	20.016
kin_afterCID_18	LT01A1_cell04	2284.177	2151.458	2168.757	4499.751	278.648	1954.531	1872.810	1590.842	1486.022	5201.392	1053.644	2562965.014	21.014
kin_afterCID_19	LT01A1_cell04	2305.238	2151.458	2187.895	4580.048	277.312	1968.641	1874.146	1587.913	1483.709	5195.034	1054.178	2562966.009	22.009
kin_afterCID_20	LT01A1_cell04	2313.738	2151.458	2195.897	4614.744	277.953	1972.361	1873.505	1578.511	1474.362	5183.407	1043.689	2562967.014	23.014
kin_afterCID_21	LT01A1_cell04	2314.201	2151.458	2196.702	4618.801	277.375	1973.106	1874.083	1571.941	1468.120	5166.490	1039.927	2562968.003	24.003
kin_afterCID_22	LT01A1_cell04	2290.364	2151.458	2174.368	4579.597	275.678	1953.921	1875.780	1585.569	1481.825	5189.696	1055.879	2562969.009	25.009
kin_afterCID_23	LT01A1_cell04	2305.802	2151.458	2189.358	4622.932	274.189	1967.368	1877.269	1579.781	1476.255	5191.458	1052.268	2562970.008	26.008
kin_afterCID_24	LT01A1_cell04	2292.277	2151.458	2176.271	4603.810	275.390	1952.965	1876.068	1599.250	1493.920	5252.633	1062.966	2562971.004	27.004
kin_afterCID_25	LT01A1_cell04	2316.026	2151.458	2198.450	4654.059	275.832	1972.192	1875.626	1577.723	1474.078	5157.165	1051.326	2562972.013	28.013
kin_afterCID_26	LT01A1_cell04	2315.743	2151.458	2198.620	4652.782	277.041	1970.325	1874.417	1574.576	1471.384	5130.041	1049.074	2562973.001	29.001
kin_afterCID_27	LT01A1_cell04	2318.683	2151.458	2201.130	4678.577	276.662	1970.436	1874.796	1576.844	1473.502	5145.998	1050.147	2562974.008	30.008
kin_afterCID_28	LT01A1_cell04	2259.596	2151.458	2145.166	4569.820	278.052	1916.711	1873.406	1580.214	1476.014	5161.920	1048.615	2562975.005	31.005
kin_afterCID_29	LT01A1_cell04	2267.539	2151.458	2153.086	4579.641	278.828	1923.275	1872.630	1577.090	1473.089	5153.626	1044.556	2562975.999	31.999
kin_afterCID_30	LT01A1_cell04	2278.059	2151.458	2162.620	4594.383	281.130	1929.892	1870.329	1586.501	1481.698	5157.483	1049.745	2562977.018	33.018
kin_afterCID_31	LT01A1_cell04	2300.004	2151.458	2183.369	4658.193	281.328	1945.256	1870.130	1565.910	1462.748	5096.264	1034.830	2562978.014	34.014
kin_afterCID_32	LT01A1_cell04	2297.640	2151.458	2181.080	4652.108	281.843	1942.706	1869.616	1562.889	1460.074	5063.996	1035.100	2562979.013	35.013
kin_afterCID_33	LT01A1_cell04	2283.767	2151.458	2168.120	4632.989	280.940	1930.929	1870.518	1587.614	1483.162	5146.057	1053.159	2562980.019	36.019
kin_afterCID_34	LT01A1_cell04	2259.293	2151.458	2145.299	4586.865	279.270	1912.094	1872.188	1582.193	1478.347	5138.597	1051.692	2562981.014	37.014
kin_afterCID_35	LT01A1_cell04	2257.715	2151.458	2144.239	4581.119	279.379	1910.983	1872.079	1572.970	1469.575	5111.798	1044.855	2562982.013	38.013
kin_afterCID_36	LT01A1_cell04	2267.277	2151.458	2152.658	4607.739	280.101	1916.961	1871.357	1582.395	1478.099	5143.388	1049.394	2562983.018	39.018
kin_afterCID_37	LT01A1_cell04	2249.554	2151.458	2135.887	4578.553	278.684	1902.980	1872.774	1582.077	1477.730	5151.556	1050.910	2562984.012	40.012
kin_afterCID_38	LT01A1_cell04	2254.309	2151.458	2140.511	4602.227	277.844	1906.128	1873.614	1548.878	1446.878	5054.675	1028.991	2562985.015	41.015
kin_afterCID_39	LT01A1_cell04	2258.686	2151.458	2144.357	4616.714	279.640	1906.402	1871.836	1570.111	1467.140	5086.142	1044.831	2562986.010	42.010
kin_afterCID_40	LT01A1_cell04	2286.272	2151.458	2170.645	4661.768	280.615	1929.962	1870.843	1560.098	1457.958	5038.903	1038.298	2562987.018	43.018
kin_afterCID_41	LT01A1_cell04	2283.227	2151.458	2167.472	4643.694	281.491	1927.900	1869.968	1559.572	1457.177	5024.695	1037.959	2562988.005	44.005
kin_afterCID_42	LT01A1_cell04	2286.550	2151.458	2170.591	4664.367	281.806	1928.150	1869.652	1551.266	1449.488	5001.390	1031.240	2562989.008	45.008
kin_afterCID_43	LT01A1_cell04	2250.268	2151.458	2136.781	4588.148	280.805	1899.327	1870.653	1577.636	1474.056	5089.875	1050.413	2562990.008	46.008
kin_afterCID_44	LT01A1_cell04	2259.923	2151.458	2145.341	4630.984	278.088	1907.956	1873.370	1549.304	1447.917	5025.333	1033.313	2562991.004	47.004
kin_afterCID_45	LT01A1_cell04	2269.929	2151.458	2155.510	4649.632	278.882	1915.521	1872.576	1565.557	1463.225	5060.152	1045.108	2562992.013	48.013
kin_afterCID_46	LT01A1_cell04	2282.151	2151.458	2167.055	4697.372	276.590	1925.845	1874.868	1561.112	1459.552	5065.500	1044.127	2562993.009	49.009
kin_afterCID_47	LT01A1_cell04	2231.876	2151.458	2119.240	4590.339	278.187	1881.636	1873.271	1556.331	1454.537	5056.197	1036.589	2562994.004	50.004
kin_afterCID_48	LT01A1_cell04	2268.111	2151.458	2153.530	4675.181	277.835	1911.172	1873.623	1575.300	1471.826	5140.059	1046.690	2562995.003	51.003
kin_afterCID_49	LT01A1_cell04	2237.493	2151.458	2125.121	4599.916	278.539	1886.155	1872.919	1573.466	1469.986	5132.920	1044.106	2562996.018	52.018
kin_afterCID_50	LT01A1_cell04	2259.023	2151.458	2145.774	4648.549	276.888	1906.072	1874.570	1553.723	1452.447	5069.196	1034.462	2562997.018	53.018
kin_afterCID_51	LT01A1_cell04	2268.004	2151.458	2153.966	4699.265	275.642	1910.742	1875.816	1562.239	1460.227	5129.902	1037.988	2562998.004	54.004
kin_afterCID_52	LT01A1_cell04	2264.302	2151.458	2150.098	4678.796	276.274	1908.570	1875.184	1551.866	1450.310	5083.257	1031.580	2562999.003	55.003
kin_afterCID_53	LT01A1_cell04	2249.141	2151.458	2136.117	4651.326	275.308	1896.642	1876.150	1568.025	1465.317	5149.020	1042.545	2563000.008	56.008
kin_afterCID_54	LT01A1_cell04	2257.643	2151.458	2143.964	4669.626	276.310	1902.228	1875.148	1544.742	1443.724	5073.032	1024.835	2563001.004	57.004
kin_afterCID_55	LT01A1_cell04	2241.766	2151.458	2128.897	4656.453	275.308	1887.431	1876.150	1561.371	1459.661	5119.893	1039.189	2563002.018	58.018
kin_afterCID_56	LT01A1_cell04	2260.517	2151.458	2147.057	4678.691	273.558	1908.256	1877.901	1546.059	1445.446	5056.477	1034.689	2563002.998	58.998
kin_afterCID_57	LT01A1_cell04	2240.518	2151.458	2127.993	4620.945	274.920	1891.775	1876.538	1566.045	1463.561	5134.109	1043.310	2563004.014	60.014
kin_afterCID_58	LT01A1_cell04	2242.956	2151.458	2130.455	4645.423	272.276	1894.861	1879.182	1547.299	1446.256	5079.036	1035.583	2563005.013	61.013
kin_afterCID_59	LT01A1_cell04	2231.749	2151.458	2119.393	4611.149	274.830	1883.288	1876.628	1568.237	1465.485	5132.166	1046.304	2563006.019	62.019
kin_afterCID_60	LT01A1_cell04	2239.735	2151.458	2127.102	4620.893	275.787	1889.625	1875.671	1558.447	1456.633	5086.324	1039.731	2563007.003	63.003
kin_afterCID_61	LT01A1_cell04	2230.800	2151.458	2118.634	4616.473	276.003	1879.710	1875.455	1561.396	1459.166	5099.159	1040.757	2563008.003	64.003
kin_afterCID_62	LT01A1_cell04	2248.470	2151.458	2135.786	4626.286	275.543	1899.206	1875.915	1562.116	1459.708	5096.368	1042.989	2563009.008	65.008
kin_afterCID_63	LT01A1_cell04	2222.019	2151.458	2110.494	4600.070	274.767	1873.848	1876.691	1539.415	1439.139	5038.936	1027.049	2563010.008	66.008
kin_afterCID_64	LT01A1_cell04	2203.433	2151.458	2093.034	4579.176	275.597	1854.394	1875.861	1543.477	1442.970	5070.786	1025.253	2563011.004	67.004
kin_afterCID_65	LT01A1_cell04	2234.302	2151.458	2121.704	4641.624	275.417	1880.889	1876.041	1559.981	1457.549	5145.866	1033.547	2563012.014	68.014
kin_afterCID_66	LT01A1_cell04	2236.734	2151.458	2124.059	4655.150	275.020	1882.280	1876.439	1534.431	1434.175	5058.083	1017.988	2563013.008	69.008
kin_afterCID_67	LT01A1_cell04	2234.724	2151.458	2122.243	4652.535	274.614	1880.958	1876.845	1539.304	1438.831	5073.730	1022.159	2563014.013	70.013
kin_afterCID_68	LT01A1_cell04	2220.216	2151.458	2108.571	4630.732	275.498	1866.215	1875.960	1534.152	1434.268	5053.737	1017.276	2563015.003	71.003
kin_afterCID_69	LT01A1_cell04	2189.922	2151.458	2080.140	4548.310	276.662	1841.897	1874.796	1538.377	1437.497	5057.896	1019.004	2563016.009	72.009
kin_afterCID_70	LT01A1_cell04	2199.085	2151.458	2088.854	4553.610	278.557	1848.896	1872.901	1554.918	1452.759	5094.032	1028.544	2563017.018	73.018
kin_afterCID_71	LT01A1_cell04	2216.960	2151.458	2105.501	4611.540	277.583	1862.243	1873.875	1526.430	1426.646	4999.407	1011.967	2563018.015	74.015
kin_afterCID_72	LT01A1_cell04	2215.819	2151.458	2104.891	4598.659	278.476	1861.537	1872.982	1555.608	1453.924	5081.707	1031.346	2563019.013	75.013
kin_afterCID_73	LT01A1_cell04	2230.683	2151.458	2118.829	4627.782	277.926	1875.090	1873.532	1545.190	1444.492	5043.550	1026.232	2563020.003	76.003
kin_afterCID_74	LT01A1_cell04	2240.890	2151.458	2128.050	4663.363	277.610	1882.002	1873.848	1527.748	1427.753	5000.021	1013.332	2563021.008	77.008
kin_afterCID_75	LT01A1_cell04	2204.584	2151.458	2094.034	4568.877	278.900	1852.444	1872.558	1549.855	1448.596	5052.981	1028.096	2563022.013	78.013
kin_afterCID_76	LT01A1_cell04	2214.963	2151.458	2103.792	4602.845	278.314	1860.169	1873.144	1525.735	1426.516	4964.533	1014.795	2563023.003	79.003
kin_afterCID_77	LT01A1_cell04	2188.587	2151.458	2078.945	4552.224	276.771	1839.630	1874.688	1536.724	1436.993	5014.015	1023.352	2563024.003	80.003
kin_afterCID_78	LT01A1_cell04	2191.912	2151.458	2082.516	4551.073	275.597	1845.310	1875.861	1536.084	1436.659	5008.497	1025.925	2563025.019	81.019
kin_afterCID_79	LT01A1_cell04	2227.559	2151.458	2115.770	4637.602	277.050	1871.339	1874.408	1546.801	1445.726	5061.868	1027.250	2563026.012	82.012
kin_afterCID_80	LT01A1_cell04	2220.273	2151.458	2108.578	4636.375	276.157	1864.478	1875.301	1539.470	1439.025	5047.240	1022.916	2563027.003	83.003
kin_afterCID_81	LT01A1_cell04	2194.432	2151.458	2084.524	4571.186	275.994	1844.668	1875.464	1553.220	1451.594	5098.791	1031.452	2563027.999	83.999
kin_afterCID_82	LT01A1_cell04	2215.165	2151.458	2104.239	4622.433	276.951	1859.501	1874.507	1537.005	1436.807	5034.888	1020.206	2563029.008	85.008
kin_afterCID_83	LT01A1_cell04	2210.957	2151.458	2100.104	4627.083	276.121	1855.211	1875.337	1532.145	1432.985	5021.188	1018.425	2563030.013	86.013
kin_afterCID_84	LT01A1_cell04	2192.037	2151.458	2082.350	4580.957	277.646	1838.066	1873.812	1536.571	1436.389	5037.131	1017.887	2563031.003	87.003
kin_afterCID_85	LT01A1_cell04	2232.816	2151.458	2120.669	4672.077	276.834	1872.592	1874.643	1533.427	1433.898	5022.864	1018.126	2563032.008	88.008
kin_afterCID_86	LT01A1_cell04	2202.665	2151.458	2092.756	4600.401	277.267	1847.939	1874.227	1545.124	1444.412	5073.143	1023.187	2563033.008	89.008
kin_afterCID_87	LT01A1_cell04	2216.622	2151.458	2105.378	4644.443	276.491	1858.595	1875.004	1541.937	1441.507	5064.643	1022.461	2563034.004	90.004
kin_afterCID_88	LT01A1_cell04	2196.592	2151.458	2086.933	4592.719	275.164	1845.186	1876.312	1541.284	1440.322	5086.114	1021.425	2563035.003	91.003
kin_afterCID_89	LT01A1_cell04	2217.555	2151.458	2106.531	4642.834	275.399	1861.531	1876.078	1526.566	1427.306	5017.991	1014.039	2563036.018	92.018
kin_afterCID_90	LT01A1_cell04	2209.833	2151.458	2098.876	4633.428	274.668	1855.139	1876.809	1533.932	1433.727	5056.505	1018.406	2563037.021	93.021
kin_afterCID_91	LT01A1_cell04	2299.193	2151.458	2187.213	4756.051	275.624	1938.193	1875.852	1566.791	1463.752	5188.965	1034.569	2563038.004	94.004
kin_afterCID_92	LT01A1_cell04	2311.213	2151.458	2199.000	4820.663	272.574	1947.158	1878.902	1538.069	1437.796	5115.450	1019.090	2563039.003	95.003
kin_afterCID_93	LT01A1_cell04	2276.067	2151.458	2165.703	4738.277	273.449	1917.548	1878.027	1558.425	1456.534	5173.903	1031.989	2563040.018	96.018
kin_afterCID_94	LT01A1_cell04	2277.578	2151.458	2166.590	4746.033	272.177	1920.062	1879.299	1528.832	1429.391	5074.199	1015.356	2563041.018	97.018
kin_afterCID_95	LT01A1_cell04	2269.755	2151.458	2159.188	4738.941	272.908	1911.037	1878.568	1529.353	1429.798	5083.336	1013.046	2563042.014	98.014
kin_afterCID_96	LT01A1_cell04	2285.458	2151.458	2173.778	4770.431	274.090	1922.653	1877.386	1533.475	1433.465	5096.668	1013.260	2563043.013	99.013
kin_afterCID_97	LT01A1_cell04	2269.330	2151.458	2158.363	4721.311	274.505	1910.723	1876.971	1536.942	1436.715	5084.433	1018.121	2563044.019	100.019
kin_afterCID_98	LT01A1_cell04	2278.974	2151.458	2167.851	4734.239	274.000	1920.645	1877.476	1544.863	1444.231	5109.880	1024.578	2563045.011	101.011
kin_afterCID_99	LT01A1_cell04	2268.993	2151.458	2158.625	4704.992	274.695	1912.442	1876.781	1519.365	1420.442	5006.052	1009.033	2563046.014	102.014
kin_afterCID_100	LT01A1_cell04	2275.178	2151.458	2164.048	4705.595	275.056	1918.906	1876.420	1530.719	1431.206	5021.337	1019.041	2563047.013	103.013
kin_afterCID_101	LT01A1_cell04	2272.625	2151.458	2161.657	4694.138	276.121	1916.083	1875.356	1522.821	1423.808	4993.954	1011.739	2563048.019	104.019
kin_afterCID_102	LT01A1_cell04	2252.519	2151.458	2142.762	4640.884	277.664	1898.588	1873.830	1526.356	1427.269	4973.233	1015.586	2563049.002	105.002
kin_afterCID_103	LT01A1_cell04	2235.210	2151.458	2126.871	4602.714	277.971	1883.938	1873.505	1530.496	1431.071	4995.678	1016.365	2563050.004	106.004
kin_afterCID_104	LT01A1_cell04	2266.571	2151.458	2155.909	4665.622	277.601	1911.155	1873.893	1542.761	1442.316	5023.828	1027.063	2563051.016	107.016
kin_afterCID_105	LT01A1_cell04	2271.906	2151.458	2160.672	4668.910	280.326	1912.780	1871.186	1528.215	1428.766	4954.297	1014.940	2563052.009	108.009
kin_afterCID_106	LT01A1_cell04	2260.063	2151.458	2149.585	4622.277	281.175	1904.922	1870.338	1533.704	1434.028	4946.654	1020.621	2563053.002	109.002
kin_afterCID_107	LT01A1_cell04	2245.384	2151.458	2135.648	4603.705	279.406	1893.386	1872.106	1522.087	1423.426	4907.212	1016.867	2563054.003	110.003
kin_afterCID_108	LT01A1_cell04	2222.082	2151.458	2113.755	4557.822	278.666	1874.525	1872.847	1538.685	1438.622	4976.949	1027.093	2563055.016	111.016
kin_afterCID_109	LT01A1_cell04	2229.074	2151.458	2119.918	4574.232	278.585	1880.215	1872.946	1531.354	1431.527	4952.740	1022.448	2563056.019	112.019
kin_afterCID_110	LT01A1_cell04	2238.014	2151.458	2128.377	4607.031	278.034	1886.437	1873.496	1535.172	1434.889	4979.441	1024.022	2563057.004	113.004
kin_afterCID_111	LT01A1_cell04	2234.021	2151.458	2124.657	4588.058	277.953	1884.757	1873.596	1524.286	1424.951	4935.715	1018.182	2563058.002	114.002
kin_afterCID_112	LT01A1_cell04	2227.079	2151.458	2118.337	4581.718	278.323	1877.196	1873.208	1510.040	1411.997	4872.964	1010.370	2563059.003	115.003
kin_afterCID_113	LT01A1_cell04	2229.654	2151.458	2120.701	4589.762	277.104	1880.709	1874.444	1515.450	1417.496	4880.374	1017.991	2563060.008	116.008
kin_afterCID_114	LT01A1_cell04	2220.818	2151.458	2111.759	4567.025	279.505	1870.486	1872.043	1521.096	1422.140	4909.254	1015.212	2563061.008	117.008
kin_afterCID_115	LT01A1_cell04	2237.062	2151.458	2127.389	4591.718	278.657	1886.691	1872.892	1535.514	1435.538	4946.654	1027.970	2563062.003	118.003
kin_afterCID_116	LT01A1_cell04	2239.885	2151.458	2129.879	4607.147	278.946	1887.224	1872.585	1512.275	1414.123	4855.824	1014.196	2563063.002	119.002
kin_afterCID_117	LT01A1_cell04	2223.454	2151.458	2114.397	4554.737	281.554	1872.406	1869.995	1536.591	1436.617	4918.942	1027.314	2563064.018	120.018
kin_afterCID_118	LT01A1_cell04	2249.780	2151.458	2139.161	4615.382	280.010	1895.812	1871.538	1522.870	1423.876	4890.007	1019.087	2563065.018	121.018
kin_afterCID_119	LT01A1_cell04	2227.548	2151.458	2118.319	4571.726	281.500	1874.654	1870.049	1532.953	1432.929	4927.787	1021.912	2563066.003	122.003
kin_afterCID_120	LT01A1_cell04	2238.178	2151.458	2128.385	4589.946	281.265	1884.454	1870.356	1510.905	1412.811	4838.417	1010.480	2563067.003	123.003
kin_afterCID_121	LT01A1_cell04	2208.131	2151.458	2100.226	4511.883	281.680	1861.032	1869.940	1512.375	1414.374	4817.440	1014.490	2563068.018	124.018
kin_afterCID_122	LT01A1_cell04	2253.780	2151.458	2143.050	4610.772	281.770	1898.538	1869.868	1513.295	1415.473	4822.374	1014.614	2563069.020	125.020
kin_afterCID_123	LT01A1_cell04	2228.041	2151.458	2118.775	4567.420	280.164	1877.780	1871.439	1514.744	1416.864	4849.030	1015.564	2563070.013	126.013
kin_afterCID_124	LT01A1_cell04	2211.801	2151.458	2103.448	4499.688	285.913	1861.125	1865.744	1522.989	1424.002	4828.601	1016.383	2563071.003	127.003
kin_afterCID_125	LT01A1_cell04	2220.986	2151.458	2112.034	4543.352	283.729	1868.164	1867.910	1513.325	1415.020	4823.910	1010.437	2563072.009	128.009
kin_afterCID_126	LT01A1_cell04	2240.987	2151.458	2131.150	4576.246	282.537	1887.909	1869.119	1520.402	1421.885	4851.994	1016.762	2563073.008	129.008
kin_afterCID_127	LT01A1_cell04	2232.795	2151.458	2123.310	4553.810	283.711	1880.200	1867.928	1521.515	1422.703	4842.630	1017.050	2563074.013	130.013
kin_afterCID_128	LT01A1_cell04	2218.102	2151.458	2109.710	4531.047	282.574	1868.364	1869.047	1528.025	1428.609	4887.057	1020.159	2563075.013	131.013
kin_afterCID_129	LT01A1_cell04	2206.419	2151.458	2097.908	4506.526	283.503	1857.296	1868.117	1512.572	1414.112	4830.126	1009.085	2563076.008	132.008
kin_afterCID_130	LT01A1_cell04	2190.732	2151.458	2083.173	4464.095	282.465	1847.138	1869.173	1506.590	1408.953	4817.418	1006.243	2563077.007	133.007
kin_afterCID_131	LT01A1_cell04	2206.371	2151.458	2098.709	4490.552	283.684	1859.408	1867.973	1525.788	1426.691	4869.694	1017.928	2563078.003	134.003
kin_afterCID_132	LT01A1_cell04	2206.490	2151.458	2098.431	4475.503	284.306	1860.976	1867.314	1523.730	1424.731	4838.620	1019.009	2563079.003	135.003
kin_afterCID_133	LT01A1_cell04	2216.078	2151.458	2107.468	4480.628	284.622	1870.785	1867.016	1519.758	1421.143	4814.480	1017.470	2563080.017	136.017
kin_afterCID_134	LT01A1_cell04	2198.630	2151.458	2090.484	4478.551	281.139	1855.888	1870.518	1500.732	1403.708	4793.026	1005.877	2563081.018	137.018
kin_afterCID_135	LT01A1_cell04	2210.115	2151.458	2101.477	4488.203	281.879	1866.617	1869.796	1501.258	1404.099	4775.724	1007.593	2563082.003	138.003
kin_afterCID_136	LT01A1_cell04	2213.679	2151.458	2105.239	4480.659	282.601	1870.836	1869.074	1504.114	1406.772	4774.552	1009.595	2563083.002	139.002
kin_afterCID_137	LT01A1_cell04	2223.388	2151.458	2114.528	4493.817	284.514	1877.347	1867.197	1519.592	1420.985	4811.337	1017.972	2563084.000	140.000
kin_afterCID_138	LT01A1_cell04	2181.032	2151.458	2074.115	4410.937	283.512	1842.521	1868.235	1496.183	1399.374	4736.690	1004.372	2563085.000	141.000
kin_afterCID_139	LT01A1_cell04	2177.252	2151.458	2071.068	4384.346	282.492	1843.610	1869.255	1500.786	1403.465	4752.848	1009.279	2563086.008	142.008
kin_afterCID_140	LT01A1_cell04	2195.096	2151.458	2087.330	4418.925	285.435	1854.880	1866.312	1520.900	1421.983	4801.163	1019.173	2563087.003	143.003
kin_afterCID_141	LT01A1_cell04	2197.882	2151.458	2090.094	4422.879	284.911	1858.214	1866.800	1501.577	1404.269	4745.552	1006.460	2563088.003	144.003
kin_afterCID_142	LT01A1_cell04	2176.810	2151.458	2070.160	4403.889	282.898	1839.616	1868.848	1509.798	1412.048	4803.765	1011.141	2563089.010	145.010
kin_afterCID_143	LT01A1_cell04	2189.525	2151.458	2082.687	4440.338	281.211	1851.026	1870.590	1504.941	1407.681	4811.031	1007.879	2563090.008	146.008
kin_afterCID_144	LT01A1_cell04	2175.565	2151.458	2069.224	4395.778	284.063	1837.779	1867.702	1513.330	1415.375	4809.760	1011.924	2563091.014	147.014
kin_afterCID_145	LT01A1_cell04	2193.964	2151.458	2086.785	4448.029	283.657	1851.589	1868.090	1505.394	1407.999	4796.334	1005.658	2563092.013	148.013
kin_afterCID_146	LT01A1_cell04	2205.458	2151.458	2097.587	4456.127	285.128	1861.512	1866.710	1512.566	1414.471	4807.071	1009.271	2563093.019	149.019
kin_afterCID_147	LT01A1_cell04	2191.932	2151.458	2084.957	4434.412	283.187	1851.975	1868.650	1494.390	1398.004	4763.655	998.880	2563094.008	150.008
kin_afterCID_148	LT01A1_cell04	2188.120	2151.458	2081.268	4428.859	283.241	1848.310	1868.614	1504.902	1408.092	4790.650	1006.783	2563095.005	151.005
kin_afterCID_149	LT01A1_cell04	2167.061	2151.458	2061.697	4376.927	282.871	1832.484	1868.966	1511.676	1414.588	4815.167	1011.625	2563096.009	152.009
kin_afterCID_150	LT01A1_cell04	2178.095	2151.458	2072.176	4408.916	280.850	1843.090	1871.042	1497.467	1401.151	4781.842	1004.373	2563097.008	153.008
kin_afterCID_151	LT01A1_cell04	2165.957	2151.458	2060.290	4376.778	280.985	1833.752	1870.852	1511.721	1413.775	4842.031	1011.479	2563098.003	154.003
kin_afterCID_152	LT01A1_cell04	2178.202	2151.458	2071.702	4403.966	281.563	1842.960	1870.347	1523.757	1424.894	4872.518	1019.533	2563099.013	155.013
kin_afterCID_153	LT01A1_cell04	2165.697	2151.458	2059.844	4402.814	278.603	1832.800	1873.307	1512.018	1414.534	4848.407	1015.723	2563100.007	156.007
kin_afterCID_154	LT01A1_cell04	2199.720	2151.458	2092.499	4461.513	279.469	1861.982	1872.404	1502.282	1405.501	4800.746	1009.876	2563101.008	157.008
kin_afterCID_155	LT01A1_cell04	2210.526	2151.458	2102.550	4476.041	281.427	1869.491	1870.446	1509.579	1411.563	4819.146	1011.538	2563102.005	158.005
kin_afterCID_156	LT01A1_cell04	2169.191	2151.458	2063.111	4415.402	280.507	1832.332	1871.366	1495.353	1398.771	4786.595	1001.927	2563103.002	159.002
kin_afterCID_157	LT01A1_cell04	2170.189	2151.458	2063.910	4414.816	280.119	1834.107	1871.755	1508.669	1411.324	4833.822	1010.944	2563104.018	160.018
kin_afterCID_158	LT01A1_cell04	2210.792	2151.458	2102.245	4505.434	280.065	1867.276	1871.845	1497.581	1401.089	4776.822	1006.847	2563105.018	161.018
kin_afterCID_159	LT01A1_cell04	2176.007	2151.458	2070.121	4416.300	280.390	1840.214	1871.520	1495.117	1399.024	4769.426	1004.461	2563106.013	162.013
kin_afterCID_160	LT01A1_cell04	2151.834	2151.458	2046.521	4383.592	279.180	1818.981	1872.675	1503.027	1406.024	4814.617	1009.248	2563107.012	163.012
kin_afterCID_161	LT01A1_cell04	2193.103	2151.458	2085.807	4451.978	280.462	1854.404	1871.484	1506.590	1409.338	4809.481	1011.507	2563108.008	164.008
kin_afterCID_162	LT01A1_cell04	2161.716	2151.458	2056.251	4385.167	282.240	1825.877	1869.724	1498.325	1402.349	4756.819	1006.343	2563109.012	165.012
kin_afterCID_163	LT01A1_cell04	2175.223	2151.458	2069.381	4407.819	282.176	1838.091	1869.895	1495.708	1399.252	4764.464	1002.294	2563110.002	166.002
kin_afterCID_164	LT01A1_cell04	2166.123	2151.458	2060.169	4424.271	278.991	1829.544	1873.045	1500.209	1403.578	4818.938	1005.759	2563111.018	167.018
kin_afterCID_165	LT01A1_cell04	2183.357	2151.458	2076.351	4451.484	279.902	1844.021	1872.188	1503.447	1406.372	4829.776	1005.997	2563112.004	168.004
kin_afterCID_166	LT01A1_cell04	2185.524	2151.458	2078.395	4447.238	279.902	1847.152	1872.206	1506.275	1408.861	4827.301	1009.636	2563113.002	169.002
kin_afterCID_167	LT01A1_cell04	2170.699	2151.458	2064.542	4410.507	280.805	1834.355	1871.357	1511.162	1413.778	4822.445	1014.127	2563114.008	170.008
kin_afterCID_168	LT01A1_cell04	2202.238	2151.458	2094.698	4480.924	281.057	1859.675	1871.123	1500.888	1404.015	4802.882	1004.739	2563115.018	171.018
kin_afterCID_169	LT01A1_cell04	2158.249	2151.458	2052.818	4381.191	282.583	1821.939	1869.652	1510.152	1412.552	4815.087	1010.452	2563116.012	172.012
kin_afterCID_170	LT01A1_cell04	2193.016	2151.458	2085.691	4472.640	279.541	1852.417	1872.657	1494.789	1398.602	4790.126	1002.714	2563117.015	173.015
kin_afterCID_171	LT01A1_cell04	2159.894	2151.458	2054.218	4405.199	279.812	1824.101	1872.296	1488.176	1392.639	4766.625	998.079	2563118.003	174.003
kin_afterCID_172	LT01A1_cell04	2170.001	2151.458	2064.092	4414.819	281.319	1832.163	1870.771	1492.729	1396.713	4769.974	999.786	2563119.017	175.017
kin_afterCID_173	LT01A1_cell04	2174.034	2151.458	2067.885	4424.814	280.020	1837.109	1872.088	1486.947	1391.291	4764.785	996.537	2563120.014	176.014
kin_afterCID_174	LT01A1_cell04	2159.653	2151.458	2054.269	4379.682	282.483	1823.961	1869.607	1503.674	1406.804	4796.614	1006.006	2563121.012	177.012
kin_afterCID_175	LT01A1_cell04	2179.144	2151.458	2072.251	4445.568	281.139	1838.327	1870.969	1488.712	1393.066	4758.332	997.278	2563122.003	178.003
kin_afterCID_176	LT01A1_cell04	2161.973	2151.458	2056.375	4375.728	283.882	1825.341	1868.208	1512.061	1414.584	4802.306	1011.964	2563123.007	179.007
kin_afterCID_177	LT01A1_cell04	2146.345	2151.458	2041.402	4343.987	284.225	1811.687	1867.883	1497.266	1400.986	4743.936	1003.122	2563124.002	180.002
kin_afterCID_178	LT01A1_cell04	2152.263	2151.458	2047.009	4361.929	283.413	1816.891	1868.713	1483.222	1387.779	4709.886	993.726	2563125.002	181.002
kin_afterCID_179	LT01A1_cell04	2164.646	2151.458	2058.026	4385.726	285.254	1825.010	1866.818	1494.312	1397.593	4742.791	997.817	2563126.009	182.009
kin_afterCID_180	LT01A1_cell04	2157.134	2151.458	2051.458	4357.968	285.669	1820.009	1866.439	1494.978	1398.156	4734.304	999.046	2563127.008	183.008
kin_afterCID_181	LT01A1_cell04	2145.757	2151.458	2040.968	4357.021	283.052	1810.645	1869.074	1504.854	1407.612	4788.419	1007.450	2563128.014	184.014
kin_afterCID_182	LT01A1_cell04	2170.093	2151.458	2063.795	4410.149	283.792	1829.595	1868.280	1498.923	1401.627	4783.664	999.850	2563129.012	185.012
kin_afterCID_183	LT01A1_cell04	2179.840	2151.458	2073.023	4423.227	284.505	1837.843	1867.567	1505.154	1407.733	4789.765	1004.660	2563130.007	186.007
kin_afterCID_184	LT01A1_cell04	2162.609	2151.458	2056.807	4373.970	283.982	1826.222	1868.145	1482.554	1387.351	4703.686	992.775	2563131.007	187.007
kin_afterCID_185	LT01A1_cell04	2164.144	2151.458	2057.933	4366.177	286.211	1826.108	1865.951	1499.542	1402.502	4746.998	1001.273	2563132.013	188.013
kin_afterCID_186	LT01A1_cell04	2167.293	2151.458	2060.908	4388.712	284.324	1828.883	1867.747	1507.336	1410.246	4782.792	1008.602	2563133.012	189.012
kin_afterCID_187	LT01A1_cell04	2157.592	2151.458	2051.802	4346.576	285.705	1822.267	1866.439	1494.153	1397.574	4721.321	1000.006	2563134.018	190.018
kin_afterCID_188	LT01A1_cell04	2153.739	2151.458	2048.428	4372.256	282.375	1818.461	1869.733	1477.518	1382.591	4697.628	991.077	2563135.017	191.017
kin_afterCID_189	LT01A1_cell04	2157.669	2151.458	2051.992	4379.045	281.951	1822.525	1870.157	1483.053	1387.718	4725.735	994.045	2563136.003	192.003
kin_afterCID_190	LT01A1_cell04	2123.449	2151.458	2019.685	4309.731	283.142	1791.968	1869.038	1500.109	1403.106	4787.569	1001.944	2563137.013	193.013
kin_afterCID_191	LT01A1_cell04	2150.532	2151.458	2045.058	4387.243	281.418	1813.798	1870.744	1499.914	1402.772	4818.820	1000.501	2563138.018	194.018
kin_afterCID_192	LT01A1_cell04	2142.617	2151.458	2037.547	4383.564	278.503	1809.264	1873.677	1480.015	1385.024	4754.173	993.191	2563139.018	195.018
kin_afterCID_193	LT01A1_cell04	2170.651	2151.458	2064.255	4445.402	279.505	1830.849	1872.693	1493.610	1397.410	4809.700	998.505	2563140.014	196.014
kin_afterCID_194	LT01A1_cell04	2127.553	2151.458	2023.336	4365.476	279.234	1793.623	1872.982	1500.064	1403.256	4843.505	1001.445	2563141.013	197.013
kin_afterCID_195	LT01A1_cell04	2166.978	2151.458	2060.768	4451.941	277.086	1829.048	1875.040	1482.150	1386.808	4801.141	991.551	2563142.008	198.008
kin_afterCID_196	LT01A1_cell04	2137.773	2151.458	2033.063	4386.961	278.612	1803.012	1873.587	1497.831	1400.964	4855.302	998.386	2563143.007	199.007
kin_afterCID_197	LT01A1_cell04	2128.283	2151.458	2024.331	4375.292	275.940	1797.551	1876.186	1477.819	1382.597	4802.739	988.675	2563144.012	200.012
kin_afterCID_198	LT01A1_cell04	2152.086	2151.458	2047.098	4417.176	276.346	1818.080	1875.852	1481.411	1386.192	4799.017	992.505	2563145.002	201.002
kin_afterCID_199	LT01A1_cell04	2146.453	2151.458	2041.240	4391.756	278.386	1812.609	1873.812	1473.869	1378.876	4755.493	986.172	2563146.017	202.017
kin_afterCID_200	LT01A1_cell04	2158.619	2151.458	2053.084	4412.661	277.240	1825.055	1874.904	1475.926	1381.048	4754.240	991.031	2563147.003	203.003
kin_afterCID_201	LT01A1_cell04	2139.422	2151.458	2034.918	4363.093	277.953	1809.321	1874.282	1497.878	1401.491	4814.505	1005.856	2563148.012	204.012
kin_afterCID_202	LT01A1_cell04	2150.506	2151.458	2045.368	4385.142	279.072	1817.306	1873.126	1488.489	1392.634	4766.722	999.907	2563149.007	205.007
kin_afterCID_203	LT01A1_cell04	2148.067	2151.458	2043.279	4373.661	279.352	1815.826	1872.828	1473.123	1378.247	4720.663	988.565	2563150.007	206.007
kin_afterCID_204	LT01A1_cell04	2151.424	2151.458	2046.036	4384.918	278.323	1819.418	1873.821	1481.906	1386.542	4750.866	996.212	2563151.003	207.003
kin_afterCID_205	LT01A1_cell04	2140.054	2151.458	2035.481	4366.542	277.565	1810.099	1874.597	1472.728	1378.146	4728.940	990.454	2563152.002	208.002
kin_afterCID_206	LT01A1_cell04	2129.112	2151.458	2024.955	4353.284	277.222	1800.004	1874.922	1491.436	1395.340	4806.857	1001.103	2563153.007	209.007
kin_afterCID_207	LT01A1_cell04	2138.546	2151.458	2033.838	4369.962	276.707	1809.037	1875.491	1480.282	1385.364	4757.044	996.678	2563154.007	210.007
kin_afterCID_208	LT01A1_cell04	2123.821	2151.458	2020.191	4351.135	275.958	1795.990	1876.186	1480.615	1384.762	4795.410	992.914	2563155.003	211.003
kin_afterCID_209	LT01A1_cell04	2116.470	2151.458	2013.163	4344.676	273.224	1792.221	1878.920	1476.145	1381.801	4781.803	995.329	2563156.002	212.002
kin_afterCID_210	LT01A1_cell04	2113.148	2151.458	2010.136	4331.037	273.973	1789.382	1878.207	1484.410	1388.871	4816.109	998.277	2563157.008	213.008
kin_afterCID_211	LT01A1_cell04	2134.363	2151.458	2029.565	4396.903	273.070	1805.332	1879.038	1478.008	1383.124	4804.105	994.526	2563158.007	214.007
kin_afterCID_212	LT01A1_cell04	2124.352	2151.458	2020.761	4369.746	272.745	1798.254	1879.345	1490.060	1394.385	4846.345	1002.848	2563159.013	215.013
kin_afterCID_213	LT01A1_cell04	2150.542	2151.458	2045.095	4436.451	273.052	1818.143	1879.074	1482.403	1387.005	4828.289	996.079	2563160.012	216.012
kin_afterCID_214	LT01A1_cell04	2156.793	2151.458	2051.248	4441.166	271.319	1826.990	1880.825	1483.808	1388.293	4847.745	998.419	2563161.018	217.018
kin_afterCID_215	LT01A1_cell04	2142.556	2151.458	2037.568	4415.651	272.204	1813.141	1879.976	1490.350	1394.625	4855.252	1003.002	2563162.007	218.007
kin_afterCID_216	LT01A1_cell04	2135.863	2151.458	2031.894	4407.974	272.357	1806.430	1879.751	1492.200	1395.884	4880.598	1001.114	2563163.003	219.003
kin_afterCID_217	LT01A1_cell04	2112.360	2151.458	2009.478	4339.124	273.052	1788.524	1879.146	1492.007	1395.876	4859.296	1002.566	2563164.002	220.002
kin_afterCID_218	LT01A1_cell04	2123.993	2151.458	2020.646	4354.537	274.604	1797.485	1877.558	1487.241	1391.577	4829.974	998.192	2563165.008	221.008
kin_afterCID_219	LT01A1_cell04	2114.284	2151.458	2010.932	4366.710	272.664	1787.235	1879.462	1488.925	1392.685	4871.319	998.082	2563166.007	222.007
kin_afterCID_220	LT01A1_cell04	2136.130	2151.458	2031.652	4388.206	273.097	1808.563	1879.029	1478.100	1383.218	4784.887	997.353	2563167.003	223.003
kin_afterCID_221	LT01A1_cell04	2114.679	2151.458	2011.637	4333.141	274.144	1790.566	1878.036	1487.647	1392.159	4806.602	1003.006	2563168.002	224.002
kin_afterCID_222	LT01A1_cell04	2124.973	2151.458	2021.233	4369.067	272.944	1798.801	1879.182	1477.125	1382.410	4783.633	996.730	2563169.018	225.018
kin_afterCID_223	LT01A1_cell04	2108.601	2151.458	2006.109	4328.979	272.682	1786.201	1879.462	1464.741	1370.697	4752.207	987.622	2563170.007	226.007
kin_afterCID_224	LT01A1_cell04	2139.446	2151.458	2034.773	4405.660	272.872	1810.120	1879.272	1471.525	1377.182	4781.759	990.729	2563171.002	227.002
kin_afterCID_225	LT01A1_cell04	2123.334	2151.458	2019.243	4366.594	271.112	1799.755	1881.014	1466.485	1372.636	4760.227	991.633	2563172.008	228.008
kin_afterCID_226	LT01A1_cell04	2147.559	2151.458	2042.294	4415.818	272.547	1818.387	1879.561	1488.063	1392.382	4835.695	1002.487	2563173.017	229.017
kin_afterCID_227	LT01A1_cell04	2116.311	2151.458	2013.213	4341.014	272.375	1793.690	1879.733	1482.263	1386.943	4822.726	998.088	2563174.002	230.002
kin_afterCID_228	LT01A1_cell04	2122.141	2151.458	2018.794	4362.385	270.877	1799.349	1881.231	1466.503	1372.736	4766.806	991.153	2563175.012	231.012
kin_afterCID_229	LT01A1_cell04	2148.023	2151.458	2042.911	4429.552	271.635	1818.199	1880.491	1473.980	1379.812	4787.010	995.276	2563176.017	232.017
kin_afterCID_230	LT01A1_cell04	2104.022	2151.458	2001.580	4317.321	271.076	1784.780	1881.104	1478.366	1383.525	4808.850	998.271	2563177.017	233.017
kin_afterCID_231	LT01A1_cell04	2153.642	2151.458	2048.243	4435.393	271.653	1823.748	1880.455	1472.641	1377.761	4800.023	991.818	2563178.013	234.013
kin_afterCID_232	LT01A1_cell04	2122.140	2151.458	2018.560	4385.594	270.218	1796.867	1881.944	1465.013	1370.935	4791.426	987.232	2563179.012	235.012
kin_afterCID_233	LT01A1_cell04	2153.543	2151.458	2048.072	4426.737	271.536	1825.054	1880.572	1469.993	1375.518	4766.438	993.887	2563180.017	236.017
kin_afterCID_234	LT01A1_cell04	2150.236	2151.458	2045.180	4414.123	272.709	1821.481	1879.399	1475.104	1380.459	4768.590	997.082	2563181.017	237.017
kin_afterCID_235	LT01A1_cell04	2123.768	2151.458	2020.258	4343.129	274.361	1799.237	1877.747	1487.313	1391.722	4801.764	1002.891	2563182.003	238.003
kin_afterCID_236	LT01A1_cell04	2149.173	2151.458	2044.054	4411.812	272.962	1820.265	1879.074	1461.743	1368.300	4724.427	987.683	2563183.002	239.002
kin_afterCID_237	LT01A1_cell04	2131.088	2151.458	2026.875	4373.662	274.090	1803.547	1877.982	1479.828	1384.489	4800.748	995.007	2563184.007	240.007
kin_afterCID_238	LT01A1_cell04	2113.161	2151.458	2010.394	4347.407	272.177	1789.420	1880.003	1480.645	1385.675	4819.989	997.032	2563185.007	241.007
kin_afterCID_239	LT01A1_cell04	2125.437	2151.458	2021.649	4381.446	269.569	1802.120	1882.521	1477.288	1382.390	4827.093	997.496	2563186.013	242.013
kin_afterCID_240	LT01A1_cell04	2151.059	2151.458	2045.751	4453.270	267.736	1823.665	1884.372	1462.191	1368.581	4791.435	989.036	2563187.002	243.002
kin_afterCID_241	LT01A1_cell04	2127.109	2151.458	2023.221	4394.627	269.162	1802.728	1882.909	1477.094	1381.932	4834.952	996.947	2563188.007	244.007
kin_afterCID_242	LT01A1_cell04	2143.674	2151.458	2039.067	4432.958	268.007	1817.785	1884.029	1474.331	1379.818	4822.862	997.875	2563189.007	245.007
kin_afterCID_243	LT01A1_cell04	2129.956	2151.458	2025.904	4401.249	269.316	1804.814	1882.738	1457.189	1363.952	4751.169	985.885	2563190.003	246.003
kin_afterCID_244	LT01A1_cell04	2142.493	2151.458	2037.768	4446.781	267.926	1814.552	1884.200	1478.545	1383.459	4858.809	997.744	2563191.012	247.012
kin_afterCID_245	LT01A1_cell04	2119.802	2151.458	2016.398	4387.883	267.727	1797.305	1884.362	1476.852	1381.468	4860.125	996.036	2563192.008	248.008
kin_afterCID_246	LT01A1_cell04	2110.595	2151.458	2007.735	4360.882	269.307	1788.458	1882.855	1473.218	1378.585	4817.771	994.693	2563193.013	249.013
kin_afterCID_247	LT01A1_cell04	2137.199	2151.458	2032.493	4414.623	269.379	1811.078	1882.819	1464.218	1370.223	4785.867	988.819	2563194.002	250.002
kin_afterCID_248	LT01A1_cell04	2120.783	2151.458	2017.524	4388.451	269.532	1795.826	1882.612	1455.483	1362.491	4749.715	983.701	2563195.008	251.008
kin_afterCID_249	LT01A1_cell04	2110.584	2151.458	2008.046	4343.855	270.958	1788.630	1881.240	1476.902	1381.914	4809.452	996.749	2563196.007	252.007
kin_afterCID_250	LT01A1_cell04	2120.848	2151.458	2017.285	4374.891	269.370	1798.118	1882.738	1456.047	1363.048	4737.746	986.391	2563197.002	253.002
kin_afterCID_251	LT01A1_cell04	2110.069	2151.458	2007.542	4328.485	272.402	1788.351	1879.669	1456.501	1363.029	4725.871	982.582	2563198.002	254.002
kin_afterCID_252	LT01A1_cell04	2130.825	2151.458	2026.899	4376.599	272.538	1804.912	1879.588	1453.557	1360.475	4701.094	982.538	2563199.007	255.007
kin_afterCID_253	LT01A1_cell04	2138.823	2151.458	2034.641	4376.475	275.065	1810.640	1877.115	1468.068	1373.662	4731.621	989.682	2563200.007	256.007
kin_afterCID_254	LT01A1_cell04	2120.924	2151.458	2017.917	4330.146	273.837	1798.595	1878.307	1447.817	1354.957	4664.725	978.686	2563201.007	257.007
kin_afterCID_255	LT01A1_cell04	2116.777	2151.458	2013.562	4323.073	275.498	1792.630	1876.628	1478.315	1383.728	4743.946	998.771	2563202.002	258.002
kin_afterCID_256	LT01A1_cell04	2095.905	2151.458	1993.965	4268.187	275.651	1776.565	1876.420	1478.573	1384.055	4739.551	999.409	2563203.017	259.017
kin_afterCID_257	LT01A1_cell04	2114.837	2151.458	2011.731	4326.072	274.839	1790.867	1877.269	1454.228	1361.713	4658.292	985.007	2563204.017	260.017
kin_afterCID_258	LT01A1_cell04	2124.871	2151.458	2021.131	4357.320	275.056	1797.484	1877.052	1457.344	1363.790	4694.589	982.838	2563205.012	261.012
kin_afterCID_259	LT01A1_cell04	2132.549	2151.458	2028.653	4354.544	276.861	1804.264	1875.229	1469.080	1374.736	4725.454	988.175	2563206.012	262.012
kin_afterCID_260	LT01A1_cell04	2137.028	2151.458	2032.639	4363.683	274.938	1810.635	1877.188	1469.889	1375.986	4713.494	994.686	2563207.007	263.007
kin_afterCID_261	LT01A1_cell04	2112.638	2151.458	2009.859	4317.772	275.092	1789.219	1876.980	1450.834	1358.118	4653.847	981.266	2563208.007	264.007
kin_afterCID_262	LT01A1_cell04	2107.721	2151.458	2005.274	4310.026	274.298	1785.800	1877.774	1458.948	1365.548	4691.410	986.648	2563209.012	265.012
kin_afterCID_263	LT01A1_cell04	2130.322	2151.458	2026.400	4354.175	275.543	1803.561	1876.511	1476.250	1381.706	4737.553	997.247	2563210.012	266.012
kin_afterCID_264	LT01A1_cell04	2097.554	2151.458	1995.306	4286.961	274.234	1777.591	1877.873	1456.171	1362.772	4670.890	986.573	2563211.017	267.017
kin_afterCID_265	LT01A1_cell04	2093.427	2151.458	1991.705	4262.523	275.678	1774.506	1876.393	1464.367	1371.060	4672.402	992.940	2563212.017	268.017
kin_afterCID_266	LT01A1_cell04	2094.708	2151.458	1992.898	4278.843	275.354	1774.018	1876.736	1463.421	1369.501	4700.129	988.404	2563213.012	269.012
kin_afterCID_267	LT01A1_cell04	2088.438	2151.458	1987.200	4269.755	273.982	1769.985	1878.126	1450.938	1358.449	4661.524	982.450	2563214.002	270.002
kin_afterCID_268	LT01A1_cell04	2100.016	2151.458	1998.279	4289.485	274.632	1779.521	1877.494	1467.090	1373.445	4700.471	993.998	2563215.017	271.017
kin_afterCID_269	LT01A1_cell04	2098.742	2151.458	1996.796	4301.459	274.099	1777.013	1878.009	1459.486	1366.215	4696.003	986.988	2563216.017	272.017
kin_afterCID_270	LT01A1_cell04	2124.659	2151.458	2021.420	4360.901	274.144	1797.948	1877.982	1470.063	1376.255	4723.997	994.928	2563217.012	273.012
kin_afterCID_271	LT01A1_cell04	2105.519	2151.458	2003.315	4308.309	273.639	1784.407	1878.451	1450.419	1357.797	4659.140	982.862	2563218.012	274.012
kin_afterCID_272	LT01A1_cell04	2119.534	2151.458	2016.736	4331.257	274.144	1796.417	1877.964	1474.032	1379.943	4731.394	998.393	2563219.007	275.007
kin_afterCID_273	LT01A1_cell04	2130.782	2151.458	2027.385	4345.735	274.523	1806.711	1877.567	1469.674	1375.641	4700.785	997.101	2563220.007	276.007
kin_afterCID_274	LT01A1_cell04	2112.450	2151.458	2010.028	4307.951	275.570	1789.836	1876.484	1451.647	1359.233	4627.077	985.216	2563221.002	277.002
kin_afterCID_275	LT01A1_cell04	2093.727	2151.458	1992.270	4275.056	271.762	1778.244	1880.328	1459.325	1366.083	4688.428	992.506	2563222.002	278.002
kin_afterCID_276	LT01A1_cell04	2117.583	2151.458	2014.878	4333.868	271.726	1797.071	1880.346	1451.296	1358.954	4656.983	987.923	2563223.016	279.016
kin_afterCID_277	LT01A1_cell04	2124.677	2151.458	2021.916	4334.352	274.478	1801.426	1877.558	1454.342	1361.809	4642.985	988.094	2563224.017	280.017
kin_afterCID_278	LT01A1_cell04	2123.247	2151.458	2020.076	4341.742	274.623	1798.520	1877.431	1458.124	1365.284	4659.610	989.700	2563225.012	281.012
kin_afterCID_279	LT01A1_cell04	2120.579	2151.458	2017.788	4326.666	274.198	1798.223	1877.873	1449.033	1356.984	4621.584	985.663	2563226.002	282.002
kin_afterCID_280	LT01A1_cell04	2085.551	2151.458	1984.434	4251.337	272.790	1770.926	1879.354	1467.414	1374.029	4688.436	999.723	2563227.017	283.017
kin_afterCID_281	LT01A1_cell04	2108.975	2151.458	2006.606	4313.986	273.558	1787.665	1878.478	1445.586	1353.515	4619.887	983.208	2563228.017	284.017
kin_afterCID_282	LT01A1_cell04	2129.724	2151.458	2026.392	4355.865	273.206	1805.792	1878.866	1453.201	1360.843	4634.152	990.532	2563229.002	285.002
kin_afterCID_283	LT01A1_cell04	2127.881	2151.458	2024.520	4326.901	275.561	1804.708	1876.511	1462.093	1368.829	4642.553	994.918	2563230.001	286.001
kin_afterCID_284	LT01A1_cell04	2133.488	2151.458	2029.602	4363.917	274.316	1807.435	1877.774	1451.208	1358.675	4628.407	986.932	2563231.017	287.017
kin_afterCID_285	LT01A1_cell04	2097.762	2151.458	1996.078	4305.382	274.352	1774.996	1877.756	1444.592	1352.542	4623.697	979.950	2563232.016	288.016
kin_afterCID_286	LT01A1_cell04	2105.322	2151.458	2003.710	4303.768	275.435	1782.377	1876.673	1467.900	1374.540	4687.363	995.249	2563233.002	289.002
kin_afterCID_287	LT01A1_cell04	2131.858	2151.458	2028.424	4366.293	273.711	1805.999	1878.397	1467.784	1374.297	4685.783	998.749	2563234.014	290.014
kin_afterCID_288	LT01A1_cell04	2084.693	2151.458	1983.740	4279.727	272.646	1766.060	1879.462	1466.969	1373.481	4712.558	996.000	2563235.016	291.016
kin_afterCID_289	LT01A1_cell04	2106.273	2151.458	2004.030	4320.644	273.711	1783.345	1878.361	1463.299	1369.779	4693.995	992.379	2563236.016	292.016
kin_afterCID_290	LT01A1_cell04	2094.065	2151.458	1992.874	4302.283	273.206	1772.726	1878.848	1463.865	1370.722	4700.337	993.121	2563237.012	293.012
kin_afterCID_291	LT01A1_cell04	2097.649	2151.458	1996.232	4302.530	272.123	1778.239	1880.003	1447.711	1356.167	4629.897	986.964	2563238.001	294.001
kin_afterCID_292	LT01A1_cell04	2107.031	2151.458	2004.997	4318.755	273.287	1785.088	1878.713	1442.964	1351.469	4606.932	982.614	2563239.016	295.016
kin_afterCID_293	LT01A1_cell04	2096.591	2151.458	1995.226	4301.382	273.774	1775.010	1878.298	1453.812	1360.886	4663.938	985.795	2563240.017	296.017
kin_afterCID_294	LT01A1_cell04	2117.114	2151.458	2014.496	4344.999	273.079	1793.073	1879.065	1447.806	1356.237	4622.593	986.280	2563241.011	297.011
kin_afterCID_295	LT01A1_cell04	2096.933	2151.458	1995.111	4296.033	274.090	1775.766	1878.036	1440.574	1349.271	4581.493	982.054	2563242.001	298.001
kin_afterCID_296	LT01A1_cell04	2122.237	2151.458	2019.321	4347.642	274.469	1796.694	1877.657	1440.283	1349.108	4578.568	981.417	2563243.008	299.008
kin_afterCID_297	LT01A1_cell04	2098.908	2151.458	1997.296	4294.508	275.751	1776.013	1876.357	1456.752	1363.773	4640.785	988.714	2563244.006	300.006
kin_afterCID_298	LT01A1_cell04	2125.732	2151.458	2022.162	4374.854	272.980	1798.761	1879.128	1440.395	1348.948	4618.765	978.562	2563245.001	301.001
kin_afterCID_299	LT01A1_cell04	2124.707	2151.458	2021.495	4354.171	276.599	1795.687	1875.473	1460.266	1367.533	4631.490	992.457	2563246.011	302.011
0	0	0.000	0.000	0.000	0.000	0.000	0.000	0.000	0.000	0.000	0.000	0.000	2563247.012	303.012
