# Supplementary material for: Mandipropamid as a chemical inducer of proximity for in vivo applications
Source: Nat Chem Biol. 2021 Dec 21;18(1):64–9. doi: 10.1038/s41589-021-00922-3 (PMC8709788; doi:10.1038/s41589-021-00922-3)
Supplement: Source Data Fig. 2 — Single-cell trajectories, luminescence intensities of luciferase assay and two-color RICS binding efficiencies. [file 41589_2021_922_MOESM21_ESM.zip › Figure_02/Figure_02bcd/Single-Cell Trajectories/Mandi_500nM/exp01_Mandi500_LT01A4_cell16_intensities.csv]

name	cellID	ff_488nm_cell	area_cell	fullframe_488nm	ff_488nm_mito	area_mito	ff_488nm_cyto	area_cyto	ff_561nm_tf_cell	fullframe_561nm	ff_561nm_tf_mito	ff_561nm_tf_cyto	FrameTimeAbs	FrameTimeRel
t0_	LT01A4_cell16	2615.722	2052.192	2419.274	3819.677	253.712	2445.880	1798.480	1287.365	1175.045	3707.971	945.890	2564812.000	-42.000
tend_	LT01A4_cell16	2195.704	2052.192	2039.081	4114.397	243.297	1937.639	1808.895	1182.748	1083.704	3317.322	895.648	2565175.000	321.000
kin_afterCID_1	LT01A4_cell16	2602.509	2052.192	2403.135	4223.031	265.661	2361.535	1786.531	1315.055	1199.256	3714.177	958.301	2564862.078	4.078
kin_afterCID_2	LT01A4_cell16	2558.034	2052.192	2363.827	4212.792	265.065	2312.602	1787.127	1311.195	1196.071	3708.289	955.660	2564863.001	5.001
kin_afterCID_3	LT01A4_cell16	2488.275	2052.192	2300.748	4153.338	266.130	2240.174	1786.062	1310.852	1195.310	3706.765	953.851	2564864.003	6.003
kin_afterCID_4	LT01A4_cell16	2473.845	2052.192	2287.447	4179.402	263.350	2222.755	1788.842	1293.205	1180.708	3644.173	947.099	2564865.005	7.005
kin_afterCID_5	LT01A4_cell16	2458.944	2052.192	2273.576	4214.143	262.962	2200.983	1789.230	1294.424	1181.108	3675.912	944.417	2564866.007	8.007
kin_afterCID_6	LT01A4_cell16	2481.495	2052.192	2294.977	4275.097	265.940	2214.460	1786.251	1302.171	1188.573	3665.152	950.366	2564867.009	9.009
kin_afterCID_7	LT01A4_cell16	2511.488	2052.192	2323.423	4338.045	269.605	2235.212	1782.623	1315.185	1198.982	3700.198	954.462	2564868.011	10.011
kin_afterCID_8	LT01A4_cell16	2453.395	2052.192	2269.473	4286.334	266.897	2179.376	1785.295	1293.202	1180.219	3634.423	943.196	2564869.014	11.014
kin_afterCID_9	LT01A4_cell16	2440.284	2052.192	2258.139	4294.763	265.706	2164.466	1786.486	1295.340	1182.391	3645.066	945.863	2564870.016	12.016
kin_afterCID_10	LT01A4_cell16	2456.328	2052.192	2272.788	4371.142	263.720	2173.978	1788.472	1297.200	1184.002	3673.330	946.826	2564871.018	13.018
kin_afterCID_11	LT01A4_cell16	2459.527	2052.192	2275.517	4395.968	264.912	2172.507	1787.280	1295.140	1181.629	3659.559	944.685	2564872.000	14.000
kin_afterCID_12	LT01A4_cell16	2461.693	2052.192	2277.835	4444.135	264.948	2167.808	1787.244	1301.706	1188.536	3680.404	949.079	2564873.002	15.002
kin_afterCID_13	LT01A4_cell16	2458.908	2052.192	2275.029	4451.727	263.386	2165.482	1788.805	1300.681	1187.324	3684.735	949.649	2564874.004	16.004
kin_afterCID_14	LT01A4_cell16	2464.222	2052.192	2279.870	4488.865	263.955	2165.372	1788.237	1296.001	1182.177	3690.829	942.509	2564875.006	17.006
kin_afterCID_15	LT01A4_cell16	2413.876	2052.192	2233.712	4419.859	261.879	2120.450	1790.313	1277.777	1166.367	3626.191	934.261	2564876.008	18.008
kin_afterCID_16	LT01A4_cell16	2425.205	2052.192	2244.052	4440.486	263.774	2127.970	1788.417	1291.403	1179.106	3651.902	943.252	2564877.012	19.012
kin_afterCID_17	LT01A4_cell16	2447.325	2052.192	2263.825	4504.898	260.932	2147.600	1791.260	1290.514	1177.399	3686.918	941.432	2564878.012	20.012
kin_afterCID_18	LT01A4_cell16	2421.918	2052.192	2241.493	4450.006	261.897	2125.235	1790.295	1292.361	1180.021	3663.603	945.479	2564879.015	21.015
kin_afterCID_19	LT01A4_cell16	2430.745	2052.192	2249.038	4496.227	260.002	2131.095	1792.190	1291.298	1178.263	3694.010	942.725	2564880.017	22.017
kin_afterCID_20	LT01A4_cell16	2394.088	2052.192	2216.100	4433.345	261.636	2096.113	1790.556	1276.854	1165.909	3630.118	932.996	2564880.999	22.999
kin_afterCID_21	LT01A4_cell16	2416.042	2052.192	2235.079	4488.332	261.699	2113.156	1790.493	1281.366	1169.859	3644.335	935.994	2564882.002	24.002
kin_afterCID_22	LT01A4_cell16	2413.640	2052.192	2233.302	4487.059	260.688	2111.930	1791.504	1289.236	1177.626	3667.291	943.197	2564883.004	25.004
kin_afterCID_23	LT01A4_cell16	2381.725	2052.192	2203.785	4426.822	261.969	2082.450	1790.240	1288.034	1175.306	3671.606	939.235	2564884.006	26.006
kin_afterCID_24	LT01A4_cell16	2391.216	2052.192	2212.704	4442.201	260.553	2092.948	1791.639	1274.813	1164.119	3622.704	933.367	2564885.008	27.008
kin_afterCID_25	LT01A4_cell16	2410.685	2052.192	2230.813	4503.720	258.693	2108.786	1793.499	1278.139	1167.322	3636.083	938.030	2564886.010	28.010
kin_afterCID_26	LT01A4_cell16	2374.097	2052.192	2197.196	4439.107	261.969	2071.917	1790.222	1289.457	1177.458	3664.672	941.884	2564887.013	29.013
kin_afterCID_27	LT01A4_cell16	2399.732	2052.192	2220.467	4485.673	260.724	2096.152	1791.468	1278.430	1167.791	3625.873	936.791	2564888.015	30.015
kin_afterCID_28	LT01A4_cell16	2366.146	2052.192	2189.390	4420.147	258.820	2069.712	1793.372	1269.292	1160.108	3598.447	933.148	2564888.998	30.998
kin_afterCID_29	LT01A4_cell16	2382.640	2052.192	2204.797	4467.983	259.027	2081.407	1793.165	1268.413	1159.203	3615.393	929.385	2564890.000	32.000
kin_afterCID_30	LT01A4_cell16	2383.680	2052.192	2205.243	4479.988	258.847	2081.105	1793.345	1266.470	1156.801	3620.478	926.699	2564891.002	33.002
kin_afterCID_31	LT01A4_cell16	2403.392	2052.192	2223.935	4507.859	259.560	2098.681	1792.632	1273.156	1162.822	3630.033	931.898	2564892.004	34.004
kin_afterCID_32	LT01A4_cell16	2412.787	2052.192	2231.943	4530.362	259.876	2105.751	1792.316	1279.648	1168.738	3646.454	936.475	2564893.006	35.006
kin_afterCID_33	LT01A4_cell16	2371.561	2052.192	2194.848	4446.601	258.549	2072.450	1793.643	1266.280	1157.213	3599.618	929.935	2564894.008	36.008
kin_afterCID_34	LT01A4_cell16	2374.980	2052.192	2198.072	4464.034	260.029	2071.874	1792.163	1266.972	1157.495	3609.413	927.102	2564895.010	37.010
kin_afterCID_35	LT01A4_cell16	2392.061	2052.192	2213.708	4513.457	258.161	2086.793	1794.031	1271.647	1161.626	3632.989	931.850	2564896.013	38.013
kin_afterCID_36	LT01A4_cell16	2402.362	2052.192	2222.704	4522.908	260.192	2094.467	1792.000	1279.023	1167.966	3652.106	934.460	2564897.015	39.015
kin_afterCID_37	LT01A4_cell16	2355.277	2052.192	2179.497	4445.398	258.766	2053.702	1793.426	1260.246	1151.434	3603.775	922.109	2564898.017	40.017
kin_afterCID_38	LT01A4_cell16	2389.537	2052.192	2211.416	4510.842	258.242	2084.172	1793.950	1269.925	1160.286	3641.578	928.522	2564898.999	40.999
kin_afterCID_39	LT01A4_cell16	2342.680	2052.192	2168.056	4410.315	258.901	2044.171	1793.291	1276.632	1166.784	3634.768	936.183	2564900.001	42.001
kin_afterCID_40	LT01A4_cell16	2349.908	2052.192	2175.481	4432.955	258.766	2049.354	1793.426	1252.427	1144.949	3575.286	917.272	2564901.004	43.004
kin_afterCID_41	LT01A4_cell16	2360.142	2052.192	2184.428	4457.682	257.385	2059.343	1794.807	1256.721	1148.466	3592.306	921.786	2564902.006	44.006
kin_afterCID_42	LT01A4_cell16	2382.382	2052.192	2204.635	4500.428	256.311	2080.092	1795.881	1264.767	1155.166	3624.434	927.992	2564903.008	45.008
kin_afterCID_43	LT01A4_cell16	2358.606	2052.192	2183.857	4435.667	257.881	2060.088	1794.311	1270.063	1159.959	3627.952	931.184	2564904.010	46.010
kin_afterCID_44	LT01A4_cell16	2370.192	2052.192	2193.983	4467.597	255.841	2071.473	1796.350	1252.694	1144.962	3578.365	921.465	2564905.012	47.012
kin_afterCID_45	LT01A4_cell16	2361.915	2052.192	2186.155	4459.169	255.959	2063.061	1796.233	1258.141	1150.551	3584.920	926.580	2564906.014	48.014
kin_afterCID_46	LT01A4_cell16	2361.367	2052.192	2186.067	4455.292	256.211	2062.651	1795.980	1257.023	1148.650	3584.108	925.045	2564907.016	49.016
kin_afterCID_47	LT01A4_cell16	2386.175	2052.192	2209.082	4474.419	259.054	2084.467	1793.174	1260.766	1151.764	3579.526	925.771	2564907.999	49.999
kin_afterCID_48	LT01A4_cell16	2352.222	2052.192	2177.563	4406.964	258.359	2056.284	1793.832	1266.171	1156.884	3600.649	929.944	2564909.001	51.001
kin_afterCID_49	LT01A4_cell16	2366.205	2052.192	2190.885	4448.904	258.269	2066.361	1793.923	1250.764	1143.120	3555.113	919.009	2564910.003	52.003
kin_afterCID_50	LT01A4_cell16	2374.292	2052.192	2197.739	4467.659	258.675	2072.370	1793.517	1254.891	1146.638	3565.405	921.650	2564911.005	53.005
kin_afterCID_51	LT01A4_cell16	2373.779	2052.192	2197.505	4461.403	259.632	2071.411	1792.560	1263.085	1153.880	3591.847	925.791	2564912.007	54.007
kin_afterCID_52	LT01A4_cell16	2346.731	2052.192	2173.528	4409.540	258.170	2049.881	1794.022	1248.314	1141.575	3531.443	919.759	2564913.009	55.009
kin_afterCID_53	LT01A4_cell16	2349.676	2052.192	2175.112	4430.235	257.646	2050.966	1794.545	1249.141	1142.269	3543.450	919.743	2564914.012	56.012
kin_afterCID_54	LT01A4_cell16	2356.648	2052.192	2182.032	4433.642	259.054	2056.585	1793.138	1254.604	1146.983	3551.344	922.794	2564915.014	57.014
kin_afterCID_55	LT01A4_cell16	2367.956	2052.192	2192.884	4447.555	258.793	2067.864	1793.399	1256.822	1148.712	3564.318	923.843	2564916.016	58.016
kin_afterCID_56	LT01A4_cell16	2339.058	2052.192	2165.826	4380.156	261.121	2041.485	1791.071	1262.328	1153.221	3567.851	926.204	2564916.998	58.998
kin_afterCID_57	LT01A4_cell16	2356.932	2052.192	2181.790	4443.324	258.143	2056.724	1794.049	1250.958	1143.803	3552.208	919.835	2564918.000	60.000
kin_afterCID_58	LT01A4_cell16	2360.428	2052.192	2185.731	4447.719	256.834	2061.832	1795.358	1247.856	1140.428	3560.022	917.090	2564919.002	61.002
kin_afterCID_59	LT01A4_cell16	2359.141	2052.192	2184.046	4448.400	256.338	2060.923	1795.854	1257.201	1149.398	3574.621	926.415	2564920.004	62.004
kin_afterCID_60	LT01A4_cell16	2382.142	2052.192	2205.693	4475.747	258.287	2080.704	1793.905	1263.293	1154.628	3586.245	928.833	2564921.006	63.006
kin_afterCID_61	LT01A4_cell16	2346.464	2052.192	2173.044	4417.420	257.520	2049.300	1794.672	1242.950	1136.621	3529.721	914.818	2564922.009	64.009
kin_afterCID_62	LT01A4_cell16	2347.428	2052.192	2174.192	4413.989	257.601	2050.787	1794.591	1246.277	1139.196	3550.735	915.488	2564923.011	65.011
kin_afterCID_63	LT01A4_cell16	2359.913	2052.192	2184.725	4440.464	258.937	2059.492	1793.255	1250.731	1142.631	3554.777	918.039	2564924.013	66.013
kin_afterCID_64	LT01A4_cell16	2325.503	2052.192	2153.663	4375.671	257.051	2031.934	1795.141	1256.020	1148.228	3572.236	924.356	2564925.015	67.015
kin_afterCID_65	LT01A4_cell16	2326.134	2052.192	2154.009	4391.911	253.684	2034.751	1798.507	1238.838	1132.924	3529.608	915.718	2564926.017	68.017
kin_afterCID_66	LT01A4_cell16	2344.922	2052.192	2171.649	4418.814	255.914	2049.447	1796.296	1243.019	1136.142	3533.578	916.685	2564926.999	68.999
kin_afterCID_67	LT01A4_cell16	2353.238	2052.192	2178.967	4438.023	255.769	2056.401	1796.441	1250.373	1143.187	3551.666	922.719	2564928.002	70.002
kin_afterCID_68	LT01A4_cell16	2365.914	2052.192	2190.055	4458.861	257.845	2065.160	1794.347	1251.445	1143.732	3547.393	921.520	2564929.004	71.004
kin_afterCID_69	LT01A4_cell16	2322.302	2052.192	2151.075	4368.916	256.582	2029.854	1795.610	1257.408	1149.433	3571.082	926.798	2564930.006	72.006
kin_afterCID_70	LT01A4_cell16	2315.255	2052.192	2144.022	4368.297	254.641	2024.409	1797.569	1236.786	1131.525	3500.318	916.132	2564931.008	73.008
kin_afterCID_71	LT01A4_cell16	2329.560	2052.192	2156.865	4389.848	256.338	2035.477	1795.854	1236.434	1130.396	3510.483	911.839	2564932.010	74.010
kin_afterCID_72	LT01A4_cell16	2352.143	2052.192	2177.871	4427.689	256.374	2055.835	1795.818	1245.240	1138.835	3532.600	918.692	2564933.012	75.012
kin_afterCID_73	LT01A4_cell16	2316.961	2052.192	2146.063	4368.218	254.073	2027.120	1798.119	1233.451	1127.990	3508.470	911.993	2564934.015	76.015
kin_afterCID_74	LT01A4_cell16	2337.412	2052.192	2164.360	4396.987	256.248	2043.549	1795.944	1243.093	1136.472	3527.790	917.109	2564935.017	77.017
kin_afterCID_75	LT01A4_cell16	2324.370	2052.192	2153.083	4361.927	255.977	2034.000	1796.215	1232.883	1127.840	3482.261	912.326	2564935.999	77.999
kin_afterCID_76	LT01A4_cell16	2341.325	2052.192	2168.308	4394.577	256.365	2048.212	1795.827	1235.700	1129.853	3496.547	912.951	2564937.001	79.001
kin_afterCID_77	LT01A4_cell16	2337.384	2052.192	2164.806	4384.422	255.787	2045.910	1796.405	1243.077	1136.795	3514.602	919.638	2564938.003	80.003
kin_afterCID_78	LT01A4_cell16	2305.546	2052.192	2135.747	4321.108	254.831	2019.779	1797.361	1249.300	1142.242	3541.513	924.310	2564939.006	81.006
kin_afterCID_79	LT01A4_cell16	2302.208	2052.192	2132.336	4319.305	255.661	2015.159	1796.531	1249.950	1143.078	3538.980	924.203	2564940.008	82.008
kin_afterCID_80	LT01A4_cell16	2312.971	2052.192	2142.801	4349.124	251.834	2028.153	1800.358	1227.554	1122.803	3496.086	910.231	2564941.010	83.010
kin_afterCID_81	LT01A4_cell16	2326.336	2052.192	2155.196	4361.784	254.352	2038.368	1797.840	1232.802	1127.523	3492.328	913.132	2564942.012	84.012
kin_afterCID_82	LT01A4_cell16	2340.505	2052.192	2167.948	4384.931	254.397	2051.207	1797.794	1236.227	1130.191	3506.137	915.022	2564943.014	85.014
kin_afterCID_83	LT01A4_cell16	2352.692	2052.192	2179.175	4402.435	253.784	2063.420	1798.444	1249.765	1143.056	3533.633	927.472	2564944.016	86.016
kin_afterCID_84	LT01A4_cell16	2316.653	2052.192	2146.421	4354.361	253.540	2029.415	1798.652	1229.390	1124.224	3490.410	910.674	2564944.998	86.998
kin_afterCID_85	LT01A4_cell16	2327.219	2052.192	2155.946	4356.339	253.928	2040.692	1798.264	1238.448	1132.841	3498.799	919.270	2564946.001	88.001
kin_afterCID_86	LT01A4_cell16	2321.165	2052.192	2150.044	4345.429	257.123	2031.212	1795.069	1246.975	1139.842	3521.494	921.176	2564947.003	89.003
kin_afterCID_87	LT01A4_cell16	2330.223	2052.192	2158.817	4351.040	254.578	2044.035	1797.614	1232.177	1127.226	3475.967	914.411	2564948.005	90.005
kin_afterCID_88	LT01A4_cell16	2338.220	2052.192	2165.725	4374.733	255.706	2048.349	1796.486	1237.358	1131.958	3487.885	917.025	2564949.007	91.007
kin_afterCID_89	LT01A4_cell16	2349.462	2052.192	2176.341	4400.639	256.753	2056.138	1795.439	1240.647	1134.265	3510.428	916.062	2564950.010	92.010
kin_afterCID_90	LT01A4_cell16	2362.937	2052.192	2189.039	4428.984	256.103	2068.323	1796.125	1246.653	1139.757	3527.972	921.358	2564951.014	93.014
kin_afterCID_91	LT01A4_cell16	2323.478	2052.192	2152.756	4349.379	254.930	2036.117	1797.262	1227.214	1122.556	3473.589	908.581	2564952.014	94.014
kin_afterCID_92	LT01A4_cell16	2322.109	2052.192	2151.688	4343.304	254.370	2036.080	1797.930	1224.972	1120.330	3472.172	907.012	2564953.016	95.016
kin_afterCID_93	LT01A4_cell16	2334.027	2052.192	2162.743	4365.050	254.668	2046.277	1797.524	1235.197	1129.866	3496.171	914.868	2564953.998	95.998
kin_afterCID_94	LT01A4_cell16	2348.090	2052.192	2175.153	4399.994	256.636	2054.815	1795.556	1242.029	1135.733	3517.234	916.838	2564955.000	97.000
kin_afterCID_95	LT01A4_cell16	2301.849	2052.192	2133.988	4290.168	254.289	2020.627	1797.903	1224.502	1120.162	3457.379	908.692	2564956.002	98.002
kin_afterCID_96	LT01A4_cell16	2336.760	2052.192	2165.399	4364.824	253.802	2050.545	1798.390	1230.755	1125.519	3484.847	912.642	2564957.005	99.005
kin_afterCID_97	LT01A4_cell16	2338.031	2052.192	2167.118	4372.679	252.999	2051.904	1799.229	1232.409	1126.997	3490.804	914.838	2564958.007	100.007
kin_afterCID_98	LT01A4_cell16	2351.207	2052.192	2178.854	4386.045	255.796	2061.458	1796.396	1236.978	1130.871	3500.258	914.700	2564959.009	101.009
kin_afterCID_99	LT01A4_cell16	2299.609	2052.192	2130.973	4289.433	254.894	2017.411	1797.298	1223.979	1120.267	3441.759	909.452	2564960.011	102.011
kin_afterCID_100	LT01A4_cell16	2312.102	2052.192	2143.202	4311.366	253.287	2030.604	1798.904	1223.748	1119.236	3458.804	909.050	2564961.013	103.013
kin_afterCID_101	LT01A4_cell16	2339.277	2052.192	2167.924	4362.340	254.045	2053.455	1798.146	1230.068	1124.758	3477.698	912.519	2564962.015	104.015
kin_afterCID_102	LT01A4_cell16	2376.085	2052.192	2202.319	4439.237	254.641	2083.768	1797.641	1240.902	1135.006	3506.639	919.934	2564963.018	105.018
kin_afterCID_103	LT01A4_cell16	2319.954	2052.192	2150.658	4328.867	252.601	2037.971	1799.590	1217.648	1113.585	3450.485	904.233	2564964.000	106.000
kin_afterCID_104	LT01A4_cell16	2313.567	2052.192	2144.122	4336.541	251.185	2031.425	1801.007	1227.871	1123.084	3482.925	913.361	2564965.002	107.002
kin_afterCID_105	LT01A4_cell16	2334.804	2052.192	2164.525	4363.238	252.981	2049.593	1799.211	1235.858	1130.878	3488.671	919.098	2564966.004	108.004
kin_afterCID_106	LT01A4_cell16	2353.029	2052.192	2180.966	4395.948	253.522	2065.080	1798.670	1237.082	1131.211	3509.678	916.760	2564967.008	109.008
kin_afterCID_107	LT01A4_cell16	2314.053	2052.192	2145.259	4318.163	253.098	2032.113	1799.094	1221.599	1117.988	3441.093	909.359	2564968.008	110.008
kin_afterCID_108	LT01A4_cell16	2328.113	2052.192	2158.152	4341.493	252.962	2045.042	1799.229	1225.619	1120.841	3473.491	909.580	2564969.010	111.010
kin_afterCID_109	LT01A4_cell16	2329.948	2052.192	2159.491	4359.777	253.612	2043.728	1798.580	1229.972	1124.898	3491.137	911.132	2564970.013	112.013
kin_afterCID_110	LT01A4_cell16	2306.225	2052.192	2138.149	4317.231	254.506	2021.519	1797.686	1234.646	1128.870	3509.854	912.536	2564971.015	113.015
kin_afterCID_111	LT01A4_cell16	2318.350	2052.192	2149.416	4355.508	251.293	2034.090	1800.899	1216.843	1113.232	3469.191	902.557	2564972.017	114.017
kin_afterCID_112	LT01A4_cell16	2334.615	2052.192	2163.956	4394.011	252.854	2045.209	1799.356	1224.065	1120.089	3488.899	905.797	2564972.999	114.999
kin_afterCID_113	LT01A4_cell16	2336.068	2052.192	2166.215	4374.985	254.488	2047.433	1797.704	1224.825	1120.392	3481.219	905.404	2564974.001	116.001
kin_afterCID_114	LT01A4_cell16	2328.392	2052.192	2157.971	4357.615	254.289	2041.386	1797.903	1226.366	1121.658	3482.867	907.214	2564975.003	117.003
kin_afterCID_115	LT01A4_cell16	2341.982	2052.192	2171.118	4396.893	253.251	2052.696	1798.941	1236.361	1131.435	3510.699	916.184	2564976.005	118.005
kin_afterCID_116	LT01A4_cell16	2292.685	2052.192	2125.670	4302.009	253.116	2009.988	1799.076	1216.332	1113.276	3455.386	901.314	2564977.007	119.007
kin_afterCID_117	LT01A4_cell16	2313.359	2052.192	2145.252	4327.271	253.008	2030.145	1799.202	1223.490	1119.560	3463.199	908.532	2564978.009	120.009
kin_afterCID_118	LT01A4_cell16	2337.456	2052.192	2166.955	4383.623	253.775	2048.721	1798.417	1228.474	1124.101	3481.889	910.495	2564979.012	121.012
kin_afterCID_119	LT01A4_cell16	2329.770	2052.192	2159.603	4355.372	254.849	2042.556	1797.343	1229.657	1124.823	3479.819	910.602	2564980.014	122.014
kin_afterCID_120	LT01A4_cell16	2296.015	2052.192	2128.962	4288.124	254.849	2013.550	1797.343	1233.927	1128.615	3485.757	914.636	2564981.016	123.016
kin_afterCID_121	LT01A4_cell16	2313.634	2052.192	2144.929	4326.762	253.612	2029.769	1798.580	1220.593	1117.567	3444.592	906.994	2564981.998	123.998
kin_afterCID_122	LT01A4_cell16	2329.534	2052.192	2160.282	4370.076	252.629	2043.077	1799.563	1215.992	1112.506	3451.434	902.174	2564983.000	125.000
kin_afterCID_123	LT01A4_cell16	2338.058	2052.192	2167.285	4387.946	254.253	2048.176	1797.939	1223.832	1119.616	3475.468	905.420	2564984.002	126.002
kin_afterCID_124	LT01A4_cell16	2342.947	2052.192	2172.211	4379.259	256.157	2052.521	1796.035	1224.381	1120.121	3464.887	904.832	2564985.004	127.004
kin_afterCID_125	LT01A4_cell16	2330.394	2052.192	2160.654	4361.507	254.181	2043.260	1798.011	1220.587	1116.863	3448.042	905.696	2564986.007	128.007
kin_afterCID_126	LT01A4_cell16	2325.451	2052.192	2155.780	4357.034	254.939	2037.268	1797.271	1221.088	1117.136	3454.956	904.213	2564987.009	129.009
kin_afterCID_127	LT01A4_cell16	2336.197	2052.192	2165.894	4371.831	254.298	2048.273	1797.894	1226.095	1122.095	3460.118	910.110	2564988.011	130.011
kin_afterCID_128	LT01A4_cell16	2302.381	2052.192	2134.952	4313.729	253.351	2019.101	1798.841	1207.092	1104.753	3420.624	895.336	2564989.013	131.013
kin_afterCID_129	LT01A4_cell16	2310.065	2052.192	2142.121	4342.216	251.690	2025.993	1800.502	1211.518	1109.027	3442.205	899.693	2564990.015	132.015
kin_afterCID_130	LT01A4_cell16	2310.078	2052.192	2142.351	4326.744	253.694	2025.610	1798.498	1220.066	1116.997	3441.884	906.660	2564991.017	133.017
kin_afterCID_131	LT01A4_cell16	2319.694	2052.192	2150.884	4349.296	252.962	2034.342	1799.229	1225.219	1121.615	3458.399	911.245	2564991.999	133.999
kin_afterCID_132	LT01A4_cell16	2293.894	2052.192	2127.362	4282.471	253.017	2014.189	1799.265	1232.438	1128.415	3470.312	917.723	2564993.002	135.002
kin_afterCID_133	LT01A4_cell16	2312.324	2052.192	2143.653	4342.000	251.988	2028.215	1800.204	1212.549	1109.655	3444.207	900.167	2564994.004	136.004
kin_afterCID_134	LT01A4_cell16	2298.015	2052.192	2131.206	4308.823	250.742	2018.132	1801.450	1212.576	1110.567	3426.867	904.370	2564995.007	137.007
kin_afterCID_135	LT01A4_cell16	2327.949	2052.192	2158.137	4376.586	252.231	2040.870	1799.960	1221.893	1118.387	3467.116	907.266	2564996.009	138.009
kin_afterCID_136	LT01A4_cell16	2303.890	2052.192	2136.546	4313.942	253.504	2020.597	1798.688	1224.900	1120.436	3473.455	907.992	2564997.011	139.011
kin_afterCID_137	LT01A4_cell16	2326.754	2052.192	2157.896	4360.471	251.843	2042.266	1800.349	1222.892	1119.521	3456.738	910.409	2564998.014	140.014
kin_afterCID_138	LT01A4_cell16	2293.674	2052.192	2127.521	4294.579	253.856	2011.223	1798.336	1229.898	1125.416	3477.960	912.558	2564999.016	141.016
kin_afterCID_139	LT01A4_cell16	2301.775	2052.192	2134.231	4321.233	251.293	2019.985	1800.899	1214.734	1111.731	3438.158	904.483	2564999.998	141.998
kin_afterCID_140	LT01A4_cell16	2315.531	2052.192	2146.776	4350.558	251.464	2031.347	1800.728	1212.301	1108.979	3442.295	900.891	2565001.001	143.001
kin_afterCID_141	LT01A4_cell16	2318.133	2052.192	2149.427	4363.082	251.212	2032.891	1800.980	1222.029	1118.498	3464.824	909.191	2565002.003	144.003
kin_afterCID_142	LT01A4_cell16	2283.562	2052.192	2117.717	4303.219	249.497	2004.015	1802.731	1224.791	1120.763	3483.577	912.166	2565003.005	145.005
kin_afterCID_143	LT01A4_cell16	2293.194	2052.192	2126.358	4337.290	248.414	2011.667	1803.814	1210.560	1108.697	3443.987	902.975	2565004.009	146.009
kin_afterCID_144	LT01A4_cell16	2315.513	2052.192	2147.492	4367.873	248.856	2032.293	1803.336	1214.963	1112.110	3459.453	905.229	2565005.009	147.009
kin_afterCID_145	LT01A4_cell16	2319.488	2052.192	2151.010	4363.435	249.091	2037.126	1803.101	1214.523	1111.256	3468.484	903.148	2565006.011	148.011
kin_afterCID_146	LT01A4_cell16	2324.457	2052.192	2155.438	4375.954	249.524	2040.490	1802.668	1222.725	1119.059	3478.211	910.522	2565007.013	149.013
kin_afterCID_147	LT01A4_cell16	2289.936	2052.192	2123.888	4322.616	247.890	2010.669	1804.301	1202.358	1100.586	3429.077	896.432	2565008.016	150.016
kin_afterCID_148	LT01A4_cell16	2310.953	2052.192	2143.375	4358.498	248.775	2028.501	1803.417	1214.914	1112.352	3456.696	905.668	2565008.998	150.998
kin_afterCID_149	LT01A4_cell16	2318.489	2052.192	2150.180	4375.666	249.596	2033.642	1802.596	1221.409	1117.865	3475.657	909.275	2565010.000	152.000
kin_afterCID_150	LT01A4_cell16	2282.600	2052.192	2117.288	4292.960	250.598	2002.963	1801.594	1217.223	1113.507	3462.846	904.862	2565011.002	153.002
kin_afterCID_151	LT01A4_cell16	2302.167	2052.192	2134.968	4347.003	248.540	2020.391	1803.652	1202.120	1100.658	3414.218	897.296	2565012.004	154.004
kin_afterCID_152	LT01A4_cell16	2311.650	2052.192	2143.755	4367.042	248.649	2028.280	1803.543	1207.707	1105.385	3437.926	900.234	2565013.006	155.006
kin_afterCID_153	LT01A4_cell16	2319.825	2052.192	2151.435	4382.931	248.360	2035.767	1803.832	1218.421	1115.518	3466.579	908.885	2565014.009	156.009
kin_afterCID_154	LT01A4_cell16	2300.558	2052.192	2133.146	4340.295	249.298	2018.510	1802.894	1199.493	1097.993	3409.081	893.958	2565015.011	157.011
kin_afterCID_155	LT01A4_cell16	2308.624	2052.192	2141.125	4364.379	247.502	2026.689	1804.690	1209.541	1107.031	3450.624	902.190	2565016.013	158.013
kin_afterCID_156	LT01A4_cell16	2331.365	2052.192	2162.314	4393.615	249.217	2046.309	1802.975	1208.431	1105.290	3440.189	899.946	2565017.015	159.015
kin_afterCID_157	LT01A4_cell16	2305.059	2052.192	2137.292	4368.263	246.374	2023.569	1805.818	1210.095	1108.238	3441.710	905.628	2565017.998	159.998
kin_afterCID_158	LT01A4_cell16	2323.146	2052.192	2154.094	4401.731	247.214	2038.458	1804.978	1216.444	1113.664	3467.418	908.146	2565019.000	161.000
kin_afterCID_159	LT01A4_cell16	2286.726	2052.192	2120.972	4325.380	246.446	2008.493	1805.745	1201.110	1100.209	3418.881	898.431	2565020.002	162.002
kin_afterCID_160	LT01A4_cell16	2311.632	2052.192	2144.056	4373.429	245.742	2031.153	1806.449	1214.907	1112.851	3459.947	909.500	2565021.005	163.005
kin_afterCID_161	LT01A4_cell16	2320.883	2052.192	2151.895	4394.196	246.600	2037.719	1805.592	1212.846	1109.752	3470.642	904.487	2565022.007	164.007
kin_afterCID_162	LT01A4_cell16	2294.967	2052.192	2128.345	4343.216	246.167	2015.784	1806.025	1204.609	1103.138	3433.606	900.790	2565023.009	165.009
kin_afterCID_163	LT01A4_cell16	2307.448	2052.192	2139.925	4365.185	246.970	2025.924	1805.240	1214.928	1112.584	3462.112	907.493	2565024.011	166.011
kin_afterCID_164	LT01A4_cell16	2272.440	2052.192	2108.314	4283.359	248.396	1995.512	1803.832	1214.731	1111.570	3470.967	904.027	2565025.014	167.014
kin_afterCID_165	LT01A4_cell16	2278.102	2052.192	2112.801	4307.473	246.825	2000.651	1805.366	1198.339	1097.256	3424.243	894.018	2565026.016	168.016
kin_afterCID_166	LT01A4_cell16	2296.045	2052.192	2129.790	4345.218	246.717	2016.026	1805.475	1203.428	1101.497	3443.494	897.325	2565026.998	168.998
kin_afterCID_167	LT01A4_cell16	2284.125	2052.192	2118.166	4333.884	245.048	2006.179	1807.144	1195.947	1095.520	3416.418	894.852	2565028.000	170.000
kin_afterCID_168	LT01A4_cell16	2297.955	2052.192	2131.107	4359.760	246.194	2016.890	1805.998	1205.347	1103.913	3446.496	899.833	2565029.003	171.003
kin_afterCID_169	LT01A4_cell16	2288.535	2052.192	2122.242	4354.331	244.741	2008.813	1807.451	1209.477	1107.242	3463.066	904.326	2565030.005	172.005
kin_afterCID_170	LT01A4_cell16	2272.548	2052.192	2107.982	4292.775	246.807	1996.370	1805.384	1218.731	1116.051	3473.737	910.457	2565031.007	173.007
kin_afterCID_171	LT01A4_cell16	2283.471	2052.192	2118.300	4333.043	244.154	2006.701	1808.038	1201.230	1100.081	3441.648	898.688	2565032.009	174.009
kin_afterCID_172	LT01A4_cell16	2293.848	2052.192	2127.314	4342.949	246.131	2014.596	1806.061	1206.000	1104.408	3437.041	901.953	2565033.012	175.012
kin_afterCID_173	LT01A4_cell16	2304.284	2052.192	2137.242	4365.517	248.342	2020.507	1803.850	1206.895	1104.521	3452.834	897.690	2565034.014	176.014
kin_afterCID_174	LT01A4_cell16	2298.169	2052.192	2131.224	4355.577	248.035	2015.308	1804.175	1209.420	1106.364	3465.680	899.228	2565035.016	177.016
kin_afterCID_175	LT01A4_cell16	2267.372	2052.192	2102.585	4289.926	247.006	1990.623	1805.186	1197.831	1096.579	3415.158	894.432	2565035.998	177.998
kin_afterCID_176	LT01A4_cell16	2274.158	2052.192	2109.425	4298.531	246.428	1997.840	1805.872	1201.153	1099.607	3428.346	897.210	2565037.000	179.000
kin_afterCID_177	LT01A4_cell16	2290.607	2052.192	2124.244	4345.212	245.860	2010.954	1806.332	1205.898	1104.343	3437.675	902.131	2565038.002	180.002
kin_afterCID_178	LT01A4_cell16	2263.203	2052.192	2099.448	4285.122	247.096	1986.426	1805.096	1213.940	1111.292	3461.654	906.255	2565039.005	181.005
kin_afterCID_179	LT01A4_cell16	2280.640	2052.192	2115.340	4328.637	244.759	2003.305	1807.433	1199.806	1099.143	3423.152	898.725	2565040.007	182.007
kin_afterCID_180	LT01A4_cell16	2292.536	2052.192	2126.303	4328.313	247.818	2012.937	1804.374	1200.120	1098.729	3414.062	896.050	2565041.011	183.011
kin_afterCID_181	LT01A4_cell16	2296.624	2052.192	2130.507	4347.896	245.824	2017.472	1806.368	1205.960	1103.894	3440.445	901.875	2565042.011	184.011
kin_afterCID_182	LT01A4_cell16	2264.886	2052.192	2101.455	4286.469	243.811	1992.331	1808.381	1192.049	1092.053	3399.789	894.395	2565043.013	185.013
kin_afterCID_183	LT01A4_cell16	2277.589	2052.192	2112.667	4311.616	246.492	1999.929	1805.700	1199.864	1098.968	3398.938	899.674	2565044.015	186.015
kin_afterCID_184	LT01A4_cell16	2287.439	2052.192	2121.498	4323.986	246.943	2008.857	1805.249	1202.388	1100.621	3413.093	899.982	2565044.998	186.998
kin_afterCID_185	LT01A4_cell16	2265.106	2052.192	2101.480	4279.371	247.665	1988.655	1804.527	1212.376	1109.979	3442.818	906.255	2565046.000	188.000
kin_afterCID_186	LT01A4_cell16	2272.881	2052.192	2108.417	4312.057	246.952	1993.927	1805.240	1192.543	1092.120	3388.905	892.087	2565047.002	189.002
kin_afterCID_187	LT01A4_cell16	2290.311	2052.192	2124.372	4327.044	247.899	2010.476	1804.292	1200.062	1098.777	3405.241	897.084	2565048.004	190.004
kin_afterCID_188	LT01A4_cell16	2292.091	2052.192	2126.208	4346.973	245.463	2012.914	1806.729	1202.255	1100.397	3421.572	900.738	2565049.006	191.006
kin_afterCID_189	LT01A4_cell16	2257.838	2052.192	2094.269	4274.886	244.605	1984.888	1807.587	1191.319	1091.392	3379.073	895.269	2565050.008	192.008
kin_afterCID_190	LT01A4_cell16	2258.016	2052.192	2094.466	4278.358	246.176	1982.625	1806.016	1193.554	1093.058	3398.576	892.990	2565051.011	193.011
kin_afterCID_191	LT01A4_cell16	2273.331	2052.192	2108.601	4287.734	246.446	1998.407	1805.745	1196.820	1095.800	3397.365	896.492	2565052.013	194.013
kin_afterCID_192	LT01A4_cell16	2289.875	2052.192	2123.724	4331.640	247.945	2009.290	1804.247	1203.837	1101.891	3419.921	899.297	2565053.015	195.015
kin_afterCID_193	LT01A4_cell16	2258.507	2052.192	2094.946	4281.542	244.957	1984.300	1807.235	1191.500	1091.690	3379.187	894.975	2565054.017	196.017
kin_afterCID_194	LT01A4_cell16	2272.203	2052.192	2107.532	4304.132	245.643	1995.914	1806.549	1195.053	1094.551	3397.748	895.544	2565054.999	196.999
kin_afterCID_195	LT01A4_cell16	2289.006	2052.192	2122.957	4333.983	247.349	2008.747	1804.843	1196.672	1095.243	3408.723	893.516	2565056.001	198.001
kin_afterCID_196	LT01A4_cell16	2257.623	2052.192	2093.750	4277.879	248.820	1978.878	1803.372	1207.082	1105.121	3439.786	899.025	2565057.004	199.004
kin_afterCID_197	LT01A4_cell16	2256.915	2052.192	2093.667	4279.774	245.770	1981.698	1806.422	1188.865	1089.035	3390.037	889.389	2565058.006	200.006
kin_afterCID_198	LT01A4_cell16	2261.826	2052.192	2097.601	4288.773	247.232	1984.189	1804.960	1195.146	1095.079	3390.290	894.469	2565059.008	201.008
kin_afterCID_199	LT01A4_cell16	2273.760	2052.192	2109.169	4301.856	246.410	1997.014	1805.782	1194.346	1093.427	3402.965	892.966	2565060.010	202.010
kin_afterCID_200	LT01A4_cell16	2271.426	2052.192	2106.594	4292.209	249.343	1991.941	1802.848	1201.122	1099.772	3413.565	895.129	2565061.012	203.012
kin_afterCID_201	LT01A4_cell16	2274.121	2052.192	2109.644	4298.041	249.596	1993.879	1802.596	1190.726	1089.699	3380.441	887.528	2565062.015	204.015
kin_afterCID_202	LT01A4_cell16	2272.339	2052.192	2107.859	4304.376	248.838	1991.945	1803.354	1201.622	1100.042	3412.758	896.516	2565063.017	205.017
kin_afterCID_203	LT01A4_cell16	2240.201	2052.192	2078.402	4229.601	249.298	1965.114	1802.894	1184.632	1084.785	3353.855	884.679	2565063.999	205.999
kin_afterCID_204	LT01A4_cell16	2255.008	2052.192	2091.575	4243.569	249.271	1980.070	1802.921	1194.823	1094.111	3372.818	893.694	2565065.002	207.002
kin_afterCID_205	LT01A4_cell16	2276.198	2052.192	2111.130	4293.373	249.497	1997.017	1802.695	1203.218	1101.880	3394.073	899.999	2565066.004	208.004
kin_afterCID_206	LT01A4_cell16	2244.968	2052.192	2083.123	4238.335	247.629	1971.397	1804.653	1186.893	1086.871	3366.114	887.848	2565067.006	209.006
kin_afterCID_207	LT01A4_cell16	2267.888	2052.192	2103.819	4284.045	247.881	1990.903	1804.310	1195.023	1094.554	3385.146	894.138	2565068.008	210.008
kin_afterCID_208	LT01A4_cell16	2272.581	2052.192	2107.837	4282.855	251.167	1992.233	1801.025	1203.782	1102.618	3394.666	898.247	2565069.011	211.011
kin_afterCID_209	LT01A4_cell16	2263.641	2052.192	2098.785	4275.021	248.991	1985.893	1803.255	1203.520	1102.126	3397.407	900.575	2565070.013	212.013
kin_afterCID_210	LT01A4_cell16	2242.285	2052.192	2080.229	4229.127	247.141	1970.253	1805.051	1187.547	1088.026	3356.153	890.628	2565071.015	213.015
kin_afterCID_211	LT01A4_cell16	2255.837	2052.192	2092.400	4265.086	249.614	1977.590	1802.596	1190.362	1089.955	3367.908	888.823	2565072.017	214.017
kin_afterCID_212	LT01A4_cell16	2261.532	2052.192	2097.592	4263.873	249.750	1984.085	1802.442	1196.930	1095.285	3385.661	893.656	2565072.999	214.999
kin_afterCID_213	LT01A4_cell16	2233.401	2052.192	2071.813	4225.545	246.834	1961.028	1805.357	1187.941	1088.388	3363.009	890.558	2565074.001	216.001
kin_afterCID_214	LT01A4_cell16	2253.266	2052.192	2089.681	4253.887	250.490	1975.112	1801.720	1195.170	1094.680	3365.744	893.395	2565075.004	217.004
kin_afterCID_215	LT01A4_cell16	2254.949	2052.192	2091.321	4272.604	248.513	1976.954	1803.679	1199.323	1098.365	3391.411	897.294	2565076.006	218.006
kin_afterCID_216	LT01A4_cell16	2226.183	2052.192	2065.325	4186.229	249.560	1954.830	1802.632	1205.023	1103.681	3392.220	902.223	2565077.008	219.008
kin_afterCID_217	LT01A4_cell16	2241.634	2052.192	2079.090	4235.342	247.791	1967.846	1804.401	1186.687	1086.994	3352.972	889.199	2565078.010	220.010
kin_afterCID_218	LT01A4_cell16	2239.853	2052.192	2077.716	4228.285	246.988	1967.796	1805.204	1191.347	1091.198	3366.768	893.706	2565079.012	221.012
kin_afterCID_219	LT01A4_cell16	2254.655	2052.192	2090.858	4255.259	248.125	1979.499	1804.067	1200.158	1099.517	3381.113	900.198	2565080.014	222.014
kin_afterCID_220	LT01A4_cell16	2266.767	2052.192	2102.732	4265.852	248.829	1990.932	1803.363	1199.519	1098.613	3371.544	899.821	2565081.017	223.017
kin_afterCID_221	LT01A4_cell16	2239.470	2052.192	2077.575	4217.903	246.735	1969.096	1805.457	1183.277	1084.019	3337.757	888.844	2565081.999	223.999
kin_afterCID_222	LT01A4_cell16	2243.700	2052.192	2081.091	4219.748	249.858	1969.760	1802.334	1192.809	1092.902	3345.415	894.393	2565083.001	225.001
kin_afterCID_223	LT01A4_cell16	2268.107	2052.192	2103.274	4269.708	248.883	1991.826	1803.381	1193.800	1093.207	3353.539	895.714	2565084.003	226.003
kin_afterCID_224	LT01A4_cell16	2243.977	2052.192	2081.267	4237.399	248.206	1969.706	1803.986	1196.167	1095.262	3376.249	896.214	2565085.005	227.005
kin_afterCID_225	LT01A4_cell16	2255.228	2052.192	2091.803	4250.075	247.683	1981.420	1804.509	1184.436	1085.386	3323.685	890.808	2565086.007	228.007
kin_afterCID_226	LT01A4_cell16	2275.214	2052.192	2110.179	4292.671	248.008	1997.872	1804.220	1193.129	1093.222	3346.356	897.137	2565087.010	229.010
kin_afterCID_227	LT01A4_cell16	2231.271	2052.192	2069.831	4193.192	250.571	1958.405	1801.621	1198.588	1098.037	3357.279	898.356	2565088.012	230.012
kin_afterCID_228	LT01A4_cell16	2247.541	2052.192	2084.899	4233.898	248.125	1974.345	1804.067	1182.869	1084.239	3310.071	890.301	2565089.014	231.014
kin_afterCID_229	LT01A4_cell16	2254.145	2052.192	2091.164	4249.436	248.143	1979.696	1804.049	1188.965	1089.462	3337.209	893.479	2565090.016	232.016
kin_afterCID_230	LT01A4_cell16	2267.251	2052.192	2102.596	4265.882	249.930	1990.089	1802.262	1189.226	1089.407	3321.518	893.528	2565090.998	232.998
kin_afterCID_231	LT01A4_cell16	2228.950	2052.192	2067.713	4184.168	249.253	1958.644	1802.939	1191.442	1091.009	3344.021	893.851	2565092.000	234.000
kin_afterCID_232	LT01A4_cell16	2239.497	2052.192	2077.308	4218.967	247.448	1968.076	1804.780	1173.427	1075.040	3302.725	881.475	2565093.003	235.003
kin_afterCID_233	LT01A4_cell16	2244.471	2052.192	2082.350	4228.654	248.811	1970.714	1803.381	1184.834	1085.920	3321.527	890.036	2565094.005	236.005
kin_afterCID_234	LT01A4_cell16	2244.920	2052.192	2082.108	4233.848	249.416	1969.750	1802.776	1190.920	1091.091	3344.054	893.033	2565095.007	237.007
kin_afterCID_235	LT01A4_cell16	2226.734	2052.192	2066.289	4188.559	249.713	1954.945	1802.478	1199.361	1098.613	3369.370	898.730	2565096.009	238.009
kin_afterCID_236	LT01A4_cell16	2229.644	2052.192	2068.931	4194.961	248.766	1958.547	1803.426	1178.278	1079.725	3305.387	884.863	2565097.011	239.011
kin_afterCID_237	LT01A4_cell16	2230.813	2052.192	2069.765	4206.947	249.596	1957.188	1802.596	1184.423	1085.422	3329.281	887.435	2565098.013	240.013
kin_afterCID_238	LT01A4_cell16	2254.776	2052.192	2091.810	4244.326	250.354	1978.341	1801.838	1184.645	1084.811	3338.186	885.424	2565099.016	241.016
kin_afterCID_239	LT01A4_cell16	2232.953	2052.192	2071.667	4199.983	250.481	1959.489	1801.711	1197.994	1097.495	3359.605	897.479	2565099.998	241.998
kin_afterCID_240	LT01A4_cell16	2253.729	2052.192	2090.792	4237.885	249.975	1978.518	1802.217	1180.687	1082.014	3305.281	885.997	2565101.000	243.000
kin_afterCID_241	LT01A4_cell16	2261.094	2052.192	2097.905	4259.007	248.955	1985.261	1803.237	1188.000	1088.632	3333.648	891.771	2565102.002	244.002
kin_afterCID_242	LT01A4_cell16	2272.270	2052.192	2107.814	4279.750	249.479	1994.445	1802.731	1192.580	1092.415	3347.518	894.356	2565103.004	245.004
kin_afterCID_243	LT01A4_cell16	2243.575	2052.192	2081.686	4231.906	247.945	1970.333	1804.247	1176.798	1078.362	3311.698	883.415	2565104.006	246.006
kin_afterCID_244	LT01A4_cell16	2246.607	2052.192	2084.428	4226.677	247.638	1974.883	1804.554	1181.918	1082.976	3321.425	888.314	2565105.009	247.009
kin_afterCID_245	LT01A4_cell16	2269.061	2052.192	2105.176	4271.611	249.073	1992.440	1803.119	1186.172	1086.407	3340.666	888.562	2565106.011	248.011
kin_afterCID_246	LT01A4_cell16	2284.996	2052.192	2120.189	4299.421	248.297	2007.721	1803.895	1191.071	1090.689	3354.637	893.268	2565107.013	249.013
kin_afterCID_247	LT01A4_cell16	2242.885	2052.192	2081.331	4230.325	246.789	1971.212	1805.403	1181.957	1082.872	3338.489	887.170	2565108.015	250.015
kin_afterCID_248	LT01A4_cell16	2255.992	2052.192	2093.434	4237.832	249.298	1981.897	1802.984	1189.132	1089.453	3349.172	890.442	2565109.018	251.018
kin_afterCID_249	LT01A4_cell16	2280.802	2052.192	2115.960	4288.517	248.260	2004.496	1803.931	1193.988	1093.037	3381.456	892.945	2565110.000	252.000
kin_afterCID_250	LT01A4_cell16	2243.745	2052.192	2082.270	4224.067	248.378	1971.063	1803.814	1181.283	1082.162	3336.979	884.452	2565111.002	253.002
kin_afterCID_251	LT01A4_cell16	2234.611	2052.192	2073.252	4198.568	248.333	1964.238	1803.859	1182.210	1083.264	3329.284	886.628	2565112.005	254.005
kin_afterCID_252	LT01A4_cell16	2260.341	2052.192	2097.949	4251.657	248.260	1986.293	1803.931	1189.595	1089.367	3368.242	889.766	2565113.007	255.007
kin_afterCID_253	LT01A4_cell16	2245.237	2052.192	2084.049	4229.366	249.019	1971.228	1803.173	1188.680	1089.426	3355.535	889.437	2565114.010	256.010
kin_afterCID_254	LT01A4_cell16	2252.689	2052.192	2090.143	4252.660	247.746	1978.098	1804.446	1190.374	1090.693	3366.553	891.590	2565115.012	257.012
kin_afterCID_255	LT01A4_cell16	2236.146	2052.192	2075.353	4220.859	249.082	1961.978	1803.110	1199.157	1098.679	3396.048	895.679	2565116.014	258.014
kin_afterCID_256	LT01A4_cell16	2255.447	2052.192	2092.539	4248.314	247.972	1981.548	1804.220	1178.646	1080.017	3325.469	883.587	2565117.017	259.017
kin_afterCID_257	LT01A4_cell16	2269.957	2052.192	2106.507	4289.170	247.719	1992.758	1804.473	1192.395	1092.349	3375.394	892.711	2565117.999	259.999
kin_afterCID_258	LT01A4_cell16	2243.685	2052.192	2083.127	4215.424	249.389	1970.927	1802.803	1193.969	1093.508	3371.173	892.788	2565119.001	261.001
kin_afterCID_259	LT01A4_cell16	2243.285	2052.192	2081.802	4229.489	247.015	1971.499	1805.177	1179.552	1081.144	3336.212	884.441	2565120.003	262.003
kin_afterCID_260	LT01A4_cell16	2250.380	2052.192	2088.918	4234.649	247.141	1978.701	1805.051	1185.548	1086.417	3348.137	889.453	2565121.005	263.005
kin_afterCID_261	LT01A4_cell16	2267.111	2052.192	2104.008	4262.999	247.448	1993.455	1804.744	1187.988	1088.510	3356.809	890.622	2565122.008	264.008
kin_afterCID_262	LT01A4_cell16	2233.127	2052.192	2073.366	4204.796	247.520	1962.702	1804.671	1172.148	1073.937	3313.831	878.405	2565123.010	265.010
kin_afterCID_263	LT01A4_cell16	2269.312	2052.192	2106.497	4267.531	248.910	1993.494	1803.282	1193.168	1093.357	3366.384	893.194	2565124.013	266.013
kin_afterCID_264	LT01A4_cell16	2257.567	2052.192	2095.503	4238.716	249.623	1983.214	1802.569	1186.227	1086.816	3346.175	887.114	2565125.015	267.015
kin_afterCID_265	LT01A4_cell16	2231.431	2052.192	2071.843	4188.293	247.277	1963.337	1804.915	1176.780	1079.003	3304.677	885.254	2565125.998	267.998
kin_afterCID_266	LT01A4_cell16	2241.275	2052.192	2081.170	4215.754	248.811	1968.858	1803.381	1178.173	1079.997	3322.596	882.309	2565127.000	269.000
kin_afterCID_267	LT01A4_cell16	2244.653	2052.192	2083.773	4217.912	248.667	1972.583	1803.525	1182.021	1083.092	3327.750	886.172	2565128.002	270.002
kin_afterCID_268	LT01A4_cell16	2262.712	2052.192	2100.354	4251.427	249.244	1987.787	1802.948	1190.424	1091.064	3346.594	892.349	2565129.004	271.004
kin_afterCID_269	LT01A4_cell16	2227.518	2052.192	2068.764	4181.062	248.035	1958.945	1804.157	1173.956	1076.089	3307.142	880.686	2565130.006	272.006
kin_afterCID_270	LT01A4_cell16	2241.589	2052.192	2080.360	4207.590	249.109	1969.972	1803.083	1179.789	1081.203	3307.484	885.833	2565131.008	273.008
kin_afterCID_271	LT01A4_cell16	2253.307	2052.192	2091.938	4225.074	249.118	1980.882	1803.074	1183.772	1084.585	3328.915	887.393	2565132.011	274.011
kin_afterCID_272	LT01A4_cell16	2228.820	2052.192	2070.086	4163.170	251.780	1958.309	1800.412	1193.740	1093.801	3341.989	893.316	2565133.013	275.013
kin_afterCID_273	LT01A4_cell16	2240.890	2052.192	2080.571	4201.962	249.064	1970.009	1803.128	1177.064	1078.114	3315.396	881.699	2565134.015	276.015
kin_afterCID_274	LT01A4_cell16	2258.599	2052.192	2097.023	4224.352	252.331	1983.011	1799.861	1186.812	1087.006	3331.344	886.160	2565134.998	276.998
kin_afterCID_275	LT01A4_cell16	2235.980	2052.192	2076.298	4185.028	250.553	1964.927	1801.639	1173.709	1075.866	3288.450	879.613	2565136.000	278.000
kin_afterCID_276	LT01A4_cell16	2243.585	2052.192	2083.587	4208.341	248.387	1973.030	1803.823	1173.913	1075.540	3302.570	880.791	2565137.002	279.002
kin_afterCID_277	LT01A4_cell16	2245.673	2052.192	2085.392	4201.860	250.454	1973.751	1801.738	1179.175	1080.329	3309.425	883.057	2565138.004	280.004
kin_afterCID_278	LT01A4_cell16	2253.090	2052.192	2092.412	4218.389	249.226	1981.424	1802.966	1188.139	1089.016	3327.363	892.432	2565139.006	281.006
kin_afterCID_279	LT01A4_cell16	2221.474	2052.192	2063.419	4143.420	252.024	1952.390	1800.186	1187.166	1087.221	3324.664	887.914	2565140.008	282.008
kin_afterCID_280	LT01A4_cell16	2248.709	2052.192	2088.247	4199.543	251.121	1976.706	1801.071	1187.806	1088.869	3313.209	891.464	2565141.011	283.011
kin_afterCID_281	LT01A4_cell16	2257.131	2052.192	2095.684	4224.904	250.463	1983.586	1801.729	1187.877	1088.486	3327.611	890.428	2565142.013	284.013
kin_afterCID_282	LT01A4_cell16	2226.682	2052.192	2068.369	4164.058	249.831	1958.131	1802.379	1169.567	1071.793	3276.578	877.507	2565143.015	285.015
kin_afterCID_283	LT01A4_cell16	2254.337	2052.192	2093.264	4206.652	250.932	1982.362	1801.260	1179.820	1080.840	3300.889	884.336	2565143.998	285.998
kin_afterCID_284	LT01A4_cell16	2269.030	2052.192	2107.051	4235.953	251.103	1994.806	1801.089	1186.509	1087.294	3312.257	890.142	2565145.000	287.000
kin_afterCID_285	LT01A4_cell16	2232.539	2052.192	2073.794	4170.492	248.991	1964.940	1803.200	1172.794	1075.526	3273.731	882.690	2565146.002	288.002
kin_afterCID_286	LT01A4_cell16	2235.186	2052.192	2075.943	4149.665	251.681	1967.574	1800.511	1178.085	1080.428	3265.819	886.255	2565147.004	289.004
kin_afterCID_287	LT01A4_cell16	2252.787	2052.192	2092.556	4186.322	250.670	1983.749	1801.522	1177.440	1079.017	3281.631	884.655	2565148.006	290.006
kin_afterCID_288	LT01A4_cell16	2263.325	2052.192	2101.478	4207.733	252.592	1990.370	1799.672	1179.637	1080.983	3278.426	885.049	2565149.008	291.008
kin_afterCID_289	LT01A4_cell16	2224.826	2052.192	2066.518	4147.156	249.623	1958.618	1802.569	1167.848	1070.846	3250.650	879.418	2565150.010	292.010
kin_afterCID_290	LT01A4_cell16	2229.095	2052.192	2070.428	4140.248	250.517	1963.326	1801.729	1172.978	1075.941	3247.425	884.530	2565151.013	293.013
kin_afterCID_291	LT01A4_cell16	2240.632	2052.192	2081.135	4176.559	249.524	1972.663	1802.668	1178.086	1080.415	3281.630	886.916	2565152.015	294.015
kin_afterCID_292	LT01A4_cell16	2251.089	2052.192	2090.782	4201.784	250.733	1979.584	1801.459	1180.090	1081.577	3295.501	885.660	2565153.017	295.017
kin_afterCID_293	LT01A4_cell16	2228.179	2052.192	2069.737	4150.106	250.219	1961.304	1801.973	1167.146	1070.335	3245.126	878.602	2565153.999	295.999
kin_afterCID_294	LT01A4_cell16	2238.405	2052.192	2078.132	4173.453	249.813	1970.204	1802.379	1169.377	1072.243	3253.819	880.470	2565155.001	297.001
kin_afterCID_295	LT01A4_cell16	2238.544	2052.192	2079.066	4167.114	250.363	1970.570	1801.829	1173.891	1076.262	3269.729	882.676	2565156.003	298.003
kin_afterCID_296	LT01A4_cell16	2243.385	2052.192	2083.992	4177.237	249.145	1976.166	1803.047	1172.776	1074.831	3278.677	881.783	2565157.005	299.005
kin_afterCID_297	LT01A4_cell16	2259.610	2052.192	2098.748	4192.997	250.183	1991.187	1802.009	1177.104	1078.790	3273.650	886.030	2565158.007	300.007
kin_afterCID_298	LT01A4_cell16	2221.036	2052.192	2062.914	4120.667	249.551	1958.058	1802.641	1164.294	1067.727	3231.043	878.181	2565159.010	301.010
kin_afterCID_299	LT01A4_cell16	2222.215	2052.192	2063.975	4140.404	248.017	1958.525	1804.175	1167.155	1070.109	3257.170	879.845	2565160.012	302.012
kin_afterCID_300	LT01A4_cell16	2245.278	2052.192	2085.440	4169.609	248.820	1979.768	1803.372	1170.510	1072.587	3262.606	881.853	2565161.014	303.014
