# Supplementary material for: Mandipropamid as a chemical inducer of proximity for in vivo applications
Source: Nat Chem Biol. 2021 Dec 21;18(1):64–9. doi: 10.1038/s41589-021-00922-3 (PMC8709788; doi:10.1038/s41589-021-00922-3)
Supplement: Source Data Fig. 2 — Single-cell trajectories, luminescence intensities of luciferase assay and two-color RICS binding efficiencies. [file 41589_2021_922_MOESM21_ESM.zip › Figure_02/Figure_02bcd/Single-Cell Trajectories/Mandi_500nM/exp01_Mandi500_LT01B2_cell29_intensities.csv]

name	cellID	ff_488nm_cell	area_cell	fullframe_488nm	ff_488nm_mito	area_mito	ff_488nm_cyto	area_cyto	ff_561nm_tf_cell	fullframe_561nm	ff_561nm_tf_mito	ff_561nm_tf_cyto	FrameTimeAbs	FrameTimeRel
t0_	LT01B2_cell29	2295.312	2295.290	2260.968	2918.192	264.316	2214.249	2030.974	1089.059	1070.625	2620.630	889.737	2565672.000	-19.000
tend_	LT01B2_cell29	2047.100	2295.290	2016.553	3265.857	264.172	1888.573	2031.155	1029.394	1012.499	2435.762	846.477	2566038.000	347.000
kin_afterCID_1	LT01B2_cell29	2308.992	2295.290	2273.604	3180.134	294.333	2180.837	2000.993	1126.982	1107.557	2643.667	903.880	2565699.071	4.071
kin_afterCID_2	LT01B2_cell29	2267.453	2295.290	2232.807	3149.204	293.720	2138.053	2001.589	1125.726	1106.210	2650.643	901.950	2565700.001	5.001
kin_afterCID_3	LT01B2_cell29	2228.239	2295.290	2194.503	3122.441	290.543	2098.645	2004.747	1115.162	1095.989	2613.320	898.038	2565701.004	6.004
kin_afterCID_4	LT01B2_cell29	2213.195	2295.290	2179.785	3143.921	289.821	2078.681	2005.487	1125.149	1105.895	2638.102	906.502	2565702.006	7.006
kin_afterCID_5	LT01B2_cell29	2220.596	2295.290	2186.970	3169.505	290.263	2083.225	2005.027	1125.544	1106.065	2648.517	905.067	2565703.008	8.008
kin_afterCID_6	LT01B2_cell29	2197.950	2295.290	2164.665	3177.419	283.972	2059.643	2011.354	1110.648	1091.574	2626.153	896.675	2565704.010	9.010
kin_afterCID_7	LT01B2_cell29	2201.161	2295.290	2167.903	3193.547	287.393	2059.113	2007.915	1113.947	1094.772	2627.359	897.329	2565705.013	10.013
kin_afterCID_8	LT01B2_cell29	2217.228	2295.290	2183.735	3237.231	288.241	2070.735	2007.067	1123.258	1103.973	2638.783	905.604	2565706.015	11.015
kin_afterCID_9	LT01B2_cell29	2229.071	2295.290	2195.334	3268.037	288.927	2079.454	2006.363	1126.462	1107.111	2644.755	907.820	2565707.017	12.017
kin_afterCID_10	LT01B2_cell29	2191.410	2295.290	2158.394	3227.066	287.519	2043.095	2007.789	1115.309	1096.353	2609.732	901.302	2565707.999	12.999
kin_afterCID_11	LT01B2_cell29	2196.236	2295.290	2162.995	3257.253	286.193	2045.090	2009.115	1119.287	1100.165	2635.379	903.319	2565709.001	14.001
kin_afterCID_12	LT01B2_cell29	2203.734	2295.290	2170.455	3281.946	287.194	2049.513	2008.132	1117.049	1097.853	2640.209	899.206	2565710.003	15.003
kin_afterCID_13	LT01B2_cell29	2208.510	2295.290	2175.140	3289.271	290.868	2051.675	2004.440	1116.662	1097.423	2627.921	897.356	2565711.005	16.005
kin_afterCID_14	LT01B2_cell29	2214.797	2295.290	2181.042	3314.858	284.018	2059.448	2011.290	1104.627	1085.899	2595.677	894.069	2565712.007	17.007
kin_afterCID_15	LT01B2_cell29	2182.410	2295.290	2149.255	3272.244	287.700	2026.223	2007.608	1105.221	1086.337	2597.457	891.375	2565713.009	18.009
kin_afterCID_16	LT01B2_cell29	2203.752	2295.290	2170.451	3310.956	288.629	2044.487	2006.679	1110.660	1091.687	2603.575	895.923	2565714.012	19.012
kin_afterCID_17	LT01B2_cell29	2224.066	2295.290	2190.003	3372.010	284.171	2061.861	2011.119	1126.983	1107.521	2671.091	908.801	2565715.014	20.014
kin_afterCID_18	LT01B2_cell29	2232.915	2295.290	2198.740	3357.152	293.918	2067.805	2001.390	1116.498	1097.495	2594.680	899.415	2565716.016	21.016
kin_afterCID_19	LT01B2_cell29	2196.730	2295.290	2163.077	3300.587	295.443	2033.649	1999.865	1113.741	1094.559	2596.304	894.716	2565716.998	21.998
kin_afterCID_20	LT01B2_cell29	2211.840	2295.290	2177.914	3330.631	294.198	2047.348	2001.110	1116.871	1097.671	2598.592	899.030	2565718.000	23.000
kin_afterCID_21	LT01B2_cell29	2223.618	2295.290	2189.550	3371.025	292.727	2055.885	2002.581	1122.901	1103.534	2626.335	903.133	2565719.002	24.002
kin_afterCID_22	LT01B2_cell29	2183.326	2295.290	2149.890	3301.923	290.100	2021.490	2005.208	1108.539	1089.639	2582.030	895.360	2565720.005	25.005
kin_afterCID_23	LT01B2_cell29	2194.032	2295.290	2160.550	3320.398	293.422	2028.936	2001.868	1107.922	1088.896	2587.845	891.004	2565721.007	26.007
kin_afterCID_24	LT01B2_cell29	2188.861	2295.290	2155.533	3329.824	290.588	2023.464	2004.738	1110.739	1091.659	2604.353	894.230	2565722.009	27.009
kin_afterCID_25	LT01B2_cell29	2197.934	2295.290	2164.455	3338.187	292.303	2031.522	2003.024	1115.799	1096.711	2607.844	898.056	2565723.011	28.011
kin_afterCID_26	LT01B2_cell29	2208.698	2295.290	2174.775	3359.917	293.774	2039.727	2001.516	1116.406	1097.227	2615.133	896.430	2565724.013	29.013
kin_afterCID_27	LT01B2_cell29	2171.790	2295.290	2138.387	3315.092	290.317	2006.228	2005.009	1105.656	1086.819	2593.408	890.226	2565725.015	30.015
kin_afterCID_28	LT01B2_cell29	2198.508	2295.290	2164.752	3356.998	289.920	2031.009	2005.406	1108.444	1089.453	2602.818	892.396	2565726.017	31.017
kin_afterCID_29	LT01B2_cell29	2202.223	2295.290	2168.540	3348.656	292.799	2034.587	2002.509	1113.333	1094.217	2603.796	895.399	2565727.000	32.000
kin_afterCID_30	LT01B2_cell29	2179.600	2295.290	2146.311	3317.710	293.223	2012.906	2002.085	1101.608	1082.800	2570.114	886.527	2565728.002	33.002
kin_afterCID_31	LT01B2_cell29	2193.878	2295.290	2160.224	3336.029	292.546	2027.030	2002.780	1102.808	1083.870	2574.320	887.854	2565729.004	34.004
kin_afterCID_32	LT01B2_cell29	2198.867	2295.290	2165.205	3360.108	291.860	2029.689	2003.448	1108.920	1089.924	2598.371	891.936	2565730.006	35.006
kin_afterCID_33	LT01B2_cell29	2213.184	2295.290	2179.315	3371.623	293.873	2043.072	2001.453	1096.716	1078.094	2547.038	883.757	2565731.008	36.008
kin_afterCID_34	LT01B2_cell29	2178.738	2295.290	2145.603	3303.106	294.532	2013.212	2000.776	1099.124	1080.330	2555.963	884.662	2565732.011	37.011
kin_afterCID_35	LT01B2_cell29	2175.444	2295.290	2142.057	3312.204	294.144	2008.341	2001.182	1104.746	1085.786	2584.651	887.215	2565733.013	38.013
kin_afterCID_36	LT01B2_cell29	2200.470	2295.290	2166.797	3354.003	295.416	2030.067	1999.892	1110.292	1091.237	2593.229	891.235	2565734.015	39.015
kin_afterCID_37	LT01B2_cell29	2174.979	2295.290	2142.007	3311.467	292.781	2008.798	2002.545	1093.735	1075.086	2550.257	880.778	2565735.017	40.017
kin_afterCID_38	LT01B2_cell29	2186.270	2295.290	2152.934	3331.358	292.212	2019.217	2003.096	1099.641	1080.858	2569.370	885.233	2565735.999	40.999
kin_afterCID_39	LT01B2_cell29	2195.883	2295.290	2162.452	3333.123	294.685	2028.354	2000.641	1100.724	1081.900	2557.961	886.072	2565737.001	42.001
kin_afterCID_40	LT01B2_cell29	2195.671	2295.290	2162.271	3342.754	296.337	2025.613	1998.971	1103.313	1084.371	2571.394	885.674	2565738.004	43.004
kin_afterCID_41	LT01B2_cell29	2213.068	2295.290	2179.249	3370.122	295.561	2042.038	1999.765	1107.334	1088.334	2579.371	889.764	2565739.006	44.006
kin_afterCID_42	LT01B2_cell29	2180.047	2295.290	2147.049	3319.261	295.218	2011.884	2000.108	1090.779	1072.187	2539.822	876.892	2565740.008	45.008
kin_afterCID_43	LT01B2_cell29	2196.572	2295.290	2163.147	3346.903	295.741	2026.425	1999.567	1101.943	1083.284	2558.537	886.506	2565741.010	46.010
kin_afterCID_44	LT01B2_cell29	2203.283	2295.290	2169.691	3359.046	296.156	2032.060	1999.152	1106.834	1087.984	2578.855	888.764	2565742.012	47.012
kin_afterCID_45	LT01B2_cell29	2172.385	2295.290	2139.419	3324.423	290.642	2005.355	2004.666	1088.947	1070.467	2550.669	877.020	2565743.014	48.014
kin_afterCID_46	LT01B2_cell29	2186.694	2295.290	2153.632	3342.748	290.813	2018.966	2004.495	1090.139	1071.520	2559.171	877.007	2565744.017	49.017
kin_afterCID_47	LT01B2_cell29	2213.818	2295.290	2180.117	3393.684	294.342	2040.249	2000.984	1097.048	1078.213	2575.526	879.559	2565744.999	49.999
kin_afterCID_48	LT01B2_cell29	2213.531	2295.290	2179.984	3389.357	292.276	2041.950	2003.033	1090.084	1071.665	2537.870	878.826	2565746.001	51.001
kin_afterCID_49	LT01B2_cell29	2173.201	2295.290	2140.168	3317.966	293.864	2005.112	2001.444	1080.001	1061.502	2533.314	866.613	2565747.003	52.003
kin_afterCID_50	LT01B2_cell29	2193.438	2295.290	2160.259	3354.311	293.692	2023.090	2001.634	1092.571	1074.064	2550.296	878.678	2565748.005	53.005
kin_afterCID_51	LT01B2_cell29	2214.911	2295.290	2181.297	3383.127	297.447	2040.974	1997.861	1094.424	1075.807	2556.487	876.745	2565749.007	54.007
kin_afterCID_52	LT01B2_cell29	2211.951	2295.290	2178.543	3370.215	297.988	2039.132	1997.338	1095.986	1077.237	2552.295	878.709	2565750.009	55.009
kin_afterCID_53	LT01B2_cell29	2177.021	2295.290	2144.165	3322.586	292.916	2009.426	2002.410	1085.233	1066.886	2521.520	875.124	2565751.012	56.012
kin_afterCID_54	LT01B2_cell29	2186.279	2295.290	2153.094	3340.904	292.862	2017.396	2002.464	1087.408	1069.005	2533.881	875.853	2565752.014	57.014
kin_afterCID_55	LT01B2_cell29	2185.882	2295.290	2152.749	3340.995	294.026	2016.166	2001.282	1093.190	1074.676	2548.241	879.412	2565753.016	58.016
kin_afterCID_56	LT01B2_cell29	2200.312	2295.290	2167.043	3350.854	297.357	2029.074	1997.951	1097.470	1078.793	2549.403	881.376	2565753.998	58.998
kin_afterCID_57	LT01B2_cell29	2208.895	2295.290	2175.365	3379.450	292.745	2037.776	2002.545	1082.383	1064.173	2523.847	871.660	2565755.000	60.000
kin_afterCID_58	LT01B2_cell29	2164.062	2295.290	2131.238	3306.785	292.609	1997.093	2002.699	1081.690	1063.393	2520.275	871.500	2565756.002	61.002
kin_afterCID_59	LT01B2_cell29	2180.557	2295.290	2147.586	3338.833	293.828	2010.500	2001.498	1088.904	1070.497	2536.687	876.359	2565757.004	62.004
kin_afterCID_60	LT01B2_cell29	2190.786	2295.290	2157.578	3359.626	294.496	2018.737	2000.812	1092.152	1073.669	2548.819	877.746	2565758.006	63.006
kin_afterCID_61	LT01B2_cell29	2193.303	2295.290	2160.085	3359.615	293.530	2022.265	2001.796	1076.339	1058.179	2505.076	866.833	2565759.009	64.009
kin_afterCID_62	LT01B2_cell29	2145.153	2295.290	2112.740	3287.536	293.016	1977.968	2002.293	1082.636	1064.514	2518.935	872.446	2565760.011	65.011
kin_afterCID_63	LT01B2_cell29	2152.661	2295.290	2120.111	3276.856	299.153	1984.179	1996.155	1080.526	1062.136	2509.404	866.387	2565761.013	66.013
kin_afterCID_64	LT01B2_cell29	2157.262	2295.290	2124.599	3297.451	295.461	1988.797	1999.865	1084.150	1065.854	2513.410	872.983	2565762.015	67.015
kin_afterCID_65	LT01B2_cell29	2174.839	2295.290	2142.076	3324.813	294.514	2005.556	2000.812	1089.707	1071.233	2535.125	876.941	2565763.017	68.017
kin_afterCID_66	LT01B2_cell29	2181.210	2295.290	2148.035	3357.322	290.687	2010.653	2004.621	1077.084	1059.015	2507.655	869.637	2565763.999	68.999
kin_afterCID_67	LT01B2_cell29	2148.342	2295.290	2116.019	3291.264	293.016	1981.082	2002.293	1078.456	1060.251	2510.540	868.881	2565765.001	70.001
kin_afterCID_68	LT01B2_cell29	2156.241	2295.290	2123.568	3311.084	292.438	1987.608	2002.888	1083.143	1064.873	2520.597	873.256	2565766.003	71.003
kin_afterCID_69	LT01B2_cell29	2163.958	2295.290	2131.300	3317.594	291.247	1996.294	2004.061	1086.414	1068.139	2535.529	875.814	2565767.005	72.005
kin_afterCID_70	LT01B2_cell29	2181.518	2295.290	2148.507	3337.633	293.521	2011.983	2001.823	1093.751	1075.301	2539.980	881.683	2565768.008	73.008
kin_afterCID_71	LT01B2_cell29	2142.543	2295.290	2110.174	3275.552	290.931	1978.074	2004.395	1075.613	1057.543	2494.712	869.632	2565769.010	74.010
kin_afterCID_72	LT01B2_cell29	2164.839	2295.290	2132.193	3313.765	290.236	1998.526	2005.072	1078.288	1060.047	2515.401	870.261	2565770.012	75.012
kin_afterCID_73	LT01B2_cell29	2185.451	2295.290	2152.442	3343.182	292.691	2016.234	2002.617	1080.710	1062.355	2521.090	870.190	2565771.014	76.014
kin_afterCID_74	LT01B2_cell29	2177.390	2295.290	2144.401	3341.412	290.010	2009.028	2005.334	1075.639	1057.637	2499.176	869.760	2565772.016	77.016
kin_afterCID_75	LT01B2_cell29	2136.367	2295.290	2104.136	3276.092	291.156	1970.786	2004.152	1078.736	1060.668	2504.748	871.567	2565772.998	77.998
kin_afterCID_76	LT01B2_cell29	2146.993	2295.290	2114.558	3279.367	292.637	1981.515	2002.690	1075.623	1057.451	2498.185	867.749	2565774.000	79.000
kin_afterCID_77	LT01B2_cell29	2155.370	2295.290	2122.755	3297.566	291.878	1988.960	2003.430	1083.357	1065.090	2513.480	874.999	2565775.003	80.003
kin_afterCID_78	LT01B2_cell29	2155.945	2295.290	2123.431	3311.166	289.812	1988.999	2005.496	1074.383	1056.282	2501.145	868.199	2565776.198	81.198
kin_afterCID_79	LT01B2_cell29	2150.887	2295.290	2118.527	3291.893	291.951	1984.599	2003.357	1077.571	1059.393	2506.416	869.341	2565777.008	82.008
kin_afterCID_80	LT01B2_cell29	2156.913	2295.290	2124.340	3296.883	293.458	1989.792	2001.850	1083.789	1065.472	2518.711	873.438	2565778.010	83.010
kin_afterCID_81	LT01B2_cell29	2128.420	2295.290	2096.311	3251.130	289.857	1966.131	2005.487	1065.875	1047.931	2465.870	863.521	2565779.012	84.012
kin_afterCID_82	LT01B2_cell29	2148.116	2295.290	2115.768	3291.445	288.783	1983.562	2006.525	1071.982	1053.922	2497.650	866.794	2565780.014	85.014
kin_afterCID_83	LT01B2_cell29	2163.651	2295.290	2130.938	3303.472	293.557	1996.490	2001.751	1082.652	1064.394	2505.617	873.970	2565781.016	86.016
kin_afterCID_84	LT01B2_cell29	2140.590	2295.290	2108.244	3285.531	288.106	1976.230	2007.238	1074.005	1056.111	2491.578	870.525	2565781.998	86.998
kin_afterCID_85	LT01B2_cell29	2155.067	2295.290	2122.554	3297.923	289.794	1989.904	2005.551	1073.090	1055.036	2488.678	868.533	2565783.001	88.001
kin_afterCID_86	LT01B2_cell29	2149.983	2295.290	2117.566	3288.077	292.474	1983.779	2002.834	1076.872	1058.655	2489.985	870.511	2565784.003	89.003
kin_afterCID_87	LT01B2_cell29	2164.031	2295.290	2131.126	3331.228	289.387	1995.637	2005.921	1070.903	1053.059	2486.071	866.738	2565785.005	90.005
kin_afterCID_88	LT01B2_cell29	2145.403	2295.290	2113.264	3303.164	289.496	1978.289	2005.830	1076.684	1058.628	2509.316	869.910	2565786.008	91.008
kin_afterCID_89	LT01B2_cell29	2166.150	2295.290	2133.450	3323.050	291.770	1997.664	2003.556	1079.121	1060.836	2516.073	869.856	2565787.010	92.010
kin_afterCID_90	LT01B2_cell29	2125.574	2295.290	2093.445	3271.833	287.023	1961.743	2008.285	1069.862	1051.971	2494.287	866.282	2565788.012	93.012
kin_afterCID_91	LT01B2_cell29	2122.354	2295.290	2090.404	3271.514	287.167	1958.012	2008.141	1075.389	1057.374	2509.234	870.344	2565789.014	94.014
kin_afterCID_92	LT01B2_cell29	2154.594	2295.290	2122.005	3308.134	290.254	1987.596	2005.054	1076.303	1058.190	2506.720	869.231	2565790.016	95.016
kin_afterCID_93	LT01B2_cell29	2162.331	2295.290	2129.546	3315.499	290.886	1994.969	2004.440	1078.703	1060.383	2510.110	870.967	2565790.998	95.998
kin_afterCID_94	LT01B2_cell29	2165.957	2295.290	2133.042	3335.172	284.640	2000.427	2010.668	1066.037	1048.222	2486.651	864.925	2565792.000	97.000
kin_afterCID_95	LT01B2_cell29	2127.331	2295.290	2095.230	3272.519	287.321	1963.450	2008.023	1065.460	1047.525	2479.853	863.070	2565793.002	98.002
kin_afterCID_96	LT01B2_cell29	2137.802	2295.290	2105.256	3294.196	289.676	1970.773	2005.650	1072.109	1054.118	2493.973	866.742	2565794.005	99.005
kin_afterCID_97	LT01B2_cell29	2157.936	2295.290	2125.323	3327.405	289.180	1989.357	2006.110	1078.819	1060.673	2512.867	872.102	2565795.007	100.007
kin_afterCID_98	LT01B2_cell29	2155.928	2295.290	2123.167	3304.515	291.355	1988.925	2003.953	1080.294	1062.058	2508.494	872.646	2565796.009	101.009
kin_afterCID_99	LT01B2_cell29	2134.035	2295.290	2101.871	3275.501	287.330	1970.693	2007.978	1071.099	1053.208	2487.503	868.417	2565797.011	102.011
kin_afterCID_100	LT01B2_cell29	2155.193	2295.290	2122.662	3313.799	289.703	1987.831	2005.605	1073.263	1055.177	2497.496	867.534	2565798.013	103.013
kin_afterCID_101	LT01B2_cell29	2135.618	2295.290	2103.385	3293.501	288.223	1969.336	2007.085	1080.111	1062.042	2520.457	873.270	2565799.015	104.015
kin_afterCID_102	LT01B2_cell29	2145.874	2295.290	2113.213	3308.207	286.644	1979.988	2008.682	1078.422	1060.302	2515.264	873.374	2565800.017	105.017
kin_afterCID_103	LT01B2_cell29	2156.482	2295.290	2123.954	3323.233	284.631	1991.304	2010.695	1064.103	1046.295	2483.096	863.227	2565800.999	105.999
kin_afterCID_104	LT01B2_cell29	2123.568	2295.290	2091.600	3289.462	283.476	1959.286	2011.814	1073.590	1055.678	2516.104	870.332	2565802.002	107.002
kin_afterCID_105	LT01B2_cell29	2146.294	2295.290	2113.834	3306.163	287.799	1980.000	2007.527	1067.734	1049.666	2493.525	863.326	2565803.004	108.004
kin_afterCID_106	LT01B2_cell29	2148.071	2295.290	2115.667	3316.759	287.700	1980.581	2007.626	1075.771	1057.681	2512.621	869.859	2565804.006	109.006
kin_afterCID_107	LT01B2_cell29	2115.683	2295.290	2083.741	3265.551	287.582	1950.968	2007.726	1078.710	1060.516	2523.200	871.801	2565805.008	110.008
kin_afterCID_108	LT01B2_cell29	2125.611	2295.290	2093.376	3287.450	285.028	1960.877	2010.262	1064.782	1046.960	2489.775	862.737	2565806.010	111.010
kin_afterCID_109	LT01B2_cell29	2133.536	2295.290	2101.286	3290.226	286.617	1968.485	2008.691	1069.056	1051.009	2496.949	865.307	2565807.012	112.012
kin_afterCID_110	LT01B2_cell29	2148.654	2295.290	2115.967	3322.402	284.785	1982.390	2010.523	1081.215	1063.027	2532.450	875.648	2565808.015	113.015
kin_afterCID_111	LT01B2_cell29	2126.092	2295.290	2094.000	3281.659	282.781	1963.721	2012.509	1066.028	1048.149	2488.372	866.171	2565809.017	114.017
kin_afterCID_112	LT01B2_cell29	2138.563	2295.290	2106.340	3291.672	282.547	1976.684	2012.762	1069.299	1051.266	2498.717	868.636	2565809.999	114.999
kin_afterCID_113	LT01B2_cell29	2148.243	2295.290	2115.716	3314.705	282.727	1984.369	2012.581	1061.414	1043.675	2474.846	862.853	2565811.001	116.001
kin_afterCID_114	LT01B2_cell29	2110.950	2295.290	2078.944	3259.247	281.473	1950.441	2013.854	1065.705	1047.989	2482.670	867.651	2565812.003	117.003
kin_afterCID_115	LT01B2_cell29	2125.021	2295.290	2092.834	3278.297	283.485	1962.495	2011.841	1068.600	1050.791	2496.846	867.341	2565813.006	118.006
kin_afterCID_116	LT01B2_cell29	2124.042	2295.290	2091.809	3277.368	283.792	1961.321	2011.516	1073.273	1055.248	2507.068	870.986	2565814.008	119.008
kin_afterCID_117	LT01B2_cell29	2122.306	2295.290	2090.342	3278.123	283.440	1959.459	2011.886	1072.833	1054.800	2509.326	870.452	2565815.010	120.010
kin_afterCID_118	LT01B2_cell29	2095.408	2295.290	2063.734	3230.915	281.211	1936.857	2014.115	1060.089	1042.276	2482.944	861.425	2565816.012	121.012
kin_afterCID_119	LT01B2_cell29	2120.674	2295.290	2088.752	3282.435	280.417	1958.987	2014.873	1067.043	1049.225	2500.385	867.561	2565817.014	122.014
kin_afterCID_120	LT01B2_cell29	2115.752	2295.290	2083.725	3275.162	281.482	1953.686	2013.845	1066.044	1048.173	2499.957	865.614	2565818.016	123.016
kin_afterCID_121	LT01B2_cell29	2134.205	2295.290	2101.910	3288.933	285.028	1970.465	2010.298	1072.177	1053.971	2504.723	869.057	2565818.998	123.998
kin_afterCID_122	LT01B2_cell29	2151.888	2295.290	2119.369	3338.115	279.442	1987.447	2015.866	1060.289	1042.651	2486.841	862.536	2565820.000	125.000
kin_afterCID_123	LT01B2_cell29	2104.702	2295.290	2072.912	3246.926	282.700	1944.246	2012.626	1065.687	1047.918	2483.377	866.550	2565821.003	126.003
kin_afterCID_124	LT01B2_cell29	2120.731	2295.290	2088.566	3284.480	282.348	1957.484	2012.978	1065.911	1048.030	2497.875	865.052	2565822.005	127.005
kin_afterCID_125	LT01B2_cell29	2118.231	2295.290	2086.132	3268.598	286.012	1954.469	2009.314	1073.047	1055.024	2504.947	869.221	2565823.007	128.007
kin_afterCID_126	LT01B2_cell29	2101.766	2295.290	2070.016	3249.708	281.012	1941.607	2014.296	1061.295	1043.548	2485.792	862.562	2565824.009	129.009
kin_afterCID_127	LT01B2_cell29	2104.734	2295.290	2073.184	3260.339	283.991	1941.567	2011.318	1063.158	1045.310	2492.074	861.397	2565825.011	130.011
kin_afterCID_128	LT01B2_cell29	2127.181	2295.290	2094.869	3293.600	283.729	1962.647	2011.597	1070.301	1052.331	2505.937	867.803	2565826.014	131.014
kin_afterCID_129	LT01B2_cell29	2093.810	2295.290	2062.222	3244.093	281.310	1933.124	2014.016	1062.028	1044.409	2484.358	863.356	2565827.016	132.016
kin_afterCID_130	LT01B2_cell29	2122.665	2295.290	2090.751	3280.681	281.310	1960.908	2013.998	1068.224	1050.343	2500.674	868.141	2565827.998	132.998
kin_afterCID_131	LT01B2_cell29	2113.269	2295.290	2081.230	3274.567	280.236	1951.761	2015.072	1071.184	1053.277	2507.862	871.384	2565829.000	134.000
kin_afterCID_132	LT01B2_cell29	2130.220	2295.290	2098.001	3299.002	282.980	1965.852	2012.328	1070.617	1052.557	2509.551	868.268	2565830.002	135.002
kin_afterCID_133	LT01B2_cell29	2108.434	2295.290	2076.672	3278.120	279.505	1946.224	2015.839	1059.104	1041.377	2484.141	861.508	2565831.005	136.005
kin_afterCID_134	LT01B2_cell29	2122.601	2295.290	2090.474	3289.320	281.825	1959.281	2013.502	1063.288	1045.386	2499.674	862.234	2565832.007	137.007
kin_afterCID_135	LT01B2_cell29	2125.805	2295.290	2093.617	3294.610	282.817	1961.533	2012.509	1070.630	1052.593	2511.254	868.173	2565833.009	138.009
kin_afterCID_136	LT01B2_cell29	2083.086	2295.290	2051.657	3238.485	279.081	1923.147	2016.245	1060.390	1042.763	2493.772	861.980	2565834.011	139.011
kin_afterCID_137	LT01B2_cell29	2107.762	2295.290	2076.106	3274.302	280.119	1945.598	2015.207	1063.541	1045.780	2497.428	864.224	2565835.014	140.014
kin_afterCID_138	LT01B2_cell29	2124.452	2295.290	2092.474	3302.118	276.419	1963.195	2018.908	1069.901	1052.111	2519.394	871.437	2565836.016	141.016
kin_afterCID_139	LT01B2_cell29	2136.999	2295.290	2104.518	3327.453	276.834	1973.714	2018.492	1056.091	1038.528	2483.497	860.317	2565836.998	141.998
kin_afterCID_140	LT01B2_cell29	2105.874	2295.290	2073.959	3274.160	278.585	1944.477	2016.760	1064.022	1046.266	2500.897	865.530	2565838.000	143.000
kin_afterCID_141	LT01B2_cell29	2107.640	2295.290	2075.769	3275.327	278.864	1946.149	2016.444	1064.220	1046.455	2498.879	865.810	2565839.002	144.002
kin_afterCID_142	LT01B2_cell29	2134.338	2295.290	2102.148	3315.046	281.879	1969.024	2013.447	1070.445	1052.527	2513.338	868.437	2565840.004	145.004
kin_afterCID_143	LT01B2_cell29	2099.271	2295.290	2067.663	3254.986	278.918	1939.385	2016.426	1060.891	1043.182	2486.550	863.680	2565841.007	146.007
kin_afterCID_144	LT01B2_cell29	2095.324	2295.290	2063.766	3260.628	277.186	1935.262	2018.122	1059.408	1041.658	2493.780	862.395	2565842.009	147.009
kin_afterCID_145	LT01B2_cell29	2109.567	2295.290	2077.883	3277.763	277.384	1948.976	2017.942	1067.071	1049.377	2502.434	869.761	2565843.011	148.011
kin_afterCID_146	LT01B2_cell29	2115.246	2295.290	2083.315	3290.932	276.527	1954.196	2018.781	1069.676	1051.860	2518.979	871.151	2565844.013	149.013
kin_afterCID_147	LT01B2_cell29	2127.972	2295.290	2095.664	3316.538	274.388	1966.568	2020.956	1056.519	1038.937	2483.653	862.746	2565845.015	150.015
kin_afterCID_148	LT01B2_cell29	2094.373	2295.290	2062.886	3268.142	274.568	1934.877	2020.740	1060.069	1042.432	2494.233	865.199	2565846.017	151.017
kin_afterCID_149	LT01B2_cell29	2121.712	2295.290	2089.737	3308.375	277.213	1958.692	2018.113	1069.128	1051.123	2526.815	868.890	2565847.000	152.000
kin_afterCID_150	LT01B2_cell29	2127.409	2295.290	2095.250	3325.668	274.370	1964.711	2020.956	1050.542	1033.076	2480.277	856.434	2565848.002	153.002
kin_afterCID_151	LT01B2_cell29	2096.779	2295.290	2065.286	3262.075	273.567	1939.089	2021.759	1055.655	1038.053	2486.097	862.096	2565849.004	154.004
kin_afterCID_152	LT01B2_cell29	2105.782	2295.290	2073.989	3282.482	275.985	1944.958	2019.305	1061.337	1043.653	2504.626	864.078	2565850.006	155.006
kin_afterCID_153	LT01B2_cell29	2112.996	2295.290	2081.101	3288.150	277.231	1951.546	2018.113	1065.082	1047.244	2513.104	866.155	2565851.008	156.008
kin_afterCID_154	LT01B2_cell29	2116.236	2295.290	2084.287	3295.871	277.628	1953.902	2017.698	1068.471	1050.588	2514.071	869.556	2565852.010	157.010
kin_afterCID_155	LT01B2_cell29	2085.502	2295.290	2054.230	3239.057	278.205	1926.378	2017.139	1054.611	1037.097	2473.270	858.938	2565853.013	158.013
kin_afterCID_156	LT01B2_cell29	2100.586	2295.290	2068.862	3279.720	278.251	1937.917	2017.076	1055.381	1037.741	2483.293	858.399	2565854.015	159.015
kin_afterCID_157	LT01B2_cell29	2111.773	2295.290	2079.967	3277.176	277.944	1951.192	2017.382	1064.051	1046.313	2490.850	867.468	2565855.017	160.017
kin_afterCID_158	LT01B2_cell29	2136.362	2295.290	2104.191	3330.669	276.058	1973.076	2019.269	1054.324	1036.915	2472.947	860.375	2565855.999	160.999
kin_afterCID_159	LT01B2_cell29	2095.709	2295.290	2064.131	3265.263	277.267	1935.013	2018.041	1054.946	1037.362	2490.348	857.727	2565857.001	162.001
kin_afterCID_160	LT01B2_cell29	2107.979	2295.290	2076.277	3274.969	278.964	1946.509	2016.381	1061.001	1043.306	2493.423	862.818	2565858.003	163.003
kin_afterCID_161	LT01B2_cell29	2119.553	2295.290	2087.427	3296.439	278.855	1956.786	2016.489	1069.224	1051.320	2507.001	870.389	2565859.006	164.006
kin_afterCID_162	LT01B2_cell29	2096.234	2295.290	2064.535	3269.409	278.648	1934.124	2016.660	1060.553	1042.884	2490.300	862.998	2565860.008	165.008
kin_afterCID_163	LT01B2_cell29	2108.710	2295.290	2076.845	3278.309	280.859	1945.630	2014.467	1061.353	1043.484	2487.826	862.467	2565861.010	166.010
kin_afterCID_164	LT01B2_cell29	2116.688	2295.290	2084.595	3297.217	277.917	1954.042	2017.409	1065.307	1047.395	2503.890	867.124	2565862.013	167.013
kin_afterCID_165	LT01B2_cell29	2079.383	2295.290	2047.942	3249.842	273.133	1921.269	2022.211	1055.619	1038.120	2484.839	862.570	2565863.015	168.015
kin_afterCID_166	LT01B2_cell29	2102.475	2295.290	2070.583	3282.505	276.464	1940.870	2018.844	1057.175	1039.457	2493.326	860.503	2565864.017	169.017
kin_afterCID_167	LT01B2_cell29	2104.111	2295.290	2072.346	3285.980	275.498	1942.888	2019.846	1063.682	1046.003	2511.181	866.243	2565864.999	169.999
kin_afterCID_168	LT01B2_cell29	2100.896	2295.290	2069.038	3268.496	276.545	1940.928	2018.799	1066.878	1049.123	2513.827	868.661	2565866.001	171.001
kin_afterCID_169	LT01B2_cell29	2076.431	2295.290	2044.943	3238.644	274.406	1918.600	2020.938	1051.354	1033.836	2477.227	857.737	2565867.003	172.003
kin_afterCID_170	LT01B2_cell29	2077.049	2295.290	2045.500	3243.874	274.550	1918.503	2020.776	1057.845	1040.269	2487.642	863.580	2565868.005	173.005
kin_afterCID_171	LT01B2_cell29	2105.866	2295.290	2074.122	3284.795	275.697	1944.915	2019.648	1065.011	1047.318	2507.727	868.062	2565869.008	174.008
kin_afterCID_172	LT01B2_cell29	2110.583	2295.290	2078.506	3290.811	273.621	1950.830	2021.723	1049.874	1032.540	2473.361	857.208	2565870.010	175.010
kin_afterCID_173	LT01B2_cell29	2079.247	2295.290	2047.738	3242.316	275.886	1920.344	2019.440	1056.393	1038.880	2483.673	861.399	2565871.012	176.012
kin_afterCID_174	LT01B2_cell29	2076.998	2295.290	2045.670	3229.442	276.437	1919.189	2018.890	1061.926	1044.327	2493.714	865.873	2565872.014	177.014
kin_afterCID_175	LT01B2_cell29	2103.322	2295.290	2071.365	3264.854	280.435	1941.633	2014.909	1066.660	1048.919	2495.988	867.719	2565873.016	178.016
kin_afterCID_176	LT01B2_cell29	2070.426	2295.290	2039.240	3224.881	274.686	1913.481	2020.622	1053.251	1035.781	2473.393	860.193	2565873.999	178.999
kin_afterCID_177	LT01B2_cell29	2077.699	2295.290	2046.272	3236.077	278.557	1917.691	2016.787	1052.955	1035.379	2475.611	856.446	2565875.001	180.001
kin_afterCID_178	LT01B2_cell29	2091.151	2295.290	2059.640	3260.171	277.673	1930.252	2017.671	1061.202	1043.524	2498.552	863.386	2565876.003	181.003
kin_afterCID_179	LT01B2_cell29	2088.027	2295.290	2056.498	3245.590	276.590	1929.413	2018.736	1064.119	1046.316	2501.855	867.127	2565877.005	182.005
kin_afterCID_180	LT01B2_cell29	2069.263	2295.290	2038.121	3238.122	273.206	1911.328	2022.102	1048.959	1031.541	2470.697	856.864	2565878.007	183.007
kin_afterCID_181	LT01B2_cell29	2074.456	2295.290	2043.218	3222.167	279.099	1915.575	2016.209	1055.721	1038.100	2477.155	858.952	2565879.009	184.009
kin_afterCID_182	LT01B2_cell29	2087.220	2295.290	2055.748	3258.129	276.419	1926.888	2018.926	1067.309	1049.628	2507.898	870.065	2565880.012	185.012
kin_afterCID_183	LT01B2_cell29	2056.449	2295.290	2025.628	3216.800	274.731	1898.671	2020.613	1054.437	1037.098	2475.350	861.236	2565881.014	186.014
kin_afterCID_184	LT01B2_cell29	2059.180	2295.290	2028.229	3209.081	275.985	1902.009	2019.323	1048.082	1030.647	2464.045	854.557	2565882.016	187.016
kin_afterCID_185	LT01B2_cell29	2074.692	2295.290	2043.564	3220.933	277.890	1916.784	2017.455	1059.875	1042.294	2480.265	864.219	2565882.998	187.998
kin_afterCID_186	LT01B2_cell29	2084.952	2295.290	2053.557	3244.870	278.278	1924.913	2017.048	1061.090	1043.356	2489.485	864.017	2565884.000	189.000
kin_afterCID_187	LT01B2_cell29	2087.861	2295.290	2056.342	3251.675	274.099	1930.019	2021.245	1044.272	1026.941	2445.917	854.187	2565885.002	190.002
kin_afterCID_188	LT01B2_cell29	2059.012	2295.290	2027.868	3186.327	280.543	1902.028	2014.783	1052.033	1034.657	2444.709	858.109	2565886.004	191.004
kin_afterCID_189	LT01B2_cell29	2076.895	2295.290	2045.462	3226.071	277.321	1918.964	2017.987	1055.756	1038.057	2475.792	860.604	2565887.007	192.007
kin_afterCID_190	LT01B2_cell29	2085.104	2295.290	2053.587	3254.623	275.778	1925.380	2019.566	1048.229	1030.946	2455.295	856.079	2565888.009	193.009
kin_afterCID_191	LT01B2_cell29	2054.455	2295.290	2023.576	3195.668	276.464	1898.157	2018.881	1052.149	1034.811	2454.648	860.086	2565889.011	194.011
kin_afterCID_192	LT01B2_cell29	2062.828	2295.290	2031.661	3221.497	274.993	1905.110	2020.315	1055.616	1038.197	2476.535	862.207	2565890.013	195.013
kin_afterCID_193	LT01B2_cell29	2080.247	2295.290	2048.962	3237.098	278.079	1920.764	2017.229	1057.044	1039.440	2480.959	860.751	2565891.015	196.015
kin_afterCID_194	LT01B2_cell29	2095.357	2295.290	2063.548	3265.440	276.852	1934.849	2018.492	1064.836	1047.130	2498.024	868.256	2565892.018	197.018
kin_afterCID_195	LT01B2_cell29	2062.807	2295.290	2031.616	3225.222	274.388	1904.969	2020.938	1053.005	1035.559	2474.097	860.055	2565893.000	198.000
kin_afterCID_196	LT01B2_cell29	2059.597	2295.290	2028.621	3211.339	276.202	1902.029	2019.124	1059.019	1041.511	2477.819	864.930	2565894.002	199.002
kin_afterCID_197	LT01B2_cell29	2072.412	2295.290	2041.357	3222.638	275.453	1915.547	2019.855	1056.963	1039.373	2481.304	862.721	2565895.004	200.004
kin_afterCID_198	LT01B2_cell29	2075.572	2295.290	2044.274	3227.265	278.440	1916.563	2016.886	1059.634	1042.037	2480.076	863.530	2565896.006	201.006
kin_afterCID_199	LT01B2_cell29	2095.368	2295.290	2063.898	3286.476	272.159	1935.121	2023.167	1043.512	1026.252	2456.578	853.418	2565897.008	202.008
kin_afterCID_200	LT01B2_cell29	2053.543	2295.290	2022.526	3200.267	277.294	1895.962	2018.014	1051.859	1034.541	2453.210	859.299	2565898.010	203.010
kin_afterCID_201	LT01B2_cell29	2078.271	2295.290	2046.774	3236.685	278.720	1918.148	2016.606	1055.006	1037.512	2462.595	860.454	2565899.013	204.013
kin_afterCID_202	LT01B2_cell29	2094.299	2295.290	2062.627	3266.214	277.402	1933.178	2017.942	1057.830	1040.193	2480.126	862.304	2565900.015	205.015
kin_afterCID_203	LT01B2_cell29	2060.587	2295.290	2029.630	3213.942	276.012	1902.917	2019.332	1046.354	1029.104	2449.708	854.528	2565901.017	206.017
kin_afterCID_204	LT01B2_cell29	2057.673	2295.290	2026.614	3217.032	276.400	1898.944	2018.908	1048.144	1030.727	2462.239	854.544	2565901.999	206.999
kin_afterCID_205	LT01B2_cell29	2070.720	2295.290	2039.488	3232.308	278.007	1910.620	2017.337	1051.412	1033.947	2467.440	856.264	2565903.001	208.001
kin_afterCID_206	LT01B2_cell29	2075.138	2295.290	2043.696	3257.148	274.668	1914.459	2020.640	1056.844	1039.317	2492.298	861.719	2565904.003	209.003
kin_afterCID_207	LT01B2_cell29	2093.408	2295.290	2061.731	3260.020	279.803	1931.430	2015.541	1058.638	1040.974	2485.358	860.568	2565905.005	210.005
kin_afterCID_208	LT01B2_cell29	2066.123	2295.290	2034.988	3224.514	275.110	1908.359	2020.216	1047.061	1029.752	2456.694	855.093	2565906.008	211.008
kin_afterCID_209	LT01B2_cell29	2058.467	2295.290	2027.649	3210.586	276.400	1900.730	2018.926	1062.452	1044.879	2501.322	865.458	2565907.010	212.010
kin_afterCID_210	LT01B2_cell29	2067.119	2295.290	2036.014	3231.641	278.097	1906.556	2017.247	1048.761	1031.386	2462.347	853.875	2565908.013	213.013
kin_afterCID_211	LT01B2_cell29	2073.517	2295.290	2042.260	3236.555	277.745	1913.391	2017.599	1049.612	1032.136	2466.577	854.545	2565909.015	214.015
kin_afterCID_212	LT01B2_cell29	2094.555	2295.290	2063.056	3274.772	277.565	1932.189	2017.761	1056.767	1039.184	2488.155	859.858	2565910.017	215.017
kin_afterCID_213	LT01B2_cell29	2069.832	2295.290	2038.502	3221.879	278.702	1910.594	2016.642	1047.762	1030.415	2445.789	854.548	2565910.999	215.999
kin_afterCID_214	LT01B2_cell29	2083.336	2295.290	2051.976	3257.135	276.455	1922.588	2018.871	1053.345	1035.919	2472.868	858.957	2565912.001	217.001
kin_afterCID_215	LT01B2_cell29	2088.580	2295.290	2056.951	3253.783	281.030	1926.005	2014.296	1059.305	1041.772	2474.776	861.818	2565913.004	218.004
kin_afterCID_216	LT01B2_cell29	2063.130	2295.290	2032.075	3214.606	278.882	1903.864	2016.462	1042.488	1025.263	2439.107	849.323	2565914.006	219.006
kin_afterCID_217	LT01B2_cell29	2078.472	2295.290	2047.073	3252.541	277.989	1916.674	2017.319	1051.921	1034.588	2462.012	857.606	2565915.008	220.008
kin_afterCID_218	LT01B2_cell29	2076.925	2295.290	2045.363	3245.308	281.373	1913.672	2013.971	1054.410	1036.846	2469.597	856.686	2565916.010	221.010
kin_afterCID_219	LT01B2_cell29	2065.882	2295.290	2034.661	3227.465	279.704	1904.671	2015.622	1051.954	1034.570	2456.375	857.059	2565917.013	222.013
kin_afterCID_220	LT01B2_cell29	2077.729	2295.290	2046.503	3234.934	280.462	1916.633	2014.882	1051.871	1034.370	2454.387	856.639	2565918.015	223.015
kin_afterCID_221	LT01B2_cell29	2076.179	2295.290	2044.971	3244.738	276.870	1915.865	2018.474	1035.944	1018.794	2433.945	844.176	2565919.017	224.017
kin_afterCID_222	LT01B2_cell29	2055.511	2295.290	2024.542	3208.752	277.556	1896.869	2017.752	1042.154	1024.933	2443.893	849.332	2565919.999	224.999
kin_afterCID_223	LT01B2_cell29	2056.403	2295.290	2025.408	3203.036	281.888	1895.852	2013.456	1045.345	1027.976	2437.725	850.402	2565921.001	226.001
kin_afterCID_224	LT01B2_cell29	2067.889	2295.290	2036.638	3223.498	280.047	1907.279	2015.298	1050.018	1032.567	2459.231	854.186	2565922.004	227.004
kin_afterCID_225	LT01B2_cell29	2079.225	2295.290	2047.735	3242.005	280.570	1917.282	2014.774	1054.174	1036.677	2461.194	858.229	2565923.006	228.006
kin_afterCID_226	LT01B2_cell29	2053.096	2295.290	2022.353	3202.326	277.511	1895.036	2017.816	1039.434	1022.222	2436.270	847.322	2565924.008	229.008
kin_afterCID_227	LT01B2_cell29	2061.877	2295.290	2030.771	3213.523	277.745	1903.316	2017.599	1046.305	1028.948	2448.065	853.327	2565925.010	230.010
kin_afterCID_228	LT01B2_cell29	2067.202	2295.290	2036.060	3227.980	277.429	1907.596	2017.915	1051.152	1033.657	2463.136	857.018	2565926.012	231.012
kin_afterCID_229	LT01B2_cell29	2071.206	2295.290	2040.167	3231.193	278.097	1911.273	2017.247	1055.994	1038.537	2473.654	860.550	2565927.014	232.014
kin_afterCID_230	LT01B2_cell29	2036.125	2295.290	2005.648	3172.066	275.254	1881.325	2020.090	1040.144	1023.015	2434.590	850.133	2565928.017	233.017
kin_afterCID_231	LT01B2_cell29	2049.703	2295.290	2018.885	3210.165	275.895	1891.149	2019.413	1051.291	1033.965	2464.732	858.181	2565928.999	233.999
kin_afterCID_232	LT01B2_cell29	2058.357	2295.290	2027.303	3214.897	278.386	1898.711	2016.940	1048.327	1030.864	2453.121	854.427	2565930.001	235.001
kin_afterCID_233	LT01B2_cell29	2038.032	2295.290	2007.418	3178.838	277.204	1881.317	2018.140	1036.144	1018.964	2423.889	845.521	2565931.003	236.003
kin_afterCID_234	LT01B2_cell29	2058.198	2295.290	2027.216	3216.430	277.799	1898.707	2017.509	1050.949	1033.617	2451.433	858.109	2565932.005	237.005
kin_afterCID_235	LT01B2_cell29	2067.972	2295.290	2036.797	3220.138	282.348	1906.346	2012.978	1049.627	1032.068	2450.340	853.153	2565933.008	238.008
kin_afterCID_236	LT01B2_cell29	2079.050	2295.290	2047.824	3249.159	277.565	1918.072	2017.761	1037.529	1020.365	2426.364	846.478	2565934.010	239.010
kin_afterCID_237	LT01B2_cell29	2049.900	2295.290	2019.124	3203.905	278.088	1890.806	2017.220	1043.415	1026.130	2444.162	850.309	2565935.012	240.012
kin_afterCID_238	LT01B2_cell29	2052.357	2295.290	2021.437	3207.756	278.178	1893.000	2017.166	1047.173	1029.774	2457.384	852.690	2565936.014	241.014
kin_afterCID_239	LT01B2_cell29	2077.014	2295.290	2045.744	3243.255	282.032	1913.628	2013.294	1049.369	1031.854	2462.596	851.391	2565937.016	242.016
kin_afterCID_240	LT01B2_cell29	2039.211	2295.290	2008.794	3176.921	281.112	1880.409	2014.233	1041.619	1024.367	2431.874	847.583	2565937.999	242.999
kin_afterCID_241	LT01B2_cell29	2052.457	2295.290	2021.482	3204.521	281.662	1891.295	2013.664	1049.811	1032.501	2441.530	855.139	2565939.001	244.001
kin_afterCID_242	LT01B2_cell29	2066.347	2295.290	2035.182	3231.138	280.660	1904.067	2014.666	1047.226	1029.805	2453.079	851.376	2565940.003	245.003
kin_afterCID_243	LT01B2_cell29	2071.342	2295.290	2040.078	3250.845	277.141	1909.360	2018.168	1042.617	1025.606	2437.199	851.106	2565941.005	246.005
kin_afterCID_244	LT01B2_cell29	2035.499	2295.290	2004.963	3175.390	279.388	1877.518	2015.920	1042.191	1025.006	2431.158	849.691	2565942.007	247.007
kin_afterCID_245	LT01B2_cell29	2049.368	2295.290	2018.693	3213.738	277.826	1889.007	2017.518	1041.257	1023.969	2451.554	847.042	2565943.009	248.009
kin_afterCID_246	LT01B2_cell29	2070.090	2295.290	2038.934	3240.573	275.967	1910.119	2019.359	1049.479	1032.015	2471.527	855.134	2565944.012	249.012
kin_afterCID_247	LT01B2_cell29	2076.530	2295.290	2045.201	3252.277	281.355	1912.258	2013.971	1049.538	1031.987	2464.898	851.805	2565945.014	250.014
kin_afterCID_248	LT01B2_cell29	2051.107	2295.290	2020.309	3197.366	279.126	1892.395	2016.236	1041.504	1024.264	2431.987	848.992	2565946.016	251.016
kin_afterCID_249	LT01B2_cell29	2055.530	2295.290	2024.655	3217.202	276.265	1896.570	2019.061	1045.965	1028.652	2460.870	852.361	2565946.998	251.998
kin_afterCID_250	LT01B2_cell29	2072.689	2295.290	2041.448	3254.800	277.213	1910.296	2018.113	1052.272	1034.930	2472.880	857.129	2565948.000	253.000
kin_afterCID_251	LT01B2_cell29	2044.241	2295.290	2013.599	3203.376	276.752	1885.303	2018.592	1040.186	1023.081	2439.179	848.373	2565949.003	254.003
kin_afterCID_252	LT01B2_cell29	2053.057	2295.290	2022.113	3218.052	277.393	1892.892	2017.951	1040.535	1023.259	2447.468	847.125	2565950.005	255.005
kin_afterCID_253	LT01B2_cell29	2055.745	2295.290	2024.799	3220.215	277.438	1895.622	2017.906	1052.666	1035.404	2462.913	858.767	2565951.007	256.007
kin_afterCID_254	LT01B2_cell29	2070.315	2295.290	2039.176	3257.276	277.772	1906.879	2017.554	1050.146	1032.769	2473.738	854.146	2565952.009	257.009
kin_afterCID_255	LT01B2_cell29	2042.801	2295.290	2012.065	3196.051	279.902	1882.626	2015.442	1043.844	1026.493	2445.681	849.149	2565953.012	258.012
kin_afterCID_256	LT01B2_cell29	2024.050	2295.290	1993.683	3168.218	276.274	1867.477	2019.070	1031.247	1014.177	2429.275	839.944	2565954.014	259.014
kin_afterCID_257	LT01B2_cell29	2045.623	2295.290	2014.840	3211.348	276.049	1886.246	2019.296	1036.675	1019.408	2444.942	844.148	2565955.016	260.016
kin_afterCID_258	LT01B2_cell29	2068.330	2295.290	2037.103	3257.321	277.673	1904.681	2017.653	1047.173	1029.759	2476.260	850.496	2565955.999	260.999
kin_afterCID_259	LT01B2_cell29	2036.033	2295.290	2005.398	3193.003	273.855	1879.269	2021.489	1036.852	1019.912	2425.816	848.681	2565957.001	262.001
kin_afterCID_260	LT01B2_cell29	2050.405	2295.290	2019.759	3208.781	275.101	1892.651	2020.243	1034.459	1017.420	2424.562	845.158	2565958.003	263.003
kin_afterCID_261	LT01B2_cell29	2060.079	2295.290	2029.113	3228.793	275.462	1900.676	2019.882	1040.454	1023.321	2440.616	849.499	2565959.005	264.005
kin_afterCID_262	LT01B2_cell29	2073.450	2295.290	2042.054	3260.098	276.572	1910.862	2018.754	1049.531	1032.222	2461.312	856.110	2565960.007	265.007
kin_afterCID_263	LT01B2_cell29	2036.402	2295.290	2005.721	3206.511	272.962	1878.465	2022.346	1034.164	1017.193	2434.369	845.171	2565961.009	266.009
kin_afterCID_264	LT01B2_cell29	2049.968	2295.290	2019.105	3212.020	277.159	1890.371	2018.149	1036.525	1019.543	2423.162	846.091	2565962.011	267.011
kin_afterCID_265	LT01B2_cell29	2058.010	2295.290	2027.158	3231.521	275.967	1897.623	2019.359	1039.951	1022.809	2445.757	847.830	2565963.014	268.014
kin_afterCID_266	LT01B2_cell29	2077.615	2295.290	2046.288	3250.320	279.875	1914.746	2015.469	1046.364	1029.040	2449.126	851.562	2565964.016	269.016
kin_afterCID_267	LT01B2_cell29	2037.093	2295.290	2006.668	3199.115	274.532	1879.219	2020.776	1031.518	1014.597	2427.308	841.891	2565964.998	269.998
kin_afterCID_268	LT01B2_cell29	2041.595	2295.290	2010.871	3212.591	275.065	1882.149	2020.261	1035.006	1017.986	2437.856	843.997	2565966.000	271.000
kin_afterCID_269	LT01B2_cell29	2061.853	2295.290	2030.815	3228.525	276.410	1902.108	2018.935	1034.961	1017.807	2429.881	843.974	2565967.002	272.002
kin_afterCID_270	LT01B2_cell29	2070.307	2295.290	2039.167	3263.338	276.698	1906.766	2018.628	1045.914	1028.735	2463.711	851.567	2565968.004	273.004
kin_afterCID_271	LT01B2_cell29	2039.330	2295.290	2008.748	3205.610	276.518	1879.571	2018.808	1044.795	1027.419	2472.323	849.261	2565969.006	274.006
kin_afterCID_272	LT01B2_cell29	2046.744	2295.290	2015.873	3230.317	273.693	1886.488	2021.651	1033.645	1016.656	2447.929	842.170	2565970.009	275.009
kin_afterCID_273	LT01B2_cell29	2070.797	2295.290	2039.581	3253.006	275.462	1909.549	2019.882	1041.357	1024.192	2449.881	849.262	2565971.011	276.011
kin_afterCID_274	LT01B2_cell29	2064.853	2295.290	2033.687	3228.703	280.570	1902.762	2014.756	1038.511	1021.255	2432.472	844.386	2565972.013	277.013
kin_afterCID_275	LT01B2_cell29	2044.147	2295.290	2013.450	3202.761	278.142	1884.376	2017.184	1049.655	1032.398	2456.882	855.614	2565973.015	278.015
kin_afterCID_276	LT01B2_cell29	2052.236	2295.290	2021.362	3221.152	275.895	1892.518	2019.449	1037.830	1020.847	2433.942	847.088	2565974.017	279.017
kin_afterCID_277	LT01B2_cell29	2062.713	2295.290	2031.644	3231.277	279.334	1900.790	2015.974	1033.670	1016.551	2424.706	840.927	2565974.999	279.999
kin_afterCID_278	LT01B2_cell29	2060.438	2295.290	2029.613	3234.247	277.393	1899.070	2017.933	1039.513	1022.290	2446.121	846.148	2565976.001	281.001
kin_afterCID_279	LT01B2_cell29	2057.820	2295.290	2026.804	3222.309	280.732	1895.524	2014.612	1040.385	1023.158	2444.437	844.723	2565977.004	282.004
kin_afterCID_280	LT01B2_cell29	2030.406	2295.290	1999.859	3196.776	275.796	1871.115	2019.512	1028.962	1012.026	2420.471	838.927	2565978.006	283.006
kin_afterCID_281	LT01B2_cell29	2053.030	2295.290	2021.913	3219.856	278.675	1891.772	2016.651	1033.210	1016.175	2429.189	840.297	2565979.008	284.008
kin_afterCID_282	LT01B2_cell29	2061.619	2295.290	2030.353	3232.566	281.436	1897.962	2013.890	1039.457	1022.310	2435.203	844.400	2565980.010	285.010
kin_afterCID_283	LT01B2_cell29	2077.106	2295.290	2045.752	3267.512	279.704	1911.897	2015.641	1044.970	1027.730	2455.384	849.243	2565981.012	286.012
kin_afterCID_284	LT01B2_cell29	2035.879	2295.290	2005.313	3202.787	277.529	1875.370	2017.798	1033.838	1016.963	2422.301	842.860	2565982.014	287.014
kin_afterCID_285	LT01B2_cell29	2044.488	2295.290	2013.863	3211.533	279.559	1882.619	2015.767	1037.942	1021.055	2426.623	845.347	2565983.016	288.016
kin_afterCID_286	LT01B2_cell29	2058.652	2295.290	2027.609	3243.736	276.888	1896.075	2018.438	1038.869	1021.836	2437.005	847.070	2565983.998	288.998
kin_afterCID_287	LT01B2_cell29	2075.407	2295.290	2044.126	3259.963	279.884	1910.888	2015.460	1039.630	1022.471	2438.673	845.340	2565985.001	290.001
kin_afterCID_288	LT01B2_cell29	2043.786	2295.290	2013.033	3211.992	275.651	1884.332	2019.675	1029.294	1012.494	2413.146	840.418	2565986.003	291.003
kin_afterCID_289	LT01B2_cell29	2044.478	2295.290	2013.588	3215.777	277.854	1883.144	2017.491	1038.522	1021.507	2434.197	846.297	2565987.005	292.005
kin_afterCID_290	LT01B2_cell29	2063.046	2295.290	2031.997	3242.587	279.884	1899.234	2015.442	1039.843	1022.678	2441.349	845.213	2565988.007	293.007
kin_afterCID_291	LT01B2_cell29	2035.831	2295.290	2005.256	3203.555	276.996	1875.548	2018.348	1026.769	1009.913	2411.053	836.785	2565989.010	294.010
kin_afterCID_292	LT01B2_cell29	2034.331	2295.290	2003.782	3190.185	276.933	1875.732	2018.393	1034.466	1017.589	2417.531	844.695	2565990.012	295.012
kin_afterCID_293	LT01B2_cell29	2054.194	2295.290	2023.226	3227.912	277.330	1892.881	2017.978	1036.308	1019.275	2427.458	845.120	2565991.014	296.014
kin_afterCID_294	LT01B2_cell29	2058.262	2295.290	2027.203	3229.909	278.837	1896.231	2016.507	1039.971	1022.820	2435.835	846.946	2565992.016	297.016
kin_afterCID_295	LT01B2_cell29	2029.695	2295.290	1999.179	3196.082	273.558	1871.857	2021.787	1027.117	1010.233	2415.523	839.250	2565992.998	297.998
kin_afterCID_296	LT01B2_cell29	2044.171	2295.290	2013.409	3220.053	276.482	1883.120	2018.844	1031.142	1014.137	2431.295	839.386	2565994.000	299.000
kin_afterCID_297	LT01B2_cell29	2053.665	2295.290	2022.825	3230.493	277.285	1891.948	2018.041	1041.778	1024.668	2444.578	849.022	2565995.002	300.002
kin_afterCID_298	LT01B2_cell29	2033.819	2295.290	2003.330	3196.108	279.288	1872.792	2016.038	1036.073	1018.810	2437.083	841.983	2565996.005	301.005
kin_afterCID_299	LT01B2_cell29	2038.666	2295.290	2007.972	3214.259	275.002	1878.628	2020.343	1031.969	1015.174	2417.680	843.342	2565997.007	302.007
0	0	0.000	0.000	0.000	0.000	0.000	0.000	0.000	0.000	0.000	0.000	0.000	2565998.009	303.009
