# Supplementary material for: Mandipropamid as a chemical inducer of proximity for in vivo applications
Source: Nat Chem Biol. 2021 Dec 21;18(1):64–9. doi: 10.1038/s41589-021-00922-3 (PMC8709788; doi:10.1038/s41589-021-00922-3)
Supplement: Source Data Fig. 2 — Single-cell trajectories, luminescence intensities of luciferase assay and two-color RICS binding efficiencies. [file 41589_2021_922_MOESM21_ESM.zip › Figure_02/Figure_02bcd/Single-Cell Trajectories/Mandi_500nM/exp01_Mandi500_LT01B3_cell33_intensities.csv]

name	cellID	ff_488nm_cell	area_cell	fullframe_488nm	ff_488nm_mito	area_mito	ff_488nm_cyto	area_cyto	ff_561nm_tf_cell	fullframe_561nm	ff_561nm_tf_mito	ff_561nm_tf_cyto	FrameTimeAbs	FrameTimeRel
t0_	LT01B3_cell33	3823.697	2087.056	3508.389	6393.198	347.382	3310.612	1739.673	1705.054	1556.136	4192.730	1208.309	2566087.000	-26.000
tend_	LT01B3_cell33	3205.387	2087.056	2949.428	6013.312	329.251	2679.440	1757.805	1525.268	1396.597	3737.185	1110.957	2566452.000	339.000
kin_afterCID_1	LT01B3_cell33	3818.885	2087.056	3495.009	6924.978	361.660	3167.817	1725.396	1753.569	1599.804	4265.123	1227.122	2566121.071	4.071
kin_afterCID_2	LT01B3_cell33	3754.366	2087.056	3436.374	6838.729	360.604	3110.135	1726.452	1745.091	1592.150	4240.940	1223.784	2566122.001	5.001
kin_afterCID_3	LT01B3_cell33	3738.611	2087.056	3423.621	6836.983	360.044	3092.667	1727.011	1750.403	1597.006	4245.865	1230.153	2566123.003	6.003
kin_afterCID_4	LT01B3_cell33	3732.459	2087.056	3417.740	6864.000	360.153	3079.363	1726.903	1751.341	1597.294	4262.201	1227.690	2566124.005	7.005
kin_afterCID_5	LT01B3_cell33	3705.791	2087.056	3392.989	6835.601	359.747	3053.946	1727.309	1756.104	1601.626	4272.659	1231.981	2566125.007	8.007
kin_afterCID_6	LT01B3_cell33	3645.825	2087.056	3339.144	6748.968	357.770	3003.819	1729.285	1726.142	1575.571	4191.364	1216.115	2566126.010	9.010
kin_afterCID_7	LT01B3_cell33	3657.034	2087.056	3349.980	6772.455	356.714	3014.783	1730.341	1726.846	1575.355	4209.834	1214.972	2566127.012	10.012
kin_afterCID_8	LT01B3_cell33	3644.979	2087.056	3338.902	6765.851	357.183	3000.582	1729.872	1734.020	1582.370	4217.798	1221.171	2566128.014	11.014
kin_afterCID_9	LT01B3_cell33	3651.580	2087.056	3344.938	6776.213	358.447	3003.651	1728.609	1733.625	1581.871	4215.507	1218.978	2566129.016	12.016
kin_afterCID_10	LT01B3_cell33	3673.815	2087.056	3365.152	6816.461	358.727	3021.537	1728.329	1741.233	1588.768	4232.666	1224.118	2566129.998	12.998
kin_afterCID_11	LT01B3_cell33	3592.478	2087.056	3291.025	6674.317	359.034	2952.159	1728.022	1733.327	1580.816	4222.567	1216.134	2566131.000	14.000
kin_afterCID_12	LT01B3_cell33	3600.228	2087.056	3298.370	6685.185	357.933	2961.635	1729.123	1738.195	1585.900	4230.900	1222.199	2566132.002	15.002
kin_afterCID_13	LT01B3_cell33	3575.907	2087.056	3275.942	6661.641	353.781	2946.074	1733.274	1708.008	1559.470	4161.358	1207.252	2566133.004	16.004
kin_afterCID_14	LT01B3_cell33	3619.896	2087.056	3316.697	6749.443	355.397	2977.605	1731.659	1713.585	1563.961	4188.440	1205.659	2566134.006	17.006
kin_afterCID_15	LT01B3_cell33	3632.142	2087.056	3327.598	6764.608	357.490	2984.681	1729.565	1720.118	1569.776	4186.879	1210.254	2566135.008	18.008
kin_afterCID_16	LT01B3_cell33	3641.647	2087.056	3337.266	6758.548	356.155	3000.306	1730.901	1722.776	1571.976	4198.869	1213.289	2566136.010	19.010
kin_afterCID_17	LT01B3_cell33	3571.577	2087.056	3272.773	6657.810	353.962	2941.255	1733.094	1692.807	1545.286	4139.378	1193.127	2566137.012	20.012
kin_afterCID_18	LT01B3_cell33	3596.359	2087.056	3295.571	6717.192	353.628	2959.694	1733.428	1695.641	1548.189	4145.823	1195.792	2566138.014	21.014
kin_afterCID_19	LT01B3_cell33	3569.156	2087.056	3269.674	6679.768	351.227	2939.756	1735.829	1695.744	1548.351	4157.543	1197.624	2566139.016	22.016
kin_afterCID_20	LT01B3_cell33	3597.331	2087.056	3296.337	6701.717	353.637	2964.002	1733.419	1707.134	1558.961	4168.552	1204.977	2566139.998	22.998
kin_afterCID_21	LT01B3_cell33	3614.607	2087.056	3312.203	6742.326	353.474	2976.871	1733.581	1708.873	1559.586	4189.057	1203.168	2566141.001	24.001
kin_afterCID_22	LT01B3_cell33	3522.956	2087.056	3229.221	6566.357	353.456	2902.450	1733.599	1708.419	1558.834	4197.610	1200.909	2566142.003	25.003
kin_afterCID_23	LT01B3_cell33	3538.800	2087.056	3243.256	6606.554	354.684	2910.712	1732.372	1711.341	1561.835	4197.768	1202.273	2566143.005	26.005
kin_afterCID_24	LT01B3_cell33	3553.118	2087.056	3256.100	6621.139	353.303	2927.919	1733.753	1691.712	1545.040	4140.034	1192.795	2566144.007	27.007
kin_afterCID_25	LT01B3_cell33	3565.645	2087.056	3268.660	6650.505	353.772	2936.009	1733.284	1690.314	1543.498	4138.788	1190.568	2566145.009	28.009
kin_afterCID_26	LT01B3_cell33	3571.638	2087.056	3274.060	6660.585	354.855	2938.843	1732.201	1695.870	1548.029	4158.918	1191.295	2566146.011	29.011
kin_afterCID_27	LT01B3_cell33	3514.472	2087.056	3221.924	6532.993	354.638	2896.558	1732.417	1709.731	1561.206	4177.094	1204.644	2566147.013	30.013
kin_afterCID_28	LT01B3_cell33	3545.511	2087.056	3250.635	6626.247	351.624	2921.308	1735.431	1676.977	1531.485	4118.275	1182.334	2566148.015	31.015
kin_afterCID_29	LT01B3_cell33	3529.182	2087.056	3235.552	6575.747	352.075	2910.951	1734.980	1680.469	1534.523	4116.228	1186.186	2566149.017	32.017
kin_afterCID_30	LT01B3_cell33	3564.551	2087.056	3268.351	6660.165	352.337	2935.804	1734.719	1691.680	1545.016	4146.327	1193.119	2566149.999	32.999
kin_afterCID_31	LT01B3_cell33	3573.837	2087.056	3276.598	6668.450	352.436	2945.080	1734.619	1694.933	1547.601	4161.601	1193.760	2566151.001	34.001
kin_afterCID_32	LT01B3_cell33	3491.737	2087.056	3202.009	6512.691	352.301	2878.230	1734.755	1698.927	1551.029	4176.372	1195.797	2566152.004	35.004
kin_afterCID_33	LT01B3_cell33	3518.710	2087.056	3226.751	6564.626	350.171	2904.627	1736.885	1671.163	1526.274	4105.871	1180.304	2566153.006	36.006
kin_afterCID_34	LT01B3_cell33	3534.059	2087.056	3240.631	6602.606	351.046	2913.554	1736.009	1678.799	1533.126	4130.467	1183.035	2566154.008	37.008
kin_afterCID_35	LT01B3_cell33	3561.860	2087.056	3266.301	6646.657	352.139	2935.735	1734.917	1681.380	1535.430	4135.649	1183.234	2566155.010	38.010
kin_afterCID_36	LT01B3_cell33	3549.829	2087.056	3255.655	6628.558	349.801	2929.918	1737.255	1671.362	1527.012	4104.261	1181.491	2566156.014	39.014
kin_afterCID_37	LT01B3_cell33	3494.759	2087.056	3205.649	6513.998	350.947	2884.432	1736.108	1671.669	1526.521	4107.139	1179.349	2566157.014	40.014
kin_afterCID_38	LT01B3_cell33	3522.396	2087.056	3231.007	6541.107	352.969	2907.945	1734.087	1687.225	1541.145	4132.459	1189.504	2566158.016	41.016
kin_afterCID_39	LT01B3_cell33	3535.123	2087.056	3242.756	6591.549	351.931	2915.196	1735.125	1685.771	1539.140	4142.928	1187.392	2566158.999	41.999
kin_afterCID_40	LT01B3_cell33	3546.958	2087.056	3253.686	6633.713	349.133	2926.857	1737.922	1664.792	1521.230	4087.815	1178.028	2566160.001	43.001
kin_afterCID_41	LT01B3_cell33	3484.251	2087.056	3196.326	6498.518	350.397	2876.078	1736.659	1667.042	1523.274	4083.200	1179.546	2566161.003	44.003
kin_afterCID_42	LT01B3_cell33	3504.776	2087.056	3214.921	6543.085	348.844	2895.013	1738.211	1669.575	1525.094	4104.663	1180.873	2566162.005	45.005
kin_afterCID_43	LT01B3_cell33	3600.594	2087.056	3304.536	6713.688	351.841	2969.368	1735.215	1718.082	1568.251	4225.376	1209.691	2566163.007	46.007
kin_afterCID_44	LT01B3_cell33	3609.427	2087.056	3312.274	6707.387	358.573	2966.756	1728.482	1712.484	1563.529	4193.799	1197.735	2566164.009	47.009
kin_afterCID_45	LT01B3_cell33	3576.730	2087.056	3283.377	6654.224	355.270	2945.392	1731.785	1684.919	1538.432	4140.139	1181.239	2566165.011	48.011
kin_afterCID_46	LT01B3_cell33	3586.367	2087.056	3291.881	6675.711	354.593	2954.052	1732.462	1694.832	1547.837	4158.873	1190.502	2566166.014	49.014
kin_afterCID_47	LT01B3_cell33	3525.731	2087.056	3236.219	6574.653	351.931	2907.326	1735.125	1672.895	1528.552	4107.402	1179.110	2566167.016	50.016
kin_afterCID_48	LT01B3_cell33	3554.866	2087.056	3263.291	6611.151	354.647	2929.203	1732.408	1676.709	1531.274	4113.410	1177.884	2566167.998	50.998
kin_afterCID_49	LT01B3_cell33	3579.453	2087.056	3285.484	6655.660	354.016	2951.062	1733.040	1692.039	1544.841	4155.277	1188.862	2566169.001	52.001
kin_afterCID_50	LT01B3_cell33	3528.805	2087.056	3239.171	6587.552	350.406	2911.638	1736.650	1666.904	1523.333	4098.727	1176.232	2566170.003	53.003
kin_afterCID_51	LT01B3_cell33	3518.339	2087.056	3229.943	6557.884	351.471	2902.805	1735.585	1670.068	1525.162	4110.880	1175.783	2566171.005	54.005
kin_afterCID_52	LT01B3_cell33	3558.985	2087.056	3266.819	6630.834	352.644	2934.411	1734.412	1674.802	1529.519	4122.461	1177.139	2566172.007	55.007
kin_afterCID_53	LT01B3_cell33	3500.818	2087.056	3214.193	6515.234	352.797	2887.600	1734.258	1676.949	1531.407	4121.301	1179.699	2566173.009	56.009
kin_afterCID_54	LT01B3_cell33	3513.015	2087.056	3225.245	6546.666	350.983	2899.699	1736.072	1666.702	1522.625	4096.076	1175.553	2566174.011	57.011
kin_afterCID_55	LT01B3_cell33	3539.315	2087.056	3248.613	6610.019	351.895	2916.568	1735.161	1667.958	1523.068	4106.948	1173.324	2566175.014	58.014
kin_afterCID_56	LT01B3_cell33	3554.403	2087.056	3262.228	6656.764	350.929	2927.312	1736.126	1681.982	1536.307	4145.122	1184.099	2566176.016	59.016
kin_afterCID_57	LT01B3_cell33	3552.898	2087.056	3261.188	6643.016	351.417	2927.238	1735.639	1652.397	1509.803	4063.321	1164.254	2566176.998	59.998
kin_afterCID_58	LT01B3_cell33	3504.335	2087.056	3217.348	6529.063	351.958	2890.781	1735.098	1656.307	1513.349	4066.372	1167.435	2566178.000	61.000
kin_afterCID_59	LT01B3_cell33	3497.652	2087.056	3210.720	6543.657	350.740	2882.352	1736.316	1663.183	1519.689	4097.177	1171.510	2566179.002	62.002
kin_afterCID_60	LT01B3_cell33	3516.187	2087.056	3227.806	6562.287	352.157	2897.877	1734.899	1668.118	1523.459	4107.843	1172.893	2566180.004	63.004
kin_afterCID_61	LT01B3_cell33	3529.814	2087.056	3240.632	6619.464	349.972	2907.338	1737.083	1650.644	1508.601	4067.323	1163.753	2566181.007	64.007
kin_afterCID_62	LT01B3_cell33	3480.965	2087.056	3196.226	6515.521	349.982	2869.570	1737.074	1656.785	1514.338	4075.320	1169.504	2566182.009	65.009
kin_afterCID_63	LT01B3_cell33	3483.937	2087.056	3197.876	6520.191	350.767	2870.550	1736.289	1661.255	1517.765	4094.251	1169.738	2566183.011	66.011
kin_afterCID_64	LT01B3_cell33	3499.440	2087.056	3212.393	6553.824	350.821	2882.276	1736.235	1669.645	1525.725	4108.629	1176.828	2566184.013	67.013
kin_afterCID_65	LT01B3_cell33	3532.857	2087.056	3242.625	6631.502	349.151	2910.328	1737.904	1639.558	1497.719	4053.278	1154.633	2566185.015	68.015
kin_afterCID_66	LT01B3_cell33	3475.275	2087.056	3190.349	6509.437	349.954	2864.016	1737.101	1654.106	1511.463	4074.399	1166.517	2566186.017	69.017
kin_afterCID_67	LT01B3_cell33	3487.659	2087.056	3201.906	6508.848	350.081	2878.750	1736.975	1661.229	1517.699	4084.461	1172.835	2566186.999	69.999
kin_afterCID_68	LT01B3_cell33	3473.053	2087.056	3188.588	6488.563	351.010	2863.348	1736.045	1666.453	1522.602	4097.225	1174.976	2566188.002	71.002
kin_afterCID_69	LT01B3_cell33	3494.959	2087.056	3208.704	6532.937	351.254	2880.198	1735.802	1668.599	1524.170	4108.829	1174.798	2566189.004	72.004
kin_afterCID_70	LT01B3_cell33	3508.028	2087.056	3220.183	6563.347	349.846	2892.736	1737.209	1639.730	1498.264	4036.185	1157.122	2566190.006	73.006
kin_afterCID_71	LT01B3_cell33	3452.466	2087.056	3169.759	6465.484	349.503	2846.407	1737.552	1641.898	1499.900	4045.139	1158.494	2566191.008	74.008
kin_afterCID_72	LT01B3_cell33	3483.838	2087.056	3198.312	6527.166	351.435	2867.614	1735.621	1660.256	1517.123	4077.911	1170.721	2566192.010	75.010
kin_afterCID_73	LT01B3_cell33	3500.551	2087.056	3213.727	6551.545	351.245	2883.176	1735.811	1661.507	1517.475	4088.631	1170.373	2566193.012	76.012
kin_afterCID_74	LT01B3_cell33	3506.402	2087.056	3218.785	6580.879	351.101	2884.582	1735.955	1663.595	1519.467	4103.759	1170.067	2566194.014	77.014
kin_afterCID_75	LT01B3_cell33	3465.374	2087.056	3181.559	6492.789	349.593	2856.231	1737.462	1642.736	1500.917	4040.675	1160.248	2566195.016	78.016
kin_afterCID_76	LT01B3_cell33	3426.868	2087.056	3146.502	6412.496	349.566	2826.188	1737.489	1647.989	1505.674	4051.523	1164.420	2566195.999	78.999
kin_afterCID_77	LT01B3_cell33	3449.105	2087.056	3166.527	6446.374	350.279	2844.605	1736.776	1647.263	1504.979	4050.771	1162.515	2566197.001	80.001
kin_afterCID_78	LT01B3_cell33	3482.118	2087.056	3196.540	6507.617	350.180	2872.132	1736.875	1653.933	1510.852	4066.412	1167.542	2566198.004	81.004
kin_afterCID_79	LT01B3_cell33	3483.964	2087.056	3198.109	6509.189	351.714	2870.819	1735.341	1658.547	1515.486	4063.538	1171.110	2566199.006	82.006
kin_afterCID_80	LT01B3_cell33	3480.136	2087.056	3194.415	6523.652	351.886	2862.922	1735.170	1666.154	1522.216	4099.088	1172.764	2566200.008	83.008
kin_afterCID_81	LT01B3_cell33	3448.112	2087.056	3166.286	6455.519	348.438	2845.395	1738.617	1643.077	1501.285	4049.659	1160.772	2566201.010	84.010
kin_afterCID_82	LT01B3_cell33	3455.203	2087.056	3172.378	6470.266	349.639	2848.450	1737.417	1648.909	1507.161	4049.575	1165.797	2566202.012	85.012
kin_afterCID_83	LT01B3_cell33	3480.107	2087.056	3194.970	6518.352	350.225	2867.457	1736.830	1659.141	1516.364	4072.168	1172.563	2566203.014	86.014
kin_afterCID_84	LT01B3_cell33	3481.076	2087.056	3195.385	6519.772	351.019	2866.664	1736.036	1659.020	1515.776	4078.114	1169.890	2566204.016	87.016
kin_afterCID_85	LT01B3_cell33	3491.832	2087.056	3205.765	6551.360	348.113	2879.354	1738.942	1630.138	1489.767	4013.541	1153.012	2566204.998	87.998
kin_afterCID_86	LT01B3_cell33	3447.720	2087.056	3165.693	6450.145	347.942	2847.030	1739.114	1639.651	1498.704	4032.202	1160.977	2566206.000	89.000
kin_afterCID_87	LT01B3_cell33	3459.848	2087.056	3176.964	6473.888	350.559	2851.381	1736.496	1646.062	1504.627	4044.589	1161.854	2566207.002	90.002
kin_afterCID_88	LT01B3_cell33	3480.375	2087.056	3195.681	6483.161	350.875	2873.524	1736.181	1649.267	1506.991	4040.658	1165.976	2566208.004	91.004
kin_afterCID_89	LT01B3_cell33	3486.746	2087.056	3202.025	6492.227	350.983	2879.125	1736.072	1654.515	1511.779	4054.744	1169.258	2566209.007	92.007
kin_afterCID_90	LT01B3_cell33	3498.021	2087.056	3211.773	6535.976	347.599	2890.941	1739.457	1631.689	1491.830	4008.113	1156.804	2566210.009	93.009
kin_afterCID_91	LT01B3_cell33	3438.589	2087.056	3158.005	6416.754	346.408	2845.903	1740.648	1630.452	1490.123	4007.703	1157.354	2566211.011	94.011
kin_afterCID_92	LT01B3_cell33	3476.440	2087.056	3193.049	6496.040	348.420	2871.316	1738.635	1640.995	1499.684	4031.690	1161.903	2566212.013	95.013
kin_afterCID_93	LT01B3_cell33	3484.289	2087.056	3200.075	6495.521	350.297	2876.936	1736.758	1645.912	1504.306	4031.210	1164.806	2566213.017	96.017
kin_afterCID_94	LT01B3_cell33	3500.620	2087.056	3215.005	6541.203	350.270	2887.404	1736.785	1649.726	1507.151	4050.789	1165.486	2566214.017	97.017
kin_afterCID_95	LT01B3_cell33	3448.215	2087.056	3167.094	6440.327	345.406	2854.816	1741.650	1626.496	1486.766	3993.201	1157.128	2566214.999	97.999
kin_afterCID_96	LT01B3_cell33	3487.505	2087.056	3203.397	6512.963	347.121	2883.920	1739.935	1640.070	1499.485	4019.453	1165.378	2566216.001	99.001
kin_afterCID_97	LT01B3_cell33	3482.603	2087.056	3198.649	6487.993	352.319	2872.219	1734.737	1652.266	1509.645	4040.994	1167.124	2566217.004	100.004
kin_afterCID_98	LT01B3_cell33	3512.108	2087.056	3225.677	6557.906	347.788	2903.062	1739.267	1627.546	1487.977	3984.494	1156.244	2566218.006	101.006
kin_afterCID_99	LT01B3_cell33	3455.568	2087.056	3174.905	6428.119	348.556	2859.595	1738.500	1626.490	1486.801	3981.148	1154.400	2566219.008	102.008
kin_afterCID_100	LT01B3_cell33	3452.599	2087.056	3171.563	6442.705	347.373	2855.545	1739.682	1638.635	1498.339	4013.429	1164.445	2566220.010	103.010
kin_afterCID_101	LT01B3_cell33	3467.314	2087.056	3183.918	6455.996	347.554	2870.174	1739.502	1637.278	1496.306	4011.649	1162.877	2566221.012	104.012
kin_afterCID_102	LT01B3_cell33	3490.819	2087.056	3206.912	6490.311	349.711	2887.051	1737.345	1644.433	1503.177	4018.901	1166.476	2566222.014	105.014
kin_afterCID_103	LT01B3_cell33	3503.742	2087.056	3218.097	6535.534	346.579	2900.025	1740.476	1621.273	1482.138	3976.877	1152.204	2566223.016	106.016
kin_afterCID_104	LT01B3_cell33	3442.868	2087.056	3162.884	6403.874	349.034	2848.231	1738.022	1621.767	1482.121	3975.965	1148.991	2566223.998	106.998
kin_afterCID_105	LT01B3_cell33	3448.786	2087.056	3167.703	6442.578	347.427	2850.885	1739.628	1628.321	1487.980	4006.980	1153.270	2566225.001	108.001
kin_afterCID_106	LT01B3_cell33	3479.209	2087.056	3196.087	6478.658	348.889	2877.152	1738.166	1635.932	1495.218	4005.347	1160.336	2566226.003	109.003
kin_afterCID_107	LT01B3_cell33	3469.373	2087.056	3187.061	6464.577	349.557	2866.785	1737.498	1639.227	1498.389	4011.385	1161.986	2566227.005	110.005
kin_afterCID_108	LT01B3_cell33	3468.877	2087.056	3186.594	6457.238	349.765	2867.237	1737.291	1642.366	1500.648	4020.831	1163.515	2566228.007	111.007
kin_afterCID_109	LT01B3_cell33	3492.212	2087.056	3207.806	6506.429	346.272	2892.632	1740.783	1620.422	1481.700	3966.221	1153.802	2566229.009	112.009
kin_afterCID_110	LT01B3_cell33	3442.209	2087.056	3162.175	6409.547	347.671	2849.092	1739.384	1629.061	1489.377	3987.580	1157.636	2566230.011	113.011
kin_afterCID_111	LT01B3_cell33	3430.461	2087.056	3151.093	6392.190	348.285	2837.211	1738.771	1630.885	1490.912	3992.760	1157.789	2566231.013	114.013
kin_afterCID_112	LT01B3_cell33	3448.877	2087.056	3167.598	6414.618	348.510	2854.362	1738.545	1636.356	1495.917	3999.612	1162.615	2566232.015	115.015
kin_afterCID_113	LT01B3_cell33	3412.105	2087.056	3134.747	6348.966	346.678	2827.090	1740.377	1619.927	1480.763	3970.412	1151.717	2566233.017	116.017
kin_afterCID_114	LT01B3_cell33	3458.359	2087.056	3176.629	6427.294	347.084	2866.124	1739.971	1632.801	1492.929	3978.048	1164.978	2566234.000	117.000
kin_afterCID_115	LT01B3_cell33	3459.837	2087.056	3178.110	6437.330	346.155	2867.802	1740.901	1638.843	1497.672	4014.779	1166.419	2566235.002	118.002
kin_afterCID_116	LT01B3_cell33	3408.408	2087.056	3131.204	6340.106	345.713	2826.371	1741.343	1617.217	1478.283	3957.198	1152.655	2566236.004	119.004
kin_afterCID_117	LT01B3_cell33	3426.731	2087.056	3147.861	6366.320	344.485	2845.610	1742.570	1624.133	1485.232	3966.927	1160.990	2566237.006	120.006
kin_afterCID_118	LT01B3_cell33	3413.538	2087.056	3134.705	6346.606	347.436	2827.746	1739.619	1626.969	1487.485	3971.401	1158.739	2566238.009	121.009
kin_afterCID_119	LT01B3_cell33	3444.662	2087.056	3163.742	6420.266	346.344	2852.615	1740.711	1636.314	1495.868	4000.607	1165.897	2566239.011	122.011
kin_afterCID_120	LT01B3_cell33	3400.916	2087.056	3124.243	6356.574	342.473	2820.702	1744.583	1610.448	1472.529	3947.912	1151.589	2566240.013	123.013
kin_afterCID_121	LT01B3_cell33	3431.634	2087.056	3151.131	6387.013	345.785	2844.749	1741.271	1619.687	1480.652	3959.859	1154.971	2566241.015	124.015
kin_afterCID_122	LT01B3_cell33	3447.993	2087.056	3166.674	6433.928	346.832	2852.888	1740.224	1638.192	1497.921	4002.079	1167.063	2566242.017	125.017
kin_afterCID_123	LT01B3_cell33	3451.209	2087.056	3169.636	6445.951	344.711	2858.720	1742.345	1608.722	1471.243	3929.172	1149.637	2566242.999	125.999
kin_afterCID_124	LT01B3_cell33	3400.119	2087.056	3123.761	6333.323	344.413	2820.405	1742.642	1614.092	1476.018	3943.270	1153.757	2566244.001	127.001
kin_afterCID_125	LT01B3_cell33	3419.546	2087.056	3140.626	6377.355	345.261	2833.244	1741.794	1617.681	1478.526	3959.922	1153.398	2566245.004	128.004
kin_afterCID_126	LT01B3_cell33	3446.463	2087.056	3166.136	6411.730	346.353	2856.454	1740.702	1624.914	1485.136	3970.370	1158.230	2566246.006	129.006
kin_afterCID_127	LT01B3_cell33	3460.651	2087.056	3178.344	6466.237	346.615	2862.077	1740.440	1607.868	1470.520	3924.178	1146.567	2566247.008	130.008
kin_afterCID_128	LT01B3_cell33	3385.318	2087.056	3109.893	6307.853	346.687	2803.138	1740.368	1611.328	1473.246	3930.810	1149.279	2566248.010	131.010
kin_afterCID_129	LT01B3_cell33	3404.029	2087.056	3127.168	6360.817	346.173	2816.074	1740.883	1614.750	1476.231	3951.517	1150.086	2566249.012	132.012
kin_afterCID_130	LT01B3_cell33	3411.770	2087.056	3133.383	6369.213	346.362	2823.300	1740.693	1619.601	1480.533	3958.659	1154.176	2566250.014	133.014
kin_afterCID_131	LT01B3_cell33	3423.871	2087.056	3144.666	6367.797	348.059	2834.646	1738.996	1626.375	1486.113	3967.405	1157.819	2566251.016	134.016
kin_afterCID_132	LT01B3_cell33	3383.991	2087.056	3108.625	6314.995	347.084	2799.322	1739.971	1605.923	1468.739	3921.071	1144.104	2566251.999	134.999
kin_afterCID_133	LT01B3_cell33	3388.009	2087.056	3111.813	6317.269	347.391	2803.069	1739.664	1608.539	1470.292	3935.976	1143.776	2566253.001	136.001
kin_afterCID_134	LT01B3_cell33	3391.417	2087.056	3115.409	6328.110	346.958	2805.870	1740.097	1613.393	1474.802	3951.297	1147.238	2566254.003	137.003
kin_afterCID_135	LT01B3_cell33	3412.674	2087.056	3134.570	6366.473	348.899	2819.761	1738.157	1620.964	1481.580	3970.165	1149.412	2566255.005	138.005
kin_afterCID_136	LT01B3_cell33	3424.592	2087.056	3145.911	6370.198	349.503	2832.093	1737.552	1625.137	1485.161	3968.815	1153.713	2566256.007	139.007
kin_afterCID_137	LT01B3_cell33	3439.098	2087.056	3158.894	6429.884	345.604	2845.553	1741.451	1601.880	1464.863	3918.455	1142.138	2566257.009	140.009
kin_afterCID_138	LT01B3_cell33	3374.110	2087.056	3099.830	6296.142	345.740	2793.938	1741.316	1610.691	1473.041	3937.343	1148.732	2566258.013	141.013
kin_afterCID_139	LT01B3_cell33	3390.026	2087.056	3114.000	6316.081	346.760	2807.000	1740.296	1616.121	1477.727	3945.919	1151.902	2566259.013	142.013
kin_afterCID_140	LT01B3_cell33	3419.316	2087.056	3140.557	6390.899	347.012	2826.701	1740.043	1624.121	1484.616	3975.025	1155.287	2566260.015	143.015
kin_afterCID_141	LT01B3_cell33	3448.468	2087.056	3167.292	6465.902	343.953	2853.061	1743.103	1606.569	1469.400	3933.040	1147.504	2566261.020	144.020
kin_afterCID_142	LT01B3_cell33	3378.477	2087.056	3103.794	6309.436	344.485	2799.062	1742.570	1609.206	1471.564	3932.325	1149.954	2566262.000	145.000
kin_afterCID_143	LT01B3_cell33	3416.009	2087.056	3138.417	6352.718	347.229	2829.910	1739.827	1621.105	1482.193	3948.929	1156.525	2566263.002	146.002
kin_afterCID_144	LT01B3_cell33	3428.680	2087.056	3148.958	6391.683	345.451	2840.961	1741.605	1620.772	1481.703	3959.712	1156.839	2566264.004	147.004
kin_afterCID_145	LT01B3_cell33	3376.119	2087.056	3101.333	6308.522	345.099	2795.181	1741.957	1603.538	1466.194	3922.546	1144.119	2566265.006	148.006
kin_afterCID_146	LT01B3_cell33	3370.895	2087.056	3097.134	6287.155	345.045	2793.263	1742.011	1615.746	1477.835	3940.560	1155.263	2566266.008	149.008
kin_afterCID_147	LT01B3_cell33	3388.373	2087.056	3111.957	6337.638	345.379	2803.527	1741.677	1616.850	1478.624	3943.073	1155.554	2566267.011	150.011
kin_afterCID_148	LT01B3_cell33	3421.699	2087.056	3143.409	6383.185	346.570	2832.000	1740.485	1616.552	1477.941	3943.108	1153.282	2566268.013	151.013
kin_afterCID_149	LT01B3_cell33	3419.497	2087.056	3140.774	6373.284	347.689	2829.052	1739.366	1626.964	1487.482	3960.064	1160.591	2566269.015	152.015
kin_afterCID_150	LT01B3_cell33	3362.411	2087.056	3089.166	6282.672	343.736	2786.613	1743.319	1604.455	1467.763	3917.162	1148.450	2566270.017	153.017
kin_afterCID_151	LT01B3_cell33	3363.511	2087.056	3089.586	6291.719	344.133	2785.348	1742.922	1601.195	1464.289	3921.448	1143.070	2566270.999	153.999
kin_afterCID_152	LT01B3_cell33	3376.132	2087.056	3101.563	6313.789	343.971	2796.431	1743.085	1612.071	1474.463	3939.487	1152.791	2566272.001	155.001
kin_afterCID_153	LT01B3_cell33	3386.662	2087.056	3110.897	6331.233	345.965	2801.557	1741.090	1606.803	1468.972	3925.134	1146.136	2566273.003	156.003
kin_afterCID_154	LT01B3_cell33	3400.129	2087.056	3122.817	6353.558	345.478	2814.256	1741.578	1616.818	1477.835	3948.787	1154.223	2566274.005	157.005
kin_afterCID_155	LT01B3_cell33	3336.795	2087.056	3065.776	6216.414	344.955	2766.600	1742.101	1598.708	1462.168	3896.252	1143.770	2566275.007	158.007
kin_afterCID_156	LT01B3_cell33	3378.507	2087.056	3103.953	6299.317	344.630	2800.808	1742.426	1605.880	1468.596	3913.913	1149.381	2566276.009	159.009
kin_afterCID_157	LT01B3_cell33	3387.814	2087.056	3112.383	6319.440	345.460	2806.302	1741.596	1612.582	1474.402	3934.860	1151.939	2566277.012	160.012
kin_afterCID_158	LT01B3_cell33	3390.909	2087.056	3115.031	6334.539	345.027	2807.893	1742.029	1616.525	1478.265	3942.245	1155.892	2566278.014	161.014
kin_afterCID_159	LT01B3_cell33	3412.209	2087.056	3134.063	6357.326	345.722	2827.491	1741.334	1619.594	1480.525	3948.761	1157.165	2566279.016	162.016
kin_afterCID_160	LT01B3_cell33	3359.799	2087.056	3086.723	6284.130	343.854	2782.963	1743.202	1595.857	1459.600	3891.612	1143.010	2566279.998	162.998
kin_afterCID_161	LT01B3_cell33	3391.880	2087.056	3115.470	6346.811	344.648	2807.396	1742.408	1601.848	1464.565	3906.582	1145.972	2566281.000	164.000
kin_afterCID_162	LT01B3_cell33	3398.501	2087.056	3121.909	6349.908	345.668	2812.643	1741.388	1611.585	1473.631	3930.308	1151.316	2566282.002	165.002
kin_afterCID_163	LT01B3_cell33	3408.526	2087.056	3131.072	6398.571	342.870	2820.747	1744.186	1594.529	1459.056	3890.394	1143.210	2566283.004	166.004
kin_afterCID_164	LT01B3_cell33	3424.095	2087.056	3145.327	6411.557	343.312	2835.916	1743.744	1590.892	1455.082	3885.618	1139.101	2566284.006	167.006
kin_afterCID_165	LT01B3_cell33	3354.378	2087.056	3081.656	6261.389	344.368	2779.931	1742.688	1594.840	1458.121	3898.013	1139.716	2566285.009	168.009
kin_afterCID_166	LT01B3_cell33	3394.953	2087.056	3119.091	6331.895	348.574	2806.083	1738.482	1609.252	1471.538	3921.829	1145.570	2566286.011	169.011
kin_afterCID_167	LT01B3_cell33	3424.796	2087.056	3145.260	6390.726	345.677	2836.037	1741.379	1616.065	1477.247	3945.837	1153.589	2566287.013	170.013
kin_afterCID_168	LT01B3_cell33	3356.208	2087.056	3083.944	6267.647	344.025	2781.572	1743.031	1592.586	1456.632	3876.054	1141.894	2566288.015	171.015
kin_afterCID_169	LT01B3_cell33	3380.895	2087.056	3106.270	6296.335	345.893	2801.724	1741.162	1605.065	1468.268	3898.280	1149.503	2566289.017	172.017
kin_afterCID_170	LT01B3_cell33	3388.748	2087.056	3113.692	6318.222	344.377	2809.844	1742.679	1606.812	1468.911	3916.513	1150.383	2566289.999	172.999
kin_afterCID_171	LT01B3_cell33	3352.450	2087.056	3080.715	6254.187	344.368	2779.045	1742.688	1587.735	1452.094	3864.014	1137.926	2566291.002	174.002
kin_afterCID_172	LT01B3_cell33	3347.985	2087.056	3076.146	6248.584	343.150	2777.232	1743.906	1591.619	1454.913	3888.216	1139.716	2566292.004	175.004
kin_afterCID_173	LT01B3_cell33	3376.246	2087.056	3101.334	6304.724	344.548	2797.194	1742.507	1605.231	1467.562	3916.558	1148.209	2566293.006	176.006
kin_afterCID_174	LT01B3_cell33	3402.722	2087.056	3125.779	6372.389	344.169	2816.299	1742.886	1612.334	1474.133	3945.069	1151.687	2566294.008	177.008
kin_afterCID_175	LT01B3_cell33	3417.593	2087.056	3138.860	6402.812	341.543	2833.477	1745.512	1581.168	1445.976	3863.609	1134.565	2566295.010	178.010
kin_afterCID_176	LT01B3_cell33	3376.926	2087.056	3102.222	6316.069	343.835	2797.205	1743.220	1595.228	1458.550	3891.865	1142.236	2566296.012	179.012
kin_afterCID_177	LT01B3_cell33	3369.463	2087.056	3096.073	6293.930	344.937	2790.423	1742.119	1604.379	1467.041	3913.223	1147.232	2566297.015	180.015
kin_afterCID_178	LT01B3_cell33	3351.215	2087.056	3079.660	6268.992	342.076	2779.231	1744.980	1584.547	1449.097	3869.492	1136.620	2566298.017	181.017
kin_afterCID_179	LT01B3_cell33	3351.826	2087.056	3079.487	6250.230	344.169	2779.476	1742.886	1588.311	1452.212	3868.647	1138.010	2566298.999	181.999
kin_afterCID_180	LT01B3_cell33	3351.000	2087.056	3078.962	6253.846	345.586	2774.943	1741.469	1605.004	1467.772	3906.259	1148.331	2566300.001	183.001
kin_afterCID_181	LT01B3_cell33	3379.367	2087.056	3104.129	6313.161	344.982	2798.391	1742.074	1612.059	1474.153	3921.865	1154.650	2566301.003	184.003
kin_afterCID_182	LT01B3_cell33	3337.685	2087.056	3066.745	6233.853	343.303	2767.499	1743.753	1589.109	1454.011	3872.227	1139.618	2566302.006	185.006
kin_afterCID_183	LT01B3_cell33	3334.906	2087.056	3064.280	6204.569	343.962	2768.641	1743.094	1591.554	1455.709	3869.431	1142.064	2566303.008	186.008
kin_afterCID_184	LT01B3_cell33	3330.163	2087.056	3059.918	6213.723	343.420	2762.227	1743.635	1596.188	1459.903	3887.972	1144.807	2566304.010	187.010
kin_afterCID_185	LT01B3_cell33	3354.266	2087.056	3081.432	6257.877	345.234	2778.761	1741.821	1605.617	1468.876	3899.696	1150.923	2566305.012	188.012
kin_afterCID_186	LT01B3_cell33	3312.322	2087.056	3043.871	6168.367	342.617	2751.379	1744.438	1584.458	1449.331	3854.215	1138.665	2566306.014	189.014
kin_afterCID_187	LT01B3_cell33	3343.905	2087.056	3072.329	6242.833	342.924	2773.930	1744.132	1593.497	1456.834	3888.444	1142.274	2566307.017	190.017
kin_afterCID_188	LT01B3_cell33	3361.906	2087.056	3088.822	6256.411	344.675	2789.320	1742.381	1602.777	1465.311	3902.456	1147.858	2566307.999	190.999
kin_afterCID_189	LT01B3_cell33	3304.553	2087.056	3037.297	6159.579	341.760	2745.489	1745.296	1588.657	1453.209	3870.206	1141.890	2566309.001	192.001
kin_afterCID_190	LT01B3_cell33	3312.691	2087.056	3043.905	6156.414	343.465	2752.513	1743.590	1587.255	1451.775	3864.320	1138.702	2566310.003	193.003
kin_afterCID_191	LT01B3_cell33	3346.285	2087.056	3075.221	6221.784	343.619	2779.545	1743.437	1594.195	1457.914	3878.084	1144.057	2566311.005	194.005
kin_afterCID_192	LT01B3_cell33	3301.547	2087.056	3034.452	6154.618	341.904	2742.583	1745.151	1581.876	1446.727	3854.950	1136.543	2566312.007	195.007
kin_afterCID_193	LT01B3_cell33	3326.243	2087.056	3056.292	6188.399	343.565	2762.239	1743.491	1591.556	1455.871	3867.911	1142.988	2566313.010	196.010
kin_afterCID_194	LT01B3_cell33	3344.004	2087.056	3072.160	6217.366	345.397	2774.174	1741.659	1597.012	1460.617	3878.725	1144.515	2566314.012	197.012
kin_afterCID_195	LT01B3_cell33	3344.966	2087.056	3073.788	6224.677	344.774	2775.110	1742.281	1602.958	1465.955	3895.247	1149.345	2566315.014	198.014
kin_afterCID_196	LT01B3_cell33	3308.229	2087.056	3039.940	6160.989	342.545	2748.072	1744.511	1578.906	1444.455	3842.076	1134.519	2566316.016	199.016
kin_afterCID_197	LT01B3_cell33	3329.958	2087.056	3059.616	6208.295	341.651	2766.543	1745.404	1587.618	1452.326	3868.028	1141.242	2566316.998	199.998
kin_afterCID_198	LT01B3_cell33	3335.092	2087.056	3064.484	6208.731	342.473	2770.978	1744.583	1590.516	1454.672	3880.806	1140.918	2566318.001	201.001
kin_afterCID_199	LT01B3_cell33	3305.979	2087.056	3038.147	6146.479	343.619	2746.136	1743.437	1571.516	1437.687	3823.187	1127.728	2566319.005	202.005
kin_afterCID_200	LT01B3_cell33	3320.185	2087.056	3050.449	6194.567	344.305	2752.311	1742.751	1589.629	1454.273	3866.321	1139.837	2566320.005	203.005
kin_afterCID_201	LT01B3_cell33	3341.279	2087.056	3069.937	6215.906	343.745	2774.461	1743.310	1593.496	1457.793	3866.916	1145.223	2566321.007	204.007
kin_afterCID_202	LT01B3_cell33	3370.315	2087.056	3097.160	6263.080	343.086	2801.229	1743.969	1593.707	1457.352	3879.125	1144.103	2566322.009	205.009
kin_afterCID_203	LT01B3_cell33	3308.793	2087.056	3040.708	6161.212	344.206	2745.452	1742.850	1584.294	1449.595	3846.230	1137.571	2566323.011	206.011
kin_afterCID_204	LT01B3_cell33	3377.624	2087.056	3103.608	6296.986	344.196	2801.081	1742.859	1599.095	1462.666	3879.957	1148.649	2566324.014	207.014
kin_afterCID_205	LT01B3_cell33	3305.080	2087.056	3037.921	6146.951	341.065	2749.944	1745.991	1573.180	1439.279	3828.501	1132.622	2566325.017	208.017
kin_afterCID_206	LT01B3_cell33	3308.186	2087.056	3039.240	6158.413	343.781	2746.109	1743.274	1580.401	1445.456	3843.016	1134.203	2566325.999	208.999
kin_afterCID_207	LT01B3_cell33	3330.722	2087.056	3061.185	6202.671	341.760	2768.344	1745.296	1589.764	1454.312	3872.578	1142.748	2566327.001	210.001
kin_afterCID_208	LT01B3_cell33	3336.527	2087.056	3066.008	6203.884	342.049	2774.481	1745.007	1597.220	1461.083	3888.963	1148.002	2566328.003	211.003
kin_afterCID_209	LT01B3_cell33	3357.088	2087.056	3085.168	6256.764	340.072	2792.630	1746.984	1574.984	1441.667	3830.467	1135.926	2566329.005	212.005
kin_afterCID_210	LT01B3_cell33	3348.753	2087.056	3077.798	6248.003	338.547	2787.399	1748.509	1570.413	1436.713	3836.559	1131.641	2566330.007	213.007
kin_afterCID_211	LT01B3_cell33	3308.227	2087.056	3040.467	6167.938	340.857	2750.013	1746.198	1586.314	1451.557	3861.215	1142.254	2566331.009	214.009
kin_afterCID_212	LT01B3_cell33	3323.877	2087.056	3054.812	6205.533	340.045	2762.980	1747.011	1591.883	1456.354	3884.431	1145.653	2566332.011	215.011
kin_afterCID_213	LT01B3_cell33	3341.156	2087.056	3070.778	6229.152	342.337	2774.492	1744.718	1595.799	1459.761	3885.159	1146.596	2566333.014	216.014
kin_afterCID_214	LT01B3_cell33	3296.379	2087.056	3030.353	6117.910	341.715	2743.961	1745.341	1576.246	1442.374	3830.250	1134.942	2566334.016	217.016
kin_afterCID_215	LT01B3_cell33	3321.957	2087.056	3053.558	6208.620	340.803	2758.589	1746.252	1583.600	1448.468	3871.451	1137.097	2566334.998	217.998
kin_afterCID_216	LT01B3_cell33	3274.063	2087.056	3009.256	6119.431	341.020	2718.331	1746.036	1562.644	1429.465	3817.210	1122.303	2566336.000	219.000
kin_afterCID_217	LT01B3_cell33	3324.332	2087.056	3054.448	6194.025	341.426	2763.052	1745.630	1578.804	1444.200	3843.065	1135.939	2566337.002	220.002
kin_afterCID_218	LT01B3_cell33	3332.478	2087.056	3062.714	6200.861	342.879	2768.598	1744.177	1585.762	1450.144	3862.285	1138.232	2566338.005	221.005
kin_afterCID_219	LT01B3_cell33	3281.542	2087.056	3016.333	6111.103	339.711	2731.431	1747.345	1566.829	1433.929	3810.306	1130.662	2566339.007	222.007
kin_afterCID_220	LT01B3_cell33	3307.167	2087.056	3038.827	6161.162	341.272	2749.257	1745.783	1577.608	1443.062	3840.163	1135.315	2566340.009	223.009
kin_afterCID_221	LT01B3_cell33	3328.032	2087.056	3059.206	6207.620	341.218	2765.226	1745.837	1586.708	1451.560	3862.257	1141.960	2566341.012	224.012
kin_afterCID_222	LT01B3_cell33	3333.079	2087.056	3063.124	6205.636	343.222	2767.702	1743.834	1589.466	1454.062	3868.810	1140.845	2566342.014	225.014
kin_afterCID_223	LT01B3_cell33	3304.740	2087.056	3038.196	6173.360	340.686	2745.123	1746.370	1569.464	1435.864	3824.528	1129.542	2566343.016	226.016
kin_afterCID_224	LT01B3_cell33	3314.778	2087.056	3046.966	6174.264	342.355	2753.672	1744.700	1573.973	1440.086	3826.283	1132.012	2566343.998	226.998
kin_afterCID_225	LT01B3_cell33	3334.546	2087.056	3064.243	6229.115	342.238	2766.790	1744.818	1582.899	1447.810	3856.091	1137.023	2566345.000	228.000
kin_afterCID_226	LT01B3_cell33	3287.335	2087.056	3022.119	6127.989	340.487	2733.560	1746.568	1566.030	1433.366	3807.790	1129.007	2566346.002	229.002
kin_afterCID_227	LT01B3_cell33	3310.393	2087.056	3043.230	6171.625	341.733	2750.166	1745.323	1573.225	1440.305	3816.708	1133.953	2566347.005	230.005
kin_afterCID_228	LT01B3_cell33	3322.204	2087.056	3053.507	6190.466	343.745	2756.641	1743.310	1577.692	1443.407	3831.917	1133.205	2566348.007	231.007
kin_afterCID_229	LT01B3_cell33	3314.232	2087.056	3046.551	6169.552	344.729	2749.291	1742.327	1583.144	1448.282	3841.599	1136.296	2566349.009	232.009
kin_afterCID_230	LT01B3_cell33	3349.446	2087.056	3078.975	6250.449	344.548	2775.827	1742.507	1588.363	1453.088	3861.512	1138.890	2566350.011	233.011
kin_afterCID_231	LT01B3_cell33	3284.153	2087.056	3019.655	6136.904	341.850	2725.358	1745.206	1564.306	1431.637	3811.230	1124.180	2566351.013	234.013
kin_afterCID_232	LT01B3_cell33	3333.971	2087.056	3064.390	6238.541	342.446	2763.839	1744.610	1579.798	1445.036	3860.340	1132.155	2566352.017	235.017
kin_afterCID_233	LT01B3_cell33	3268.629	2087.056	3005.022	6093.790	342.175	2714.609	1744.881	1561.037	1428.202	3799.480	1122.074	2566353.018	236.018
kin_afterCID_234	LT01B3_cell33	3317.546	2087.056	3049.496	6206.161	342.021	2751.386	1745.034	1572.143	1438.705	3825.237	1130.543	2566354.000	237.000
kin_afterCID_235	LT01B3_cell33	3339.815	2087.056	3070.741	6255.794	342.184	2767.967	1744.872	1584.260	1449.595	3865.224	1136.944	2566355.002	238.002
kin_afterCID_236	LT01B3_cell33	3325.506	2087.056	3056.549	6206.429	342.843	2759.232	1744.213	1586.454	1451.319	3864.908	1138.601	2566356.004	239.004
kin_afterCID_237	LT01B3_cell33	3273.178	2087.056	3009.506	6120.863	343.014	2713.102	1744.041	1560.234	1427.821	3798.295	1120.058	2566357.006	240.006
kin_afterCID_238	LT01B3_cell33	3309.373	2087.056	3042.307	6178.070	341.976	2747.206	1745.079	1569.905	1436.321	3819.868	1128.988	2566358.009	241.009
kin_afterCID_239	LT01B3_cell33	3325.773	2087.056	3057.203	6199.623	342.996	2760.586	1744.059	1573.195	1439.111	3832.908	1128.787	2566359.011	242.011
kin_afterCID_240	LT01B3_cell33	3298.708	2087.056	3032.464	6164.292	340.063	2740.904	1746.993	1559.086	1426.926	3801.790	1122.530	2566360.013	243.013
kin_afterCID_241	LT01B3_cell33	3325.827	2087.056	3057.252	6206.867	341.850	2761.490	1745.206	1573.545	1439.484	3838.742	1129.839	2566361.015	244.015
kin_afterCID_242	LT01B3_cell33	3352.489	2087.056	3081.189	6251.755	341.859	2784.564	1745.197	1581.706	1446.494	3860.388	1135.345	2566361.998	244.998
kin_afterCID_243	LT01B3_cell33	3285.671	2087.056	3021.296	6113.356	341.814	2731.855	1745.242	1562.570	1429.794	3803.526	1123.668	2566363.000	246.000
kin_afterCID_244	LT01B3_cell33	3300.979	2087.056	3034.945	6149.402	340.568	2745.531	1746.487	1567.761	1434.320	3829.380	1126.741	2566364.002	247.002
kin_afterCID_245	LT01B3_cell33	3319.080	2087.056	3051.364	6179.857	342.491	2757.456	1744.565	1578.729	1444.752	3836.797	1135.428	2566365.004	248.004
kin_afterCID_246	LT01B3_cell33	3348.783	2087.056	3078.128	6251.730	341.191	2781.465	1745.864	1576.898	1442.292	3855.785	1131.539	2566366.006	249.006
kin_afterCID_247	LT01B3_cell33	3285.846	2087.056	3021.920	6139.736	339.170	2732.061	1747.886	1561.408	1428.944	3816.115	1123.892	2566367.009	250.009
kin_afterCID_248	LT01B3_cell33	3296.582	2087.056	3030.662	6167.705	339.576	2738.656	1747.480	1572.493	1439.556	3835.693	1132.701	2566368.011	251.011
kin_afterCID_249	LT01B3_cell33	3310.021	2087.056	3043.156	6161.548	343.068	2749.083	1743.987	1578.697	1444.025	3841.629	1133.544	2566369.013	252.013
kin_afterCID_250	LT01B3_cell33	3273.803	2087.056	3010.933	6099.980	338.475	2726.737	1748.581	1558.607	1426.527	3803.149	1124.128	2566370.015	253.015
kin_afterCID_251	LT01B3_cell33	3278.840	2087.056	3013.929	6116.161	341.173	2724.383	1745.882	1569.692	1436.525	3819.585	1130.027	2566371.017	254.017
kin_afterCID_252	LT01B3_cell33	3295.287	2087.056	3030.287	6123.851	341.011	2742.855	1746.045	1570.834	1437.375	3817.699	1132.010	2566372.000	255.000
kin_afterCID_253	LT01B3_cell33	3313.299	2087.056	3046.626	6190.624	342.121	2749.156	1744.935	1577.568	1443.183	3845.924	1132.823	2566373.002	256.002
kin_afterCID_254	LT01B3_cell33	3251.153	2087.056	2990.189	6063.494	340.361	2703.140	1746.695	1549.222	1417.832	3778.708	1114.785	2566374.004	257.004
kin_afterCID_255	LT01B3_cell33	3269.401	2087.056	3006.923	6099.235	341.110	2716.529	1745.946	1557.718	1425.361	3799.199	1119.794	2566375.006	258.006
kin_afterCID_256	LT01B3_cell33	3277.320	2087.056	3013.887	6095.521	342.653	2723.740	1744.402	1565.002	1431.786	3807.101	1124.586	2566376.008	259.008
kin_afterCID_257	LT01B3_cell33	3307.743	2087.056	3041.563	6174.389	341.399	2747.113	1745.657	1568.941	1435.895	3834.154	1125.933	2566377.010	260.010
kin_afterCID_258	LT01B3_cell33	3295.220	2087.056	3029.822	6134.459	342.888	2737.051	1744.168	1581.053	1447.026	3840.259	1136.913	2566378.012	261.012
kin_afterCID_259	LT01B3_cell33	3260.274	2087.056	2997.921	6076.574	339.422	2713.297	1747.633	1549.454	1418.105	3784.752	1115.318	2566379.014	262.014
kin_afterCID_260	LT01B3_cell33	3273.044	2087.056	3009.541	6120.535	339.296	2720.255	1747.760	1558.436	1426.091	3810.621	1121.215	2566380.016	263.016
kin_afterCID_261	LT01B3_cell33	3290.175	2087.056	3026.034	6141.970	341.110	2733.012	1745.946	1562.377	1429.850	3812.859	1122.695	2566380.999	263.999
kin_afterCID_262	LT01B3_cell33	3291.620	2087.056	3026.186	6146.139	341.552	2733.061	1745.503	1567.008	1433.631	3825.616	1125.054	2566382.001	265.001
kin_afterCID_263	LT01B3_cell33	3311.633	2087.056	3045.024	6184.722	342.816	2746.951	1744.240	1576.583	1442.880	3839.648	1131.796	2566383.003	266.003
kin_afterCID_264	LT01B3_cell33	3329.396	2087.056	3061.469	6226.844	338.222	2769.034	1748.834	1548.925	1417.965	3786.055	1116.267	2566384.005	267.005
kin_afterCID_265	LT01B3_cell33	3273.459	2087.056	3010.303	6124.557	339.449	2719.671	1747.606	1552.318	1420.532	3802.009	1115.345	2566385.007	268.007
kin_afterCID_266	LT01B3_cell33	3299.868	2087.056	3034.775	6152.540	341.733	2741.317	1745.323	1558.478	1425.876	3808.606	1117.905	2566386.009	269.009
kin_afterCID_267	LT01B3_cell33	3326.937	2087.056	3059.252	6216.372	338.429	2767.716	1748.626	1544.510	1413.738	3771.315	1113.533	2566387.011	270.011
kin_afterCID_268	LT01B3_cell33	3256.476	2087.056	2994.777	6087.830	340.785	2703.937	1746.271	1554.978	1423.460	3794.030	1118.027	2566388.014	271.014
kin_afterCID_269	LT01B3_cell33	3288.908	2087.056	3024.654	6148.012	340.550	2731.412	1746.505	1558.991	1426.173	3816.615	1118.778	2566389.016	272.016
kin_afterCID_270	LT01B3_cell33	3311.426	2087.056	3045.372	6179.701	340.451	2752.337	1746.604	1546.022	1415.782	3770.854	1112.354	2566389.998	272.998
kin_afterCID_271	LT01B3_cell33	3277.157	2087.056	3013.608	6091.062	340.966	2727.675	1746.090	1554.950	1423.371	3785.287	1119.424	2566391.000	274.000
kin_afterCID_272	LT01B3_cell33	3276.562	2087.056	3013.558	6115.824	340.307	2723.409	1746.749	1555.652	1423.607	3801.139	1118.180	2566392.002	275.002
kin_afterCID_273	LT01B3_cell33	3314.532	2087.056	3047.736	6186.867	340.045	2755.450	1747.011	1572.983	1439.978	3835.464	1132.604	2566393.005	276.005
kin_afterCID_274	LT01B3_cell33	3316.336	2087.056	3049.394	6197.949	339.377	2756.763	1747.678	1545.637	1415.217	3765.027	1114.660	2566394.007	277.007
kin_afterCID_275	LT01B3_cell33	3277.231	2087.056	3014.234	6103.964	340.686	2725.785	1746.370	1550.914	1419.481	3779.355	1116.185	2566395.009	278.009
kin_afterCID_276	LT01B3_cell33	3286.186	2087.056	3022.155	6135.806	340.090	2731.437	1746.965	1554.712	1422.940	3793.862	1118.806	2566396.011	279.011
kin_afterCID_277	LT01B3_cell33	3309.267	2087.056	3043.159	6159.435	340.830	2752.968	1746.225	1567.451	1434.739	3811.369	1129.481	2566397.013	280.013
kin_afterCID_278	LT01B3_cell33	3331.456	2087.056	3063.043	6210.599	340.198	2770.746	1746.857	1541.739	1411.552	3748.784	1111.920	2566398.015	281.015
kin_afterCID_279	LT01B3_cell33	3283.515	2087.056	3020.234	6097.163	340.244	2735.473	1746.812	1552.209	1420.654	3774.935	1119.267	2566399.018	282.018
kin_afterCID_280	LT01B3_cell33	3279.289	2087.056	3015.674	6120.474	339.585	2727.164	1747.471	1558.385	1426.701	3789.787	1124.758	2566400.000	283.000
kin_afterCID_281	LT01B3_cell33	3309.461	2087.056	3043.744	6175.912	339.855	2751.896	1747.200	1561.765	1429.244	3801.603	1126.084	2566401.002	284.002
kin_afterCID_282	LT01B3_cell33	3290.345	2087.056	3025.926	6143.752	338.168	2738.605	1748.888	1566.595	1433.292	3827.806	1129.363	2566402.004	285.004
kin_afterCID_283	LT01B3_cell33	3258.813	2087.056	2997.192	6081.366	338.141	2713.092	1748.915	1544.812	1413.857	3764.138	1115.720	2566403.006	286.006
kin_afterCID_284	LT01B3_cell33	3258.308	2087.056	2996.967	6057.592	338.375	2716.637	1748.680	1543.845	1413.486	3748.173	1117.300	2566404.008	287.008
kin_afterCID_285	LT01B3_cell33	3259.058	2087.056	2997.573	6064.588	339.864	2713.326	1747.191	1550.665	1419.449	3772.940	1118.387	2566405.011	288.011
kin_afterCID_286	LT01B3_cell33	3261.563	2087.056	3000.270	6079.165	338.484	2716.140	1748.572	1553.871	1422.122	3783.744	1122.218	2566406.013	289.013
kin_afterCID_287	LT01B3_cell33	3265.186	2087.056	3003.215	6085.604	340.045	2716.209	1747.011	1563.539	1430.812	3796.087	1128.987	2566407.015	290.015
kin_afterCID_288	LT01B3_cell33	3235.612	2087.056	2976.625	6015.959	336.453	2701.249	1750.603	1543.029	1412.931	3750.754	1118.721	2566408.017	291.017
kin_afterCID_289	LT01B3_cell33	3268.401	2087.056	3006.182	6094.198	338.294	2721.757	1748.761	1547.866	1416.516	3771.987	1117.615	2566409.000	292.000
kin_afterCID_290	LT01B3_cell33	3299.128	2087.056	3034.080	6135.166	341.525	2744.238	1745.530	1565.160	1432.055	3803.496	1127.214	2566410.002	293.002
kin_afterCID_291	LT01B3_cell33	3242.891	2087.056	2983.191	6024.965	337.996	2705.270	1749.059	1541.737	1411.360	3752.170	1114.583	2566411.004	294.004
kin_afterCID_292	LT01B3_cell33	3261.443	2087.056	2999.792	6064.063	339.197	2717.556	1747.859	1550.535	1419.353	3764.244	1120.934	2566412.006	295.006
kin_afterCID_293	LT01B3_cell33	3273.574	2087.056	3011.226	6082.252	339.368	2728.181	1747.687	1557.205	1425.606	3784.996	1124.609	2566413.009	296.009
kin_afterCID_294	LT01B3_cell33	3274.074	2087.056	3011.367	6088.075	339.747	2726.919	1747.308	1566.053	1433.526	3795.449	1132.568	2566414.011	297.011
kin_afterCID_295	LT01B3_cell33	3232.397	2087.056	2972.870	6022.062	336.967	2695.266	1750.088	1540.596	1410.263	3750.759	1115.044	2566415.013	298.013
kin_afterCID_296	LT01B3_cell33	3256.771	2087.056	2995.916	6053.124	338.231	2715.943	1748.825	1548.127	1417.116	3764.363	1119.497	2566416.015	299.015
kin_afterCID_297	LT01B3_cell33	3287.517	2087.056	3024.361	6121.689	339.476	2736.964	1747.579	1557.538	1425.601	3784.936	1124.855	2566417.017	300.017
kin_afterCID_298	LT01B3_cell33	3300.882	2087.056	3036.039	6147.095	336.173	2754.403	1750.882	1535.544	1406.079	3729.131	1114.371	2566417.999	300.999
kin_afterCID_299	LT01B3_cell33	3242.458	2087.056	2982.444	6048.255	337.040	2702.083	1750.016	1543.410	1413.224	3748.551	1118.717	2566419.002	302.002
0	0	0.000	0.000	0.000	0.000	0.000	0.000	0.000	0.000	0.000	0.000	0.000	2566420.004	303.004
