# Supplementary material for: Mandipropamid as a chemical inducer of proximity for in vivo applications
Source: Nat Chem Biol. 2021 Dec 21;18(1):64–9. doi: 10.1038/s41589-021-00922-3 (PMC8709788; doi:10.1038/s41589-021-00922-3)
Supplement: Source Data Fig. 2 — Single-cell trajectories, luminescence intensities of luciferase assay and two-color RICS binding efficiencies. [file 41589_2021_922_MOESM21_ESM.zip › Figure_02/Figure_02bcd/Single-Cell Trajectories/Mandi_500nM/exp01_Mandi500_LT01B4_cell35_intensities.csv]

name	cellID	ff_488nm_cell	area_cell	fullframe_488nm	ff_488nm_mito	area_mito	ff_488nm_cyto	area_cyto	ff_561nm_tf_cell	fullframe_561nm	ff_561nm_tf_mito	ff_561nm_tf_cyto	FrameTimeAbs	FrameTimeRel
t0_	LT01B4_cell35	2683.311	2210.238	2582.125	4051.541	274.857	2488.999	1935.381	1434.249	1367.784	4424.751	1009.546	2566478.000	-52.000
tend_	LT01B4_cell35	2323.937	2210.238	2238.179	4550.595	270.291	2013.699	1939.948	1331.529	1271.427	4069.728	950.019	2566844.000	314.000
kin_afterCID_1	LT01B4_cell35	2706.145	2210.238	2600.407	4630.817	291.319	2413.952	1918.919	1474.347	1405.305	4426.864	1026.114	2566538.071	4.071
kin_afterCID_2	LT01B4_cell35	2601.349	2210.238	2500.536	4491.007	292.591	2313.028	1917.647	1474.451	1405.508	4422.422	1024.655	2566539.001	5.001
kin_afterCID_3	LT01B4_cell35	2590.988	2210.238	2491.127	4527.016	290.615	2297.890	1919.623	1457.767	1390.002	4365.486	1017.563	2566540.004	6.004
kin_afterCID_4	LT01B4_cell35	2592.985	2210.238	2493.085	4578.761	289.956	2293.140	1920.282	1457.879	1389.873	4387.526	1015.512	2566541.006	7.006
kin_afterCID_5	LT01B4_cell35	2600.521	2210.238	2500.458	4628.226	290.119	2294.147	1920.120	1461.589	1393.314	4397.725	1017.957	2566542.008	8.008
kin_afterCID_6	LT01B4_cell35	2590.890	2210.238	2491.427	4646.683	290.037	2280.372	1920.201	1464.485	1396.173	4413.144	1019.104	2566543.010	9.010
kin_afterCID_7	LT01B4_cell35	2603.819	2210.238	2503.496	4709.645	288.855	2287.236	1921.383	1441.937	1374.877	4341.217	1006.068	2566544.012	10.012
kin_afterCID_8	LT01B4_cell35	2556.294	2210.238	2457.901	4641.406	288.584	2243.162	1921.654	1447.928	1380.630	4356.275	1011.167	2566545.014	11.014
kin_afterCID_9	LT01B4_cell35	2560.348	2210.238	2461.719	4685.661	288.286	2241.558	1921.952	1454.235	1386.883	4376.091	1015.967	2566546.016	12.016
kin_afterCID_10	LT01B4_cell35	2565.716	2210.238	2466.995	4702.593	289.198	2244.012	1921.058	1455.520	1387.650	4390.596	1013.664	2566546.998	12.998
kin_afterCID_11	LT01B4_cell35	2579.639	2210.238	2480.566	4749.967	287.853	2254.659	1922.385	1441.852	1375.084	4343.264	1007.402	2566548.000	14.000
kin_afterCID_12	LT01B4_cell35	2576.146	2210.238	2477.218	4781.874	286.987	2246.997	1923.269	1442.724	1375.664	4360.602	1007.317	2566549.002	15.002
kin_afterCID_13	LT01B4_cell35	2538.480	2210.238	2441.005	4693.596	289.225	2214.009	1921.013	1450.185	1382.744	4360.478	1012.016	2566550.005	16.005
kin_afterCID_14	LT01B4_cell35	2539.044	2210.238	2441.707	4725.596	288.954	2210.194	1921.284	1444.377	1376.994	4362.938	1005.436	2566551.007	17.007
kin_afterCID_15	LT01B4_cell35	2569.245	2210.238	2470.189	4776.824	290.669	2234.965	1919.569	1455.701	1387.693	4387.738	1011.720	2566552.009	18.009
kin_afterCID_16	LT01B4_cell35	2519.807	2210.238	2423.142	4696.178	287.131	2194.862	1923.107	1443.590	1376.629	4350.889	1009.513	2566553.011	19.011
kin_afterCID_17	LT01B4_cell35	2509.946	2210.238	2413.939	4679.083	288.061	2184.875	1922.177	1436.288	1369.797	4310.673	1005.528	2566554.015	20.015
kin_afterCID_18	LT01B4_cell35	2512.573	2210.238	2416.202	4712.115	286.003	2185.650	1924.235	1442.653	1375.716	4357.646	1009.391	2566555.017	21.017
kin_afterCID_19	LT01B4_cell35	2533.392	2210.238	2435.870	4756.019	286.129	2202.871	1924.109	1441.390	1374.350	4361.671	1007.122	2566555.999	21.999
kin_afterCID_20	LT01B4_cell35	2533.010	2210.238	2435.731	4754.128	287.221	2201.265	1923.017	1443.574	1376.119	4361.342	1007.777	2566557.001	23.001
kin_afterCID_21	LT01B4_cell35	2547.055	2210.238	2448.652	4784.698	286.554	2213.734	1923.685	1433.186	1367.080	4299.789	1006.175	2566558.004	24.004
kin_afterCID_22	LT01B4_cell35	2511.056	2210.238	2414.410	4721.342	287.249	2180.892	1922.990	1441.882	1375.061	4350.964	1007.335	2566559.006	25.006
kin_afterCID_23	LT01B4_cell35	2504.668	2210.238	2408.531	4730.643	285.976	2173.853	1924.262	1432.445	1366.270	4322.103	1002.996	2566560.009	26.009
kin_afterCID_24	LT01B4_cell35	2506.452	2210.238	2410.316	4723.983	286.951	2175.601	1923.287	1436.299	1369.665	4336.069	1003.659	2566561.011	27.011
kin_afterCID_25	LT01B4_cell35	2523.272	2210.238	2426.198	4764.758	287.745	2187.782	1922.493	1443.574	1376.494	4354.797	1007.843	2566562.013	28.013
kin_afterCID_26	LT01B4_cell35	2533.105	2210.238	2435.831	4786.848	286.978	2196.814	1923.260	1446.897	1379.627	4378.144	1009.514	2566563.015	29.015
kin_afterCID_27	LT01B4_cell35	2545.039	2210.238	2446.855	4828.651	285.471	2206.347	1924.768	1450.181	1382.680	4399.919	1012.693	2566564.017	30.017
kin_afterCID_28	LT01B4_cell35	2502.409	2210.238	2406.574	4729.020	284.649	2173.261	1925.589	1431.563	1365.324	4323.121	1004.120	2566564.999	30.999
kin_afterCID_29	LT01B4_cell35	2494.826	2210.238	2399.057	4726.575	285.164	2164.234	1925.074	1433.937	1367.624	4337.413	1003.841	2566566.001	32.001
kin_afterCID_30	LT01B4_cell35	2507.745	2210.238	2411.710	4757.601	283.936	2176.117	1926.302	1432.843	1366.345	4353.663	1002.315	2566567.003	33.003
kin_afterCID_31	LT01B4_cell35	2515.250	2210.238	2418.870	4759.312	286.761	2180.694	1923.477	1437.644	1370.813	4349.725	1003.497	2566568.005	34.005
kin_afterCID_32	LT01B4_cell35	2507.036	2210.238	2410.876	4765.900	284.054	2173.923	1926.184	1441.800	1374.962	4381.819	1008.237	2566569.007	35.007
kin_afterCID_33	LT01B4_cell35	2523.956	2210.238	2426.866	4810.017	282.763	2188.588	1927.475	1421.038	1355.598	4308.444	997.451	2566570.009	36.009
kin_afterCID_34	LT01B4_cell35	2492.127	2210.238	2396.800	4744.526	285.164	2158.476	1925.074	1423.570	1357.862	4317.509	994.887	2566571.012	37.012
kin_afterCID_35	LT01B4_cell35	2505.474	2210.238	2409.429	4785.434	284.072	2169.210	1926.184	1428.893	1362.599	4356.608	997.111	2566572.014	38.014
kin_afterCID_36	LT01B4_cell35	2526.429	2210.238	2429.756	4817.624	284.243	2188.288	1925.995	1437.527	1370.963	4370.019	1004.742	2566573.016	39.016
kin_afterCID_37	LT01B4_cell35	2480.764	2210.238	2385.954	4744.875	283.097	2148.166	1927.141	1417.221	1351.807	4322.079	990.498	2566573.998	39.998
kin_afterCID_38	LT01B4_cell35	2480.654	2210.238	2385.688	4739.764	283.648	2148.051	1926.591	1426.952	1361.234	4339.693	998.115	2566575.000	41.000
kin_afterCID_39	LT01B4_cell35	2505.657	2210.238	2409.702	4779.512	285.101	2168.913	1925.138	1435.505	1369.243	4350.842	1003.762	2566576.002	42.002
kin_afterCID_40	LT01B4_cell35	2475.409	2210.238	2380.974	4726.377	283.133	2144.693	1927.105	1416.525	1351.110	4312.859	990.991	2566577.005	43.005
kin_afterCID_41	LT01B4_cell35	2492.305	2210.238	2397.042	4763.553	283.070	2158.695	1927.168	1420.787	1355.016	4333.338	992.980	2566578.007	44.007
kin_afterCID_42	LT01B4_cell35	2491.805	2210.238	2396.734	4765.663	283.584	2157.115	1926.654	1427.431	1361.374	4348.329	997.504	2566579.009	45.009
kin_afterCID_43	LT01B4_cell35	2505.447	2210.238	2409.557	4804.121	283.792	2166.821	1926.446	1436.525	1370.002	4387.475	1001.809	2566580.011	46.011
kin_afterCID_44	LT01B4_cell35	2476.034	2210.238	2381.630	4749.648	282.167	2143.297	1928.071	1418.283	1353.008	4323.181	993.160	2566581.014	47.014
kin_afterCID_45	LT01B4_cell35	2484.863	2210.238	2389.761	4766.074	283.675	2148.968	1926.564	1419.663	1354.098	4334.472	990.475	2566582.016	48.016
kin_afterCID_46	LT01B4_cell35	2504.601	2210.238	2408.869	4812.615	283.070	2165.591	1927.168	1421.384	1355.412	4352.445	990.858	2566582.998	48.998
kin_afterCID_47	LT01B4_cell35	2508.805	2210.238	2412.858	4816.551	283.521	2169.214	1926.717	1432.826	1366.437	4382.541	998.769	2566584.000	50.000
kin_afterCID_48	LT01B4_cell35	2468.978	2210.238	2374.766	4749.190	281.870	2135.680	1928.369	1411.348	1346.199	4324.780	985.492	2566585.002	51.002
kin_afterCID_49	LT01B4_cell35	2473.148	2210.238	2378.745	4749.066	282.474	2139.659	1927.764	1413.463	1348.339	4322.331	987.227	2566586.004	52.004
kin_afterCID_50	LT01B4_cell35	2469.258	2210.238	2375.041	4753.337	281.265	2136.215	1928.973	1418.800	1353.522	4348.578	991.607	2566587.006	53.006
kin_afterCID_51	LT01B4_cell35	2491.269	2210.238	2396.222	4809.210	281.680	2152.717	1928.558	1428.741	1362.945	4389.876	996.246	2566588.008	54.008
kin_afterCID_52	LT01B4_cell35	2478.804	2210.238	2384.180	4775.615	282.231	2142.587	1928.008	1426.527	1360.385	4389.302	992.822	2566589.010	55.010
kin_afterCID_53	LT01B4_cell35	2458.704	2210.238	2364.840	4746.908	280.065	2126.690	1930.174	1405.700	1340.825	4324.204	982.231	2566590.013	56.013
kin_afterCID_54	LT01B4_cell35	2456.208	2210.238	2362.492	4739.488	280.633	2124.138	1929.605	1417.930	1352.931	4347.563	991.858	2566591.015	57.015
kin_afterCID_55	LT01B4_cell35	2483.951	2210.238	2389.204	4790.957	281.464	2147.292	1928.775	1418.972	1353.383	4363.223	989.322	2566592.017	58.017
kin_afterCID_56	LT01B4_cell35	2504.699	2210.238	2409.016	4814.218	282.420	2166.360	1927.818	1427.206	1361.117	4382.435	994.273	2566593.001	59.001
kin_afterCID_57	LT01B4_cell35	2513.660	2210.238	2417.776	4865.147	280.182	2172.300	1930.056	1404.490	1339.951	4311.422	982.497	2566594.001	60.001
kin_afterCID_58	LT01B4_cell35	2463.087	2210.238	2369.430	4758.234	279.965	2130.201	1930.273	1409.813	1344.941	4344.868	984.114	2566595.003	61.003
kin_afterCID_59	LT01B4_cell35	2466.888	2210.238	2372.936	4759.514	280.850	2133.164	1929.388	1408.145	1343.178	4326.961	983.270	2566596.005	62.005
kin_afterCID_60	LT01B4_cell35	2499.256	2210.238	2403.859	4837.299	280.760	2159.046	1929.479	1419.262	1353.842	4369.753	989.935	2566597.007	63.007
kin_afterCID_61	LT01B4_cell35	2461.624	2210.238	2367.865	4762.924	279.902	2127.932	1930.336	1408.692	1344.205	4330.238	985.062	2566598.010	64.010
kin_afterCID_62	LT01B4_cell35	2476.383	2210.238	2382.366	4786.083	282.068	2138.501	1928.170	1408.061	1343.156	4328.308	980.863	2566599.012	65.012
kin_afterCID_63	LT01B4_cell35	2485.048	2210.238	2390.143	4806.756	280.714	2147.278	1929.524	1416.315	1351.078	4365.797	987.214	2566600.014	66.014
kin_afterCID_64	LT01B4_cell35	2501.306	2210.238	2406.050	4838.232	281.581	2160.119	1928.657	1418.022	1352.491	4367.635	987.383	2566601.016	67.016
kin_afterCID_65	LT01B4_cell35	2466.469	2210.238	2372.855	4769.015	281.084	2130.980	1929.154	1405.319	1340.782	4316.643	981.128	2566601.998	67.998
kin_afterCID_66	LT01B4_cell35	2476.797	2210.238	2382.548	4793.276	281.581	2138.594	1928.657	1412.137	1347.183	4337.460	985.044	2566603.001	69.001
kin_afterCID_67	LT01B4_cell35	2490.926	2210.238	2395.875	4822.953	281.734	2150.242	1928.504	1420.744	1355.197	4371.081	989.731	2566604.003	70.003
kin_afterCID_68	LT01B4_cell35	2445.878	2210.238	2352.966	4727.574	280.092	2114.772	1930.146	1398.475	1334.277	4299.683	977.469	2566605.005	71.005
kin_afterCID_69	LT01B4_cell35	2466.910	2210.238	2373.479	4779.960	280.579	2130.585	1929.659	1408.507	1343.877	4334.800	983.014	2566606.007	72.007
kin_afterCID_70	LT01B4_cell35	2470.525	2210.238	2376.583	4779.129	280.796	2134.549	1929.442	1411.384	1346.171	4342.782	984.772	2566607.010	73.010
kin_afterCID_71	LT01B4_cell35	2475.093	2210.238	2380.922	4791.316	282.041	2136.294	1928.197	1392.487	1328.580	4272.757	971.185	2566608.012	74.012
kin_afterCID_72	LT01B4_cell35	2449.480	2210.238	2356.795	4750.654	278.657	2117.504	1931.581	1397.633	1333.346	4317.058	976.466	2566609.014	75.014
kin_afterCID_73	LT01B4_cell35	2471.095	2210.238	2377.272	4774.354	280.624	2136.132	1929.614	1408.105	1343.231	4326.042	983.749	2566610.016	76.016
kin_afterCID_74	LT01B4_cell35	2441.236	2210.238	2348.601	4720.782	279.487	2111.259	1930.751	1395.829	1332.008	4288.700	977.070	2566610.998	76.998
kin_afterCID_75	LT01B4_cell35	2457.389	2210.238	2364.378	4751.562	280.299	2124.190	1929.939	1406.787	1342.319	4325.429	982.891	2566612.001	78.001
kin_afterCID_76	LT01B4_cell35	2479.069	2210.238	2385.202	4783.832	282.077	2141.897	1928.161	1408.606	1343.637	4329.418	981.311	2566613.003	79.003
kin_afterCID_77	LT01B4_cell35	2440.819	2210.238	2348.585	4718.702	282.149	2107.482	1928.089	1391.411	1327.508	4273.384	969.673	2566614.005	80.005
kin_afterCID_78	LT01B4_cell35	2445.187	2210.238	2352.635	4730.658	281.256	2111.953	1928.982	1397.492	1333.238	4296.421	974.813	2566615.009	81.009
kin_afterCID_79	LT01B4_cell35	2465.552	2210.238	2372.046	4775.301	281.861	2127.948	1928.378	1403.798	1339.307	4307.442	979.388	2566616.010	82.010
kin_afterCID_80	LT01B4_cell35	2477.622	2210.238	2383.514	4788.994	281.518	2140.252	1928.720	1407.949	1343.055	4328.101	981.721	2566617.012	83.012
kin_afterCID_81	LT01B4_cell35	2441.474	2210.238	2349.008	4733.730	280.462	2108.331	1929.776	1397.784	1333.935	4303.930	975.423	2566618.014	84.014
kin_afterCID_82	LT01B4_cell35	2453.672	2210.238	2360.830	4762.596	280.931	2117.464	1929.307	1411.158	1346.740	4340.352	984.631	2566619.016	85.016
kin_afterCID_83	LT01B4_cell35	2465.355	2210.238	2372.269	4768.576	281.951	2128.582	1928.287	1409.777	1344.791	4346.149	980.426	2566619.998	85.998
kin_afterCID_84	LT01B4_cell35	2438.107	2210.238	2346.070	4718.664	280.615	2106.457	1929.623	1388.170	1324.714	4272.502	968.716	2566621.000	87.000
kin_afterCID_85	LT01B4_cell35	2451.909	2210.238	2359.024	4755.755	281.355	2115.860	1928.883	1391.670	1327.864	4287.361	969.291	2566622.003	88.003
kin_afterCID_86	LT01B4_cell35	2469.788	2210.238	2375.991	4790.710	280.669	2132.193	1929.569	1402.032	1337.830	4312.925	978.622	2566623.005	89.005
kin_afterCID_87	LT01B4_cell35	2430.523	2210.238	2338.713	4706.492	282.077	2097.563	1928.161	1403.348	1338.701	4329.479	975.274	2566624.007	90.007
kin_afterCID_88	LT01B4_cell35	2435.582	2210.238	2343.484	4719.733	281.256	2102.540	1928.982	1382.730	1319.429	4260.235	963.174	2566625.009	91.009
kin_afterCID_89	LT01B4_cell35	2457.709	2210.238	2364.698	4753.992	282.483	2121.223	1927.755	1390.939	1327.154	4278.434	967.820	2566626.011	92.011
kin_afterCID_90	LT01B4_cell35	2478.601	2210.238	2384.567	4795.941	280.390	2141.913	1929.849	1397.912	1333.859	4300.863	976.140	2566627.013	93.013
kin_afterCID_91	LT01B4_cell35	2426.381	2210.238	2334.663	4681.975	280.525	2098.483	1929.713	1378.390	1315.418	4231.714	963.599	2566628.016	94.016
kin_afterCID_92	LT01B4_cell35	2431.984	2210.238	2339.966	4701.344	280.778	2101.743	1929.461	1387.764	1324.423	4263.864	969.230	2566628.998	94.998
kin_afterCID_93	LT01B4_cell35	2459.359	2210.238	2366.473	4743.528	280.074	2127.918	1930.164	1392.146	1328.366	4281.856	972.839	2566630.000	96.000
kin_afterCID_94	LT01B4_cell35	2463.476	2210.238	2370.342	4773.399	278.973	2129.806	1931.266	1393.177	1329.335	4296.735	973.756	2566631.002	97.002
kin_afterCID_95	LT01B4_cell35	2468.219	2210.238	2375.024	4782.398	279.234	2133.576	1931.004	1399.115	1334.906	4314.665	977.510	2566632.004	98.004
kin_afterCID_96	LT01B4_cell35	2458.255	2210.238	2365.154	4762.870	280.209	2123.662	1930.029	1387.877	1324.304	4280.069	967.978	2566633.006	99.006
kin_afterCID_97	LT01B4_cell35	2473.003	2210.238	2379.304	4800.057	280.038	2135.390	1930.201	1398.228	1334.081	4314.537	975.123	2566634.009	100.009
kin_afterCID_98	LT01B4_cell35	2427.753	2210.238	2336.332	4691.627	279.722	2099.730	1930.516	1374.024	1311.030	4234.321	959.582	2566635.011	101.011
kin_afterCID_99	LT01B4_cell35	2429.663	2210.238	2338.163	4711.532	279.045	2099.947	1931.193	1385.955	1322.552	4279.840	967.808	2566636.013	102.013
kin_afterCID_100	LT01B4_cell35	2459.187	2210.238	2366.226	4767.870	279.920	2124.398	1930.318	1399.184	1334.872	4320.608	975.541	2566637.015	103.015
kin_afterCID_101	LT01B4_cell35	2423.461	2210.238	2332.257	4689.097	278.557	2096.745	1931.681	1376.372	1313.378	4237.194	963.828	2566637.998	103.998
kin_afterCID_102	LT01B4_cell35	2420.979	2210.238	2329.524	4662.669	282.068	2093.046	1928.170	1378.753	1315.550	4218.437	963.341	2566639.000	105.000
kin_afterCID_103	LT01B4_cell35	2441.404	2210.238	2349.510	4722.492	281.093	2109.029	1929.145	1384.742	1321.387	4249.616	967.305	2566640.002	106.002
kin_afterCID_104	LT01B4_cell35	2435.039	2210.238	2342.960	4717.280	280.164	2103.755	1930.074	1387.784	1324.431	4264.002	970.281	2566641.004	107.004
kin_afterCID_105	LT01B4_cell35	2450.705	2210.238	2358.155	4747.215	280.471	2116.933	1929.767	1393.180	1329.346	4281.937	973.331	2566642.006	108.006
kin_afterCID_106	LT01B4_cell35	2445.023	2210.238	2352.758	4729.259	279.992	2113.683	1930.246	1391.665	1327.689	4288.257	971.499	2566643.008	109.008
kin_afterCID_107	LT01B4_cell35	2424.251	2210.238	2332.824	4698.586	279.162	2095.466	1931.076	1384.541	1321.574	4243.682	971.215	2566644.010	110.010
kin_afterCID_108	LT01B4_cell35	2430.190	2210.238	2338.743	4702.614	279.631	2101.049	1930.607	1389.014	1325.658	4255.453	973.835	2566645.013	111.013
kin_afterCID_109	LT01B4_cell35	2450.926	2210.238	2358.043	4744.299	281.301	2116.478	1928.937	1391.111	1327.228	4276.094	970.387	2566646.015	112.015
kin_afterCID_110	LT01B4_cell35	2431.668	2210.238	2340.052	4709.780	280.092	2101.082	1930.146	1378.348	1315.361	4232.284	964.202	2566647.017	113.017
kin_afterCID_111	LT01B4_cell35	2436.104	2210.238	2344.148	4729.125	279.252	2104.496	1930.986	1381.550	1318.264	4261.909	965.002	2566647.999	113.999
kin_afterCID_112	LT01B4_cell35	2452.251	2210.238	2359.413	4749.967	280.579	2118.155	1929.659	1391.471	1327.706	4278.129	971.741	2566649.001	115.001
kin_afterCID_113	LT01B4_cell35	2410.828	2210.238	2319.989	4661.961	279.577	2084.843	1930.661	1373.382	1310.754	4210.472	962.546	2566650.006	116.006
kin_afterCID_114	LT01B4_cell35	2419.317	2210.238	2327.788	4695.971	279.686	2089.491	1930.553	1376.171	1313.186	4233.458	962.226	2566651.006	117.006
kin_afterCID_115	LT01B4_cell35	2444.142	2210.238	2351.936	4738.543	280.543	2110.577	1929.695	1380.933	1317.515	4257.892	962.675	2566652.008	118.008
kin_afterCID_116	LT01B4_cell35	2450.822	2210.238	2358.427	4744.603	280.092	2117.961	1930.146	1391.262	1327.512	4276.866	972.520	2566653.010	119.010
kin_afterCID_117	LT01B4_cell35	2409.897	2210.238	2318.914	4673.201	278.422	2083.699	1931.816	1371.110	1308.646	4216.844	960.970	2566654.012	120.012
kin_afterCID_118	LT01B4_cell35	2424.660	2210.238	2333.144	4694.941	279.433	2096.097	1930.805	1373.140	1310.447	4219.048	961.270	2566655.016	121.016
kin_afterCID_119	LT01B4_cell35	2423.324	2210.238	2331.904	4692.234	278.052	2096.815	1932.186	1377.463	1314.373	4239.838	965.552	2566656.017	122.017
kin_afterCID_120	LT01B4_cell35	2444.307	2210.238	2352.187	4738.543	278.503	2113.541	1931.735	1393.583	1330.251	4280.406	977.382	2566656.999	122.999
kin_afterCID_121	LT01B4_cell35	2399.089	2210.238	2308.556	4640.820	279.631	2074.394	1930.607	1393.139	1329.429	4283.771	974.456	2566658.001	124.001
kin_afterCID_122	LT01B4_cell35	2409.287	2210.238	2318.415	4675.094	279.027	2081.917	1931.211	1373.880	1311.224	4220.642	962.572	2566659.003	125.003
kin_afterCID_123	LT01B4_cell35	2430.503	2210.238	2339.006	4709.054	279.983	2099.999	1930.255	1374.570	1311.618	4229.507	960.461	2566660.005	126.005
kin_afterCID_124	LT01B4_cell35	2424.740	2210.238	2333.222	4702.342	279.388	2095.179	1930.850	1378.975	1315.990	4238.522	965.208	2566661.009	127.009
kin_afterCID_125	LT01B4_cell35	2393.128	2210.238	2302.639	4631.080	280.164	2068.264	1930.092	1389.174	1325.647	4272.943	970.572	2566662.009	128.009
kin_afterCID_126	LT01B4_cell35	2408.909	2210.238	2318.003	4659.443	280.191	2082.192	1930.047	1368.179	1305.761	4195.019	957.797	2566663.011	129.011
kin_afterCID_127	LT01B4_cell35	2420.327	2210.238	2329.187	4697.028	278.503	2092.089	1931.735	1380.598	1318.001	4234.756	969.107	2566664.014	130.014
kin_afterCID_128	LT01B4_cell35	2420.719	2210.238	2329.176	4689.999	279.388	2092.361	1930.850	1379.144	1316.053	4236.789	965.652	2566665.016	131.016
kin_afterCID_129	LT01B4_cell35	2430.704	2210.238	2338.889	4702.796	278.882	2102.620	1931.356	1382.875	1319.587	4251.893	968.597	2566665.998	131.998
kin_afterCID_130	LT01B4_cell35	2387.904	2210.238	2297.851	4621.054	277.962	2066.661	1932.276	1368.924	1306.706	4191.782	962.850	2566667.000	133.000
kin_afterCID_131	LT01B4_cell35	2418.433	2210.238	2327.322	4671.557	279.451	2092.329	1930.787	1376.027	1313.285	4208.277	966.104	2566668.002	134.002
kin_afterCID_132	LT01B4_cell35	2437.706	2210.238	2345.601	4719.295	280.092	2106.615	1930.146	1385.074	1322.002	4242.442	970.429	2566669.004	135.004
kin_afterCID_133	LT01B4_cell35	2391.568	2210.238	2301.438	4617.117	279.659	2069.181	1930.580	1388.128	1324.681	4252.013	973.273	2566670.007	136.007
kin_afterCID_134	LT01B4_cell35	2412.362	2210.238	2321.383	4685.769	277.068	2086.529	1933.170	1372.885	1310.504	4214.123	965.669	2566671.009	137.009
kin_afterCID_135	LT01B4_cell35	2423.097	2210.238	2331.852	4681.241	279.668	2095.976	1930.571	1382.125	1319.460	4221.841	970.756	2566672.011	138.011
kin_afterCID_136	LT01B4_cell35	2444.448	2210.238	2352.336	4721.406	281.066	2112.712	1929.172	1386.455	1323.211	4244.444	970.067	2566673.013	139.013
kin_afterCID_137	LT01B4_cell35	2404.062	2210.238	2313.418	4653.493	278.738	2079.443	1931.500	1363.232	1301.134	4179.231	956.850	2566674.015	140.015
kin_afterCID_138	LT01B4_cell35	2409.296	2210.238	2318.516	4654.017	281.103	2082.208	1929.136	1374.473	1311.779	4192.773	963.807	2566675.018	141.018
kin_afterCID_139	LT01B4_cell35	2423.439	2210.238	2332.139	4690.979	279.704	2094.909	1930.535	1382.875	1319.815	4243.040	968.483	2566676.000	142.000
kin_afterCID_140	LT01B4_cell35	2387.952	2210.238	2297.959	4616.945	280.263	2064.267	1929.975	1386.817	1323.419	4251.754	970.783	2566677.002	143.002
kin_afterCID_141	LT01B4_cell35	2402.062	2210.238	2311.533	4658.727	279.207	2075.772	1931.031	1365.440	1303.185	4188.746	957.219	2566678.004	144.004
kin_afterCID_142	LT01B4_cell35	2414.110	2210.238	2323.085	4684.658	279.722	2085.120	1930.516	1368.560	1305.973	4200.043	958.293	2566679.006	145.006
kin_afterCID_143	LT01B4_cell35	2421.148	2210.238	2329.974	4690.300	278.855	2093.525	1931.383	1378.329	1315.493	4214.792	968.797	2566680.008	146.008
kin_afterCID_144	LT01B4_cell35	2388.881	2210.238	2298.836	4614.457	280.940	2064.797	1929.298	1381.861	1318.622	4224.459	967.928	2566681.011	147.011
kin_afterCID_145	LT01B4_cell35	2419.966	2210.238	2328.924	4697.171	278.070	2092.239	1932.168	1361.963	1299.768	4186.094	955.525	2566682.013	148.013
kin_afterCID_146	LT01B4_cell35	2406.754	2210.238	2316.196	4665.313	279.054	2080.395	1931.184	1363.559	1301.097	4187.189	955.548	2566683.015	149.015
kin_afterCID_147	LT01B4_cell35	2435.009	2210.238	2343.030	4724.518	281.112	2101.383	1929.127	1379.193	1315.941	4224.909	964.516	2566684.017	150.017
kin_afterCID_148	LT01B4_cell35	2390.303	2210.238	2300.410	4632.115	278.801	2066.700	1931.437	1360.425	1298.582	4157.561	956.661	2566684.999	150.999
kin_afterCID_149	LT01B4_cell35	2399.357	2210.238	2308.736	4648.716	279.243	2074.075	1930.995	1365.434	1303.129	4170.294	959.820	2566686.001	152.001
kin_afterCID_150	LT01B4_cell35	2404.715	2210.238	2314.181	4662.075	279.207	2078.324	1931.031	1373.552	1310.947	4199.965	964.882	2566687.003	153.003
kin_afterCID_151	LT01B4_cell35	2423.107	2210.238	2331.727	4708.097	279.568	2092.232	1930.670	1376.281	1313.226	4218.208	964.759	2566688.006	154.006
kin_afterCID_152	LT01B4_cell35	2378.678	2210.238	2289.171	4614.052	279.866	2054.593	1930.372	1388.537	1325.279	4243.705	974.594	2566689.008	155.008
kin_afterCID_153	LT01B4_cell35	2402.853	2210.238	2312.229	4679.320	277.465	2076.048	1932.773	1370.556	1308.459	4187.772	966.121	2566690.010	156.010
kin_afterCID_154	LT01B4_cell35	2403.452	2210.238	2313.019	4678.102	277.493	2076.870	1932.746	1372.811	1310.231	4210.324	965.417	2566691.012	157.012
kin_afterCID_155	LT01B4_cell35	2389.394	2210.238	2299.468	4644.975	276.410	2066.995	1933.829	1357.902	1295.999	4169.205	956.072	2566692.014	158.014
kin_afterCID_156	LT01B4_cell35	2410.125	2210.238	2319.204	4684.004	277.041	2084.261	1933.197	1366.802	1304.362	4203.999	960.210	2566693.017	159.017
kin_afterCID_157	LT01B4_cell35	2407.722	2210.238	2317.289	4678.867	277.673	2081.401	1932.565	1374.477	1311.847	4209.741	967.104	2566693.999	159.999
kin_afterCID_158	LT01B4_cell35	2369.952	2210.238	2280.915	4601.494	278.900	2047.700	1931.338	1385.118	1321.889	4243.251	972.381	2566695.001	161.001
kin_afterCID_159	LT01B4_cell35	2382.950	2210.238	2293.325	4642.073	275.751	2060.925	1934.487	1366.643	1304.602	4191.468	963.980	2566696.003	162.003
kin_afterCID_160	LT01B4_cell35	2398.908	2210.238	2308.614	4647.582	278.810	2074.302	1931.428	1366.765	1304.392	4176.444	961.176	2566697.005	163.005
kin_afterCID_161	LT01B4_cell35	2415.424	2210.238	2324.285	4701.913	278.837	2085.322	1931.401	1375.215	1312.537	4210.481	965.886	2566698.008	164.008
kin_afterCID_162	LT01B4_cell35	2374.437	2210.238	2285.018	4613.027	279.325	2050.604	1930.914	1381.945	1318.882	4227.242	970.346	2566699.010	165.010
kin_afterCID_163	LT01B4_cell35	2386.043	2210.238	2296.156	4645.353	276.707	2062.713	1933.531	1362.117	1300.194	4173.269	959.813	2566700.012	166.012
kin_afterCID_164	LT01B4_cell35	2400.444	2210.238	2309.919	4682.457	276.202	2074.547	1934.036	1370.036	1307.661	4199.171	966.004	2566701.014	167.014
kin_afterCID_165	LT01B4_cell35	2421.568	2210.238	2330.178	4704.580	280.317	2089.965	1929.921	1376.166	1313.114	4206.930	965.003	2566702.016	168.016
kin_afterCID_166	LT01B4_cell35	2383.252	2210.238	2293.844	4636.319	276.130	2061.585	1934.108	1356.481	1294.760	4160.271	956.188	2566703.001	169.001
kin_afterCID_167	LT01B4_cell35	2378.860	2210.238	2289.455	4642.696	276.906	2054.616	1933.332	1365.319	1303.347	4185.697	961.364	2566704.001	170.001
kin_afterCID_168	LT01B4_cell35	2389.894	2210.238	2300.131	4656.113	277.348	2064.717	1932.890	1363.616	1301.479	4183.599	958.980	2566705.003	171.003
kin_afterCID_169	LT01B4_cell35	2403.933	2210.238	2313.392	4669.639	278.431	2077.377	1931.807	1371.133	1308.624	4186.730	965.321	2566706.005	172.005
kin_afterCID_170	LT01B4_cell35	2408.727	2210.238	2317.805	4690.968	279.099	2078.885	1931.139	1380.375	1317.478	4214.715	970.741	2566707.007	173.007
kin_afterCID_171	LT01B4_cell35	2384.415	2210.238	2294.708	4638.475	277.204	2061.175	1933.034	1362.405	1300.677	4159.386	961.308	2566708.009	174.009
kin_afterCID_172	LT01B4_cell35	2396.351	2210.238	2306.005	4652.440	279.361	2069.938	1930.877	1368.621	1306.188	4174.973	962.597	2566709.011	175.011
kin_afterCID_173	LT01B4_cell35	2407.825	2210.238	2316.972	4682.939	279.469	2078.514	1930.769	1371.250	1308.636	4198.741	961.985	2566710.014	176.014
kin_afterCID_174	LT01B4_cell35	2381.293	2210.238	2291.863	4628.735	280.020	2055.253	1930.219	1360.694	1299.083	4141.890	957.222	2566711.016	177.016
kin_afterCID_175	LT01B4_cell35	2389.922	2210.238	2299.918	4668.874	278.251	2061.701	1931.988	1356.987	1295.003	4161.203	953.115	2566711.998	177.998
kin_afterCID_176	LT01B4_cell35	2411.161	2210.238	2320.239	4705.027	278.675	2080.215	1931.563	1368.319	1305.979	4194.247	960.611	2566713.000	179.000
kin_afterCID_177	LT01B4_cell35	2418.433	2210.238	2327.353	4697.669	278.621	2089.671	1931.618	1372.015	1309.430	4191.508	965.325	2566714.002	180.002
kin_afterCID_178	LT01B4_cell35	2363.903	2210.238	2275.204	4606.221	277.854	2041.485	1932.385	1352.533	1291.333	4133.815	952.618	2566715.004	181.004
kin_afterCID_179	LT01B4_cell35	2380.054	2210.238	2290.517	4633.722	278.052	2055.739	1932.186	1364.169	1302.196	4166.150	960.949	2566716.006	182.006
kin_afterCID_180	LT01B4_cell35	2374.800	2210.238	2285.629	4618.326	279.325	2050.253	1930.914	1359.265	1297.514	4136.389	957.528	2566717.009	183.009
kin_afterCID_181	LT01B4_cell35	2399.570	2210.238	2309.402	4663.438	279.550	2071.778	1930.688	1368.921	1306.743	4171.284	963.159	2566718.011	184.011
kin_afterCID_182	LT01B4_cell35	2369.886	2210.238	2281.030	4605.112	279.036	2046.923	1931.202	1377.846	1314.949	4208.391	968.865	2566719.014	185.014
kin_afterCID_183	LT01B4_cell35	2383.530	2210.238	2293.947	4629.768	279.776	2057.990	1930.462	1357.923	1296.200	4137.575	955.077	2566720.016	186.016
kin_afterCID_184	LT01B4_cell35	2395.536	2210.238	2305.568	4659.831	279.270	2068.058	1930.968	1364.456	1302.500	4163.234	959.676	2566720.998	186.998
kin_afterCID_185	LT01B4_cell35	2397.452	2210.238	2307.206	4670.206	278.991	2069.126	1931.247	1373.194	1310.916	4183.535	967.209	2566722.000	188.000
kin_afterCID_186	LT01B4_cell35	2365.121	2210.238	2276.369	4610.214	277.781	2042.399	1932.457	1379.006	1316.274	4222.055	970.331	2566723.002	189.002
kin_afterCID_187	LT01B4_cell35	2366.168	2210.238	2277.526	4606.981	277.113	2044.947	1933.125	1352.393	1291.029	4133.226	953.761	2566724.005	190.005
kin_afterCID_188	LT01B4_cell35	2385.112	2210.238	2295.537	4651.681	276.283	2061.312	1933.955	1354.819	1293.296	4152.806	955.101	2566725.007	191.007
kin_afterCID_189	LT01B4_cell35	2389.693	2210.238	2299.591	4654.085	276.978	2065.274	1933.260	1363.075	1301.023	4171.378	960.729	2566726.009	192.009
kin_afterCID_190	LT01B4_cell35	2408.423	2210.238	2317.667	4684.251	279.081	2079.532	1931.157	1369.406	1306.747	4189.567	961.851	2566727.011	193.011
kin_afterCID_191	LT01B4_cell35	2365.507	2210.238	2276.916	4599.544	277.438	2044.822	1932.818	1353.790	1292.355	4124.285	956.106	2566728.013	194.013
kin_afterCID_192	LT01B4_cell35	2388.951	2210.238	2299.173	4639.980	277.168	2066.194	1933.071	1358.940	1296.962	4148.404	958.981	2566729.015	195.015
kin_afterCID_193	LT01B4_cell35	2397.168	2210.238	2307.071	4666.472	277.348	2071.548	1932.890	1367.443	1305.058	4184.827	963.180	2566730.018	196.018
kin_afterCID_194	LT01B4_cell35	2371.031	2210.238	2282.006	4618.742	275.363	2051.147	1934.876	1352.713	1291.442	4131.859	957.198	2566731.000	197.000
kin_afterCID_195	LT01B4_cell35	2383.865	2210.238	2294.616	4644.550	276.707	2060.339	1933.531	1353.132	1291.813	4133.479	955.236	2566732.002	198.002
kin_afterCID_196	LT01B4_cell35	2381.476	2210.238	2291.920	4648.533	276.283	2057.606	1933.955	1360.939	1299.219	4164.335	960.449	2566733.004	199.004
kin_afterCID_197	LT01B4_cell35	2401.518	2210.238	2311.218	4654.144	279.054	2076.016	1931.184	1367.046	1304.836	4160.212	963.437	2566734.006	200.006
kin_afterCID_198	LT01B4_cell35	2352.317	2210.238	2264.186	4565.605	278.332	2033.446	1931.906	1348.940	1287.803	4103.374	952.106	2566735.008	201.008
kin_afterCID_199	LT01B4_cell35	2380.509	2210.238	2291.198	4633.222	277.574	2056.969	1932.664	1354.067	1292.541	4135.291	954.621	2566736.010	202.010
kin_afterCID_200	LT01B4_cell35	2401.855	2210.238	2311.907	4664.006	279.830	2073.936	1930.408	1357.914	1295.936	4143.290	954.149	2566737.013	203.013
kin_afterCID_201	LT01B4_cell35	2365.379	2210.238	2277.000	4588.505	279.740	2043.236	1930.498	1370.560	1308.115	4181.352	963.261	2566738.015	204.015
kin_afterCID_202	LT01B4_cell35	2375.071	2210.238	2285.594	4618.816	278.503	2051.585	1931.735	1358.429	1296.938	4135.199	958.095	2566739.017	205.017
kin_afterCID_203	LT01B4_cell35	2388.056	2210.238	2298.522	4648.031	279.343	2061.106	1930.896	1364.537	1302.686	4165.090	959.381	2566739.999	205.999
kin_afterCID_204	LT01B4_cell35	2406.047	2210.238	2315.768	4672.846	280.687	2076.301	1929.551	1369.327	1307.182	4165.603	962.559	2566741.002	207.002
kin_afterCID_205	LT01B4_cell35	2359.220	2210.238	2270.937	4606.744	275.913	2038.632	1934.325	1345.992	1284.984	4125.816	949.476	2566742.004	208.004
kin_afterCID_206	LT01B4_cell35	2376.692	2210.238	2287.796	4629.356	277.339	2053.472	1932.899	1353.139	1291.770	4139.154	953.392	2566743.006	209.006
kin_afterCID_207	LT01B4_cell35	2370.842	2210.238	2281.825	4618.633	278.359	2046.964	1931.879	1352.202	1290.735	4131.163	951.789	2566744.008	210.008
kin_afterCID_208	LT01B4_cell35	2386.432	2210.238	2296.949	4650.304	278.422	2060.153	1931.816	1362.354	1300.433	4161.105	958.986	2566745.010	211.010
kin_afterCID_209	LT01B4_cell35	2353.483	2210.238	2265.347	4586.585	279.225	2030.575	1931.013	1363.270	1301.066	4171.388	957.214	2566746.012	212.012
kin_afterCID_210	LT01B4_cell35	2357.444	2210.238	2269.171	4616.896	275.651	2035.503	1934.587	1347.749	1287.047	4122.647	952.366	2566747.014	213.014
kin_afterCID_211	LT01B4_cell35	2378.873	2210.238	2289.691	4649.457	276.671	2053.978	1933.567	1349.544	1288.149	4135.003	950.977	2566748.016	214.016
kin_afterCID_212	LT01B4_cell35	2373.324	2210.238	2284.500	4641.139	278.404	2046.501	1931.834	1357.822	1296.190	4152.670	955.045	2566748.998	214.998
kin_afterCID_213	LT01B4_cell35	2400.789	2210.238	2310.732	4691.345	276.825	2072.828	1933.414	1365.730	1303.672	4177.820	963.097	2566750.001	216.001
kin_afterCID_214	LT01B4_cell35	2377.119	2210.238	2288.532	4653.113	274.632	2054.192	1935.607	1342.395	1281.548	4118.412	948.523	2566751.003	217.003
kin_afterCID_215	LT01B4_cell35	2391.819	2210.238	2302.310	4682.385	277.574	2062.843	1932.664	1363.918	1302.076	4163.633	961.817	2566752.005	218.005
kin_afterCID_216	LT01B4_cell35	2369.432	2210.238	2280.867	4649.464	276.328	2043.648	1933.910	1347.278	1286.272	4125.561	950.300	2566753.008	219.008
kin_afterCID_217	LT01B4_cell35	2378.786	2210.238	2289.831	4652.065	277.538	2052.341	1932.701	1354.825	1293.373	4141.162	954.704	2566754.010	220.010
kin_afterCID_218	LT01B4_cell35	2392.023	2210.238	2302.898	4649.536	278.864	2066.069	1931.374	1357.253	1295.594	4135.163	956.161	2566755.012	221.012
kin_afterCID_219	LT01B4_cell35	2384.695	2210.238	2295.297	4673.689	278.494	2054.697	1931.744	1357.921	1296.166	4160.962	953.814	2566756.014	222.014
kin_afterCID_220	LT01B4_cell35	2353.433	2210.238	2265.545	4600.518	277.890	2030.282	1932.349	1343.226	1282.200	4108.186	945.599	2566757.016	223.016
kin_afterCID_221	LT01B4_cell35	2370.511	2210.238	2282.023	4625.080	278.991	2044.813	1931.247	1350.175	1289.099	4106.559	951.984	2566757.998	223.998
kin_afterCID_222	LT01B4_cell35	2367.179	2210.238	2278.658	4630.842	279.234	2039.840	1931.004	1357.663	1296.201	4133.300	956.290	2566759.001	225.001
kin_afterCID_223	LT01B4_cell35	2380.235	2210.238	2291.311	4639.682	278.946	2053.892	1931.293	1360.729	1298.738	4149.352	957.955	2566760.003	226.003
kin_afterCID_224	LT01B4_cell35	2338.796	2210.238	2251.467	4570.005	276.157	2020.214	1934.081	1343.621	1282.945	4103.057	949.616	2566761.005	227.005
kin_afterCID_225	LT01B4_cell35	2365.642	2210.238	2277.564	4625.281	276.157	2043.000	1934.081	1349.315	1288.178	4135.984	951.421	2566762.007	228.007
kin_afterCID_226	LT01B4_cell35	2387.903	2210.238	2298.818	4657.694	277.330	2062.238	1932.908	1350.093	1288.449	4138.348	950.039	2566763.009	229.009
kin_afterCID_227	LT01B4_cell35	2330.514	2210.238	2243.583	4538.461	277.745	2013.180	1932.493	1359.951	1297.989	4157.168	957.924	2566764.011	230.011
kin_afterCID_228	LT01B4_cell35	2353.450	2210.238	2265.521	4592.473	276.021	2033.932	1934.217	1344.971	1284.259	4102.280	951.490	2566765.014	231.014
kin_afterCID_229	LT01B4_cell35	2384.017	2210.238	2294.964	4653.653	277.375	2058.313	1932.863	1349.028	1287.715	4128.172	950.207	2566766.016	232.016
kin_afterCID_230	LT01B4_cell35	2390.071	2210.238	2301.035	4673.242	276.960	2062.986	1933.278	1353.726	1292.093	4146.904	953.577	2566766.998	232.998
kin_afterCID_231	LT01B4_cell35	2353.546	2210.238	2266.017	4593.285	277.664	2031.750	1932.574	1356.841	1295.012	4155.471	954.745	2566768.000	234.000
kin_afterCID_232	LT01B4_cell35	2350.640	2210.238	2263.342	4602.490	275.669	2029.759	1934.569	1342.603	1281.947	4110.684	948.161	2566769.002	235.002
kin_afterCID_233	LT01B4_cell35	2361.749	2210.238	2273.780	4606.353	278.711	2037.863	1931.527	1348.191	1287.025	4112.625	949.296	2566770.004	236.004
kin_afterCID_234	LT01B4_cell35	2377.434	2210.238	2288.649	4653.606	276.734	2051.655	1933.504	1360.596	1298.938	4162.850	959.521	2566771.006	237.006
kin_afterCID_235	LT01B4_cell35	2342.304	2210.238	2255.023	4559.703	278.142	2023.090	1932.096	1362.126	1300.089	4159.330	959.444	2566772.009	238.009
kin_afterCID_236	LT01B4_cell35	2353.489	2210.238	2265.641	4594.460	277.953	2031.132	1932.285	1343.273	1282.484	4097.147	947.137	2566773.011	239.011
kin_afterCID_237	LT01B4_cell35	2361.722	2210.238	2273.620	4601.733	277.411	2040.222	1932.827	1352.187	1291.076	4119.921	954.945	2566774.013	240.013
kin_afterCID_238	LT01B4_cell35	2383.404	2210.238	2294.678	4656.511	276.337	2058.597	1933.901	1359.300	1297.769	4153.549	960.027	2566775.015	241.015
kin_afterCID_239	LT01B4_cell35	2351.436	2210.238	2263.896	4581.274	275.453	2033.977	1934.785	1333.149	1272.591	4075.599	942.710	2566776.017	242.017
kin_afterCID_240	LT01B4_cell35	2373.189	2210.238	2284.885	4614.223	278.016	2050.740	1932.222	1341.184	1280.076	4096.007	944.809	2566776.999	242.999
kin_afterCID_241	LT01B4_cell35	2388.153	2210.238	2299.196	4658.580	277.655	2061.959	1932.583	1357.789	1296.124	4141.821	957.806	2566778.002	244.002
kin_afterCID_242	LT01B4_cell35	2339.974	2210.238	2252.820	4575.522	275.074	2022.202	1935.164	1338.598	1278.127	4091.577	947.276	2566779.004	245.004
kin_afterCID_243	LT01B4_cell35	2363.956	2210.238	2275.942	4600.641	278.025	2042.120	1932.213	1345.121	1284.079	4099.410	948.808	2566780.006	246.006
kin_afterCID_244	LT01B4_cell35	2373.389	2210.238	2284.953	4621.062	276.789	2051.616	1933.450	1353.788	1292.286	4128.114	956.621	2566781.008	247.008
kin_afterCID_245	LT01B4_cell35	2343.720	2210.238	2256.374	4563.763	276.563	2026.199	1933.675	1339.248	1278.805	4075.049	947.962	2566782.011	248.011
kin_afterCID_246	LT01B4_cell35	2338.171	2210.238	2251.296	4572.090	275.119	2020.571	1935.119	1342.190	1281.308	4107.315	949.068	2566783.013	249.013
kin_afterCID_247	LT01B4_cell35	2361.051	2210.238	2273.058	4610.742	275.236	2041.053	1935.002	1347.861	1286.851	4117.827	953.859	2566784.015	250.015
kin_afterCID_248	LT01B4_cell35	2371.351	2210.238	2282.977	4623.511	277.628	2047.818	1932.610	1358.372	1296.800	4134.484	959.571	2566785.017	251.017
kin_afterCID_249	LT01B4_cell35	2360.811	2210.238	2273.178	4612.010	276.482	2038.943	1933.756	1333.891	1273.390	4078.924	941.416	2566785.999	251.999
kin_afterCID_250	LT01B4_cell35	2374.560	2210.238	2286.097	4636.022	277.357	2050.053	1932.881	1352.706	1291.826	4107.556	957.401	2566787.002	253.002
kin_afterCID_251	LT01B4_cell35	2390.735	2210.238	2301.731	4664.285	277.023	2064.942	1933.215	1353.830	1292.295	4129.048	956.150	2566788.004	254.004
kin_afterCID_252	LT01B4_cell35	2358.762	2210.238	2270.974	4580.404	278.937	2037.892	1931.302	1360.999	1299.295	4134.092	960.483	2566789.006	255.006
kin_afterCID_253	LT01B4_cell35	2366.960	2210.238	2278.942	4629.998	276.337	2043.591	1933.901	1343.427	1282.666	4105.055	948.815	2566790.008	256.008
kin_afterCID_254	LT01B4_cell35	2368.472	2210.238	2280.377	4615.285	278.476	2044.579	1931.762	1345.245	1284.198	4092.577	949.199	2566791.010	257.010
kin_afterCID_255	LT01B4_cell35	2386.959	2210.238	2298.020	4654.747	277.447	2061.423	1932.791	1351.782	1290.252	4128.313	953.218	2566792.013	258.013
kin_afterCID_256	LT01B4_cell35	2360.950	2210.238	2273.304	4596.161	277.122	2040.521	1933.116	1338.472	1278.079	4069.283	946.996	2566793.015	259.015
kin_afterCID_257	LT01B4_cell35	2363.044	2210.238	2275.412	4605.597	276.843	2041.933	1933.395	1343.339	1282.490	4099.657	948.662	2566794.017	260.017
kin_afterCID_258	LT01B4_cell35	2363.336	2210.238	2275.711	4608.799	276.996	2041.605	1933.242	1354.558	1293.379	4119.807	958.352	2566794.999	260.999
kin_afterCID_259	LT01B4_cell35	2329.185	2210.238	2242.759	4568.661	273.873	2012.440	1936.365	1331.889	1271.663	4086.284	942.315	2566796.001	262.001
kin_afterCID_260	LT01B4_cell35	2342.163	2210.238	2255.294	4581.867	275.137	2023.717	1935.101	1345.061	1284.528	4099.021	953.496	2566797.005	263.005
kin_afterCID_261	LT01B4_cell35	2378.118	2210.238	2289.795	4635.491	275.669	2056.450	1934.569	1349.235	1288.378	4106.635	956.314	2566798.007	264.007
kin_afterCID_262	LT01B4_cell35	2365.197	2210.238	2277.358	4614.131	275.796	2044.563	1934.442	1352.565	1291.249	4121.486	957.796	2566799.009	265.009
kin_afterCID_263	LT01B4_cell35	2343.245	2210.238	2256.285	4552.648	276.310	2027.576	1933.928	1333.202	1272.805	4051.129	944.878	2566800.011	266.011
kin_afterCID_264	LT01B4_cell35	2363.692	2210.238	2276.054	4605.949	276.563	2042.995	1933.675	1339.376	1278.796	4071.067	948.677	2566801.014	267.014
kin_afterCID_265	LT01B4_cell35	2375.011	2210.238	2286.824	4610.203	276.870	2054.919	1933.368	1352.094	1290.957	4100.161	958.555	2566802.016	268.016
kin_afterCID_266	LT01B4_cell35	2333.959	2210.238	2247.514	4533.418	275.651	2020.567	1934.587	1333.934	1273.805	4041.576	948.133	2566802.998	268.998
kin_afterCID_267	LT01B4_cell35	2352.064	2210.238	2264.719	4584.905	274.162	2035.878	1936.076	1340.905	1280.476	4074.762	953.771	2566804.000	270.000
kin_afterCID_268	LT01B4_cell35	2381.433	2210.238	2292.854	4638.437	276.256	2059.036	1933.982	1351.300	1290.373	4100.967	958.529	2566805.002	271.002
kin_afterCID_269	LT01B4_cell35	2391.309	2210.238	2302.378	4660.544	276.419	2066.947	1933.820	1351.078	1289.771	4118.886	955.449	2566806.005	272.005
kin_afterCID_270	LT01B4_cell35	2357.498	2210.238	2269.970	4602.916	274.361	2039.267	1935.877	1338.037	1277.628	4071.630	950.621	2566807.007	273.007
kin_afterCID_271	LT01B4_cell35	2367.715	2210.238	2279.707	4608.890	276.752	2046.922	1933.486	1346.604	1285.885	4077.154	955.763	2566808.009	274.009
kin_afterCID_272	LT01B4_cell35	2380.945	2210.238	2292.396	4636.619	275.751	2059.411	1934.487	1346.238	1285.134	4095.471	954.350	2566809.011	275.011
kin_afterCID_273	LT01B4_cell35	2354.394	2210.238	2267.198	4575.952	276.933	2036.170	1933.305	1354.492	1293.146	4110.720	959.681	2566810.013	276.013
kin_afterCID_274	LT01B4_cell35	2347.979	2210.238	2260.777	4580.941	275.290	2030.290	1934.948	1332.635	1272.667	4036.519	947.946	2566811.016	277.016
kin_afterCID_275	LT01B4_cell35	2356.276	2210.238	2268.960	4591.055	275.336	2038.268	1934.903	1334.669	1274.126	4072.006	945.148	2566812.018	278.018
kin_afterCID_276	LT01B4_cell35	2373.921	2210.238	2285.841	4613.765	275.922	2054.416	1934.316	1348.815	1287.925	4089.811	957.823	2566813.000	279.000
kin_afterCID_277	LT01B4_cell35	2342.966	2210.238	2256.217	4540.671	277.754	2027.091	1932.484	1354.215	1292.733	4115.330	957.362	2566814.002	280.002
kin_afterCID_278	LT01B4_cell35	2349.082	2210.238	2262.151	4568.888	274.812	2033.890	1935.426	1336.546	1276.318	4055.141	950.532	2566815.004	281.004
kin_afterCID_279	LT01B4_cell35	2379.504	2210.238	2291.174	4630.473	277.556	2056.239	1932.682	1349.867	1288.867	4088.443	956.576	2566816.006	282.006
kin_afterCID_280	LT01B4_cell35	2338.499	2210.238	2252.162	4527.953	277.628	2023.974	1932.610	1349.125	1287.790	4098.868	954.113	2566817.009	283.009
kin_afterCID_281	LT01B4_cell35	2339.353	2210.238	2252.707	4561.166	275.931	2022.409	1934.307	1330.677	1270.713	4042.391	943.848	2566818.011	284.011
kin_afterCID_282	LT01B4_cell35	2342.008	2210.238	2255.318	4577.557	275.354	2023.867	1934.885	1340.856	1280.131	4094.661	948.962	2566819.013	285.013
kin_afterCID_283	LT01B4_cell35	2343.976	2210.238	2256.999	4582.826	275.606	2025.031	1934.632	1332.281	1272.053	4064.474	943.054	2566820.015	286.015
kin_afterCID_284	LT01B4_cell35	2376.408	2210.238	2288.248	4627.802	276.464	2054.535	1933.775	1343.020	1282.009	4100.166	948.842	2566820.998	286.998
kin_afterCID_285	LT01B4_cell35	2334.630	2210.238	2248.355	4545.963	275.381	2019.900	1934.858	1335.032	1275.108	4054.633	947.961	2566822.000	288.000
kin_afterCID_286	LT01B4_cell35	2374.278	2210.238	2286.384	4629.069	275.020	2053.843	1935.219	1339.997	1279.704	4083.210	950.151	2566823.003	289.003
kin_afterCID_287	LT01B4_cell35	2375.437	2210.238	2287.459	4627.940	277.574	2051.928	1932.664	1347.028	1286.217	4096.741	952.107	2566824.005	290.005
kin_afterCID_288	LT01B4_cell35	2367.619	2210.238	2279.856	4607.598	276.915	2046.781	1933.323	1346.771	1285.816	4094.212	953.248	2566825.007	291.007
kin_afterCID_289	LT01B4_cell35	2332.340	2210.238	2246.288	4522.003	279.325	2015.585	1930.914	1353.716	1292.421	4097.160	956.852	2566826.009	292.009
kin_afterCID_290	LT01B4_cell35	2347.125	2210.238	2260.519	4565.354	277.511	2028.621	1932.728	1333.321	1273.033	4046.121	943.804	2566827.011	293.011
kin_afterCID_291	LT01B4_cell35	2348.840	2210.238	2262.024	4566.435	277.402	2030.569	1932.836	1342.200	1281.621	4069.464	950.780	2566828.013	294.013
kin_afterCID_292	LT01B4_cell35	2349.616	2210.238	2262.454	4575.895	277.294	2030.242	1932.944	1347.399	1286.349	4102.755	952.125	2566829.015	295.015
kin_afterCID_293	LT01B4_cell35	2345.704	2210.238	2258.824	4564.362	276.473	2028.500	1933.765	1336.963	1276.699	4057.062	948.067	2566830.018	296.018
kin_afterCID_294	LT01B4_cell35	2357.062	2210.238	2269.949	4596.777	276.346	2037.015	1933.892	1339.984	1279.296	4079.997	948.446	2566831.000	297.000
kin_afterCID_295	LT01B4_cell35	2377.109	2210.238	2288.905	4630.857	279.000	2051.517	1931.238	1344.816	1283.924	4091.299	948.040	2566832.002	298.002
kin_afterCID_296	LT01B4_cell35	2335.029	2210.238	2248.822	4547.806	275.525	2019.905	1934.713	1327.883	1268.017	4040.876	941.523	2566833.004	299.004
kin_afterCID_297	LT01B4_cell35	2345.733	2210.238	2259.136	4553.071	277.664	2028.592	1932.574	1334.442	1274.326	4038.162	945.983	2566834.007	300.007
kin_afterCID_298	LT01B4_cell35	2352.794	2210.238	2265.728	4579.157	277.141	2033.610	1933.098	1337.364	1276.903	4065.528	946.238	2566835.009	301.009
kin_afterCID_299	LT01B4_cell35	2360.094	2210.238	2272.609	4599.542	276.906	2039.344	1933.332	1339.189	1278.473	4081.008	946.486	2566836.011	302.011
0	0	0.000	0.000	0.000	0.000	0.000	0.000	0.000	0.000	0.000	0.000	0.000	2566837.013	303.013
