# Supplementary material for: Mandipropamid as a chemical inducer of proximity for in vivo applications
Source: Nat Chem Biol. 2021 Dec 21;18(1):64–9. doi: 10.1038/s41589-021-00922-3 (PMC8709788; doi:10.1038/s41589-021-00922-3)
Supplement: Source Data Fig. 2 — Single-cell trajectories, luminescence intensities of luciferase assay and two-color RICS binding efficiencies. [file 41589_2021_922_MOESM21_ESM.zip › Figure_02/Figure_02bcd/Single-Cell Trajectories/Mandi_500nM/exp02_Mandi500_LT01A1_cell04_intensities.csv]

name	cellID	ff_488nm_cell	area_cell	fullframe_488nm	ff_488nm_mito	area_mito	ff_488nm_cyto	area_cyto	ff_561nm_tf_cell	fullframe_561nm	ff_561nm_tf_mito	ff_561nm_tf_cyto	FrameTimeAbs	FrameTimeRel
t0_	LT01A1_cell04	1987.535	2330.677	1975.944	3434.986	185.130	1862.635	2145.565	968.754	961.410	3368.788	761.665	41304.000	-18.000
tend_	LT01A1_cell04	1728.342	2330.677	1720.103	3685.485	172.089	1572.310	2158.606	970.697	964.309	3338.999	781.889	41669.000	347.000
kin_afterCID_1	LT01A1_cell04	1983.481	2330.677	1973.197	3755.656	183.813	1831.749	2146.864	1050.007	1043.027	3526.921	837.936	41330.081	4.081
kin_afterCID_2	LT01A1_cell04	1948.208	2330.677	1938.364	3692.734	184.002	1798.676	2146.675	1046.522	1039.476	3547.185	832.178	41331.004	5.004
kin_afterCID_3	LT01A1_cell04	1928.602	2330.677	1918.885	3687.870	182.621	1779.034	2148.056	1048.699	1041.642	3543.878	836.566	41332.012	6.012
kin_afterCID_4	LT01A1_cell04	1924.396	2330.677	1914.725	3697.993	184.201	1772.194	2146.476	1051.082	1043.986	3556.130	836.110	41333.012	7.012
kin_afterCID_5	LT01A1_cell04	1924.482	2330.677	1914.802	3712.633	184.950	1770.354	2145.727	1048.590	1041.483	3550.116	832.973	41334.017	8.017
kin_afterCID_6	LT01A1_cell04	1934.793	2330.677	1925.083	3769.655	182.405	1779.000	2148.272	1046.101	1039.023	3543.203	834.078	41335.007	9.007
kin_afterCID_7	LT01A1_cell04	1920.747	2330.677	1911.057	3763.636	183.912	1762.868	2146.765	1044.804	1037.727	3562.804	829.089	41336.012	10.012
kin_afterCID_8	LT01A1_cell04	1930.651	2330.677	1921.109	3797.917	184.688	1769.951	2145.989	1048.864	1041.774	3552.652	833.383	41337.012	11.012
kin_afterCID_9	LT01A1_cell04	1930.950	2330.677	1921.271	3833.428	183.813	1768.061	2146.864	1048.705	1041.627	3561.884	833.529	41338.008	12.008
kin_afterCID_10	LT01A1_cell04	1939.708	2330.677	1929.961	3854.624	184.120	1775.450	2146.594	1045.914	1038.844	3529.804	832.859	41339.007	13.007
kin_afterCID_11	LT01A1_cell04	1939.795	2330.677	1930.108	3868.745	182.098	1776.312	2148.579	1047.464	1040.543	3527.303	837.291	41340.012	14.012
kin_afterCID_12	LT01A1_cell04	1930.030	2330.677	1920.568	3853.104	183.930	1765.264	2146.747	1054.371	1047.294	3567.793	839.025	41341.012	15.012
kin_afterCID_13	LT01A1_cell04	1925.397	2330.677	1915.805	3876.554	182.423	1759.711	2148.254	1047.628	1040.677	3531.962	836.666	41342.018	16.018
kin_afterCID_14	LT01A1_cell04	1917.833	2330.677	1908.332	3854.742	184.408	1751.408	2146.287	1059.943	1052.931	3561.248	845.029	41343.003	17.003
kin_afterCID_15	LT01A1_cell04	1913.059	2330.677	1903.561	3856.143	183.957	1746.552	2146.720	1052.655	1045.665	3534.962	839.941	41344.014	18.014
kin_afterCID_16	LT01A1_cell04	1920.320	2330.677	1910.805	3874.817	184.011	1752.773	2146.702	1044.262	1037.346	3483.150	835.200	41345.002	19.002
kin_afterCID_17	LT01A1_cell04	1905.415	2330.677	1895.884	3881.195	184.679	1735.384	2145.998	1052.424	1045.457	3534.113	838.856	41346.018	20.018
kin_afterCID_18	LT01A1_cell04	1913.049	2330.677	1903.362	3901.864	184.760	1741.815	2145.917	1048.130	1041.182	3509.951	836.170	41347.007	21.007
kin_afterCID_19	LT01A1_cell04	1900.663	2330.677	1891.248	3864.375	184.020	1732.326	2146.657	1042.813	1035.812	3503.155	831.903	41348.003	22.003
kin_afterCID_20	LT01A1_cell04	1928.498	2330.677	1918.869	3954.192	182.955	1755.938	2147.722	1039.143	1032.270	3481.699	831.071	41349.012	23.012
kin_afterCID_21	LT01A1_cell04	1903.729	2330.677	1894.254	3893.131	184.589	1732.617	2146.088	1048.991	1041.990	3514.741	836.908	41350.008	24.008
kin_afterCID_22	LT01A1_cell04	1915.521	2330.677	1905.967	3956.317	181.845	1742.819	2148.832	1044.258	1037.353	3505.511	835.975	41351.007	25.007
kin_afterCID_23	LT01A1_cell04	1916.772	2330.677	1907.177	3949.426	183.262	1743.303	2147.415	1036.976	1030.101	3483.607	828.178	41352.003	26.003
kin_afterCID_24	LT01A1_cell04	1898.840	2330.677	1889.431	3933.136	183.028	1725.472	2147.650	1047.876	1040.891	3536.029	835.830	41353.002	27.002
kin_afterCID_25	LT01A1_cell04	1911.541	2330.677	1902.053	3965.350	183.009	1736.528	2147.686	1039.083	1032.241	3489.513	830.273	41354.017	28.017
kin_afterCID_26	LT01A1_cell04	1890.166	2330.677	1880.758	3911.746	183.993	1716.895	2146.684	1049.068	1042.071	3529.826	836.442	41354.997	28.997
kin_afterCID_27	LT01A1_cell04	1902.629	2330.677	1893.178	3962.484	181.575	1728.595	2149.103	1035.185	1028.295	3486.079	828.112	41356.003	30.003
kin_afterCID_28	LT01A1_cell04	1898.232	2330.677	1888.912	3939.575	181.177	1726.164	2149.518	1034.283	1027.377	3488.892	827.388	41357.002	31.002
kin_afterCID_29	LT01A1_cell04	1909.399	2330.677	1899.917	3984.489	183.434	1732.130	2147.243	1035.213	1028.281	3481.905	826.199	41358.007	32.007
kin_afterCID_30	LT01A1_cell04	1892.183	2330.677	1882.762	3944.557	182.802	1717.509	2147.875	1052.008	1045.041	3529.267	841.173	41359.007	33.007
kin_afterCID_31	LT01A1_cell04	1898.589	2330.677	1889.164	3961.732	182.432	1723.384	2148.245	1058.959	1052.082	3503.502	851.365	41360.014	34.014
kin_afterCID_32	LT01A1_cell04	1903.120	2330.677	1893.625	3980.501	180.672	1728.548	2150.023	1059.167	1052.334	3502.848	853.821	41361.008	35.008
kin_afterCID_33	LT01A1_cell04	1886.005	2330.677	1876.695	3952.830	180.356	1712.650	2150.339	1054.432	1047.595	3506.355	848.778	41362.011	36.011
kin_afterCID_34	LT01A1_cell04	1894.562	2330.677	1885.038	3989.587	182.459	1716.621	2148.218	1055.478	1048.601	3534.045	844.961	41363.013	37.013
kin_afterCID_35	LT01A1_cell04	1875.286	2330.677	1866.029	3950.035	180.771	1700.834	2149.906	1038.814	1031.976	3511.985	830.861	41364.018	38.018
kin_afterCID_36	LT01A1_cell04	1888.914	2330.677	1879.520	3991.153	181.186	1711.710	2149.491	1037.728	1030.885	3512.862	829.092	41364.998	38.998
kin_afterCID_37	LT01A1_cell04	1859.669	2330.677	1850.518	3900.690	182.955	1685.803	2147.722	1042.296	1035.383	3516.426	831.535	41366.000	40.000
kin_afterCID_38	LT01A1_cell04	1869.941	2330.677	1860.694	3934.455	181.502	1695.589	2149.175	1030.222	1023.450	3474.483	823.799	41367.002	41.002
kin_afterCID_39	LT01A1_cell04	1871.316	2330.677	1862.022	3944.000	180.437	1697.387	2150.240	1030.450	1023.607	3483.543	824.599	41368.004	42.004
kin_afterCID_40	LT01A1_cell04	1881.452	2330.677	1872.067	3969.776	182.251	1704.300	2148.426	1033.984	1027.147	3502.216	824.603	41369.006	43.006
kin_afterCID_41	LT01A1_cell04	1877.043	2330.677	1867.756	3939.063	183.416	1700.908	2147.262	1034.189	1027.317	3489.006	824.503	41370.008	44.008
kin_afterCID_42	LT01A1_cell04	1892.222	2330.677	1882.780	3981.482	183.533	1713.636	2147.144	1037.665	1030.802	3498.180	827.346	41371.010	45.010
kin_afterCID_43	LT01A1_cell04	1880.201	2330.677	1870.855	3966.224	184.002	1701.397	2146.675	1036.706	1029.820	3494.078	826.073	41372.012	46.012
kin_afterCID_44	LT01A1_cell04	1884.894	2330.677	1875.616	3979.441	183.271	1706.134	2147.406	1042.869	1035.926	3519.372	831.511	41373.014	47.014
kin_afterCID_45	LT01A1_cell04	1853.820	2330.677	1844.586	3911.279	183.515	1677.972	2147.162	1021.273	1014.511	3443.911	814.214	41374.017	48.017
kin_afterCID_46	LT01A1_cell04	1870.406	2330.677	1861.271	3945.351	182.982	1693.622	2147.695	1028.682	1021.894	3478.091	819.994	41374.999	48.999
kin_afterCID_47	LT01A1_cell04	1869.388	2330.677	1860.096	3964.977	181.602	1692.306	2149.076	1030.231	1023.417	3488.620	822.492	41376.001	50.001
kin_afterCID_48	LT01A1_cell04	1864.973	2330.677	1855.759	3940.404	183.371	1687.741	2147.307	1032.884	1026.063	3486.537	823.353	41377.003	51.003
kin_afterCID_49	LT01A1_cell04	1862.011	2330.677	1852.750	3939.074	183.235	1684.781	2147.442	1033.103	1026.258	3475.248	824.721	41378.004	52.004
kin_afterCID_50	LT01A1_cell04	1870.815	2330.677	1861.488	3958.787	183.470	1692.406	2147.207	1031.324	1024.441	3481.962	821.927	41379.006	53.006
kin_afterCID_51	LT01A1_cell04	1878.373	2330.677	1869.159	3976.541	182.287	1700.343	2148.408	1035.948	1029.091	3494.019	827.384	41380.009	54.009
kin_afterCID_52	LT01A1_cell04	1851.995	2330.677	1842.770	3936.599	181.394	1676.060	2149.283	1028.779	1022.008	3466.070	823.078	41381.011	55.011
kin_afterCID_53	LT01A1_cell04	1853.333	2330.677	1844.227	3922.878	181.809	1678.235	2148.868	1031.122	1024.371	3462.975	825.370	41382.013	56.013
kin_afterCID_54	LT01A1_cell04	1864.106	2330.677	1854.820	3937.162	182.793	1687.681	2147.884	1028.417	1021.567	3462.956	821.229	41383.015	57.015
kin_afterCID_55	LT01A1_cell04	1858.521	2330.677	1849.212	3943.384	182.152	1681.760	2148.543	1030.894	1023.997	3486.513	822.706	41384.017	58.017
kin_afterCID_56	LT01A1_cell04	1847.111	2330.677	1838.112	3879.393	182.766	1674.184	2147.911	1030.796	1023.947	3470.227	823.225	41384.999	58.999
kin_afterCID_57	LT01A1_cell04	1863.020	2330.677	1853.842	3949.780	181.367	1686.931	2149.310	1025.439	1018.661	3443.657	821.380	41386.001	60.001
kin_afterCID_58	LT01A1_cell04	1860.285	2330.677	1851.107	3946.140	181.926	1683.684	2148.751	1023.388	1016.624	3449.627	817.968	41387.003	61.003
kin_afterCID_59	LT01A1_cell04	1859.449	2330.677	1850.209	3930.106	182.685	1683.342	2147.993	1025.292	1018.499	3444.692	819.525	41388.005	62.005
kin_afterCID_60	LT01A1_cell04	1853.444	2330.677	1844.359	3928.497	180.771	1678.967	2149.906	1027.934	1021.157	3456.552	823.727	41389.007	63.007
kin_afterCID_61	LT01A1_cell04	1855.464	2330.677	1846.250	3932.191	181.385	1680.203	2149.292	1029.928	1023.109	3474.877	823.591	41390.010	64.010
kin_afterCID_62	LT01A1_cell04	1842.196	2330.677	1833.173	3913.284	179.156	1669.738	2151.521	1023.496	1016.780	3447.525	821.648	41391.012	65.012
kin_afterCID_63	LT01A1_cell04	1837.336	2330.677	1828.381	3875.099	181.638	1665.101	2149.057	1019.300	1012.578	3426.514	815.840	41392.014	66.014
kin_afterCID_64	LT01A1_cell04	1861.883	2330.677	1852.571	3956.915	181.547	1684.906	2149.130	1028.780	1021.933	3473.839	822.234	41393.016	67.016
kin_afterCID_65	LT01A1_cell04	1840.088	2330.677	1831.088	3920.032	179.896	1666.117	2150.781	1017.565	1010.826	3444.058	814.608	41393.998	67.998
kin_afterCID_66	LT01A1_cell04	1843.195	2330.677	1834.182	3913.371	180.735	1669.165	2149.942	1022.667	1015.972	3439.708	819.478	41395.000	69.000
kin_afterCID_67	LT01A1_cell04	1843.931	2330.677	1834.829	3911.003	181.556	1669.306	2149.121	1025.115	1018.343	3449.409	820.312	41396.002	70.002
kin_afterCID_68	LT01A1_cell04	1848.382	2330.677	1839.233	3920.692	182.621	1672.200	2148.056	1025.709	1018.895	3451.104	819.509	41397.005	71.005
kin_afterCID_69	LT01A1_cell04	1843.673	2330.677	1834.578	3916.074	180.654	1669.541	2150.023	1029.331	1022.542	3468.742	824.362	41398.006	72.006
kin_afterCID_70	LT01A1_cell04	1852.836	2330.677	1843.674	3918.526	184.354	1675.407	2146.323	1022.977	1016.186	3444.545	814.981	41399.008	73.008
kin_afterCID_71	LT01A1_cell04	1857.375	2330.677	1848.181	3940.739	183.596	1679.228	2147.081	1027.150	1020.322	3453.942	819.636	41400.010	74.010
kin_afterCID_72	LT01A1_cell04	1829.565	2330.677	1820.621	3880.048	182.901	1654.949	2147.776	1034.838	1027.989	3486.490	826.060	41401.013	75.013
kin_afterCID_73	LT01A1_cell04	1833.958	2330.677	1824.915	3901.755	179.652	1661.257	2151.025	1014.663	1007.960	3426.698	813.212	41402.015	76.015
kin_afterCID_74	LT01A1_cell04	1837.643	2330.677	1828.602	3894.170	181.114	1664.368	2149.563	1016.093	1009.370	3424.200	813.195	41403.017	77.017
kin_afterCID_75	LT01A1_cell04	1838.150	2330.677	1829.136	3901.951	182.053	1663.284	2148.624	1018.712	1012.015	3436.082	813.889	41403.999	77.999
kin_afterCID_76	LT01A1_cell04	1846.689	2330.677	1837.594	3942.268	182.116	1669.064	2148.561	1025.142	1018.371	3471.575	817.778	41405.001	79.001
kin_afterCID_77	LT01A1_cell04	1842.694	2330.677	1833.688	3909.156	183.587	1666.001	2147.090	1026.529	1019.754	3454.500	818.925	41406.003	80.003
kin_afterCID_78	LT01A1_cell04	1823.209	2330.677	1814.256	3859.393	183.885	1648.798	2146.792	1025.069	1018.248	3455.321	816.904	41407.005	81.005
kin_afterCID_79	LT01A1_cell04	1831.172	2330.677	1822.084	3897.303	181.836	1656.335	2148.841	1019.281	1012.612	3425.406	815.673	41408.007	82.007
kin_afterCID_80	LT01A1_cell04	1838.726	2330.677	1829.696	3921.186	179.887	1664.555	2150.790	1020.171	1013.454	3432.870	818.379	41409.009	83.009
kin_afterCID_81	LT01A1_cell04	1832.369	2330.677	1823.391	3886.656	180.744	1659.666	2149.933	1017.576	1010.869	3425.408	815.151	41410.011	84.011
kin_afterCID_82	LT01A1_cell04	1833.432	2330.677	1824.452	3886.987	181.195	1660.323	2149.482	1028.688	1021.965	3436.694	825.699	41411.013	85.013
kin_afterCID_83	LT01A1_cell04	1895.703	2330.677	1886.614	3961.128	181.006	1721.791	2149.671	1033.266	1026.436	3474.197	827.736	41412.015	86.015
kin_afterCID_84	LT01A1_cell04	1892.056	2330.677	1882.844	3966.433	181.403	1716.973	2149.292	1029.830	1022.953	3466.964	824.129	41413.017	87.017
kin_afterCID_85	LT01A1_cell04	1854.599	2330.677	1845.551	3886.072	181.638	1682.898	2149.039	1034.134	1027.284	3481.455	827.285	41413.999	87.999
kin_afterCID_86	LT01A1_cell04	1858.105	2330.677	1849.113	3913.600	179.977	1686.095	2150.700	1017.471	1010.787	3429.001	815.667	41415.001	89.001
kin_afterCID_87	LT01A1_cell04	1860.138	2330.677	1851.150	3922.811	178.641	1688.907	2152.054	1021.591	1014.902	3438.766	820.939	41416.003	90.003
kin_afterCID_88	LT01A1_cell04	1861.749	2330.677	1852.732	3915.375	178.930	1690.978	2151.747	1018.119	1011.376	3442.742	816.497	41417.005	91.005
kin_afterCID_89	LT01A1_cell04	1856.526	2330.677	1847.569	3910.202	179.878	1684.771	2150.799	1018.274	1011.515	3437.168	815.974	41418.007	92.007
kin_afterCID_90	LT01A1_cell04	1859.737	2330.677	1850.730	3919.757	179.715	1687.620	2150.962	1019.243	1012.475	3445.136	816.557	41419.009	93.009
kin_afterCID_91	LT01A1_cell04	1857.646	2330.677	1848.586	3896.007	179.436	1687.626	2151.242	1025.459	1018.647	3463.281	822.119	41420.011	94.011
kin_afterCID_92	LT01A1_cell04	1857.633	2330.677	1848.697	3910.583	179.923	1685.892	2150.754	1015.474	1008.725	3429.244	813.548	41421.014	95.014
kin_afterCID_93	LT01A1_cell04	1854.788	2330.677	1845.668	3928.989	177.775	1683.512	2152.902	1015.145	1008.395	3449.664	814.116	41422.016	96.016
kin_afterCID_94	LT01A1_cell04	1852.341	2330.677	1843.400	3904.446	178.289	1682.352	2152.406	1013.057	1006.361	3427.681	813.046	41422.998	96.998
kin_afterCID_95	LT01A1_cell04	1850.203	2330.677	1841.268	3912.973	178.037	1679.599	2152.640	1013.703	1007.019	3441.717	812.891	41424.000	98.000
kin_afterCID_96	LT01A1_cell04	1842.215	2330.677	1833.330	3880.270	179.589	1672.062	2151.088	1020.423	1013.674	3433.109	818.994	41425.003	99.003
kin_afterCID_97	LT01A1_cell04	1857.783	2330.677	1848.754	3897.812	180.338	1686.696	2150.339	1017.761	1010.945	3433.917	815.130	41426.005	100.005
kin_afterCID_98	LT01A1_cell04	1820.381	2330.677	1811.587	3820.883	179.788	1653.164	2150.890	1015.428	1008.574	3454.431	811.558	41427.007	101.007
kin_afterCID_99	LT01A1_cell04	1828.228	2330.677	1819.329	3867.718	177.125	1660.484	2153.552	1003.903	997.209	3418.677	805.293	41428.009	102.009
kin_afterCID_100	LT01A1_cell04	1827.040	2330.677	1818.242	3858.203	177.937	1659.151	2152.740	1007.545	1000.876	3409.934	808.973	41429.013	103.013
kin_afterCID_101	LT01A1_cell04	1834.862	2330.677	1825.932	3887.351	177.585	1665.573	2153.110	1009.748	1003.027	3432.852	809.890	41430.013	104.013
kin_afterCID_102	LT01A1_cell04	1827.205	2330.677	1818.296	3853.111	177.983	1659.706	2152.695	1010.996	1004.288	3424.323	811.465	41431.015	105.015
kin_afterCID_103	LT01A1_cell04	1835.673	2330.677	1826.751	3881.337	177.748	1666.781	2152.929	1009.366	1002.615	3432.819	809.283	41432.017	106.017
kin_afterCID_104	LT01A1_cell04	1835.332	2330.677	1826.338	3901.534	177.730	1664.763	2152.947	1017.904	1011.127	3464.460	815.936	41433.001	107.001
kin_afterCID_105	LT01A1_cell04	1816.258	2330.677	1807.564	3837.594	177.044	1650.090	2153.633	1004.600	997.951	3405.727	807.210	41434.001	108.001
kin_afterCID_106	LT01A1_cell04	1820.660	2330.677	1811.772	3868.890	178.380	1650.906	2152.297	1007.336	1000.643	3431.326	806.439	41435.003	109.003
kin_afterCID_107	LT01A1_cell04	1834.819	2330.677	1825.809	3872.534	177.622	1666.713	2153.056	1006.763	1000.065	3421.117	807.585	41436.005	110.005
kin_afterCID_108	LT01A1_cell04	1831.616	2330.677	1822.710	3875.091	179.219	1661.392	2151.458	1012.837	1006.086	3438.837	810.749	41437.007	111.007
kin_afterCID_109	LT01A1_cell04	1839.697	2330.677	1830.683	3896.602	178.614	1668.980	2152.063	1013.022	1006.268	3453.666	810.457	41438.009	112.009
kin_afterCID_110	LT01A1_cell04	1811.733	2330.677	1802.899	3832.161	177.811	1644.861	2152.866	1001.014	994.336	3404.264	802.523	41439.012	113.012
kin_afterCID_111	LT01A1_cell04	1824.533	2330.677	1815.606	3874.010	178.154	1654.907	2152.523	1010.296	1003.595	3437.858	809.378	41440.014	114.014
kin_afterCID_112	LT01A1_cell04	1827.402	2330.677	1818.375	3867.725	180.284	1656.341	2150.411	1012.643	1005.916	3438.133	809.295	41441.016	115.016
kin_afterCID_113	LT01A1_cell04	1844.417	2330.677	1835.371	3926.833	179.219	1670.949	2151.458	1007.830	1001.046	3442.795	804.995	41441.998	115.998
kin_afterCID_114	LT01A1_cell04	1812.059	2330.677	1803.112	3834.571	178.921	1643.887	2151.774	1003.051	996.408	3396.886	804.000	41443.000	117.000
kin_afterCID_115	LT01A1_cell04	1814.532	2330.677	1805.674	3841.004	179.580	1645.356	2151.097	1007.901	1001.227	3403.415	807.916	41444.002	118.002
kin_afterCID_116	LT01A1_cell04	1821.372	2330.677	1812.505	3880.013	179.084	1650.025	2151.594	1005.907	999.208	3423.016	804.724	41445.004	119.004
kin_afterCID_117	LT01A1_cell04	1813.788	2330.677	1804.927	3854.787	178.316	1644.698	2152.361	1009.714	1003.011	3435.192	808.771	41446.006	120.006
kin_afterCID_118	LT01A1_cell04	1827.256	2330.677	1818.285	3866.612	180.455	1656.105	2150.222	1007.361	1000.652	3415.693	805.244	41447.008	121.008
kin_afterCID_119	LT01A1_cell04	1817.905	2330.677	1808.963	3846.396	180.392	1647.730	2150.285	1008.943	1002.199	3431.621	805.699	41448.010	122.010
kin_afterCID_120	LT01A1_cell04	1837.876	2330.677	1828.920	3895.291	181.674	1663.945	2149.003	1011.872	1005.084	3428.288	807.592	41449.012	123.012
kin_afterCID_121	LT01A1_cell04	1815.453	2330.677	1806.511	3843.493	179.634	1646.091	2151.043	1002.160	995.484	3395.822	802.264	41450.015	124.015
kin_afterCID_122	LT01A1_cell04	1826.125	2330.677	1817.153	3860.745	180.374	1655.455	2150.303	1004.829	998.108	3412.677	802.851	41451.017	125.017
kin_afterCID_123	LT01A1_cell04	1839.004	2330.677	1829.916	3917.499	180.437	1664.587	2150.240	1006.510	999.747	3441.968	802.138	41451.999	125.999
kin_afterCID_124	LT01A1_cell04	1818.166	2330.677	1809.235	3847.572	180.085	1648.228	2150.592	1000.900	994.241	3386.391	801.144	41453.001	127.001
kin_afterCID_125	LT01A1_cell04	1815.541	2330.677	1806.666	3834.286	179.643	1646.942	2151.052	1003.525	996.913	3394.926	803.807	41454.003	128.003
kin_afterCID_126	LT01A1_cell04	1819.848	2330.677	1810.897	3847.410	179.959	1650.194	2150.718	1001.824	995.135	3392.899	801.754	41455.007	129.007
kin_afterCID_127	LT01A1_cell04	1823.257	2330.677	1814.227	3837.586	181.493	1653.152	2149.184	1005.148	998.458	3387.579	803.957	41456.007	130.007
kin_afterCID_128	LT01A1_cell04	1819.980	2330.677	1811.089	3864.673	179.526	1649.339	2151.151	1006.307	999.539	3433.064	803.780	41457.009	131.009
kin_afterCID_129	LT01A1_cell04	1829.177	2330.677	1820.191	3876.288	180.176	1657.663	2150.502	1011.359	1004.633	3444.462	807.506	41458.011	132.011
kin_afterCID_130	LT01A1_cell04	1801.947	2330.677	1793.085	3806.286	182.278	1631.891	2148.399	1006.481	999.699	3431.368	800.745	41459.013	133.013
kin_afterCID_131	LT01A1_cell04	1800.980	2330.677	1792.188	3826.571	179.616	1631.841	2151.061	1002.711	996.038	3398.427	802.666	41460.015	134.015
kin_afterCID_132	LT01A1_cell04	1802.573	2330.677	1793.759	3827.029	179.156	1633.998	2151.521	997.308	990.655	3413.942	796.077	41461.017	135.017
kin_afterCID_133	LT01A1_cell04	1817.080	2330.677	1808.092	3844.269	181.890	1645.482	2148.787	1001.554	994.834	3392.481	799.167	41462.000	136.000
kin_afterCID_134	LT01A1_cell04	1818.244	2330.677	1809.268	3864.036	180.537	1646.469	2150.141	1004.816	998.053	3425.364	801.575	41463.002	137.002
kin_afterCID_135	LT01A1_cell04	1825.544	2330.677	1816.544	3889.871	180.401	1652.352	2150.294	1007.130	1000.358	3455.494	801.721	41464.004	138.004
kin_afterCID_136	LT01A1_cell04	1813.261	2330.677	1804.334	3883.974	178.443	1641.578	2152.234	1006.028	999.302	3446.370	803.698	41465.006	139.006
kin_afterCID_137	LT01A1_cell04	1812.652	2330.677	1803.815	3869.297	179.995	1640.527	2150.682	1003.468	996.737	3454.571	798.330	41466.008	140.008
kin_afterCID_138	LT01A1_cell04	1795.739	2330.677	1787.000	3818.037	180.753	1625.715	2149.924	997.782	991.137	3388.261	796.804	41467.011	141.011
kin_afterCID_139	LT01A1_cell04	1804.662	2330.677	1795.949	3847.676	180.049	1633.622	2150.628	998.263	991.633	3405.678	796.716	41468.013	142.013
kin_afterCID_140	LT01A1_cell04	1808.809	2330.677	1799.976	3852.945	180.717	1636.987	2149.960	1000.027	993.348	3413.786	797.136	41469.015	143.015
kin_afterCID_141	LT01A1_cell04	1811.673	2330.677	1802.782	3843.210	182.883	1638.689	2147.794	998.048	991.326	3410.739	792.609	41470.019	144.019
kin_afterCID_142	LT01A1_cell04	1796.407	2330.677	1787.582	3821.917	180.537	1626.335	2150.141	1005.637	998.815	3450.167	800.382	41470.999	144.999
kin_afterCID_143	LT01A1_cell04	1790.180	2330.677	1781.376	3806.026	180.455	1621.002	2150.222	994.124	987.481	3385.677	793.415	41472.001	146.001
kin_afterCID_144	LT01A1_cell04	1799.359	2330.677	1790.682	3810.850	180.825	1630.171	2149.852	995.715	989.038	3399.287	793.549	41473.003	147.003
kin_afterCID_145	LT01A1_cell04	1808.248	2330.677	1799.392	3853.791	180.158	1636.884	2150.520	998.951	992.304	3425.845	795.641	41474.005	148.005
kin_afterCID_146	LT01A1_cell04	1783.973	2330.677	1775.336	3802.658	179.011	1616.025	2151.666	995.876	989.252	3396.481	796.154	41475.008	149.008
kin_afterCID_147	LT01A1_cell04	1788.428	2330.677	1779.675	3822.827	178.569	1619.625	2152.126	1003.472	996.796	3430.098	802.125	41476.010	150.010
kin_afterCID_148	LT01A1_cell04	1804.654	2330.677	1795.834	3834.729	179.661	1635.094	2151.016	1000.265	993.549	3415.440	798.540	41477.012	151.012
kin_afterCID_149	LT01A1_cell04	1812.984	2330.677	1804.128	3880.583	178.389	1641.615	2152.288	1002.801	996.128	3454.387	799.605	41478.014	152.014
kin_afterCID_150	LT01A1_cell04	1776.754	2330.677	1768.126	3791.763	180.004	1608.105	2150.673	1003.918	997.182	3462.562	798.138	41479.016	153.016
kin_afterCID_151	LT01A1_cell04	1791.856	2330.677	1783.120	3839.720	179.210	1621.272	2151.485	993.836	987.264	3414.408	792.210	41479.998	153.998
kin_afterCID_152	LT01A1_cell04	1805.127	2330.677	1796.426	3851.861	180.049	1633.776	2150.628	999.370	992.749	3420.156	796.703	41481.001	155.001
kin_afterCID_153	LT01A1_cell04	1801.015	2330.677	1792.150	3866.225	179.679	1628.502	2150.998	1000.305	993.624	3465.976	794.340	41482.003	156.003
kin_afterCID_154	LT01A1_cell04	1814.138	2330.677	1805.277	3873.699	180.708	1641.029	2149.969	1003.536	996.829	3453.885	797.581	41483.005	157.005
kin_afterCID_155	LT01A1_cell04	1786.962	2330.677	1778.213	3837.101	177.441	1618.017	2153.236	997.722	991.087	3430.912	797.211	41484.007	158.007
kin_afterCID_156	LT01A1_cell04	1792.173	2330.677	1783.322	3840.781	179.201	1621.540	2151.476	996.774	990.061	3446.747	792.710	41485.009	159.009
kin_afterCID_157	LT01A1_cell04	1800.086	2330.677	1791.205	3862.402	178.452	1629.089	2152.243	998.483	991.786	3458.518	794.508	41486.011	160.011
kin_afterCID_158	LT01A1_cell04	1768.867	2330.677	1760.267	3769.350	178.307	1603.138	2152.388	992.259	985.668	3407.031	792.213	41487.013	161.013
kin_afterCID_159	LT01A1_cell04	1780.673	2330.677	1772.046	3817.280	177.224	1613.064	2153.453	990.059	983.468	3411.576	790.773	41488.015	162.015
kin_afterCID_160	LT01A1_cell04	1792.463	2330.677	1783.722	3842.586	177.983	1622.961	2152.695	996.520	989.907	3425.969	795.656	41489.018	163.018
kin_afterCID_161	LT01A1_cell04	1794.100	2330.677	1785.361	3843.045	179.481	1623.150	2151.196	1000.892	994.207	3441.678	797.250	41490.000	164.000
kin_afterCID_162	LT01A1_cell04	1773.268	2330.677	1764.658	3796.660	176.737	1607.243	2153.940	989.049	982.481	3407.881	790.576	41491.002	165.002
kin_afterCID_163	LT01A1_cell04	1782.499	2330.677	1773.739	3826.959	177.197	1614.273	2153.480	992.835	986.194	3434.842	791.897	41492.004	166.004
kin_afterCID_164	LT01A1_cell04	1788.830	2330.677	1780.111	3826.339	179.075	1619.251	2151.603	1001.032	994.402	3431.453	798.752	41493.006	167.006
kin_afterCID_165	LT01A1_cell04	1797.508	2330.677	1788.688	3853.023	178.668	1626.851	2152.009	1001.132	994.415	3449.100	797.892	41494.008	168.008
kin_afterCID_166	LT01A1_cell04	1780.347	2330.677	1771.774	3804.399	177.829	1613.157	2152.848	1002.344	995.648	3464.264	798.985	41495.011	169.011
kin_afterCID_167	LT01A1_cell04	1783.346	2330.677	1774.726	3811.610	179.156	1614.454	2151.521	994.863	988.304	3406.684	794.032	41496.013	170.013
kin_afterCID_168	LT01A1_cell04	1796.870	2330.677	1788.124	3846.899	177.351	1628.027	2153.326	996.599	989.983	3436.078	795.681	41497.015	171.015
kin_afterCID_169	LT01A1_cell04	1800.278	2330.677	1791.496	3852.508	177.874	1630.713	2152.803	995.285	988.635	3426.978	794.368	41498.017	172.017
kin_afterCID_170	LT01A1_cell04	1776.879	2330.677	1768.203	3792.868	177.676	1610.510	2153.001	989.888	983.350	3388.981	791.904	41499.001	173.001
kin_afterCID_171	LT01A1_cell04	1776.433	2330.677	1767.773	3790.308	177.847	1610.063	2152.848	989.600	982.948	3402.682	790.252	41500.001	174.001
kin_afterCID_172	LT01A1_cell04	1777.560	2330.677	1768.939	3796.191	177.811	1610.836	2152.866	993.369	986.751	3410.303	793.748	41501.003	175.003
kin_afterCID_173	LT01A1_cell04	1791.259	2330.677	1782.558	3841.845	176.882	1622.854	2153.796	995.048	988.370	3436.264	794.562	41502.005	176.005
kin_afterCID_174	LT01A1_cell04	1774.308	2330.677	1765.660	3793.375	176.737	1608.638	2153.940	986.842	980.294	3382.078	790.305	41503.008	177.008
kin_afterCID_175	LT01A1_cell04	1775.609	2330.677	1767.080	3790.904	176.295	1610.696	2154.382	991.466	984.874	3404.926	793.970	41504.010	178.010
kin_afterCID_176	LT01A1_cell04	1789.448	2330.677	1780.725	3799.864	176.701	1624.524	2153.976	990.396	983.778	3392.595	793.333	41505.012	179.012
kin_afterCID_177	LT01A1_cell04	1790.520	2330.677	1781.786	3830.639	177.170	1622.678	2153.507	990.103	983.451	3413.395	790.738	41506.016	180.016
kin_afterCID_178	LT01A1_cell04	1796.070	2330.677	1787.290	3831.395	176.665	1629.140	2154.012	994.374	987.714	3429.461	794.657	41507.016	181.016
kin_afterCID_179	LT01A1_cell04	1767.010	2330.677	1758.450	3766.729	176.250	1603.413	2154.445	989.296	982.750	3380.835	793.648	41507.998	181.998
kin_afterCID_180	LT01A1_cell04	1767.466	2330.677	1759.038	3767.138	176.972	1603.152	2153.705	987.216	980.663	3392.004	789.613	41509.000	183.000
kin_afterCID_181	LT01A1_cell04	1778.975	2330.677	1770.339	3809.067	175.717	1613.439	2154.960	993.494	986.909	3419.130	795.706	41510.002	184.002
kin_afterCID_182	LT01A1_cell04	1778.076	2330.677	1769.348	3795.000	175.401	1613.934	2155.276	985.325	978.738	3395.586	789.172	41511.005	185.005
kin_afterCID_183	LT01A1_cell04	1772.914	2330.677	1764.234	3814.097	174.743	1607.473	2155.935	992.300	985.688	3421.849	795.381	41512.007	186.007
kin_afterCID_184	LT01A1_cell04	1789.966	2330.677	1781.239	3826.242	176.629	1622.995	2154.048	994.958	988.359	3423.833	795.794	41513.009	187.009
kin_afterCID_185	LT01A1_cell04	1763.596	2330.677	1755.036	3753.054	178.064	1599.022	2152.631	994.261	987.627	3427.646	792.971	41514.012	188.012
kin_afterCID_186	LT01A1_cell04	1771.849	2330.677	1763.189	3780.567	177.838	1605.917	2152.839	979.464	972.946	3372.897	781.751	41515.014	189.014
kin_afterCID_187	LT01A1_cell04	1773.187	2330.677	1764.534	3796.856	176.376	1607.505	2154.301	986.751	980.192	3390.640	789.941	41516.016	190.016
kin_afterCID_188	LT01A1_cell04	1790.621	2330.677	1781.841	3824.575	177.937	1622.502	2152.740	988.457	981.878	3378.534	790.902	41516.998	190.998
kin_afterCID_189	LT01A1_cell04	1786.840	2330.677	1778.144	3828.277	176.060	1620.028	2154.617	981.616	975.121	3363.454	786.989	41518.000	192.000
kin_afterCID_190	LT01A1_cell04	1770.722	2330.677	1762.146	3784.576	176.954	1605.261	2153.723	985.616	979.073	3386.624	788.345	41519.002	193.002
kin_afterCID_191	LT01A1_cell04	1790.070	2330.677	1781.294	3830.007	176.493	1622.935	2154.202	986.961	980.435	3377.478	791.105	41520.004	194.004
kin_afterCID_192	LT01A1_cell04	1783.540	2330.677	1774.981	3806.664	176.349	1617.931	2154.328	989.608	983.040	3389.795	793.134	41521.006	195.006
kin_afterCID_193	LT01A1_cell04	1791.413	2330.677	1782.742	3835.485	177.089	1623.329	2153.588	990.775	984.143	3404.063	792.331	41522.008	196.008
kin_afterCID_194	LT01A1_cell04	1788.934	2330.677	1780.208	3823.007	177.847	1620.897	2152.830	993.286	986.680	3407.171	793.873	41523.010	197.010
kin_afterCID_195	LT01A1_cell04	1761.098	2330.677	1752.622	3770.706	175.212	1597.742	2155.465	983.148	976.647	3371.774	788.983	41524.012	198.012
kin_afterCID_196	LT01A1_cell04	1773.417	2330.677	1764.791	3778.931	177.008	1608.586	2153.669	984.911	978.373	3377.771	788.244	41525.015	199.015
kin_afterCID_197	LT01A1_cell04	1781.081	2330.677	1772.407	3808.642	177.125	1614.317	2153.570	990.350	983.781	3401.339	792.050	41526.017	200.017
kin_afterCID_198	LT01A1_cell04	1762.026	2330.677	1753.573	3749.014	178.398	1597.329	2152.279	994.901	988.249	3418.142	794.044	41526.999	200.999
kin_afterCID_199	LT01A1_cell04	1758.986	2330.677	1750.484	3756.002	175.320	1596.546	2155.357	983.530	976.995	3385.157	788.178	41528.001	202.001
kin_afterCID_200	LT01A1_cell04	1778.175	2330.677	1769.529	3805.234	175.356	1613.254	2155.321	989.461	982.896	3415.004	792.119	41529.003	203.003
kin_afterCID_201	LT01A1_cell04	1773.993	2330.677	1765.358	3807.688	175.302	1608.588	2155.375	990.505	983.906	3439.640	791.311	41530.006	204.006
kin_afterCID_202	LT01A1_cell04	1762.479	2330.677	1753.893	3771.656	175.699	1598.668	2154.978	984.749	978.211	3392.640	788.429	41531.008	205.008
kin_afterCID_203	LT01A1_cell04	1771.996	2330.677	1763.367	3790.839	174.896	1608.210	2155.781	991.918	985.355	3418.043	795.090	41532.010	206.010
kin_afterCID_204	LT01A1_cell04	1773.367	2330.677	1764.765	3797.284	176.259	1607.785	2154.418	994.911	988.315	3429.334	795.744	41533.012	207.012
kin_afterCID_205	LT01A1_cell04	1760.374	2330.677	1751.891	3787.340	174.797	1596.030	2155.880	988.278	981.751	3407.796	792.106	41534.015	208.015
kin_afterCID_206	LT01A1_cell04	1774.752	2330.677	1766.166	3805.198	174.851	1610.071	2155.844	984.822	978.269	3415.167	787.705	41535.017	209.017
kin_afterCID_207	LT01A1_cell04	1776.681	2330.677	1768.135	3799.634	176.548	1610.885	2154.130	986.636	980.004	3408.347	788.158	41535.999	209.999
kin_afterCID_208	LT01A1_cell04	1752.736	2330.677	1744.344	3726.046	177.883	1589.684	2152.794	990.109	983.511	3413.232	789.889	41537.001	211.001
kin_afterCID_209	LT01A1_cell04	1770.464	2330.677	1761.870	3776.222	175.492	1607.140	2155.185	983.946	977.407	3376.679	789.112	41538.003	212.003
kin_afterCID_210	LT01A1_cell04	1777.300	2330.677	1768.664	3788.055	176.548	1612.503	2154.130	983.794	977.251	3380.572	787.360	41539.005	213.005
kin_afterCID_211	LT01A1_cell04	1767.088	2330.677	1758.549	3800.480	175.022	1601.993	2155.655	989.566	983.007	3420.298	792.210	41540.007	214.007
kin_afterCID_212	LT01A1_cell04	1784.362	2330.677	1775.714	3821.424	175.158	1618.830	2155.519	988.510	981.929	3426.266	790.417	41541.009	215.009
kin_afterCID_213	LT01A1_cell04	1750.286	2330.677	1741.818	3746.874	175.140	1588.061	2155.537	988.761	982.140	3440.699	789.538	41542.012	216.012
kin_afterCID_214	LT01A1_cell04	1754.998	2330.677	1746.606	3768.553	175.077	1591.458	2155.601	983.007	976.444	3397.784	786.881	41543.014	217.014
kin_afterCID_215	LT01A1_cell04	1766.374	2330.677	1757.819	3791.824	173.732	1603.234	2156.945	980.440	973.878	3410.431	784.715	41544.016	218.016
kin_afterCID_216	LT01A1_cell04	1773.856	2330.677	1765.241	3827.082	174.318	1607.875	2156.359	993.447	986.867	3442.935	795.432	41544.998	218.998
kin_afterCID_217	LT01A1_cell04	1787.133	2330.677	1778.381	3851.198	174.210	1620.388	2156.467	989.910	983.318	3456.619	790.637	41546.000	220.000
kin_afterCID_218	LT01A1_cell04	1771.113	2330.677	1762.563	3802.458	173.678	1607.553	2157.000	982.876	976.367	3404.990	787.852	41547.002	221.002
kin_afterCID_219	LT01A1_cell04	1778.807	2330.677	1770.126	3826.708	175.428	1612.116	2155.249	983.517	976.929	3442.941	783.330	41548.005	222.005
kin_afterCID_220	LT01A1_cell04	1754.137	2330.677	1745.584	3761.009	174.860	1591.358	2155.817	990.421	983.811	3453.220	790.661	41549.007	223.007
kin_afterCID_221	LT01A1_cell04	1759.074	2330.677	1750.582	3775.917	174.048	1596.308	2156.629	984.150	977.654	3407.721	788.559	41550.009	224.009
kin_afterCID_222	LT01A1_cell04	1755.041	2330.677	1746.539	3775.372	173.903	1592.140	2156.774	984.006	977.518	3410.597	788.347	41551.011	225.011
kin_afterCID_223	LT01A1_cell04	1762.985	2330.677	1754.477	3785.142	173.930	1599.909	2156.747	982.332	975.774	3412.725	786.333	41552.013	226.013
kin_afterCID_224	LT01A1_cell04	1763.306	2330.677	1754.776	3795.277	174.815	1598.537	2155.862	988.596	982.034	3429.470	790.670	41553.015	227.015
kin_afterCID_225	LT01A1_cell04	1748.113	2330.677	1739.706	3723.897	176.936	1585.797	2153.741	992.349	985.720	3438.281	791.409	41554.017	228.017
kin_afterCID_226	LT01A1_cell04	1764.291	2330.677	1755.726	3793.324	173.984	1600.605	2156.693	981.073	974.561	3405.352	785.502	41554.999	228.999
kin_afterCID_227	LT01A1_cell04	1763.169	2330.677	1754.645	3787.754	173.479	1600.354	2157.198	986.184	979.670	3418.529	790.578	41556.001	230.001
kin_afterCID_228	LT01A1_cell04	1767.892	2330.677	1759.371	3782.437	174.472	1604.882	2156.223	985.714	979.127	3416.789	789.000	41557.006	231.006
kin_afterCID_229	LT01A1_cell04	1771.163	2330.677	1762.574	3800.332	174.995	1606.437	2155.682	990.701	984.106	3436.960	792.117	41558.006	232.006
kin_afterCID_230	LT01A1_cell04	1756.196	2330.677	1747.791	3766.222	172.414	1595.624	2158.263	982.605	976.114	3412.584	788.484	41559.008	233.008
kin_afterCID_231	LT01A1_cell04	1760.787	2330.677	1752.259	3775.660	172.540	1599.701	2158.137	984.788	978.250	3404.250	791.355	41560.010	234.010
kin_afterCID_232	LT01A1_cell04	1765.577	2330.677	1757.082	3789.914	173.596	1602.664	2157.081	983.264	976.729	3420.010	787.161	41561.012	235.012
kin_afterCID_233	LT01A1_cell04	1766.929	2330.677	1758.300	3787.623	174.445	1603.449	2156.232	989.708	983.165	3425.909	792.613	41562.014	236.014
kin_afterCID_234	LT01A1_cell04	1781.003	2330.677	1772.354	3834.128	173.813	1615.550	2156.864	989.252	982.642	3450.598	790.902	41563.016	237.016
kin_afterCID_235	LT01A1_cell04	1756.184	2330.677	1747.652	3787.925	172.883	1593.400	2157.794	981.930	975.398	3416.628	786.861	41563.998	237.998
kin_afterCID_236	LT01A1_cell04	1764.230	2330.677	1755.734	3793.451	173.948	1600.566	2156.729	983.041	976.472	3422.909	786.257	41565.000	239.000
kin_afterCID_237	LT01A1_cell04	1775.797	2330.677	1767.164	3824.358	173.443	1611.092	2157.234	985.176	978.632	3429.107	788.682	41566.003	240.003
kin_afterCID_238	LT01A1_cell04	1771.463	2330.677	1762.778	3814.370	173.109	1607.554	2157.568	984.175	977.569	3439.911	787.143	41567.005	241.005
kin_afterCID_239	LT01A1_cell04	1743.665	2330.677	1735.235	3748.799	173.443	1582.451	2157.234	988.890	982.308	3445.171	791.403	41568.007	242.007
kin_afterCID_240	LT01A1_cell04	1749.497	2330.677	1741.052	3760.481	172.802	1588.457	2157.875	981.748	975.264	3398.581	788.208	41569.009	243.009
kin_afterCID_241	LT01A1_cell04	1757.172	2330.677	1748.629	3767.515	171.818	1597.174	2158.859	975.170	968.666	3396.771	782.441	41570.011	244.011
kin_afterCID_242	LT01A1_cell04	1758.468	2330.677	1749.901	3781.440	173.055	1596.213	2157.622	988.519	981.970	3426.804	792.954	41571.013	245.013
kin_afterCID_243	LT01A1_cell04	1769.825	2330.677	1761.213	3791.889	174.697	1605.979	2155.980	988.379	981.783	3423.366	791.074	41572.015	246.015
kin_afterCID_244	LT01A1_cell04	1760.650	2330.677	1752.177	3775.348	171.313	1600.814	2159.364	981.605	975.039	3403.728	789.446	41573.018	247.018
kin_afterCID_245	LT01A1_cell04	1760.831	2330.677	1752.399	3770.938	173.398	1599.262	2157.279	990.348	983.790	3408.949	795.946	41574.000	248.000
kin_afterCID_246	LT01A1_cell04	1742.867	2330.677	1734.424	3736.941	171.945	1584.037	2158.732	973.744	967.303	3372.598	782.674	41575.002	249.002
kin_afterCID_247	LT01A1_cell04	1753.170	2330.677	1744.700	3750.076	171.575	1594.484	2159.102	982.022	975.558	3390.876	790.601	41576.004	250.004
kin_afterCID_248	LT01A1_cell04	1761.296	2330.677	1752.884	3769.102	172.504	1600.810	2158.173	987.144	980.630	3408.716	793.586	41577.006	251.006
kin_afterCID_249	LT01A1_cell04	1761.829	2330.677	1753.363	3765.964	171.791	1602.352	2158.886	984.500	977.972	3399.752	792.309	41578.010	252.010
kin_afterCID_250	LT01A1_cell04	1762.523	2330.677	1754.038	3765.894	172.116	1602.781	2158.561	982.719	976.228	3409.152	789.244	41579.010	253.010
kin_afterCID_251	LT01A1_cell04	1767.205	2330.677	1758.608	3774.967	173.271	1605.952	2157.406	984.132	977.555	3408.345	789.432	41580.012	254.012
kin_afterCID_252	LT01A1_cell04	1735.805	2330.677	1727.492	3706.616	171.936	1578.838	2158.741	987.607	981.013	3440.053	792.279	41581.014	255.014
kin_afterCID_253	LT01A1_cell04	1744.448	2330.677	1736.055	3740.772	172.071	1585.313	2158.606	975.799	969.368	3371.264	784.847	41582.016	256.016
kin_afterCID_254	LT01A1_cell04	1757.848	2330.677	1749.408	3759.538	171.376	1598.981	2159.301	979.039	972.541	3397.170	787.121	41582.998	256.998
kin_afterCID_255	LT01A1_cell04	1765.997	2330.677	1757.386	3779.004	173.028	1604.569	2157.649	981.112	974.562	3392.429	787.742	41584.001	258.001
kin_afterCID_256	LT01A1_cell04	1744.241	2330.677	1735.914	3736.612	172.549	1584.945	2158.128	983.994	977.441	3425.217	788.810	41585.003	259.003
kin_afterCID_257	LT01A1_cell04	1753.054	2330.677	1744.645	3741.728	171.818	1594.780	2158.859	975.519	969.090	3373.793	784.646	41586.005	260.005
kin_afterCID_258	LT01A1_cell04	1749.425	2330.677	1741.057	3752.735	171.791	1590.013	2158.886	983.328	976.823	3408.228	790.368	41587.007	261.007
kin_afterCID_259	LT01A1_cell04	1755.494	2330.677	1747.057	3773.070	170.402	1596.348	2160.276	983.323	976.837	3420.005	791.119	41588.009	262.009
kin_afterCID_260	LT01A1_cell04	1741.628	2330.677	1733.296	3705.078	173.253	1583.952	2157.424	985.224	978.673	3407.562	790.696	41589.011	263.011
kin_afterCID_261	LT01A1_cell04	1754.298	2330.677	1745.905	3731.540	174.075	1594.701	2156.602	978.167	971.740	3345.395	787.091	41590.013	264.013
kin_afterCID_262	LT01A1_cell04	1751.021	2330.677	1742.629	3732.601	171.773	1593.356	2158.904	973.334	966.888	3364.961	783.044	41591.016	265.016
kin_afterCID_263	LT01A1_cell04	1766.678	2330.677	1758.192	3769.218	173.335	1605.781	2157.342	979.489	973.028	3391.952	785.656	41591.998	265.998
kin_afterCID_264	LT01A1_cell04	1740.501	2330.677	1732.150	3693.356	172.522	1584.390	2158.155	986.091	979.552	3402.663	792.911	41593.000	267.000
kin_afterCID_265	LT01A1_cell04	1749.814	2330.677	1741.388	3727.076	171.728	1592.538	2158.949	975.579	969.132	3358.562	786.030	41594.002	268.002
kin_afterCID_266	LT01A1_cell04	1738.749	2330.677	1730.444	3719.718	172.279	1580.632	2158.398	978.026	971.606	3375.619	786.655	41595.004	269.004
kin_afterCID_267	LT01A1_cell04	1752.441	2330.677	1744.007	3739.652	173.858	1592.254	2156.819	981.035	974.587	3371.530	788.341	41596.006	270.006
kin_afterCID_268	LT01A1_cell04	1749.577	2330.677	1741.130	3731.734	172.216	1591.428	2158.462	977.957	971.475	3384.454	785.952	41597.008	271.008
kin_afterCID_269	LT01A1_cell04	1756.546	2330.677	1748.071	3733.216	173.687	1597.380	2156.990	977.249	970.741	3378.437	783.899	41598.010	272.010
kin_afterCID_270	LT01A1_cell04	1730.270	2330.677	1721.999	3665.673	175.203	1572.955	2155.474	977.430	970.860	3385.915	781.662	41599.012	273.012
kin_afterCID_271	LT01A1_cell04	1738.763	2330.677	1730.449	3702.870	174.102	1580.199	2156.575	979.616	973.192	3364.088	787.116	41600.015	274.015
kin_afterCID_272	LT01A1_cell04	1756.156	2330.677	1747.651	3748.022	173.371	1596.082	2157.324	980.619	974.120	3389.018	787.069	41601.017	275.017
kin_afterCID_273	LT01A1_cell04	1739.118	2330.677	1730.783	3692.045	172.252	1583.266	2158.425	974.688	968.260	3350.864	785.059	41601.999	275.999
kin_afterCID_274	LT01A1_cell04	1722.773	2330.677	1714.595	3654.241	173.497	1567.429	2157.180	969.520	963.117	3330.512	779.630	41603.002	277.002
kin_afterCID_275	LT01A1_cell04	1739.544	2330.677	1731.253	3682.755	174.643	1582.139	2156.034	975.803	969.358	3344.005	783.974	41604.004	278.004
kin_afterCID_276	LT01A1_cell04	1728.512	2330.677	1720.238	3665.820	172.775	1573.400	2157.920	969.299	962.934	3326.854	780.539	41605.007	279.007
kin_afterCID_277	LT01A1_cell04	1733.772	2330.677	1725.496	3686.395	174.679	1575.570	2155.998	979.151	972.702	3366.011	785.768	41606.009	280.009
kin_afterCID_278	LT01A1_cell04	1742.122	2330.677	1733.652	3701.371	174.833	1583.232	2155.844	980.259	973.766	3382.719	785.426	41607.012	281.012
kin_afterCID_279	LT01A1_cell04	1731.180	2330.677	1722.879	3691.245	173.948	1573.093	2156.729	972.454	966.068	3349.082	780.770	41608.014	282.014
kin_afterCID_280	LT01A1_cell04	1752.853	2330.677	1744.450	3718.373	176.033	1592.271	2154.644	976.031	969.589	3352.786	781.852	41609.017	283.017
kin_afterCID_281	LT01A1_cell04	1731.512	2330.677	1723.273	3685.861	175.058	1572.799	2155.619	973.802	967.386	3346.196	781.139	41610.000	284.000
kin_afterCID_282	LT01A1_cell04	1753.940	2330.677	1745.558	3720.130	176.394	1592.946	2154.283	981.016	974.545	3371.921	785.247	41611.002	285.002
kin_afterCID_283	LT01A1_cell04	1726.269	2330.677	1718.079	3662.691	176.277	1567.828	2154.400	972.970	966.592	3322.927	780.693	41612.004	286.004
kin_afterCID_284	LT01A1_cell04	1742.611	2330.677	1734.289	3714.340	174.986	1582.558	2155.691	970.508	964.102	3361.568	776.416	41613.007	287.007
kin_afterCID_285	LT01A1_cell04	1750.867	2330.677	1742.521	3726.675	178.064	1587.428	2152.613	980.212	973.692	3380.027	781.700	41614.009	288.009
kin_afterCID_286	LT01A1_cell04	1734.240	2330.677	1725.873	3701.735	176.548	1572.988	2154.130	974.138	967.722	3347.468	779.625	41615.011	289.011
kin_afterCID_287	LT01A1_cell04	1753.465	2330.677	1745.041	3747.662	176.719	1589.853	2153.958	976.549	970.119	3377.297	779.582	41616.014	290.014
kin_afterCID_288	LT01A1_cell04	1732.306	2330.677	1724.017	3677.289	176.656	1572.794	2154.021	978.185	971.684	3386.012	780.714	41617.016	291.016
kin_afterCID_289	LT01A1_cell04	1736.589	2330.677	1728.323	3709.441	174.436	1576.989	2156.241	971.170	964.781	3365.104	777.505	41617.998	291.998
kin_afterCID_290	LT01A1_cell04	1751.619	2330.677	1743.286	3731.815	174.959	1590.905	2155.718	979.155	972.625	3396.889	782.931	41619.000	293.000
kin_afterCID_291	LT01A1_cell04	1722.687	2330.677	1714.554	3670.499	173.714	1565.818	2156.963	970.283	963.911	3345.777	778.969	41620.005	294.005
kin_afterCID_292	LT01A1_cell04	1740.324	2330.677	1731.958	3701.614	174.634	1581.464	2156.043	975.696	969.256	3368.320	781.899	41621.005	295.005
kin_afterCID_293	LT01A1_cell04	1725.812	2330.677	1717.585	3679.074	172.450	1569.739	2158.227	967.720	961.373	3354.274	777.026	41622.008	296.008
kin_afterCID_294	LT01A1_cell04	1740.235	2330.677	1731.978	3697.570	173.741	1582.572	2156.936	968.862	962.534	3342.455	777.670	41623.010	297.010
kin_afterCID_295	LT01A1_cell04	1741.159	2330.677	1732.809	3707.635	175.022	1581.497	2155.655	972.568	966.150	3357.768	778.908	41624.012	298.012
kin_afterCID_296	LT01A1_cell04	1738.434	2330.677	1730.101	3713.959	173.163	1579.878	2157.514	982.218	975.756	3400.076	788.160	41625.014	299.014
kin_afterCID_297	LT01A1_cell04	1728.159	2330.677	1719.795	3683.207	173.425	1570.990	2157.252	969.170	962.792	3369.171	776.231	41626.017	300.017
kin_afterCID_298	LT01A1_cell04	1734.107	2330.677	1725.779	3687.426	175.573	1574.973	2155.104	969.542	963.169	3339.820	776.440	41626.999	300.999
kin_afterCID_299	LT01A1_cell04	1734.125	2330.677	1725.719	3680.434	174.670	1576.443	2156.007	971.357	964.945	3376.430	776.509	41628.002	302.002
kin_afterCID_300	LT01A1_cell04	1723.204	2330.677	1714.981	3681.976	172.721	1566.425	2157.956	970.217	963.840	3358.522	779.059	41629.004	303.004
