# Supplementary material for: Mandipropamid as a chemical inducer of proximity for in vivo applications
Source: Nat Chem Biol. 2021 Dec 21;18(1):64–9. doi: 10.1038/s41589-021-00922-3 (PMC8709788; doi:10.1038/s41589-021-00922-3)
Supplement: Source Data Fig. 2 — Single-cell trajectories, luminescence intensities of luciferase assay and two-color RICS binding efficiencies. [file 41589_2021_922_MOESM21_ESM.zip › Figure_02/Figure_02bcd/Single-Cell Trajectories/Mandi_500nM/exp02_Mandi500_LT01A2_cell05_intensities.csv]

name	cellID	ff_488nm_cell	area_cell	fullframe_488nm	ff_488nm_mito	area_mito	ff_488nm_cyto	area_cyto	ff_561nm_tf_cell	fullframe_561nm	ff_561nm_tf_mito	ff_561nm_tf_cyto	FrameTimeAbs	FrameTimeRel
t0_	LT01A2_cell05	2134.904	2325.055	2118.691	3354.995	267.890	1976.020	2057.165	1258.459	1245.040	3686.929	942.217	41686.000	-57.000
tend_	LT01A2_cell05	1833.772	2325.055	1820.137	3525.233	249.253	1630.669	2075.801	1143.338	1131.438	3412.714	870.841	42056.000	313.000
kin_afterCID_1	LT01A2_cell05	2092.917	2325.055	2076.514	3622.796	270.670	1891.353	2054.385	1276.166	1262.253	3784.966	945.626	41751.080	4.080
kin_afterCID_2	LT01A2_cell05	2063.099	2325.055	2047.023	3605.313	268.116	1862.077	2056.939	1259.465	1245.781	3736.627	936.574	41752.000	5.000
kin_afterCID_3	LT01A2_cell05	2058.914	2325.055	2042.942	3633.156	267.718	1854.060	2057.336	1260.748	1246.995	3752.386	936.515	41753.003	6.003
kin_afterCID_4	LT01A2_cell05	2064.974	2325.055	2048.907	3682.216	267.484	1854.733	2057.571	1261.648	1247.863	3770.849	935.452	41754.005	7.005
kin_afterCID_5	LT01A2_cell05	2028.941	2325.055	2013.300	3634.058	266.960	1820.738	2058.094	1266.260	1252.440	3777.104	940.572	41755.007	8.007
kin_afterCID_6	LT01A2_cell05	2037.577	2325.055	2021.857	3679.845	265.796	1825.603	2059.258	1250.193	1236.629	3723.982	930.892	41756.009	9.009
kin_afterCID_7	LT01A2_cell05	2041.673	2325.055	2025.928	3694.157	268.612	1825.826	2056.443	1258.318	1244.629	3735.895	934.697	41757.011	10.011
kin_afterCID_8	LT01A2_cell05	2048.303	2325.055	2032.426	3743.704	269.099	1826.396	2055.955	1260.786	1247.076	3752.088	934.706	41758.014	11.014
kin_afterCID_9	LT01A2_cell05	2023.740	2325.055	2008.087	3719.823	267.087	1803.619	2057.968	1264.799	1251.002	3775.654	938.936	41759.016	12.016
kin_afterCID_10	LT01A2_cell05	2028.062	2325.055	2012.307	3739.545	268.269	1804.831	2056.786	1248.688	1235.121	3701.070	928.821	41759.998	12.998
kin_afterCID_11	LT01A2_cell05	2040.705	2325.055	2024.875	3783.958	265.218	1816.249	2059.836	1249.255	1235.676	3737.181	928.917	41761.000	14.000
kin_afterCID_12	LT01A2_cell05	2047.241	2325.055	2031.324	3808.628	267.475	1818.270	2057.580	1261.130	1247.434	3752.076	937.319	41762.002	15.002
kin_afterCID_13	LT01A2_cell05	2017.338	2325.055	2001.647	3774.982	264.722	1791.506	2060.332	1242.289	1228.844	3715.862	924.471	41763.004	16.004
kin_afterCID_14	LT01A2_cell05	2029.555	2325.055	2013.795	3802.573	265.760	1800.741	2059.295	1249.941	1236.390	3737.240	928.945	41764.006	17.006
kin_afterCID_15	LT01A2_cell05	2033.981	2325.055	2018.250	3818.088	265.778	1803.718	2059.277	1252.826	1239.195	3754.150	929.995	41765.009	18.009
kin_afterCID_16	LT01A2_cell05	2002.841	2325.055	1987.283	3763.054	268.991	1772.555	2056.064	1258.130	1244.450	3756.257	931.305	41766.011	19.011
kin_afterCID_17	LT01A2_cell05	2023.086	2325.055	2007.330	3822.447	265.534	1791.094	2059.520	1242.122	1228.687	3720.418	922.595	41767.013	20.013
kin_afterCID_18	LT01A2_cell05	2030.950	2325.055	2015.208	3840.988	266.590	1796.533	2058.464	1252.254	1238.710	3748.775	928.932	41768.015	21.015
kin_afterCID_19	LT01A2_cell05	1994.525	2325.055	1979.039	3783.921	265.146	1764.198	2059.908	1235.649	1222.344	3696.727	918.866	41768.998	21.998
kin_afterCID_20	LT01A2_cell05	2009.955	2325.055	1994.470	3813.192	266.653	1776.357	2058.401	1249.340	1235.835	3731.312	927.816	41770.000	23.000
kin_afterCID_21	LT01A2_cell05	2023.884	2325.055	2008.096	3848.411	266.265	1787.916	2058.789	1245.627	1232.050	3743.618	922.559	41771.002	24.002
kin_afterCID_22	LT01A2_cell05	2001.176	2325.055	1985.659	3801.634	265.011	1769.560	2060.044	1241.140	1227.761	3714.359	922.977	41772.004	25.004
kin_afterCID_23	LT01A2_cell05	1993.813	2325.055	1978.332	3792.513	264.551	1762.876	2060.504	1234.605	1221.319	3689.961	919.359	41773.007	26.007
kin_afterCID_24	LT01A2_cell05	1999.018	2325.055	1983.380	3815.655	264.262	1766.065	2060.793	1231.563	1218.289	3689.181	916.415	41774.010	27.010
kin_afterCID_25	LT01A2_cell05	2017.134	2325.055	2001.465	3845.647	264.271	1782.649	2060.784	1243.106	1229.693	3724.253	924.929	41775.013	28.013
kin_afterCID_26	LT01A2_cell05	1988.785	2325.055	1973.414	3801.038	264.740	1755.919	2060.314	1227.481	1214.206	3679.879	912.360	41776.015	29.015
kin_afterCID_27	LT01A2_cell05	2022.768	2325.055	2007.160	3870.388	264.993	1785.102	2060.062	1242.177	1228.722	3725.493	922.739	41776.998	29.998
kin_afterCID_28	LT01A2_cell05	2000.271	2325.055	1984.698	3824.839	266.464	1764.099	2058.591	1227.782	1214.539	3669.936	911.669	41778.000	31.000
kin_afterCID_29	LT01A2_cell05	2007.320	2325.055	1991.661	3859.390	266.599	1767.451	2058.455	1238.598	1225.126	3729.295	916.018	41779.002	32.002
kin_afterCID_30	LT01A2_cell05	1981.638	2325.055	1966.239	3795.029	265.787	1747.585	2059.268	1239.635	1226.246	3708.745	920.951	41780.005	33.005
kin_afterCID_31	LT01A2_cell05	2007.129	2325.055	1991.490	3854.560	266.103	1768.364	2058.952	1245.023	1231.537	3740.927	922.448	41781.007	34.007
kin_afterCID_32	LT01A2_cell05	1972.623	2325.055	1957.238	3782.278	264.045	1740.780	2061.009	1234.781	1221.452	3702.750	918.598	41782.010	35.010
kin_afterCID_33	LT01A2_cell05	2000.288	2325.055	1984.737	3838.790	264.659	1764.132	2060.396	1242.029	1228.627	3720.258	923.699	41783.014	36.014
kin_afterCID_34	LT01A2_cell05	1986.541	2325.055	1971.064	3808.545	264.731	1752.432	2060.323	1232.284	1219.045	3688.982	916.623	41784.014	37.014
kin_afterCID_35	LT01A2_cell05	2023.977	2325.055	2008.261	3872.527	267.321	1783.830	2057.733	1258.379	1244.707	3777.334	931.140	41785.017	38.017
kin_afterCID_36	LT01A2_cell05	2037.727	2325.055	2021.917	3895.955	267.195	1796.452	2057.860	1252.136	1238.567	3747.504	928.135	41785.999	38.999
kin_afterCID_37	LT01A2_cell05	2016.852	2325.055	2001.307	3843.999	266.969	1779.840	2058.085	1238.699	1225.327	3695.279	920.039	41787.001	40.001
kin_afterCID_38	LT01A2_cell05	2010.408	2325.055	1994.849	3838.125	266.879	1773.412	2058.175	1242.854	1229.424	3715.043	922.291	41788.003	41.003
kin_afterCID_39	LT01A2_cell05	2016.134	2325.055	2000.492	3847.900	267.493	1777.996	2057.562	1248.422	1234.922	3727.213	926.168	41789.006	42.006
kin_afterCID_40	LT01A2_cell05	1998.638	2325.055	1983.234	3814.579	266.879	1763.168	2058.175	1232.450	1219.208	3681.454	914.892	41790.008	43.008
kin_afterCID_41	LT01A2_cell05	1996.077	2325.055	1980.549	3818.803	266.148	1760.459	2058.907	1237.111	1223.761	3701.827	918.506	41791.010	44.010
kin_afterCID_42	LT01A2_cell05	2005.396	2325.055	1989.847	3833.286	268.413	1766.837	2056.641	1239.700	1226.274	3713.765	916.808	41792.012	45.012
kin_afterCID_43	LT01A2_cell05	2019.229	2325.055	2003.666	3866.656	263.657	1782.939	2061.397	1229.177	1215.988	3677.708	916.004	41793.014	46.014
kin_afterCID_44	LT01A2_cell05	2000.697	2325.055	1985.342	3821.457	266.247	1765.235	2058.807	1236.637	1223.352	3690.341	919.321	41794.017	47.017
kin_afterCID_45	LT01A2_cell05	2005.530	2325.055	1989.984	3832.936	263.874	1771.584	2061.181	1225.373	1212.231	3661.828	913.456	41794.999	47.999
kin_afterCID_46	LT01A2_cell05	1989.030	2325.055	1973.734	3807.476	265.327	1754.785	2059.728	1231.670	1218.436	3685.296	915.603	41796.001	49.001
kin_afterCID_47	LT01A2_cell05	2006.886	2325.055	1991.439	3842.535	266.247	1769.498	2058.807	1239.543	1226.241	3705.765	920.609	41797.004	50.004
kin_afterCID_48	LT01A2_cell05	1956.727	2325.055	1941.774	3736.576	263.341	1729.388	2061.713	1222.923	1209.781	3658.294	911.855	41798.006	51.006
kin_afterCID_49	LT01A2_cell05	1972.741	2325.055	1957.569	3773.786	263.125	1742.908	2061.930	1230.069	1216.865	3687.212	916.511	41799.008	52.008
kin_afterCID_50	LT01A2_cell05	1991.115	2325.055	1975.832	3817.580	263.946	1757.218	2061.109	1238.315	1225.020	3722.398	920.203	41800.010	53.010
kin_afterCID_51	LT01A2_cell05	1976.070	2325.055	1960.813	3789.325	263.928	1743.883	2061.127	1225.309	1212.204	3668.355	912.476	41801.013	54.013
kin_afterCID_52	LT01A2_cell05	1984.687	2325.055	1969.517	3797.250	264.587	1751.933	2060.468	1230.955	1217.711	3695.961	914.421	41802.015	55.015
kin_afterCID_53	LT01A2_cell05	2004.058	2325.055	1988.669	3848.627	264.695	1767.085	2060.360	1234.032	1220.740	3709.001	916.072	41802.997	55.997
kin_afterCID_54	LT01A2_cell05	1984.398	2325.055	1969.203	3810.189	262.691	1751.839	2062.363	1223.333	1210.203	3674.950	911.060	41803.999	56.999
kin_afterCID_55	LT01A2_cell05	1959.998	2325.055	1945.024	3768.401	262.971	1729.378	2062.083	1214.387	1201.384	3652.335	903.483	41805.002	58.002
kin_afterCID_56	LT01A2_cell05	2002.566	2325.055	1987.132	3837.635	264.226	1767.286	2060.829	1230.360	1217.057	3695.879	914.247	41806.005	59.005
kin_afterCID_57	LT01A2_cell05	1972.894	2325.055	1957.706	3785.617	261.518	1743.163	2063.536	1217.296	1204.291	3646.728	909.406	41807.007	60.007
kin_afterCID_58	LT01A2_cell05	1977.738	2325.055	1962.576	3790.966	262.403	1747.067	2062.652	1224.674	1211.493	3686.315	911.513	41808.009	61.009
kin_afterCID_59	LT01A2_cell05	1988.405	2325.055	1973.143	3809.181	262.511	1756.665	2062.544	1234.133	1220.898	3699.337	920.373	41809.012	62.012
kin_afterCID_60	LT01A2_cell05	1997.463	2325.055	1982.024	3828.940	263.973	1762.897	2061.082	1233.848	1220.584	3696.496	918.444	41810.014	63.014
kin_afterCID_61	LT01A2_cell05	1953.791	2325.055	1938.791	3740.403	262.836	1726.082	2062.219	1220.263	1207.194	3657.882	909.581	41811.016	64.016
kin_afterCID_62	LT01A2_cell05	1961.858	2325.055	1946.796	3752.849	264.009	1732.441	2061.045	1223.506	1210.340	3669.832	910.144	41812.000	65.000
kin_afterCID_63	LT01A2_cell05	1979.497	2325.055	1964.385	3793.452	262.944	1748.195	2062.110	1233.012	1219.749	3701.508	918.249	41813.000	66.000
kin_afterCID_64	LT01A2_cell05	1947.643	2325.055	1932.827	3730.337	260.679	1722.534	2064.376	1218.186	1205.168	3657.797	910.125	41814.003	67.003
kin_afterCID_65	LT01A2_cell05	1959.500	2325.055	1944.525	3746.974	261.780	1732.712	2063.275	1225.741	1212.649	3667.764	915.907	41815.005	68.005
kin_afterCID_66	LT01A2_cell05	1979.410	2325.055	1964.245	3789.714	261.166	1750.333	2063.888	1213.235	1200.322	3621.083	908.543	41816.007	69.007
kin_afterCID_67	LT01A2_cell05	1946.258	2325.055	1931.439	3722.361	262.556	1720.160	2062.498	1213.062	1200.050	3628.265	905.607	41817.009	70.009
kin_afterCID_68	LT01A2_cell05	1957.844	2325.055	1942.905	3747.089	262.186	1730.435	2062.868	1220.396	1207.317	3654.374	911.043	41818.011	71.011
kin_afterCID_69	LT01A2_cell05	1972.052	2325.055	1956.951	3792.550	261.166	1741.685	2063.888	1223.868	1210.753	3683.526	912.621	41819.014	72.014
kin_afterCID_70	LT01A2_cell05	1957.328	2325.055	1942.384	3753.318	261.410	1729.823	2063.645	1216.591	1203.527	3656.733	907.489	41820.016	73.016
kin_afterCID_71	LT01A2_cell05	1971.793	2325.055	1956.657	3781.363	259.605	1744.350	2065.450	1216.431	1203.394	3644.111	911.297	41820.998	73.998
kin_afterCID_72	LT01A2_cell05	1981.316	2325.055	1966.209	3806.169	259.470	1752.086	2065.585	1203.213	1190.356	3612.252	900.601	41822.001	75.001
kin_afterCID_73	LT01A2_cell05	1959.229	2325.055	1944.226	3772.271	258.729	1732.213	2066.325	1217.672	1204.669	3658.220	912.086	41823.004	76.004
kin_afterCID_74	LT01A2_cell05	1964.448	2325.055	1949.397	3760.483	259.912	1738.406	2065.143	1223.622	1210.492	3651.674	918.036	41824.006	77.006
kin_afterCID_75	LT01A2_cell05	1977.273	2325.055	1962.111	3799.194	258.865	1749.012	2066.190	1205.352	1192.515	3607.403	904.408	41825.009	78.009
kin_afterCID_76	LT01A2_cell05	1952.416	2325.055	1937.599	3741.337	260.029	1727.154	2065.025	1209.620	1196.675	3621.055	905.971	41826.011	79.011
kin_afterCID_77	LT01A2_cell05	1967.592	2325.055	1952.464	3787.793	259.190	1739.224	2065.865	1216.317	1203.265	3660.934	909.608	41827.013	80.013
kin_afterCID_78	LT01A2_cell05	1984.027	2325.055	1968.780	3821.343	258.152	1754.550	2066.903	1206.031	1193.236	3604.173	906.508	41828.015	81.015
kin_afterCID_79	LT01A2_cell05	1950.781	2325.055	1935.894	3751.432	257.764	1726.264	2067.291	1207.979	1195.064	3629.823	906.007	41828.999	81.999
kin_afterCID_80	LT01A2_cell05	1956.826	2325.055	1941.947	3757.907	260.201	1729.864	2064.854	1220.617	1207.634	3647.004	914.859	41829.999	82.999
kin_afterCID_81	LT01A2_cell05	1965.203	2325.055	1950.210	3779.021	259.533	1737.296	2065.522	1221.981	1208.921	3670.888	914.276	41831.002	84.002
kin_afterCID_82	LT01A2_cell05	1940.382	2325.055	1925.574	3721.375	259.298	1716.828	2065.756	1201.716	1188.883	3603.784	900.203	41832.004	85.004
kin_afterCID_83	LT01A2_cell05	1959.047	2325.055	1944.103	3769.817	258.892	1732.156	2066.163	1212.484	1199.549	3640.212	908.288	41833.006	86.006
kin_afterCID_84	LT01A2_cell05	1978.673	2325.055	1963.484	3792.493	258.567	1751.721	2066.488	1215.576	1202.529	3651.059	910.839	41834.008	87.008
kin_afterCID_85	LT01A2_cell05	1937.513	2325.055	1922.690	3712.479	258.053	1715.919	2067.002	1199.135	1186.347	3594.464	900.092	41835.010	88.010
kin_afterCID_86	LT01A2_cell05	1958.204	2325.055	1943.217	3756.998	258.026	1733.662	2067.029	1199.310	1186.492	3579.599	902.180	41836.013	89.013
kin_afterCID_87	LT01A2_cell05	1949.026	2325.055	1934.186	3740.275	256.988	1726.437	2068.067	1212.878	1199.868	3644.471	910.717	41837.015	90.015
kin_afterCID_88	LT01A2_cell05	1933.867	2325.055	1919.135	3707.753	257.276	1713.158	2067.778	1206.022	1193.149	3608.149	907.146	41837.998	90.998
kin_afterCID_89	LT01A2_cell05	1949.465	2325.055	1934.504	3733.533	259.054	1725.762	2066.000	1206.994	1194.093	3603.743	906.468	41839.001	92.001
kin_afterCID_90	LT01A2_cell05	1959.807	2325.055	1944.770	3747.744	259.894	1734.802	2065.161	1210.106	1197.156	3612.465	907.777	41840.003	93.003
kin_afterCID_91	LT01A2_cell05	1949.483	2325.055	1934.718	3730.685	257.285	1727.854	2067.769	1194.954	1182.148	3588.142	897.178	41841.005	94.005
kin_afterCID_92	LT01A2_cell05	1949.325	2325.055	1934.462	3743.763	256.997	1726.331	2068.058	1207.791	1194.919	3617.612	908.324	41842.009	95.009
kin_afterCID_93	LT01A2_cell05	1948.312	2325.055	1933.456	3736.429	259.100	1724.057	2065.955	1207.657	1194.708	3616.336	905.575	41843.009	96.009
kin_afterCID_94	LT01A2_cell05	1955.032	2325.055	1940.156	3747.951	257.890	1731.355	2067.164	1213.484	1200.547	3639.718	910.798	41844.011	97.011
kin_afterCID_95	LT01A2_cell05	1948.482	2325.055	1933.557	3744.496	258.874	1723.457	2066.181	1215.299	1202.340	3646.000	910.754	41845.013	98.013
kin_afterCID_96	LT01A2_cell05	1950.654	2325.055	1935.766	3729.494	259.397	1727.274	2065.657	1203.541	1190.695	3592.618	903.529	41846.015	99.015
kin_afterCID_97	LT01A2_cell05	1953.000	2325.055	1938.106	3737.286	258.287	1730.014	2066.767	1210.110	1197.185	3602.925	911.076	41846.998	99.998
kin_afterCID_98	LT01A2_cell05	1964.783	2325.055	1949.773	3754.279	259.018	1740.434	2066.036	1215.280	1202.282	3622.945	913.432	41848.000	101.000
kin_afterCID_99	LT01A2_cell05	1964.467	2325.055	1949.408	3764.440	256.645	1741.130	2068.410	1199.762	1187.049	3581.492	904.241	41849.002	102.002
kin_afterCID_100	LT01A2_cell05	1951.821	2325.055	1937.068	3742.015	258.260	1728.124	2066.794	1202.906	1190.105	3581.078	905.737	41850.004	103.004
kin_afterCID_101	LT01A2_cell05	1963.316	2325.055	1948.447	3754.178	258.016	1739.773	2067.038	1212.051	1199.071	3623.457	911.049	41851.006	104.006
kin_afterCID_102	LT01A2_cell05	1962.600	2325.055	1947.702	3775.521	254.136	1740.124	2070.919	1193.186	1180.440	3592.660	898.731	41852.009	105.009
kin_afterCID_103	LT01A2_cell05	1934.177	2325.055	1919.506	3699.265	255.959	1715.826	2069.096	1203.671	1190.871	3587.026	908.837	41853.011	106.011
kin_afterCID_104	LT01A2_cell05	1938.177	2325.055	1923.376	3712.252	256.933	1717.775	2068.121	1203.678	1190.862	3597.582	906.271	41854.013	107.013
kin_afterCID_105	LT01A2_cell05	1950.672	2325.055	1935.779	3720.534	258.693	1729.098	2066.361	1211.413	1198.474	3595.595	912.931	41855.015	108.015
kin_afterCID_106	LT01A2_cell05	1954.449	2325.055	1939.561	3733.195	257.096	1733.309	2067.959	1210.492	1197.529	3609.860	912.194	41855.997	108.997
kin_afterCID_107	LT01A2_cell05	1964.644	2325.055	1949.632	3758.974	255.697	1742.931	2069.357	1196.350	1183.651	3567.849	903.320	41856.999	109.999
kin_afterCID_108	LT01A2_cell05	1939.613	2325.055	1924.874	3715.167	255.435	1720.472	2069.619	1207.969	1195.117	3599.403	912.815	41858.001	111.001
kin_afterCID_109	LT01A2_cell05	1937.414	2325.055	1922.664	3703.419	255.869	1719.036	2069.186	1206.262	1193.390	3594.998	910.879	41859.004	112.004
kin_afterCID_110	LT01A2_cell05	1947.428	2325.055	1932.700	3728.322	257.466	1725.663	2067.589	1209.353	1196.385	3625.112	908.531	41860.006	113.006
kin_afterCID_111	LT01A2_cell05	1925.277	2325.055	1910.654	3674.915	255.832	1708.957	2069.222	1193.637	1180.910	3562.941	900.703	41861.008	114.008
kin_afterCID_112	LT01A2_cell05	1929.821	2325.055	1915.112	3692.404	256.645	1711.122	2068.410	1196.711	1183.935	3573.728	901.775	41862.010	115.010
kin_afterCID_113	LT01A2_cell05	1944.242	2325.055	1929.421	3710.422	260.534	1721.356	2064.520	1211.667	1198.740	3598.333	910.479	41863.012	116.012
kin_afterCID_114	LT01A2_cell05	1963.734	2325.055	1948.802	3748.975	259.993	1738.971	2065.062	1211.306	1198.386	3608.493	909.498	41864.016	117.016
kin_afterCID_115	LT01A2_cell05	1924.729	2325.055	1910.128	3694.258	254.975	1706.773	2070.079	1202.752	1190.027	3591.223	908.560	41865.017	118.017
kin_afterCID_116	LT01A2_cell05	1945.498	2325.055	1930.695	3726.052	257.358	1723.880	2067.697	1197.934	1185.121	3584.798	900.850	41865.999	118.999
kin_afterCID_117	LT01A2_cell05	1947.279	2325.055	1932.375	3736.850	256.690	1725.188	2068.365	1210.193	1197.278	3619.916	911.140	41867.001	120.001
kin_afterCID_118	LT01A2_cell05	1928.449	2325.055	1913.766	3689.137	255.832	1710.763	2069.222	1193.353	1180.658	3565.111	900.116	41868.003	121.003
kin_afterCID_119	LT01A2_cell05	1933.366	2325.055	1918.595	3713.135	258.332	1710.902	2066.722	1198.617	1185.800	3591.589	899.504	41869.005	122.005
kin_afterCID_120	LT01A2_cell05	1940.438	2325.055	1925.690	3719.642	258.982	1717.414	2066.072	1207.912	1195.082	3607.010	907.185	41870.008	123.008
kin_afterCID_121	LT01A2_cell05	1949.351	2325.055	1934.525	3737.678	259.406	1724.771	2065.648	1208.790	1195.868	3615.709	906.526	41871.010	124.010
kin_afterCID_122	LT01A2_cell05	1918.906	2325.055	1904.330	3682.246	257.096	1699.681	2067.959	1196.765	1184.074	3576.405	900.920	41872.012	125.012
kin_afterCID_123	LT01A2_cell05	1930.901	2325.055	1916.258	3721.967	256.879	1708.440	2068.175	1194.761	1181.995	3591.923	897.019	41873.014	126.014
kin_afterCID_124	LT01A2_cell05	1930.818	2325.055	1916.137	3709.945	257.069	1709.657	2067.986	1201.537	1188.749	3606.965	902.521	41874.016	127.016
kin_afterCID_125	LT01A2_cell05	1939.476	2325.055	1924.707	3728.294	258.215	1715.995	2066.840	1205.950	1193.081	3618.337	904.565	41874.998	127.998
kin_afterCID_126	LT01A2_cell05	1945.149	2325.055	1930.407	3742.143	255.508	1723.291	2069.547	1186.582	1173.932	3562.969	893.192	41876.000	129.000
kin_afterCID_127	LT01A2_cell05	1903.178	2325.055	1888.870	3664.061	256.166	1685.148	2068.888	1195.667	1182.888	3593.307	898.796	41877.002	130.002
kin_afterCID_128	LT01A2_cell05	1923.132	2325.055	1908.448	3685.998	258.540	1702.581	2066.515	1199.069	1186.339	3573.141	902.051	41878.006	131.006
kin_afterCID_129	LT01A2_cell05	1908.623	2325.055	1894.223	3651.591	257.511	1691.537	2067.543	1190.908	1178.255	3551.435	896.906	41879.007	132.007
kin_afterCID_130	LT01A2_cell05	1930.450	2325.055	1915.742	3703.735	257.493	1709.606	2067.562	1199.511	1186.798	3585.647	902.343	41880.009	133.009
kin_afterCID_131	LT01A2_cell05	1938.972	2325.055	1924.224	3720.648	258.802	1715.814	2066.253	1203.975	1191.123	3603.011	903.491	41881.011	134.011
kin_afterCID_132	LT01A2_cell05	1907.389	2325.055	1893.040	3654.510	256.825	1690.438	2068.229	1194.163	1181.455	3569.338	899.222	41882.014	135.014
kin_afterCID_133	LT01A2_cell05	1936.837	2325.055	1921.986	3716.639	257.637	1715.042	2067.417	1207.391	1194.534	3606.522	908.416	41883.016	136.016
kin_afterCID_134	LT01A2_cell05	1908.133	2325.055	1893.699	3654.883	258.323	1689.805	2066.731	1191.923	1179.253	3552.621	896.856	41883.999	136.999
kin_afterCID_135	LT01A2_cell05	1917.127	2325.055	1902.626	3676.996	259.244	1696.277	2065.811	1188.577	1175.853	3561.093	890.843	41885.001	138.001
kin_afterCID_136	LT01A2_cell05	1924.513	2325.055	1909.931	3689.620	258.504	1703.717	2066.551	1196.026	1183.282	3569.930	899.076	41886.003	139.003
kin_afterCID_137	LT01A2_cell05	1942.662	2325.055	1927.863	3734.296	257.565	1719.463	2067.489	1203.428	1190.626	3606.812	904.017	41887.005	140.005
kin_afterCID_138	LT01A2_cell05	1952.805	2325.055	1938.015	3748.986	258.242	1728.377	2066.812	1204.707	1191.879	3604.239	904.893	41888.007	141.007
kin_afterCID_139	LT01A2_cell05	1913.201	2325.055	1898.760	3684.054	255.553	1694.527	2069.502	1190.657	1178.047	3570.873	896.736	41889.009	142.009
kin_afterCID_140	LT01A2_cell05	1920.878	2325.055	1906.222	3697.369	256.491	1700.602	2068.563	1193.980	1181.312	3579.755	898.156	41890.011	143.011
kin_afterCID_141	LT01A2_cell05	1931.745	2325.055	1917.085	3711.024	257.421	1710.224	2067.634	1199.622	1186.868	3592.226	901.742	41891.014	144.014
kin_afterCID_142	LT01A2_cell05	1945.724	2325.055	1930.959	3742.128	256.419	1723.050	2068.635	1182.609	1170.058	3544.608	889.826	41892.016	145.016
kin_afterCID_143	LT01A2_cell05	1912.431	2325.055	1897.947	3670.897	258.666	1692.310	2066.388	1189.297	1176.716	3551.195	893.640	41892.998	145.998
kin_afterCID_144	LT01A2_cell05	1927.561	2325.055	1912.858	3700.068	259.569	1704.810	2065.486	1194.376	1181.686	3568.792	895.984	41894.000	147.000
kin_afterCID_145	LT01A2_cell05	1937.229	2325.055	1922.640	3718.794	257.448	1715.398	2067.607	1195.366	1182.582	3598.288	896.167	41895.002	148.002
kin_afterCID_146	LT01A2_cell05	1899.946	2325.055	1885.529	3652.386	255.183	1683.898	2069.872	1185.985	1173.445	3559.780	893.334	41896.005	149.005
kin_afterCID_147	LT01A2_cell05	1920.216	2325.055	1905.733	3685.914	256.952	1700.836	2068.103	1192.907	1180.297	3571.777	897.345	41897.007	150.007
kin_afterCID_148	LT01A2_cell05	1940.458	2325.055	1925.619	3742.065	255.336	1718.198	2069.718	1185.614	1173.107	3553.419	893.503	41898.009	151.009
kin_afterCID_149	LT01A2_cell05	1902.923	2325.055	1888.577	3662.961	255.147	1685.972	2069.908	1185.275	1172.716	3572.958	890.958	41899.011	152.011
kin_afterCID_150	LT01A2_cell05	1917.716	2325.055	1903.147	3696.441	255.453	1698.165	2069.601	1193.127	1180.462	3593.035	896.903	41900.014	153.014
kin_afterCID_151	LT01A2_cell05	1923.096	2325.055	1908.493	3696.002	254.289	1705.384	2070.765	1195.542	1182.784	3601.305	900.115	41901.016	154.016
kin_afterCID_152	LT01A2_cell05	1938.991	2325.055	1924.099	3743.791	253.946	1717.698	2071.108	1185.089	1172.552	3563.373	893.479	41901.998	154.998
kin_afterCID_153	LT01A2_cell05	1910.325	2325.055	1895.806	3672.950	255.589	1692.633	2069.466	1189.212	1176.576	3563.609	895.963	41903.000	156.000
kin_afterCID_154	LT01A2_cell05	1919.495	2325.055	1904.991	3691.633	255.724	1700.497	2069.330	1192.874	1180.165	3592.359	896.350	41904.002	157.002
kin_afterCID_155	LT01A2_cell05	1928.776	2325.055	1914.122	3718.061	255.986	1707.406	2069.069	1196.496	1183.793	3605.273	898.482	41905.004	158.004
kin_afterCID_156	LT01A2_cell05	1932.668	2325.055	1918.040	3729.567	253.558	1712.722	2071.496	1185.045	1172.576	3547.027	895.931	41906.007	159.007
kin_afterCID_157	LT01A2_cell05	1903.020	2325.055	1888.598	3661.716	253.242	1688.050	2071.812	1187.272	1174.712	3561.024	897.123	41907.009	160.009
kin_afterCID_158	LT01A2_cell05	1921.905	2325.055	1907.340	3696.152	254.100	1704.210	2070.955	1189.059	1176.431	3571.324	896.763	41908.011	161.011
kin_afterCID_159	LT01A2_cell05	1937.473	2325.055	1922.801	3730.409	254.849	1716.757	2070.206	1197.311	1184.525	3603.228	901.135	41909.013	162.013
kin_afterCID_160	LT01A2_cell05	1904.158	2325.055	1889.787	3675.857	251.428	1689.338	2073.626	1187.932	1175.358	3581.300	897.735	41910.015	163.015
kin_afterCID_161	LT01A2_cell05	1919.502	2325.055	1904.947	3691.468	253.296	1702.859	2071.758	1189.747	1177.140	3564.065	899.459	41910.997	163.997
kin_afterCID_162	LT01A2_cell05	1924.980	2325.055	1910.369	3709.626	252.890	1707.179	2072.164	1196.276	1183.573	3603.355	902.512	41911.999	164.999
kin_afterCID_163	LT01A2_cell05	1902.742	2325.055	1888.296	3668.977	251.446	1688.568	2073.608	1182.048	1169.546	3552.059	894.660	41913.002	166.002
kin_afterCID_164	LT01A2_cell05	1907.431	2325.055	1893.017	3678.308	252.972	1691.233	2072.083	1186.454	1173.862	3587.765	893.289	41914.004	167.004
kin_afterCID_165	LT01A2_cell05	1907.074	2325.055	1892.646	3678.838	252.827	1690.905	2072.227	1189.839	1177.188	3587.303	897.330	41915.006	168.006
kin_afterCID_166	LT01A2_cell05	1920.708	2325.055	1906.197	3695.129	253.513	1703.556	2071.542	1199.598	1186.871	3613.848	904.145	41916.008	169.008
kin_afterCID_167	LT01A2_cell05	1887.807	2325.055	1873.582	3630.225	253.107	1674.955	2071.948	1182.120	1169.599	3557.484	891.949	41917.010	170.010
kin_afterCID_168	LT01A2_cell05	1903.917	2325.055	1889.489	3670.402	253.242	1687.995	2071.812	1184.431	1171.914	3569.299	892.923	41918.013	171.013
kin_afterCID_169	LT01A2_cell05	1915.217	2325.055	1900.715	3678.893	255.074	1697.887	2069.980	1197.576	1184.929	3588.061	903.007	41919.015	172.015
kin_afterCID_170	LT01A2_cell05	1923.697	2325.055	1909.085	3704.884	253.838	1705.404	2071.217	1181.188	1168.767	3531.692	893.122	41919.999	172.999
kin_afterCID_171	LT01A2_cell05	1888.107	2325.055	1873.926	3629.304	253.188	1675.327	2071.866	1176.911	1164.435	3538.192	888.355	41920.999	173.999
kin_afterCID_172	LT01A2_cell05	1897.263	2325.055	1883.030	3654.247	253.125	1682.614	2071.930	1185.404	1172.898	3563.040	894.931	41922.001	175.001
kin_afterCID_173	LT01A2_cell05	1906.360	2325.055	1891.935	3660.645	253.703	1691.493	2071.352	1186.319	1173.746	3560.726	895.498	41923.003	176.003
kin_afterCID_174	LT01A2_cell05	1922.337	2325.055	1907.683	3685.071	255.417	1704.795	2069.637	1192.132	1179.483	3571.473	898.494	41924.005	177.005
kin_afterCID_175	LT01A2_cell05	1915.883	2325.055	1901.477	3688.818	251.663	1700.689	2073.392	1176.460	1163.957	3540.416	889.529	41925.008	178.008
kin_afterCID_176	LT01A2_cell05	1903.951	2325.055	1889.476	3661.457	254.100	1688.311	2070.955	1193.077	1180.422	3581.833	899.984	41926.010	179.010
kin_afterCID_177	LT01A2_cell05	1878.615	2325.055	1864.441	3613.221	252.105	1667.658	2072.949	1174.946	1162.540	3525.009	889.139	41927.012	180.012
kin_afterCID_178	LT01A2_cell05	1893.528	2325.055	1879.231	3639.204	253.278	1680.116	2071.776	1186.706	1174.213	3559.975	896.569	41928.014	181.014
kin_afterCID_179	LT01A2_cell05	1908.708	2325.055	1894.285	3661.155	255.029	1692.805	2070.025	1184.142	1171.531	3554.150	892.155	41928.997	181.997
kin_afterCID_180	LT01A2_cell05	1888.028	2325.055	1873.777	3628.428	251.103	1677.309	2073.951	1178.350	1165.945	3542.596	892.099	41929.999	182.999
kin_afterCID_181	LT01A2_cell05	1895.700	2325.055	1881.408	3630.140	254.777	1682.253	2070.278	1186.553	1173.985	3537.301	897.261	41931.001	184.001
kin_afterCID_182	LT01A2_cell05	1917.104	2325.055	1902.596	3670.132	256.527	1699.703	2068.527	1192.671	1180.045	3558.006	899.335	41932.003	185.003
kin_afterCID_183	LT01A2_cell05	1880.284	2325.055	1866.166	3600.247	253.333	1669.965	2071.722	1174.823	1162.398	3515.128	888.648	41933.006	186.006
kin_afterCID_184	LT01A2_cell05	1884.508	2325.055	1870.254	3608.391	254.659	1672.470	2070.395	1176.423	1163.950	3520.901	888.051	41934.008	187.008
kin_afterCID_185	LT01A2_cell05	1895.891	2325.055	1881.532	3630.814	253.946	1683.166	2071.108	1184.881	1172.294	3541.807	895.890	41935.010	188.010
kin_afterCID_186	LT01A2_cell05	1901.931	2325.055	1887.606	3648.237	253.721	1688.024	2071.334	1183.150	1170.611	3547.051	893.593	41936.012	189.012
kin_afterCID_187	LT01A2_cell05	1906.896	2325.055	1892.526	3641.708	254.379	1693.777	2070.675	1187.944	1175.333	3544.422	898.454	41937.014	190.014
kin_afterCID_188	LT01A2_cell05	1889.827	2325.055	1875.516	3610.474	254.957	1677.908	2070.098	1171.641	1159.223	3491.698	885.899	41938.016	191.016
kin_afterCID_189	LT01A2_cell05	1889.877	2325.055	1875.581	3627.012	254.154	1676.685	2070.901	1180.461	1168.008	3524.150	892.829	41938.998	191.998
kin_afterCID_190	LT01A2_cell05	1902.974	2325.055	1888.602	3644.986	252.611	1690.640	2072.444	1188.262	1175.717	3555.026	899.777	41940.001	193.001
kin_afterCID_191	LT01A2_cell05	1903.723	2325.055	1889.314	3656.088	252.484	1690.247	2072.570	1171.468	1159.100	3502.533	887.494	41941.003	194.003
kin_afterCID_192	LT01A2_cell05	1881.527	2325.055	1867.227	3596.733	253.964	1671.203	2071.090	1174.826	1162.437	3489.766	890.960	41942.005	195.005
kin_afterCID_193	LT01A2_cell05	1890.917	2325.055	1876.659	3617.249	253.802	1679.380	2071.253	1182.468	1169.977	3527.390	895.132	41943.007	196.007
kin_afterCID_194	LT01A2_cell05	1897.196	2325.055	1882.915	3625.855	253.829	1685.349	2071.226	1183.685	1171.164	3523.206	896.976	41944.009	197.009
kin_afterCID_195	LT01A2_cell05	1903.967	2325.055	1889.549	3638.617	254.199	1691.038	2070.856	1186.395	1173.870	3524.054	899.446	41945.011	198.011
kin_afterCID_196	LT01A2_cell05	1885.828	2325.055	1871.607	3601.681	252.439	1676.842	2072.616	1167.571	1155.247	3475.371	886.487	41946.013	199.013
kin_afterCID_197	LT01A2_cell05	1895.118	2325.055	1880.757	3617.721	255.850	1682.124	2069.204	1177.942	1165.495	3493.943	891.576	41947.016	200.016
kin_afterCID_198	LT01A2_cell05	1903.912	2325.055	1889.496	3630.419	255.941	1690.351	2069.114	1187.582	1175.045	3525.700	898.367	41947.998	200.998
kin_afterCID_199	LT01A2_cell05	1873.387	2325.055	1859.248	3585.242	253.712	1663.708	2071.343	1171.309	1158.993	3478.857	888.666	41949.000	202.000
kin_afterCID_200	LT01A2_cell05	1881.895	2325.055	1867.758	3579.828	254.551	1673.148	2070.504	1176.374	1163.975	3486.704	892.338	41950.002	203.002
kin_afterCID_201	LT01A2_cell05	1891.812	2325.055	1877.514	3632.755	252.719	1679.506	2072.336	1180.128	1167.657	3528.873	893.701	41951.004	204.004
kin_afterCID_202	LT01A2_cell05	1902.099	2325.055	1887.697	3641.919	254.127	1688.603	2070.928	1185.100	1172.541	3533.537	896.920	41952.007	205.007
kin_afterCID_203	LT01A2_cell05	1879.309	2325.055	1865.061	3600.888	253.468	1668.666	2071.587	1176.438	1164.118	3491.771	893.146	41953.009	206.009
kin_afterCID_204	LT01A2_cell05	1883.168	2325.055	1868.995	3601.130	252.701	1673.681	2072.354	1176.179	1163.749	3510.480	891.537	41954.011	207.011
kin_afterCID_205	LT01A2_cell05	1903.197	2325.055	1888.935	3635.618	254.262	1690.482	2070.792	1181.368	1168.837	3516.503	894.649	41955.013	208.013
kin_afterCID_206	LT01A2_cell05	1883.477	2325.055	1869.275	3600.953	251.473	1675.190	2073.581	1169.040	1156.717	3477.777	889.049	41956.015	209.015
kin_afterCID_207	LT01A2_cell05	1885.976	2325.055	1871.782	3622.647	251.708	1675.141	2073.347	1175.470	1163.071	3509.244	892.145	41956.997	209.997
kin_afterCID_208	LT01A2_cell05	1904.520	2325.055	1890.096	3652.160	251.997	1692.080	2073.058	1176.916	1164.461	3530.056	890.872	41958.000	211.000
kin_afterCID_209	LT01A2_cell05	1900.243	2325.055	1885.832	3648.729	253.459	1686.316	2071.596	1186.958	1174.337	3549.213	897.937	41959.002	212.002
kin_afterCID_210	LT01A2_cell05	1874.002	2325.055	1859.937	3584.915	251.139	1666.820	2073.915	1171.896	1159.586	3498.782	890.124	41960.004	213.004
kin_afterCID_211	LT01A2_cell05	1886.293	2325.055	1872.228	3612.742	250.607	1677.726	2074.448	1173.465	1161.079	3515.397	890.544	41961.008	214.008
kin_afterCID_212	LT01A2_cell05	1884.314	2325.055	1870.139	3615.559	252.439	1673.453	2072.616	1175.510	1163.065	3517.770	890.229	41962.008	215.008
kin_afterCID_213	LT01A2_cell05	1887.147	2325.055	1872.960	3630.235	250.688	1676.494	2074.366	1186.228	1173.722	3556.534	899.775	41963.010	216.010
kin_afterCID_214	LT01A2_cell05	1865.401	2325.055	1851.356	3585.710	250.652	1657.535	2074.402	1169.227	1156.969	3496.810	887.983	41964.012	217.012
kin_afterCID_215	LT01A2_cell05	1874.572	2325.055	1860.465	3601.197	250.002	1666.549	2075.052	1179.025	1166.614	3525.362	896.338	41965.015	218.015
kin_afterCID_216	LT01A2_cell05	1891.089	2325.055	1876.742	3625.520	253.712	1678.645	2071.343	1178.988	1166.523	3516.540	892.669	41965.997	218.997
kin_afterCID_217	LT01A2_cell05	1865.872	2325.055	1851.870	3574.057	252.132	1658.103	2072.922	1170.073	1157.768	3487.502	888.201	41966.999	219.999
kin_afterCID_218	LT01A2_cell05	1878.932	2325.055	1864.819	3603.856	252.944	1668.369	2072.110	1179.938	1167.474	3534.136	892.559	41968.001	221.001
kin_afterCID_219	LT01A2_cell05	1880.325	2325.055	1866.121	3619.972	250.887	1669.901	2074.168	1170.873	1158.409	3530.464	885.462	41969.004	222.004
kin_afterCID_220	LT01A2_cell05	1885.668	2325.055	1871.474	3606.719	253.278	1675.267	2071.776	1184.065	1171.556	3527.241	897.608	41970.006	223.006
kin_afterCID_221	LT01A2_cell05	1858.184	2325.055	1844.347	3571.949	250.120	1651.601	2074.935	1171.218	1158.942	3503.074	890.128	41971.008	224.008
kin_afterCID_222	LT01A2_cell05	1857.811	2325.055	1843.796	3558.793	253.351	1649.796	2071.704	1171.126	1158.770	3507.909	885.359	41972.010	225.010
kin_afterCID_223	LT01A2_cell05	1869.549	2325.055	1855.454	3593.877	251.952	1659.985	2073.103	1183.468	1171.069	3542.811	896.728	41973.012	226.012
kin_afterCID_224	LT01A2_cell05	1883.681	2325.055	1869.528	3613.804	253.107	1672.331	2071.948	1177.274	1164.825	3530.836	889.765	41974.016	227.016
kin_afterCID_225	LT01A2_cell05	1864.476	2325.055	1850.397	3585.783	251.907	1655.321	2073.148	1162.716	1150.460	3486.109	880.403	41975.016	228.016
kin_afterCID_226	LT01A2_cell05	1870.221	2325.055	1856.100	3576.094	253.098	1661.842	2071.957	1169.269	1156.947	3495.325	885.132	41975.998	228.998
kin_afterCID_227	LT01A2_cell05	1877.584	2325.055	1863.520	3590.674	252.999	1668.416	2072.056	1178.858	1166.448	3514.882	893.628	41977.001	230.001
kin_afterCID_228	LT01A2_cell05	1894.938	2325.055	1880.726	3640.014	251.528	1683.253	2073.527	1165.051	1152.847	3481.638	884.039	41978.003	231.003
kin_afterCID_229	LT01A2_cell05	1872.425	2325.055	1858.437	3572.513	254.334	1663.613	2070.720	1180.218	1167.724	3524.512	892.282	41979.005	232.005
kin_afterCID_230	LT01A2_cell05	1853.115	2325.055	1839.173	3544.682	252.006	1647.484	2073.049	1167.571	1155.351	3478.250	886.678	41980.008	233.008
kin_afterCID_231	LT01A2_cell05	1863.021	2325.055	1848.997	3568.130	252.999	1654.827	2072.056	1167.028	1154.776	3492.844	883.046	41981.010	234.010
kin_afterCID_232	LT01A2_cell05	1873.870	2325.055	1859.829	3586.680	253.910	1663.889	2071.144	1176.333	1164.006	3504.698	890.889	41982.012	235.012
kin_afterCID_233	LT01A2_cell05	1876.253	2325.055	1862.125	3584.173	252.647	1668.041	2072.408	1177.912	1165.428	3526.486	891.598	41983.014	236.014
kin_afterCID_234	LT01A2_cell05	1851.351	2325.055	1837.537	3541.963	251.654	1646.157	2073.401	1165.587	1153.338	3486.568	883.884	41984.017	237.017
kin_afterCID_235	LT01A2_cell05	1863.253	2325.055	1849.277	3577.266	252.213	1654.700	2072.841	1173.500	1161.165	3509.438	889.274	41984.999	237.999
kin_afterCID_236	LT01A2_cell05	1880.586	2325.055	1866.438	3605.837	252.917	1670.009	2072.137	1177.828	1165.375	3532.240	890.457	41986.001	239.001
kin_afterCID_237	LT01A2_cell05	1844.427	2325.055	1830.592	3530.525	252.439	1639.065	2072.616	1166.760	1154.544	3482.598	884.697	41987.003	240.003
kin_afterCID_238	LT01A2_cell05	1845.870	2325.055	1832.080	3516.715	253.441	1641.459	2071.614	1162.512	1150.264	3465.955	880.709	41988.005	241.005
kin_afterCID_239	LT01A2_cell05	1870.700	2325.055	1856.666	3579.249	253.522	1661.601	2071.533	1176.260	1163.887	3500.986	891.752	41989.007	242.007
kin_afterCID_240	LT01A2_cell05	1874.640	2325.055	1860.588	3585.973	254.695	1664.113	2070.359	1178.599	1166.169	3507.045	892.154	41990.010	243.010
kin_afterCID_241	LT01A2_cell05	1881.501	2325.055	1867.379	3606.405	250.986	1672.768	2074.069	1163.200	1151.074	3463.374	884.853	41991.012	244.012
kin_afterCID_242	LT01A2_cell05	1848.229	2325.055	1834.379	3532.340	253.811	1641.857	2071.244	1163.112	1150.872	3469.831	880.446	41992.014	245.014
kin_afterCID_243	LT01A2_cell05	1867.697	2325.055	1853.654	3569.624	253.269	1659.642	2071.785	1171.238	1158.890	3491.949	887.539	41993.016	246.016
kin_afterCID_244	LT01A2_cell05	1875.870	2325.055	1861.644	3586.299	254.027	1666.073	2071.027	1178.864	1166.452	3506.827	893.321	41993.998	246.998
kin_afterCID_245	LT01A2_cell05	1850.615	2325.055	1836.758	3538.505	252.213	1645.241	2072.841	1164.877	1152.725	3456.471	886.047	41995.000	248.000
kin_afterCID_246	LT01A2_cell05	1853.503	2325.055	1839.571	3536.083	252.060	1648.915	2072.995	1159.057	1146.829	3459.646	879.324	41996.002	249.002
kin_afterCID_247	LT01A2_cell05	1866.531	2325.055	1852.604	3559.754	253.513	1659.316	2071.542	1170.885	1158.534	3485.591	887.614	41997.005	250.005
kin_afterCID_248	LT01A2_cell05	1883.601	2325.055	1869.422	3597.346	253.856	1673.557	2071.199	1175.836	1163.455	3487.893	892.459	41998.007	251.007
kin_afterCID_249	LT01A2_cell05	1856.321	2325.055	1842.386	3540.511	253.964	1649.799	2071.090	1159.209	1147.051	3435.855	880.039	41999.009	252.009
kin_afterCID_250	LT01A2_cell05	1880.725	2325.055	1866.703	3594.048	252.791	1671.721	2072.264	1165.059	1152.787	3467.828	884.149	42000.011	253.011
kin_afterCID_251	LT01A2_cell05	1883.981	2325.055	1869.903	3592.850	252.358	1675.920	2072.697	1175.482	1163.145	3499.102	892.573	42001.013	254.013
kin_afterCID_252	LT01A2_cell05	1850.450	2325.055	1836.472	3536.593	252.132	1645.362	2072.922	1155.531	1143.402	3438.612	877.837	42002.016	255.016
kin_afterCID_253	LT01A2_cell05	1878.159	2325.055	1864.150	3587.296	250.869	1671.442	2074.186	1166.405	1154.212	3471.962	887.553	42002.998	255.998
kin_afterCID_254	LT01A2_cell05	1880.003	2325.055	1865.922	3601.237	251.807	1670.949	2073.247	1168.209	1155.943	3492.666	885.891	42004.000	257.000
kin_afterCID_255	LT01A2_cell05	1871.768	2325.055	1857.787	3585.837	251.708	1663.677	2073.347	1168.014	1155.660	3493.048	885.751	42005.002	258.002
kin_afterCID_256	LT01A2_cell05	1876.664	2325.055	1862.558	3592.954	252.583	1667.490	2072.471	1173.947	1161.594	3510.380	889.193	42006.004	259.004
kin_afterCID_257	LT01A2_cell05	1865.853	2325.055	1851.849	3578.839	251.049	1658.503	2074.005	1163.602	1151.376	3480.937	883.098	42007.006	260.006
kin_afterCID_258	LT01A2_cell05	1881.158	2325.055	1867.063	3607.282	250.354	1672.867	2074.700	1167.462	1155.138	3498.511	886.174	42008.009	261.009
kin_afterCID_259	LT01A2_cell05	1886.951	2325.055	1872.730	3620.371	249.244	1678.818	2075.810	1159.982	1147.875	3462.115	883.564	42009.011	262.011
kin_afterCID_260	LT01A2_cell05	1855.187	2325.055	1841.306	3549.392	249.732	1651.317	2075.323	1163.656	1151.506	3477.238	885.254	42010.013	263.013
kin_afterCID_261	LT01A2_cell05	1870.809	2325.055	1856.854	3596.357	248.667	1664.158	2076.388	1165.652	1153.396	3508.543	885.069	42011.015	264.015
kin_afterCID_262	LT01A2_cell05	1873.494	2325.055	1859.323	3590.988	251.347	1665.322	2073.708	1171.949	1159.612	3507.112	888.912	42011.997	264.997
kin_afterCID_263	LT01A2_cell05	1853.146	2325.055	1839.241	3550.213	249.876	1648.799	2075.179	1154.285	1142.170	3460.190	876.627	42012.999	265.999
kin_afterCID_264	LT01A2_cell05	1855.833	2325.055	1842.069	3555.292	251.329	1649.864	2073.726	1158.561	1146.417	3460.437	879.581	42014.001	267.001
kin_afterCID_265	LT01A2_cell05	1873.816	2325.055	1859.758	3589.020	250.499	1666.708	2074.556	1163.628	1151.416	3480.025	883.928	42015.003	268.003
kin_afterCID_266	LT01A2_cell05	1873.105	2325.055	1859.062	3592.496	250.923	1665.098	2074.132	1168.568	1156.298	3493.407	887.315	42016.006	269.006
kin_afterCID_267	LT01A2_cell05	1884.835	2325.055	1870.692	3615.994	248.775	1677.412	2076.280	1157.686	1145.637	3450.989	882.908	42017.008	270.008
kin_afterCID_268	LT01A2_cell05	1858.601	2325.055	1844.596	3557.896	249.939	1653.928	2075.115	1156.835	1144.729	3463.667	878.987	42018.012	271.012
kin_afterCID_269	LT01A2_cell05	1864.377	2325.055	1850.388	3571.817	251.040	1657.707	2074.014	1158.473	1146.270	3476.681	877.875	42019.012	272.012
kin_afterCID_270	LT01A2_cell05	1875.309	2325.055	1861.163	3595.924	251.582	1666.541	2073.473	1165.212	1152.980	3495.826	882.430	42020.016	273.016
kin_afterCID_271	LT01A2_cell05	1851.920	2325.055	1838.085	3553.303	248.414	1648.396	2076.641	1157.641	1145.610	3469.992	881.031	42021.016	274.016
kin_afterCID_272	LT01A2_cell05	1871.696	2325.055	1857.671	3596.261	249.479	1664.408	2075.576	1161.542	1149.428	3485.009	882.268	42021.999	274.999
kin_afterCID_273	LT01A2_cell05	1867.192	2325.055	1853.255	3586.497	249.019	1660.963	2076.036	1162.227	1150.003	3493.350	882.611	42023.003	276.003
kin_afterCID_274	LT01A2_cell05	1881.748	2325.055	1867.702	3622.856	249.750	1672.217	2075.305	1169.642	1157.377	3524.811	886.212	42024.003	277.003
kin_afterCID_275	LT01A2_cell05	1859.440	2325.055	1845.529	3588.268	247.439	1653.541	2077.615	1154.800	1142.700	3487.263	877.009	42025.005	278.005
kin_afterCID_276	LT01A2_cell05	1863.603	2325.055	1849.614	3590.887	248.206	1657.173	2076.848	1166.820	1154.597	3507.898	887.035	42026.007	279.007
kin_afterCID_277	LT01A2_cell05	1878.070	2325.055	1863.956	3632.326	246.771	1669.773	2078.283	1151.499	1139.481	3468.861	876.340	42027.010	280.010
kin_afterCID_278	LT01A2_cell05	1843.368	2325.055	1829.495	3558.441	247.250	1639.282	2077.805	1159.898	1147.798	3495.061	882.023	42028.014	281.014
kin_afterCID_279	LT01A2_cell05	1860.089	2325.055	1846.128	3591.395	246.961	1654.340	2078.094	1164.209	1152.056	3507.315	885.754	42029.014	282.014
kin_afterCID_280	LT01A2_cell05	1878.015	2325.055	1863.989	3614.210	249.380	1669.422	2075.675	1168.692	1156.434	3512.591	887.087	42030.016	283.016
kin_afterCID_281	LT01A2_cell05	1853.279	2325.055	1839.359	3572.713	247.674	1648.281	2077.381	1149.418	1137.364	3470.569	872.681	42030.998	283.998
kin_afterCID_282	LT01A2_cell05	1861.536	2325.055	1847.544	3593.466	247.141	1655.545	2077.913	1161.424	1149.297	3503.821	882.826	42032.001	285.001
kin_afterCID_283	LT01A2_cell05	1869.742	2325.055	1855.793	3599.993	248.928	1662.285	2076.126	1164.860	1152.671	3505.931	884.165	42033.003	286.003
kin_afterCID_284	LT01A2_cell05	1872.922	2325.055	1858.822	3602.359	249.849	1664.703	2075.206	1167.116	1154.853	3505.589	885.570	42034.005	287.005
kin_afterCID_285	LT01A2_cell05	1851.487	2325.055	1837.777	3577.840	247.484	1645.841	2077.570	1151.884	1139.811	3480.460	874.500	42035.009	288.009
kin_afterCID_286	LT01A2_cell05	1858.468	2325.055	1844.478	3592.144	248.026	1651.444	2077.029	1159.884	1147.749	3500.591	880.371	42036.009	289.009
kin_afterCID_287	LT01A2_cell05	1862.509	2325.055	1848.609	3599.188	248.369	1654.805	2076.686	1160.202	1147.973	3508.576	879.340	42037.012	290.012
kin_afterCID_288	LT01A2_cell05	1867.144	2325.055	1853.139	3600.620	247.159	1660.953	2077.895	1167.747	1155.485	3526.044	887.234	42038.014	291.014
kin_afterCID_289	LT01A2_cell05	1862.725	2325.055	1848.834	3591.556	246.410	1657.783	2078.644	1162.478	1150.332	3499.364	885.455	42039.016	292.016
kin_afterCID_290	LT01A2_cell05	1859.732	2325.055	1845.753	3598.595	248.333	1651.800	2076.722	1168.243	1156.039	3523.989	886.545	42039.998	292.998
kin_afterCID_291	LT01A2_cell05	1872.277	2325.055	1858.275	3613.898	247.069	1665.201	2077.985	1143.723	1131.714	3456.647	868.720	42041.000	294.000
kin_afterCID_292	LT01A2_cell05	1851.571	2325.055	1837.771	3573.750	245.282	1648.462	2079.772	1155.474	1143.458	3488.405	880.336	42042.003	295.003
kin_afterCID_293	LT01A2_cell05	1860.897	2325.055	1846.988	3588.934	248.369	1654.227	2076.686	1161.250	1149.072	3503.837	881.080	42043.005	296.005
kin_afterCID_294	LT01A2_cell05	1873.962	2325.055	1859.859	3617.828	246.492	1667.161	2078.563	1144.064	1132.119	3451.358	870.447	42044.007	297.007
kin_afterCID_295	LT01A2_cell05	1869.384	2325.055	1855.464	3592.044	249.010	1662.761	2076.045	1160.529	1148.412	3482.503	882.022	42045.009	298.009
kin_afterCID_296	LT01A2_cell05	1857.970	2325.055	1843.989	3579.451	249.154	1651.354	2075.901	1156.717	1144.535	3492.778	876.338	42046.012	299.012
kin_afterCID_297	LT01A2_cell05	1842.769	2325.055	1828.960	3558.189	247.105	1638.775	2077.949	1147.169	1135.209	3455.153	872.708	42047.014	300.014
kin_afterCID_298	LT01A2_cell05	1861.145	2325.055	1847.231	3594.764	248.667	1653.528	2076.388	1163.395	1151.322	3492.834	884.423	42048.016	301.016
kin_afterCID_299	LT01A2_cell05	1866.680	2325.055	1852.782	3595.735	250.065	1658.304	2074.989	1157.486	1145.337	3496.866	875.558	42048.998	301.998
0	0	0.000	0.000	0.000	0.000	0.000	0.000	0.000	0.000	0.000	0.000	0.000	42050.000	303.000
