# Supplementary material for: Mandipropamid as a chemical inducer of proximity for in vivo applications
Source: Nat Chem Biol. 2021 Dec 21;18(1):64–9. doi: 10.1038/s41589-021-00922-3 (PMC8709788; doi:10.1038/s41589-021-00922-3)
Supplement: Source Data Fig. 2 — Single-cell trajectories, luminescence intensities of luciferase assay and two-color RICS binding efficiencies. [file 41589_2021_922_MOESM21_ESM.zip › Figure_02/Figure_02bcd/Single-Cell Trajectories/Mandi_500nM/exp02_Mandi500_LT01B1_cell22_intensities.csv]

name	cellID	ff_488nm_cell	area_cell	fullframe_488nm	ff_488nm_mito	area_mito	ff_488nm_cyto	area_cyto	ff_561nm_tf_cell	fullframe_561nm	ff_561nm_tf_mito	ff_561nm_tf_cyto	FrameTimeAbs	FrameTimeRel
t0_	LT01B1_cell22	2002.113	2357.662	1999.563	2893.451	271.617	1886.054	2086.045	1173.318	1171.057	3236.154	904.723	42964.000	-33.000
tend_	LT01B1_cell22	1694.477	2357.662	1692.390	3046.955	254.425	1530.870	2103.237	1061.210	1059.195	2971.145	830.169	43327.000	330.000
kin_afterCID_1	LT01B1_cell22	1920.953	2357.662	1918.474	3157.207	274.099	1758.320	2083.563	1160.329	1157.989	3301.129	878.700	43005.080	4.080
kin_afterCID_2	LT01B1_cell22	1918.031	2357.662	1915.581	3169.141	274.379	1753.254	2083.283	1168.553	1166.193	3324.352	884.624	43006.001	5.001
kin_afterCID_3	LT01B1_cell22	1912.499	2357.662	1909.995	3188.118	275.796	1743.511	2081.866	1172.495	1170.133	3319.119	888.121	43007.003	6.003
kin_afterCID_4	LT01B1_cell22	1911.951	2357.662	1909.426	3217.392	275.985	1738.878	2081.677	1174.769	1172.397	3332.397	888.714	43008.005	7.005
kin_afterCID_5	LT01B1_cell22	1900.418	2357.662	1897.966	3214.591	275.272	1726.696	2082.390	1166.045	1163.698	3305.816	883.187	43009.007	8.007
kin_afterCID_6	LT01B1_cell22	1901.309	2357.662	1898.822	3250.404	274.947	1723.210	2082.715	1163.293	1160.944	3314.157	879.349	43010.009	9.009
kin_afterCID_7	LT01B1_cell22	1900.216	2357.662	1897.787	3268.806	275.038	1719.476	2082.624	1167.333	1164.973	3324.893	882.400	43011.011	10.011
kin_afterCID_8	LT01B1_cell22	1906.031	2357.662	1903.586	3299.520	274.866	1722.133	2082.796	1173.042	1170.696	3341.188	886.912	43012.013	11.013
kin_afterCID_9	LT01B1_cell22	1876.793	2357.662	1874.371	3271.766	271.491	1695.254	2086.171	1157.035	1154.731	3296.717	878.580	43013.015	12.015
kin_afterCID_10	LT01B1_cell22	1877.537	2357.662	1875.117	3276.145	272.285	1694.923	2085.377	1158.692	1156.345	3294.925	879.767	43013.998	12.998
kin_afterCID_11	LT01B1_cell22	1881.877	2357.662	1879.442	3299.246	273.711	1695.717	2083.951	1160.308	1157.972	3301.995	879.014	43015.000	14.000
kin_afterCID_12	LT01B1_cell22	1893.888	2357.662	1891.440	3335.073	274.307	1704.133	2083.355	1167.715	1165.381	3310.573	885.574	43016.002	15.002
kin_afterCID_13	LT01B1_cell22	1895.560	2357.662	1893.109	3341.839	271.843	1707.067	2085.819	1149.308	1147.029	3263.188	873.808	43017.004	16.004
kin_afterCID_14	LT01B1_cell22	1866.876	2357.662	1864.507	3298.088	272.520	1679.823	2085.142	1155.025	1152.733	3281.285	877.131	43018.006	17.006
kin_afterCID_15	LT01B1_cell22	1873.041	2357.662	1870.614	3311.319	271.978	1685.486	2085.684	1153.174	1150.866	3282.428	875.515	43019.008	18.008
kin_afterCID_16	LT01B1_cell22	1869.809	2357.662	1867.400	3316.881	273.549	1679.874	2084.113	1155.039	1152.744	3280.853	876.017	43020.010	19.010
kin_afterCID_17	LT01B1_cell22	1878.099	2357.662	1875.666	3319.743	274.541	1688.100	2083.121	1158.068	1155.755	3295.353	876.388	43021.012	20.012
kin_afterCID_18	LT01B1_cell22	1848.032	2357.662	1845.653	3294.524	270.417	1660.629	2087.245	1141.685	1139.425	3262.143	866.965	43022.015	21.015
kin_afterCID_19	LT01B1_cell22	1856.379	2357.662	1853.970	3306.317	271.419	1667.743	2086.243	1153.335	1151.045	3276.849	877.067	43022.997	21.997
kin_afterCID_20	LT01B1_cell22	1866.879	2357.662	1864.506	3324.907	271.410	1677.198	2086.252	1147.728	1145.423	3275.779	870.880	43023.999	22.999
kin_afterCID_21	LT01B1_cell22	1873.203	2357.662	1870.835	3335.253	269.957	1684.148	2087.705	1139.493	1137.229	3241.426	867.696	43025.001	24.001
kin_afterCID_22	LT01B1_cell22	1840.382	2357.662	1838.057	3278.275	270.480	1654.044	2087.182	1141.999	1139.740	3241.796	869.884	43026.003	25.003
kin_afterCID_23	LT01B1_cell22	1850.557	2357.662	1848.181	3299.427	270.787	1662.556	2086.875	1145.174	1142.912	3262.477	870.439	43027.005	26.005
kin_afterCID_24	LT01B1_cell22	1857.098	2357.662	1854.715	3307.629	272.673	1667.399	2084.989	1147.646	1145.333	3272.556	869.752	43028.008	27.008
kin_afterCID_25	LT01B1_cell22	1871.492	2357.662	1869.097	3335.857	273.928	1678.986	2083.734	1153.819	1151.526	3280.201	874.285	43029.010	28.010
kin_afterCID_26	LT01B1_cell22	1839.633	2357.662	1837.267	3286.003	269.902	1652.648	2087.760	1138.375	1136.120	3241.998	866.421	43030.012	29.012
kin_afterCID_27	LT01B1_cell22	1833.919	2357.662	1831.535	3288.618	268.413	1647.028	2089.249	1141.103	1138.847	3259.425	868.955	43031.014	30.014
kin_afterCID_28	LT01B1_cell22	1846.600	2357.662	1844.193	3302.778	269.280	1658.838	2088.382	1148.685	1146.405	3265.220	875.776	43032.016	31.016
kin_afterCID_29	LT01B1_cell22	1856.735	2357.662	1854.335	3331.335	270.227	1665.842	2087.435	1153.734	1151.447	3282.881	878.107	43032.998	31.998
kin_afterCID_30	LT01B1_cell22	1865.398	2357.662	1863.000	3345.366	269.641	1674.279	2088.021	1132.837	1130.602	3220.060	863.300	43034.000	33.000
kin_afterCID_31	LT01B1_cell22	1843.323	2357.662	1840.936	3308.287	268.838	1654.778	2088.824	1135.723	1133.480	3231.927	865.936	43035.002	34.002
kin_afterCID_32	LT01B1_cell22	1841.752	2357.662	1839.450	3303.834	268.404	1653.920	2089.258	1133.128	1130.861	3240.482	862.399	43036.004	35.004
kin_afterCID_33	LT01B1_cell22	1839.844	2357.662	1837.524	3300.187	268.648	1652.044	2089.014	1140.823	1138.549	3253.631	869.115	43037.006	36.006
kin_afterCID_34	LT01B1_cell22	1845.120	2357.662	1842.746	3317.024	268.495	1655.954	2089.167	1142.450	1140.187	3267.741	869.313	43038.008	37.008
kin_afterCID_35	LT01B1_cell22	1846.829	2357.662	1844.496	3310.915	266.635	1660.138	2091.027	1130.530	1128.299	3217.860	864.366	43039.010	38.010
kin_afterCID_36	LT01B1_cell22	1859.299	2357.662	1856.935	3340.431	266.500	1670.542	2091.162	1132.563	1130.336	3228.432	865.463	43040.013	39.013
kin_afterCID_37	LT01B1_cell22	1860.522	2357.662	1858.163	3320.322	269.749	1671.922	2087.913	1136.950	1134.681	3244.949	864.606	43041.015	40.015
kin_afterCID_38	LT01B1_cell22	1856.116	2357.662	1853.741	3330.819	269.009	1666.181	2088.653	1142.564	1140.293	3257.552	870.163	43042.017	41.017
kin_afterCID_39	LT01B1_cell22	1840.742	2357.662	1838.409	3289.819	267.321	1655.428	2090.341	1133.895	1131.636	3238.217	864.786	43042.999	41.999
kin_afterCID_40	LT01B1_cell22	1839.771	2357.662	1837.429	3310.682	267.222	1651.744	2090.440	1138.057	1135.789	3258.877	866.951	43044.001	43.001
kin_afterCID_41	LT01B1_cell22	1834.887	2357.662	1832.507	3304.283	267.800	1646.595	2089.862	1138.844	1136.583	3264.843	866.414	43045.003	44.003
kin_afterCID_42	LT01B1_cell22	1842.514	2357.662	1840.141	3314.142	268.738	1653.191	2088.924	1140.217	1137.960	3264.760	866.897	43046.005	45.005
kin_afterCID_43	LT01B1_cell22	1846.168	2357.662	1843.831	3304.744	269.668	1657.791	2087.994	1146.253	1143.983	3262.130	872.984	43047.008	46.008
kin_afterCID_44	LT01B1_cell22	1856.612	2357.662	1854.247	3324.616	271.319	1665.705	2086.343	1144.359	1142.096	3262.406	868.916	43048.010	47.010
kin_afterCID_45	LT01B1_cell22	1817.029	2357.662	1814.701	3257.955	270.047	1630.635	2087.615	1132.695	1130.451	3225.105	862.028	43049.012	48.012
kin_afterCID_46	LT01B1_cell22	1821.660	2357.662	1819.314	3270.231	269.550	1634.667	2088.111	1132.309	1130.061	3238.998	860.361	43050.014	49.014
kin_afterCID_47	LT01B1_cell22	1841.234	2357.662	1838.871	3307.058	270.381	1651.355	2087.281	1133.695	1131.446	3233.989	861.628	43051.016	50.016
kin_afterCID_48	LT01B1_cell22	1842.557	2357.662	1840.247	3297.741	271.383	1653.267	2086.279	1137.145	1134.876	3238.189	863.842	43051.998	50.998
kin_afterCID_49	LT01B1_cell22	1819.463	2357.662	1817.190	3265.491	268.287	1633.785	2089.375	1124.477	1122.263	3202.815	857.608	43053.000	52.000
kin_afterCID_50	LT01B1_cell22	1826.819	2357.662	1824.499	3277.924	268.612	1640.235	2089.050	1130.401	1128.175	3216.877	862.120	43054.002	53.002
kin_afterCID_51	LT01B1_cell22	1823.618	2357.662	1821.300	3265.749	268.016	1638.651	2089.646	1137.977	1135.740	3230.154	869.636	43055.004	54.004
kin_afterCID_52	LT01B1_cell22	1834.335	2357.662	1832.060	3296.385	267.908	1646.899	2089.754	1134.845	1132.604	3239.189	865.066	43056.006	55.006
kin_afterCID_53	LT01B1_cell22	1828.172	2357.662	1825.842	3275.016	270.435	1640.709	2087.227	1137.595	1135.343	3231.475	866.298	43057.008	56.008
kin_afterCID_54	LT01B1_cell22	1838.830	2357.662	1836.498	3304.099	267.709	1651.139	2089.953	1139.515	1137.276	3250.921	869.057	43058.010	57.010
kin_afterCID_55	LT01B1_cell22	1837.136	2357.662	1834.793	3315.203	263.910	1650.831	2093.752	1123.511	1121.314	3206.404	860.970	43059.155	58.155
kin_afterCID_56	LT01B1_cell22	1819.040	2357.662	1816.729	3267.729	266.771	1634.206	2090.891	1127.483	1125.247	3221.622	860.298	43060.016	59.016
kin_afterCID_57	LT01B1_cell22	1823.359	2357.662	1821.052	3267.594	267.330	1638.658	2090.332	1135.537	1133.309	3224.355	868.401	43060.998	59.998
kin_afterCID_58	LT01B1_cell22	1832.477	2357.662	1830.138	3298.464	267.204	1645.093	2090.458	1138.272	1136.025	3245.205	868.962	43062.000	61.000
kin_afterCID_59	LT01B1_cell22	1801.400	2357.662	1799.105	3236.667	265.706	1619.102	2091.956	1122.183	1119.981	3198.113	858.513	43063.002	62.002
kin_afterCID_60	LT01B1_cell22	1818.265	2357.662	1815.955	3267.319	265.769	1634.167	2091.893	1127.508	1125.280	3212.929	862.561	43064.004	63.004
kin_afterCID_61	LT01B1_cell22	1821.654	2357.662	1819.312	3272.312	267.123	1636.293	2090.539	1134.578	1132.341	3235.388	866.143	43065.007	64.007
kin_afterCID_62	LT01B1_cell22	1797.130	2357.662	1794.867	3224.549	265.390	1616.072	2092.272	1118.965	1116.771	3187.656	856.567	43066.009	65.009
kin_afterCID_63	LT01B1_cell22	1806.584	2357.662	1804.255	3247.031	266.735	1622.829	2090.927	1122.354	1120.131	3201.846	857.078	43067.011	66.011
kin_afterCID_64	LT01B1_cell22	1809.903	2357.662	1807.590	3257.261	264.803	1626.773	2092.859	1127.100	1124.875	3216.607	862.721	43068.013	67.013
kin_afterCID_65	LT01B1_cell22	1814.968	2357.662	1812.625	3268.134	266.960	1629.415	2090.702	1132.349	1130.102	3229.012	864.628	43069.015	68.015
kin_afterCID_66	LT01B1_cell22	1813.817	2357.662	1811.510	3272.283	263.603	1630.223	2094.059	1116.687	1114.510	3182.591	856.628	43069.997	68.997
kin_afterCID_67	LT01B1_cell22	1797.431	2357.662	1795.174	3239.115	263.693	1615.880	2093.969	1120.585	1118.381	3203.012	858.345	43070.999	69.999
kin_afterCID_68	LT01B1_cell22	1797.510	2357.662	1795.203	3231.998	264.677	1616.106	2092.985	1121.981	1119.767	3196.416	859.649	43072.001	71.001
kin_afterCID_69	LT01B1_cell22	1806.398	2357.662	1804.112	3241.927	265.886	1623.928	2091.776	1128.590	1126.374	3217.385	863.082	43073.004	72.004
kin_afterCID_70	LT01B1_cell22	1810.304	2357.662	1808.008	3255.459	264.496	1627.692	2093.166	1129.081	1126.845	3229.564	863.660	43074.006	73.006
kin_afterCID_71	LT01B1_cell22	1788.775	2357.662	1786.486	3219.035	263.711	1608.648	2093.951	1121.044	1118.861	3195.493	859.789	43075.008	74.008
kin_afterCID_72	LT01B1_cell22	1791.524	2357.662	1789.256	3217.589	264.713	1611.157	2092.949	1116.730	1114.537	3186.071	855.002	43076.010	75.010
kin_afterCID_73	LT01B1_cell22	1786.477	2357.662	1784.221	3210.927	264.948	1606.135	2092.714	1122.262	1120.062	3198.505	859.400	43077.012	76.012
kin_afterCID_74	LT01B1_cell22	1786.314	2357.662	1784.069	3213.284	264.560	1605.951	2093.102	1123.940	1121.734	3216.305	859.473	43078.014	77.014
kin_afterCID_75	LT01B1_cell22	1798.425	2357.662	1796.179	3227.330	266.202	1616.553	2091.460	1129.191	1126.983	3216.379	863.533	43079.016	78.016
kin_afterCID_76	LT01B1_cell22	1807.055	2357.662	1804.764	3257.064	263.278	1624.779	2094.384	1113.872	1111.690	3177.910	854.409	43079.998	78.998
kin_afterCID_77	LT01B1_cell22	1775.216	2357.662	1772.959	3191.013	262.691	1597.687	2094.971	1116.796	1114.606	3187.859	857.102	43081.000	80.000
kin_afterCID_78	LT01B1_cell22	1787.870	2357.662	1785.599	3221.232	264.749	1606.553	2092.913	1120.665	1118.459	3199.409	857.708	43082.002	81.002
kin_afterCID_79	LT01B1_cell22	1796.675	2357.662	1794.362	3243.131	263.829	1614.418	2093.833	1129.214	1127.002	3237.251	863.596	43083.005	82.005
kin_afterCID_80	LT01B1_cell22	1807.131	2357.662	1804.828	3255.951	264.433	1624.104	2093.229	1109.297	1107.127	3160.016	850.234	43084.007	83.007
kin_afterCID_81	LT01B1_cell22	1777.124	2357.662	1774.879	3192.243	265.182	1597.785	2092.480	1119.994	1117.802	3190.032	857.656	43085.009	84.009
kin_afterCID_82	LT01B1_cell22	1787.485	2357.662	1785.217	3217.478	263.558	1607.510	2094.104	1119.973	1117.780	3203.244	857.778	43086.011	85.011
kin_afterCID_83	LT01B1_cell22	1786.921	2357.662	1784.630	3222.229	262.836	1606.835	2094.826	1119.455	1117.251	3215.036	856.525	43087.013	86.013
kin_afterCID_84	LT01B1_cell22	1799.175	2357.662	1796.898	3244.037	263.188	1617.617	2094.474	1128.464	1126.255	3226.423	864.838	43088.015	87.015
kin_afterCID_85	LT01B1_cell22	1780.330	2357.662	1778.101	3209.076	261.455	1602.126	2096.207	1104.591	1102.401	3179.238	845.825	43088.997	87.997
kin_afterCID_86	LT01B1_cell22	1776.626	2357.662	1774.410	3200.025	262.700	1598.137	2094.961	1117.072	1114.870	3193.087	856.747	43090.000	89.000
kin_afterCID_87	LT01B1_cell22	1785.453	2357.662	1783.189	3219.351	261.139	1606.849	2096.523	1118.436	1116.247	3207.982	858.166	43091.004	90.004
kin_afterCID_88	LT01B1_cell22	1795.767	2357.662	1793.486	3227.817	263.612	1615.492	2094.050	1121.071	1118.869	3197.907	859.626	43092.004	91.004
kin_afterCID_89	LT01B1_cell22	1768.324	2357.662	1766.080	3181.628	258.224	1594.492	2099.438	1109.186	1107.011	3161.715	856.732	43093.006	92.006
kin_afterCID_90	LT01B1_cell22	1777.648	2357.662	1775.412	3198.946	262.105	1599.877	2095.557	1112.604	1110.419	3172.516	854.958	43094.008	93.008
kin_afterCID_91	LT01B1_cell22	1792.416	2357.662	1790.173	3226.822	262.529	1612.679	2095.133	1121.257	1119.067	3195.541	861.340	43095.010	94.010
kin_afterCID_92	LT01B1_cell22	1774.597	2357.662	1772.347	3194.814	262.719	1596.493	2094.943	1109.573	1107.400	3164.038	851.931	43096.013	95.013
kin_afterCID_93	LT01B1_cell22	1790.857	2357.662	1788.617	3215.870	261.960	1612.732	2095.702	1113.289	1111.105	3172.540	855.885	43097.015	96.015
kin_afterCID_94	LT01B1_cell22	1792.211	2357.662	1789.932	3230.802	261.175	1612.995	2096.487	1119.280	1117.089	3197.131	860.426	43097.997	96.997
kin_afterCID_95	LT01B1_cell22	1805.751	2357.662	1803.495	3244.139	262.700	1625.383	2094.961	1122.153	1119.953	3196.799	862.000	43098.999	97.999
kin_afterCID_96	LT01B1_cell22	1777.909	2357.662	1775.646	3188.632	262.493	1601.167	2095.169	1105.386	1103.226	3143.745	850.010	43100.001	99.001
kin_afterCID_97	LT01B1_cell22	1782.077	2357.662	1779.838	3210.613	260.589	1604.563	2097.073	1115.122	1112.940	3189.763	857.321	43101.004	100.004
kin_afterCID_98	LT01B1_cell22	1792.675	2357.662	1790.471	3224.408	262.755	1613.099	2094.907	1120.369	1118.180	3195.254	860.126	43102.006	101.006
kin_afterCID_99	LT01B1_cell22	1761.750	2357.662	1759.511	3161.201	262.213	1586.631	2095.449	1105.277	1103.142	3131.672	851.705	43103.008	102.008
kin_afterCID_100	LT01B1_cell22	1788.266	2357.662	1786.028	3217.000	260.318	1610.934	2097.344	1110.792	1108.632	3165.189	855.805	43104.010	103.010
kin_afterCID_101	LT01B1_cell22	1782.923	2357.662	1780.619	3208.577	260.796	1605.608	2096.866	1114.762	1112.599	3181.958	857.656	43105.012	104.012
kin_afterCID_102	LT01B1_cell22	1795.762	2357.662	1793.501	3227.375	264.126	1615.145	2093.536	1119.702	1117.510	3182.666	859.433	43106.014	105.014
kin_afterCID_103	LT01B1_cell22	1799.558	2357.662	1797.256	3236.555	263.946	1618.402	2093.716	1120.784	1118.580	3192.088	859.664	43107.016	106.016
kin_afterCID_104	LT01B1_cell22	1778.184	2357.662	1775.932	3190.389	263.928	1600.167	2093.734	1109.407	1107.238	3144.333	852.892	43107.999	106.999
kin_afterCID_105	LT01B1_cell22	1771.855	2357.662	1769.586	3183.356	262.989	1594.640	2094.673	1112.054	1109.880	3165.485	854.243	43109.001	108.001
kin_afterCID_106	LT01B1_cell22	1788.627	2357.662	1786.322	3207.202	263.531	1610.110	2094.131	1118.356	1116.184	3171.971	859.924	43110.003	109.003
kin_afterCID_107	LT01B1_cell22	1767.213	2357.662	1764.944	3176.074	260.679	1592.075	2096.983	1098.581	1096.430	3137.589	845.109	43111.005	110.005
kin_afterCID_108	LT01B1_cell22	1767.690	2357.662	1765.452	3178.177	261.771	1591.524	2095.891	1106.015	1103.858	3146.747	851.133	43112.007	111.007
kin_afterCID_109	LT01B1_cell22	1777.373	2357.662	1775.137	3193.365	262.773	1599.758	2094.889	1114.769	1112.603	3161.837	857.995	43113.009	112.009
kin_afterCID_110	LT01B1_cell22	1786.610	2357.662	1784.348	3207.168	262.258	1608.815	2095.404	1117.529	1115.344	3180.598	859.317	43114.011	113.011
kin_afterCID_111	LT01B1_cell22	1785.143	2357.662	1782.880	3208.015	263.747	1605.920	2093.915	1115.531	1113.340	3183.551	855.045	43115.013	114.013
kin_afterCID_112	LT01B1_cell22	1790.090	2357.662	1787.879	3238.614	259.072	1611.268	2098.590	1099.016	1096.864	3141.383	846.884	43116.016	115.016
kin_afterCID_113	LT01B1_cell22	1761.915	2357.662	1759.660	3172.689	260.201	1586.902	2097.461	1107.834	1105.681	3156.419	853.697	43116.998	115.998
kin_afterCID_114	LT01B1_cell22	1766.064	2357.662	1763.845	3184.416	261.202	1589.349	2096.460	1107.611	1105.447	3165.072	851.268	43118.000	117.000
kin_afterCID_115	LT01B1_cell22	1775.232	2357.662	1772.996	3197.940	260.327	1598.641	2097.335	1116.213	1114.055	3182.234	859.773	43119.002	118.002
kin_afterCID_116	LT01B1_cell22	1780.284	2357.662	1778.039	3199.090	262.836	1602.268	2094.826	1109.836	1107.666	3167.916	851.610	43120.004	119.004
kin_afterCID_117	LT01B1_cell22	1759.998	2357.662	1757.795	3157.626	262.899	1584.591	2094.763	1104.279	1102.128	3125.798	850.572	43121.006	120.006
kin_afterCID_118	LT01B1_cell22	1765.436	2357.662	1763.204	3174.436	261.247	1589.852	2096.415	1108.227	1106.066	3154.018	853.288	43122.008	121.008
kin_afterCID_119	LT01B1_cell22	1776.428	2357.662	1774.242	3194.222	261.906	1599.246	2095.756	1109.101	1106.938	3154.290	853.514	43123.010	122.010
kin_afterCID_120	LT01B1_cell22	1785.097	2357.662	1782.825	3211.588	262.087	1606.691	2095.575	1112.755	1110.584	3166.136	855.946	43124.012	123.012
kin_afterCID_121	LT01B1_cell22	1791.733	2357.662	1789.534	3222.666	261.374	1613.318	2096.288	1100.698	1098.569	3122.487	848.613	43125.014	124.014
kin_afterCID_122	LT01B1_cell22	1762.962	2357.662	1760.799	3170.564	260.128	1588.396	2097.534	1100.154	1098.039	3133.813	847.947	43126.017	125.017
kin_afterCID_123	LT01B1_cell22	1774.039	2357.662	1771.804	3186.459	260.137	1598.869	2097.525	1108.625	1106.471	3145.986	855.949	43126.999	125.999
kin_afterCID_124	LT01B1_cell22	1774.215	2357.662	1772.020	3186.269	261.211	1598.278	2096.451	1109.618	1107.468	3148.429	855.589	43128.001	127.001
kin_afterCID_125	LT01B1_cell22	1793.110	2357.662	1790.853	3213.962	263.287	1614.493	2094.375	1110.038	1107.874	3144.254	854.314	43129.003	128.003
kin_afterCID_126	LT01B1_cell22	1778.895	2357.662	1776.678	3192.313	260.282	1603.492	2097.380	1096.740	1094.607	3105.356	847.474	43130.005	129.005
kin_afterCID_127	LT01B1_cell22	1751.572	2357.662	1749.353	3144.397	259.253	1579.492	2098.409	1098.645	1096.508	3121.688	848.704	43131.007	130.007
kin_afterCID_128	LT01B1_cell22	1774.605	2357.662	1772.325	3186.373	261.915	1598.170	2095.747	1111.228	1109.073	3158.274	855.399	43132.010	131.010
kin_afterCID_129	LT01B1_cell22	1778.043	2357.662	1775.834	3196.768	258.062	1603.668	2099.600	1090.329	1088.196	3105.067	842.698	43133.012	132.012
kin_afterCID_130	LT01B1_cell22	1753.074	2357.662	1750.931	3136.277	260.246	1581.448	2097.416	1093.365	1091.238	3107.076	843.506	43134.014	133.014
kin_afterCID_131	LT01B1_cell22	1756.117	2357.662	1753.854	3168.474	258.576	1582.135	2099.086	1101.246	1099.108	3135.240	850.689	43135.016	134.016
kin_afterCID_132	LT01B1_cell22	1776.739	2357.662	1774.460	3193.200	260.498	1600.794	2097.164	1108.129	1105.980	3149.069	854.614	43135.998	134.998
kin_afterCID_133	LT01B1_cell22	1783.990	2357.662	1781.747	3220.550	258.260	1607.271	2099.402	1096.948	1094.828	3121.292	847.921	43137.000	136.000
kin_afterCID_134	LT01B1_cell22	1755.910	2357.662	1753.691	3149.976	259.776	1583.286	2097.886	1100.697	1098.559	3125.104	850.019	43138.002	137.002
kin_afterCID_135	LT01B1_cell22	1768.515	2357.662	1766.303	3186.038	257.863	1594.438	2099.799	1104.924	1102.785	3152.572	853.465	43139.005	138.005
kin_afterCID_136	LT01B1_cell22	1772.920	2357.662	1770.656	3197.045	259.849	1596.518	2097.813	1106.671	1104.502	3161.321	852.169	43140.007	139.007
kin_afterCID_137	LT01B1_cell22	1775.963	2357.662	1773.751	3208.199	257.376	1600.452	2100.286	1094.991	1092.882	3121.498	846.656	43141.011	140.011
kin_afterCID_138	LT01B1_cell22	1752.640	2357.662	1750.465	3159.909	256.843	1580.590	2100.819	1097.610	1095.484	3139.355	847.989	43142.011	141.011
kin_afterCID_139	LT01B1_cell22	1759.830	2357.662	1757.627	3162.174	256.906	1588.334	2100.756	1104.904	1102.758	3149.435	854.874	43143.013	142.013
kin_afterCID_140	LT01B1_cell22	1762.093	2357.662	1759.864	3168.371	258.432	1588.969	2099.230	1113.326	1111.157	3168.248	860.350	43144.016	143.016
kin_afterCID_141	LT01B1_cell22	1742.353	2357.662	1740.131	3136.233	257.998	1571.078	2099.664	1094.736	1092.613	3112.353	846.819	43144.998	143.998
kin_afterCID_142	LT01B1_cell22	1750.725	2357.662	1748.499	3147.280	258.396	1578.825	2099.266	1097.865	1095.736	3128.386	847.932	43146.000	145.000
kin_afterCID_143	LT01B1_cell22	1762.170	2357.662	1759.943	3160.897	258.829	1589.678	2098.833	1103.700	1101.569	3131.576	853.621	43147.002	146.002
kin_afterCID_144	LT01B1_cell22	1762.422	2357.662	1760.164	3167.804	258.883	1589.069	2098.779	1107.646	1105.498	3144.772	856.368	43148.004	147.004
kin_afterCID_145	LT01B1_cell22	1777.895	2357.662	1775.636	3207.328	258.729	1601.693	2098.932	1108.076	1105.905	3171.430	853.733	43149.006	148.006
kin_afterCID_146	LT01B1_cell22	1751.949	2357.662	1749.753	3151.162	257.060	1580.721	2100.602	1097.911	1095.795	3122.451	850.159	43150.008	149.008
kin_afterCID_147	LT01B1_cell22	1756.956	2357.662	1754.761	3159.504	257.213	1585.205	2100.449	1106.988	1104.850	3151.111	856.672	43151.011	150.011
kin_afterCID_148	LT01B1_cell22	1769.814	2357.662	1767.617	3183.516	259.749	1594.779	2097.913	1103.451	1101.299	3140.646	851.219	43152.013	151.013
kin_afterCID_149	LT01B1_cell22	1770.240	2357.662	1767.998	3199.144	256.248	1595.999	2101.414	1094.380	1092.279	3119.093	847.485	43153.017	152.017
kin_afterCID_150	LT01B1_cell22	1749.353	2357.662	1747.152	3146.891	257.791	1577.784	2099.871	1099.623	1097.491	3133.359	849.951	43153.997	152.997
kin_afterCID_151	LT01B1_cell22	1768.180	2357.662	1765.931	3183.199	259.442	1593.215	2098.220	1110.962	1108.819	3162.570	857.283	43154.999	153.999
kin_afterCID_152	LT01B1_cell22	1740.682	2357.662	1738.502	3133.342	256.572	1570.618	2101.089	1094.994	1092.880	3117.974	847.960	43156.001	155.001
kin_afterCID_153	LT01B1_cell22	1744.759	2357.662	1742.555	3136.521	257.538	1574.087	2100.124	1099.667	1097.557	3119.735	851.946	43157.003	156.003
kin_afterCID_154	LT01B1_cell22	1752.579	2357.662	1750.365	3145.285	259.840	1580.077	2097.822	1099.152	1097.013	3114.754	849.496	43158.006	157.006
kin_afterCID_155	LT01B1_cell22	1758.101	2357.662	1755.891	3158.818	258.233	1585.811	2099.429	1104.620	1102.487	3139.170	854.367	43159.008	158.008
kin_afterCID_156	LT01B1_cell22	1756.390	2357.662	1754.190	3158.588	260.327	1582.345	2097.335	1108.620	1106.472	3150.825	855.136	43160.010	159.010
kin_afterCID_157	LT01B1_cell22	1742.162	2357.662	1739.969	3142.974	255.697	1571.758	2101.965	1092.819	1090.714	3120.450	846.165	43161.012	160.012
kin_afterCID_158	LT01B1_cell22	1736.250	2357.662	1734.086	3129.369	257.556	1565.399	2100.106	1098.708	1096.594	3128.191	849.813	43162.014	161.014
kin_afterCID_159	LT01B1_cell22	1751.344	2357.662	1749.146	3153.412	257.006	1579.807	2100.656	1099.655	1097.511	3138.680	850.190	43163.016	162.016
kin_afterCID_160	LT01B1_cell22	1753.969	2357.662	1751.732	3167.874	257.827	1580.363	2099.835	1103.423	1101.265	3158.920	851.040	43163.998	162.998
kin_afterCID_161	LT01B1_cell22	1741.235	2357.662	1739.064	3149.312	255.878	1569.811	2101.784	1094.572	1092.449	3132.787	846.434	43165.000	164.000
kin_afterCID_162	LT01B1_cell22	1752.060	2357.662	1749.854	3165.426	258.711	1577.852	2098.951	1101.881	1099.742	3150.519	849.371	43166.003	165.003
kin_afterCID_163	LT01B1_cell22	1745.379	2357.662	1743.207	3148.494	259.903	1571.539	2097.759	1103.166	1101.019	3153.351	849.157	43167.005	166.005
kin_afterCID_164	LT01B1_cell22	1753.794	2357.662	1751.593	3172.865	255.661	1581.196	2102.001	1088.841	1086.733	3123.248	841.401	43168.007	167.007
kin_afterCID_165	LT01B1_cell22	1726.469	2357.662	1724.308	3112.464	258.341	1555.909	2099.321	1094.764	1092.640	3130.649	844.229	43169.009	168.009
kin_afterCID_166	LT01B1_cell22	1733.150	2357.662	1730.972	3122.028	256.455	1563.635	2101.207	1099.707	1097.589	3137.081	851.042	43170.011	169.011
kin_afterCID_167	LT01B1_cell22	1741.227	2357.662	1739.036	3133.424	258.287	1569.944	2099.375	1105.361	1103.221	3148.780	853.957	43171.013	170.013
kin_afterCID_168	LT01B1_cell22	1749.273	2357.662	1747.077	3141.117	259.822	1576.890	2097.840	1106.122	1103.974	3150.183	852.962	43172.015	171.015
kin_afterCID_169	LT01B1_cell22	1721.815	2357.662	1719.687	3111.043	255.580	1552.907	2102.082	1093.216	1091.118	3121.560	846.601	43172.997	171.997
kin_afterCID_170	LT01B1_cell22	1726.268	2357.662	1724.094	3110.913	257.908	1556.195	2099.754	1097.274	1095.154	3120.376	848.781	43174.002	173.002
kin_afterCID_171	LT01B1_cell22	1745.850	2357.662	1743.638	3143.372	258.684	1573.615	2098.978	1096.988	1094.864	3131.047	846.305	43175.002	174.002
kin_afterCID_172	LT01B1_cell22	1752.774	2357.662	1750.562	3155.508	257.340	1580.905	2100.322	1098.498	1096.352	3147.026	847.504	43176.004	175.004
kin_afterCID_173	LT01B1_cell22	1723.227	2357.662	1721.079	3102.457	254.876	1556.053	2102.786	1086.885	1084.789	3109.773	841.693	43177.006	176.006
kin_afterCID_174	LT01B1_cell22	1732.135	2357.662	1730.004	3128.761	256.184	1561.877	2101.478	1091.932	1089.822	3122.406	844.403	43178.008	177.008
kin_afterCID_175	LT01B1_cell22	1736.185	2357.662	1734.021	3136.603	256.266	1565.404	2101.396	1099.298	1097.182	3135.540	850.978	43179.010	178.010
kin_afterCID_176	LT01B1_cell22	1758.639	2357.662	1756.344	3171.371	257.024	1585.784	2100.638	1101.295	1099.159	3148.321	850.831	43180.012	179.012
kin_afterCID_177	LT01B1_cell22	1759.132	2357.662	1756.884	3185.614	254.804	1586.285	2102.858	1090.406	1088.318	3111.828	845.470	43181.015	180.015
kin_afterCID_178	LT01B1_cell22	1733.161	2357.662	1731.010	3119.525	256.780	1563.713	2100.882	1092.239	1090.135	3118.963	844.522	43181.997	180.997
kin_afterCID_179	LT01B1_cell22	1733.479	2357.662	1731.297	3134.113	256.166	1562.746	2101.496	1096.662	1094.535	3135.707	848.108	43182.999	181.999
kin_afterCID_180	LT01B1_cell22	1747.122	2357.662	1744.949	3151.207	256.166	1575.968	2101.496	1099.450	1097.311	3151.991	849.252	43184.001	183.001
kin_afterCID_181	LT01B1_cell22	1752.176	2357.662	1749.984	3167.549	253.567	1581.608	2104.095	1092.020	1089.935	3121.881	847.399	43185.003	184.003
kin_afterCID_182	LT01B1_cell22	1730.389	2357.662	1728.216	3111.999	256.852	1561.469	2100.810	1092.076	1089.943	3115.579	844.676	43186.005	185.005
kin_afterCID_183	LT01B1_cell22	1737.680	2357.662	1735.524	3137.097	256.293	1567.000	2101.369	1098.337	1096.219	3127.893	850.803	43187.007	186.007
kin_afterCID_184	LT01B1_cell22	1743.902	2357.662	1741.708	3139.645	257.150	1573.031	2100.512	1107.465	1105.333	3146.262	857.870	43188.010	187.010
kin_afterCID_185	LT01B1_cell22	1739.349	2357.662	1737.150	3129.713	255.345	1570.477	2102.317	1096.582	1094.479	3125.652	850.133	43189.012	188.012
kin_afterCID_186	LT01B1_cell22	1745.822	2357.662	1743.621	3139.754	256.753	1575.469	2100.909	1099.569	1097.437	3121.758	852.436	43190.017	189.017
kin_afterCID_187	LT01B1_cell22	1742.914	2357.662	1740.723	3133.647	256.509	1573.133	2101.153	1099.252	1097.116	3132.738	851.004	43191.017	190.017
kin_afterCID_188	LT01B1_cell22	1726.139	2357.662	1723.995	3108.055	255.210	1558.393	2102.452	1089.572	1087.464	3098.620	845.701	43191.999	190.999
kin_afterCID_189	LT01B1_cell22	1721.236	2357.662	1719.046	3108.262	255.435	1552.703	2102.227	1093.635	1091.534	3111.086	848.501	43193.001	192.001
kin_afterCID_190	LT01B1_cell22	1731.099	2357.662	1728.932	3116.237	256.112	1562.294	2101.550	1092.089	1089.982	3114.606	845.609	43194.003	193.003
kin_afterCID_191	LT01B1_cell22	1745.184	2357.662	1743.000	3153.009	255.805	1573.845	2101.857	1095.165	1093.037	3135.072	846.899	43195.005	194.005
kin_afterCID_192	LT01B1_cell22	1740.665	2357.662	1738.468	3153.614	251.825	1571.698	2105.837	1083.313	1081.230	3097.767	842.416	43196.007	195.007
kin_afterCID_193	LT01B1_cell22	1718.957	2357.662	1716.773	3101.689	254.578	1551.578	2103.084	1085.778	1083.684	3105.109	841.339	43197.009	196.009
kin_afterCID_194	LT01B1_cell22	1726.740	2357.662	1724.587	3119.874	254.849	1557.900	2102.813	1094.506	1092.402	3122.431	848.734	43198.011	197.011
kin_afterCID_195	LT01B1_cell22	1732.905	2357.662	1730.708	3134.705	253.522	1564.006	2104.140	1095.510	1093.411	3139.398	849.248	43199.013	198.013
kin_afterCID_196	LT01B1_cell22	1740.796	2357.662	1738.579	3153.054	254.127	1570.182	2103.535	1081.061	1078.986	3089.200	838.459	43200.016	199.016
kin_afterCID_197	LT01B1_cell22	1718.060	2357.662	1715.960	3100.598	252.141	1552.497	2105.521	1083.647	1081.555	3102.762	841.854	43200.998	199.998
kin_afterCID_198	LT01B1_cell22	1719.669	2357.662	1717.572	3103.869	253.603	1552.830	2104.059	1088.450	1086.353	3108.932	844.920	43202.000	201.000
kin_afterCID_199	LT01B1_cell22	1728.459	2357.662	1726.303	3119.833	255.183	1559.585	2102.479	1094.636	1092.514	3111.901	849.796	43203.002	202.002
kin_afterCID_200	LT01B1_cell22	1736.597	2357.662	1734.404	3139.078	253.657	1567.515	2104.005	1083.623	1081.534	3079.445	843.008	43204.004	203.004
kin_afterCID_201	LT01B1_cell22	1722.118	2357.662	1719.950	3097.750	253.982	1556.035	2103.680	1086.386	1084.309	3084.586	845.139	43205.006	204.006
kin_afterCID_202	LT01B1_cell22	1730.846	2357.662	1728.664	3120.348	253.721	1563.282	2103.941	1089.102	1087.009	3086.410	848.241	43206.008	205.008
kin_afterCID_203	LT01B1_cell22	1729.273	2357.662	1727.078	3117.860	253.161	1562.232	2104.501	1089.170	1087.056	3110.297	846.038	43207.010	206.010
kin_afterCID_204	LT01B1_cell22	1735.999	2357.662	1733.854	3131.780	256.148	1565.871	2101.514	1097.188	1095.063	3118.482	850.818	43208.012	207.012
kin_afterCID_205	LT01B1_cell22	1744.767	2357.662	1742.560	3142.323	256.618	1574.072	2101.044	1096.333	1094.210	3119.787	849.192	43209.015	208.015
kin_afterCID_206	LT01B1_cell22	1715.503	2357.662	1713.396	3092.733	252.502	1550.312	2105.160	1087.996	1085.912	3088.694	848.024	43210.017	209.017
kin_afterCID_207	LT01B1_cell22	1720.392	2357.662	1718.277	3105.900	253.396	1553.549	2104.266	1094.732	1092.625	3108.246	852.264	43210.999	209.999
kin_afterCID_208	LT01B1_cell22	1735.446	2357.662	1733.250	3118.990	254.163	1568.274	2103.499	1096.823	1094.709	3107.364	853.892	43212.001	211.001
kin_afterCID_209	LT01B1_cell22	1744.403	2357.662	1742.204	3149.575	252.565	1575.814	2105.097	1083.358	1081.290	3068.638	845.168	43213.003	212.003
kin_afterCID_210	LT01B1_cell22	1715.161	2357.662	1713.045	3096.013	252.394	1549.615	2105.268	1083.367	1081.274	3086.693	843.195	43214.005	213.005
kin_afterCID_211	LT01B1_cell22	1713.634	2357.662	1711.510	3085.658	253.648	1548.230	2104.014	1091.044	1088.951	3097.354	849.174	43215.007	214.007
kin_afterCID_212	LT01B1_cell22	1729.020	2357.662	1726.804	3121.935	254.325	1560.596	2103.337	1093.636	1091.534	3112.626	849.510	43216.009	215.009
kin_afterCID_213	LT01B1_cell22	1733.033	2357.662	1730.885	3117.973	257.719	1563.064	2099.943	1095.710	1093.587	3114.841	847.909	43217.012	216.012
kin_afterCID_214	LT01B1_cell22	1721.831	2357.662	1719.689	3097.062	255.453	1554.717	2102.209	1081.877	1079.794	3072.699	839.959	43218.014	217.014
kin_afterCID_215	LT01B1_cell22	1724.645	2357.662	1722.529	3101.721	256.040	1556.876	2101.622	1081.758	1079.664	3078.812	838.457	43219.016	218.016
kin_afterCID_216	LT01B1_cell22	1732.252	2357.662	1730.038	3132.093	255.318	1562.249	2102.344	1091.286	1089.184	3110.966	846.007	43219.998	218.998
kin_afterCID_217	LT01B1_cell22	1736.636	2357.662	1734.464	3139.450	254.091	1567.190	2103.571	1075.717	1073.644	3069.833	834.848	43221.000	220.000
kin_afterCID_218	LT01B1_cell22	1706.313	2357.662	1704.175	3083.390	255.110	1539.227	2102.552	1083.311	1081.221	3075.113	841.639	43222.002	221.002
kin_afterCID_219	LT01B1_cell22	1720.115	2357.662	1717.983	3110.420	253.712	1552.461	2103.950	1081.046	1078.951	3092.210	838.524	43223.004	222.004
kin_afterCID_220	LT01B1_cell22	1725.200	2357.662	1723.091	3105.794	255.345	1557.514	2102.317	1092.206	1090.111	3099.007	848.463	43224.007	223.007
kin_afterCID_221	LT01B1_cell22	1741.850	2357.662	1739.691	3133.774	256.744	1571.749	2100.918	1093.434	1091.315	3102.922	847.863	43225.009	224.009
kin_afterCID_222	LT01B1_cell22	1729.595	2357.662	1727.439	3127.064	254.930	1560.170	2102.732	1079.308	1077.221	3072.268	837.686	43226.011	225.011
kin_afterCID_223	LT01B1_cell22	1738.146	2357.662	1735.944	3133.592	255.571	1568.488	2102.091	1090.620	1088.511	3112.005	844.861	43227.013	226.013
kin_afterCID_224	LT01B1_cell22	1736.851	2357.662	1734.635	3134.659	253.071	1568.769	2104.591	1077.202	1075.138	3058.727	838.930	43228.015	227.015
kin_afterCID_225	LT01B1_cell22	1720.421	2357.662	1718.305	3109.603	252.620	1553.709	2105.042	1084.021	1081.940	3084.448	843.956	43228.998	227.998
kin_afterCID_226	LT01B1_cell22	1731.884	2357.662	1729.731	3123.697	254.388	1563.546	2103.274	1087.111	1085.018	3087.931	845.115	43230.000	229.000
kin_afterCID_227	LT01B1_cell22	1733.615	2357.662	1731.460	3125.223	255.517	1564.465	2102.145	1090.031	1087.944	3105.000	845.111	43231.002	230.002
kin_afterCID_228	LT01B1_cell22	1715.153	2357.662	1712.960	3088.293	255.156	1548.512	2102.506	1080.723	1078.656	3060.405	840.473	43232.004	231.004
kin_afterCID_229	LT01B1_cell22	1717.409	2357.662	1715.254	3093.861	255.264	1550.286	2102.398	1084.166	1082.087	3066.711	843.454	43233.006	232.006
kin_afterCID_230	LT01B1_cell22	1732.099	2357.662	1729.972	3119.059	256.428	1562.839	2101.234	1088.922	1086.810	3081.310	845.777	43234.009	233.009
kin_afterCID_231	LT01B1_cell22	1728.930	2357.662	1726.801	3126.911	253.432	1560.558	2104.230	1094.588	1092.490	3117.101	850.999	43235.011	234.011
kin_afterCID_232	LT01B1_cell22	1706.983	2357.662	1704.903	3081.245	253.017	1541.772	2104.645	1076.073	1074.002	3060.445	837.516	43236.013	235.013
kin_afterCID_233	LT01B1_cell22	1719.138	2357.662	1716.995	3098.696	253.459	1552.965	2104.203	1082.777	1080.695	3070.501	843.348	43237.015	236.015
kin_afterCID_234	LT01B1_cell22	1730.324	2357.662	1728.169	3117.572	253.973	1562.845	2103.689	1091.470	1089.379	3093.627	849.754	43237.997	236.997
kin_afterCID_235	LT01B1_cell22	1730.295	2357.662	1728.131	3125.644	255.444	1560.743	2102.218	1095.193	1093.080	3102.997	851.221	43238.999	237.999
kin_afterCID_236	LT01B1_cell22	1704.562	2357.662	1702.447	3081.295	252.340	1539.549	2105.322	1076.589	1074.526	3060.191	838.838	43240.001	239.001
kin_afterCID_237	LT01B1_cell22	1710.913	2357.662	1708.806	3080.155	256.103	1544.052	2101.559	1077.515	1075.457	3054.760	836.561	43241.003	240.003
kin_afterCID_238	LT01B1_cell22	1713.086	2357.662	1710.945	3082.940	253.296	1548.201	2104.366	1081.976	1079.892	3073.667	842.242	43242.005	241.005
kin_afterCID_239	LT01B1_cell22	1718.667	2357.662	1716.524	3102.460	253.739	1551.778	2103.923	1086.998	1084.898	3088.796	845.576	43243.008	242.008
kin_afterCID_240	LT01B1_cell22	1731.804	2357.662	1729.619	3120.787	256.383	1562.331	2101.279	1083.600	1081.492	3084.273	839.493	43244.010	243.010
kin_afterCID_241	LT01B1_cell22	1702.304	2357.662	1700.201	3065.237	253.044	1538.435	2104.618	1073.297	1071.233	3056.080	834.902	43245.012	244.012
kin_afterCID_242	LT01B1_cell22	1716.099	2357.662	1713.986	3093.277	253.730	1550.015	2103.932	1077.831	1075.749	3065.637	838.106	43246.014	245.014
kin_afterCID_243	LT01B1_cell22	1710.981	2357.662	1708.816	3087.152	254.605	1544.376	2103.057	1081.939	1079.867	3075.734	840.561	43247.016	246.016
kin_afterCID_244	LT01B1_cell22	1730.398	2357.662	1728.310	3121.513	256.500	1560.577	2101.162	1089.486	1087.395	3093.218	844.880	43247.998	246.998
kin_afterCID_245	LT01B1_cell22	1708.325	2357.662	1706.236	3087.048	254.443	1541.531	2103.219	1071.653	1069.590	3044.761	832.951	43249.000	248.000
kin_afterCID_246	LT01B1_cell22	1716.989	2357.662	1714.823	3104.055	255.869	1548.130	2101.793	1079.488	1077.416	3067.616	837.457	43250.002	249.002
kin_afterCID_247	LT01B1_cell22	1719.122	2357.662	1716.877	3111.197	254.091	1550.973	2103.571	1081.770	1079.693	3071.397	841.442	43251.005	250.005
kin_afterCID_248	LT01B1_cell22	1721.882	2357.662	1719.694	3106.393	254.127	1554.620	2103.535	1080.773	1078.700	3072.149	840.197	43252.007	251.007
kin_afterCID_249	LT01B1_cell22	1726.989	2357.662	1724.862	3128.305	253.730	1557.994	2103.932	1072.874	1070.825	3035.761	836.154	43253.009	252.009
kin_afterCID_250	LT01B1_cell22	1701.218	2357.662	1699.123	3067.286	255.092	1535.481	2102.570	1073.994	1071.945	3036.103	835.943	43254.011	253.011
kin_afterCID_251	LT01B1_cell22	1710.882	2357.662	1708.754	3082.000	255.778	1544.031	2101.884	1074.872	1072.820	3038.357	835.936	43255.013	254.013
kin_afterCID_252	LT01B1_cell22	1715.857	2357.662	1713.738	3092.515	255.327	1548.663	2102.335	1085.429	1083.358	3078.196	843.409	43256.015	255.015
kin_afterCID_253	LT01B1_cell22	1725.754	2357.662	1723.566	3119.401	255.489	1556.376	2102.172	1087.354	1085.281	3083.209	844.786	43256.997	255.997
kin_afterCID_254	LT01B1_cell22	1712.287	2357.662	1710.160	3090.547	255.526	1544.753	2102.136	1074.527	1072.461	3051.332	834.236	43257.999	256.999
kin_afterCID_255	LT01B1_cell22	1709.628	2357.662	1707.524	3084.869	256.527	1541.724	2101.135	1078.473	1076.414	3045.774	838.285	43259.002	258.002
kin_afterCID_256	LT01B1_cell22	1714.142	2357.662	1712.029	3099.275	255.517	1545.778	2102.145	1079.892	1077.816	3069.521	838.052	43260.004	259.004
kin_afterCID_257	LT01B1_cell22	1728.562	2357.662	1726.417	3120.017	256.843	1558.444	2100.819	1087.031	1084.937	3078.549	843.551	43261.006	260.006
kin_afterCID_258	LT01B1_cell22	1693.278	2357.662	1691.153	3064.244	255.029	1526.993	2102.633	1066.287	1064.246	3023.189	828.934	43262.008	261.008
kin_afterCID_259	LT01B1_cell22	1702.187	2357.662	1700.029	3073.996	255.508	1535.449	2102.154	1073.815	1071.760	3032.826	835.706	43263.010	262.010
kin_afterCID_260	LT01B1_cell22	1718.587	2357.662	1716.503	3100.568	257.692	1549.002	2099.970	1081.031	1078.954	3048.971	839.541	43264.012	263.012
kin_afterCID_261	LT01B1_cell22	1720.276	2357.662	1718.113	3105.240	255.905	1551.647	2101.757	1085.090	1083.006	3075.027	842.800	43265.014	264.014
kin_afterCID_262	LT01B1_cell22	1694.907	2357.662	1692.792	3049.312	256.437	1529.613	2101.225	1070.497	1068.463	3022.262	832.301	43266.017	265.017
kin_afterCID_263	LT01B1_cell22	1702.162	2357.662	1699.987	3066.676	257.267	1535.029	2100.395	1070.578	1068.524	3028.803	830.724	43266.999	265.999
kin_afterCID_264	LT01B1_cell22	1703.836	2357.662	1701.686	3080.322	256.997	1535.436	2100.665	1075.281	1073.226	3045.887	834.196	43268.001	267.001
kin_afterCID_265	LT01B1_cell22	1721.484	2357.662	1719.328	3106.686	256.157	1552.638	2101.505	1076.131	1074.059	3057.278	834.645	43269.003	268.003
kin_afterCID_266	LT01B1_cell22	1698.596	2357.662	1696.426	3061.358	255.489	1532.971	2102.172	1067.131	1065.102	3009.310	831.086	43270.005	269.005
kin_afterCID_267	LT01B1_cell22	1698.054	2357.662	1695.952	3063.273	254.118	1533.129	2103.544	1072.718	1070.670	3028.865	836.407	43271.007	270.007
kin_afterCID_268	LT01B1_cell22	1700.049	2357.662	1697.910	3078.651	254.605	1533.150	2103.057	1075.346	1073.297	3047.727	836.561	43272.009	271.009
kin_afterCID_269	LT01B1_cell22	1714.960	2357.662	1712.817	3088.965	255.562	1547.917	2102.100	1078.171	1076.098	3045.846	838.952	43273.011	272.011
kin_afterCID_270	LT01B1_cell22	1723.581	2357.662	1721.457	3115.346	253.748	1555.724	2103.914	1062.281	1060.256	3002.118	828.323	43274.014	273.014
kin_afterCID_271	LT01B1_cell22	1697.082	2357.662	1695.023	3057.521	255.778	1531.530	2101.884	1071.149	1069.112	3007.558	835.507	43275.016	274.016
kin_afterCID_272	LT01B1_cell22	1702.193	2357.662	1700.082	3069.448	255.589	1535.950	2102.073	1071.032	1068.981	3026.365	833.285	43275.998	274.998
kin_afterCID_273	LT01B1_cell22	1718.373	2357.662	1716.238	3097.853	257.033	1549.579	2100.629	1080.268	1078.217	3046.389	839.693	43277.000	276.000
kin_afterCID_274	LT01B1_cell22	1723.204	2357.662	1721.058	3109.265	257.358	1553.365	2100.304	1079.848	1077.787	3048.189	838.660	43278.002	277.002
kin_afterCID_275	LT01B1_cell22	1699.115	2357.662	1697.047	3056.945	255.499	1534.084	2102.163	1071.333	1069.302	3019.958	834.496	43279.004	278.004
kin_afterCID_276	LT01B1_cell22	1702.720	2357.662	1700.565	3084.269	252.972	1536.666	2104.690	1070.376	1068.336	3050.138	832.420	43280.006	279.006
kin_afterCID_277	LT01B1_cell22	1721.659	2357.662	1719.536	3111.131	256.302	1552.186	2101.360	1079.852	1077.784	3065.914	837.614	43281.009	280.009
kin_afterCID_278	LT01B1_cell22	1695.624	2357.662	1693.495	3063.740	254.786	1529.863	2102.876	1069.224	1067.202	3020.405	832.818	43282.011	281.011
kin_afterCID_279	LT01B1_cell22	1703.775	2357.662	1701.621	3078.624	255.697	1536.529	2101.965	1067.116	1065.068	3029.546	828.393	43283.013	282.013
kin_afterCID_280	LT01B1_cell22	1711.406	2357.662	1709.231	3099.421	256.753	1541.776	2100.909	1071.409	1069.356	3044.935	830.224	43284.015	283.015
kin_afterCID_281	LT01B1_cell22	1710.601	2357.662	1708.481	3096.374	255.914	1541.866	2101.748	1075.376	1073.319	3062.524	833.417	43284.997	283.997
kin_afterCID_282	LT01B1_cell22	1706.483	2357.662	1704.346	3091.327	253.251	1539.826	2104.411	1070.036	1068.007	3054.692	831.197	43286.000	285.000
kin_afterCID_283	LT01B1_cell22	1715.445	2357.662	1713.331	3105.706	254.641	1547.107	2103.021	1073.095	1071.031	3060.534	832.448	43287.002	286.002
kin_afterCID_284	LT01B1_cell22	1691.400	2357.662	1689.312	3066.832	252.773	1526.226	2104.889	1066.791	1064.764	3032.364	830.748	43288.004	287.004
kin_afterCID_285	LT01B1_cell22	1701.403	2357.662	1699.328	3078.502	252.683	1536.096	2104.979	1067.325	1065.301	3044.248	830.015	43289.006	288.006
kin_afterCID_286	LT01B1_cell22	1707.761	2357.662	1705.689	3081.164	252.665	1542.910	2104.997	1073.187	1071.146	3046.425	836.338	43290.008	289.008
kin_afterCID_287	LT01B1_cell22	1705.316	2357.662	1703.226	3086.278	254.524	1538.191	2103.138	1077.881	1075.819	3061.035	837.878	43291.011	290.011
kin_afterCID_288	LT01B1_cell22	1702.045	2357.662	1699.874	3069.633	254.713	1536.400	2102.949	1067.465	1065.423	3035.638	829.076	43292.013	291.013
kin_afterCID_289	LT01B1_cell22	1698.651	2357.662	1696.515	3082.414	253.215	1532.151	2104.447	1074.467	1072.423	3053.308	836.365	43293.015	292.015
kin_afterCID_290	LT01B1_cell22	1708.604	2357.662	1706.496	3086.306	255.092	1541.456	2102.570	1073.978	1071.899	3055.101	833.620	43293.997	292.997
kin_afterCID_291	LT01B1_cell22	1680.029	2357.662	1677.969	3045.832	252.268	1516.379	2105.394	1067.701	1065.671	3037.418	831.690	43295.000	294.000
kin_afterCID_292	LT01B1_cell22	1694.982	2357.662	1692.928	3064.842	254.533	1529.193	2103.129	1069.291	1067.248	3038.014	831.025	43296.002	295.002
kin_afterCID_293	LT01B1_cell22	1698.193	2357.662	1696.086	3072.501	252.620	1533.266	2105.042	1072.467	1070.421	3056.529	834.366	43297.004	296.004
kin_afterCID_294	LT01B1_cell22	1712.617	2357.662	1710.458	3092.735	254.912	1545.308	2102.750	1072.652	1070.573	3058.504	831.911	43298.006	297.006
kin_afterCID_295	LT01B1_cell22	1719.540	2357.662	1717.389	3115.505	252.286	1552.263	2105.376	1064.825	1062.810	3020.366	830.495	43299.008	298.008
kin_afterCID_296	LT01B1_cell22	1689.462	2357.662	1687.392	3047.187	254.027	1525.508	2103.635	1066.703	1064.687	3016.461	831.257	43300.010	299.010
kin_afterCID_297	LT01B1_cell22	1696.301	2357.662	1694.187	3056.353	255.138	1531.261	2102.524	1068.438	1066.414	3028.076	830.640	43301.012	300.012
kin_afterCID_298	LT01B1_cell22	1698.862	2357.662	1696.763	3067.165	252.385	1534.827	2105.277	1075.421	1073.377	3057.403	837.817	43302.015	301.015
kin_afterCID_299	LT01B1_cell22	1707.582	2357.662	1705.478	3092.354	252.430	1541.540	2105.232	1056.274	1054.276	3004.934	822.618	43303.017	302.017
kin_afterCID_300	LT01B1_cell22	1694.385	2357.662	1692.272	3066.782	252.114	1530.057	2105.548	1062.804	1060.775	3024.887	827.868	43303.999	302.999
