# Supplementary material for: Mandipropamid as a chemical inducer of proximity for in vivo applications
Source: Nat Chem Biol. 2021 Dec 21;18(1):64–9. doi: 10.1038/s41589-021-00922-3 (PMC8709788; doi:10.1038/s41589-021-00922-3)
Supplement: Source Data Fig. 2 — Single-cell trajectories, luminescence intensities of luciferase assay and two-color RICS binding efficiencies. [file 41589_2021_922_MOESM21_ESM.zip › Figure_02/Figure_02bcd/Single-Cell Trajectories/Mandi_500nM/exp02_Mandi500_LT01B2_cell28_intensities.csv]

name	cellID	ff_488nm_cell	area_cell	fullframe_488nm	ff_488nm_mito	area_mito	ff_488nm_cyto	area_cyto	ff_561nm_tf_cell	fullframe_561nm	ff_561nm_tf_mito	ff_561nm_tf_cyto	FrameTimeAbs	FrameTimeRel
t0_	LT01B2_cell28	2235.934	2359.368	2233.276	3331.184	220.508	2123.018	2138.859	1011.203	1009.659	2676.169	839.551	43388.000	-26.000
tend_	LT01B2_cell28	1854.149	2359.368	1851.998	3263.776	221.402	1708.172	2137.966	919.850	918.461	2371.557	769.515	43754.000	340.000
kin_afterCID_1	LT01B2_cell28	2168.819	2359.368	2166.128	3587.117	246.943	2003.020	2112.425	1006.545	1004.956	2662.124	813.008	43422.080	4.080
kin_afterCID_2	LT01B2_cell28	2141.883	2359.368	2139.257	3566.418	247.205	1975.157	2112.163	1007.684	1006.081	2664.217	813.805	43423.001	5.001
kin_afterCID_3	LT01B2_cell28	2139.432	2359.368	2136.803	3590.329	248.188	1968.866	2111.179	1005.948	1004.364	2655.416	812.038	43424.003	6.003
kin_afterCID_4	LT01B2_cell28	2098.346	2359.368	2095.761	3554.391	246.762	1928.273	2112.605	1009.458	1007.864	2671.008	815.381	43425.005	7.005
kin_afterCID_5	LT01B2_cell28	2099.201	2359.368	2096.666	3601.749	242.241	1927.280	2117.127	996.872	995.301	2649.786	807.747	43426.007	8.007
kin_afterCID_6	LT01B2_cell28	2104.474	2359.368	2101.893	3631.448	243.676	1928.604	2115.692	998.272	996.685	2651.448	807.867	43427.009	9.009
kin_afterCID_7	LT01B2_cell28	2101.342	2359.368	2098.755	3629.219	245.751	1923.695	2113.616	1001.248	999.662	2640.943	810.599	43428.011	10.011
kin_afterCID_8	LT01B2_cell28	2106.613	2359.368	2104.056	3664.753	244.172	1926.745	2115.196	1005.250	1003.663	2656.213	814.668	43429.014	11.014
kin_afterCID_9	LT01B2_cell28	2062.104	2359.368	2059.580	3600.510	245.156	1883.717	2114.212	1009.570	1007.985	2669.690	817.069	43430.016	12.016
kin_afterCID_10	LT01B2_cell28	2072.121	2359.368	2069.607	3619.015	244.587	1893.213	2114.780	991.819	990.252	2619.584	803.558	43430.998	12.998
kin_afterCID_11	LT01B2_cell28	2076.046	2359.368	2073.477	3647.727	243.856	1894.878	2115.511	994.252	992.681	2630.085	805.689	43432.002	14.002
kin_afterCID_12	LT01B2_cell28	2087.511	2359.368	2084.990	3681.454	244.858	1902.934	2114.510	1001.147	999.569	2639.978	811.373	43433.002	15.002
kin_afterCID_13	LT01B2_cell28	2058.129	2359.368	2055.642	3630.609	241.889	1878.498	2117.479	988.830	987.280	2605.245	804.180	43434.004	16.004
kin_afterCID_14	LT01B2_cell28	2060.802	2359.368	2058.328	3632.945	244.813	1878.787	2114.555	990.820	989.266	2602.554	804.221	43435.006	17.006
kin_afterCID_15	LT01B2_cell28	2072.012	2359.368	2069.451	3654.271	244.966	1888.697	2114.401	990.443	988.879	2610.947	802.698	43436.008	18.008
kin_afterCID_16	LT01B2_cell28	2069.199	2359.368	2066.726	3658.152	244.804	1885.245	2114.564	995.915	994.345	2621.810	807.685	43437.010	19.010
kin_afterCID_17	LT01B2_cell28	2038.515	2359.368	2036.057	3605.398	244.885	1857.049	2114.483	998.968	997.382	2633.021	809.723	43438.013	20.013
kin_afterCID_18	LT01B2_cell28	2042.537	2359.368	2040.068	3623.881	243.901	1860.216	2115.466	989.160	987.625	2597.951	803.675	43439.015	21.015
kin_afterCID_19	LT01B2_cell28	2078.070	2359.368	2075.523	3687.177	246.907	1889.996	2112.461	994.899	993.326	2628.125	804.006	43440.017	22.017
kin_afterCID_20	LT01B2_cell28	2087.186	2359.368	2084.671	3688.032	246.600	1900.337	2112.768	999.031	997.446	2640.142	807.483	43440.999	22.999
kin_afterCID_21	LT01B2_cell28	2050.433	2359.368	2047.941	3644.328	242.773	1867.614	2116.594	989.721	988.164	2615.906	803.197	43442.002	24.002
kin_afterCID_22	LT01B2_cell28	2061.863	2359.368	2059.399	3652.213	245.436	1877.217	2113.932	988.296	986.743	2605.057	800.584	43443.005	25.005
kin_afterCID_23	LT01B2_cell28	2067.392	2359.368	2064.876	3667.985	245.860	1881.198	2113.508	992.190	990.631	2615.676	803.333	43444.007	26.007
kin_afterCID_24	LT01B2_cell28	2074.363	2359.368	2071.863	3704.872	244.668	1885.715	2114.699	993.085	991.516	2632.862	803.364	43445.009	27.009
kin_afterCID_25	LT01B2_cell28	2039.577	2359.368	2037.062	3624.905	246.573	1854.562	2112.795	995.688	994.112	2630.552	804.892	43446.011	28.011
kin_afterCID_26	LT01B2_cell28	2037.885	2359.368	2035.411	3647.075	242.259	1853.747	2117.109	986.116	984.572	2609.563	800.347	43447.013	29.013
kin_afterCID_27	LT01B2_cell28	2043.938	2359.368	2041.451	3637.474	244.488	1859.720	2114.880	983.497	981.947	2605.798	795.953	43448.015	30.015
kin_afterCID_28	LT01B2_cell28	2038.204	2359.368	2035.722	3661.520	243.829	1851.106	2115.539	991.271	989.717	2629.668	802.435	43449.017	31.017
kin_afterCID_29	LT01B2_cell28	2052.181	2359.368	2049.641	3666.177	245.589	1864.659	2113.779	997.710	996.141	2631.839	807.848	43449.999	31.999
kin_afterCID_30	LT01B2_cell28	2024.199	2359.368	2021.756	3612.115	241.356	1843.250	2118.011	977.786	976.244	2593.245	793.698	43451.001	33.001
kin_afterCID_31	LT01B2_cell28	2037.054	2359.368	2034.591	3641.196	242.430	1853.349	2116.937	987.728	986.174	2609.327	802.024	43452.003	34.003
kin_afterCID_32	LT01B2_cell28	2039.819	2359.368	2037.370	3634.455	245.011	1855.033	2114.356	983.900	982.357	2598.381	796.814	43453.006	35.006
kin_afterCID_33	LT01B2_cell28	2039.724	2359.368	2037.296	3656.166	241.392	1855.492	2117.975	988.202	986.650	2628.113	801.296	43454.008	36.008
kin_afterCID_34	LT01B2_cell28	2049.345	2359.368	2046.805	3682.906	240.535	1863.899	2118.833	978.047	976.518	2594.440	794.551	43455.010	37.010
kin_afterCID_35	LT01B2_cell28	2027.986	2359.368	2025.535	3642.954	240.770	1844.452	2118.598	981.751	980.210	2598.309	798.036	43456.012	38.012
kin_afterCID_36	LT01B2_cell28	2026.631	2359.368	2024.141	3631.929	242.629	1842.625	2116.739	987.822	986.271	2612.827	801.557	43457.014	39.014
kin_afterCID_37	LT01B2_cell28	2032.297	2359.368	2029.844	3647.068	241.952	1847.781	2117.416	989.695	988.146	2621.776	803.202	43458.016	40.016
kin_afterCID_38	LT01B2_cell28	2011.978	2359.368	2009.537	3605.645	241.365	1830.366	2118.002	991.217	989.669	2635.869	803.794	43458.998	40.998
kin_afterCID_39	LT01B2_cell28	2009.820	2359.368	2007.368	3604.134	241.555	1827.975	2117.813	982.562	981.028	2600.872	797.979	43460.001	42.001
kin_afterCID_40	LT01B2_cell28	2014.480	2359.368	2012.017	3614.962	242.069	1831.498	2117.298	983.353	981.810	2608.869	797.509	43461.003	43.003
kin_afterCID_41	LT01B2_cell28	1996.270	2359.368	1993.839	3566.076	243.396	1815.698	2115.972	983.662	982.114	2609.113	796.689	43462.005	44.005
kin_afterCID_42	LT01B2_cell28	2004.941	2359.368	2002.498	3591.796	241.058	1824.361	2118.309	979.100	977.569	2585.186	796.331	43463.007	45.007
kin_afterCID_43	LT01B2_cell28	2008.492	2359.368	2006.065	3623.702	237.692	1827.540	2121.676	984.678	983.151	2618.557	801.634	43464.009	46.009
kin_afterCID_44	LT01B2_cell28	2015.664	2359.368	2013.252	3634.298	240.282	1832.128	2119.085	982.663	981.128	2616.143	797.443	43465.011	47.011
kin_afterCID_45	LT01B2_cell28	2029.209	2359.368	2026.757	3639.771	241.717	1845.373	2117.650	983.245	981.700	2610.572	797.495	43466.014	48.014
kin_afterCID_46	LT01B2_cell28	1987.214	2359.368	1984.802	3568.601	241.058	1807.256	2118.309	985.338	983.781	2627.903	798.418	43467.016	49.016
kin_afterCID_47	LT01B2_cell28	1990.690	2359.368	1988.340	3581.056	238.947	1811.474	2120.421	974.042	972.530	2584.858	792.521	43467.998	49.998
kin_afterCID_48	LT01B2_cell28	1983.369	2359.368	1980.977	3532.927	242.151	1806.143	2117.217	980.252	978.705	2603.071	794.647	43469.000	51.000
kin_afterCID_49	LT01B2_cell28	1997.778	2359.368	1995.390	3586.712	239.064	1818.626	2120.304	970.797	969.287	2581.602	789.179	43470.002	52.002
kin_afterCID_50	LT01B2_cell28	2005.357	2359.368	2002.946	3607.007	240.842	1823.276	2118.526	970.541	969.026	2576.059	788.020	43471.004	53.004
kin_afterCID_51	LT01B2_cell28	2010.122	2359.368	2007.705	3621.627	239.488	1828.066	2119.880	978.672	977.135	2597.437	795.796	43472.007	54.007
kin_afterCID_52	LT01B2_cell28	2015.931	2359.368	2013.505	3653.382	239.750	1830.719	2119.618	984.511	982.977	2615.793	799.997	43473.009	55.009
kin_afterCID_53	LT01B2_cell28	1985.322	2359.368	1982.981	3573.262	241.907	1803.910	2117.461	982.611	981.068	2612.989	796.351	43474.011	56.011
kin_afterCID_54	LT01B2_cell28	2009.209	2359.368	2006.778	3625.899	240.291	1825.885	2119.076	977.783	976.254	2594.820	794.421	43475.013	57.013
kin_afterCID_55	LT01B2_cell28	2009.381	2359.368	2006.915	3639.236	241.744	1823.319	2117.623	977.776	976.244	2607.140	791.770	43476.017	58.017
kin_afterCID_56	LT01B2_cell28	1980.088	2359.368	1977.686	3569.839	240.237	1799.865	2119.131	980.736	979.201	2605.468	796.547	43477.018	59.018
kin_afterCID_57	LT01B2_cell28	1987.863	2359.368	1985.469	3583.232	241.447	1805.988	2117.921	970.474	968.964	2560.846	789.169	43478.000	60.000
kin_afterCID_58	LT01B2_cell28	1992.368	2359.368	1989.960	3589.966	239.894	1811.543	2119.473	978.775	977.250	2600.291	795.242	43479.002	61.002
kin_afterCID_59	LT01B2_cell28	1991.859	2359.368	1989.437	3603.432	237.485	1811.489	2121.883	970.791	969.299	2573.369	791.428	43480.004	62.004
kin_afterCID_60	LT01B2_cell28	1986.041	2359.368	1983.622	3582.577	239.858	1805.366	2119.510	968.864	967.361	2566.690	788.043	43481.007	63.007
kin_afterCID_61	LT01B2_cell28	1985.453	2359.368	1983.001	3573.926	239.939	1805.623	2119.428	969.577	968.067	2566.549	788.784	43482.009	64.009
kin_afterCID_62	LT01B2_cell28	1991.076	2359.368	1988.655	3593.653	240.688	1809.019	2118.679	972.610	971.086	2574.084	790.677	43483.011	65.011
kin_afterCID_63	LT01B2_cell28	2004.025	2359.368	2001.586	3613.048	241.302	1820.716	2118.066	974.152	972.625	2588.136	790.278	43484.015	66.015
kin_afterCID_64	LT01B2_cell28	1970.151	2359.368	1967.795	3535.984	242.692	1790.617	2116.676	979.248	977.723	2595.076	793.981	43485.017	67.017
kin_afterCID_65	LT01B2_cell28	1971.251	2359.368	1968.864	3546.785	238.495	1794.080	2120.872	972.221	970.722	2562.197	793.426	43486.017	68.017
kin_afterCID_66	LT01B2_cell28	1984.320	2359.368	1981.907	3568.788	240.887	1804.155	2118.481	968.713	967.202	2561.796	787.568	43486.999	68.999
kin_afterCID_67	LT01B2_cell28	1988.324	2359.368	1985.893	3582.756	242.024	1806.072	2117.344	970.137	968.622	2572.588	786.968	43488.003	70.003
kin_afterCID_68	LT01B2_cell28	1959.686	2359.368	1957.313	3522.051	241.302	1781.692	2118.066	979.179	977.656	2587.355	795.966	43489.003	71.003
kin_afterCID_69	LT01B2_cell28	1957.219	2359.368	1954.826	3524.845	238.568	1780.877	2120.800	962.621	961.133	2556.484	783.328	43490.005	72.005
kin_afterCID_70	LT01B2_cell28	1959.225	2359.368	1956.847	3522.588	240.391	1781.867	2118.977	967.424	965.926	2550.261	787.857	43491.007	73.007
kin_afterCID_71	LT01B2_cell28	1978.739	2359.368	1976.350	3557.935	240.860	1799.195	2118.508	973.082	971.577	2570.119	791.510	43492.010	74.010
kin_afterCID_72	LT01B2_cell28	1990.155	2359.368	1987.761	3576.143	240.273	1810.328	2119.094	971.037	969.529	2577.993	788.833	43493.012	75.012
kin_afterCID_73	LT01B2_cell28	1959.035	2359.368	1956.687	3524.722	241.004	1780.908	2118.363	973.974	972.447	2589.083	790.224	43494.014	76.014
kin_afterCID_74	LT01B2_cell28	1958.028	2359.368	1955.702	3508.443	242.791	1780.181	2116.576	978.452	976.925	2585.779	794.076	43495.016	77.016
kin_afterCID_75	LT01B2_cell28	1967.626	2359.368	1965.231	3548.303	239.037	1789.427	2120.331	962.304	960.812	2549.342	783.389	43495.998	77.998
kin_afterCID_76	LT01B2_cell28	1978.502	2359.368	1976.108	3569.664	238.992	1799.160	2120.376	967.990	966.496	2568.711	787.570	43497.000	79.000
kin_afterCID_77	LT01B2_cell28	1991.090	2359.368	1988.692	3584.629	240.544	1810.180	2118.824	974.733	973.219	2577.387	792.788	43498.002	80.002
kin_afterCID_78	LT01B2_cell28	1956.943	2359.368	1954.584	3515.322	240.589	1779.987	2118.779	977.910	976.403	2592.399	794.583	43499.004	81.004
kin_afterCID_79	LT01B2_cell28	1965.470	2359.368	1963.087	3533.856	239.759	1788.063	2119.609	960.844	959.360	2547.623	781.356	43500.006	82.006
kin_afterCID_80	LT01B2_cell28	1978.716	2359.368	1976.307	3558.388	240.562	1799.365	2118.806	964.360	962.877	2550.967	784.222	43501.008	83.008
kin_afterCID_81	LT01B2_cell28	1980.018	2359.368	1977.605	3559.457	239.434	1801.629	2119.934	965.561	964.054	2556.584	785.864	43502.010	84.010
kin_afterCID_82	LT01B2_cell28	1986.016	2359.368	1983.644	3565.638	241.338	1806.027	2118.029	967.151	965.653	2565.812	784.992	43503.013	85.013
kin_afterCID_83	LT01B2_cell28	1958.862	2359.368	1956.526	3522.201	240.472	1781.439	2118.896	972.503	970.990	2582.557	789.779	43504.015	86.015
kin_afterCID_84	LT01B2_cell28	1953.069	2359.368	1950.670	3524.442	237.385	1777.281	2121.982	960.567	959.083	2546.422	783.158	43505.017	87.017
kin_afterCID_85	LT01B2_cell28	1972.426	2359.368	1970.040	3543.118	241.058	1793.685	2118.309	963.219	961.717	2547.333	782.951	43505.999	87.999
kin_afterCID_86	LT01B2_cell28	1969.396	2359.368	1967.057	3525.377	240.977	1792.396	2118.390	968.109	966.604	2559.254	787.109	43507.003	89.003
kin_afterCID_87	LT01B2_cell28	1948.548	2359.368	1946.212	3484.612	241.753	1773.187	2117.614	968.129	966.610	2561.511	786.224	43508.003	90.003
kin_afterCID_88	LT01B2_cell28	1951.223	2359.368	1948.874	3481.085	239.813	1778.130	2119.555	954.680	953.195	2517.793	777.824	43509.005	91.005
kin_afterCID_89	LT01B2_cell28	1958.393	2359.368	1955.995	3519.092	238.721	1782.706	2120.647	960.557	959.069	2538.585	782.919	43510.007	92.007
kin_afterCID_90	LT01B2_cell28	1968.907	2359.368	1966.545	3539.350	238.486	1792.316	2120.881	965.902	964.404	2553.783	787.350	43511.010	93.010
kin_afterCID_91	LT01B2_cell28	1976.357	2359.368	1973.961	3557.715	238.495	1798.531	2120.872	969.942	968.446	2571.659	789.826	43512.012	94.012
kin_afterCID_92	LT01B2_cell28	1950.601	2359.368	1948.288	3502.181	238.550	1776.080	2120.818	971.589	970.083	2582.034	790.446	43513.014	95.014
kin_afterCID_93	LT01B2_cell28	1950.626	2359.368	1948.291	3499.189	239.299	1775.834	2120.069	960.593	959.109	2537.578	782.594	43514.016	96.016
kin_afterCID_94	LT01B2_cell28	1976.410	2359.368	1974.016	3554.772	238.414	1798.988	2120.954	966.520	965.022	2559.991	787.400	43514.998	96.998
kin_afterCID_95	LT01B2_cell28	1975.070	2359.368	1972.702	3542.651	239.371	1798.073	2119.997	963.183	961.684	2547.801	784.263	43516.000	98.000
kin_afterCID_96	LT01B2_cell28	1939.591	2359.368	1937.302	3459.468	240.589	1767.007	2118.779	968.969	967.458	2557.983	788.535	43517.002	99.002
kin_afterCID_97	LT01B2_cell28	1959.956	2359.368	1957.619	3500.855	240.210	1785.293	2119.158	956.021	954.544	2511.794	779.672	43518.004	100.004
kin_afterCID_98	LT01B2_cell28	1955.288	2359.368	1952.947	3500.914	240.977	1779.466	2118.390	959.795	958.322	2522.088	782.076	43519.006	101.006
kin_afterCID_99	LT01B2_cell28	1975.906	2359.368	1973.485	3545.575	241.410	1796.990	2117.957	963.375	961.887	2541.354	783.513	43520.009	102.009
kin_afterCID_100	LT01B2_cell28	1957.650	2359.368	1955.310	3484.361	243.441	1781.999	2115.927	952.955	951.478	2496.295	775.391	43521.011	103.011
kin_afterCID_101	LT01B2_cell28	1964.348	2359.368	1961.990	3493.869	241.717	1789.763	2117.650	963.997	962.510	2516.950	786.736	43522.013	104.013
kin_afterCID_102	LT01B2_cell28	1969.490	2359.368	1967.119	3503.281	244.307	1792.324	2115.060	963.165	961.669	2519.645	783.379	43523.015	105.015
kin_afterCID_103	LT01B2_cell28	1945.722	2359.368	1943.381	3479.726	241.672	1770.661	2117.696	971.812	970.296	2555.913	791.034	43524.018	106.018
kin_afterCID_104	LT01B2_cell28	1970.206	2359.368	1967.860	3518.706	241.790	1793.395	2117.578	961.349	959.861	2517.704	783.641	43525.000	107.000
kin_afterCID_105	LT01B2_cell28	1976.242	2359.368	1973.873	3525.157	241.311	1799.773	2118.057	961.358	959.870	2523.006	783.438	43526.002	108.002
kin_afterCID_106	LT01B2_cell28	1966.014	2359.368	1963.653	3495.775	243.044	1790.333	2116.324	961.318	959.816	2523.216	781.946	43527.004	109.004
kin_afterCID_107	LT01B2_cell28	1980.295	2359.368	1977.891	3533.202	241.275	1803.401	2118.093	963.358	961.866	2536.432	784.167	43528.006	110.006
kin_afterCID_108	LT01B2_cell28	1945.755	2359.368	1943.427	3471.658	240.535	1772.531	2118.833	956.993	955.533	2507.860	780.935	43529.008	111.008
kin_afterCID_109	LT01B2_cell28	1960.287	2359.368	1957.982	3515.145	240.066	1784.159	2119.302	962.561	961.070	2544.423	783.374	43530.011	112.011
kin_afterCID_110	LT01B2_cell28	1941.170	2359.368	1938.852	3463.001	241.004	1768.032	2118.363	956.059	954.582	2500.870	780.307	43531.013	113.013
kin_afterCID_111	LT01B2_cell28	1955.124	2359.368	1952.791	3494.661	240.255	1780.579	2119.112	954.167	952.687	2507.326	778.077	43532.015	114.015
kin_afterCID_112	LT01B2_cell28	1954.355	2359.368	1952.033	3485.179	241.555	1779.751	2117.813	958.910	957.429	2510.103	781.984	43533.017	115.017
kin_afterCID_113	LT01B2_cell28	1973.916	2359.368	1971.571	3526.875	240.878	1797.341	2118.490	961.374	959.892	2523.532	783.752	43533.999	115.999
kin_afterCID_114	LT01B2_cell28	1970.106	2359.368	1967.737	3516.228	242.755	1792.781	2116.613	966.966	965.490	2527.301	788.010	43535.001	117.001
kin_afterCID_115	LT01B2_cell28	1936.987	2359.368	1934.688	3454.035	241.726	1763.818	2117.641	964.091	962.594	2525.534	785.854	43536.005	118.005
kin_afterCID_116	LT01B2_cell28	1952.290	2359.368	1949.943	3492.664	239.669	1778.124	2119.699	951.737	950.272	2502.218	776.428	43537.005	119.005
kin_afterCID_117	LT01B2_cell28	1953.500	2359.368	1951.165	3492.231	240.923	1778.506	2118.445	958.976	957.502	2503.638	783.307	43538.007	120.007
kin_afterCID_118	LT01B2_cell28	1960.479	2359.368	1958.164	3499.417	241.410	1785.067	2117.957	954.015	952.535	2507.166	776.983	43539.010	121.010
kin_afterCID_119	LT01B2_cell28	1959.685	2359.368	1957.342	3492.399	240.977	1785.331	2118.390	957.861	956.377	2518.011	780.387	43540.012	122.012
kin_afterCID_120	LT01B2_cell28	1932.393	2359.368	1930.088	3443.771	242.647	1759.139	2116.721	962.912	961.429	2526.785	783.640	43541.014	123.014
kin_afterCID_121	LT01B2_cell28	1945.995	2359.368	1943.700	3486.785	238.865	1772.432	2120.502	954.649	953.179	2504.984	780.011	43542.016	124.016
kin_afterCID_122	LT01B2_cell28	1938.612	2359.368	1936.306	3459.108	240.517	1766.016	2118.851	955.580	954.109	2504.508	779.757	43542.998	124.998
kin_afterCID_123	LT01B2_cell28	1958.678	2359.368	1956.349	3493.341	241.438	1783.731	2117.930	956.954	955.474	2508.648	780.066	43544.000	126.000
kin_afterCID_124	LT01B2_cell28	1955.689	2359.368	1953.350	3495.064	241.383	1780.249	2117.984	964.778	963.299	2526.343	786.809	43545.002	127.002
kin_afterCID_125	LT01B2_cell28	1933.418	2359.368	1931.110	3460.991	239.596	1760.757	2119.771	947.909	946.448	2490.774	773.520	43546.004	128.004
kin_afterCID_126	LT01B2_cell28	1945.692	2359.368	1943.394	3475.551	239.596	1772.773	2119.771	955.472	954.015	2511.670	779.576	43547.006	129.006
kin_afterCID_127	LT01B2_cell28	1954.095	2359.368	1951.776	3499.517	240.878	1778.377	2118.490	959.388	957.907	2515.342	782.472	43548.008	130.008
kin_afterCID_128	LT01B2_cell28	1969.075	2359.368	1966.695	3528.048	241.266	1791.498	2118.102	961.080	959.601	2521.617	783.324	43549.011	131.011
kin_afterCID_129	LT01B2_cell28	1973.501	2359.368	1971.139	3529.571	242.620	1795.145	2116.748	960.414	958.934	2513.085	782.448	43550.013	132.013
kin_afterCID_130	LT01B2_cell28	1934.193	2359.368	1931.879	3438.695	242.900	1761.526	2116.468	964.563	963.084	2523.082	785.698	43551.015	133.015
kin_afterCID_131	LT01B2_cell28	1946.968	2359.368	1944.676	3475.565	239.867	1773.974	2119.501	947.650	946.181	2490.838	773.005	43552.019	134.019
kin_afterCID_132	LT01B2_cell28	1955.648	2359.368	1953.297	3498.960	241.049	1780.030	2118.318	960.167	958.701	2511.147	783.677	43552.999	134.999
kin_afterCID_133	LT01B2_cell28	1969.014	2359.368	1966.686	3525.904	241.654	1791.356	2117.714	953.898	952.424	2512.471	776.047	43554.001	136.001
kin_afterCID_134	LT01B2_cell28	1936.583	2359.368	1934.261	3447.875	243.793	1762.425	2115.575	966.060	964.575	2518.208	787.195	43555.003	137.003
kin_afterCID_135	LT01B2_cell28	1934.740	2359.368	1932.422	3446.498	241.681	1762.210	2117.687	956.694	955.227	2498.165	780.773	43556.005	138.005
kin_afterCID_136	LT01B2_cell28	1921.762	2359.368	1919.466	3437.031	241.176	1749.234	2118.192	963.915	962.430	2527.643	785.870	43557.008	139.008
kin_afterCID_137	LT01B2_cell28	1937.471	2359.368	1935.160	3459.500	240.264	1764.903	2119.103	950.091	948.633	2478.838	776.761	43558.010	140.010
kin_afterCID_138	LT01B2_cell28	1949.304	2359.368	1946.985	3481.525	240.995	1774.992	2118.372	958.829	957.342	2508.127	782.575	43559.012	141.012
kin_afterCID_139	LT01B2_cell28	1929.241	2359.368	1926.917	3420.579	242.277	1758.574	2117.091	962.410	960.931	2512.233	785.051	43560.015	142.015
kin_afterCID_140	LT01B2_cell28	1926.798	2359.368	1924.499	3428.694	239.470	1757.140	2119.898	952.132	950.673	2474.545	780.155	43561.017	143.017
kin_afterCID_141	LT01B2_cell28	1948.919	2359.368	1946.597	3464.482	241.031	1776.473	2118.336	955.017	953.554	2492.612	780.065	43561.999	143.999
kin_afterCID_142	LT01B2_cell28	1951.356	2359.368	1949.016	3477.015	241.961	1777.015	2117.407	960.042	958.565	2504.503	783.552	43563.003	145.003
kin_afterCID_143	LT01B2_cell28	1930.003	2359.368	1927.693	3420.842	241.374	1760.101	2117.993	947.294	945.839	2459.098	775.004	43564.003	146.003
kin_afterCID_144	LT01B2_cell28	1949.747	2359.368	1947.432	3476.860	241.618	1775.516	2117.750	949.900	948.419	2481.506	775.156	43565.006	147.006
kin_afterCID_145	LT01B2_cell28	1953.929	2359.368	1951.588	3481.343	241.925	1779.416	2117.443	956.796	955.325	2488.781	781.762	43566.008	148.008
kin_afterCID_146	LT01B2_cell28	1926.275	2359.368	1923.957	3419.066	242.584	1755.201	2116.784	955.211	953.740	2482.075	780.232	43567.010	149.010
kin_afterCID_147	LT01B2_cell28	1940.925	2359.368	1938.594	3440.831	244.678	1767.380	2114.690	960.857	959.373	2488.653	784.085	43568.012	150.012
kin_afterCID_148	LT01B2_cell28	1947.382	2359.368	1945.026	3442.294	245.219	1773.988	2114.149	948.478	947.020	2438.810	775.615	43569.014	151.014
kin_afterCID_149	LT01B2_cell28	1947.341	2359.368	1945.012	3455.229	243.215	1774.035	2116.152	950.293	948.835	2457.790	777.032	43570.016	152.016
kin_afterCID_150	LT01B2_cell28	1959.653	2359.368	1957.354	3476.289	242.114	1786.221	2117.253	954.167	952.696	2471.085	780.703	43570.998	152.998
kin_afterCID_151	LT01B2_cell28	1911.549	2359.368	1909.287	3377.776	244.605	1741.957	2114.762	958.781	957.313	2476.381	783.247	43572.000	154.000
kin_afterCID_152	LT01B2_cell28	1920.353	2359.368	1918.071	3390.401	242.891	1751.647	2116.477	947.272	945.820	2435.383	776.494	43573.002	155.002
kin_afterCID_153	LT01B2_cell28	1923.522	2359.368	1921.216	3406.776	242.710	1753.442	2116.658	947.735	946.268	2437.795	776.874	43574.005	156.005
kin_afterCID_154	LT01B2_cell28	1942.158	2359.368	1939.810	3433.016	243.676	1770.447	2115.692	950.588	949.123	2456.298	777.167	43575.007	157.007
kin_afterCID_155	LT01B2_cell28	1944.746	2359.368	1942.425	3426.543	245.481	1772.669	2113.887	959.065	957.590	2462.647	784.458	43576.009	158.009
kin_afterCID_156	LT01B2_cell28	1915.267	2359.368	1912.989	3366.941	246.690	1745.760	2112.678	960.508	959.031	2465.435	784.782	43577.011	159.011
kin_afterCID_157	LT01B2_cell28	1911.257	2359.368	1909.007	3370.324	244.885	1742.277	2114.483	946.710	945.251	2439.149	773.866	43578.013	160.013
kin_afterCID_158	LT01B2_cell28	1929.812	2359.368	1927.515	3404.584	244.921	1758.986	2114.447	947.610	946.139	2446.354	774.007	43579.015	161.015
kin_afterCID_159	LT01B2_cell28	1940.204	2359.368	1937.837	3413.674	246.464	1768.328	2112.903	951.577	950.111	2451.055	776.667	43580.018	162.018
kin_afterCID_160	LT01B2_cell28	1917.680	2359.368	1915.385	3386.899	242.963	1749.014	2116.405	961.624	960.139	2482.291	787.051	43581.000	163.000
kin_afterCID_161	LT01B2_cell28	1924.699	2359.368	1922.404	3397.823	241.167	1756.977	2118.201	946.664	945.204	2441.996	776.414	43582.002	164.002
kin_afterCID_162	LT01B2_cell28	1933.048	2359.368	1930.725	3410.596	243.576	1762.948	2115.791	949.581	948.112	2459.232	775.786	43583.004	165.004
kin_afterCID_163	LT01B2_cell28	1940.942	2359.368	1938.639	3430.930	242.836	1769.990	2116.531	953.458	951.994	2464.281	780.116	43584.006	166.006
kin_afterCID_164	LT01B2_cell28	1918.763	2359.368	1916.518	3400.146	240.138	1750.902	2119.230	949.146	947.688	2456.139	778.383	43585.009	167.009
kin_afterCID_165	LT01B2_cell28	1910.498	2359.368	1908.226	3371.306	240.670	1744.560	2118.697	942.102	940.653	2439.494	772.008	43586.011	168.011
kin_afterCID_166	LT01B2_cell28	1919.510	2359.368	1917.249	3390.521	242.286	1751.162	2117.082	947.260	945.804	2442.838	776.102	43587.014	169.014
kin_afterCID_167	LT01B2_cell28	1941.307	2359.368	1939.038	3411.113	246.239	1770.033	2113.129	957.759	956.270	2461.750	782.502	43588.017	170.017
kin_afterCID_168	LT01B2_cell28	1929.387	2359.368	1927.104	3412.352	243.197	1758.960	2116.170	957.641	956.180	2468.489	784.009	43589.000	171.000
kin_afterCID_169	LT01B2_cell28	1932.547	2359.368	1930.238	3409.909	243.685	1762.384	2115.683	954.070	952.603	2451.713	781.571	43590.003	172.003
kin_afterCID_170	LT01B2_cell28	1923.287	2359.368	1921.009	3390.201	242.006	1755.625	2117.362	944.451	943.000	2431.557	774.481	43591.005	173.005
kin_afterCID_171	LT01B2_cell28	1929.408	2359.368	1927.112	3397.990	244.235	1759.830	2115.132	946.402	944.947	2436.515	774.338	43592.009	174.009
kin_afterCID_172	LT01B2_cell28	1954.438	2359.368	1952.101	3457.494	242.665	1782.123	2116.703	951.821	950.357	2459.890	778.932	43593.010	175.010
kin_afterCID_173	LT01B2_cell28	1930.175	2359.368	1927.837	3389.151	243.847	1762.005	2115.520	944.053	942.605	2416.502	774.330	43594.012	176.012
kin_afterCID_174	LT01B2_cell28	1947.401	2359.368	1945.057	3433.617	242.674	1777.010	2116.694	950.459	949.005	2446.414	778.951	43595.014	177.014
kin_afterCID_175	LT01B2_cell28	1955.036	2359.368	1952.698	3438.761	246.094	1782.253	2113.273	950.722	949.253	2439.295	777.375	43596.016	178.016
kin_afterCID_176	LT01B2_cell28	1926.013	2359.368	1923.724	3389.705	241.383	1759.198	2117.984	942.078	940.636	2423.753	773.214	43596.998	178.998
kin_afterCID_177	LT01B2_cell28	1935.873	2359.368	1933.548	3411.703	242.033	1767.170	2117.335	945.465	944.023	2426.856	776.127	43598.001	180.001
kin_afterCID_178	LT01B2_cell28	1948.902	2359.368	1946.567	3421.175	242.927	1779.913	2116.441	952.751	951.290	2443.211	781.675	43599.003	181.003
kin_afterCID_179	LT01B2_cell28	1915.055	2359.368	1912.803	3365.372	245.354	1746.730	2114.013	951.814	950.352	2447.518	778.221	43600.005	182.005
kin_afterCID_180	LT01B2_cell28	1925.770	2359.368	1923.493	3387.997	240.959	1759.449	2118.409	942.298	940.858	2424.978	773.651	43601.007	183.007
kin_afterCID_181	LT01B2_cell28	1942.105	2359.368	1939.771	3404.611	243.956	1773.445	2115.412	947.256	945.805	2421.183	777.279	43602.009	184.009
kin_afterCID_182	LT01B2_cell28	1947.824	2359.368	1945.541	3422.380	244.298	1777.508	2115.069	950.665	949.211	2440.011	778.640	43603.012	185.012
kin_afterCID_183	LT01B2_cell28	1905.977	2359.368	1903.681	3355.285	243.188	1739.425	2116.179	944.102	942.661	2426.712	773.723	43604.014	186.014
kin_afterCID_184	LT01B2_cell28	1929.938	2359.368	1927.623	3378.447	243.640	1763.133	2115.728	947.406	945.958	2429.523	776.731	43605.016	187.016
kin_afterCID_185	LT01B2_cell28	1938.667	2359.368	1936.360	3415.126	242.196	1769.766	2117.172	952.205	950.746	2455.025	780.288	43605.998	187.998
kin_afterCID_186	LT01B2_cell28	1927.864	2359.368	1925.576	3394.609	241.519	1760.597	2117.849	940.987	939.549	2423.482	771.924	43607.001	189.001
kin_afterCID_187	LT01B2_cell28	1936.056	2359.368	1933.724	3397.359	244.307	1767.263	2115.060	946.683	945.229	2431.310	775.196	43608.003	190.003
kin_afterCID_188	LT01B2_cell28	1933.616	2359.368	1931.314	3358.351	255.147	1760.860	2104.221	961.869	960.383	2502.832	775.020	43609.005	191.005
kin_afterCID_189	LT01B2_cell28	1973.349	2359.368	1971.077	3426.063	244.587	1805.333	2114.780	942.687	941.243	2432.505	770.381	43610.007	192.007
kin_afterCID_190	LT01B2_cell28	1988.155	2359.368	1985.861	3475.654	244.100	1816.499	2115.268	954.382	952.933	2467.862	779.728	43611.009	193.009
kin_afterCID_191	LT01B2_cell28	1980.402	2359.368	1978.097	3446.942	246.871	1809.019	2112.497	951.540	950.080	2457.715	775.525	43612.011	194.011
kin_afterCID_192	LT01B2_cell28	1981.629	2359.368	1979.323	3447.457	245.923	1811.063	2113.445	957.916	956.442	2474.303	781.468	43613.014	195.014
kin_afterCID_193	LT01B2_cell28	1952.400	2359.368	1950.087	3388.135	248.035	1783.733	2111.333	960.439	958.965	2475.880	782.408	43614.016	196.016
kin_afterCID_194	LT01B2_cell28	1963.069	2359.368	1960.752	3414.326	244.199	1795.520	2115.169	944.460	943.003	2441.083	771.673	43614.998	196.998
kin_afterCID_195	LT01B2_cell28	1959.769	2359.368	1957.529	3407.630	246.726	1790.679	2112.642	952.341	950.874	2455.768	776.762	43616.000	198.000
kin_afterCID_196	LT01B2_cell28	1957.555	2359.368	1955.291	3404.733	245.517	1789.470	2113.851	957.404	955.932	2469.996	781.722	43617.002	199.002
kin_afterCID_197	LT01B2_cell28	1931.806	2359.368	1929.545	3358.978	248.297	1763.947	2111.071	962.294	960.825	2473.686	784.529	43618.004	200.004
kin_afterCID_198	LT01B2_cell28	1935.776	2359.368	1933.495	3370.958	245.300	1769.248	2114.067	948.620	947.169	2442.945	775.230	43619.006	201.006
kin_afterCID_199	LT01B2_cell28	1948.995	2359.368	1946.712	3393.051	245.002	1781.665	2114.365	950.449	948.993	2449.825	776.709	43620.009	202.009
kin_afterCID_200	LT01B2_cell28	1960.112	2359.368	1957.809	3425.028	244.849	1790.483	2114.519	949.597	948.134	2456.947	775.055	43621.011	203.011
kin_afterCID_201	LT01B2_cell28	1958.223	2359.368	1955.895	3410.996	246.636	1788.630	2112.732	956.509	955.037	2464.504	780.469	43622.013	204.013
kin_afterCID_202	LT01B2_cell28	1932.931	2359.368	1930.655	3366.296	244.037	1767.570	2115.331	945.170	943.721	2442.872	772.387	43623.015	205.015
kin_afterCID_203	LT01B2_cell28	1948.445	2359.368	1946.145	3407.260	245.048	1779.370	2114.320	949.136	947.673	2452.670	774.877	43624.017	206.017
kin_afterCID_204	LT01B2_cell28	1929.247	2359.368	1926.945	3373.397	246.239	1760.963	2113.129	952.406	950.940	2467.593	775.845	43624.999	206.999
kin_afterCID_205	LT01B2_cell28	1927.262	2359.368	1925.002	3381.142	244.786	1758.960	2114.582	941.262	939.817	2430.773	768.835	43626.001	208.001
kin_afterCID_206	LT01B2_cell28	1943.808	2359.368	1941.525	3409.009	244.687	1774.272	2114.681	947.114	945.673	2439.929	774.383	43627.004	209.004
kin_afterCID_207	LT01B2_cell28	1945.775	2359.368	1943.489	3396.610	247.006	1776.123	2112.362	949.116	947.657	2441.499	774.606	43628.006	210.006
kin_afterCID_208	LT01B2_cell28	1908.410	2359.368	1906.198	3328.891	245.761	1743.243	2113.607	942.273	940.831	2420.275	770.417	43629.008	211.008
kin_afterCID_209	LT01B2_cell28	1928.757	2359.368	1926.476	3383.433	246.302	1759.197	2113.066	939.692	938.246	2432.721	765.663	43630.010	212.010
kin_afterCID_210	LT01B2_cell28	1935.883	2359.368	1933.626	3391.074	246.428	1766.166	2112.939	952.125	950.665	2449.571	777.480	43631.012	213.012
kin_afterCID_211	LT01B2_cell28	1938.648	2359.368	1936.374	3400.252	246.934	1767.793	2112.434	952.591	951.122	2461.589	776.196	43632.015	214.015
kin_afterCID_212	LT01B2_cell28	1920.676	2359.368	1918.451	3372.559	245.472	1752.079	2113.896	938.088	936.649	2421.573	765.822	43633.017	215.017
kin_afterCID_213	LT01B2_cell28	1921.460	2359.368	1919.194	3377.929	244.687	1752.934	2114.681	945.863	944.412	2446.057	772.277	43633.999	215.999
kin_afterCID_214	LT01B2_cell28	1936.870	2359.368	1934.572	3392.025	248.405	1765.637	2110.963	943.896	942.435	2436.807	768.220	43635.001	217.001
kin_afterCID_215	LT01B2_cell28	1948.218	2359.368	1945.915	3409.780	245.815	1778.233	2113.553	947.897	946.439	2447.436	773.495	43636.003	218.003
kin_afterCID_216	LT01B2_cell28	1912.113	2359.368	1909.899	3343.946	244.244	1746.772	2115.123	941.485	940.052	2423.220	770.381	43637.005	219.005
kin_afterCID_217	LT01B2_cell28	1919.263	2359.368	1916.965	3361.984	245.228	1751.916	2114.140	947.249	945.791	2449.652	772.979	43638.008	220.008
kin_afterCID_218	LT01B2_cell28	1907.472	2359.368	1905.234	3343.541	245.806	1740.458	2113.562	938.193	936.759	2412.187	766.769	43639.010	221.010
kin_afterCID_219	LT01B2_cell28	1919.002	2359.368	1916.733	3366.078	243.549	1752.430	2115.818	945.875	944.422	2441.112	773.760	43640.012	222.012
kin_afterCID_220	LT01B2_cell28	1928.119	2359.368	1925.861	3392.168	243.215	1759.852	2116.152	950.185	948.728	2450.927	777.700	43641.015	223.015
kin_afterCID_221	LT01B2_cell28	1934.491	2359.368	1932.187	3401.590	246.040	1763.687	2113.327	949.495	948.041	2455.773	774.130	43642.017	224.017
kin_afterCID_222	LT01B2_cell28	1911.438	2359.368	1909.179	3361.365	244.046	1744.159	2115.322	943.174	941.732	2439.854	770.501	43642.999	224.999
kin_afterCID_223	LT01B2_cell28	1932.689	2359.368	1930.395	3389.059	246.907	1762.467	2112.461	950.822	949.373	2446.821	775.968	43644.001	226.001
kin_afterCID_224	LT01B2_cell28	1900.597	2359.368	1898.362	3326.029	244.587	1735.737	2114.780	953.047	951.583	2453.409	779.521	43645.003	227.003
kin_afterCID_225	LT01B2_cell28	1907.122	2359.368	1904.865	3345.316	242.331	1742.497	2117.037	941.263	939.839	2420.501	771.939	43646.005	228.005
kin_afterCID_226	LT01B2_cell28	1910.522	2359.368	1908.291	3343.448	243.775	1745.409	2115.593	942.630	941.201	2418.438	772.576	43647.008	229.008
kin_afterCID_227	LT01B2_cell28	1916.937	2359.368	1914.640	3346.262	245.291	1751.096	2114.076	942.533	941.075	2424.833	770.545	43648.010	230.010
kin_afterCID_228	LT01B2_cell28	1925.455	2359.368	1923.161	3374.211	242.818	1759.249	2116.549	938.120	936.695	2409.704	769.294	43649.012	231.012
kin_afterCID_229	LT01B2_cell28	1907.995	2359.368	1905.718	3362.225	242.295	1741.561	2117.073	942.141	940.698	2434.997	771.286	43650.015	232.015
kin_afterCID_230	LT01B2_cell28	1916.551	2359.368	1914.264	3373.692	242.439	1749.673	2116.928	945.827	944.382	2443.478	774.310	43651.017	233.017
kin_afterCID_231	LT01B2_cell28	1889.829	2359.368	1887.584	3314.955	244.353	1725.181	2115.015	950.794	949.334	2454.327	777.087	43651.999	233.999
kin_afterCID_232	LT01B2_cell28	1890.940	2359.368	1888.725	3333.804	240.535	1727.143	2118.833	941.380	939.943	2436.985	771.595	43653.001	235.001
kin_afterCID_233	LT01B2_cell28	1918.773	2359.368	1916.492	3375.430	242.295	1752.061	2117.073	941.150	939.693	2436.838	769.971	43654.003	236.003
kin_afterCID_234	LT01B2_cell28	1921.917	2359.368	1919.617	3377.974	243.784	1754.132	2115.584	944.604	943.160	2437.951	772.522	43655.005	237.005
kin_afterCID_235	LT01B2_cell28	1922.003	2359.368	1919.725	3371.221	244.145	1754.730	2115.223	943.785	942.343	2431.177	772.106	43656.008	238.008
kin_afterCID_236	LT01B2_cell28	1918.455	2359.368	1916.199	3378.614	242.403	1751.260	2116.965	946.256	944.810	2439.705	775.248	43657.010	239.010
kin_afterCID_237	LT01B2_cell28	1892.825	2359.368	1890.605	3328.869	239.326	1730.714	2120.042	938.311	936.891	2407.341	772.476	43658.012	240.012
kin_afterCID_238	LT01B2_cell28	1901.113	2359.368	1898.867	3354.019	239.777	1736.754	2119.591	934.989	933.569	2420.128	766.984	43659.015	241.015
kin_afterCID_239	LT01B2_cell28	1898.071	2359.368	1895.769	3340.671	240.661	1734.207	2118.706	939.458	938.024	2424.099	770.819	43660.017	242.017
kin_afterCID_240	LT01B2_cell28	1879.931	2359.368	1877.740	3295.580	242.394	1717.839	2116.974	945.381	943.933	2438.741	774.391	43660.999	242.999
kin_afterCID_241	LT01B2_cell28	1891.543	2359.368	1889.320	3323.890	240.941	1728.633	2118.427	934.325	932.894	2402.879	767.298	43662.001	244.001
kin_afterCID_242	LT01B2_cell28	1913.098	2359.368	1910.829	3363.689	241.131	1747.969	2118.237	933.771	932.328	2413.089	765.372	43663.003	245.003
kin_afterCID_243	LT01B2_cell28	1924.417	2359.368	1922.155	3371.384	242.033	1759.014	2117.335	944.300	942.858	2425.237	775.014	43664.005	246.005
kin_afterCID_244	LT01B2_cell28	1885.655	2359.368	1883.429	3312.424	241.383	1723.048	2117.984	943.896	942.448	2437.457	773.677	43665.007	247.007
kin_afterCID_245	LT01B2_cell28	1883.441	2359.368	1881.192	3300.576	242.466	1721.125	2116.901	928.915	927.506	2386.021	762.021	43666.010	248.010
kin_afterCID_246	LT01B2_cell28	1903.042	2359.368	1900.818	3335.314	241.257	1739.904	2118.111	934.181	932.762	2404.316	766.730	43667.012	249.012
kin_afterCID_247	LT01B2_cell28	1900.480	2359.368	1898.235	3331.330	242.665	1736.443	2116.703	939.799	938.363	2410.982	771.138	43668.014	250.014
kin_afterCID_248	LT01B2_cell28	1884.413	2359.368	1882.187	3301.440	241.889	1722.540	2117.479	943.678	942.244	2431.868	773.675	43669.016	251.016
kin_afterCID_249	LT01B2_cell28	1883.815	2359.368	1881.602	3307.791	240.824	1721.946	2118.544	936.777	935.357	2410.251	769.281	43669.998	251.998
kin_afterCID_250	LT01B2_cell28	1893.242	2359.368	1891.000	3333.410	239.479	1730.550	2119.889	936.138	934.723	2417.966	768.739	43671.000	253.000
kin_afterCID_251	LT01B2_cell28	1909.351	2359.368	1907.122	3358.048	241.771	1743.949	2117.596	936.077	934.645	2421.542	766.477	43672.002	254.002
kin_afterCID_252	LT01B2_cell28	1905.431	2359.368	1903.197	3358.923	239.235	1741.420	2120.132	932.789	931.375	2408.500	766.270	43673.005	255.005
kin_afterCID_253	LT01B2_cell28	1903.874	2359.368	1901.598	3368.825	238.667	1739.006	2120.701	935.574	934.148	2426.321	767.803	43674.007	256.007
kin_afterCID_254	LT01B2_cell28	1901.759	2359.368	1899.521	3353.508	240.779	1736.767	2118.589	933.974	932.547	2420.024	765.084	43675.009	257.009
kin_afterCID_255	LT01B2_cell28	1912.166	2359.368	1909.882	3373.844	241.826	1745.241	2117.542	941.603	940.158	2426.682	772.005	43676.011	258.011
kin_afterCID_256	LT01B2_cell28	1870.705	2359.368	1868.497	3293.326	239.082	1710.291	2120.286	929.837	928.422	2394.254	764.711	43677.013	259.013
kin_afterCID_257	LT01B2_cell28	1883.458	2359.368	1881.243	3314.360	241.203	1720.517	2118.165	940.494	939.061	2416.798	772.382	43678.018	260.018
kin_afterCID_258	LT01B2_cell28	1910.275	2359.368	1908.018	3359.376	239.470	1746.580	2119.898	940.846	939.409	2429.245	772.712	43678.998	260.998
kin_afterCID_259	LT01B2_cell28	1876.476	2359.368	1874.240	3302.581	238.198	1716.331	2121.170	933.823	932.408	2399.786	769.202	43680.000	262.000
kin_afterCID_260	LT01B2_cell28	1875.063	2359.368	1872.817	3300.163	237.873	1715.274	2121.495	933.910	932.497	2404.067	769.069	43681.002	263.002
kin_afterCID_261	LT01B2_cell28	1888.573	2359.368	1886.341	3321.191	240.436	1726.013	2118.932	942.383	940.955	2415.848	775.189	43682.004	264.004
kin_afterCID_262	LT01B2_cell28	1897.692	2359.368	1895.469	3337.999	239.678	1734.833	2119.690	937.658	936.236	2407.578	771.451	43683.006	265.006
kin_afterCID_263	LT01B2_cell28	1868.285	2359.368	1866.122	3275.408	238.811	1709.819	2120.556	932.557	931.136	2400.937	767.192	43684.009	266.009
kin_afterCID_264	LT01B2_cell28	1899.498	2359.368	1897.250	3330.555	239.443	1737.861	2119.925	937.582	936.147	2411.498	771.105	43685.011	267.011
kin_afterCID_265	LT01B2_cell28	1899.442	2359.368	1897.173	3335.555	239.037	1737.541	2120.331	939.263	937.826	2417.947	772.563	43686.013	268.013
kin_afterCID_266	LT01B2_cell28	1867.799	2359.368	1865.622	3279.700	240.400	1707.617	2118.968	942.988	941.543	2430.454	774.233	43687.015	269.015
kin_afterCID_267	LT01B2_cell28	1873.821	2359.368	1871.591	3285.247	239.262	1714.536	2120.105	925.634	924.226	2386.629	760.755	43688.017	270.017
kin_afterCID_268	LT01B2_cell28	1891.586	2359.368	1889.366	3333.904	237.250	1730.336	2122.118	940.106	938.673	2422.742	774.349	43689.000	271.000
kin_afterCID_269	LT01B2_cell28	1880.231	2359.368	1877.999	3305.217	239.244	1719.429	2120.123	941.453	940.007	2436.991	772.689	43690.002	272.002
kin_afterCID_270	LT01B2_cell28	1873.241	2359.368	1871.043	3303.484	236.871	1713.625	2122.497	934.740	933.326	2404.345	770.732	43691.004	273.004
kin_afterCID_271	LT01B2_cell28	1885.806	2359.368	1883.611	3320.044	237.900	1724.971	2121.468	936.292	934.869	2412.251	770.779	43692.006	274.006
kin_afterCID_272	LT01B2_cell28	1890.525	2359.368	1888.318	3313.534	239.100	1730.054	2120.268	937.941	936.517	2413.395	771.556	43693.008	275.008
kin_afterCID_273	LT01B2_cell28	1873.271	2359.368	1871.046	3286.628	239.488	1713.601	2119.880	943.645	942.211	2429.952	775.734	43694.010	276.010
kin_afterCID_274	LT01B2_cell28	1875.519	2359.368	1873.267	3295.502	239.208	1715.308	2120.159	928.938	927.526	2387.271	764.401	43695.013	277.013
kin_afterCID_275	LT01B2_cell28	1886.144	2359.368	1883.944	3324.138	237.069	1725.515	2122.298	932.690	931.283	2404.805	768.249	43696.015	278.015
kin_afterCID_276	LT01B2_cell28	1889.403	2359.368	1887.213	3319.975	239.389	1727.863	2119.979	932.860	931.439	2400.611	767.121	43697.017	279.017
kin_afterCID_277	LT01B2_cell28	1901.299	2359.368	1899.052	3353.419	236.690	1739.379	2122.677	931.762	930.356	2397.980	768.271	43697.999	279.999
kin_afterCID_278	LT01B2_cell28	1880.936	2359.368	1878.716	3304.362	240.327	1719.500	2119.040	937.030	935.611	2409.105	770.077	43699.002	281.002
kin_afterCID_279	LT01B2_cell28	1878.831	2359.368	1876.588	3296.246	238.983	1719.078	2120.385	929.996	928.576	2391.532	765.271	43700.004	282.004
kin_afterCID_280	LT01B2_cell28	1878.051	2359.368	1875.823	3311.006	237.566	1717.611	2121.802	936.039	934.621	2410.899	770.908	43701.008	283.008
kin_afterCID_281	LT01B2_cell28	1885.593	2359.368	1883.371	3319.838	239.019	1723.916	2120.349	937.473	936.041	2415.570	770.853	43702.009	284.009
kin_afterCID_282	LT01B2_cell28	1863.270	2359.368	1861.056	3271.076	238.360	1705.061	2121.008	942.384	940.945	2421.494	776.161	43703.011	285.011
kin_afterCID_283	LT01B2_cell28	1879.909	2359.368	1877.685	3298.495	236.600	1721.796	2122.768	929.690	928.280	2395.275	766.338	43704.013	286.013
kin_afterCID_284	LT01B2_cell28	1884.010	2359.368	1881.786	3312.679	238.333	1723.476	2121.035	938.666	937.248	2406.180	773.766	43705.015	287.015
kin_afterCID_285	LT01B2_cell28	1861.318	2359.368	1859.085	3249.904	240.932	1703.393	2118.436	938.763	937.338	2403.384	772.190	43706.017	288.017
kin_afterCID_286	LT01B2_cell28	1887.199	2359.368	1884.957	3316.649	237.358	1727.308	2122.009	933.612	932.192	2393.322	770.336	43707.000	289.000
kin_afterCID_287	LT01B2_cell28	1865.007	2359.368	1862.788	3276.000	235.689	1708.413	2123.679	922.343	920.951	2370.176	761.660	43708.002	290.002
kin_afterCID_288	LT01B2_cell28	1879.898	2359.368	1877.695	3298.919	238.152	1720.582	2121.215	931.568	930.173	2380.536	768.890	43709.005	291.005
kin_afterCID_289	LT01B2_cell28	1890.770	2359.368	1888.513	3320.572	237.918	1730.420	2121.450	933.645	932.231	2396.905	769.543	43710.007	292.007
kin_afterCID_290	LT01B2_cell28	1896.689	2359.368	1894.430	3323.665	236.393	1737.796	2122.975	937.135	935.705	2409.169	773.225	43711.009	293.009
kin_afterCID_291	LT01B2_cell28	1859.776	2359.368	1857.590	3266.229	235.743	1703.647	2123.625	930.040	928.639	2370.221	770.166	43712.011	294.011
kin_afterCID_292	LT01B2_cell28	1872.097	2359.368	1869.863	3294.707	236.095	1713.912	2123.273	927.607	926.188	2387.584	765.267	43713.013	295.013
kin_afterCID_293	LT01B2_cell28	1896.914	2359.368	1894.679	3324.433	237.196	1737.360	2122.172	938.408	936.982	2393.994	775.717	43714.015	296.015
kin_afterCID_294	LT01B2_cell28	1862.400	2359.368	1860.242	3256.951	239.488	1704.854	2119.880	928.707	927.311	2363.181	766.650	43714.998	296.998
kin_afterCID_295	LT01B2_cell28	1868.067	2359.368	1865.854	3272.066	238.414	1710.244	2120.954	927.693	926.288	2377.326	764.741	43716.000	298.000
kin_afterCID_296	LT01B2_cell28	1880.029	2359.368	1877.806	3291.555	236.690	1722.636	2122.677	936.092	934.676	2393.372	773.597	43717.002	299.002
kin_afterCID_297	LT01B2_cell28	1889.936	2359.368	1887.701	3308.087	238.044	1730.799	2121.324	936.496	935.065	2396.396	772.673	43718.004	300.004
kin_afterCID_298	LT01B2_cell28	1859.309	2359.368	1857.126	3245.693	238.414	1703.467	2120.954	931.075	929.682	2373.234	768.964	43719.006	301.006
kin_afterCID_299	LT01B2_cell28	1882.453	2359.368	1880.229	3281.939	239.768	1724.144	2119.600	928.552	927.133	2374.660	764.969	43720.009	302.009
kin_afterCID_300	LT01B2_cell28	1876.591	2359.368	1874.337	3283.605	239.705	1717.477	2119.663	936.312	934.894	2390.888	771.820	43721.012	303.012
