# Supplementary material for: Mandipropamid as a chemical inducer of proximity for in vivo applications
Source: Nat Chem Biol. 2021 Dec 21;18(1):64–9. doi: 10.1038/s41589-021-00922-3 (PMC8709788; doi:10.1038/s41589-021-00922-3)
Supplement: Source Data Fig. 2 — Single-cell trajectories, luminescence intensities of luciferase assay and two-color RICS binding efficiencies. [file 41589_2021_922_MOESM21_ESM.zip › Figure_02/Figure_02bcd/Single-Cell Trajectories/Mandi_500nM/exp02_Mandi500_LT01B3_cell33_intensities.csv]

name	cellID	ff_488nm_cell	area_cell	fullframe_488nm	ff_488nm_mito	area_mito	ff_488nm_cyto	area_cyto	ff_561nm_tf_cell	fullframe_561nm	ff_561nm_tf_mito	ff_561nm_tf_cyto	FrameTimeAbs	FrameTimeRel
t0_	LT01B3_cell33	2277.981	2360.740	2275.831	3697.020	258.260	2103.671	2102.479	1771.968	1769.251	6472.506	1194.573	43806.000	-26.000
tend_	LT01B3_cell33	1890.585	2360.740	1888.835	3812.638	249.488	1663.455	2111.252	1601.341	1598.921	5973.999	1084.621	44169.000	337.000
kin_afterCID_1	LT01B3_cell33	2213.328	2360.740	2211.141	3980.167	260.986	1993.722	2099.754	1778.474	1775.679	6538.317	1186.856	43840.080	4.080
kin_afterCID_2	LT01B3_cell33	2185.417	2360.740	2183.300	3971.504	260.814	1963.582	2099.925	1772.410	1769.641	6538.550	1180.448	43841.001	5.001
kin_afterCID_3	LT01B3_cell33	2159.917	2360.740	2157.853	3959.959	262.249	1934.965	2098.490	1780.257	1777.462	6562.955	1182.561	43842.003	6.003
kin_afterCID_4	LT01B3_cell33	2161.444	2360.740	2159.387	3988.242	260.823	1934.544	2099.916	1788.647	1785.838	6605.278	1190.390	43843.005	7.005
kin_afterCID_5	LT01B3_cell33	2116.191	2360.740	2114.193	3943.050	260.237	1889.857	2100.503	1789.948	1787.137	6637.070	1189.426	43844.007	8.007
kin_afterCID_6	LT01B3_cell33	2124.191	2360.740	2122.161	3979.408	259.740	1894.836	2100.999	1757.268	1754.528	6510.227	1169.674	43845.011	9.011
kin_afterCID_7	LT01B3_cell33	2116.731	2360.740	2114.693	4003.460	259.451	1883.772	2101.288	1765.076	1762.319	6541.885	1175.271	43846.011	10.011
kin_afterCID_8	LT01B3_cell33	2127.015	2360.740	2124.999	4040.118	257.863	1892.422	2102.876	1772.812	1770.043	6586.909	1182.489	43847.013	11.013
kin_afterCID_9	LT01B3_cell33	2137.025	2360.740	2134.983	4083.367	258.414	1897.784	2102.326	1772.074	1769.310	6596.214	1179.101	43848.015	12.015
kin_afterCID_10	LT01B3_cell33	2134.028	2360.740	2132.003	4104.975	258.702	1891.459	2102.037	1776.261	1773.491	6638.044	1177.910	43849.017	13.017
kin_afterCID_11	LT01B3_cell33	2141.556	2360.740	2139.491	4128.909	259.415	1896.210	2101.324	1784.310	1781.524	6664.701	1181.810	43849.999	13.999
kin_afterCID_12	LT01B3_cell33	2115.187	2360.740	2113.219	4083.106	258.856	1872.829	2101.884	1788.833	1786.041	6680.742	1186.374	43851.001	15.001
kin_afterCID_13	LT01B3_cell33	2111.467	2360.740	2109.458	4096.056	256.888	1869.141	2103.851	1754.239	1751.498	6578.340	1165.198	43852.003	16.003
kin_afterCID_14	LT01B3_cell33	2115.248	2360.740	2113.232	4114.907	256.762	1871.217	2103.977	1759.532	1756.790	6606.037	1168.081	43853.005	17.005
kin_afterCID_15	LT01B3_cell33	2129.310	2360.740	2127.309	4141.816	255.399	1885.173	2105.340	1766.535	1763.779	6632.493	1176.245	43854.007	18.007
kin_afterCID_16	LT01B3_cell33	2141.009	2360.740	2139.002	4178.016	256.329	1892.890	2104.411	1772.137	1769.379	6647.645	1178.274	43855.009	19.009
kin_afterCID_17	LT01B3_cell33	2136.430	2360.740	2134.379	4168.290	255.968	1889.329	2104.772	1775.963	1773.185	6664.996	1181.392	43856.011	20.011
kin_afterCID_18	LT01B3_cell33	2112.745	2360.740	2110.736	4132.463	254.641	1868.548	2106.098	1785.150	1782.384	6709.642	1189.746	43857.014	21.014
kin_afterCID_19	LT01B3_cell33	2118.351	2360.740	2116.384	4156.418	254.497	1872.092	2106.243	1757.781	1755.053	6622.639	1169.961	43858.016	22.016
kin_afterCID_20	LT01B3_cell33	2128.061	2360.740	2126.059	4183.432	254.172	1880.067	2106.568	1770.383	1767.634	6670.362	1179.166	43858.998	22.998
kin_afterCID_21	LT01B3_cell33	2096.059	2360.740	2094.079	4110.297	255.183	1851.944	2105.557	1769.874	1767.109	6662.000	1176.973	43860.000	24.000
kin_afterCID_22	LT01B3_cell33	2112.288	2360.740	2110.305	4149.748	254.073	1866.562	2106.667	1749.538	1746.822	6577.792	1167.231	43861.002	25.002
kin_afterCID_23	LT01B3_cell33	2120.479	2360.740	2118.430	4188.010	253.333	1871.940	2107.407	1756.758	1754.025	6636.016	1170.220	43862.004	26.004
kin_afterCID_24	LT01B3_cell33	2119.531	2360.740	2117.513	4179.933	252.962	1872.255	2107.777	1767.697	1764.943	6659.607	1180.600	43863.006	27.006
kin_afterCID_25	LT01B3_cell33	2097.054	2360.740	2095.085	4134.954	253.116	1852.311	2107.624	1774.275	1771.522	6694.280	1183.405	43864.009	28.009
kin_afterCID_26	LT01B3_cell33	2111.705	2360.740	2109.712	4169.700	253.405	1864.233	2107.335	1747.388	1744.676	6596.000	1164.348	43865.011	29.011
kin_afterCID_27	LT01B3_cell33	2117.917	2360.740	2115.933	4176.296	252.953	1870.893	2107.786	1753.775	1751.045	6633.239	1168.195	43866.013	30.013
kin_afterCID_28	LT01B3_cell33	2129.840	2360.740	2127.829	4202.504	253.910	1880.047	2106.829	1760.055	1757.320	6642.971	1171.578	43867.015	31.015
kin_afterCID_29	LT01B3_cell33	2130.243	2360.740	2128.259	4210.460	252.836	1880.728	2107.903	1764.935	1762.188	6676.326	1175.830	43868.017	32.017
kin_afterCID_30	LT01B3_cell33	2091.923	2360.740	2089.943	4137.890	253.044	1846.290	2107.696	1774.549	1771.803	6700.721	1183.128	43868.999	32.999
kin_afterCID_31	LT01B3_cell33	2089.563	2360.740	2087.609	4157.797	251.482	1842.972	2109.257	1743.121	1740.419	6598.030	1164.281	43870.001	34.001
kin_afterCID_32	LT01B3_cell33	2098.466	2360.740	2096.482	4180.832	251.257	1850.439	2109.483	1748.169	1745.464	6635.441	1166.055	43871.003	35.003
kin_afterCID_33	LT01B3_cell33	2089.100	2360.740	2087.136	4158.309	253.179	1840.528	2107.560	1751.931	1749.218	6617.436	1167.442	43872.005	36.005
kin_afterCID_34	LT01B3_cell33	2075.872	2360.740	2073.896	4148.259	251.654	1828.596	2109.086	1753.104	1750.387	6649.541	1168.866	43873.007	37.007
kin_afterCID_35	LT01B3_cell33	2099.820	2360.740	2097.817	4206.504	251.889	1848.191	2108.851	1757.402	1754.669	6665.614	1171.148	43874.009	38.009
kin_afterCID_36	LT01B3_cell33	2049.102	2360.740	2047.131	4111.228	250.706	1804.088	2110.033	1732.926	1730.247	6585.028	1156.418	43875.012	39.012
kin_afterCID_37	LT01B3_cell33	2043.202	2360.740	2041.286	4103.005	252.231	1796.797	2108.508	1735.271	1732.575	6563.839	1157.651	43876.014	40.014
kin_afterCID_38	LT01B3_cell33	2065.527	2360.740	2063.539	4148.128	252.854	1815.706	2107.885	1749.754	1747.035	6610.483	1166.678	43877.016	41.016
kin_afterCID_39	LT01B3_cell33	2060.226	2360.740	2058.275	4154.690	252.078	1809.846	2108.661	1760.685	1757.975	6655.146	1175.582	43877.998	41.998
kin_afterCID_40	LT01B3_cell33	2030.890	2360.740	2028.933	4070.063	252.818	1786.317	2107.921	1754.755	1752.020	6647.392	1167.946	43879.000	43.000
kin_afterCID_41	LT01B3_cell33	2027.027	2360.740	2025.070	4081.319	251.789	1781.763	2108.950	1731.677	1729.007	6560.564	1155.153	43880.002	44.002
kin_afterCID_42	LT01B3_cell33	2027.509	2360.740	2025.579	4089.277	251.473	1781.698	2109.266	1736.538	1733.827	6574.405	1159.752	43881.004	45.004
kin_afterCID_43	LT01B3_cell33	2047.201	2360.740	2045.245	4127.894	251.789	1798.786	2108.950	1747.609	1744.898	6607.218	1167.416	43882.006	46.006
kin_afterCID_44	LT01B3_cell33	2029.212	2360.740	2027.262	4106.401	250.047	1783.133	2110.692	1749.281	1746.553	6641.167	1169.754	43883.008	47.008
kin_afterCID_45	LT01B3_cell33	2015.729	2360.740	2013.784	4063.770	250.796	1772.290	2109.943	1751.275	1748.554	6643.206	1169.800	43884.010	48.010
kin_afterCID_46	LT01B3_cell33	2014.392	2360.740	2012.437	4067.326	250.562	1770.627	2110.178	1759.053	1756.315	6664.767	1176.550	43885.012	49.012
kin_afterCID_47	LT01B3_cell33	2005.418	2360.740	2003.462	4061.198	249.361	1762.623	2111.378	1736.611	1733.928	6572.392	1165.487	43886.017	50.017
kin_afterCID_48	LT01B3_cell33	2021.343	2360.740	2019.379	4092.074	250.535	1775.495	2110.205	1737.833	1735.136	6592.248	1161.491	43887.017	51.017
kin_afterCID_49	LT01B3_cell33	2029.488	2360.740	2027.512	4108.755	250.778	1782.358	2109.961	1751.438	1748.731	6619.536	1172.842	43887.999	51.999
kin_afterCID_50	LT01B3_cell33	1998.447	2360.740	1996.505	4030.141	251.789	1755.882	2108.950	1754.019	1751.289	6629.482	1171.934	43889.001	53.001
kin_afterCID_51	LT01B3_cell33	2009.346	2360.740	2007.374	4064.686	249.786	1766.141	2110.954	1729.016	1726.333	6540.462	1159.685	43890.003	54.003
kin_afterCID_52	LT01B3_cell33	2015.453	2360.740	2013.491	4071.453	250.192	1771.728	2110.548	1731.788	1729.086	6545.306	1161.177	43891.005	55.005
kin_afterCID_53	LT01B3_cell33	2005.028	2360.740	2003.086	4070.850	249.361	1761.047	2111.378	1737.054	1734.363	6587.984	1164.142	43892.007	56.007
kin_afterCID_54	LT01B3_cell33	2020.053	2360.740	2018.103	4085.704	252.565	1772.582	2108.174	1745.397	1742.699	6575.687	1166.714	43893.009	57.009
kin_afterCID_55	LT01B3_cell33	1989.782	2360.740	1987.852	4030.364	250.472	1747.581	2110.268	1752.566	1749.844	6652.869	1170.940	43894.011	58.011
kin_afterCID_56	LT01B3_cell33	1998.226	2360.740	1996.338	4050.320	250.435	1754.698	2110.304	1725.740	1723.083	6517.547	1157.083	43895.013	59.013
kin_afterCID_57	LT01B3_cell33	1999.259	2360.740	1997.307	4051.793	250.742	1755.346	2109.997	1731.386	1728.711	6530.481	1161.083	43896.015	60.015
kin_afterCID_58	LT01B3_cell33	2000.497	2360.740	1998.576	4063.858	249.488	1756.668	2111.252	1730.039	1727.361	6562.665	1158.964	43897.017	61.017
kin_afterCID_59	LT01B3_cell33	2019.671	2360.740	2017.716	4098.703	249.804	1773.643	2110.936	1743.617	1740.907	6616.475	1166.973	43898.000	62.000
kin_afterCID_60	LT01B3_cell33	1991.286	2360.740	1989.366	4044.400	250.291	1747.795	2110.448	1726.221	1723.566	6526.501	1156.926	43899.002	63.002
kin_afterCID_61	LT01B3_cell33	2001.934	2360.740	2000.007	4055.022	249.786	1758.996	2110.954	1730.252	1727.588	6539.068	1161.233	43900.004	64.004
kin_afterCID_62	LT01B3_cell33	1995.525	2360.740	1993.615	4063.971	247.502	1753.269	2113.237	1733.754	1731.076	6599.636	1163.862	43901.006	65.006
kin_afterCID_63	LT01B3_cell33	2009.742	2360.740	2007.789	4098.781	248.414	1764.066	2112.326	1738.288	1735.607	6612.894	1165.024	43902.008	66.008
kin_afterCID_64	LT01B3_cell33	1978.588	2360.740	1976.668	4016.992	249.352	1737.855	2111.387	1742.660	1739.961	6619.030	1166.766	43903.010	67.010
kin_afterCID_65	LT01B3_cell33	1987.688	2360.740	1985.770	4043.043	249.217	1745.100	2111.522	1713.199	1710.553	6523.140	1145.495	43904.012	68.012
kin_afterCID_66	LT01B3_cell33	2001.186	2360.740	1999.256	4070.554	248.197	1758.061	2112.542	1729.971	1727.310	6587.032	1159.327	43905.015	69.015
kin_afterCID_67	LT01B3_cell33	2000.874	2360.740	1998.938	4070.343	248.206	1757.727	2112.533	1733.076	1730.401	6594.815	1161.860	43906.017	70.017
kin_afterCID_68	LT01B3_cell33	1975.097	2360.740	1973.210	4011.910	249.380	1734.522	2111.360	1744.069	1741.374	6620.061	1168.150	43906.999	70.999
kin_afterCID_69	LT01B3_cell33	1966.417	2360.740	1964.532	4007.897	248.188	1726.578	2112.551	1744.508	1741.798	6659.523	1167.079	43908.001	72.001
kin_afterCID_70	LT01B3_cell33	1979.701	2360.740	1977.758	4033.120	248.315	1738.323	2112.425	1719.032	1716.377	6539.952	1152.335	43909.003	73.003
kin_afterCID_71	LT01B3_cell33	2001.807	2360.740	1999.886	4094.896	248.369	1755.706	2112.371	1739.902	1737.210	6635.827	1164.248	43910.005	74.005
kin_afterCID_72	LT01B3_cell33	1966.256	2360.740	1964.411	4003.577	248.071	1727.033	2112.669	1739.031	1736.341	6636.047	1164.020	43911.008	75.008
kin_afterCID_73	LT01B3_cell33	1971.792	2360.740	1969.902	4019.696	247.403	1732.048	2113.336	1715.456	1712.814	6540.535	1150.596	43912.010	76.010
kin_afterCID_74	LT01B3_cell33	1995.669	2360.740	1993.766	4068.487	246.916	1753.544	2113.824	1725.970	1723.301	6581.899	1158.749	43913.012	77.012
kin_afterCID_75	LT01B3_cell33	1990.285	2360.740	1988.374	4065.165	247.755	1746.998	2112.984	1729.993	1727.325	6590.691	1160.059	43914.014	78.014
kin_afterCID_76	LT01B3_cell33	1965.138	2360.740	1963.242	4001.922	247.755	1726.317	2112.984	1736.113	1733.437	6631.460	1162.116	43915.016	79.016
kin_afterCID_77	LT01B3_cell33	1974.162	2360.740	1972.252	4033.252	246.663	1733.915	2114.076	1718.174	1715.539	6554.565	1153.881	43915.998	79.998
kin_afterCID_78	LT01B3_cell33	1984.733	2360.740	1982.799	4069.699	245.905	1742.301	2114.835	1722.326	1719.667	6601.188	1155.030	43917.000	81.000
kin_afterCID_79	LT01B3_cell33	1986.817	2360.740	1984.893	4070.652	246.257	1744.129	2114.483	1728.446	1725.793	6609.532	1159.985	43918.003	82.003
kin_afterCID_80	LT01B3_cell33	1974.438	2360.740	1972.534	4039.788	245.688	1734.523	2115.051	1707.656	1705.033	6527.347	1147.791	43919.007	83.007
kin_afterCID_81	LT01B3_cell33	1977.679	2360.740	1975.749	4049.636	247.737	1734.755	2113.003	1721.121	1718.481	6577.691	1151.717	43920.007	84.007
kin_afterCID_82	LT01B3_cell33	1954.943	2360.740	1953.046	3999.109	246.780	1716.310	2113.959	1723.373	1720.710	6591.892	1155.029	43921.009	85.009
kin_afterCID_83	LT01B3_cell33	1952.965	2360.740	1951.086	3986.426	247.340	1714.981	2113.400	1727.808	1725.128	6612.757	1156.103	43922.011	86.011
kin_afterCID_84	LT01B3_cell33	1970.341	2360.740	1968.465	4037.206	247.295	1728.497	2113.445	1702.028	1699.409	6514.406	1138.931	43923.013	87.013
kin_afterCID_85	LT01B3_cell33	1983.307	2360.740	1981.393	4069.928	246.762	1739.738	2113.977	1711.797	1709.167	6567.569	1144.988	43924.018	88.018
kin_afterCID_86	LT01B3_cell33	1954.996	2360.740	1953.104	4002.490	245.733	1717.107	2115.006	1725.179	1722.531	6611.239	1157.489	43924.998	88.998
kin_afterCID_87	LT01B3_cell33	1957.359	2360.740	1955.492	4015.582	246.591	1717.292	2114.149	1704.287	1701.679	6508.248	1143.961	43926.000	90.000
kin_afterCID_88	LT01B3_cell33	1958.167	2360.740	1956.286	4025.763	245.336	1718.375	2115.403	1706.003	1703.378	6542.418	1145.094	43927.004	91.004
kin_afterCID_89	LT01B3_cell33	1973.642	2360.740	1971.727	4057.711	245.715	1731.523	2115.024	1709.693	1707.062	6571.308	1144.889	43928.004	92.004
kin_afterCID_90	LT01B3_cell33	1977.777	2360.740	1975.889	4055.294	247.466	1734.498	2113.273	1722.876	1720.252	6578.687	1154.256	43929.006	93.006
kin_afterCID_91	LT01B3_cell33	1949.108	2360.740	1947.212	3986.090	247.259	1710.799	2113.481	1718.525	1715.876	6607.859	1146.515	43930.008	94.008
kin_afterCID_92	LT01B3_cell33	1949.850	2360.740	1948.010	4003.346	246.988	1709.902	2113.752	1699.929	1697.314	6506.809	1138.254	43931.011	95.011
kin_afterCID_93	LT01B3_cell33	1956.421	2360.740	1954.543	4004.445	247.547	1716.507	2113.192	1705.766	1703.150	6529.459	1140.700	43932.013	96.013
kin_afterCID_94	LT01B3_cell33	1966.953	2360.740	1965.053	4033.231	247.024	1725.473	2113.715	1713.634	1711.007	6565.971	1146.555	43933.015	97.015
kin_afterCID_95	LT01B3_cell33	1974.173	2360.740	1972.287	4054.929	247.232	1730.772	2113.508	1710.549	1707.904	6579.400	1141.006	43934.017	98.017
kin_afterCID_96	LT01B3_cell33	1946.926	2360.740	1945.041	3990.391	246.925	1708.220	2113.815	1726.273	1723.627	6623.775	1154.172	43934.999	98.999
kin_afterCID_97	LT01B3_cell33	1948.370	2360.740	1946.495	3990.130	246.853	1709.940	2113.887	1690.116	1687.512	6489.752	1129.631	43936.001	100.001
kin_afterCID_98	LT01B3_cell33	1960.985	2360.740	1959.128	4019.114	247.078	1720.398	2113.661	1707.053	1704.428	6533.817	1142.824	43937.003	101.003
kin_afterCID_99	LT01B3_cell33	1979.626	2360.740	1977.695	4071.772	246.627	1735.561	2114.113	1712.994	1710.349	6572.343	1146.115	43938.005	102.005
kin_afterCID_100	LT01B3_cell33	1945.999	2360.740	1944.167	3991.985	246.329	1707.642	2114.410	1721.838	1719.198	6609.628	1152.410	43939.008	103.008
kin_afterCID_101	LT01B3_cell33	1954.941	2360.740	1953.102	4009.225	246.275	1715.676	2114.465	1696.435	1693.834	6511.922	1135.568	43940.010	104.010
kin_afterCID_102	LT01B3_cell33	1960.311	2360.740	1958.460	4024.335	245.436	1720.825	2115.304	1701.050	1698.430	6559.089	1137.379	43941.012	105.012
kin_afterCID_103	LT01B3_cell33	1959.742	2360.740	1957.896	4032.207	244.930	1719.830	2115.809	1701.381	1698.766	6560.061	1138.930	43942.014	106.014
kin_afterCID_104	LT01B3_cell33	1967.446	2360.740	1965.533	4044.992	245.553	1726.263	2115.187	1707.590	1704.955	6568.412	1143.296	43943.016	107.016
kin_afterCID_105	LT01B3_cell33	1934.736	2360.740	1932.922	3979.915	245.048	1697.855	2115.692	1715.606	1712.949	6619.966	1147.564	43943.998	107.998
kin_afterCID_106	LT01B3_cell33	1949.586	2360.740	1947.720	4002.413	246.049	1710.735	2114.690	1692.820	1690.220	6489.750	1134.685	43945.000	109.000
kin_afterCID_107	LT01B3_cell33	1957.287	2360.740	1955.378	4025.094	244.073	1718.849	2116.667	1699.800	1697.193	6549.923	1140.533	43946.002	110.002
kin_afterCID_108	LT01B3_cell33	1948.832	2360.740	1947.009	4004.924	245.084	1710.648	2115.656	1699.725	1697.116	6547.614	1138.132	43947.004	111.004
kin_afterCID_109	LT01B3_cell33	1962.140	2360.740	1960.275	4029.460	246.365	1721.258	2114.374	1706.522	1703.895	6557.899	1141.244	43948.006	112.006
kin_afterCID_110	LT01B3_cell33	1971.552	2360.740	1969.647	4040.775	245.571	1731.316	2115.169	1710.035	1707.403	6556.743	1147.332	43949.008	113.008
kin_afterCID_111	LT01B3_cell33	1946.498	2360.740	1944.623	3986.608	244.389	1710.913	2116.351	1685.561	1682.988	6468.966	1133.191	43950.010	114.010
kin_afterCID_112	LT01B3_cell33	1945.931	2360.740	1944.090	3996.792	244.759	1708.705	2115.981	1688.663	1686.063	6497.349	1132.435	43951.012	115.012
kin_afterCID_113	LT01B3_cell33	1957.045	2360.740	1955.142	4028.686	244.253	1717.967	2116.486	1688.454	1685.865	6511.494	1131.850	43952.014	116.014
kin_afterCID_114	LT01B3_cell33	1962.782	2360.740	1960.897	4033.304	244.858	1723.173	2115.881	1698.248	1695.645	6536.078	1138.396	43953.017	117.017
kin_afterCID_115	LT01B3_cell33	1965.686	2360.740	1963.833	4050.513	244.885	1724.392	2115.854	1708.814	1706.191	6580.828	1144.936	43953.999	117.999
kin_afterCID_116	LT01B3_cell33	1932.757	2360.740	1930.896	3965.246	244.434	1698.004	2116.306	1681.510	1678.940	6472.431	1128.157	43955.001	119.001
kin_afterCID_117	LT01B3_cell33	1936.198	2360.740	1934.344	3970.549	244.560	1701.094	2116.179	1685.965	1683.381	6475.049	1132.506	43956.003	120.003
kin_afterCID_118	LT01B3_cell33	1946.219	2360.740	1944.359	3987.278	244.380	1710.534	2116.360	1693.494	1690.897	6497.529	1138.764	43957.005	121.005
kin_afterCID_119	LT01B3_cell33	1929.160	2360.740	1927.303	3952.328	245.887	1693.933	2114.853	1701.043	1698.417	6551.306	1137.119	43958.007	122.007
kin_afterCID_120	LT01B3_cell33	1928.875	2360.740	1927.050	3960.659	244.641	1693.981	2116.098	1684.603	1682.029	6460.967	1132.409	43959.010	123.010
kin_afterCID_121	LT01B3_cell33	1946.944	2360.740	1945.100	3999.132	245.002	1709.301	2115.737	1691.026	1688.443	6503.709	1133.718	43960.012	124.012
kin_afterCID_122	LT01B3_cell33	1924.843	2360.740	1923.050	3946.625	245.643	1690.038	2115.096	1704.444	1701.826	6537.601	1143.131	43961.014	125.014
kin_afterCID_123	LT01B3_cell33	1921.089	2360.740	1919.253	3934.926	245.625	1687.225	2115.114	1704.637	1702.016	6549.664	1141.991	43962.016	126.016
kin_afterCID_124	LT01B3_cell33	1935.568	2360.740	1933.702	3965.837	245.869	1699.535	2114.871	1680.471	1677.898	6438.131	1127.359	43962.998	126.998
kin_afterCID_125	LT01B3_cell33	1925.232	2360.740	1923.417	3941.329	246.031	1690.674	2114.708	1686.452	1683.856	6450.547	1132.184	43964.000	128.000
kin_afterCID_126	LT01B3_cell33	1938.552	2360.740	1936.708	3962.222	246.040	1703.103	2114.699	1693.274	1690.681	6481.860	1136.133	43965.002	129.002
kin_afterCID_127	LT01B3_cell33	1956.876	2360.740	1955.024	4005.877	247.737	1716.643	2113.003	1698.015	1695.405	6514.222	1133.343	43966.004	130.004
kin_afterCID_128	LT01B3_cell33	1922.057	2360.740	1920.266	3929.988	249.479	1684.789	2111.261	1704.964	1702.353	6518.123	1136.213	43967.006	131.006
kin_afterCID_129	LT01B3_cell33	1925.899	2360.740	1924.029	3945.523	247.024	1689.871	2113.715	1669.567	1666.998	6411.705	1115.367	43968.008	132.008
kin_afterCID_130	LT01B3_cell33	1936.368	2360.740	1934.528	3965.039	247.728	1698.528	2113.012	1684.104	1681.516	6456.753	1124.562	43969.010	133.010
kin_afterCID_131	LT01B3_cell33	1914.401	2360.740	1912.575	3923.914	247.791	1678.740	2112.948	1706.184	1703.567	6545.932	1138.614	43970.013	134.013
kin_afterCID_132	LT01B3_cell33	1929.478	2360.740	1927.651	3965.121	247.223	1691.365	2113.517	1686.001	1683.429	6457.398	1127.880	43971.015	135.015
kin_afterCID_133	LT01B3_cell33	1947.999	2360.740	1946.174	3994.943	248.612	1707.059	2112.127	1691.228	1688.646	6480.345	1127.515	43972.017	136.017
kin_afterCID_134	LT01B3_cell33	1912.814	2360.740	1911.015	3918.227	248.757	1676.609	2111.983	1700.545	1697.940	6537.006	1130.889	43973.000	137.000
kin_afterCID_135	LT01B3_cell33	1916.251	2360.740	1914.450	3921.926	248.233	1680.571	2112.506	1672.155	1669.607	6404.162	1116.113	43974.002	138.002
kin_afterCID_136	LT01B3_cell33	1925.851	2360.740	1924.030	3960.312	247.367	1687.720	2113.373	1682.557	1679.994	6462.874	1123.028	43975.004	139.004
kin_afterCID_137	LT01B3_cell33	1943.958	2360.740	1942.107	3991.578	247.241	1704.424	2113.499	1679.831	1677.255	6460.509	1120.580	43976.006	140.006
kin_afterCID_138	LT01B3_cell33	1941.482	2360.740	1939.652	3983.819	248.107	1701.631	2112.632	1690.863	1688.282	6489.091	1127.360	43977.008	141.008
kin_afterCID_139	LT01B3_cell33	1949.355	2360.740	1947.481	4003.928	247.836	1708.361	2112.903	1696.983	1694.374	6535.832	1129.403	43978.010	142.010
kin_afterCID_140	LT01B3_cell33	1924.726	2360.740	1922.937	3946.325	247.141	1688.342	2113.598	1674.347	1671.797	6436.515	1117.510	43979.012	143.012
kin_afterCID_141	LT01B3_cell33	1926.221	2360.740	1924.401	3951.978	246.636	1689.892	2114.104	1681.379	1678.816	6461.561	1123.712	43980.014	144.014
kin_afterCID_142	LT01B3_cell33	1932.569	2360.740	1930.704	3973.895	246.690	1694.365	2114.049	1688.433	1685.848	6499.317	1127.047	43981.017	145.017
kin_afterCID_143	LT01B3_cell33	1921.713	2360.740	1919.883	3948.727	246.816	1685.044	2113.923	1695.564	1692.965	6548.019	1129.004	43981.999	145.999
kin_afterCID_144	LT01B3_cell33	1926.023	2360.740	1924.198	3960.549	246.338	1688.991	2114.401	1670.637	1668.076	6436.624	1115.376	43983.001	147.001
kin_afterCID_145	LT01B3_cell33	1944.550	2360.740	1942.666	3991.855	247.340	1704.945	2113.400	1692.030	1689.444	6487.135	1130.839	43984.003	148.003
kin_afterCID_146	LT01B3_cell33	1950.472	2360.740	1948.611	3993.669	247.629	1711.036	2113.111	1691.325	1688.734	6490.968	1128.871	43985.005	149.005
kin_afterCID_147	LT01B3_cell33	1918.732	2360.740	1916.932	3937.547	245.770	1684.136	2114.970	1669.331	1666.782	6420.159	1117.262	43986.007	150.007
kin_afterCID_148	LT01B3_cell33	1929.080	2360.740	1927.231	3964.176	244.587	1693.862	2116.152	1674.312	1671.763	6441.855	1123.274	43987.010	151.010
kin_afterCID_149	LT01B3_cell33	1935.419	2360.740	1933.551	3976.170	246.383	1697.612	2114.356	1681.829	1679.264	6461.308	1124.883	43988.012	152.012
kin_afterCID_150	LT01B3_cell33	1937.577	2360.740	1935.760	3981.268	245.824	1700.033	2114.916	1676.955	1674.377	6474.820	1119.284	43989.014	153.014
kin_afterCID_151	LT01B3_cell33	1907.604	2360.740	1905.796	3907.212	246.302	1674.678	2114.437	1691.553	1688.959	6480.991	1133.651	43990.016	154.016
kin_afterCID_152	LT01B3_cell33	1918.823	2360.740	1916.976	3930.945	244.849	1685.982	2115.891	1667.672	1665.146	6402.381	1119.776	43990.998	154.998
kin_afterCID_153	LT01B3_cell33	1926.203	2360.740	1924.384	3954.605	245.733	1690.531	2115.006	1673.535	1670.983	6431.633	1120.712	43992.000	156.000
kin_afterCID_154	LT01B3_cell33	1938.421	2360.740	1936.599	3966.619	246.185	1702.290	2114.555	1676.655	1674.106	6422.995	1124.067	43993.002	157.002
kin_afterCID_155	LT01B3_cell33	1937.821	2360.740	1935.983	3975.655	247.186	1699.490	2113.553	1682.040	1679.468	6449.207	1124.505	43994.004	158.004
kin_afterCID_156	LT01B3_cell33	1909.889	2360.740	1908.097	3909.043	247.611	1675.634	2113.129	1688.528	1685.938	6473.738	1127.810	43995.006	159.006
kin_afterCID_157	LT01B3_cell33	1921.063	2360.740	1919.263	3940.703	245.706	1686.439	2115.033	1664.631	1662.111	6378.267	1117.041	43996.008	160.008
kin_afterCID_158	LT01B3_cell33	1922.488	2360.740	1920.645	3939.076	245.562	1688.372	2115.178	1664.845	1662.302	6390.895	1116.173	43997.010	161.010
kin_afterCID_159	LT01B3_cell33	1927.212	2360.740	1925.384	3951.857	246.546	1691.109	2114.194	1669.821	1667.274	6409.477	1117.108	43998.012	162.012
kin_afterCID_160	LT01B3_cell33	1951.622	2360.740	1949.772	3999.093	246.889	1712.486	2113.851	1678.451	1675.889	6430.246	1123.462	43999.015	163.015
kin_afterCID_161	LT01B3_cell33	1951.641	2360.740	1949.800	4017.804	244.326	1713.116	2116.414	1684.421	1681.846	6489.796	1129.673	44000.017	164.017
kin_afterCID_162	LT01B3_cell33	1928.184	2360.740	1926.358	3965.655	244.434	1692.855	2116.306	1683.123	1680.553	6475.023	1129.657	44000.999	164.999
kin_afterCID_163	LT01B3_cell33	1942.564	2360.740	1940.723	3989.986	244.010	1706.544	2116.730	1684.515	1681.950	6481.906	1131.487	44002.001	166.001
kin_afterCID_164	LT01B3_cell33	1918.603	2360.740	1916.777	3930.663	246.013	1684.533	2114.726	1690.737	1688.160	6485.775	1132.914	44003.003	167.003
kin_afterCID_165	LT01B3_cell33	1936.871	2360.740	1935.030	3977.968	246.122	1699.307	2114.618	1667.510	1664.981	6393.840	1117.410	44004.006	168.006
kin_afterCID_166	LT01B3_cell33	1936.593	2360.740	1934.815	3980.319	244.163	1700.834	2116.576	1669.073	1666.525	6439.442	1118.775	44005.010	169.010
kin_afterCID_167	LT01B3_cell33	1945.109	2360.740	1943.256	4008.541	244.741	1706.449	2115.999	1684.426	1681.853	6489.833	1128.623	44006.010	170.010
kin_afterCID_168	LT01B3_cell33	1920.327	2360.740	1918.510	3941.796	245.066	1686.173	2115.674	1691.448	1688.883	6516.172	1132.584	44007.012	171.012
kin_afterCID_169	LT01B3_cell33	1921.029	2360.740	1919.224	3958.506	244.786	1685.321	2115.954	1662.454	1659.927	6414.057	1112.761	44008.014	172.014
kin_afterCID_170	LT01B3_cell33	1932.282	2360.740	1930.467	3970.597	244.768	1696.497	2115.972	1666.417	1663.879	6414.020	1117.232	44009.016	173.016
kin_afterCID_171	LT01B3_cell33	1944.334	2360.740	1942.502	3994.420	243.423	1708.641	2117.316	1681.716	1679.146	6469.798	1131.241	44009.998	173.998
kin_afterCID_172	LT01B3_cell33	1953.242	2360.740	1951.391	4011.257	244.298	1715.687	2116.441	1665.441	1662.912	6395.704	1119.432	44011.000	175.000
kin_afterCID_173	LT01B3_cell33	1926.367	2360.740	1924.545	3954.517	243.847	1692.742	2116.892	1662.798	1660.274	6398.659	1117.268	44012.004	176.004
kin_afterCID_174	LT01B3_cell33	1925.132	2360.740	1923.333	3950.205	243.820	1691.891	2116.919	1662.737	1660.195	6411.873	1115.746	44013.006	177.006
kin_afterCID_175	LT01B3_cell33	1921.585	2360.740	1919.768	3949.134	244.416	1687.422	2116.324	1667.709	1665.156	6426.183	1118.149	44014.008	178.008
kin_afterCID_176	LT01B3_cell33	1932.545	2360.740	1930.727	3982.245	243.432	1696.886	2117.307	1679.287	1676.731	6488.407	1126.371	44015.010	179.010
kin_afterCID_177	LT01B3_cell33	1918.413	2360.740	1916.613	3954.084	243.044	1684.783	2117.696	1664.355	1661.816	6432.403	1117.135	44016.012	180.012
kin_afterCID_178	LT01B3_cell33	1918.350	2360.740	1916.540	3957.228	242.078	1685.387	2118.661	1667.305	1664.771	6466.539	1118.944	44017.015	181.015
kin_afterCID_179	LT01B3_cell33	1940.105	2360.740	1938.266	4012.857	242.512	1702.800	2118.228	1667.394	1664.843	6487.902	1115.504	44018.017	182.017
kin_afterCID_180	LT01B3_cell33	1941.854	2360.740	1939.994	4016.097	242.809	1704.053	2117.930	1679.653	1677.087	6527.405	1123.885	44018.999	182.999
kin_afterCID_181	LT01B3_cell33	1925.409	2360.740	1923.576	3962.486	242.656	1692.033	2118.084	1654.007	1651.489	6383.620	1112.164	44020.001	184.001
kin_afterCID_182	LT01B3_cell33	1928.291	2360.740	1926.458	3972.232	242.836	1693.935	2117.903	1662.876	1660.339	6436.811	1115.502	44021.003	185.003
kin_afterCID_183	LT01B3_cell33	1929.940	2360.740	1928.105	3976.417	243.215	1694.885	2117.524	1666.359	1663.829	6455.371	1116.300	44022.005	186.005
kin_afterCID_184	LT01B3_cell33	1936.721	2360.740	1934.906	3980.681	244.795	1700.254	2115.945	1670.605	1668.042	6443.294	1118.450	44023.007	187.007
kin_afterCID_185	LT01B3_cell33	1942.471	2360.740	1940.633	3990.525	244.804	1705.520	2115.936	1680.418	1677.859	6482.242	1124.870	44024.009	188.009
kin_afterCID_186	LT01B3_cell33	1913.512	2360.740	1911.729	3932.351	245.002	1679.730	2115.737	1656.254	1653.741	6366.853	1110.766	44025.011	189.011
kin_afterCID_187	LT01B3_cell33	1916.945	2360.740	1915.150	3943.092	244.001	1683.388	2116.739	1656.036	1653.508	6389.348	1110.417	44026.013	190.013
kin_afterCID_188	LT01B3_cell33	1931.914	2360.740	1930.075	3967.140	244.145	1697.154	2116.594	1662.945	1660.414	6409.640	1115.423	44027.016	191.016
kin_afterCID_189	LT01B3_cell33	1935.625	2360.740	1933.798	3989.143	244.289	1698.599	2116.450	1671.040	1668.494	6456.880	1118.638	44027.998	191.998
kin_afterCID_190	LT01B3_cell33	1914.518	2360.740	1912.702	3940.645	245.327	1679.545	2115.412	1678.816	1676.247	6482.665	1121.707	44029.000	193.000
kin_afterCID_191	LT01B3_cell33	1913.071	2360.740	1911.234	3941.591	244.001	1679.240	2116.739	1653.847	1651.325	6377.768	1109.311	44030.002	194.002
kin_afterCID_192	LT01B3_cell33	1924.814	2360.740	1922.995	3966.527	243.044	1690.490	2117.696	1659.664	1657.139	6411.088	1114.352	44031.004	195.004
kin_afterCID_193	LT01B3_cell33	1928.733	2360.740	1926.899	3972.722	242.945	1694.255	2117.795	1663.972	1661.434	6434.258	1116.744	44032.006	196.006
kin_afterCID_194	LT01B3_cell33	1931.809	2360.740	1929.984	3972.420	244.073	1696.506	2116.667	1668.744	1666.192	6441.514	1118.396	44033.008	197.008
kin_afterCID_195	LT01B3_cell33	1913.353	2360.740	1911.525	3930.926	243.053	1681.791	2117.687	1646.432	1643.922	6351.894	1106.372	44034.010	198.010
kin_afterCID_196	LT01B3_cell33	1919.008	2360.740	1917.171	3957.379	243.035	1685.078	2117.705	1655.890	1653.380	6398.307	1111.634	44035.012	199.012
kin_afterCID_197	LT01B3_cell33	1934.970	2360.740	1933.155	3979.957	244.380	1698.831	2116.360	1657.008	1654.475	6388.868	1110.612	44036.015	200.015
kin_afterCID_198	LT01B3_cell33	1937.317	2360.740	1935.478	3977.417	245.390	1700.656	2115.349	1658.103	1655.569	6400.656	1107.945	44037.017	201.017
kin_afterCID_199	LT01B3_cell33	1940.412	2360.740	1938.572	3994.401	245.436	1702.090	2115.304	1666.064	1663.519	6420.904	1114.367	44037.999	201.999
kin_afterCID_200	LT01B3_cell33	1912.646	2360.740	1910.837	3921.860	246.031	1678.889	2114.708	1670.643	1668.088	6454.542	1114.070	44039.001	203.001
kin_afterCID_201	LT01B3_cell33	1913.660	2360.740	1911.865	3938.011	244.641	1679.625	2116.098	1646.650	1644.155	6346.184	1103.339	44040.003	204.003
kin_afterCID_202	LT01B3_cell33	1929.799	2360.740	1927.970	3961.241	245.896	1693.601	2114.844	1652.589	1650.066	6348.394	1106.601	44041.005	205.005
kin_afterCID_203	LT01B3_cell33	1935.206	2360.740	1933.391	3977.392	245.589	1698.089	2115.150	1659.707	1657.174	6398.250	1109.518	44042.007	206.007
kin_afterCID_204	LT01B3_cell33	1909.154	2360.740	1907.347	3915.977	246.735	1674.928	2114.004	1666.575	1664.025	6411.112	1112.818	44043.009	207.009
kin_afterCID_205	LT01B3_cell33	1906.631	2360.740	1904.809	3904.630	246.329	1673.864	2114.410	1637.729	1635.232	6281.728	1096.702	44044.011	208.011
kin_afterCID_206	LT01B3_cell33	1923.530	2360.740	1921.758	3949.550	246.627	1687.179	2114.113	1648.065	1645.555	6324.675	1102.504	44045.013	209.013
kin_afterCID_207	LT01B3_cell33	1924.521	2360.740	1922.718	3950.814	246.140	1688.661	2114.600	1657.863	1655.352	6366.491	1109.779	44046.016	210.016
kin_afterCID_208	LT01B3_cell33	1936.160	2360.740	1934.325	3970.717	247.006	1698.407	2113.734	1665.953	1663.408	6392.684	1113.598	44046.998	210.998
kin_afterCID_209	LT01B3_cell33	1908.866	2360.740	1907.092	3915.195	246.844	1674.583	2113.896	1662.424	1659.895	6376.056	1112.005	44048.000	212.000
kin_afterCID_210	LT01B3_cell33	1935.601	2360.740	1933.746	3958.162	248.468	1697.685	2112.271	1660.931	1658.398	6351.409	1109.187	44049.002	213.002
kin_afterCID_211	LT01B3_cell33	1911.785	2360.740	1909.992	3913.624	247.042	1677.816	2113.697	1638.511	1636.017	6266.275	1097.633	44050.005	214.005
kin_afterCID_212	LT01B3_cell33	1917.213	2360.740	1915.378	3928.205	247.205	1682.002	2113.535	1647.249	1644.746	6290.083	1104.211	44051.007	215.007
kin_afterCID_213	LT01B3_cell33	1934.122	2360.740	1932.298	3966.068	247.773	1695.850	2112.966	1654.604	1652.080	6332.773	1106.028	44052.009	216.009
kin_afterCID_214	LT01B3_cell33	1935.589	2360.740	1933.762	3976.275	246.131	1698.062	2114.609	1662.383	1659.855	6393.579	1111.694	44053.011	217.011
kin_afterCID_215	LT01B3_cell33	1902.589	2360.740	1900.827	3886.417	248.197	1669.514	2112.542	1663.848	1661.317	6362.691	1111.793	44054.013	218.013
kin_afterCID_216	LT01B3_cell33	1915.082	2360.740	1913.266	3917.049	247.593	1680.516	2113.147	1639.389	1636.889	6262.997	1097.651	44055.015	219.015
kin_afterCID_217	LT01B3_cell33	1925.291	2360.740	1923.447	3947.842	248.928	1686.884	2111.811	1646.021	1643.520	6284.200	1099.299	44056.017	220.017
kin_afterCID_218	LT01B3_cell33	1931.999	2360.740	1930.186	3971.194	247.547	1693.120	2113.192	1660.423	1657.892	6359.819	1109.918	44057.000	221.000
kin_afterCID_219	LT01B3_cell33	1904.944	2360.740	1903.125	3891.334	248.215	1671.550	2112.524	1634.769	1632.284	6231.045	1094.720	44058.002	222.002
kin_afterCID_220	LT01B3_cell33	1914.723	2360.740	1912.903	3920.567	248.766	1678.457	2111.974	1641.284	1638.781	6262.902	1096.911	44059.004	223.004
kin_afterCID_221	LT01B3_cell33	1924.132	2360.740	1922.324	3946.361	248.125	1686.623	2112.614	1651.660	1649.144	6309.067	1104.651	44060.006	224.006
kin_afterCID_222	LT01B3_cell33	1941.713	2360.740	1939.888	3978.580	248.098	1702.514	2112.642	1659.634	1657.106	6350.837	1108.722	44061.008	225.008
kin_afterCID_223	LT01B3_cell33	1893.294	2360.740	1891.508	3875.947	247.836	1660.736	2112.903	1632.108	1629.627	6230.754	1092.703	44062.010	226.010
kin_afterCID_224	LT01B3_cell33	1914.081	2360.740	1912.279	3923.668	246.528	1679.753	2114.212	1635.409	1632.911	6269.483	1095.053	44063.012	227.012
kin_afterCID_225	LT01B3_cell33	1918.171	2360.740	1916.340	3932.898	247.340	1682.379	2113.400	1646.166	1643.655	6304.477	1100.984	44064.015	228.015
kin_afterCID_226	LT01B3_cell33	1926.882	2360.740	1925.050	3953.443	248.775	1688.167	2111.965	1653.730	1651.207	6321.060	1103.950	44065.017	229.017
kin_afterCID_227	LT01B3_cell33	1916.288	2360.740	1914.497	3917.102	249.199	1680.157	2111.540	1635.085	1632.595	6244.117	1091.138	44065.999	229.999
kin_afterCID_228	LT01B3_cell33	1922.433	2360.740	1920.625	3937.383	249.145	1684.691	2111.595	1652.917	1650.403	6306.664	1103.826	44067.001	231.001
kin_afterCID_229	LT01B3_cell33	1935.490	2360.740	1933.650	3965.554	249.298	1695.800	2111.441	1660.132	1657.612	6339.676	1107.618	44068.004	232.004
kin_afterCID_230	LT01B3_cell33	1910.502	2360.740	1908.700	3902.561	249.434	1675.157	2111.306	1630.526	1628.040	6228.901	1087.265	44069.006	233.006
kin_afterCID_231	LT01B3_cell33	1916.758	2360.740	1914.922	3935.952	249.316	1678.332	2111.423	1636.694	1634.210	6244.558	1092.598	44070.008	234.008
kin_afterCID_232	LT01B3_cell33	1924.951	2360.740	1923.115	3945.244	249.443	1686.260	2111.297	1644.617	1642.116	6280.739	1096.875	44071.010	235.010
kin_afterCID_233	LT01B3_cell33	1930.513	2360.740	1928.718	3958.714	249.542	1690.781	2111.198	1644.838	1642.331	6288.692	1095.938	44072.012	236.012
kin_afterCID_234	LT01B3_cell33	1906.171	2360.740	1904.424	3907.056	250.147	1669.027	2110.593	1655.548	1653.022	6311.719	1103.701	44073.014	237.014
kin_afterCID_235	LT01B3_cell33	1897.942	2360.740	1896.165	3898.463	247.945	1663.173	2112.795	1631.522	1629.050	6241.027	1090.580	44074.016	238.016
kin_afterCID_236	LT01B3_cell33	1911.868	2360.740	1910.020	3921.931	249.343	1674.491	2111.396	1640.645	1638.144	6263.906	1094.665	44074.998	238.998
kin_afterCID_237	LT01B3_cell33	1929.905	2360.740	1928.102	3962.098	249.506	1689.740	2111.234	1651.356	1648.841	6290.833	1103.062	44076.000	240.000
kin_afterCID_238	LT01B3_cell33	1928.359	2360.740	1926.550	3958.263	249.677	1688.280	2111.062	1650.067	1647.548	6303.907	1099.653	44077.003	241.003
kin_afterCID_239	LT01B3_cell33	1912.520	2360.740	1910.712	3922.933	248.865	1675.611	2111.874	1645.877	1643.382	6269.933	1100.974	44078.005	242.005
kin_afterCID_240	LT01B3_cell33	1922.924	2360.740	1921.118	3924.407	250.463	1685.374	2110.277	1642.883	1640.393	6234.965	1097.863	44079.007	243.007
kin_afterCID_241	LT01B3_cell33	1896.314	2360.740	1894.525	3871.588	249.885	1662.480	2110.855	1651.036	1648.526	6291.485	1101.695	44080.009	244.009
kin_afterCID_242	LT01B3_cell33	1908.790	2360.740	1907.020	3899.142	248.649	1674.473	2112.091	1634.892	1632.400	6227.584	1094.212	44081.011	245.011
kin_afterCID_243	LT01B3_cell33	1934.357	2360.740	1932.516	3954.803	249.777	1695.290	2110.963	1648.393	1645.890	6263.485	1102.318	44082.014	246.014
kin_afterCID_244	LT01B3_cell33	1908.478	2360.740	1906.711	3892.124	251.329	1672.134	2109.411	1627.268	1624.805	6152.217	1088.136	44083.016	247.016
kin_afterCID_245	LT01B3_cell33	1908.638	2360.740	1906.815	3897.714	250.724	1672.285	2110.015	1632.931	1630.449	6205.461	1089.597	44083.998	247.998
kin_afterCID_246	LT01B3_cell33	1919.697	2360.740	1917.886	3926.382	249.479	1682.575	2111.261	1634.167	1631.672	6222.905	1091.935	44085.000	249.000
kin_afterCID_247	LT01B3_cell33	1927.266	2360.740	1925.434	3951.898	249.813	1687.665	2110.927	1646.206	1643.701	6253.780	1100.933	44086.003	250.003
kin_afterCID_248	LT01B3_cell33	1900.258	2360.740	1898.474	3873.782	249.262	1667.281	2111.477	1649.556	1647.031	6279.046	1103.040	44087.005	251.005
kin_afterCID_249	LT01B3_cell33	1904.429	2360.740	1902.612	3896.237	248.441	1670.160	2112.299	1619.902	1617.444	6170.603	1084.665	44088.007	252.007
kin_afterCID_250	LT01B3_cell33	1910.590	2360.740	1908.779	3892.329	250.282	1675.573	2110.457	1627.240	1624.756	6158.917	1089.822	44089.009	253.009
kin_afterCID_251	LT01B3_cell33	1931.708	2360.740	1929.915	3945.683	250.129	1693.032	2110.611	1640.121	1637.626	6215.226	1097.925	44090.011	254.011
kin_afterCID_252	LT01B3_cell33	1894.040	2360.740	1892.276	3848.019	249.569	1663.053	2111.170	1648.463	1645.957	6237.768	1105.945	44091.013	255.013
kin_afterCID_253	LT01B3_cell33	1904.896	2360.740	1903.095	3882.363	249.533	1671.170	2111.207	1620.398	1617.942	6138.510	1086.382	44092.015	256.015
kin_afterCID_254	LT01B3_cell33	1905.983	2360.740	1904.218	3881.772	249.713	1672.267	2111.026	1622.040	1619.581	6131.215	1088.649	44093.017	257.017
kin_afterCID_255	LT01B3_cell33	1917.190	2360.740	1915.367	3909.759	248.721	1682.536	2112.019	1630.990	1628.514	6165.407	1096.997	44094.002	258.002
kin_afterCID_256	LT01B3_cell33	1933.624	2360.740	1931.806	3941.994	249.118	1696.687	2111.622	1637.248	1634.771	6186.329	1100.571	44095.002	259.002
kin_afterCID_257	LT01B3_cell33	1915.656	2360.740	1913.861	3897.319	248.432	1682.590	2112.308	1619.269	1616.825	6102.039	1092.043	44096.004	260.004
kin_afterCID_258	LT01B3_cell33	1917.453	2360.740	1915.644	3902.666	249.199	1683.163	2111.540	1629.440	1626.967	6130.497	1098.236	44097.006	261.006
kin_afterCID_259	LT01B3_cell33	1919.184	2360.740	1917.364	3892.355	250.806	1684.636	2109.934	1630.900	1628.426	6123.989	1096.811	44098.008	262.008
kin_afterCID_260	LT01B3_cell33	1937.054	2360.740	1935.283	3949.686	249.380	1699.335	2111.360	1640.600	1638.110	6176.747	1104.820	44099.010	263.010
kin_afterCID_261	LT01B3_cell33	1891.778	2360.740	1890.018	3844.110	251.311	1659.183	2109.429	1645.299	1642.791	6207.036	1101.828	44100.012	264.012
kin_afterCID_262	LT01B3_cell33	1913.235	2360.740	1911.442	3893.361	250.435	1678.248	2110.304	1618.612	1616.152	6108.541	1085.780	44101.015	265.015
kin_afterCID_263	LT01B3_cell33	1906.967	2360.740	1905.166	3882.679	249.885	1673.080	2110.855	1625.148	1622.675	6134.625	1091.311	44102.017	266.017
kin_afterCID_264	LT01B3_cell33	1910.572	2360.740	1908.771	3878.283	251.058	1676.409	2109.681	1633.735	1631.255	6162.163	1094.839	44102.999	266.999
kin_afterCID_265	LT01B3_cell33	1895.566	2360.740	1893.803	3851.379	251.528	1662.332	2109.212	1642.708	1640.218	6197.715	1099.515	44104.001	268.001
kin_afterCID_266	LT01B3_cell33	1903.845	2360.740	1902.099	3875.686	251.022	1669.228	2109.717	1617.875	1615.416	6111.983	1083.150	44105.003	269.003
kin_afterCID_267	LT01B3_cell33	1913.155	2360.740	1911.360	3902.741	250.065	1677.436	2110.674	1627.159	1624.692	6164.049	1089.643	44106.005	270.005
kin_afterCID_268	LT01B3_cell33	1909.134	2360.740	1907.353	3878.771	251.203	1674.591	2109.537	1633.583	1631.114	6186.005	1091.483	44107.007	271.007
kin_afterCID_269	LT01B3_cell33	1905.689	2360.740	1903.881	3881.454	251.437	1670.170	2109.302	1638.918	1636.438	6198.812	1095.361	44108.009	272.009
kin_afterCID_270	LT01B3_cell33	1895.341	2360.740	1893.543	3854.203	250.120	1663.205	2110.620	1611.856	1609.407	6104.136	1079.497	44109.012	273.012
kin_afterCID_271	LT01B3_cell33	1902.254	2360.740	1900.504	3862.391	250.923	1669.132	2109.817	1625.380	1622.915	6123.880	1090.368	44110.014	274.014
kin_afterCID_272	LT01B3_cell33	1911.953	2360.740	1910.171	3890.486	252.150	1675.356	2108.589	1631.708	1629.233	6176.028	1088.287	44111.016	275.016
kin_afterCID_273	LT01B3_cell33	1910.023	2360.740	1908.236	3893.558	248.937	1676.206	2111.802	1631.899	1629.419	6202.477	1093.123	44111.999	275.999
kin_afterCID_274	LT01B3_cell33	1884.311	2360.740	1882.545	3825.857	249.867	1654.487	2110.873	1608.992	1606.555	6072.866	1080.597	44113.001	277.001
kin_afterCID_275	LT01B3_cell33	1897.854	2360.740	1896.078	3865.271	250.318	1664.498	2110.421	1620.131	1617.663	6133.878	1084.753	44114.003	278.003
kin_afterCID_276	LT01B3_cell33	1925.670	2360.740	1923.854	3913.937	250.824	1689.308	2109.916	1630.364	1627.887	6166.488	1091.116	44115.006	279.006
kin_afterCID_277	LT01B3_cell33	1900.858	2360.740	1899.076	3857.514	249.253	1669.882	2111.486	1621.057	1618.599	6115.114	1090.550	44116.008	280.008
kin_afterCID_278	LT01B3_cell33	1902.948	2360.740	1901.145	3858.458	250.417	1670.901	2110.322	1606.375	1603.953	6056.085	1078.358	44117.011	281.011
kin_afterCID_279	LT01B3_cell33	1892.705	2360.740	1890.900	3845.664	249.650	1661.755	2111.089	1612.371	1609.922	6100.705	1081.596	44118.013	282.013
kin_afterCID_280	LT01B3_cell33	1902.323	2360.740	1900.545	3877.984	249.136	1669.226	2111.604	1617.806	1615.344	6136.680	1084.650	44119.015	283.015
kin_afterCID_281	LT01B3_cell33	1912.253	2360.740	1910.433	3883.253	250.598	1678.180	2110.142	1625.550	1623.081	6123.641	1091.362	44120.017	284.017
kin_afterCID_282	LT01B3_cell33	1874.346	2360.740	1872.591	3803.068	250.210	1645.690	2110.530	1633.502	1631.012	6181.141	1094.365	44120.999	284.999
kin_afterCID_283	LT01B3_cell33	1889.733	2360.740	1887.971	3832.983	248.874	1660.729	2111.865	1605.197	1602.763	6054.766	1080.835	44122.001	286.001
kin_afterCID_284	LT01B3_cell33	1902.920	2360.740	1901.118	3855.932	249.470	1672.150	2111.270	1613.879	1611.438	6088.030	1085.209	44123.004	287.004
kin_afterCID_285	LT01B3_cell33	1914.756	2360.740	1912.935	3894.837	249.993	1680.238	2110.746	1621.208	1618.750	6134.851	1086.619	44124.006	288.006
kin_afterCID_286	LT01B3_cell33	1918.709	2360.740	1916.894	3891.637	251.627	1683.330	2109.113	1622.857	1620.386	6122.081	1086.080	44125.008	289.008
kin_afterCID_287	LT01B3_cell33	1881.116	2360.740	1879.391	3818.832	251.762	1649.799	2108.977	1638.973	1636.493	6161.007	1099.149	44126.010	290.010
kin_afterCID_288	LT01B3_cell33	1903.241	2360.740	1901.450	3868.324	250.833	1669.626	2109.907	1604.655	1602.214	6047.591	1076.465	44127.012	291.012
kin_afterCID_289	LT01B3_cell33	1897.824	2360.740	1896.089	3851.224	251.112	1665.308	2109.627	1618.237	1615.793	6084.792	1086.576	44128.014	292.014
kin_afterCID_290	LT01B3_cell33	1910.251	2360.740	1908.480	3867.935	251.798	1676.512	2108.941	1619.070	1616.614	6088.882	1085.394	44129.016	293.016
kin_afterCID_291	LT01B3_cell33	1886.465	2360.740	1884.694	3826.316	251.952	1654.697	2108.788	1633.435	1630.949	6157.902	1092.865	44129.998	293.998
kin_afterCID_292	LT01B3_cell33	1908.877	2360.740	1907.044	3866.707	251.148	1675.796	2109.591	1610.776	1608.324	6071.766	1079.692	44131.001	295.001
kin_afterCID_293	LT01B3_cell33	1907.372	2360.740	1905.574	3869.269	251.870	1673.055	2108.869	1624.086	1621.623	6116.050	1087.593	44132.005	296.005
kin_afterCID_294	LT01B3_cell33	1906.549	2360.740	1904.730	3866.579	251.419	1672.924	2109.320	1630.169	1627.701	6137.451	1092.926	44133.005	297.005
kin_afterCID_295	LT01B3_cell33	1881.967	2360.740	1880.218	3803.817	251.645	1652.663	2109.095	1601.775	1599.360	6017.864	1074.873	44134.007	298.007
kin_afterCID_296	LT01B3_cell33	1895.139	2360.740	1893.372	3834.223	250.715	1664.735	2110.024	1604.376	1601.947	6045.265	1076.705	44135.009	299.009
kin_afterCID_297	LT01B3_cell33	1893.874	2360.740	1892.150	3842.138	251.049	1662.034	2109.690	1612.561	1610.122	6064.928	1082.738	44136.011	300.011
kin_afterCID_298	LT01B3_cell33	1895.612	2360.740	1893.837	3838.715	250.869	1664.572	2109.871	1614.542	1612.086	6080.214	1083.563	44137.013	301.013
kin_afterCID_299	LT01B3_cell33	1872.699	2360.740	1870.971	3785.445	251.717	1644.408	2109.022	1620.656	1618.204	6090.659	1087.150	44138.016	302.016
kin_afterCID_300	LT01B3_cell33	1880.199	2360.740	1878.463	3807.270	251.266	1650.659	2109.474	1601.603	1599.179	6016.773	1075.699	44138.998	302.998
