# Supplementary material for: Mandipropamid as a chemical inducer of proximity for in vivo applications
Source: Nat Chem Biol. 2021 Dec 21;18(1):64–9. doi: 10.1038/s41589-021-00922-3 (PMC8709788; doi:10.1038/s41589-021-00922-3)
Supplement: Source Data Fig. 2 — Single-cell trajectories, luminescence intensities of luciferase assay and two-color RICS binding efficiencies. [file 41589_2021_922_MOESM21_ESM.zip › Figure_02/Figure_02bcd/Single-Cell Trajectories/Mandi_500nM/exp02_Mandi500_LT01B4_cell36_intensities.csv]

name	cellID	ff_488nm_cell	area_cell	fullframe_488nm	ff_488nm_mito	area_mito	ff_488nm_cyto	area_cyto	ff_561nm_tf_cell	fullframe_561nm	ff_561nm_tf_mito	ff_561nm_tf_cyto	FrameTimeAbs	FrameTimeRel
t0_	LT01B4_cell36	3100.791	2364.449	3099.735	5473.984	303.954	2750.709	2060.495	2363.557	2362.459	7418.032	1617.947	44204.000	-43.000
tend_	LT01B4_cell36	2568.513	2364.449	2567.654	5274.077	299.974	2175.387	2064.475	2164.643	2163.658	6897.716	1476.915	44568.000	321.000
kin_afterCID_1	LT01B4_cell36	3074.283	2364.449	3073.216	6028.260	311.995	2625.247	2052.454	2440.870	2439.736	7572.374	1660.826	44255.080	4.080
kin_afterCID_2	LT01B4_cell36	3019.262	2364.449	3018.225	5918.203	313.999	2575.328	2050.450	2426.179	2425.050	7505.767	1648.308	44256.000	5.000
kin_afterCID_3	LT01B4_cell36	2992.691	2364.449	2991.641	5918.705	312.302	2547.402	2052.147	2430.914	2429.784	7568.576	1649.049	44257.002	6.002
kin_afterCID_4	LT01B4_cell36	2994.226	2364.449	2993.167	5935.040	312.708	2546.013	2051.741	2439.039	2437.907	7563.845	1657.962	44258.004	7.004
kin_afterCID_5	LT01B4_cell36	2950.296	2364.449	2949.272	5842.151	312.546	2509.809	2051.903	2403.892	2402.781	7441.648	1636.541	44259.006	8.006
kin_afterCID_6	LT01B4_cell36	2958.697	2364.449	2957.673	5872.345	312.149	2515.540	2052.300	2409.997	2408.877	7484.853	1638.126	44260.009	9.009
kin_afterCID_7	LT01B4_cell36	2962.830	2364.449	2961.798	5868.225	312.085	2521.031	2052.363	2422.340	2421.222	7502.830	1649.794	44261.011	10.011
kin_afterCID_8	LT01B4_cell36	3002.973	2364.449	3001.950	5972.159	313.295	2549.457	2051.154	2428.848	2427.720	7513.832	1652.164	44262.013	11.013
kin_afterCID_9	LT01B4_cell36	2936.507	2364.449	2935.500	5846.867	312.591	2493.127	2051.858	2433.892	2432.761	7551.103	1654.309	44263.015	12.015
kin_afterCID_10	LT01B4_cell36	2931.585	2364.449	2930.579	5835.778	309.405	2494.333	2055.044	2393.243	2392.136	7461.494	1630.173	44263.997	12.997
kin_afterCID_11	LT01B4_cell36	2961.467	2364.449	2960.452	5886.336	311.733	2517.285	2052.715	2404.131	2403.018	7455.365	1637.030	44264.999	13.999
kin_afterCID_12	LT01B4_cell36	2953.133	2364.449	2952.119	5879.053	312.780	2507.071	2051.668	2411.841	2410.722	7466.254	1641.287	44266.001	15.001
kin_afterCID_13	LT01B4_cell36	3003.077	2364.449	3002.057	5991.014	314.026	2545.469	2050.423	2432.121	2430.982	7581.212	1643.528	44267.003	16.003
kin_afterCID_14	LT01B4_cell36	2940.913	2364.449	2939.901	5888.154	312.284	2492.423	2052.165	2393.452	2392.343	7467.661	1621.295	44268.005	17.005
kin_afterCID_15	LT01B4_cell36	2945.391	2364.449	2944.392	5912.008	310.308	2497.241	2054.141	2396.031	2394.920	7478.768	1628.210	44269.008	18.008
kin_afterCID_16	LT01B4_cell36	2949.009	2364.449	2947.998	5889.206	312.149	2501.814	2052.300	2389.474	2388.368	7435.301	1622.019	44270.010	19.010
kin_afterCID_17	LT01B4_cell36	2951.413	2364.449	2950.386	5938.142	309.775	2501.116	2054.674	2406.302	2405.183	7537.937	1632.625	44271.012	20.012
kin_afterCID_18	LT01B4_cell36	2902.434	2364.449	2901.432	5815.955	310.930	2461.288	2053.519	2411.848	2410.730	7541.119	1635.208	44272.014	21.014
kin_afterCID_19	LT01B4_cell36	2923.327	2364.449	2922.320	5845.674	309.956	2482.440	2054.493	2379.224	2378.122	7422.607	1618.343	44273.016	22.016
kin_afterCID_20	LT01B4_cell36	2934.617	2364.449	2933.602	5881.508	310.253	2489.536	2054.195	2384.285	2383.174	7440.908	1620.563	44273.998	22.998
kin_afterCID_21	LT01B4_cell36	2945.021	2364.449	2944.008	5891.679	311.002	2498.738	2053.446	2392.152	2391.038	7454.312	1625.468	44275.000	24.000
kin_afterCID_22	LT01B4_cell36	2942.161	2364.449	2941.158	5890.757	310.632	2496.196	2053.816	2401.095	2399.978	7489.671	1631.466	44276.002	25.002
kin_afterCID_23	LT01B4_cell36	2882.071	2364.449	2881.109	5778.335	309.829	2445.325	2054.620	2355.889	2354.799	7356.502	1601.815	44277.004	26.004
kin_afterCID_24	LT01B4_cell36	2888.667	2364.449	2887.688	5800.082	308.412	2451.945	2056.037	2374.873	2373.771	7426.502	1617.112	44278.007	27.007
kin_afterCID_25	LT01B4_cell36	2908.989	2364.449	2907.998	5834.306	309.324	2468.690	2055.125	2371.992	2370.890	7427.628	1611.051	44279.009	28.009
kin_afterCID_26	LT01B4_cell36	2909.751	2364.449	2908.735	5839.490	308.123	2470.754	2056.325	2378.815	2377.716	7442.059	1620.130	44280.011	29.011
kin_afterCID_27	LT01B4_cell36	2866.795	2364.449	2865.827	5736.714	310.136	2433.528	2054.313	2386.940	2385.830	7458.113	1621.354	44281.013	30.013
kin_afterCID_28	LT01B4_cell36	2888.917	2364.449	2887.942	5781.624	308.069	2455.556	2056.379	2347.870	2346.784	7337.666	1600.341	44282.015	31.015
kin_afterCID_29	LT01B4_cell36	2884.842	2364.449	2883.848	5799.720	308.521	2447.424	2055.928	2363.630	2362.532	7398.232	1608.118	44282.997	31.997
kin_afterCID_30	LT01B4_cell36	2899.129	2364.449	2898.146	5807.075	309.486	2461.180	2054.963	2367.357	2366.262	7389.204	1611.045	44283.999	32.999
kin_afterCID_31	LT01B4_cell36	2903.890	2364.449	2902.888	5807.853	309.089	2467.186	2055.360	2375.522	2374.416	7415.517	1617.597	44285.001	34.001
kin_afterCID_32	LT01B4_cell36	2874.679	2364.449	2873.708	5749.438	308.800	2442.832	2055.648	2347.026	2345.933	7316.309	1600.538	44286.003	35.003
kin_afterCID_33	LT01B4_cell36	2895.108	2364.449	2894.103	5795.799	310.894	2455.963	2053.555	2372.335	2371.232	7392.501	1612.317	44287.006	36.006
kin_afterCID_34	LT01B4_cell36	2908.425	2364.449	2907.414	5823.192	310.939	2467.076	2053.510	2368.310	2367.207	7403.477	1605.892	44288.008	37.008
kin_afterCID_35	LT01B4_cell36	2863.356	2364.449	2862.380	5738.977	308.611	2431.684	2055.838	2343.123	2342.040	7327.186	1594.944	44289.010	38.010
kin_afterCID_36	LT01B4_cell36	2864.941	2364.449	2863.947	5735.247	309.983	2431.862	2054.466	2350.047	2348.962	7327.470	1599.042	44290.012	39.012
kin_afterCID_37	LT01B4_cell36	2878.395	2364.449	2877.404	5775.680	308.809	2443.149	2055.639	2356.492	2355.396	7376.228	1602.400	44291.014	40.014
kin_afterCID_38	LT01B4_cell36	2900.940	2364.449	2899.945	5827.012	309.748	2459.832	2054.701	2373.118	2372.009	7435.129	1610.015	44291.997	40.997
kin_afterCID_39	LT01B4_cell36	2848.966	2364.449	2847.983	5720.762	310.163	2415.372	2054.286	2339.537	2338.457	7306.527	1589.603	44292.999	41.999
kin_afterCID_40	LT01B4_cell36	2862.136	2364.449	2861.157	5742.830	307.401	2431.650	2057.047	2341.237	2340.151	7346.181	1593.307	44294.001	43.001
kin_afterCID_41	LT01B4_cell36	2861.848	2364.449	2860.874	5740.988	307.925	2430.752	2056.524	2348.646	2347.560	7363.860	1597.714	44295.003	44.003
kin_afterCID_42	LT01B4_cell36	2872.479	2364.449	2871.506	5748.980	308.800	2440.370	2055.648	2351.464	2350.371	7355.318	1599.783	44296.007	45.007
kin_afterCID_43	LT01B4_cell36	2876.306	2364.449	2875.315	5770.538	308.277	2442.380	2056.172	2360.789	2359.697	7393.295	1606.277	44297.007	46.007
kin_afterCID_44	LT01B4_cell36	2820.672	2364.449	2819.708	5667.003	306.878	2396.154	2057.571	2326.507	2325.432	7305.408	1583.925	44298.009	47.009
kin_afterCID_45	LT01B4_cell36	2834.773	2364.449	2833.811	5704.783	307.708	2405.391	2056.740	2329.947	2328.869	7309.875	1584.901	44299.011	48.011
kin_afterCID_46	LT01B4_cell36	2841.456	2364.449	2840.493	5690.189	308.006	2414.784	2056.443	2334.725	2333.645	7305.123	1590.278	44300.013	49.013
kin_afterCID_47	LT01B4_cell36	2849.090	2364.449	2848.129	5717.273	307.952	2419.591	2056.497	2337.924	2336.834	7334.918	1589.645	44301.015	50.015
kin_afterCID_48	LT01B4_cell36	2816.503	2364.449	2815.537	5656.889	310.262	2387.486	2054.204	2366.337	2365.240	7404.492	1605.370	44301.998	50.998
kin_afterCID_49	LT01B4_cell36	2833.161	2364.449	2832.197	5677.565	307.239	2408.356	2057.210	2328.496	2327.420	7289.856	1587.530	44303.000	52.000
kin_afterCID_50	LT01B4_cell36	2832.636	2364.449	2831.668	5696.574	306.652	2405.852	2057.796	2327.421	2326.347	7321.051	1583.272	44304.002	53.002
kin_afterCID_51	LT01B4_cell36	2839.982	2364.449	2839.029	5712.243	306.210	2412.667	2058.239	2335.344	2334.262	7351.431	1589.086	44305.004	54.004
kin_afterCID_52	LT01B4_cell36	2853.852	2364.449	2852.886	5733.904	306.941	2424.203	2057.508	2329.678	2328.603	7300.549	1588.118	44306.007	55.007
kin_afterCID_53	LT01B4_cell36	2852.959	2364.449	2851.980	5748.412	306.616	2421.537	2057.833	2338.074	2336.999	7351.014	1591.148	44307.009	56.009
kin_afterCID_54	LT01B4_cell36	2864.755	2364.449	2863.781	5747.031	307.447	2433.960	2057.002	2347.815	2346.731	7358.491	1598.902	44308.011	57.011
kin_afterCID_55	LT01B4_cell36	2809.356	2364.449	2808.406	5642.297	307.049	2386.563	2057.399	2355.923	2354.833	7406.364	1602.187	44309.013	58.013
kin_afterCID_56	LT01B4_cell36	2814.464	2364.449	2813.500	5674.740	305.317	2390.358	2059.132	2312.296	2311.230	7288.561	1574.443	44310.015	59.015
kin_afterCID_57	LT01B4_cell36	2826.635	2364.449	2825.661	5703.132	305.389	2400.009	2059.060	2323.216	2322.147	7344.037	1578.554	44310.997	59.997
kin_afterCID_58	LT01B4_cell36	2853.078	2364.449	2852.108	5766.285	305.524	2420.786	2058.925	2326.745	2325.674	7355.696	1580.498	44311.999	60.999
kin_afterCID_59	LT01B4_cell36	2852.709	2364.449	2851.753	5745.478	305.831	2422.955	2058.618	2331.621	2330.544	7365.275	1583.814	44313.001	62.001
kin_afterCID_60	LT01B4_cell36	2863.983	2364.449	2863.022	5761.715	306.003	2433.215	2058.446	2343.178	2342.088	7384.097	1593.810	44314.003	63.003
kin_afterCID_61	LT01B4_cell36	2827.724	2364.449	2826.770	5708.145	303.593	2403.398	2060.856	2309.230	2308.161	7294.205	1574.873	44315.005	64.005
kin_afterCID_62	LT01B4_cell36	2820.603	2364.449	2819.646	5690.970	303.051	2398.623	2061.397	2316.898	2315.829	7332.219	1579.583	44316.008	65.008
kin_afterCID_63	LT01B4_cell36	2834.023	2364.449	2833.058	5727.516	300.380	2412.939	2064.069	2329.481	2328.406	7399.799	1591.607	44317.010	66.010
kin_afterCID_64	LT01B4_cell36	2829.638	2364.449	2828.664	5729.267	301.752	2405.451	2062.697	2336.841	2335.757	7420.175	1593.200	44318.012	67.012
kin_afterCID_65	LT01B4_cell36	2808.140	2364.449	2807.190	5687.448	301.355	2387.561	2063.094	2297.245	2296.184	7307.597	1565.386	44319.014	68.014
kin_afterCID_66	LT01B4_cell36	2808.839	2364.449	2807.874	5684.803	301.219	2388.965	2063.229	2303.801	2302.736	7354.629	1566.410	44320.016	69.016
kin_afterCID_67	LT01B4_cell36	2811.705	2364.449	2810.752	5685.555	302.248	2390.496	2062.201	2321.315	2320.249	7401.635	1576.714	44320.998	69.998
kin_afterCID_68	LT01B4_cell36	2832.274	2364.449	2831.303	5716.523	303.412	2407.673	2061.036	2330.102	2329.024	7394.087	1584.615	44322.000	71.000
kin_afterCID_69	LT01B4_cell36	2784.136	2364.449	2783.195	5620.137	301.887	2369.045	2062.562	2339.433	2338.351	7445.430	1592.093	44323.002	72.002
kin_afterCID_70	LT01B4_cell36	2809.619	2364.449	2808.657	5671.793	302.393	2389.893	2062.056	2303.710	2302.655	7303.100	1570.569	44324.007	73.007
kin_afterCID_71	LT01B4_cell36	2805.201	2364.449	2804.250	5669.848	300.840	2387.583	2063.609	2307.798	2306.733	7355.225	1571.966	44325.007	74.007
kin_afterCID_72	LT01B4_cell36	2821.863	2364.449	2820.895	5691.683	302.555	2400.755	2061.894	2318.445	2317.374	7363.384	1578.168	44326.009	75.009
kin_afterCID_73	LT01B4_cell36	2784.155	2364.449	2783.218	5605.011	302.952	2369.609	2061.497	2330.453	2329.375	7395.290	1586.138	44327.011	76.011
kin_afterCID_74	LT01B4_cell36	2791.118	2364.449	2790.177	5644.976	299.929	2376.517	2064.520	2296.979	2295.921	7311.917	1568.421	44328.013	77.013
kin_afterCID_75	LT01B4_cell36	2789.164	2364.449	2788.220	5623.119	301.562	2374.883	2062.887	2309.331	2308.264	7335.495	1574.583	44329.015	78.015
kin_afterCID_76	LT01B4_cell36	2815.610	2364.449	2814.645	5693.694	300.299	2396.898	2064.150	2326.889	2325.815	7416.619	1586.419	44329.997	78.997
kin_afterCID_77	LT01B4_cell36	2772.546	2364.449	2771.615	5603.755	301.797	2358.298	2062.652	2293.375	2292.317	7285.456	1562.959	44331.000	80.000
kin_afterCID_78	LT01B4_cell36	2795.304	2364.449	2794.358	5673.719	299.920	2377.149	2064.529	2302.509	2301.450	7347.401	1569.624	44332.002	81.002
kin_afterCID_79	LT01B4_cell36	2809.450	2364.449	2808.525	5683.643	300.533	2390.929	2063.915	2315.963	2314.895	7357.520	1581.846	44333.004	82.004
kin_afterCID_80	LT01B4_cell36	2822.785	2364.449	2821.828	5722.281	300.903	2399.984	2063.545	2317.831	2316.763	7377.343	1580.059	44334.006	83.006
kin_afterCID_81	LT01B4_cell36	2788.488	2364.449	2787.534	5651.256	301.328	2370.368	2063.121	2301.801	2300.739	7311.970	1570.045	44335.011	84.011
kin_afterCID_82	LT01B4_cell36	2812.404	2364.449	2811.468	5688.207	300.407	2393.851	2064.042	2310.269	2309.203	7351.416	1576.564	44336.011	85.011
kin_afterCID_83	LT01B4_cell36	2803.294	2364.449	2802.335	5666.506	301.680	2384.550	2062.769	2317.849	2316.783	7353.497	1581.386	44337.013	86.013
kin_afterCID_84	LT01B4_cell36	2766.787	2364.449	2765.841	5608.488	301.012	2352.243	2063.437	2329.703	2328.626	7417.204	1587.544	44338.015	87.015
kin_afterCID_85	LT01B4_cell36	2776.856	2364.449	2775.924	5629.212	301.508	2359.971	2062.941	2294.967	2293.908	7295.699	1564.087	44338.997	87.997
kin_afterCID_86	LT01B4_cell36	2785.421	2364.449	2784.478	5647.782	301.328	2367.361	2063.121	2298.756	2297.690	7316.016	1565.963	44339.999	88.999
kin_afterCID_87	LT01B4_cell36	2788.589	2364.449	2787.634	5663.639	300.985	2369.223	2063.464	2311.184	2310.119	7358.629	1574.944	44341.001	90.001
kin_afterCID_88	LT01B4_cell36	2798.963	2364.449	2798.009	5695.611	301.824	2375.097	2062.625	2315.336	2314.263	7368.887	1575.849	44342.003	91.003
kin_afterCID_89	LT01B4_cell36	2765.192	2364.449	2764.258	5620.288	299.378	2351.282	2065.071	2285.637	2284.584	7294.397	1559.505	44343.007	92.007
kin_afterCID_90	LT01B4_cell36	2809.130	2364.449	2808.195	5695.103	301.427	2387.462	2063.022	2311.385	2310.316	7360.956	1573.595	44344.009	93.009
kin_afterCID_91	LT01B4_cell36	2770.334	2364.449	2769.408	5617.834	299.938	2356.642	2064.511	2289.895	2288.850	7297.589	1562.363	44345.012	94.012
kin_afterCID_92	LT01B4_cell36	2811.065	2364.449	2810.119	5683.037	301.869	2390.738	2062.580	2329.036	2327.958	7437.963	1581.318	44346.014	95.014
kin_afterCID_93	LT01B4_cell36	2813.686	2364.449	2812.723	5701.737	301.625	2391.396	2062.823	2325.742	2324.662	7411.334	1582.129	44347.016	96.016
kin_afterCID_94	LT01B4_cell36	2790.221	2364.449	2789.286	5665.230	299.044	2373.956	2065.405	2299.419	2298.360	7341.725	1569.357	44347.998	96.998
kin_afterCID_95	LT01B4_cell36	2786.315	2364.449	2785.366	5648.227	299.847	2370.672	2064.601	2300.171	2299.112	7328.319	1569.920	44349.000	98.000
kin_afterCID_96	LT01B4_cell36	2780.838	2364.449	2779.905	5642.612	300.371	2364.384	2064.078	2298.966	2297.897	7337.851	1565.692	44350.002	99.002
kin_afterCID_97	LT01B4_cell36	2804.021	2364.449	2803.051	5699.009	298.927	2385.051	2065.522	2308.515	2307.441	7380.771	1574.447	44351.005	100.005
kin_afterCID_98	LT01B4_cell36	2739.430	2364.449	2738.510	5547.460	301.012	2329.798	2063.437	2316.811	2315.740	7387.546	1577.099	44352.007	101.007
kin_afterCID_99	LT01B4_cell36	2773.064	2364.449	2772.132	5639.300	299.180	2357.855	2065.269	2285.060	2284.003	7297.174	1558.993	44353.009	102.009
kin_afterCID_100	LT01B4_cell36	2772.286	2364.449	2771.340	5622.422	301.400	2355.897	2063.049	2292.717	2291.649	7300.237	1561.147	44354.011	103.011
kin_afterCID_101	LT01B4_cell36	2797.930	2364.449	2796.978	5690.400	299.902	2377.763	2064.547	2302.041	2300.973	7343.757	1569.667	44355.013	104.013
kin_afterCID_102	LT01B4_cell36	2754.976	2364.449	2754.011	5609.923	299.721	2340.545	2064.728	2286.717	2285.667	7282.777	1561.476	44356.016	105.016
kin_afterCID_103	LT01B4_cell36	2773.952	2364.449	2772.990	5634.623	301.048	2356.583	2063.401	2302.291	2301.232	7323.598	1569.688	44356.998	105.998
kin_afterCID_104	LT01B4_cell36	2745.409	2364.449	2744.485	5580.346	298.828	2335.287	2065.621	2274.180	2273.131	7249.751	1554.378	44358.000	107.000
kin_afterCID_105	LT01B4_cell36	2762.658	2364.449	2761.704	5631.706	300.218	2345.390	2064.231	2286.461	2285.407	7281.361	1560.013	44359.002	108.002
kin_afterCID_106	LT01B4_cell36	2780.240	2364.449	2779.274	5653.059	301.499	2360.379	2062.950	2288.957	2287.900	7283.814	1558.961	44360.004	109.004
kin_afterCID_107	LT01B4_cell36	2784.550	2364.449	2783.607	5657.317	302.266	2363.472	2062.183	2305.140	2304.075	7322.279	1569.749	44361.006	110.006
kin_afterCID_108	LT01B4_cell36	2738.645	2364.449	2737.710	5558.331	301.526	2326.507	2062.923	2306.575	2305.509	7346.184	1569.963	44362.009	111.009
kin_afterCID_109	LT01B4_cell36	2755.091	2364.449	2754.138	5595.421	301.607	2339.807	2062.841	2284.302	2283.248	7235.892	1560.331	44363.011	112.011
kin_afterCID_110	LT01B4_cell36	2751.929	2364.449	2750.992	5609.600	298.214	2339.490	2066.235	2281.191	2280.134	7300.346	1556.790	44364.013	113.013
kin_afterCID_111	LT01B4_cell36	2764.816	2364.449	2763.873	5634.977	298.990	2349.340	2065.459	2293.161	2292.098	7319.722	1565.529	44365.015	114.015
kin_afterCID_112	LT01B4_cell36	2776.233	2364.449	2775.299	5639.639	300.849	2358.781	2063.600	2299.279	2298.216	7316.665	1567.802	44365.997	114.997
kin_afterCID_113	LT01B4_cell36	2738.050	2364.449	2737.115	5573.568	298.963	2327.631	2065.486	2264.771	2263.726	7227.449	1546.462	44366.999	115.999
kin_afterCID_114	LT01B4_cell36	2739.223	2364.449	2738.296	5573.637	300.894	2325.927	2063.554	2277.059	2276.009	7238.564	1553.604	44368.001	117.001
kin_afterCID_115	LT01B4_cell36	2750.300	2364.449	2749.352	5599.931	298.719	2338.223	2065.729	2283.408	2282.356	7278.192	1561.126	44369.003	118.003
kin_afterCID_116	LT01B4_cell36	2754.606	2364.449	2753.690	5629.731	297.618	2340.595	2066.830	2286.513	2285.457	7320.929	1561.570	44370.005	119.005
kin_afterCID_117	LT01B4_cell36	2763.617	2364.449	2762.683	5630.162	300.371	2346.469	2064.078	2293.943	2292.884	7312.474	1563.631	44371.007	120.007
kin_afterCID_118	LT01B4_cell36	2719.351	2364.449	2718.421	5523.870	300.597	2310.877	2063.852	2300.265	2299.200	7319.982	1569.152	44372.010	121.010
kin_afterCID_119	LT01B4_cell36	2737.801	2364.449	2736.885	5567.923	299.378	2327.511	2065.071	2269.779	2268.729	7234.998	1549.960	44373.012	122.012
kin_afterCID_120	LT01B4_cell36	2753.837	2364.449	2752.894	5622.403	299.486	2337.802	2064.962	2276.099	2275.048	7292.130	1548.612	44374.014	123.014
kin_afterCID_121	LT01B4_cell36	2758.027	2364.449	2757.102	5639.320	298.737	2341.343	2065.711	2291.907	2290.857	7344.140	1561.267	44375.016	124.016
kin_afterCID_122	LT01B4_cell36	2725.658	2364.449	2724.734	5546.402	299.640	2316.319	2064.809	2261.002	2259.965	7214.507	1542.161	44375.998	124.998
kin_afterCID_123	LT01B4_cell36	2739.468	2364.449	2738.552	5574.752	300.940	2325.974	2063.509	2264.159	2263.115	7209.825	1542.890	44377.000	126.000
kin_afterCID_124	LT01B4_cell36	2757.929	2364.449	2756.979	5622.582	301.183	2339.764	2063.266	2283.559	2282.511	7269.726	1555.708	44378.002	127.002
kin_afterCID_125	LT01B4_cell36	2769.012	2364.449	2768.059	5635.950	302.636	2348.198	2061.813	2290.788	2289.729	7278.407	1558.697	44379.004	128.004
kin_afterCID_126	LT01B4_cell36	2737.189	2364.449	2736.260	5567.705	300.064	2325.766	2064.385	2303.524	2302.468	7339.274	1571.563	44380.007	129.007
kin_afterCID_127	LT01B4_cell36	2739.576	2364.449	2738.661	5592.374	300.263	2324.600	2064.186	2261.199	2260.160	7207.287	1541.726	44381.009	130.009
kin_afterCID_128	LT01B4_cell36	2759.229	2364.449	2758.291	5626.492	299.008	2344.143	2065.441	2269.005	2267.960	7266.875	1545.477	44382.011	131.011
kin_afterCID_129	LT01B4_cell36	2759.089	2364.449	2758.160	5623.932	300.236	2342.403	2064.213	2284.245	2283.190	7291.260	1555.985	44383.013	132.013
kin_afterCID_130	LT01B4_cell36	2728.340	2364.449	2727.410	5551.527	299.243	2319.268	2065.206	2254.066	2253.027	7192.453	1538.507	44384.015	133.015
kin_afterCID_131	LT01B4_cell36	2761.697	2364.449	2760.760	5626.039	298.358	2348.065	2066.090	2268.505	2267.460	7248.416	1549.370	44384.998	133.998
kin_afterCID_132	LT01B4_cell36	2764.851	2364.449	2763.917	5633.983	300.299	2347.441	2064.150	2277.187	2276.140	7261.448	1552.061	44386.000	135.000
kin_afterCID_133	LT01B4_cell36	2766.083	2364.449	2765.150	5644.553	298.864	2349.605	2065.585	2283.294	2282.240	7296.039	1558.014	44387.002	136.002
kin_afterCID_134	LT01B4_cell36	2718.698	2364.449	2717.777	5541.330	297.952	2311.724	2066.497	2253.487	2252.451	7205.147	1539.546	44388.004	137.004
kin_afterCID_135	LT01B4_cell36	2740.496	2364.449	2739.571	5581.939	297.519	2331.492	2066.930	2259.250	2258.211	7227.805	1544.063	44389.006	138.006
kin_afterCID_136	LT01B4_cell36	2752.548	2364.449	2751.598	5611.939	297.853	2340.431	2066.596	2263.985	2262.946	7233.993	1547.671	44390.008	139.008
kin_afterCID_137	LT01B4_cell36	2760.602	2364.449	2759.644	5632.506	298.503	2345.648	2065.946	2280.838	2279.784	7301.044	1555.482	44391.010	140.010
kin_afterCID_138	LT01B4_cell36	2703.295	2364.449	2702.370	5510.285	298.467	2297.777	2065.982	2238.137	2237.107	7153.110	1528.084	44392.012	141.012
kin_afterCID_139	LT01B4_cell36	2730.375	2364.449	2729.454	5564.523	299.162	2319.842	2065.287	2248.658	2247.623	7164.506	1536.586	44393.014	142.014
kin_afterCID_140	LT01B4_cell36	2736.285	2364.449	2735.375	5586.024	299.775	2322.524	2064.673	2260.677	2259.636	7207.822	1542.388	44394.017	143.017
kin_afterCID_141	LT01B4_cell36	2753.539	2364.449	2752.583	5622.332	299.017	2338.217	2065.432	2270.149	2269.102	7241.183	1550.482	44394.999	143.999
kin_afterCID_142	LT01B4_cell36	2707.087	2364.449	2706.177	5495.389	299.857	2302.120	2064.592	2277.502	2276.448	7258.025	1554.142	44396.001	145.001
kin_afterCID_143	LT01B4_cell36	2703.629	2364.449	2702.697	5524.249	296.328	2299.481	2068.121	2238.061	2237.030	7176.806	1530.420	44397.003	146.003
kin_afterCID_144	LT01B4_cell36	2726.994	2364.449	2726.058	5551.538	298.620	2318.699	2065.829	2247.316	2246.290	7166.114	1536.293	44398.005	147.005
kin_afterCID_145	LT01B4_cell36	2746.238	2364.449	2745.324	5593.520	298.900	2334.216	2065.549	2261.394	2260.349	7184.278	1549.018	44399.007	148.007
kin_afterCID_146	LT01B4_cell36	2730.439	2364.449	2729.513	5554.352	298.764	2322.010	2065.684	2264.304	2263.263	7205.080	1549.708	44400.009	149.009
kin_afterCID_147	LT01B4_cell36	2680.388	2364.449	2679.457	5447.618	298.909	2279.936	2065.540	2275.199	2274.145	7255.610	1554.472	44401.011	150.011
kin_afterCID_148	LT01B4_cell36	2709.737	2364.449	2708.824	5525.900	298.178	2303.344	2066.271	2244.608	2243.581	7146.221	1537.270	44402.013	151.013
kin_afterCID_149	LT01B4_cell36	2717.422	2364.449	2716.490	5550.761	297.095	2310.249	2067.354	2249.646	2248.610	7188.650	1539.872	44403.016	152.016
kin_afterCID_150	LT01B4_cell36	2701.251	2364.449	2700.348	5533.658	298.024	2292.755	2066.424	2244.528	2243.498	7178.570	1532.929	44403.998	152.998
kin_afterCID_151	LT01B4_cell36	2723.518	2364.449	2722.598	5566.562	296.237	2316.299	2068.211	2254.178	2253.136	7220.178	1542.880	44405.000	154.000
kin_afterCID_152	LT01B4_cell36	2739.089	2364.449	2738.155	5595.270	297.375	2328.192	2067.074	2264.620	2263.579	7234.924	1549.579	44406.003	155.003
kin_afterCID_153	LT01B4_cell36	2692.479	2364.449	2691.553	5511.939	298.512	2285.089	2065.937	2231.636	2230.614	7140.760	1522.306	44407.005	156.005
kin_afterCID_154	LT01B4_cell36	2698.694	2364.449	2697.787	5516.569	297.835	2292.589	2066.614	2245.486	2244.457	7169.830	1535.803	44408.007	157.007
kin_afterCID_155	LT01B4_cell36	2723.558	2364.449	2722.638	5582.317	297.023	2312.846	2067.426	2257.691	2256.658	7258.539	1539.230	44409.009	158.009
kin_afterCID_156	LT01B4_cell36	2739.952	2364.449	2739.025	5596.225	297.104	2329.469	2067.345	2265.246	2264.200	7251.909	1548.599	44410.011	159.011
kin_afterCID_157	LT01B4_cell36	2681.230	2364.449	2680.319	5490.907	297.032	2277.556	2067.417	2229.433	2228.412	7140.309	1523.874	44411.013	160.013
kin_afterCID_158	LT01B4_cell36	2710.586	2364.449	2709.653	5545.615	299.640	2299.174	2064.809	2243.449	2242.416	7166.963	1528.961	44412.016	161.016
kin_afterCID_159	LT01B4_cell36	2725.912	2364.449	2724.994	5567.448	299.496	2313.783	2064.953	2261.202	2260.162	7215.160	1542.693	44412.998	161.998
kin_afterCID_160	LT01B4_cell36	2695.470	2364.449	2694.548	5512.070	298.638	2288.296	2065.811	2275.384	2274.339	7277.223	1552.307	44414.000	163.000
kin_afterCID_161	LT01B4_cell36	2692.943	2364.449	2692.010	5533.929	297.113	2284.643	2067.336	2242.267	2241.236	7194.366	1530.563	44415.002	164.002
kin_afterCID_162	LT01B4_cell36	2709.517	2364.449	2708.584	5553.137	297.212	2300.683	2067.237	2241.513	2240.482	7204.759	1527.933	44416.004	165.004
kin_afterCID_163	LT01B4_cell36	2735.250	2364.449	2734.327	5598.791	297.582	2322.964	2066.867	2261.603	2260.562	7269.729	1540.546	44417.006	166.006
kin_afterCID_164	LT01B4_cell36	2685.311	2364.449	2684.401	5496.872	299.198	2277.993	2065.251	2268.443	2267.394	7281.875	1542.135	44418.009	167.009
kin_afterCID_165	LT01B4_cell36	2697.270	2364.449	2696.361	5546.860	298.340	2285.797	2066.108	2230.759	2229.732	7158.373	1519.225	44419.011	168.011
kin_afterCID_166	LT01B4_cell36	2693.403	2364.449	2692.477	5529.027	298.142	2284.259	2066.307	2240.729	2239.706	7176.054	1528.624	44420.013	169.013
kin_afterCID_167	LT01B4_cell36	2700.289	2364.449	2699.381	5552.237	299.956	2285.921	2064.493	2248.902	2247.870	7207.849	1528.403	44421.015	170.015
kin_afterCID_168	LT01B4_cell36	2737.464	2364.449	2736.545	5621.790	299.171	2319.648	2065.278	2262.321	2261.276	7273.335	1536.439	44421.997	170.997
kin_afterCID_169	LT01B4_cell36	2692.236	2364.449	2691.317	5528.544	297.898	2283.376	2066.551	2229.596	2228.572	7153.977	1519.735	44422.999	171.999
kin_afterCID_170	LT01B4_cell36	2708.075	2364.449	2707.138	5581.217	295.822	2297.204	2068.626	2242.010	2240.982	7253.084	1525.405	44424.001	173.001
kin_afterCID_171	LT01B4_cell36	2709.644	2364.449	2708.734	5597.729	297.077	2294.632	2067.372	2249.545	2248.513	7258.261	1529.803	44425.003	174.003
kin_afterCID_172	LT01B4_cell36	2676.594	2364.449	2675.677	5493.846	296.788	2272.211	2067.661	2260.033	2258.992	7288.639	1538.237	44426.006	175.006
kin_afterCID_173	LT01B4_cell36	2705.238	2364.449	2704.317	5564.990	297.194	2294.112	2067.255	2232.942	2231.916	7177.608	1522.084	44427.008	176.008
kin_afterCID_174	LT01B4_cell36	2688.037	2364.449	2687.121	5515.005	296.743	2282.330	2067.706	2241.315	2240.288	7205.875	1528.836	44428.010	177.010
kin_afterCID_175	LT01B4_cell36	2730.514	2364.449	2729.596	5632.905	294.956	2316.849	2069.493	2249.328	2248.295	7251.588	1536.377	44429.012	178.012
kin_afterCID_176	LT01B4_cell36	2722.352	2364.449	2721.425	5607.412	296.436	2308.798	2068.013	2266.493	2265.451	7305.224	1544.224	44430.014	179.014
kin_afterCID_177	LT01B4_cell36	2684.443	2364.449	2683.543	5540.435	295.019	2277.291	2069.430	2227.839	2226.815	7196.921	1519.444	44431.017	180.017
kin_afterCID_178	LT01B4_cell36	2691.338	2364.449	2690.424	5555.356	294.514	2283.841	2069.935	2242.679	2241.647	7239.259	1531.758	44431.999	180.999
kin_afterCID_179	LT01B4_cell36	2706.005	2364.449	2705.074	5577.122	296.860	2293.775	2067.589	2247.002	2245.968	7239.425	1530.199	44433.001	182.001
kin_afterCID_180	LT01B4_cell36	2709.389	2364.449	2708.450	5593.325	297.600	2294.138	2066.849	2260.450	2259.414	7265.644	1539.765	44434.003	183.003
kin_afterCID_181	LT01B4_cell36	2693.910	2364.449	2692.998	5540.601	295.985	2286.566	2068.464	2233.042	2232.020	7180.396	1525.106	44435.005	184.005
kin_afterCID_182	LT01B4_cell36	2694.988	2364.449	2694.078	5555.056	295.254	2286.885	2069.195	2242.158	2241.132	7229.672	1530.489	44436.007	185.007
kin_afterCID_183	LT01B4_cell36	2707.510	2364.449	2706.606	5590.613	294.947	2296.608	2069.502	2252.724	2251.689	7281.546	1536.012	44437.010	186.010
kin_afterCID_184	LT01B4_cell36	2682.042	2364.449	2681.134	5512.303	295.795	2277.345	2068.654	2217.537	2216.516	7147.089	1512.664	44438.012	187.012
kin_afterCID_185	LT01B4_cell36	2685.195	2364.449	2684.304	5535.404	295.949	2277.404	2068.500	2226.518	2225.490	7187.981	1516.661	44439.014	188.014
kin_afterCID_186	LT01B4_cell36	2696.394	2364.449	2695.471	5572.393	294.505	2287.207	2069.944	2245.959	2244.936	7263.099	1532.137	44440.016	189.016
kin_afterCID_187	LT01B4_cell36	2667.354	2364.449	2666.458	5504.330	293.566	2265.187	2070.883	2216.317	2215.301	7165.987	1514.657	44440.998	189.998
kin_afterCID_188	LT01B4_cell36	2674.671	2364.449	2673.769	5512.237	296.436	2267.925	2068.013	2220.280	2219.259	7165.099	1511.473	44442.000	191.000
kin_afterCID_189	LT01B4_cell36	2675.434	2364.449	2674.541	5502.054	295.543	2271.652	2068.906	2227.518	2226.497	7176.045	1520.622	44443.002	192.002
kin_afterCID_190	LT01B4_cell36	2692.282	2364.449	2691.369	5540.851	297.014	2283.048	2067.435	2241.054	2240.018	7196.297	1529.170	44444.005	193.005
kin_afterCID_191	LT01B4_cell36	2655.031	2364.449	2654.129	5482.061	296.626	2249.499	2067.823	2260.387	2259.344	7291.345	1538.705	44445.007	194.007
kin_afterCID_192	LT01B4_cell36	2668.086	2364.449	2667.191	5498.711	295.470	2263.845	2068.978	2222.680	2221.659	7149.221	1519.121	44446.009	195.009
kin_afterCID_193	LT01B4_cell36	2671.811	2364.449	2670.895	5525.078	295.678	2264.010	2068.771	2232.288	2231.266	7199.190	1522.396	44447.011	196.011
kin_afterCID_194	LT01B4_cell36	2687.706	2364.449	2686.798	5557.251	297.474	2274.728	2066.975	2240.859	2239.829	7222.854	1523.863	44448.013	197.013
kin_afterCID_195	LT01B4_cell36	2647.397	2364.449	2646.510	5455.332	297.077	2243.903	2067.372	2252.221	2251.186	7255.583	1533.248	44449.015	198.015
kin_afterCID_196	LT01B4_cell36	2680.856	2364.449	2679.954	5533.702	296.969	2271.080	2067.480	2223.520	2222.501	7163.988	1513.882	44449.998	198.998
kin_afterCID_197	LT01B4_cell36	2684.232	2364.449	2683.350	5521.368	295.579	2278.892	2068.870	2232.653	2231.625	7193.034	1523.966	44451.000	200.000
kin_afterCID_198	LT01B4_cell36	2694.949	2364.449	2694.020	5575.589	295.200	2283.996	2069.249	2243.801	2242.769	7240.468	1530.976	44452.002	201.002
kin_afterCID_199	LT01B4_cell36	2651.432	2364.449	2650.522	5455.262	296.454	2249.494	2067.995	2253.460	2252.420	7254.128	1536.598	44453.004	202.004
kin_afterCID_200	LT01B4_cell36	2663.036	2364.449	2662.142	5495.651	296.445	2256.985	2068.004	2225.758	2224.741	7150.635	1519.785	44454.006	203.006
kin_afterCID_201	LT01B4_cell36	2662.917	2364.449	2662.023	5507.283	295.380	2256.855	2069.069	2232.748	2231.727	7189.278	1525.154	44455.008	204.008
kin_afterCID_202	LT01B4_cell36	2681.908	2364.449	2680.997	5538.437	296.598	2272.186	2067.850	2240.443	2239.408	7211.573	1527.418	44456.010	205.010
kin_afterCID_203	LT01B4_cell36	2662.572	2364.449	2661.643	5502.388	296.156	2255.943	2068.293	2213.580	2212.559	7140.596	1508.086	44457.013	206.013
kin_afterCID_204	LT01B4_cell36	2670.504	2364.449	2669.593	5508.668	299.387	2259.034	2065.062	2230.164	2229.142	7146.688	1517.380	44458.015	207.015
kin_afterCID_205	LT01B4_cell36	2682.641	2364.449	2681.726	5519.903	299.008	2271.898	2065.441	2242.962	2241.932	7183.642	1527.713	44458.997	207.997
kin_afterCID_206	LT01B4_cell36	2637.761	2364.449	2636.872	5414.885	299.342	2235.211	2065.107	2224.298	2223.282	7116.003	1515.234	44459.999	208.999
kin_afterCID_207	LT01B4_cell36	2675.895	2364.449	2674.994	5497.252	297.817	2269.317	2066.632	2232.934	2231.913	7148.508	1524.563	44461.002	210.002
kin_afterCID_208	LT01B4_cell36	2678.373	2364.449	2677.495	5532.708	298.945	2265.258	2065.504	2240.408	2239.376	7186.084	1524.609	44462.004	211.004
kin_afterCID_209	LT01B4_cell36	2639.995	2364.449	2639.105	5432.435	295.317	2241.444	2069.132	2208.648	2207.639	7093.419	1511.469	44463.006	212.006
kin_afterCID_210	LT01B4_cell36	2670.809	2364.449	2669.916	5492.436	296.806	2265.770	2067.643	2218.030	2217.013	7108.158	1516.062	44464.008	213.008
kin_afterCID_211	LT01B4_cell36	2678.076	2364.449	2677.161	5526.985	297.709	2267.698	2066.740	2224.865	2223.845	7127.708	1518.623	44465.010	214.010
kin_afterCID_212	LT01B4_cell36	2677.285	2364.449	2676.379	5519.400	297.934	2267.530	2066.515	2237.932	2236.906	7170.587	1526.780	44466.013	215.013
kin_afterCID_213	LT01B4_cell36	2644.959	2364.449	2644.052	5432.902	299.089	2241.230	2065.359	2235.363	2234.332	7167.533	1521.124	44467.015	216.015
kin_afterCID_214	LT01B4_cell36	2639.595	2364.449	2638.712	5421.680	298.232	2238.037	2066.217	2206.084	2205.074	7072.238	1503.717	44467.997	216.997
kin_afterCID_215	LT01B4_cell36	2663.249	2364.449	2662.333	5477.670	297.880	2257.572	2066.569	2219.031	2218.015	7104.290	1514.858	44468.999	217.999
kin_afterCID_216	LT01B4_cell36	2684.625	2364.449	2683.720	5538.245	297.952	2273.184	2066.497	2240.392	2239.364	7178.958	1528.338	44470.001	219.001
kin_afterCID_217	LT01B4_cell36	2632.376	2364.449	2631.474	5417.631	297.059	2232.169	2067.390	2197.902	2196.897	7065.374	1498.505	44471.003	220.003
kin_afterCID_218	LT01B4_cell36	2632.258	2364.449	2631.369	5416.183	297.176	2232.061	2067.273	2212.248	2211.241	7071.356	1513.738	44472.005	221.005
kin_afterCID_219	LT01B4_cell36	2656.260	2364.449	2655.368	5476.515	297.194	2250.812	2067.255	2218.407	2217.393	7110.325	1515.132	44473.008	222.008
kin_afterCID_220	LT01B4_cell36	2684.816	2364.449	2683.918	5535.903	299.369	2271.502	2065.080	2195.658	2194.653	7033.904	1494.270	44474.010	223.010
kin_afterCID_221	LT01B4_cell36	2634.707	2364.449	2633.808	5431.280	297.727	2231.840	2066.722	2203.100	2202.092	7085.954	1499.689	44475.012	224.012
kin_afterCID_222	LT01B4_cell36	2651.084	2364.449	2650.186	5456.598	297.727	2246.929	2066.722	2208.232	2207.215	7121.139	1500.491	44476.014	225.014
kin_afterCID_223	LT01B4_cell36	2660.542	2364.449	2659.661	5478.162	299.541	2251.811	2064.908	2219.523	2218.499	7131.201	1507.022	44477.016	226.016
kin_afterCID_224	LT01B4_cell36	2629.731	2364.449	2628.849	5408.248	298.710	2227.951	2065.738	2233.656	2232.630	7177.103	1518.823	44477.999	226.999
kin_afterCID_225	LT01B4_cell36	2645.853	2364.449	2644.957	5455.059	297.140	2242.078	2067.309	2211.239	2210.230	7115.483	1506.339	44479.001	228.001
kin_afterCID_226	LT01B4_cell36	2646.358	2364.449	2645.449	5467.410	297.095	2240.951	2067.354	2223.151	2222.134	7158.222	1513.943	44480.003	229.003
kin_afterCID_227	LT01B4_cell36	2661.084	2364.449	2660.182	5495.930	297.104	2253.680	2067.345	2232.228	2231.208	7197.475	1518.659	44481.005	230.005
kin_afterCID_228	LT01B4_cell36	2631.475	2364.449	2630.595	5434.167	296.987	2228.875	2067.462	2201.986	2200.977	7084.403	1500.637	44482.007	231.007
kin_afterCID_229	LT01B4_cell36	2627.672	2364.449	2626.771	5426.306	297.402	2225.011	2067.047	2204.998	2203.987	7096.993	1501.149	44483.009	232.009
kin_afterCID_230	LT01B4_cell36	2655.496	2364.449	2654.597	5485.695	297.790	2247.685	2066.659	2212.513	2211.502	7112.130	1506.516	44484.012	233.012
kin_afterCID_231	LT01B4_cell36	2661.034	2364.449	2660.141	5475.988	300.353	2251.421	2064.096	2226.711	2225.693	7112.830	1515.717	44485.014	234.014
kin_afterCID_232	LT01B4_cell36	2618.920	2364.449	2618.043	5368.356	300.398	2218.772	2064.051	2231.982	2230.959	7127.309	1519.526	44486.016	235.016
kin_afterCID_233	LT01B4_cell36	2654.437	2364.449	2653.544	5479.672	297.266	2248.161	2067.182	2206.747	2205.740	7077.276	1506.352	44486.998	235.998
kin_afterCID_234	LT01B4_cell36	2662.762	2364.449	2661.872	5494.939	298.070	2254.228	2066.379	2213.353	2212.342	7105.093	1507.733	44488.000	237.000
kin_afterCID_235	LT01B4_cell36	2678.570	2364.449	2677.670	5513.634	297.898	2269.889	2066.551	2220.472	2219.450	7129.585	1512.812	44489.002	238.002
kin_afterCID_236	LT01B4_cell36	2632.699	2364.449	2631.819	5416.951	297.943	2231.273	2066.506	2231.282	2230.257	7162.523	1520.309	44490.004	239.004
kin_afterCID_237	LT01B4_cell36	2644.602	2364.449	2643.706	5448.718	297.131	2241.572	2067.318	2200.756	2199.753	7066.211	1501.455	44491.006	240.006
kin_afterCID_238	LT01B4_cell36	2663.706	2364.449	2662.824	5484.234	297.167	2258.262	2067.282	2207.835	2206.825	7085.393	1506.697	44492.009	241.009
kin_afterCID_239	LT01B4_cell36	2655.537	2364.449	2654.637	5454.057	299.847	2249.100	2064.601	2214.326	2213.318	7074.362	1508.491	44493.011	242.011
kin_afterCID_240	LT01B4_cell36	2659.685	2364.449	2658.802	5480.043	297.546	2253.674	2066.903	2225.075	2224.057	7143.566	1517.021	44494.013	243.013
kin_afterCID_241	LT01B4_cell36	2645.333	2364.449	2644.438	5433.192	297.357	2244.292	2067.092	2194.971	2193.970	7029.443	1499.520	44495.015	244.015
kin_afterCID_242	LT01B4_cell36	2657.486	2364.449	2656.605	5470.527	296.689	2253.862	2067.760	2218.301	2217.287	7121.858	1514.723	44495.997	244.997
kin_afterCID_243	LT01B4_cell36	2656.427	2364.449	2655.530	5463.373	297.691	2252.122	2066.758	2224.301	2223.285	7139.495	1516.330	44496.999	245.999
kin_afterCID_244	LT01B4_cell36	2612.236	2364.449	2611.369	5381.988	295.904	2216.026	2068.545	2191.866	2190.865	7036.119	1498.900	44498.002	247.002
kin_afterCID_245	LT01B4_cell36	2622.712	2364.449	2621.832	5397.771	296.247	2225.217	2068.202	2192.989	2191.987	7050.009	1497.276	44499.004	248.004
kin_afterCID_246	LT01B4_cell36	2628.397	2364.449	2627.508	5391.920	296.689	2231.878	2067.760	2197.938	2196.935	7043.297	1502.710	44500.006	249.006
kin_afterCID_247	LT01B4_cell36	2642.487	2364.449	2641.590	5440.414	296.680	2241.045	2067.769	2209.321	2208.311	7090.407	1508.991	44501.008	250.008
kin_afterCID_248	LT01B4_cell36	2651.055	2364.449	2650.165	5451.059	298.485	2246.518	2065.964	2214.955	2213.948	7087.172	1511.031	44502.010	251.010
kin_afterCID_249	LT01B4_cell36	2661.986	2364.449	2661.076	5486.795	297.979	2254.656	2066.469	2219.202	2218.186	7129.442	1511.159	44503.012	252.012
kin_afterCID_250	LT01B4_cell36	2624.200	2364.449	2623.333	5383.569	299.739	2223.615	2064.710	2191.891	2190.888	6983.321	1496.307	44504.014	253.014
kin_afterCID_251	LT01B4_cell36	2627.508	2364.449	2626.626	5394.054	296.265	2231.204	2068.184	2201.183	2200.179	7051.921	1506.322	44505.016	254.016
kin_afterCID_252	LT01B4_cell36	2644.370	2364.449	2643.465	5438.626	296.761	2243.329	2067.688	2211.371	2210.361	7069.050	1514.182	44505.998	254.998
kin_afterCID_253	LT01B4_cell36	2654.712	2364.449	2653.814	5466.648	295.732	2252.733	2068.717	2219.767	2218.747	7115.538	1519.895	44507.000	256.000
kin_afterCID_254	LT01B4_cell36	2594.676	2364.449	2593.806	5315.901	297.546	2202.936	2066.903	2223.382	2222.367	7112.427	1519.568	44508.002	257.002
kin_afterCID_255	LT01B4_cell36	2620.686	2364.449	2619.807	5368.535	297.456	2225.249	2066.993	2194.333	2193.328	7006.519	1501.824	44509.005	258.005
kin_afterCID_256	LT01B4_cell36	2627.915	2364.449	2627.012	5397.237	298.945	2227.104	2065.504	2201.391	2200.385	7028.888	1502.697	44510.007	259.007
kin_afterCID_257	LT01B4_cell36	2640.032	2364.449	2639.141	5424.648	298.530	2237.649	2065.919	2201.616	2200.610	7033.906	1503.340	44511.009	260.009
kin_afterCID_258	LT01B4_cell36	2643.569	2364.449	2642.665	5414.229	299.423	2241.830	2065.025	2215.997	2214.985	7072.836	1511.768	44512.011	261.011
kin_afterCID_259	LT01B4_cell36	2605.300	2364.449	2604.427	5326.617	299.225	2211.016	2065.224	2226.439	2225.426	7077.164	1523.631	44513.013	262.013
kin_afterCID_260	LT01B4_cell36	2647.933	2364.449	2647.047	5429.660	301.553	2241.301	2062.896	2215.306	2214.291	7038.703	1510.224	44514.016	263.016
kin_afterCID_261	LT01B4_cell36	2605.240	2364.449	2604.362	5356.654	297.167	2209.730	2067.282	2180.449	2179.455	6983.574	1490.010	44514.998	263.998
kin_afterCID_262	LT01B4_cell36	2642.349	2364.449	2641.463	5427.705	299.992	2237.602	2064.457	2205.721	2204.715	7039.814	1503.265	44516.000	265.000
kin_afterCID_263	LT01B4_cell36	2629.137	2364.449	2628.235	5396.657	300.777	2225.776	2063.672	2209.538	2208.530	7043.623	1504.977	44517.002	266.002
kin_afterCID_264	LT01B4_cell36	2597.275	2364.449	2596.381	5317.959	300.696	2200.862	2063.753	2216.143	2215.127	7055.637	1511.013	44518.004	267.004
kin_afterCID_265	LT01B4_cell36	2614.360	2364.449	2613.463	5359.629	299.432	2216.290	2065.016	2195.881	2194.874	6985.579	1501.363	44519.007	268.007
kin_afterCID_266	LT01B4_cell36	2622.815	2364.449	2621.922	5389.808	300.940	2219.281	2063.509	2204.218	2203.211	7022.136	1501.580	44520.009	269.009
kin_afterCID_267	LT01B4_cell36	2646.292	2364.449	2645.423	5420.925	301.743	2240.405	2062.706	2216.003	2214.991	7038.354	1510.566	44521.011	270.011
kin_afterCID_268	LT01B4_cell36	2592.792	2364.449	2591.916	5324.141	300.037	2195.823	2064.412	2180.544	2179.555	6943.781	1488.265	44522.013	271.013
kin_afterCID_269	LT01B4_cell36	2597.171	2364.449	2596.296	5338.975	299.577	2199.383	2064.872	2190.023	2189.023	6978.209	1495.342	44523.015	272.015
kin_afterCID_270	LT01B4_cell36	2612.842	2364.449	2611.981	5374.092	300.588	2210.684	2063.861	2201.550	2200.545	7023.074	1499.327	44523.998	272.998
kin_afterCID_271	LT01B4_cell36	2635.562	2364.449	2634.668	5411.763	301.553	2229.738	2062.896	2217.881	2216.868	7042.601	1512.606	44525.000	274.000
kin_afterCID_272	LT01B4_cell36	2608.553	2364.449	2607.675	5351.299	298.864	2211.713	2065.585	2180.291	2179.304	6949.242	1490.285	44526.002	275.002
kin_afterCID_273	LT01B4_cell36	2612.051	2364.449	2611.184	5361.906	300.777	2211.264	2063.672	2184.455	2183.457	6967.178	1487.380	44527.004	276.004
kin_afterCID_274	LT01B4_cell36	2631.807	2364.449	2630.914	5387.384	302.149	2228.086	2062.300	2197.286	2196.281	6978.810	1496.741	44528.006	277.006
kin_afterCID_275	LT01B4_cell36	2651.439	2364.449	2650.537	5433.950	301.977	2244.036	2062.471	2208.077	2207.061	7014.036	1504.411	44529.008	278.008
kin_afterCID_276	LT01B4_cell36	2602.656	2364.449	2601.783	5332.146	301.282	2204.071	2063.166	2175.790	2174.797	6910.927	1484.322	44530.010	279.010
kin_afterCID_277	LT01B4_cell36	2617.101	2364.449	2616.233	5364.325	301.436	2215.692	2063.013	2185.494	2184.506	6930.925	1492.118	44531.012	280.012
kin_afterCID_278	LT01B4_cell36	2610.062	2364.449	2609.200	5346.629	301.201	2210.567	2063.248	2191.656	2190.657	6962.940	1495.124	44532.015	281.015
kin_afterCID_279	LT01B4_cell36	2633.492	2364.449	2632.611	5371.609	303.024	2230.996	2061.424	2204.618	2203.618	6974.049	1503.524	44533.017	282.017
kin_afterCID_280	LT01B4_cell36	2606.691	2364.449	2605.799	5332.533	301.201	2208.762	2063.248	2173.020	2172.027	6903.809	1482.400	44533.999	282.999
kin_afterCID_281	LT01B4_cell36	2621.175	2364.449	2620.292	5355.897	301.941	2220.825	2062.507	2190.693	2189.697	6947.474	1494.323	44535.001	284.001
kin_afterCID_282	LT01B4_cell36	2624.803	2364.449	2623.947	5382.208	301.183	2222.293	2063.266	2190.100	2189.102	6960.611	1493.729	44536.003	285.003
kin_afterCID_283	LT01B4_cell36	2631.611	2364.449	2630.718	5388.676	302.844	2226.607	2061.605	2208.225	2207.219	6996.247	1504.878	44537.005	286.005
kin_afterCID_284	LT01B4_cell36	2593.751	2364.449	2592.874	5314.007	300.100	2198.300	2064.349	2169.349	2168.359	6902.274	1481.310	44538.007	287.007
kin_afterCID_285	LT01B4_cell36	2610.324	2364.449	2609.443	5338.382	300.542	2213.069	2063.906	2179.580	2178.589	6932.854	1487.417	44539.010	288.010
kin_afterCID_286	LT01B4_cell36	2621.045	2364.449	2620.165	5355.736	301.030	2222.084	2063.419	2185.910	2184.910	6948.708	1491.071	44540.012	289.012
kin_afterCID_287	LT01B4_cell36	2629.558	2364.449	2628.675	5380.743	301.743	2227.101	2062.706	2192.578	2191.571	6969.788	1493.744	44541.014	290.014
kin_afterCID_288	LT01B4_cell36	2630.787	2364.449	2629.900	5375.130	302.546	2228.105	2061.903	2202.473	2201.465	6980.065	1501.450	44542.016	291.016
kin_afterCID_289	LT01B4_cell36	2599.571	2364.449	2598.709	5301.569	303.485	2201.692	2060.964	2171.468	2170.479	6853.812	1481.975	44542.998	291.998
kin_afterCID_290	LT01B4_cell36	2602.726	2364.449	2601.849	5334.032	301.598	2203.397	2062.850	2179.711	2178.721	6922.248	1486.330	44544.000	293.000
kin_afterCID_291	LT01B4_cell36	2632.997	2364.449	2632.106	5402.080	301.075	2228.949	2063.374	2191.123	2190.123	6960.240	1495.242	44545.002	294.002
kin_afterCID_292	LT01B4_cell36	2638.412	2364.449	2637.513	5417.018	301.526	2232.278	2062.923	2206.454	2205.444	6997.133	1506.226	44546.004	295.004
kin_afterCID_293	LT01B4_cell36	2613.075	2364.449	2612.203	5346.099	299.938	2216.014	2064.511	2171.864	2170.878	6887.329	1486.788	44547.006	296.006
kin_afterCID_294	LT01B4_cell36	2608.997	2364.449	2608.117	5325.387	300.434	2213.605	2064.015	2180.666	2179.672	6892.734	1494.786	44548.009	297.009
kin_afterCID_295	LT01B4_cell36	2619.270	2364.449	2618.378	5365.907	300.263	2219.736	2064.186	2183.282	2182.285	6927.089	1493.234	44549.011	298.011
kin_afterCID_296	LT01B4_cell36	2628.495	2364.449	2627.618	5375.837	301.553	2226.890	2062.896	2185.946	2184.947	6935.695	1491.630	44550.013	299.013
kin_afterCID_297	LT01B4_cell36	2629.121	2364.449	2628.249	5365.877	301.255	2229.516	2063.193	2199.864	2198.861	6968.730	1503.543	44551.015	300.015
kin_afterCID_298	LT01B4_cell36	2590.695	2364.449	2589.834	5311.916	298.963	2196.819	2065.486	2179.464	2178.477	6927.566	1492.213	44551.997	300.997
kin_afterCID_299	LT01B4_cell36	2606.430	2364.449	2605.570	5342.424	301.806	2206.099	2062.643	2181.622	2180.627	6920.084	1488.290	44552.999	301.999
kin_afterCID_300	LT01B4_cell36	2616.944	2364.449	2616.043	5362.039	299.884	2218.211	2064.565	2194.092	2193.094	6982.689	1498.535	44554.001	303.001
