# Supplementary material for: Mandipropamid as a chemical inducer of proximity for in vivo applications
Source: Nat Chem Biol. 2021 Dec 21;18(1):64–9. doi: 10.1038/s41589-021-00922-3 (PMC8709788; doi:10.1038/s41589-021-00922-3)
Supplement: Source Data Fig. 2 — Single-cell trajectories, luminescence intensities of luciferase assay and two-color RICS binding efficiencies. [file 41589_2021_922_MOESM21_ESM.zip › Figure_02/Figure_02bcd/Single-Cell Trajectories/Mandi_50nM/exp01_Mandi_LT04A2_cell10_intensities.csv]

name	cellID	ff_488nm_cell	area_cell	fullframe_488nm	ff_488nm_mito	area_mito	ff_488nm_cyto	area_cyto	ff_561nm_tf_cell	fullframe_561nm	ff_561nm_tf_mito	ff_561nm_tf_cyto	FrameTimeAbs	FrameTimeRel
t0_	LT04A2_cell10	3063.232	1897.106	1552.789	3401.506	474.719	2935.984	1433.668	1990.330	945.798	3948.369	1333.743	1600524.000	-10.000
tend_	LT04A2_cell10	2812.561	1897.106	1442.931	4034.257	455.605	2420.339	1454.213	1874.293	904.982	3796.859	1262.784	1600889.000	355.000
kin_afterCID_1	LT04A2_cell10	3254.019	1897.106	1634.739	3652.432	490.005	3093.147	1429.348	2067.367	978.684	4100.005	1352.244	1600542.108	4.108
kin_afterCID_2	LT04A2_cell10	3229.419	1897.106	1629.343	3675.240	487.118	3056.269	1429.908	2012.884	956.555	4012.992	1315.682	1600544.496	6.496
kin_afterCID_3	LT04A2_cell10	3226.636	1897.106	1628.973	3697.778	486.267	3041.649	1429.818	2028.412	964.985	4033.766	1330.568	1600546.998	8.998
kin_afterCID_4	LT04A2_cell10	3158.489	1897.106	1597.228	3626.485	488.147	2967.533	1434.026	2028.011	962.225	4017.011	1329.998	1600549.498	11.498
kin_afterCID_5	LT04A2_cell10	3170.788	1897.106	1602.117	3695.213	485.081	2968.032	1432.079	2039.561	967.539	4072.171	1334.419	1600551.998	13.998
kin_afterCID_6	LT04A2_cell10	3182.764	1897.106	1607.803	3725.364	486.961	2963.784	1437.002	2043.148	969.244	4057.682	1337.795	1600554.497	16.497
kin_afterCID_7	LT04A2_cell10	3130.584	1897.106	1583.266	3695.948	482.843	2911.277	1436.823	2037.708	965.976	4058.085	1339.925	1600556.997	18.997
kin_afterCID_8	LT04A2_cell10	3168.238	1897.106	1598.050	3758.466	484.208	2940.408	1434.966	2040.131	970.473	4049.040	1343.930	1600559.498	21.498
kin_afterCID_9	LT04A2_cell10	3124.959	1897.106	1580.390	3736.701	483.223	2892.932	1434.115	2004.409	955.780	3981.449	1321.847	1600561.997	23.997
kin_afterCID_10	LT04A2_cell10	3139.163	1897.106	1585.264	3786.327	481.388	2899.331	1433.936	2003.844	951.732	3991.837	1321.807	1600564.497	26.497
kin_afterCID_11	LT04A2_cell10	3109.363	1897.106	1573.419	3765.945	480.493	2864.883	1438.860	2004.840	953.730	3994.663	1322.301	1600566.997	28.997
kin_afterCID_12	LT04A2_cell10	3147.405	1897.106	1592.428	3842.204	477.113	2897.350	1439.241	1975.670	941.375	3953.821	1305.005	1600569.497	31.497
kin_afterCID_13	LT04A2_cell10	3157.723	1897.106	1594.180	3876.863	475.301	2902.160	1436.577	1983.950	949.888	3987.599	1309.757	1600571.998	33.998
kin_afterCID_14	LT04A2_cell10	3119.229	1897.106	1577.793	3865.723	473.062	2859.018	1435.324	1981.153	944.634	4006.066	1305.414	1600574.498	36.498
kin_afterCID_15	LT04A2_cell10	3133.503	1897.106	1586.327	3897.442	471.630	2868.133	1437.472	1993.345	948.430	4035.007	1314.384	1600576.997	38.997
kin_afterCID_16	LT04A2_cell10	3156.753	1897.106	1596.215	3924.294	472.839	2887.274	1438.189	2005.574	953.880	4038.948	1326.307	1600579.496	41.496
kin_afterCID_17	LT04A2_cell10	3148.734	1897.106	1591.557	3944.421	467.467	2874.880	1443.157	1965.058	937.900	3961.181	1308.406	1600581.997	43.997
kin_afterCID_18	LT04A2_cell10	3097.993	1897.106	1568.062	3901.737	467.937	2822.515	1445.060	1973.708	940.984	3981.931	1311.466	1600584.498	46.498
kin_afterCID_19	LT04A2_cell10	3135.040	1897.106	1586.117	3938.245	475.256	2849.374	1443.202	2000.806	950.973	4013.318	1320.975	1600586.997	48.997
kin_afterCID_20	LT04A2_cell10	3129.239	1897.106	1582.511	3953.171	475.144	2841.991	1438.032	1962.143	937.208	3940.244	1296.385	1600589.498	51.498
kin_afterCID_21	LT04A2_cell10	3085.471	1897.106	1564.266	3919.415	475.099	2794.021	1438.972	1976.745	944.028	3979.852	1302.048	1600591.998	53.998
kin_afterCID_22	LT04A2_cell10	3082.670	1897.106	1562.275	3914.161	477.181	2788.293	1439.129	1980.157	946.502	3970.691	1305.012	1600594.498	56.498
kin_afterCID_23	LT04A2_cell10	3130.411	1897.106	1584.149	3992.544	477.785	2824.543	1438.793	2002.776	953.222	4022.752	1316.402	1600596.997	58.997
kin_afterCID_24	LT04A2_cell10	3080.157	1897.106	1558.526	3939.739	476.173	2779.179	1437.316	1979.164	943.112	3975.410	1305.025	1600599.497	61.497
kin_afterCID_25	LT04A2_cell10	3081.831	1897.106	1562.110	3930.273	478.053	2777.884	1440.583	1990.484	948.951	3978.111	1313.423	1600601.998	63.998
kin_afterCID_26	LT04A2_cell10	3118.807	1897.106	1577.407	4012.731	471.608	2808.624	1443.493	1960.801	935.260	3942.995	1299.174	1600604.498	66.498
kin_afterCID_27	LT04A2_cell10	3054.320	1897.106	1548.147	3931.294	472.257	2749.340	1442.889	1970.282	944.308	3945.810	1309.560	1600606.997	68.997
kin_afterCID_28	LT04A2_cell10	3069.007	1897.106	1556.190	3961.879	472.816	2760.489	1438.838	1974.064	941.048	3966.100	1308.023	1600609.497	71.497
kin_afterCID_29	LT04A2_cell10	3082.305	1897.106	1561.375	3981.445	473.913	2769.021	1439.621	1976.853	943.949	3953.912	1313.078	1600611.998	73.998
kin_afterCID_30	LT04A2_cell10	3080.240	1897.106	1559.990	3989.351	471.720	2764.734	1443.291	1946.826	931.166	3892.526	1296.779	1600614.498	76.498
kin_afterCID_31	LT04A2_cell10	3044.744	1897.106	1545.835	3952.663	471.160	2729.741	1444.881	1956.642	934.533	3929.332	1298.475	1600616.997	78.997
kin_afterCID_32	LT04A2_cell10	3063.714	1897.106	1554.029	3973.649	474.696	2743.079	1443.269	1964.852	940.243	3919.520	1305.052	1600619.497	81.497
kin_afterCID_33	LT04A2_cell10	3073.772	1897.106	1555.445	4002.921	470.489	2749.549	1447.835	1975.108	945.082	3959.579	1313.060	1600621.997	83.997
kin_afterCID_34	LT04A2_cell10	3067.661	1897.106	1553.725	4016.279	468.900	2739.044	1449.334	1981.937	948.240	3983.368	1317.127	1600624.498	86.498
kin_afterCID_35	LT04A2_cell10	3027.404	1897.106	1532.063	3962.145	465.162	2706.877	1453.027	1953.749	934.593	3922.389	1306.579	1600626.997	88.997
kin_afterCID_36	LT04A2_cell10	3041.828	1897.106	1543.408	3992.094	465.878	2716.863	1450.923	1958.593	937.748	3939.689	1306.876	1600629.498	91.498
kin_afterCID_37	LT04A2_cell10	3056.627	1897.106	1546.121	3988.945	470.242	2728.847	1448.036	1976.691	941.803	3929.724	1325.049	1600631.997	93.997
kin_afterCID_38	LT04A2_cell10	3071.220	1897.106	1556.312	4047.203	461.984	2744.582	1446.984	1950.630	935.527	3919.907	1313.006	1600634.498	96.498
kin_afterCID_39	LT04A2_cell10	3049.557	1897.106	1546.163	4038.433	465.341	2715.168	1445.641	1967.635	940.887	3957.432	1316.539	1600636.998	98.998
kin_afterCID_40	LT04A2_cell10	3061.587	1897.106	1553.277	4073.723	465.408	2720.941	1444.097	1968.819	939.431	3978.464	1311.915	1600639.497	101.497
kin_afterCID_41	LT04A2_cell10	3031.574	1897.106	1535.857	4035.346	468.855	2687.917	1443.068	1954.742	936.276	3938.870	1298.934	1600641.997	103.997
kin_afterCID_42	LT04A2_cell10	3064.665	1897.106	1553.581	4084.813	468.855	2714.081	1445.082	1962.677	937.964	3953.823	1304.041	1600644.498	106.498
kin_afterCID_43	LT04A2_cell10	3058.973	1897.106	1552.159	4066.850	470.220	2709.835	1445.552	1977.943	943.985	3976.938	1313.088	1600646.997	108.997
kin_afterCID_44	LT04A2_cell10	3057.641	1897.106	1547.440	4069.031	468.228	2707.551	1449.558	1983.160	945.348	3992.852	1317.826	1600649.498	111.498
kin_afterCID_45	LT04A2_cell10	3014.348	1897.106	1528.593	4033.051	467.087	2665.684	1448.506	1951.833	934.687	3930.144	1299.905	1600651.997	113.997
kin_afterCID_46	LT04A2_cell10	3040.280	1897.106	1540.007	4078.449	465.520	2688.885	1446.626	1969.002	941.615	3971.573	1313.274	1600654.496	116.496
kin_afterCID_47	LT04A2_cell10	3034.232	1897.106	1535.957	4094.451	463.237	2678.404	1448.775	1970.507	940.092	3997.364	1311.086	1600656.997	118.997
kin_afterCID_48	LT04A2_cell10	3040.175	1897.106	1540.117	4102.737	463.953	2682.960	1450.073	1978.026	943.260	4018.911	1312.148	1600659.498	121.498
kin_afterCID_49	LT04A2_cell10	2999.881	1897.106	1520.650	4057.004	463.528	2641.654	1453.229	1952.889	932.200	3976.977	1292.046	1600661.998	123.998
kin_afterCID_50	LT04A2_cell10	3019.011	1897.106	1535.454	4110.166	463.528	2651.076	1451.975	1969.755	941.143	4024.600	1299.380	1600664.498	126.498
kin_afterCID_51	LT04A2_cell10	3054.300	1897.106	1548.543	4141.587	462.006	2690.414	1452.199	1976.126	943.807	4017.052	1313.410	1600666.997	128.997
kin_afterCID_52	LT04A2_cell10	3001.458	1897.106	1522.223	4085.968	460.373	2641.613	1451.102	1947.715	934.877	3975.487	1293.628	1600669.497	131.497
kin_afterCID_53	LT04A2_cell10	3021.083	1897.106	1532.100	4114.194	462.902	2654.376	1450.453	1950.159	932.983	3980.528	1289.696	1600671.997	133.997
kin_afterCID_54	LT04A2_cell10	3010.563	1897.106	1527.573	4099.597	465.319	2641.268	1449.469	1958.298	935.845	3990.013	1292.344	1600674.497	136.497
kin_afterCID_55	LT04A2_cell10	3019.979	1897.106	1530.971	4109.076	465.565	2650.239	1448.775	1974.355	944.095	4008.569	1307.266	1600676.997	138.997
kin_afterCID_56	LT04A2_cell10	3040.650	1897.106	1541.528	4146.829	464.446	2668.366	1448.059	1974.274	943.627	4021.524	1305.627	1600679.498	141.498
kin_afterCID_57	LT04A2_cell10	3001.773	1897.106	1526.567	4098.542	461.335	2637.034	1450.185	1949.124	932.239	3968.710	1295.503	1600681.997	143.997
kin_afterCID_58	LT04A2_cell10	3009.201	1897.106	1527.508	4114.792	462.521	2638.772	1451.640	1972.129	942.689	4016.668	1307.266	1600684.497	146.497
kin_afterCID_59	LT04A2_cell10	2989.620	1897.106	1520.553	4078.686	463.797	2620.449	1454.974	1939.091	930.688	3929.664	1287.965	1600686.998	148.998
kin_afterCID_60	LT04A2_cell10	2999.106	1897.106	1522.949	4086.472	467.355	2626.850	1450.431	1949.021	935.321	3932.226	1293.852	1600689.498	151.498
kin_afterCID_61	LT04A2_cell10	3024.966	1897.106	1532.908	4119.840	466.639	2648.109	1454.191	1952.900	932.483	3949.488	1293.449	1600691.998	153.998
kin_afterCID_62	LT04A2_cell10	3024.402	1897.106	1535.400	4133.684	462.073	2650.745	1454.683	1926.233	924.321	3897.991	1284.985	1600694.498	156.498
kin_afterCID_63	LT04A2_cell10	2985.116	1897.106	1513.260	4094.503	463.797	2608.254	1455.153	1930.474	926.526	3923.014	1278.763	1600696.998	158.998
kin_afterCID_64	LT04A2_cell10	3012.663	1897.106	1526.421	4139.602	464.356	2632.228	1452.848	1945.732	932.014	3953.910	1288.544	1600699.497	161.497
kin_afterCID_65	LT04A2_cell10	3032.562	1897.106	1536.242	4149.067	468.385	2648.387	1452.356	1957.431	939.208	3945.989	1297.702	1600701.997	163.997
kin_afterCID_66	LT04A2_cell10	3033.249	1897.106	1539.121	4147.007	469.750	2648.696	1452.065	1954.566	936.261	3935.352	1294.519	1600704.498	166.498
kin_afterCID_67	LT04A2_cell10	2976.192	1897.106	1511.317	4070.543	469.638	2600.427	1449.043	1932.289	930.068	3880.906	1284.377	1600706.997	168.997
kin_afterCID_68	LT04A2_cell10	2999.694	1897.106	1524.629	4108.992	471.787	2616.622	1447.924	1935.079	929.677	3889.585	1281.075	1600709.497	171.497
kin_afterCID_69	LT04A2_cell10	3017.093	1897.106	1531.809	4128.434	469.862	2634.433	1451.729	1944.533	932.783	3910.222	1289.606	1600711.997	173.997
kin_afterCID_70	LT04A2_cell10	3016.206	1897.106	1532.661	4139.358	467.736	2633.191	1450.006	1951.363	935.225	3935.486	1295.403	1600714.498	176.498
kin_afterCID_71	LT04A2_cell10	2984.509	1897.106	1517.607	4126.919	460.686	2604.813	1453.743	1921.504	922.222	3918.368	1275.740	1600716.998	178.998
kin_afterCID_72	LT04A2_cell10	2977.182	1897.106	1513.881	4106.459	463.237	2596.743	1454.504	1933.103	928.525	3916.966	1285.463	1600719.498	181.498
kin_afterCID_73	LT04A2_cell10	2995.245	1897.106	1520.519	4136.570	463.193	2611.637	1453.833	1947.726	934.291	3953.346	1293.572	1600721.998	183.998
kin_afterCID_74	LT04A2_cell10	2969.635	1897.106	1509.556	4113.689	459.679	2589.155	1457.033	1950.912	935.356	3973.645	1297.875	1600724.497	186.497
kin_afterCID_75	LT04A2_cell10	2969.925	1897.106	1509.944	4112.038	461.581	2587.198	1456.832	1934.460	931.836	3926.535	1287.094	1600726.996	188.996
kin_afterCID_76	LT04A2_cell10	2999.834	1897.106	1524.880	4166.194	459.209	2611.836	1459.607	1934.200	928.306	3937.135	1287.622	1600729.497	191.497
kin_afterCID_77	LT04A2_cell10	2994.418	1897.106	1521.861	4160.178	460.843	2601.644	1462.539	1938.494	932.436	3933.601	1289.905	1600731.998	193.998
kin_afterCID_78	LT04A2_cell10	3025.311	1897.106	1535.906	4223.999	460.126	2624.903	1461.465	1945.675	931.735	3977.429	1287.344	1600734.498	196.498
kin_afterCID_79	LT04A2_cell10	2979.967	1897.106	1516.756	4186.300	457.978	2582.219	1461.957	1918.426	919.516	3948.473	1265.682	1600736.997	198.997
kin_afterCID_80	LT04A2_cell10	2989.210	1897.106	1520.628	4186.159	463.931	2585.622	1458.958	1934.399	931.205	3946.224	1274.985	1600739.497	201.497
kin_afterCID_81	LT04A2_cell10	3003.207	1897.106	1527.037	4205.399	463.349	2600.933	1457.212	1943.051	931.667	3964.347	1282.754	1600741.997	203.997
kin_afterCID_82	LT04A2_cell10	2997.188	1897.106	1523.239	4201.748	463.260	2593.332	1459.003	1946.731	932.688	3973.034	1284.267	1600744.498	206.498
kin_afterCID_83	LT04A2_cell10	3023.719	1897.106	1536.519	4242.821	461.469	2616.389	1461.554	1919.748	925.422	3916.768	1270.176	1600746.998	208.998
kin_afterCID_84	LT04A2_cell10	2983.792	1897.106	1518.359	4192.978	457.329	2587.435	1460.816	1929.623	925.914	3965.094	1277.094	1600749.497	211.497
kin_afterCID_85	LT04A2_cell10	2977.838	1897.106	1515.933	4188.789	459.007	2578.566	1459.271	1938.622	930.604	3982.695	1280.070	1600751.998	213.998
kin_afterCID_86	LT04A2_cell10	2993.284	1897.106	1519.970	4223.459	459.813	2589.315	1456.004	1950.861	933.414	4011.063	1286.826	1600754.497	216.497
kin_afterCID_87	LT04A2_cell10	2951.299	1897.106	1503.115	4171.574	458.560	2550.560	1459.227	1922.827	923.801	3965.847	1266.096	1600756.997	218.997
kin_afterCID_88	LT04A2_cell10	2959.835	1897.106	1504.529	4175.052	459.925	2558.627	1459.115	1927.566	923.410	3968.633	1268.443	1600759.497	221.497
kin_afterCID_89	LT04A2_cell10	2971.287	1897.106	1513.139	4185.539	462.409	2568.061	1456.183	1937.624	929.776	3971.493	1276.174	1600761.997	223.997
kin_afterCID_90	LT04A2_cell10	2987.470	1897.106	1522.121	4224.483	458.067	2581.045	1460.167	1934.670	924.505	3990.201	1274.291	1600764.498	226.498
kin_afterCID_91	LT04A2_cell10	2981.107	1897.106	1514.839	4218.376	458.985	2574.292	1458.936	1920.259	924.598	3942.461	1269.151	1600766.998	228.998
kin_afterCID_92	LT04A2_cell10	2956.791	1897.106	1504.439	4179.678	457.508	2555.870	1460.905	1929.084	924.992	3963.542	1276.216	1600769.497	231.497
kin_afterCID_93	LT04A2_cell10	2971.384	1897.106	1510.736	4213.407	456.411	2566.982	1461.107	1935.927	929.066	3980.887	1282.215	1600771.999	233.999
kin_afterCID_94	LT04A2_cell10	2944.330	1897.106	1498.599	4175.039	455.203	2543.958	1463.658	1911.359	917.170	3936.569	1265.932	1600774.497	236.497
kin_afterCID_95	LT04A2_cell10	2960.014	1897.106	1505.580	4217.345	452.517	2554.748	1465.762	1906.535	917.422	3937.895	1264.306	1600776.999	238.999
kin_afterCID_96	LT04A2_cell10	2976.982	1897.106	1514.411	4235.226	458.649	2565.388	1459.182	1928.247	924.986	3976.444	1269.701	1600779.497	241.497
kin_afterCID_97	LT04A2_cell10	2973.361	1897.106	1509.111	4224.772	460.820	2558.931	1459.294	1942.551	932.534	3983.860	1281.091	1600781.997	243.997
kin_afterCID_98	LT04A2_cell10	2932.899	1897.106	1492.797	4182.208	455.628	2528.252	1461.039	1911.563	920.294	3943.978	1263.785	1600784.497	246.497
kin_afterCID_99	LT04A2_cell10	2957.348	1897.106	1505.062	4212.842	456.792	2547.452	1460.995	1913.377	920.564	3934.452	1266.402	1600786.998	248.998
kin_afterCID_100	LT04A2_cell10	2955.353	1897.106	1499.873	4218.833	455.986	2542.795	1464.441	1918.971	923.449	3949.009	1269.990	1600789.498	251.498
kin_afterCID_101	LT04A2_cell10	2971.342	1897.106	1510.084	4230.480	456.366	2561.971	1461.017	1920.299	919.388	3950.027	1271.479	1600791.998	253.998
kin_afterCID_102	LT04A2_cell10	2937.325	1897.106	1495.252	4170.411	456.993	2534.318	1463.031	1901.685	917.134	3887.631	1264.798	1600794.497	256.497
kin_afterCID_103	LT04A2_cell10	2951.553	1897.106	1502.075	4169.225	458.828	2552.977	1459.271	1911.377	917.878	3885.087	1275.560	1600796.997	258.997
kin_afterCID_104	LT04A2_cell10	2965.483	1897.106	1510.430	4185.257	460.820	2561.714	1458.175	1917.605	924.229	3887.787	1278.970	1600799.497	261.497
kin_afterCID_105	LT04A2_cell10	2978.746	1897.106	1515.757	4198.593	462.096	2572.728	1457.794	1934.636	931.120	3918.039	1289.002	1600801.996	263.996
kin_afterCID_106	LT04A2_cell10	2991.101	1897.106	1519.808	4229.771	461.447	2581.329	1457.459	1935.792	930.276	3927.289	1289.187	1600804.498	266.498
kin_afterCID_107	LT04A2_cell10	2953.460	1897.106	1503.252	4169.834	459.186	2553.671	1457.884	1903.572	915.576	3868.680	1270.128	1600806.997	268.997
kin_afterCID_108	LT04A2_cell10	2966.327	1897.106	1512.780	4189.596	460.283	2563.556	1457.235	1912.236	916.467	3886.551	1273.575	1600809.497	271.497
kin_afterCID_109	LT04A2_cell10	2955.956	1897.106	1506.027	4175.072	460.440	2553.789	1456.451	1923.792	925.519	3904.518	1282.787	1600811.998	273.998
kin_afterCID_110	LT04A2_cell10	2926.579	1897.106	1490.705	4133.093	459.522	2531.336	1456.071	1923.681	925.303	3897.920	1287.043	1600814.497	276.497
kin_afterCID_111	LT04A2_cell10	2960.654	1897.106	1504.474	4173.507	463.349	2558.055	1454.303	1931.019	927.602	3899.135	1288.827	1600816.998	278.998
kin_afterCID_112	LT04A2_cell10	2928.450	1897.106	1492.598	4125.434	461.917	2532.185	1455.690	1902.800	918.586	3837.250	1274.006	1600819.497	281.497
kin_afterCID_113	LT04A2_cell10	2947.171	1897.106	1499.669	4143.705	463.036	2549.004	1454.482	1909.436	917.698	3842.160	1278.974	1600821.998	283.998
kin_afterCID_114	LT04A2_cell10	2919.052	1897.106	1485.609	4101.799	460.798	2528.840	1455.601	1923.136	923.822	3870.607	1292.436	1600824.498	286.498
kin_afterCID_115	LT04A2_cell10	2926.393	1897.106	1492.594	4126.557	460.283	2533.901	1453.609	1894.984	915.077	3828.896	1270.740	1600826.998	288.998
kin_afterCID_116	LT04A2_cell10	2941.513	1897.106	1497.088	4151.087	461.962	2542.646	1452.736	1919.824	923.327	3873.307	1285.777	1600829.498	291.498
kin_afterCID_117	LT04A2_cell10	2917.376	1897.106	1484.577	4121.453	459.433	2523.072	1455.713	1889.672	910.307	3826.285	1265.507	1600831.997	293.997
kin_afterCID_118	LT04A2_cell10	2933.568	1897.106	1495.141	4123.818	466.124	2533.811	1452.423	1899.380	914.165	3819.422	1267.426	1600834.497	296.497
kin_afterCID_119	LT04A2_cell10	2925.022	1897.106	1490.673	4125.337	464.670	2525.097	1452.490	1901.938	916.821	3826.513	1271.634	1600836.997	298.997
kin_afterCID_120	LT04A2_cell10	2960.141	1897.106	1507.485	4175.410	467.557	2550.887	1450.050	1910.980	918.191	3844.778	1272.118	1600839.497	301.497
