# Supplementary material for: Mandipropamid as a chemical inducer of proximity for in vivo applications
Source: Nat Chem Biol. 2021 Dec 21;18(1):64–9. doi: 10.1038/s41589-021-00922-3 (PMC8709788; doi:10.1038/s41589-021-00922-3)
Supplement: Source Data Fig. 2 — Single-cell trajectories, luminescence intensities of luciferase assay and two-color RICS binding efficiencies. [file 41589_2021_922_MOESM21_ESM.zip › Figure_02/Figure_02bcd/Single-Cell Trajectories/Mandi_50nM/exp01_Mandi_LT04A3_cell11_intensities.csv]

name	cellID	ff_488nm_cell	area_cell	fullframe_488nm	ff_488nm_mito	area_mito	ff_488nm_cyto	area_cyto	ff_561nm_tf_cell	fullframe_561nm	ff_561nm_tf_mito	ff_561nm_tf_cyto	FrameTimeAbs	FrameTimeRel
t0_	LT04A3_cell11	3380.580	2542.322	1887.815	4170.581	646.513	3099.178	1907.223	2442.235	1304.313	4396.462	1772.073	1600907.000	-30.000
tend_	LT04A3_cell11	2980.888	2542.322	1697.947	4307.637	603.677	2552.467	1972.351	2220.426	1207.466	4084.603	1634.164	1601270.000	333.000
kin_afterCID_1	LT04A3_cell11	3503.292	2542.322	1956.003	4453.958	634.674	3163.940	1935.355	2436.174	1304.679	4550.357	1726.664	1600945.109	4.109
kin_afterCID_2	LT04A3_cell11	3444.800	2542.322	1927.901	4409.734	637.807	3099.604	1932.043	2452.741	1312.830	4573.737	1735.940	1600947.498	6.498
kin_afterCID_3	LT04A3_cell11	3455.033	2542.322	1934.950	4463.767	633.465	3099.083	1936.071	2392.129	1285.251	4463.570	1698.549	1600949.999	8.999
kin_afterCID_4	LT04A3_cell11	3444.465	2542.322	1928.888	4481.815	640.045	3073.938	1931.148	2452.755	1314.054	4572.128	1732.630	1600952.499	11.499
kin_afterCID_5	LT04A3_cell11	3440.840	2542.322	1927.182	4508.688	638.568	3061.479	1933.386	2419.723	1297.989	4516.397	1709.739	1600954.998	13.998
kin_afterCID_6	LT04A3_cell11	3406.898	2542.322	1911.400	4479.660	637.114	3026.723	1934.348	2426.127	1304.617	4493.609	1727.764	1600957.498	16.498
kin_afterCID_7	LT04A3_cell11	3424.282	2542.322	1922.109	4544.603	631.765	3033.519	1939.026	2382.149	1282.430	4418.126	1702.158	1600959.998	18.998
kin_afterCID_8	LT04A3_cell11	3399.982	2542.322	1907.271	4539.696	630.713	3003.494	1940.525	2377.105	1281.535	4403.642	1701.434	1600962.499	21.499
kin_afterCID_9	LT04A3_cell11	3352.591	2542.322	1881.644	4514.754	634.025	2947.548	1935.601	2394.555	1286.696	4439.090	1708.456	1600964.999	23.999
kin_afterCID_10	LT04A3_cell11	3356.983	2542.322	1884.743	4558.748	633.801	2938.668	1936.765	2405.886	1292.390	4458.300	1717.223	1600967.498	26.498
kin_afterCID_11	LT04A3_cell11	3316.624	2542.322	1865.556	4516.517	631.339	2901.722	1939.048	2380.777	1282.132	4410.476	1703.719	1600969.998	28.998
kin_afterCID_12	LT04A3_cell11	3325.388	2542.322	1867.646	4554.028	632.212	2900.188	1938.533	2383.396	1285.692	4403.140	1708.438	1600972.499	31.499
kin_afterCID_13	LT04A3_cell11	3338.943	2542.322	1875.952	4598.050	628.877	2906.569	1942.002	2367.371	1274.574	4371.549	1701.998	1600974.999	33.999
kin_afterCID_14	LT04A3_cell11	3350.997	2542.322	1880.881	4640.890	629.795	2907.432	1941.756	2361.558	1272.171	4356.042	1698.099	1600977.499	36.499
kin_afterCID_15	LT04A3_cell11	3314.396	2542.322	1861.587	4600.417	632.794	2869.686	1938.533	2382.646	1282.532	4397.062	1708.051	1600979.999	38.999
kin_afterCID_16	LT04A3_cell11	3328.860	2542.322	1872.611	4627.599	636.554	2876.152	1935.534	2386.807	1284.863	4385.987	1711.918	1600982.499	41.499
kin_afterCID_17	LT04A3_cell11	3282.072	2542.322	1844.576	4586.343	632.346	2832.095	1938.981	2368.594	1276.003	4357.954	1703.139	1600984.998	43.998
kin_afterCID_18	LT04A3_cell11	3288.696	2542.322	1849.753	4601.682	634.987	2832.751	1937.907	2374.924	1276.919	4366.712	1704.480	1600987.498	46.498
kin_afterCID_19	LT04A3_cell11	3317.840	2542.322	1864.979	4643.380	636.935	2856.301	1935.736	2383.116	1281.585	4377.561	1709.653	1600989.998	48.998
kin_afterCID_20	LT04A3_cell11	3287.256	2542.322	1849.503	4610.754	633.421	2830.310	1938.757	2362.776	1269.296	4347.450	1697.196	1600992.499	51.499
kin_afterCID_21	LT04A3_cell11	3305.576	2542.322	1860.031	4639.171	632.391	2845.826	1939.608	2381.155	1282.217	4373.617	1714.556	1600994.999	53.999
kin_afterCID_22	LT04A3_cell11	3314.671	2542.322	1863.830	4659.494	634.003	2848.887	1939.070	2389.647	1286.648	4377.466	1721.896	1600997.499	56.499
kin_afterCID_23	LT04A3_cell11	3276.747	2542.322	1845.396	4599.278	628.654	2823.496	1945.136	2360.485	1274.294	4318.881	1709.967	1600999.998	58.998
kin_afterCID_24	LT04A3_cell11	3283.953	2542.322	1848.761	4602.147	632.593	2826.398	1943.524	2369.316	1276.344	4321.708	1714.765	1601002.498	61.498
kin_afterCID_25	LT04A3_cell11	3285.109	2542.322	1850.028	4623.212	631.295	2823.526	1944.061	2338.390	1262.969	4265.777	1694.360	1601004.998	63.998
kin_afterCID_26	LT04A3_cell11	3245.508	2542.322	1829.049	4582.644	630.534	2787.175	1942.137	2347.418	1268.537	4292.995	1699.592	1601007.499	66.499
kin_afterCID_27	LT04A3_cell11	3282.146	2542.322	1846.653	4646.006	628.094	2818.574	1943.860	2361.548	1271.349	4319.553	1712.928	1601009.997	68.997
kin_afterCID_28	LT04A3_cell11	3266.248	2542.322	1839.249	4623.767	630.444	2801.433	1941.778	2367.989	1274.937	4329.641	1714.755	1601012.498	71.498
kin_afterCID_29	LT04A3_cell11	3289.071	2542.322	1852.159	4661.260	628.475	2822.138	1942.137	2328.505	1257.256	4260.414	1688.291	1601014.999	73.999
kin_afterCID_30	LT04A3_cell11	3244.012	2542.322	1826.166	4610.327	632.816	2774.600	1937.213	2352.750	1268.821	4312.892	1697.117	1601017.498	76.498
kin_afterCID_31	LT04A3_cell11	3264.636	2542.322	1837.875	4633.321	632.279	2794.144	1938.153	2362.030	1273.504	4321.965	1707.057	1601019.998	78.998
kin_afterCID_32	LT04A3_cell11	3281.516	2542.322	1846.261	4666.735	630.399	2807.329	1939.317	2362.075	1271.789	4334.151	1705.699	1601022.499	81.499
kin_afterCID_33	LT04A3_cell11	3232.530	2542.322	1820.765	4619.345	630.220	2758.844	1938.869	2325.477	1255.189	4276.071	1676.882	1601024.999	83.999
kin_afterCID_34	LT04A3_cell11	3234.702	2542.322	1822.253	4612.987	628.922	2764.702	1940.301	2335.158	1258.776	4294.381	1685.643	1601027.498	86.498
kin_afterCID_35	LT04A3_cell11	3244.003	2542.322	1829.839	4620.939	633.712	2770.106	1935.243	2348.197	1266.788	4309.441	1691.612	1601029.998	88.998
kin_afterCID_36	LT04A3_cell11	3281.225	2542.322	1847.780	4678.379	626.930	2807.316	1941.443	2319.578	1253.482	4260.228	1679.348	1601032.498	91.498
kin_afterCID_37	LT04A3_cell11	3216.791	2542.322	1812.852	4571.518	629.571	2753.981	1939.652	2323.738	1255.206	4250.936	1684.074	1601034.998	93.998
kin_afterCID_38	LT04A3_cell11	3224.607	2542.322	1818.794	4592.932	624.916	2762.251	1943.949	2322.135	1251.843	4261.257	1684.621	1601037.499	96.499
kin_afterCID_39	LT04A3_cell11	3226.139	2542.322	1818.231	4617.252	624.155	2757.841	1945.024	2338.634	1264.355	4302.335	1694.307	1601039.999	98.999
kin_afterCID_40	LT04A3_cell11	3263.029	2542.322	1841.012	4664.115	623.596	2791.710	1945.270	2350.971	1267.754	4329.661	1702.544	1601042.498	101.498
kin_afterCID_41	LT04A3_cell11	3211.373	2542.322	1811.483	4592.960	620.283	2749.873	1948.493	2318.839	1250.551	4267.937	1684.819	1601044.998	103.998
kin_afterCID_42	LT04A3_cell11	3221.150	2542.322	1816.168	4583.921	622.365	2763.257	1946.456	2332.460	1260.068	4265.420	1700.554	1601047.499	106.499
kin_afterCID_43	LT04A3_cell11	3227.020	2542.322	1821.816	4610.522	622.588	2762.379	1947.038	2336.602	1260.273	4294.766	1696.462	1601049.998	108.998
kin_afterCID_44	LT04A3_cell11	3184.509	2542.322	1797.602	4545.673	619.679	2730.436	1948.963	2305.219	1246.851	4230.005	1679.951	1601052.498	111.498
kin_afterCID_45	LT04A3_cell11	3218.168	2542.322	1815.143	4597.644	621.067	2756.527	1948.470	2312.796	1248.827	4245.768	1683.124	1601054.999	113.999
kin_afterCID_46	LT04A3_cell11	3207.958	2542.322	1809.463	4582.765	622.521	2746.111	1948.806	2327.558	1257.905	4277.964	1689.821	1601057.499	116.499
kin_afterCID_47	LT04A3_cell11	3247.013	2542.322	1831.693	4659.418	616.299	2780.063	1953.909	2303.851	1247.510	4256.555	1673.954	1601059.998	118.998
kin_afterCID_48	LT04A3_cell11	3219.714	2542.322	1817.168	4629.450	619.075	2751.096	1951.223	2310.665	1248.416	4268.858	1675.331	1601062.498	121.498
kin_afterCID_49	LT04A3_cell11	3211.493	2542.322	1822.577	4606.502	614.397	2752.055	1956.348	2293.739	1241.391	4240.229	1668.376	1601064.998	123.998
kin_afterCID_50	LT04A3_cell11	3235.026	2542.322	1824.498	4654.183	614.688	2768.562	1954.625	2299.941	1245.988	4255.233	1671.519	1601067.498	126.498
kin_afterCID_51	LT04A3_cell11	3192.507	2542.322	1804.119	4582.406	618.470	2731.922	1950.932	2296.351	1240.531	4240.416	1666.981	1601069.999	128.999
kin_afterCID_52	LT04A3_cell11	3217.860	2542.322	1814.990	4635.527	619.388	2747.559	1950.373	2306.403	1246.327	4264.868	1671.420	1601072.499	131.499
kin_afterCID_53	LT04A3_cell11	3232.268	2542.322	1823.529	4658.663	622.924	2755.756	1947.150	2331.553	1258.969	4311.343	1684.483	1601074.998	133.998
kin_afterCID_54	LT04A3_cell11	3255.695	2542.322	1837.659	4713.410	619.209	2773.047	1950.238	2291.328	1239.393	4260.747	1653.207	1601077.498	136.498
kin_afterCID_55	LT04A3_cell11	3237.542	2542.322	1826.280	4682.039	618.224	2759.621	1951.537	2300.196	1244.119	4272.800	1662.434	1601079.999	138.999
kin_afterCID_56	LT04A3_cell11	3192.719	2542.322	1802.214	4617.164	624.110	2715.343	1946.053	2308.376	1246.266	4287.900	1660.083	1601082.499	141.499
kin_afterCID_57	LT04A3_cell11	3236.921	2542.322	1826.851	4697.724	620.306	2751.995	1949.858	2326.065	1254.482	4337.665	1673.300	1601084.998	143.998
kin_afterCID_58	LT04A3_cell11	3243.188	2542.322	1829.869	4712.080	619.791	2754.895	1952.432	2331.717	1260.060	4338.296	1680.719	1601087.498	146.498
kin_afterCID_59	LT04A3_cell11	3177.874	2542.322	1795.027	4613.090	620.507	2701.023	1950.552	2294.338	1239.895	4267.823	1653.656	1601089.999	148.999
kin_afterCID_60	LT04A3_cell11	3204.273	2542.322	1808.722	4638.801	622.566	2724.486	1948.627	2312.876	1250.974	4287.083	1668.934	1601092.498	151.498
kin_afterCID_61	LT04A3_cell11	3207.798	2542.322	1812.320	4638.290	621.581	2729.847	1950.015	2298.132	1243.349	4254.340	1660.807	1601094.999	153.999
kin_afterCID_62	LT04A3_cell11	3216.515	2542.322	1820.803	4647.591	625.610	2733.403	1946.210	2318.948	1259.240	4283.387	1673.384	1601097.499	156.499
kin_afterCID_63	LT04A3_cell11	3179.976	2542.322	1796.764	4595.091	621.089	2706.714	1950.328	2299.622	1245.373	4263.009	1660.759	1601099.998	158.998
kin_afterCID_64	LT04A3_cell11	3195.639	2542.322	1805.533	4610.209	622.477	2721.157	1950.641	2298.614	1245.240	4251.557	1661.225	1601102.498	161.498
kin_afterCID_65	LT04A3_cell11	3210.260	2542.322	1811.915	4639.895	622.432	2731.958	1949.343	2310.689	1250.635	4280.590	1668.064	1601104.999	163.999
kin_afterCID_66	LT04A3_cell11	3158.708	2542.322	1786.255	4577.644	618.135	2687.897	1954.625	2274.238	1232.038	4230.387	1641.556	1601107.498	166.498
kin_afterCID_67	LT04A3_cell11	3163.636	2542.322	1790.812	4568.445	619.836	2696.103	1953.148	2284.281	1237.280	4236.456	1650.694	1601109.999	168.999
kin_afterCID_68	LT04A3_cell11	3178.163	2542.322	1796.297	4592.252	618.560	2708.124	1955.901	2287.216	1237.485	4240.276	1654.552	1601112.499	171.499
kin_afterCID_69	LT04A3_cell11	3147.307	2542.322	1782.149	4545.821	616.747	2683.521	1958.519	2264.093	1229.245	4195.381	1640.689	1601114.998	173.998
kin_afterCID_70	LT04A3_cell11	3157.238	2542.322	1789.466	4560.244	616.904	2692.573	1957.467	2269.601	1231.386	4207.996	1643.714	1601117.498	176.498
kin_afterCID_71	LT04A3_cell11	3176.029	2542.322	1795.237	4593.950	619.791	2704.338	1954.222	2285.955	1236.720	4235.375	1653.517	1601119.998	178.998
kin_afterCID_72	LT04A3_cell11	3195.068	2542.322	1805.747	4616.176	620.887	2720.314	1954.289	2294.460	1241.823	4249.738	1658.157	1601122.498	181.498
kin_afterCID_73	LT04A3_cell11	3143.850	2542.322	1778.569	4550.346	619.567	2676.860	1953.640	2270.690	1229.517	4209.523	1641.695	1601124.999	183.999
kin_afterCID_74	LT04A3_cell11	3179.421	2542.322	1799.711	4595.296	621.760	2705.689	1953.819	2292.672	1241.652	4242.716	1656.250	1601127.498	186.498
kin_afterCID_75	LT04A3_cell11	3200.865	2542.322	1809.668	4622.246	618.291	2727.311	1958.363	2256.672	1225.755	4164.182	1638.457	1601129.999	188.999
kin_afterCID_76	LT04A3_cell11	3167.008	2542.322	1793.498	4576.526	623.954	2691.603	1953.193	2286.025	1237.552	4222.199	1650.189	1601132.498	191.498
kin_afterCID_77	LT04A3_cell11	3203.494	2542.322	1810.542	4622.971	622.902	2725.950	1953.842	2293.905	1238.979	4244.306	1655.141	1601134.999	193.999
kin_afterCID_78	LT04A3_cell11	3184.618	2542.322	1799.866	4599.933	625.252	2705.602	1952.253	2291.673	1241.298	4231.600	1653.249	1601137.498	196.498
kin_afterCID_79	LT04A3_cell11	3208.307	2542.322	1813.623	4646.928	620.171	2727.705	1956.080	2261.486	1227.116	4186.722	1634.938	1601139.998	198.998
kin_afterCID_80	LT04A3_cell11	3139.334	2542.322	1778.157	4534.441	621.246	2672.220	1954.468	2268.457	1230.276	4193.543	1640.746	1601142.499	201.499
kin_afterCID_81	LT04A3_cell11	3161.205	2542.322	1787.961	4572.037	619.947	2689.638	1956.662	2284.237	1238.009	4224.066	1652.823	1601144.999	203.999
kin_afterCID_82	LT04A3_cell11	3193.706	2542.322	1806.364	4628.480	622.566	2711.670	1953.730	2299.648	1244.139	4253.856	1660.390	1601147.498	206.498
kin_afterCID_83	LT04A3_cell11	3138.085	2542.322	1775.299	4544.852	623.752	2664.279	1952.230	2271.535	1232.766	4189.920	1641.994	1601149.998	208.998
kin_afterCID_84	LT04A3_cell11	3164.681	2542.322	1789.635	4583.092	621.380	2687.678	1956.169	2271.599	1230.965	4198.663	1641.639	1601152.499	211.499
kin_afterCID_85	LT04A3_cell11	3176.394	2542.322	1795.880	4581.993	621.559	2703.642	1955.185	2289.582	1239.012	4214.658	1659.829	1601154.998	213.998
kin_afterCID_86	LT04A3_cell11	3199.272	2542.322	1809.053	4620.343	618.000	2726.429	1955.699	2253.668	1223.088	4153.744	1638.046	1601157.498	216.498
kin_afterCID_87	LT04A3_cell11	3141.892	2542.322	1776.630	4526.099	617.732	2680.745	1956.550	2273.050	1232.836	4192.155	1651.341	1601159.998	218.998
kin_afterCID_88	LT04A3_cell11	3162.270	2542.322	1788.635	4556.950	616.188	2699.851	1957.781	2269.286	1229.347	4175.545	1653.238	1601162.499	221.499
kin_afterCID_89	LT04A3_cell11	3171.969	2542.322	1793.081	4584.669	618.493	2700.521	1956.057	2286.442	1236.081	4225.516	1656.348	1601164.999	223.999
kin_afterCID_90	LT04A3_cell11	3114.262	2542.322	1765.473	4505.214	613.479	2655.417	1960.399	2254.479	1224.021	4164.400	1640.616	1601167.498	226.498
kin_afterCID_91	LT04A3_cell11	3137.285	2542.322	1778.679	4512.357	615.024	2680.995	1960.735	2266.720	1228.889	4170.590	1651.758	1601169.999	228.999
kin_afterCID_92	LT04A3_cell11	3154.546	2542.322	1787.366	4541.824	618.918	2690.222	1957.557	2277.116	1235.252	4194.921	1653.339	1601172.498	231.498
kin_afterCID_93	LT04A3_cell11	3188.774	2542.322	1804.695	4581.215	621.044	2720.884	1954.580	2292.226	1240.262	4217.487	1663.307	1601174.999	233.999
kin_afterCID_94	LT04A3_cell11	3203.922	2542.322	1810.845	4617.408	616.120	2735.360	1957.266	2245.934	1218.604	4139.674	1634.596	1601177.499	236.499
kin_afterCID_95	LT04A3_cell11	3188.699	2542.322	1800.505	4594.318	613.412	2724.236	1961.183	2253.520	1220.758	4145.467	1645.220	1601179.998	238.998
kin_afterCID_96	LT04A3_cell11	3167.494	2542.322	1791.837	4555.274	612.741	2710.668	1959.885	2286.333	1239.751	4197.366	1673.548	1601182.498	241.498
kin_afterCID_97	LT04A3_cell11	3176.804	2542.322	1797.054	4575.775	613.591	2715.833	1959.168	2271.730	1231.710	4176.254	1659.928	1601184.999	243.999
kin_afterCID_98	LT04A3_cell11	3154.021	2542.322	1785.089	4557.646	616.367	2689.844	1956.259	2278.417	1234.135	4198.823	1658.673	1601187.498	246.498
kin_afterCID_99	LT04A3_cell11	3185.339	2542.322	1802.439	4617.690	612.607	2716.632	1958.318	2249.906	1221.655	4164.858	1637.338	1601189.999	248.999
kin_afterCID_100	LT04A3_cell11	3141.004	2542.322	1776.678	4542.628	614.352	2679.273	1958.094	2259.122	1223.836	4169.267	1645.799	1601192.498	251.498
kin_afterCID_101	LT04A3_cell11	3162.002	2542.322	1789.613	4562.929	618.090	2696.643	1954.536	2287.204	1238.246	4211.075	1663.979	1601194.999	253.999
kin_afterCID_102	LT04A3_cell11	3127.463	2542.322	1772.873	4522.192	615.337	2667.335	1957.915	2252.130	1223.756	4144.793	1643.012	1601197.499	256.499
kin_afterCID_103	LT04A3_cell11	3130.547	2542.322	1772.965	4520.884	614.128	2671.781	1960.556	2265.615	1228.781	4167.065	1654.369	1601199.998	258.998
kin_afterCID_104	LT04A3_cell11	3128.366	2542.322	1773.668	4522.412	617.105	2666.253	1955.923	2260.113	1225.876	4164.218	1644.710	1601202.499	261.499
kin_afterCID_105	LT04A3_cell11	3143.400	2542.322	1779.152	4520.986	625.520	2677.514	1948.806	2281.948	1233.548	4182.707	1656.049	1601204.998	263.998
kin_afterCID_106	LT04A3_cell11	3100.800	2542.322	1758.335	4465.958	620.574	2644.473	1952.141	2248.050	1219.435	4131.859	1634.353	1601207.498	266.498
kin_afterCID_107	LT04A3_cell11	3121.689	2542.322	1769.477	4508.993	617.911	2661.754	1953.909	2265.836	1231.916	4174.633	1647.807	1601209.998	268.998
kin_afterCID_108	LT04A3_cell11	3139.878	2542.322	1778.472	4554.557	621.178	2667.941	1949.880	2270.161	1230.385	4204.365	1639.630	1601212.499	271.499
kin_afterCID_109	LT04A3_cell11	3146.491	2542.322	1780.783	4549.136	620.887	2678.188	1950.306	2239.224	1216.172	4125.407	1624.555	1601214.998	273.998
kin_afterCID_110	LT04A3_cell11	3092.042	2542.322	1752.270	4478.119	618.157	2632.440	1952.812	2243.063	1217.501	4138.179	1628.840	1601217.498	276.498
kin_afterCID_111	LT04A3_cell11	3118.209	2542.322	1767.022	4509.253	616.948	2657.481	1954.155	2255.178	1222.345	4172.591	1635.522	1601219.999	278.999
kin_afterCID_112	LT04A3_cell11	3140.231	2542.322	1778.182	4539.130	617.956	2676.061	1952.879	2271.871	1231.861	4203.309	1646.330	1601222.498	281.498
kin_afterCID_113	LT04A3_cell11	3131.251	2542.322	1773.898	4531.471	619.052	2665.180	1951.872	2274.075	1230.129	4209.328	1645.523	1601224.999	283.999
kin_afterCID_114	LT04A3_cell11	3096.732	2542.322	1757.823	4466.650	617.933	2642.239	1952.141	2248.228	1219.426	4153.011	1631.538	1601227.498	286.498
kin_afterCID_115	LT04A3_cell11	3098.533	2542.322	1755.735	4473.516	618.672	2640.674	1953.103	2271.131	1232.757	4197.260	1646.213	1601229.998	288.998
kin_afterCID_116	LT04A3_cell11	3086.052	2542.322	1749.850	4462.031	617.642	2629.780	1953.148	2263.150	1224.236	4191.448	1639.003	1601232.498	291.498
kin_afterCID_117	LT04A3_cell11	3153.861	2542.322	1787.541	4575.057	621.290	2678.679	1951.022	2273.212	1231.570	4214.618	1639.819	1601234.998	293.998
kin_afterCID_118	LT04A3_cell11	3152.872	2542.322	1785.907	4549.988	618.918	2688.187	1952.409	2227.864	1207.405	4115.088	1615.181	1601237.499	296.499
kin_afterCID_119	LT04A3_cell11	3128.788	2542.322	1772.172	4524.048	620.417	2662.897	1952.432	2232.850	1210.904	4132.325	1614.316	1601239.999	298.999
kin_afterCID_120	LT04A3_cell11	3124.201	2542.322	1771.468	4519.603	622.208	2656.410	1950.686	2256.870	1225.340	4175.221	1629.390	1601242.499	301.499
