# Supplementary material for: Mandipropamid as a chemical inducer of proximity for in vivo applications
Source: Nat Chem Biol. 2021 Dec 21;18(1):64–9. doi: 10.1038/s41589-021-00922-3 (PMC8709788; doi:10.1038/s41589-021-00922-3)
Supplement: Source Data Fig. 2 — Single-cell trajectories, luminescence intensities of luciferase assay and two-color RICS binding efficiencies. [file 41589_2021_922_MOESM21_ESM.zip › Figure_02/Figure_02bcd/Single-Cell Trajectories/Mandi_50nM/exp01_Mandi_LT04A4_cell20_intensities.csv]

name	cellID	ff_488nm_cell	area_cell	fullframe_488nm	ff_488nm_mito	area_mito	ff_488nm_cyto	area_cyto	ff_561nm_tf_cell	fullframe_561nm	ff_561nm_tf_mito	ff_561nm_tf_cyto	FrameTimeAbs	FrameTimeRel
t0_	LT04A4_cell20	3674.964	1985.801	1734.522	4287.198	601.976	3394.987	1392.330	3294.592	1402.727	5420.361	2360.926	1601324.000	-10.000
tend_	LT04A4_cell20	3312.918	1985.801	1588.061	4521.500	587.630	2796.534	1405.737	3138.072	1349.090	5267.141	2235.851	1601683.000	349.000
kin_afterCID_1	LT04A4_cell20	3910.197	1985.801	1825.552	4660.052	597.992	3572.269	1396.986	3344.425	1419.975	5621.426	2353.927	1601342.106	4.106
kin_afterCID_2	LT04A4_cell20	3814.989	1985.801	1790.689	4583.652	600.834	3467.002	1394.412	3361.417	1428.996	5648.577	2359.479	1601344.498	6.498
kin_afterCID_3	LT04A4_cell20	3782.680	1985.801	1773.717	4580.790	596.560	3426.716	1397.881	3374.348	1434.922	5668.139	2380.443	1601346.998	8.998
kin_afterCID_4	LT04A4_cell20	3783.986	1985.801	1775.122	4627.942	593.449	3410.543	1401.574	3376.581	1436.026	5686.574	2382.642	1601349.499	11.499
kin_afterCID_5	LT04A4_cell20	3789.928	1985.801	1780.323	4658.500	593.135	3407.127	1401.842	3399.207	1441.976	5712.392	2404.722	1601351.999	13.999
kin_afterCID_6	LT04A4_cell20	3730.002	1985.801	1751.862	4628.459	589.823	3336.723	1405.737	3341.254	1423.019	5619.700	2368.606	1601354.498	16.498
kin_afterCID_7	LT04A4_cell20	3738.302	1985.801	1756.195	4651.643	588.659	3343.108	1403.678	3352.536	1425.197	5635.072	2384.023	1601356.998	18.998
kin_afterCID_8	LT04A4_cell20	3759.329	1985.801	1768.290	4729.122	587.965	3340.927	1404.908	3317.304	1415.807	5580.208	2358.158	1601359.499	21.499
kin_afterCID_9	LT04A4_cell20	3698.260	1985.801	1739.592	4664.343	591.345	3275.961	1402.961	3329.900	1416.326	5597.822	2359.136	1601361.998	23.998
kin_afterCID_10	LT04A4_cell20	3738.139	1985.801	1757.922	4745.908	589.912	3301.504	1403.185	3346.098	1424.440	5635.990	2370.697	1601364.498	26.498
kin_afterCID_11	LT04A4_cell20	3762.851	1985.801	1766.935	4806.338	591.524	3310.630	1400.678	3345.292	1422.901	5636.699	2366.591	1601366.999	28.999
kin_afterCID_12	LT04A4_cell20	3700.332	1985.801	1740.212	4751.906	586.913	3250.945	1404.483	3295.639	1406.199	5558.986	2340.374	1601369.498	31.498
kin_afterCID_13	LT04A4_cell20	3692.308	1985.801	1738.328	4748.392	593.561	3231.198	1399.940	3299.471	1407.242	5547.422	2333.148	1601371.999	33.999
kin_afterCID_14	LT04A4_cell20	3713.045	1985.801	1746.650	4798.822	593.941	3238.473	1399.783	3322.174	1413.534	5591.636	2345.541	1601374.498	36.498
kin_afterCID_15	LT04A4_cell20	3709.477	1985.801	1746.373	4803.125	592.643	3234.130	1400.231	3292.320	1405.012	5545.857	2326.605	1601376.998	38.998
kin_afterCID_16	LT04A4_cell20	3686.059	1985.801	1733.854	4795.973	594.053	3201.542	1399.313	3305.036	1409.158	5571.823	2330.053	1601379.499	41.499
kin_afterCID_17	LT04A4_cell20	3723.444	1985.801	1750.522	4858.050	593.449	3229.460	1399.649	3329.048	1417.013	5616.272	2346.769	1601381.998	43.998
kin_afterCID_18	LT04A4_cell20	3677.945	1985.801	1735.701	4811.239	592.442	3186.110	1400.522	3287.444	1404.239	5557.375	2315.210	1601384.499	46.499
kin_afterCID_19	LT04A4_cell20	3678.888	1985.801	1733.196	4810.439	592.822	3187.382	1399.962	3319.877	1416.211	5599.745	2342.483	1601386.999	48.999
kin_afterCID_20	LT04A4_cell20	3691.594	1985.801	1739.432	4846.242	589.152	3195.803	1402.782	3266.578	1395.499	5520.368	2309.933	1601389.498	51.498
kin_afterCID_21	LT04A4_cell20	3644.349	1985.801	1719.371	4793.598	594.098	3143.830	1398.821	3278.469	1398.667	5527.757	2311.171	1601391.998	53.998
kin_afterCID_22	LT04A4_cell20	3657.384	1985.801	1724.329	4827.587	592.800	3151.146	1398.910	3289.648	1403.798	5567.397	2314.612	1601394.498	56.498
kin_afterCID_23	LT04A4_cell20	3642.640	1985.801	1718.962	4809.705	596.045	3132.435	1396.739	3301.191	1409.877	5583.308	2315.489	1601396.999	58.999
kin_afterCID_24	LT04A4_cell20	3625.735	1985.801	1712.276	4795.293	596.201	3114.607	1396.493	3316.047	1412.520	5596.148	2330.998	1601399.498	61.498
kin_afterCID_25	LT04A4_cell20	3638.950	1985.801	1717.330	4823.136	592.195	3126.451	1400.365	3272.328	1398.345	5541.180	2301.699	1601401.999	63.999
kin_afterCID_26	LT04A4_cell20	3644.313	1985.801	1721.286	4837.498	594.053	3126.681	1397.881	3279.686	1398.013	5552.371	2303.630	1601404.499	66.499
kin_afterCID_27	LT04A4_cell20	3636.992	1985.801	1716.083	4834.385	594.210	3116.027	1398.664	3295.667	1407.531	5564.364	2319.895	1601406.998	68.998
kin_afterCID_28	LT04A4_cell20	3659.968	1985.801	1727.976	4863.496	595.015	3136.819	1396.695	3238.462	1382.138	5462.580	2281.173	1601409.498	71.498
kin_afterCID_29	LT04A4_cell20	3583.922	1985.801	1696.144	4765.739	591.636	3072.825	1401.283	3262.333	1395.205	5497.373	2306.733	1601411.999	73.999
kin_afterCID_30	LT04A4_cell20	3643.940	1985.801	1721.206	4848.723	590.606	3125.323	1401.551	3287.815	1401.505	5542.113	2327.320	1601414.498	76.498
kin_afterCID_31	LT04A4_cell20	3623.067	1985.801	1712.932	4819.078	590.897	3108.673	1400.499	3295.550	1407.280	5549.860	2335.047	1601416.999	78.999
kin_afterCID_32	LT04A4_cell20	3631.162	1985.801	1715.136	4840.388	587.070	3114.532	1405.401	3248.048	1387.958	5477.334	2305.812	1601419.498	81.498
kin_afterCID_33	LT04A4_cell20	3556.147	1985.801	1679.737	4742.533	589.375	3046.597	1403.006	3246.367	1386.763	5469.963	2301.381	1601421.999	83.999
kin_afterCID_34	LT04A4_cell20	3584.560	1985.801	1693.749	4770.834	591.927	3070.267	1401.529	3268.009	1395.531	5493.743	2315.075	1601424.499	86.499
kin_afterCID_35	LT04A4_cell20	3614.148	1985.801	1708.969	4823.388	590.517	3092.632	1402.402	3291.312	1407.436	5548.807	2328.760	1601426.999	88.999
kin_afterCID_36	LT04A4_cell20	3568.574	1985.801	1691.761	4759.590	594.322	3049.898	1398.776	3243.694	1386.404	5456.271	2291.544	1601429.499	91.499
kin_afterCID_37	LT04A4_cell20	3585.550	1985.801	1694.794	4785.918	590.024	3067.764	1403.252	3257.985	1389.681	5486.755	2308.359	1601431.999	93.999
kin_afterCID_38	LT04A4_cell20	3614.879	1985.801	1708.718	4821.429	597.455	3085.154	1395.911	3296.278	1403.459	5538.163	2323.951	1601434.498	96.498
kin_afterCID_39	LT04A4_cell20	3597.447	1985.801	1700.337	4797.709	596.381	3070.532	1398.149	3295.148	1406.209	5528.308	2327.567	1601436.999	98.999
kin_afterCID_40	LT04A4_cell20	3556.404	1985.801	1682.934	4746.290	598.149	3032.583	1395.710	3246.977	1387.200	5447.341	2290.477	1601439.498	101.498
kin_afterCID_41	LT04A4_cell20	3598.694	1985.801	1704.018	4809.093	597.321	3068.726	1395.285	3271.271	1398.095	5494.724	2308.094	1601441.998	103.998
kin_afterCID_42	LT04A4_cell20	3610.640	1985.801	1707.734	4835.380	597.410	3073.868	1395.509	3273.082	1394.571	5498.661	2308.478	1601444.499	106.499
kin_afterCID_43	LT04A4_cell20	3567.310	1985.801	1690.277	4764.343	596.515	3042.367	1397.389	3233.012	1384.690	5418.754	2286.497	1601446.998	108.998
kin_afterCID_44	LT04A4_cell20	3569.287	1985.801	1692.479	4775.193	602.065	3033.315	1392.107	3256.335	1392.508	5454.455	2291.520	1601449.497	111.497
kin_afterCID_45	LT04A4_cell20	3587.859	1985.801	1700.835	4798.365	598.596	3054.562	1395.218	3260.427	1392.130	5463.769	2301.805	1601451.999	113.999
kin_afterCID_46	LT04A4_cell20	3609.917	1985.801	1708.314	4824.488	598.193	3075.045	1395.844	3281.271	1401.169	5495.006	2318.705	1601454.499	116.499
kin_afterCID_47	LT04A4_cell20	3575.272	1985.801	1696.956	4786.546	594.747	3045.002	1400.276	3233.425	1382.038	5427.205	2286.169	1601456.999	118.999
kin_afterCID_48	LT04A4_cell20	3570.651	1985.801	1693.726	4779.127	595.373	3041.027	1399.380	3224.922	1379.583	5415.970	2277.956	1601459.500	121.500
kin_afterCID_49	LT04A4_cell20	3599.596	1985.801	1705.286	4813.799	597.052	3065.176	1397.747	3264.105	1396.590	5473.479	2305.284	1601461.999	123.999
kin_afterCID_50	LT04A4_cell20	3619.917	1985.801	1711.907	4831.182	593.359	3089.116	1402.827	3282.961	1401.556	5493.551	2330.348	1601464.498	126.498
kin_afterCID_51	LT04A4_cell20	3549.788	1985.801	1683.392	4734.851	590.159	3036.635	1404.506	3228.982	1381.648	5408.351	2298.683	1601466.998	128.998
kin_afterCID_52	LT04A4_cell20	3571.214	1985.801	1693.765	4781.038	590.114	3047.585	1404.595	3221.113	1380.242	5404.048	2289.405	1601469.501	131.501
kin_afterCID_53	LT04A4_cell20	3599.519	1985.801	1703.970	4813.130	589.353	3074.297	1405.893	3262.535	1391.939	5474.736	2319.590	1601471.999	133.999
kin_afterCID_54	LT04A4_cell20	3527.334	1985.801	1673.685	4713.658	593.359	3007.050	1403.364	3211.838	1374.680	5374.757	2279.295	1601474.498	136.498
kin_afterCID_55	LT04A4_cell20	3572.572	1985.801	1696.734	4770.004	592.822	3049.970	1402.648	3228.581	1379.315	5406.920	2291.979	1601476.999	138.999
kin_afterCID_56	LT04A4_cell20	3582.944	1985.801	1700.610	4766.189	594.590	3060.850	1403.208	3255.766	1391.156	5434.433	2312.469	1601479.498	141.498
kin_afterCID_57	LT04A4_cell20	3590.557	1985.801	1703.579	4786.398	592.262	3067.143	1404.550	3261.535	1392.924	5452.471	2319.393	1601481.998	143.998
kin_afterCID_58	LT04A4_cell20	3594.049	1985.801	1706.369	4794.091	595.239	3067.163	1400.231	3269.576	1394.284	5468.928	2318.626	1601484.499	146.499
kin_afterCID_59	LT04A4_cell20	3557.416	1985.801	1690.531	4740.198	596.492	3034.759	1400.320	3229.747	1384.258	5395.317	2289.117	1601486.999	148.999
kin_afterCID_60	LT04A4_cell20	3547.056	1985.801	1684.941	4734.701	594.187	3025.985	1401.999	3247.139	1390.061	5429.367	2305.056	1601489.498	151.498
kin_afterCID_61	LT04A4_cell20	3568.242	1985.801	1691.540	4757.976	596.492	3041.685	1400.589	3259.243	1390.799	5444.512	2309.754	1601491.999	153.999
kin_afterCID_62	LT04A4_cell20	3493.296	1985.801	1663.249	4672.425	592.106	2978.063	1404.662	3199.494	1369.401	5373.415	2265.336	1601494.499	156.499
kin_afterCID_63	LT04A4_cell20	3514.479	1985.801	1671.803	4692.639	593.516	2997.345	1403.521	3216.909	1377.962	5387.401	2280.751	1601496.999	158.999
kin_afterCID_64	LT04A4_cell20	3536.674	1985.801	1681.760	4740.335	592.307	3010.975	1404.103	3194.161	1368.535	5358.122	2264.190	1601499.498	161.498
kin_afterCID_65	LT04A4_cell20	3503.323	1985.801	1665.470	4696.070	592.755	2982.007	1403.387	3220.628	1377.175	5414.131	2277.425	1601501.998	163.998
kin_afterCID_66	LT04A4_cell20	3546.915	1985.801	1684.502	4758.811	588.458	3021.490	1408.668	3232.161	1381.867	5433.346	2293.996	1601504.499	166.499
kin_afterCID_67	LT04A4_cell20	3567.436	1985.801	1694.373	4781.560	584.608	3045.437	1412.607	3190.072	1365.437	5366.710	2270.865	1601506.999	168.999
kin_afterCID_68	LT04A4_cell20	3510.561	1985.801	1671.683	4720.653	582.325	2994.053	1414.487	3208.222	1373.312	5410.383	2283.899	1601509.499	171.499
kin_afterCID_69	LT04A4_cell20	3517.178	1985.801	1673.922	4713.088	585.906	3002.185	1410.817	3221.544	1378.140	5416.122	2292.508	1601511.999	173.999
kin_afterCID_70	LT04A4_cell20	3532.929	1985.801	1680.659	4715.892	589.935	3018.093	1407.057	3234.517	1384.447	5419.781	2299.990	1601514.499	176.499
kin_afterCID_71	LT04A4_cell20	3567.158	1985.801	1694.236	4769.288	587.473	3048.033	1408.982	3203.355	1374.452	5378.835	2279.165	1601516.998	178.998
kin_afterCID_72	LT04A4_cell20	3467.956	1985.801	1651.749	4642.419	588.100	2958.700	1409.519	3205.007	1373.165	5383.074	2277.156	1601519.498	181.498
kin_afterCID_73	LT04A4_cell20	3523.458	1985.801	1677.317	4708.439	590.562	3006.868	1406.744	3233.899	1384.001	5433.402	2291.655	1601521.998	183.998
kin_afterCID_74	LT04A4_cell20	3537.737	1985.801	1682.927	4721.280	593.807	3015.125	1406.318	3242.433	1388.245	5423.106	2298.804	1601524.499	186.499
kin_afterCID_75	LT04A4_cell20	3551.945	1985.801	1686.815	4741.002	590.114	3030.396	1411.265	3194.563	1371.126	5345.769	2270.664	1601526.998	188.998
kin_afterCID_76	LT04A4_cell20	3488.165	1985.801	1661.035	4663.139	588.100	2978.704	1409.295	3198.974	1369.784	5374.137	2272.610	1601529.499	191.499
kin_afterCID_77	LT04A4_cell20	3490.680	1985.801	1662.516	4659.862	591.143	2979.496	1406.475	3233.568	1383.462	5422.366	2294.298	1601531.998	193.998
kin_afterCID_78	LT04A4_cell20	3548.795	1985.801	1688.975	4734.009	590.271	3033.461	1406.050	3239.012	1385.140	5422.719	2305.143	1601534.498	196.498
kin_afterCID_79	LT04A4_cell20	3490.153	1985.801	1662.586	4666.410	589.442	2980.837	1405.938	3200.723	1372.061	5376.164	2273.471	1601536.999	198.999
kin_afterCID_80	LT04A4_cell20	3512.095	1985.801	1672.591	4687.318	589.823	3001.174	1406.811	3213.012	1376.481	5389.844	2282.828	1601539.498	201.498
kin_afterCID_81	LT04A4_cell20	3503.012	1985.801	1667.526	4674.945	589.890	2994.025	1406.251	3216.345	1376.860	5387.732	2288.838	1601541.999	203.999
kin_afterCID_82	LT04A4_cell20	3491.985	1985.801	1663.616	4654.092	586.018	2992.725	1409.541	3188.160	1370.744	5335.498	2280.097	1601544.498	206.498
kin_afterCID_83	LT04A4_cell20	3489.042	1985.801	1662.478	4651.353	587.473	2988.179	1407.907	3177.197	1362.078	5320.037	2267.876	1601546.998	208.998
kin_afterCID_84	LT04A4_cell20	3492.104	1985.801	1664.534	4667.198	586.533	2987.293	1408.758	3181.679	1364.596	5334.554	2270.306	1601549.499	211.499
kin_afterCID_85	LT04A4_cell20	3508.053	1985.801	1672.157	4667.063	594.948	2994.351	1404.416	3209.852	1377.560	5334.080	2287.866	1601551.999	213.999
kin_afterCID_86	LT04A4_cell20	3535.043	1985.801	1682.367	4714.570	594.836	3014.411	1403.140	3238.810	1388.223	5401.081	2302.071	1601554.498	216.498
kin_afterCID_87	LT04A4_cell20	3539.014	1985.801	1682.393	4736.252	592.330	3017.836	1402.782	3239.234	1385.818	5422.235	2302.442	1601556.998	218.998
kin_afterCID_88	LT04A4_cell20	3484.001	1985.801	1658.536	4667.330	591.076	2972.012	1402.961	3238.010	1382.595	5435.666	2298.887	1601559.498	221.498
kin_afterCID_89	LT04A4_cell20	3500.638	1985.801	1667.601	4688.162	589.577	2985.802	1406.341	3205.838	1371.589	5380.476	2277.752	1601561.998	223.998
kin_afterCID_90	LT04A4_cell20	3530.972	1985.801	1679.779	4738.256	587.697	3013.058	1406.162	3230.269	1382.565	5423.883	2300.509	1601564.497	226.497
kin_afterCID_91	LT04A4_cell20	3541.240	1985.801	1682.984	4771.132	587.563	3014.912	1405.714	3234.404	1385.740	5447.752	2297.297	1601566.999	228.999
kin_afterCID_92	LT04A4_cell20	3472.811	1985.801	1654.689	4686.759	583.803	2959.143	1408.579	3179.220	1364.129	5366.336	2262.698	1601569.498	231.498
kin_afterCID_93	LT04A4_cell20	3491.919	1985.801	1663.085	4700.773	585.973	2975.195	1408.288	3197.930	1371.520	5383.210	2275.131	1601571.998	233.998
kin_afterCID_94	LT04A4_cell20	3517.403	1985.801	1675.301	4740.729	587.227	2993.622	1406.542	3205.426	1371.746	5399.997	2276.490	1601574.499	236.499
kin_afterCID_95	LT04A4_cell20	3517.690	1985.801	1674.014	4748.487	587.294	2989.440	1407.728	3172.314	1362.461	5347.709	2250.275	1601576.999	238.999
kin_afterCID_96	LT04A4_cell20	3481.367	1985.801	1658.433	4695.403	586.824	2964.260	1405.468	3178.493	1364.557	5360.286	2257.689	1601579.498	241.498
kin_afterCID_97	LT04A4_cell20	3498.898	1985.801	1666.077	4717.129	589.017	2977.324	1403.185	3212.811	1376.829	5417.133	2277.413	1601581.998	243.998
kin_afterCID_98	LT04A4_cell20	3456.342	1985.801	1646.396	4659.585	590.964	2935.809	1403.610	3189.051	1369.165	5366.405	2258.259	1601584.499	246.499
kin_afterCID_99	LT04A4_cell20	3459.583	1985.801	1648.143	4671.542	592.106	2935.590	1401.171	3192.505	1370.510	5379.487	2256.436	1601586.999	248.999
kin_afterCID_100	LT04A4_cell20	3517.283	1985.801	1676.011	4736.608	595.150	2984.380	1399.425	3210.492	1375.050	5396.069	2266.715	1601589.499	251.499
kin_afterCID_101	LT04A4_cell20	3518.652	1985.801	1674.159	4756.862	595.150	2980.325	1397.456	3233.667	1384.582	5449.367	2279.121	1601591.999	253.999
kin_afterCID_102	LT04A4_cell20	3459.660	1985.801	1648.781	4671.052	593.001	2935.660	1399.425	3178.449	1364.003	5353.556	2246.219	1601594.499	256.499
kin_afterCID_103	LT04A4_cell20	3486.703	1985.801	1660.683	4709.252	596.336	2953.213	1396.449	3203.440	1372.933	5395.677	2256.040	1601596.998	258.998
kin_afterCID_104	LT04A4_cell20	3499.440	1985.801	1667.379	4724.307	594.254	2968.210	1398.038	3221.064	1380.079	5426.807	2273.034	1601599.498	261.498
kin_afterCID_105	LT04A4_cell20	3463.765	1985.801	1653.254	4683.157	594.277	2935.971	1397.120	3164.160	1359.274	5341.919	2229.031	1601601.998	263.998
kin_afterCID_106	LT04A4_cell20	3436.054	1985.801	1639.869	4633.142	597.141	2914.735	1393.987	3165.794	1359.006	5326.974	2231.658	1601604.499	266.499
kin_afterCID_107	LT04A4_cell20	3468.985	1985.801	1654.858	4684.167	593.314	2943.486	1398.396	3201.141	1372.206	5397.354	2259.832	1601606.999	268.999
kin_afterCID_108	LT04A4_cell20	3482.910	1985.801	1660.374	4707.915	595.082	2950.713	1396.896	3218.600	1379.702	5431.238	2265.999	1601609.498	271.498
kin_afterCID_109	LT04A4_cell20	3508.522	1985.801	1668.058	4738.948	597.030	2971.071	1395.262	3233.259	1385.199	5443.549	2276.872	1601611.999	273.999
kin_afterCID_110	LT04A4_cell20	3445.275	1985.801	1644.050	4645.094	594.232	2924.658	1398.060	3181.272	1368.352	5345.670	2250.945	1601614.499	276.499
kin_afterCID_111	LT04A4_cell20	3461.993	1985.801	1650.197	4678.760	593.650	2934.632	1398.821	3201.680	1373.453	5390.322	2262.031	1601616.998	278.998
kin_afterCID_112	LT04A4_cell20	3500.406	1985.801	1675.762	4724.767	595.239	2967.844	1397.277	3208.769	1376.782	5397.723	2265.303	1601619.499	281.499
kin_afterCID_113	LT04A4_cell20	3448.127	1985.801	1647.919	4658.155	592.553	2925.505	1399.515	3170.259	1361.816	5340.814	2241.316	1601621.999	283.999
kin_afterCID_114	LT04A4_cell20	3475.978	1985.801	1658.159	4677.588	594.881	2946.622	1403.364	3186.698	1369.916	5342.428	2252.567	1601624.498	286.498
kin_afterCID_115	LT04A4_cell20	3485.636	1985.801	1664.006	4680.279	600.141	2953.116	1399.358	3207.337	1374.753	5359.251	2262.543	1601626.998	288.998
kin_afterCID_116	LT04A4_cell20	3508.693	1985.801	1671.958	4723.832	598.820	2973.595	1396.023	3222.449	1380.801	5389.426	2278.125	1601629.498	291.498
kin_afterCID_117	LT04A4_cell20	3504.575	1985.801	1670.034	4721.272	598.842	2967.215	1396.672	3155.112	1357.311	5288.779	2224.602	1601631.998	293.998
kin_afterCID_118	LT04A4_cell20	3440.579	1985.801	1642.217	4626.178	601.148	2913.251	1395.665	3166.488	1359.721	5297.145	2230.804	1601634.499	296.499
kin_afterCID_119	LT04A4_cell20	3491.638	1985.801	1663.741	4677.126	602.535	2960.307	1396.695	3200.756	1371.069	5331.050	2259.725	1601636.998	298.998
kin_afterCID_120	LT04A4_cell20	3497.292	1985.801	1665.505	4684.950	603.229	2966.403	1393.405	3217.558	1376.720	5348.814	2277.161	1601639.499	301.499
