# Supplementary material for: Mandipropamid as a chemical inducer of proximity for in vivo applications
Source: Nat Chem Biol. 2021 Dec 21;18(1):64–9. doi: 10.1038/s41589-021-00922-3 (PMC8709788; doi:10.1038/s41589-021-00922-3)
Supplement: Source Data Fig. 2 — Single-cell trajectories, luminescence intensities of luciferase assay and two-color RICS binding efficiencies. [file 41589_2021_922_MOESM21_ESM.zip › Figure_02/Figure_02bcd/Single-Cell Trajectories/Mandi_50nM/exp01_Mandi_LT04B1_cell39_intensities.csv]

name	cellID	ff_488nm_cell	area_cell	fullframe_488nm	ff_488nm_mito	area_mito	ff_488nm_cyto	area_cyto	ff_561nm_tf_cell	fullframe_561nm	ff_561nm_tf_mito	ff_561nm_tf_cyto	FrameTimeAbs	FrameTimeRel
t0_	LT04B1_cell39	3741.908	2115.811	1837.777	4489.301	549.179	3426.164	1601.143	3918.021	1706.941	7372.167	2669.494	1603059.000	-24.000
tend_	LT04B1_cell39	3412.939	2115.811	1695.057	4813.938	543.629	2881.347	1615.914	3679.750	1617.775	6820.257	2552.079	1603456.000	373.000
kin_afterCID_1	LT04B1_cell39	3933.989	2115.811	1914.052	4778.565	555.021	3559.022	1610.565	3998.539	1737.647	7506.753	2697.820	1603091.078	4.078
kin_afterCID_2	LT04B1_cell39	3890.911	2115.811	1898.730	4807.312	552.939	3494.988	1612.333	4015.693	1750.553	7556.265	2710.540	1603093.507	6.507
kin_afterCID_3	LT04B1_cell39	3850.073	2115.811	1881.835	4817.376	551.820	3437.357	1614.527	4008.512	1740.803	7554.194	2703.861	1603096.014	9.014
kin_afterCID_4	LT04B1_cell39	3851.579	2115.811	1885.186	4868.363	553.454	3421.378	1612.401	4007.001	1742.408	7535.075	2704.535	1603098.499	11.499
kin_afterCID_5	LT04B1_cell39	3808.703	2115.811	1863.867	4851.753	552.895	3371.609	1612.736	4009.717	1744.379	7498.953	2722.217	1603101.006	14.006
kin_afterCID_6	LT04B1_cell39	3818.031	2115.811	1871.798	4926.446	549.090	3366.238	1613.855	4014.436	1748.511	7568.477	2719.621	1603103.513	16.513
kin_afterCID_7	LT04B1_cell39	3712.595	2115.811	1823.715	4830.203	547.053	3262.918	1615.086	3943.105	1718.560	7432.554	2678.282	1603106.004	19.004
kin_afterCID_8	LT04B1_cell39	3725.686	2115.811	1828.191	4891.521	546.695	3260.555	1615.042	3930.776	1713.417	7405.239	2672.711	1603108.512	21.512
kin_afterCID_9	LT04B1_cell39	3746.028	2115.811	1835.784	4945.904	547.501	3271.221	1611.908	3950.846	1722.047	7444.403	2685.566	1603111.003	24.003
kin_afterCID_10	LT04B1_cell39	3730.373	2115.811	1831.173	4943.956	546.718	3248.414	1615.691	3948.753	1717.548	7432.959	2685.799	1603113.510	26.510
kin_afterCID_11	LT04B1_cell39	3736.479	2115.811	1835.142	4967.822	548.687	3247.133	1613.453	3959.068	1728.042	7446.581	2689.875	1603116.001	29.001
kin_afterCID_12	LT04B1_cell39	3715.760	2115.811	1824.441	4944.960	549.694	3226.509	1612.401	3948.300	1721.955	7407.591	2685.750	1603118.509	31.509
kin_afterCID_13	LT04B1_cell39	3693.750	2115.811	1815.404	4945.838	549.202	3200.332	1610.789	3957.350	1723.272	7451.860	2686.800	1603121.000	34.000
kin_afterCID_14	LT04B1_cell39	3722.154	2115.811	1828.292	4994.948	552.671	3211.201	1613.990	3952.877	1719.605	7400.182	2681.772	1603123.507	36.507
kin_afterCID_15	LT04B1_cell39	3644.537	2115.811	1793.529	4911.705	549.470	3144.021	1615.579	3878.948	1691.800	7268.437	2640.370	1603126.014	39.014
kin_afterCID_16	LT04B1_cell39	3662.164	2115.811	1803.047	4934.880	552.581	3154.385	1611.035	3885.689	1694.804	7274.410	2638.578	1603128.506	41.506
kin_afterCID_17	LT04B1_cell39	3678.250	2115.811	1808.342	4973.568	555.916	3156.116	1610.879	3889.457	1697.361	7263.045	2634.719	1603131.013	44.013
kin_afterCID_18	LT04B1_cell39	3692.903	2115.811	1816.187	5009.692	551.261	3173.818	1609.715	3907.969	1704.883	7322.733	2657.875	1603133.498	46.498
kin_afterCID_19	LT04B1_cell39	3672.916	2115.811	1805.501	4974.328	551.261	3153.224	1616.116	3907.045	1705.390	7288.623	2661.845	1603136.005	49.005
kin_afterCID_20	LT04B1_cell39	3685.055	2115.811	1812.581	5018.698	551.999	3156.169	1614.482	3901.796	1703.282	7281.263	2656.909	1603138.512	51.512
kin_afterCID_21	LT04B1_cell39	3694.550	2115.811	1814.345	5029.043	551.529	3165.092	1614.907	3928.304	1712.029	7300.741	2685.835	1603141.003	54.003
kin_afterCID_22	LT04B1_cell39	3696.568	2115.811	1816.753	5039.193	551.485	3166.541	1613.654	3936.730	1717.524	7322.771	2691.451	1603143.510	56.510
kin_afterCID_23	LT04B1_cell39	3702.266	2115.811	1819.835	5062.267	549.023	3168.946	1615.802	3865.893	1691.243	7212.365	2643.312	1603146.001	59.001
kin_afterCID_24	LT04B1_cell39	3627.346	2115.811	1787.035	4958.157	547.725	3110.553	1614.907	3859.407	1688.799	7193.383	2647.464	1603148.509	61.509
kin_afterCID_25	LT04B1_cell39	3630.338	2115.811	1786.121	4964.047	548.844	3108.172	1615.713	3871.554	1691.000	7188.472	2659.241	1603151.000	64.000
kin_afterCID_26	LT04B1_cell39	3692.406	2115.811	1816.927	5056.293	545.464	3160.396	1621.196	3851.228	1682.318	7183.846	2641.677	1603153.507	66.507
kin_afterCID_27	LT04B1_cell39	3635.481	2115.811	1790.916	4984.350	547.367	3111.003	1617.011	3850.143	1680.703	7177.382	2639.596	1603156.014	69.014
kin_afterCID_28	LT04B1_cell39	3628.614	2115.811	1784.918	4971.680	552.134	3099.976	1612.378	3867.689	1689.920	7166.014	2653.341	1603158.505	71.505
kin_afterCID_29	LT04B1_cell39	3630.467	2115.811	1787.506	4982.521	551.753	3100.360	1611.819	3864.369	1686.602	7167.909	2650.593	1603161.012	74.012
kin_afterCID_30	LT04B1_cell39	3646.321	2115.811	1792.318	5009.897	553.656	3109.920	1610.006	3860.106	1685.945	7147.382	2646.188	1603163.504	76.504
kin_afterCID_31	LT04B1_cell39	3640.382	2115.811	1794.514	5011.963	553.857	3099.245	1611.461	3870.745	1692.739	7144.621	2659.500	1603166.011	79.011
kin_afterCID_32	LT04B1_cell39	3668.490	2115.811	1803.995	5063.567	552.850	3119.286	1612.736	3885.971	1698.868	7189.755	2666.907	1603168.496	81.496
kin_afterCID_33	LT04B1_cell39	3681.259	2115.811	1809.144	5061.263	551.686	3138.891	1613.497	3882.406	1694.505	7173.663	2670.995	1603171.003	84.003
kin_afterCID_34	LT04B1_cell39	3669.542	2115.811	1802.991	5063.518	553.118	3122.313	1610.901	3889.986	1695.683	7191.303	2672.189	1603173.510	86.510
kin_afterCID_35	LT04B1_cell39	3608.957	2115.811	1776.324	4995.055	549.493	3070.229	1614.213	3821.214	1668.466	7096.456	2624.062	1603176.001	89.001
kin_afterCID_36	LT04B1_cell39	3610.866	2115.811	1780.545	4981.387	551.440	3075.282	1612.311	3817.655	1666.925	7065.400	2624.991	1603178.508	91.508
kin_afterCID_37	LT04B1_cell39	3676.150	2115.811	1807.108	5078.239	548.530	3129.953	1616.653	3821.534	1668.325	7083.877	2630.537	1603181.015	94.015
kin_afterCID_38	LT04B1_cell39	3596.191	2115.811	1773.280	4948.088	549.806	3068.759	1614.258	3830.554	1677.279	7058.826	2648.170	1603183.507	96.507
kin_afterCID_39	LT04B1_cell39	3616.225	2115.811	1782.651	4988.045	548.195	3084.828	1614.751	3830.195	1674.982	7079.414	2646.061	1603186.014	99.014
kin_afterCID_40	LT04B1_cell39	3609.341	2115.811	1775.836	4981.826	547.344	3077.769	1616.138	3858.579	1686.926	7127.349	2669.308	1603188.505	101.505
kin_afterCID_41	LT04B1_cell39	3608.095	2115.811	1775.342	5001.030	547.904	3068.909	1615.713	3850.724	1681.108	7128.456	2656.009	1603191.012	104.012
kin_afterCID_42	LT04B1_cell39	3626.674	2115.811	1786.282	5013.708	547.546	3087.722	1617.906	3857.948	1685.538	7124.668	2666.404	1603193.503	106.503
kin_afterCID_43	LT04B1_cell39	3638.043	2115.811	1792.390	5051.686	548.508	3087.258	1617.660	3860.655	1682.517	7169.122	2650.690	1603196.010	109.010
kin_afterCID_44	LT04B1_cell39	3637.767	2115.811	1791.312	5061.821	546.740	3088.597	1617.593	3884.120	1695.567	7235.053	2666.546	1603198.502	111.502
kin_afterCID_45	LT04B1_cell39	3659.146	2115.811	1802.015	5095.435	550.589	3100.853	1613.788	3879.305	1694.328	7210.549	2658.170	1603201.009	114.009
kin_afterCID_46	LT04B1_cell39	3576.359	2115.811	1763.728	4981.962	546.225	3034.929	1617.839	3808.327	1668.829	7092.733	2617.021	1603203.494	116.494
kin_afterCID_47	LT04B1_cell39	3612.197	2115.811	1781.224	5034.507	546.382	3065.106	1617.011	3815.514	1670.046	7113.681	2619.653	1603206.001	119.001
kin_afterCID_48	LT04B1_cell39	3619.353	2115.811	1784.797	5037.817	547.120	3072.957	1616.362	3827.100	1674.221	7141.827	2622.775	1603208.508	121.508
kin_afterCID_49	LT04B1_cell39	3593.373	2115.811	1772.182	5020.914	550.164	3040.435	1613.184	3821.218	1669.557	7124.973	2612.479	1603211.015	124.015
kin_afterCID_50	LT04B1_cell39	3609.866	2115.811	1779.271	5050.719	545.710	3058.493	1616.922	3850.088	1679.113	7193.192	2640.283	1603213.506	126.506
kin_afterCID_51	LT04B1_cell39	3595.729	2115.811	1771.568	5000.826	551.462	3047.253	1613.453	3856.491	1682.982	7166.491	2639.095	1603216.013	129.013
kin_afterCID_52	LT04B1_cell39	3596.502	2115.811	1774.415	5034.644	551.059	3039.498	1612.110	3857.448	1684.396	7197.853	2633.252	1603218.505	131.505
kin_afterCID_53	LT04B1_cell39	3602.726	2115.811	1774.905	5059.887	550.052	3040.796	1612.669	3854.836	1683.269	7199.319	2632.777	1603221.012	134.012
kin_afterCID_54	LT04B1_cell39	3614.904	2115.811	1781.866	5045.314	552.559	3053.812	1614.370	3858.299	1683.969	7158.515	2639.185	1603223.503	136.503
kin_afterCID_55	LT04B1_cell39	3616.477	2115.811	1782.124	5046.269	553.656	3057.976	1610.274	3883.505	1698.568	7182.194	2665.120	1603226.010	139.010
kin_afterCID_56	LT04B1_cell39	3574.722	2115.811	1763.033	4992.796	552.648	3020.034	1612.938	3811.546	1667.800	7046.420	2618.102	1603228.502	141.502
kin_afterCID_57	LT04B1_cell39	3641.884	2115.811	1791.171	5095.696	549.045	3081.964	1613.184	3810.574	1665.191	7060.286	2625.219	1603231.009	144.009
kin_afterCID_58	LT04B1_cell39	3588.559	2115.811	1769.246	5013.558	549.359	3035.750	1616.004	3807.961	1663.979	7055.370	2619.667	1603233.500	146.500
kin_afterCID_59	LT04B1_cell39	3597.000	2115.811	1774.457	5017.041	551.865	3044.434	1611.975	3816.166	1671.385	7056.856	2625.003	1603236.007	149.007
kin_afterCID_60	LT04B1_cell39	3575.135	2115.811	1762.028	5000.350	552.335	3019.923	1612.580	3818.429	1671.344	7066.279	2622.865	1603238.514	151.514
kin_afterCID_61	LT04B1_cell39	3605.929	2115.811	1778.725	5037.498	550.925	3048.253	1614.974	3831.780	1674.433	7078.373	2638.838	1603240.999	153.999
kin_afterCID_62	LT04B1_cell39	3598.095	2115.811	1775.487	5023.405	550.209	3044.358	1614.885	3843.244	1678.647	7102.598	2648.118	1603243.506	156.506
kin_afterCID_63	LT04B1_cell39	3620.791	2115.811	1784.170	5061.406	551.574	3058.456	1614.415	3856.176	1688.330	7117.735	2655.104	1603246.013	159.013
kin_afterCID_64	LT04B1_cell39	3616.400	2115.811	1783.164	5056.689	551.418	3053.589	1615.288	3868.388	1688.715	7149.964	2659.955	1603248.505	161.505
kin_afterCID_65	LT04B1_cell39	3622.608	2115.811	1782.714	5079.032	553.768	3051.905	1612.043	3864.851	1687.359	7153.975	2647.576	1603251.012	164.012
kin_afterCID_66	LT04B1_cell39	3614.250	2115.811	1781.841	5075.887	550.679	3049.459	1612.580	3786.276	1655.955	7018.087	2602.431	1603253.503	166.503
kin_afterCID_67	LT04B1_cell39	3553.430	2115.811	1752.971	4980.608	552.380	2996.375	1613.430	3797.172	1661.453	7034.872	2604.164	1603256.010	169.010
kin_afterCID_68	LT04B1_cell39	3566.781	2115.811	1760.856	4987.695	556.722	3005.599	1609.894	3798.905	1662.825	6982.400	2612.516	1603258.502	171.502
kin_afterCID_69	LT04B1_cell39	3574.628	2115.811	1764.797	4998.584	555.804	3011.364	1612.378	3809.559	1669.588	6990.565	2624.632	1603261.009	174.009
kin_afterCID_70	LT04B1_cell39	3578.628	2115.811	1768.590	4991.990	553.477	3022.999	1613.990	3818.846	1671.512	7022.514	2632.956	1603263.500	176.500
kin_afterCID_71	LT04B1_cell39	3585.431	2115.811	1767.396	5005.004	553.745	3025.256	1614.885	3817.255	1667.961	7025.068	2627.911	1603266.007	179.007
kin_afterCID_72	LT04B1_cell39	3580.677	2115.811	1768.484	5008.311	554.663	3017.272	1613.430	3808.756	1670.097	6994.149	2624.829	1603268.514	181.514
kin_afterCID_73	LT04B1_cell39	3600.638	2115.811	1777.947	5025.934	554.103	3035.591	1616.452	3822.420	1672.166	7022.115	2632.472	1603271.006	184.006
kin_afterCID_74	LT04B1_cell39	3606.975	2115.811	1778.537	5049.397	555.468	3034.684	1614.728	3837.135	1679.044	7062.034	2634.750	1603273.513	186.513
kin_afterCID_75	LT04B1_cell39	3547.496	2115.811	1751.197	4983.878	556.341	2979.269	1612.692	3765.160	1649.318	6947.701	2577.756	1603275.998	188.998
kin_afterCID_76	LT04B1_cell39	3547.598	2115.811	1753.484	4987.719	553.768	2981.980	1614.415	3771.687	1652.478	6988.120	2580.518	1603278.505	191.505
kin_afterCID_77	LT04B1_cell39	3569.657	2115.811	1763.388	5010.250	558.893	2996.876	1609.424	3774.143	1654.271	6959.272	2579.735	1603281.012	194.012
kin_afterCID_78	LT04B1_cell39	3544.628	2115.811	1751.391	4956.691	560.571	2973.730	1613.296	3790.028	1660.955	6961.916	2589.254	1603283.503	196.503
kin_afterCID_79	LT04B1_cell39	3563.891	2115.811	1759.310	4984.909	561.489	2988.428	1613.408	3786.234	1656.992	6931.960	2590.506	1603286.010	199.010
kin_afterCID_80	LT04B1_cell39	3588.986	2115.811	1771.069	4992.217	565.003	3014.434	1610.207	3807.386	1667.645	6961.919	2598.449	1603288.502	201.502
kin_afterCID_81	LT04B1_cell39	3597.185	2115.811	1774.531	4997.298	563.951	3024.710	1610.856	3817.856	1672.098	6964.170	2614.575	1603291.009	204.009
kin_afterCID_82	LT04B1_cell39	3598.258	2115.811	1774.672	5010.366	563.593	3024.701	1608.260	3827.861	1674.935	6997.954	2619.818	1603293.500	206.500
kin_afterCID_83	LT04B1_cell39	3620.972	2115.811	1784.519	5043.826	564.040	3043.946	1606.649	3819.677	1673.068	6988.246	2612.748	1603296.007	209.007
kin_afterCID_84	LT04B1_cell39	3600.627	2115.811	1776.141	5006.190	561.847	3030.585	1611.214	3820.151	1669.209	6973.220	2621.863	1603298.514	211.514
kin_afterCID_85	LT04B1_cell39	3604.890	2115.811	1778.589	5017.628	561.869	3036.844	1606.940	3826.214	1674.368	6984.749	2630.472	1603301.005	214.005
kin_afterCID_86	LT04B1_cell39	3618.790	2115.811	1784.986	5023.444	560.974	3049.647	1613.072	3751.212	1643.681	6837.954	2579.188	1603303.513	216.513
kin_afterCID_87	LT04B1_cell39	3526.539	2115.811	1743.167	4915.181	557.818	2973.557	1610.633	3765.236	1650.587	6899.975	2591.253	1603306.004	219.004
kin_afterCID_88	LT04B1_cell39	3538.765	2115.811	1745.609	4917.797	559.206	2979.677	1616.452	3773.156	1654.915	6892.672	2593.045	1603308.511	221.511
kin_afterCID_89	LT04B1_cell39	3581.362	2115.811	1767.869	4988.413	557.841	3018.928	1612.535	3779.432	1661.724	6937.477	2595.447	1603310.996	223.996
kin_afterCID_90	LT04B1_cell39	3545.123	2115.811	1750.071	4947.158	559.049	2981.798	1612.714	3770.664	1651.170	6923.025	2583.485	1603313.503	226.503
kin_afterCID_91	LT04B1_cell39	3594.565	2115.811	1773.728	5041.128	559.609	3017.031	1610.051	3770.205	1652.576	6940.779	2578.167	1603316.010	229.010
kin_afterCID_92	LT04B1_cell39	3573.886	2115.811	1761.870	5009.956	560.795	3000.408	1607.298	3798.855	1663.651	6989.844	2597.412	1603318.501	231.501
kin_afterCID_93	LT04B1_cell39	3581.823	2115.811	1767.131	5014.160	561.914	3005.188	1609.044	3802.307	1662.896	6987.767	2596.745	1603321.008	234.008
kin_afterCID_94	LT04B1_cell39	3594.528	2115.811	1774.338	5032.050	559.698	3019.527	1610.543	3818.035	1671.197	7005.178	2617.971	1603323.500	236.500
kin_afterCID_95	LT04B1_cell39	3599.475	2115.811	1772.031	5054.679	552.559	3026.349	1618.041	3742.706	1641.684	6921.869	2566.663	1603326.007	239.007
kin_afterCID_96	LT04B1_cell39	3594.673	2115.811	1773.208	5052.345	553.991	3018.987	1617.235	3819.643	1670.783	7072.052	2612.174	1603328.514	241.514
kin_afterCID_97	LT04B1_cell39	3603.350	2115.811	1779.926	5077.186	548.754	3031.019	1619.921	3749.465	1644.847	6960.824	2574.549	1603331.005	244.005
kin_afterCID_98	LT04B1_cell39	3533.622	2115.811	1747.531	4954.547	551.418	2972.838	1621.510	3768.344	1652.003	6967.276	2585.230	1603333.512	246.512
kin_afterCID_99	LT04B1_cell39	3523.273	2115.811	1741.292	4963.642	551.529	2958.206	1619.383	3768.216	1652.870	6987.752	2579.880	1603336.004	249.004
kin_afterCID_100	LT04B1_cell39	3551.720	2115.811	1755.012	4961.243	553.051	2991.569	1620.368	3773.599	1656.285	6956.318	2591.176	1603338.511	251.511
kin_afterCID_101	LT04B1_cell39	3553.014	2115.811	1753.345	4982.246	553.566	2982.318	1622.450	3766.996	1654.638	6961.065	2576.421	1603341.002	254.002
kin_afterCID_102	LT04B1_cell39	3546.169	2115.811	1751.102	4972.096	557.528	2970.070	1620.100	3770.884	1654.140	6956.850	2570.912	1603343.509	256.509
kin_afterCID_103	LT04B1_cell39	3543.129	2115.811	1751.801	4963.643	561.467	2960.568	1619.160	3786.309	1659.508	6964.989	2574.646	1603345.994	258.994
kin_afterCID_104	LT04B1_cell39	3564.622	2115.811	1761.381	4985.843	559.497	2985.933	1619.339	3783.098	1658.921	6961.783	2578.952	1603348.501	261.501
kin_afterCID_105	LT04B1_cell39	3572.044	2115.811	1763.095	5003.576	557.080	2993.713	1621.263	3784.419	1660.292	6959.482	2589.359	1603351.008	264.008
kin_afterCID_106	LT04B1_cell39	3578.679	2115.811	1767.287	5030.117	557.348	2992.790	1620.861	3787.215	1661.151	6993.253	2580.365	1603353.515	266.515
kin_afterCID_107	LT04B1_cell39	3509.554	2115.811	1736.322	4930.384	558.669	2934.571	1619.764	3724.298	1636.675	6871.760	2536.011	1603356.007	269.007
kin_afterCID_108	LT04B1_cell39	3498.404	2115.811	1730.630	4912.986	562.250	2920.055	1617.347	3732.109	1639.206	6860.496	2539.852	1603358.514	271.514
kin_afterCID_109	LT04B1_cell39	3515.917	2115.811	1737.240	4926.198	561.064	2941.745	1617.190	3751.373	1646.588	6894.819	2558.135	1603361.005	274.005
kin_afterCID_110	LT04B1_cell39	3502.715	2115.811	1733.794	4903.548	556.453	2937.330	1622.382	3740.047	1641.537	6880.839	2560.031	1603363.512	276.512
kin_afterCID_111	LT04B1_cell39	3516.688	2115.811	1738.165	4907.274	560.347	2947.849	1620.189	3758.093	1648.866	6885.910	2570.478	1603366.004	279.004
kin_afterCID_112	LT04B1_cell39	3541.036	2115.811	1751.308	4928.633	560.459	2974.707	1618.734	3759.239	1647.678	6848.684	2585.497	1603368.511	281.511
kin_afterCID_113	LT04B1_cell39	3533.583	2115.811	1747.286	4903.885	558.915	2972.939	1621.935	3765.075	1652.609	6871.807	2587.135	1603371.002	284.002
kin_afterCID_114	LT04B1_cell39	3568.404	2115.811	1761.066	4972.011	565.450	2988.415	1614.460	3779.406	1653.121	6889.224	2583.962	1603373.509	286.509
kin_afterCID_115	LT04B1_cell39	3560.893	2115.811	1761.670	4957.950	560.840	2989.011	1619.383	3704.221	1630.610	6769.338	2538.719	1603376.001	289.001
kin_afterCID_116	LT04B1_cell39	3554.399	2115.811	1755.278	4947.387	565.025	2978.935	1615.288	3692.285	1623.019	6734.885	2524.363	1603378.508	291.508
kin_afterCID_117	LT04B1_cell39	3459.743	2115.811	1714.673	4794.303	565.159	2905.087	1616.675	3714.361	1635.237	6742.692	2548.865	1603381.015	294.015
kin_afterCID_118	LT04B1_cell39	3478.378	2115.811	1722.596	4844.295	563.369	2917.592	1615.153	3723.087	1635.871	6801.126	2546.836	1603383.499	296.499
kin_afterCID_119	LT04B1_cell39	3501.651	2115.811	1733.163	4880.552	562.877	2932.638	1619.003	3717.741	1633.821	6802.244	2537.275	1603386.006	299.006
kin_afterCID_120	LT04B1_cell39	3493.841	2115.811	1728.333	4891.653	558.266	2926.748	1621.599	3734.747	1642.297	6852.317	2556.689	1603388.514	301.514
