# Supplementary material for: Mandipropamid as a chemical inducer of proximity for in vivo applications
Source: Nat Chem Biol. 2021 Dec 21;18(1):64–9. doi: 10.1038/s41589-021-00922-3 (PMC8709788; doi:10.1038/s41589-021-00922-3)
Supplement: Source Data Fig. 2 — Single-cell trajectories, luminescence intensities of luciferase assay and two-color RICS binding efficiencies. [file 41589_2021_922_MOESM21_ESM.zip › Figure_02/Figure_02bcd/Single-Cell Trajectories/Mandi_50nM/exp01_Mandi_LT04B3_cell30_intensities.csv]

name	cellID	ff_488nm_cell	area_cell	fullframe_488nm	ff_488nm_mito	area_mito	ff_488nm_cyto	area_cyto	ff_561nm_tf_cell	fullframe_561nm	ff_561nm_tf_mito	ff_561nm_tf_cyto	FrameTimeAbs	FrameTimeRel
t0_	LT04B3_cell30	2548.843	1366.414	1137.486	2915.918	425.996	2318.993	986.433	2056.157	789.487	3104.845	1563.896	1602174.000	-16.000
tend_	LT04B3_cell30	2182.960	1366.414	1029.850	2718.707	400.661	1917.890	1026.360	1894.142	747.702	2902.984	1453.431	1602571.000	381.000
kin_afterCID_1	LT04B3_cell30	2633.273	1366.414	1165.334	2988.829	437.969	2393.107	980.457	2089.534	799.483	3210.195	1545.494	1602198.084	4.084
kin_afterCID_2	LT04B3_cell30	2594.443	1366.414	1153.971	2964.937	437.097	2349.107	983.657	2086.215	799.101	3194.817	1547.331	1602200.507	6.507
kin_afterCID_3	LT04B3_cell30	2565.069	1366.414	1147.010	2938.326	434.187	2323.117	985.045	2075.638	796.416	3192.630	1539.422	1602203.013	9.013
kin_afterCID_4	LT04B3_cell30	2550.114	1366.414	1139.651	2934.715	433.739	2304.185	985.672	2071.387	797.963	3187.019	1536.016	1602205.520	11.520
kin_afterCID_5	LT04B3_cell30	2567.939	1366.414	1146.838	2969.805	433.113	2313.543	986.791	2066.799	788.237	3179.738	1532.964	1602208.012	14.012
kin_afterCID_6	LT04B3_cell30	2558.876	1366.414	1147.244	2971.763	435.664	2300.835	983.165	2067.251	789.988	3166.412	1534.843	1602210.519	16.519
kin_afterCID_7	LT04B3_cell30	2547.344	1366.414	1144.036	2949.935	431.658	2295.961	987.977	2065.559	791.742	3163.793	1540.916	1602213.010	19.010
kin_afterCID_8	LT04B3_cell30	2542.386	1366.414	1143.225	2946.774	430.091	2289.301	992.095	2062.122	788.512	3161.078	1537.493	1602215.517	21.517
kin_afterCID_9	LT04B3_cell30	2548.599	1366.414	1144.960	2964.215	430.629	2291.512	990.126	2069.208	796.091	3169.020	1544.727	1602218.008	24.008
kin_afterCID_10	LT04B3_cell30	2545.400	1366.414	1143.778	2978.742	429.599	2283.378	990.394	2065.388	791.513	3179.356	1536.424	1602220.515	26.515
kin_afterCID_11	LT04B3_cell30	2509.239	1366.414	1128.521	2949.433	428.346	2248.416	990.707	2067.444	793.196	3178.402	1542.024	1602223.007	29.007
kin_afterCID_12	LT04B3_cell30	2523.200	1366.414	1137.757	2975.715	430.047	2254.029	990.439	2059.876	791.146	3167.674	1532.417	1602225.513	31.513
kin_afterCID_13	LT04B3_cell30	2485.398	1366.414	1120.580	2946.635	429.756	2215.177	990.237	2053.014	786.947	3164.348	1524.697	1602228.020	34.020
kin_afterCID_14	LT04B3_cell30	2499.379	1366.414	1130.257	2959.835	430.584	2229.349	989.588	2060.595	790.331	3171.066	1531.296	1602230.512	36.512
kin_afterCID_15	LT04B3_cell30	2498.678	1366.414	1128.061	2970.762	428.905	2222.823	992.968	2057.713	788.733	3154.305	1535.869	1602233.019	39.019
kin_afterCID_16	LT04B3_cell30	2454.189	1366.414	1112.795	2934.330	424.586	2183.065	993.483	2017.151	777.850	3112.378	1506.756	1602235.504	41.504
kin_afterCID_17	LT04B3_cell30	2448.244	1366.414	1112.261	2935.375	426.869	2170.499	995.721	2058.394	789.431	3164.428	1535.273	1602238.011	44.011
kin_afterCID_18	LT04B3_cell30	2439.170	1366.414	1105.237	2919.151	429.039	2161.854	994.176	2053.154	790.066	3137.144	1535.571	1602240.517	46.517
kin_afterCID_19	LT04B3_cell30	2468.390	1366.414	1115.168	2962.802	426.197	2185.960	996.705	2016.139	778.068	3093.179	1508.009	1602243.009	49.009
kin_afterCID_20	LT04B3_cell30	2425.360	1366.414	1102.138	2922.246	422.639	2149.126	999.548	2032.536	780.388	3135.142	1517.926	1602245.516	51.516
kin_afterCID_21	LT04B3_cell30	2418.846	1366.414	1100.409	2907.748	425.503	2142.692	998.384	2012.888	777.968	3094.236	1502.718	1602248.007	54.007
kin_afterCID_22	LT04B3_cell30	2407.560	1366.414	1097.427	2906.954	424.630	2126.819	998.406	2003.614	771.265	3080.407	1497.735	1602250.514	56.514
kin_afterCID_23	LT04B3_cell30	2407.439	1366.414	1095.577	2907.140	426.354	2126.277	998.563	2005.102	777.684	3069.281	1500.273	1602253.021	59.021
kin_afterCID_24	LT04B3_cell30	2411.222	1366.414	1099.709	2910.264	425.996	2130.380	997.668	2002.006	774.642	3066.989	1498.137	1602255.512	61.512
kin_afterCID_25	LT04B3_cell30	2397.786	1366.414	1091.108	2899.418	425.011	2117.184	998.205	2008.146	780.432	3085.205	1501.385	1602258.019	64.019
kin_afterCID_26	LT04B3_cell30	2411.753	1366.414	1099.486	2913.689	425.839	2130.354	997.064	2015.102	778.527	3088.376	1508.573	1602260.511	66.511
kin_afterCID_27	LT04B3_cell30	2404.908	1366.414	1097.114	2908.253	423.109	2124.801	999.839	2009.926	778.865	3083.649	1506.955	1602263.018	69.018
kin_afterCID_28	LT04B3_cell30	2416.891	1366.414	1102.577	2924.170	423.019	2135.442	998.675	2003.420	773.128	3078.864	1502.053	1602265.509	71.509
kin_afterCID_29	LT04B3_cell30	2396.213	1366.414	1094.081	2897.532	425.817	2115.844	996.862	2001.166	775.874	3060.568	1501.013	1602268.016	74.016
kin_afterCID_30	LT04B3_cell30	2417.409	1366.414	1103.582	2928.142	423.870	2135.001	996.974	1995.289	772.032	3059.021	1498.059	1602270.501	76.501
kin_afterCID_31	LT04B3_cell30	2398.921	1366.414	1097.390	2914.287	420.736	2117.523	1001.047	1995.431	772.327	3067.834	1498.172	1602273.008	79.008
kin_afterCID_32	LT04B3_cell30	2388.038	1366.414	1089.787	2893.068	420.557	2111.048	1001.047	2003.907	780.332	3072.229	1508.288	1602275.515	81.515
kin_afterCID_33	LT04B3_cell30	2398.783	1366.414	1093.504	2914.036	420.289	2117.873	1000.063	2009.882	778.928	3090.254	1510.561	1602278.006	84.006
kin_afterCID_34	LT04B3_cell30	2406.202	1366.414	1097.104	2917.796	423.243	2122.469	997.287	2007.632	774.203	3074.360	1509.086	1602280.513	86.513
kin_afterCID_35	LT04B3_cell30	2391.638	1366.414	1088.443	2895.244	425.481	2110.029	994.915	1996.913	771.757	3051.864	1500.894	1602283.020	89.020
kin_afterCID_36	LT04B3_cell30	2396.497	1366.414	1094.074	2916.977	424.116	2110.102	997.175	1998.670	776.043	3059.811	1501.008	1602285.511	91.511
kin_afterCID_37	LT04B3_cell30	2371.660	1366.414	1084.596	2895.115	425.369	2080.723	997.534	1999.244	775.309	3060.305	1498.818	1602288.018	94.018
kin_afterCID_38	LT04B3_cell30	2371.999	1366.414	1084.774	2913.987	423.735	2079.359	992.990	1996.270	772.534	3078.426	1492.042	1602290.509	96.509
kin_afterCID_39	LT04B3_cell30	2376.677	1366.414	1084.594	2911.818	422.639	2086.739	995.072	1990.115	770.798	3055.881	1494.990	1602293.016	99.016
kin_afterCID_40	LT04B3_cell30	2384.909	1366.414	1091.073	2914.860	422.034	2097.472	995.900	1991.530	772.103	3055.922	1497.266	1602295.508	101.508
kin_afterCID_41	LT04B3_cell30	2376.852	1366.414	1088.791	2903.454	425.369	2085.549	995.698	1986.303	771.024	3040.320	1489.393	1602298.014	104.014
kin_afterCID_42	LT04B3_cell30	2388.491	1366.414	1092.973	2928.761	422.101	2095.421	997.131	1985.537	769.695	3052.372	1489.526	1602300.506	106.506
kin_afterCID_43	LT04B3_cell30	2381.878	1366.414	1090.006	2923.617	421.564	2087.170	999.145	1991.978	773.972	3062.396	1494.240	1602303.013	109.013
kin_afterCID_44	LT04B3_cell30	2370.475	1366.414	1085.721	2915.822	420.826	2076.011	1000.421	1980.599	766.727	3049.987	1484.514	1602305.520	111.520
kin_afterCID_45	LT04B3_cell30	2368.450	1366.414	1083.980	2920.888	420.244	2072.799	999.525	1976.955	768.305	3043.750	1483.888	1602308.004	114.004
kin_afterCID_46	LT04B3_cell30	2364.853	1366.414	1083.356	2918.858	419.863	2067.188	1001.965	1972.861	766.525	3032.620	1482.303	1602310.511	116.511
kin_afterCID_47	LT04B3_cell30	2400.712	1366.414	1096.269	2957.868	424.026	2099.298	996.012	2011.286	780.413	3084.734	1507.943	1602313.018	119.018
kin_afterCID_48	LT04B3_cell30	2401.795	1366.414	1099.188	2953.466	418.364	2105.683	1003.867	1970.317	768.746	3034.440	1480.664	1602315.509	121.509
kin_afterCID_49	LT04B3_cell30	2392.902	1366.414	1094.860	2954.039	417.849	2094.631	1003.129	1967.827	764.315	3027.159	1481.540	1602318.016	124.016
kin_afterCID_50	LT04B3_cell30	2389.314	1366.414	1094.261	2951.120	417.200	2091.543	1004.584	1967.505	765.968	3026.734	1481.609	1602320.507	126.507
kin_afterCID_51	LT04B3_cell30	2395.927	1366.414	1095.839	2957.907	420.445	2093.566	1004.158	2007.333	779.213	3069.555	1512.225	1602323.014	129.014
kin_afterCID_52	LT04B3_cell30	2392.444	1366.414	1096.436	2957.661	414.805	2093.172	1009.172	1961.060	760.395	3020.292	1478.221	1602325.506	131.506
kin_afterCID_53	LT04B3_cell30	2399.258	1366.414	1100.920	2979.099	417.782	2092.049	1004.225	1963.586	762.832	3021.645	1477.485	1602328.013	134.013
kin_afterCID_54	LT04B3_cell30	2396.172	1366.414	1094.915	2957.818	418.453	2095.761	1003.554	1962.881	766.167	3006.041	1482.128	1602330.519	136.519
kin_afterCID_55	LT04B3_cell30	2391.292	1366.414	1098.438	2937.171	420.848	2096.832	1002.368	1964.525	765.589	3002.436	1482.322	1602333.011	139.011
kin_afterCID_56	LT04B3_cell30	2381.492	1366.414	1092.744	2933.342	418.073	2085.996	1006.933	1968.738	766.903	3018.430	1484.577	1602335.518	141.518
kin_afterCID_57	LT04B3_cell30	2363.160	1366.414	1083.256	2909.822	417.983	2070.139	1007.113	1961.224	761.586	3006.767	1478.764	1602338.009	144.009
kin_afterCID_58	LT04B3_cell30	2374.992	1366.414	1093.254	2912.647	421.005	2081.523	1006.956	1961.007	767.893	2983.138	1483.862	1602340.516	146.516
kin_afterCID_59	LT04B3_cell30	2329.588	1366.414	1072.951	2877.495	417.827	2038.655	1007.314	1951.379	760.445	2989.833	1472.668	1602343.001	149.001
kin_afterCID_60	LT04B3_cell30	2322.952	1366.414	1070.892	2865.351	423.176	2030.322	1002.054	1992.416	769.946	3044.207	1497.907	1602345.508	151.508
kin_afterCID_61	LT04B3_cell30	2372.495	1366.414	1090.584	2930.967	415.633	2078.183	1007.762	1955.458	760.184	3001.672	1477.749	1602348.015	154.015
kin_afterCID_62	LT04B3_cell30	2332.735	1366.414	1072.318	2871.375	416.909	2046.449	1007.247	1964.410	765.441	3002.693	1487.083	1602350.506	156.506
kin_afterCID_63	LT04B3_cell30	2378.393	1366.414	1091.615	2940.694	418.521	2077.790	1008.053	1963.967	766.590	2997.640	1484.853	1602353.013	159.013
kin_afterCID_64	LT04B3_cell30	2311.249	1366.414	1065.855	2855.026	417.267	2024.029	1006.217	1952.939	757.288	2989.322	1476.065	1602355.520	161.520
kin_afterCID_65	LT04B3_cell30	2323.237	1366.414	1068.516	2849.576	419.975	2038.530	1005.434	1958.654	762.917	2980.551	1483.264	1602358.011	164.011
kin_afterCID_66	LT04B3_cell30	2361.586	1366.414	1086.543	2906.124	420.400	2070.289	1002.950	1951.767	760.896	2971.185	1477.454	1602360.518	166.518
kin_afterCID_67	LT04B3_cell30	2314.355	1366.414	1068.373	2852.374	418.879	2030.658	1004.069	1956.662	763.045	2978.964	1483.766	1602363.009	169.009
kin_afterCID_68	LT04B3_cell30	2298.939	1366.414	1063.283	2840.379	421.094	2012.973	1002.345	1952.064	762.833	2970.150	1477.373	1602365.516	171.516
kin_afterCID_69	LT04B3_cell30	2344.327	1366.414	1079.155	2912.756	420.759	2045.729	1002.815	1952.060	761.387	2984.680	1471.831	1602368.007	174.007
kin_afterCID_70	LT04B3_cell30	2319.987	1366.414	1071.255	2868.533	418.095	2031.695	1005.882	1947.020	758.231	2983.570	1469.364	1602370.514	176.514
kin_afterCID_71	LT04B3_cell30	2320.193	1366.414	1071.493	2872.872	417.021	2032.718	1005.300	1943.168	760.521	2958.462	1476.501	1602373.006	179.006
kin_afterCID_72	LT04B3_cell30	2351.526	1366.414	1082.170	2905.978	415.074	2063.649	1008.769	1947.734	761.637	2963.159	1483.588	1602375.513	181.513
kin_afterCID_73	LT04B3_cell30	2353.833	1366.414	1084.456	2912.182	412.142	2065.715	1012.775	1948.929	759.464	2974.729	1484.047	1602378.020	184.020
kin_afterCID_74	LT04B3_cell30	2298.920	1366.414	1063.422	2835.857	414.470	2018.630	1012.014	1954.674	762.954	2975.947	1486.877	1602380.504	186.504
kin_afterCID_75	LT04B3_cell30	2311.458	1366.414	1068.231	2862.410	414.402	2023.889	1010.514	1950.308	758.261	2981.819	1479.524	1602383.011	189.011
kin_afterCID_76	LT04B3_cell30	2300.508	1366.414	1061.506	2845.800	416.976	2012.576	1009.283	1951.549	761.699	2977.527	1478.627	1602385.518	191.518
kin_afterCID_77	LT04B3_cell30	2320.751	1366.414	1072.345	2873.045	417.625	2028.319	1009.351	1957.401	763.629	2980.156	1484.237	1602388.010	194.010
kin_afterCID_78	LT04B3_cell30	2305.215	1366.414	1064.072	2859.812	413.373	2017.320	1010.335	1950.208	759.964	2981.009	1481.769	1602390.517	196.517
kin_afterCID_79	LT04B3_cell30	2318.755	1366.414	1071.183	2884.705	416.663	2023.389	1009.463	1954.441	761.799	2993.038	1475.924	1602393.008	199.008
kin_afterCID_80	LT04B3_cell30	2307.122	1366.414	1065.995	2878.799	417.782	2009.012	1008.343	1956.193	761.996	2998.633	1475.091	1602395.515	201.515
kin_afterCID_81	LT04B3_cell30	2304.863	1366.414	1066.945	2858.786	421.654	2009.960	1005.322	1963.252	767.378	2996.301	1479.778	1602398.006	204.006
kin_afterCID_82	LT04B3_cell30	2305.146	1366.414	1065.704	2849.973	417.155	2017.581	1009.283	1950.683	759.254	2978.883	1477.006	1602400.513	206.513
kin_afterCID_83	LT04B3_cell30	2293.628	1366.414	1062.194	2829.819	422.437	2006.028	1002.793	1949.952	760.024	2949.694	1480.795	1602403.020	209.020
kin_afterCID_84	LT04B3_cell30	2291.398	1366.414	1061.028	2822.913	421.631	2005.495	1004.404	1957.958	764.248	2973.733	1482.726	1602405.511	211.511
kin_afterCID_85	LT04B3_cell30	2295.603	1366.414	1063.164	2830.647	421.878	2007.111	1004.472	1955.562	761.457	2971.153	1480.536	1602408.018	214.018
kin_afterCID_86	LT04B3_cell30	2300.619	1366.414	1064.321	2832.992	419.281	2016.482	1005.635	1958.705	762.729	2972.769	1488.352	1602410.510	216.510
kin_afterCID_87	LT04B3_cell30	2305.885	1366.414	1066.195	2827.215	420.669	2023.908	1005.233	1964.179	767.520	2970.052	1494.759	1602413.017	219.017
kin_afterCID_88	LT04B3_cell30	2313.029	1366.414	1067.609	2839.116	422.415	2027.439	1004.203	1956.856	763.294	2973.823	1480.134	1602415.501	221.501
kin_afterCID_89	LT04B3_cell30	2320.392	1366.414	1075.381	2850.068	423.109	2032.454	1004.181	1953.264	762.402	2964.293	1477.552	1602418.008	224.008
kin_afterCID_90	LT04B3_cell30	2313.670	1366.414	1070.714	2849.958	422.885	2024.656	1004.002	1947.625	758.726	2959.026	1472.007	1602420.515	226.515
kin_afterCID_91	LT04B3_cell30	2300.938	1366.414	1065.441	2830.900	422.169	2013.166	1007.403	1953.634	758.771	2963.352	1478.066	1602423.007	229.007
kin_afterCID_92	LT04B3_cell30	2310.608	1366.414	1069.421	2842.372	419.304	2024.303	1010.044	1960.558	764.928	2972.936	1488.660	1602425.514	231.514
kin_afterCID_93	LT04B3_cell30	2295.216	1366.414	1061.630	2836.482	419.438	2004.190	1011.432	1957.698	764.250	2978.187	1481.260	1602428.021	234.021
kin_afterCID_94	LT04B3_cell30	2316.121	1366.414	1073.073	2853.870	419.774	2026.192	1009.753	1951.476	759.945	2972.987	1475.075	1602430.512	236.512
kin_afterCID_95	LT04B3_cell30	2305.969	1366.414	1070.750	2847.364	415.924	2017.580	1014.588	1948.518	760.643	2966.814	1479.145	1602433.019	239.019
kin_afterCID_96	LT04B3_cell30	2296.414	1366.414	1066.521	2843.983	416.842	2006.001	1013.760	1948.462	756.867	2974.486	1473.973	1602435.510	241.510
kin_afterCID_97	LT04B3_cell30	2313.618	1366.414	1070.570	2865.717	418.028	2018.662	1013.424	1953.172	761.165	2987.869	1473.416	1602438.017	244.017
kin_afterCID_98	LT04B3_cell30	2291.975	1366.414	1062.601	2842.896	419.796	1997.570	1010.716	1961.453	762.917	3000.617	1477.021	1602440.508	246.508
kin_afterCID_99	LT04B3_cell30	2293.637	1366.414	1062.678	2857.102	419.416	1996.313	1009.306	1948.545	760.719	2992.583	1464.240	1602443.015	249.015
kin_afterCID_100	LT04B3_cell30	2287.497	1366.414	1058.845	2852.642	419.819	1987.987	1010.022	1945.035	758.191	2989.586	1459.537	1602445.506	251.506
kin_afterCID_101	LT04B3_cell30	2287.507	1366.414	1062.771	2847.497	417.133	1992.839	1012.394	1941.521	754.451	2986.535	1460.105	1602448.013	254.013
kin_afterCID_102	LT04B3_cell30	2281.420	1366.414	1060.428	2828.947	417.334	1992.362	1012.551	1944.077	760.051	2978.334	1466.888	1602450.520	256.520
kin_afterCID_103	LT04B3_cell30	2264.984	1366.414	1054.847	2801.165	417.446	1982.000	1011.633	1927.906	753.571	2952.453	1455.996	1602453.006	259.006
kin_afterCID_104	LT04B3_cell30	2275.553	1366.414	1059.333	2817.620	418.610	1987.189	1010.470	1959.907	763.614	3007.366	1475.885	1602455.512	261.512
kin_afterCID_105	LT04B3_cell30	2268.959	1366.414	1056.340	2815.618	413.328	1983.665	1015.707	1920.260	752.836	2957.202	1449.634	1602458.019	264.019
kin_afterCID_106	LT04B3_cell30	2266.491	1366.414	1055.673	2806.107	414.000	1985.094	1013.603	1924.844	752.202	2956.455	1456.733	1602460.511	266.511
kin_afterCID_107	LT04B3_cell30	2257.096	1366.414	1049.730	2790.885	421.385	1970.520	1008.903	1922.845	755.324	2941.911	1447.600	1602463.018	269.018
kin_afterCID_108	LT04B3_cell30	2300.057	1366.414	1068.333	2844.277	420.266	2008.591	1010.246	1923.929	755.684	2947.767	1447.531	1602465.509	271.509
kin_afterCID_109	LT04B3_cell30	2254.956	1366.414	1052.032	2787.937	417.782	1971.140	1013.222	1923.097	754.780	2948.206	1450.332	1602468.016	274.016
kin_afterCID_110	LT04B3_cell30	2257.389	1366.414	1050.264	2791.890	415.924	1975.965	1012.439	1919.298	754.146	2944.130	1450.699	1602470.507	276.507
kin_afterCID_111	LT04B3_cell30	2249.982	1366.414	1049.168	2779.797	420.400	1966.515	1009.664	1917.049	752.821	2925.525	1448.242	1602473.014	279.014
kin_afterCID_112	LT04B3_cell30	2306.371	1366.414	1072.238	2855.137	417.961	2014.438	1013.625	1912.024	751.214	2929.643	1443.150	1602475.521	281.521
kin_afterCID_113	LT04B3_cell30	2266.126	1366.414	1055.625	2803.151	418.565	1980.024	1012.036	1916.740	751.758	2934.605	1446.373	1602478.012	284.012
kin_afterCID_114	LT04B3_cell30	2277.162	1366.414	1060.832	2824.697	418.700	1987.086	1012.036	1915.960	751.503	2940.801	1443.005	1602480.519	286.519
kin_afterCID_115	LT04B3_cell30	2245.037	1366.414	1047.631	2775.530	420.087	1961.428	1010.335	1916.760	752.609	2931.470	1446.102	1602483.011	289.011
kin_afterCID_116	LT04B3_cell30	2241.946	1366.414	1048.625	2786.122	418.453	1954.837	1011.745	1911.527	751.842	2939.413	1438.887	1602485.518	291.518
kin_afterCID_117	LT04B3_cell30	2263.057	1366.414	1057.081	2803.554	420.468	1973.174	1012.193	1923.361	756.113	2952.871	1445.571	1602488.002	294.002
kin_afterCID_118	LT04B3_cell30	2252.420	1366.414	1051.482	2799.812	418.341	1961.243	1014.409	1914.438	751.510	2932.980	1444.417	1602490.509	296.509
kin_afterCID_119	LT04B3_cell30	2242.199	1366.414	1047.049	2780.087	416.171	1956.103	1016.982	1908.546	750.552	2933.249	1439.087	1602493.016	299.016
kin_afterCID_120	LT04B3_cell30	2240.969	1366.414	1049.362	2778.428	418.319	1955.007	1013.939	1922.239	757.902	2951.955	1447.482	1602495.508	301.508
