# Supplementary material for: Mandipropamid as a chemical inducer of proximity for in vivo applications
Source: Nat Chem Biol. 2021 Dec 21;18(1):64–9. doi: 10.1038/s41589-021-00922-3 (PMC8709788; doi:10.1038/s41589-021-00922-3)
Supplement: Source Data Fig. 2 — Single-cell trajectories, luminescence intensities of luciferase assay and two-color RICS binding efficiencies. [file 41589_2021_922_MOESM21_ESM.zip › Figure_02/Figure_02bcd/Single-Cell Trajectories/Mandi_50nM/exp01_Mandi_LT04B4_cell22_intensities.csv]

name	cellID	ff_488nm_cell	area_cell	fullframe_488nm	ff_488nm_mito	area_mito	ff_488nm_cyto	area_cyto	ff_561nm_tf_cell	fullframe_561nm	ff_561nm_tf_mito	ff_561nm_tf_cyto	FrameTimeAbs	FrameTimeRel
t0_	LT04B4_cell22	3230.850	2917.379	1982.347	3969.345	612.316	3030.399	2310.300	3094.042	1755.529	6858.500	2091.060	1601707.000	-40.000
tend_	LT04B4_cell22	2924.607	2917.379	1798.357	4381.876	620.395	2527.605	2302.937	2941.590	1675.213	6385.268	2009.110	1602104.000	357.000
kin_afterCID_1	LT04B4_cell22	3462.146	2917.379	2111.056	4292.211	629.213	3224.667	2301.549	3207.203	1818.075	7062.131	2140.508	1601755.085	4.085
kin_afterCID_2	LT04B4_cell22	3395.847	2917.379	2074.282	4266.450	629.817	3147.563	2300.363	3197.323	1811.646	7048.570	2130.714	1601757.507	6.507
kin_afterCID_3	LT04B4_cell22	3351.627	2917.379	2048.674	4267.668	626.908	3092.072	2303.899	3178.912	1804.395	7015.672	2122.321	1601760.013	9.013
kin_afterCID_4	LT04B4_cell22	3328.112	2917.379	2036.338	4284.061	623.170	3060.855	2305.981	3157.518	1791.168	7000.202	2108.075	1601762.505	11.505
kin_afterCID_5	LT04B4_cell22	3335.082	2917.379	2040.226	4337.730	620.999	3055.589	2309.226	3162.053	1796.635	6997.756	2118.458	1601765.011	14.011
kin_afterCID_6	LT04B4_cell22	3301.616	2917.379	2020.321	4331.908	620.082	3015.504	2309.651	3154.058	1789.038	6989.978	2112.565	1601767.513	16.513
kin_afterCID_7	LT04B4_cell22	3296.256	2917.379	2016.295	4378.120	615.292	2999.881	2313.725	3127.108	1778.253	6946.949	2100.478	1601769.998	18.998
kin_afterCID_8	LT04B4_cell22	3289.962	2917.379	2013.400	4415.748	616.837	2980.935	2312.180	3132.139	1781.336	6960.807	2099.931	1601772.505	21.505
kin_afterCID_9	LT04B4_cell22	3267.731	2917.379	2001.184	4426.555	614.509	2951.292	2314.687	3128.631	1777.355	6987.578	2093.046	1601775.000	24.000
kin_afterCID_10	LT04B4_cell22	3272.747	2917.379	2004.497	4458.461	616.478	2947.894	2312.494	3121.952	1776.392	6948.357	2091.171	1601777.507	26.507
kin_afterCID_11	LT04B4_cell22	3288.929	2917.379	2011.622	4500.768	618.672	2955.249	2310.927	3140.586	1785.596	6968.293	2104.336	1601780.014	29.014
kin_afterCID_12	LT04B4_cell22	3292.563	2917.379	2015.484	4541.049	615.807	2951.749	2312.852	3072.148	1746.978	6839.531	2058.781	1601782.504	31.504
kin_afterCID_13	LT04B4_cell22	3230.319	2917.379	1980.057	4482.867	615.404	2888.719	2313.792	3072.610	1748.871	6860.478	2054.460	1601785.011	34.011
kin_afterCID_14	LT04B4_cell22	3216.651	2917.379	1968.338	4479.687	618.649	2869.123	2311.397	3067.557	1745.488	6828.108	2049.581	1601787.495	36.495
kin_afterCID_15	LT04B4_cell22	3199.360	2917.379	1962.436	4455.185	619.634	2852.759	2311.084	3062.235	1744.247	6797.840	2048.866	1601790.002	39.002
kin_afterCID_16	LT04B4_cell22	3268.391	2917.379	2001.732	4569.568	623.931	2906.212	2306.608	3110.067	1767.353	6878.440	2078.794	1601792.509	41.509
kin_afterCID_17	LT04B4_cell22	3257.437	2917.379	1995.395	4555.703	623.282	2895.803	2307.749	3110.484	1769.184	6869.997	2082.601	1601795.000	44.000
kin_afterCID_18	LT04B4_cell22	3245.938	2917.379	1987.756	4583.137	615.292	2882.854	2310.815	3107.609	1767.937	6910.175	2087.580	1601797.507	46.507
kin_afterCID_19	LT04B4_cell22	3214.750	2917.379	1968.800	4532.547	619.343	2850.199	2312.046	3093.619	1759.012	6842.468	2076.514	1601800.014	49.014
kin_afterCID_20	LT04B4_cell22	3231.612	2917.379	1980.642	4557.484	618.336	2865.739	2312.292	3097.895	1761.770	6843.779	2084.044	1601802.505	51.505
kin_afterCID_21	LT04B4_cell22	3233.921	2917.379	1978.132	4584.973	617.396	2864.251	2310.636	3105.058	1765.920	6872.831	2088.861	1601805.012	54.012
kin_afterCID_22	LT04B4_cell22	3255.791	2917.379	1993.183	4645.164	612.942	2880.783	2313.031	3110.725	1766.697	6927.876	2091.788	1601807.504	56.504
kin_afterCID_23	LT04B4_cell22	3263.143	2917.379	1996.509	4671.737	613.077	2882.649	2313.031	3105.782	1765.586	6905.265	2091.289	1601810.011	59.011
kin_afterCID_24	LT04B4_cell22	3246.582	2917.379	1988.269	4668.725	612.539	2862.839	2314.060	3058.588	1742.848	6801.393	2060.298	1601812.502	61.502
kin_afterCID_25	LT04B4_cell22	3241.337	2917.379	1983.449	4652.515	615.494	2858.565	2310.658	3113.379	1771.058	6905.642	2095.862	1601815.009	64.009
kin_afterCID_26	LT04B4_cell22	3249.423	2917.379	1988.970	4679.792	616.971	2860.109	2309.360	3107.079	1765.474	6915.442	2082.101	1601817.500	66.500
kin_afterCID_27	LT04B4_cell22	3238.394	2917.379	1981.757	4674.189	616.613	2848.550	2308.734	3049.687	1738.491	6769.343	2049.604	1601820.007	69.007
kin_afterCID_28	LT04B4_cell22	3230.995	2917.379	1975.556	4673.091	616.568	2840.139	2307.928	3104.711	1761.590	6914.288	2080.813	1601822.514	71.514
kin_afterCID_29	LT04B4_cell22	3165.997	2917.379	1937.053	4600.541	611.958	2781.004	2312.180	3053.418	1735.826	6810.404	2053.229	1601824.999	73.999
kin_afterCID_30	LT04B4_cell22	3166.823	2917.379	1938.329	4622.754	612.853	2775.093	2311.822	3054.639	1735.195	6827.722	2048.128	1601827.506	76.506
kin_afterCID_31	LT04B4_cell22	3168.552	2917.379	1938.297	4626.852	609.652	2779.424	2313.948	3053.559	1734.806	6835.170	2051.977	1601830.013	79.013
kin_afterCID_32	LT04B4_cell22	3181.560	2917.379	1945.057	4640.133	614.464	2788.617	2309.181	3076.152	1743.687	6853.898	2065.497	1601832.505	81.505
kin_afterCID_33	LT04B4_cell22	3173.205	2917.379	1939.118	4635.387	617.105	2776.602	2307.257	3065.056	1739.520	6829.750	2052.144	1601835.012	84.012
kin_afterCID_34	LT04B4_cell22	3197.733	2917.379	1955.729	4691.156	616.814	2792.836	2307.816	3062.311	1737.014	6819.846	2051.787	1601837.503	86.503
kin_afterCID_35	LT04B4_cell22	3169.834	2917.379	1938.588	4637.822	619.612	2769.723	2304.795	3057.223	1732.400	6800.010	2045.157	1601840.010	89.010
kin_afterCID_36	LT04B4_cell22	3172.693	2917.379	1940.198	4646.247	618.627	2771.857	2305.869	3081.902	1749.565	6851.122	2064.658	1601842.501	91.501
kin_afterCID_37	LT04B4_cell22	3171.988	2917.379	1940.730	4641.343	617.463	2773.566	2306.496	3079.072	1747.300	6842.622	2065.940	1601845.008	94.008
kin_afterCID_38	LT04B4_cell22	3198.439	2917.379	1954.098	4677.673	619.164	2795.321	2305.556	3083.082	1748.213	6844.228	2066.628	1601847.500	96.500
kin_afterCID_39	LT04B4_cell22	3199.398	2917.379	1957.723	4700.006	621.962	2788.507	2302.355	3078.667	1745.236	6828.040	2059.899	1601850.007	99.007
kin_afterCID_40	LT04B4_cell22	3209.854	2917.379	1962.401	4688.241	628.363	2798.298	2298.058	3085.668	1750.193	6796.973	2062.723	1601852.514	101.514
kin_afterCID_41	LT04B4_cell22	3181.463	2917.379	1945.874	4656.256	624.625	2773.503	2302.691	3075.663	1745.710	6784.392	2060.719	1601855.005	104.005
kin_afterCID_42	LT04B4_cell22	3183.452	2917.379	1948.796	4658.764	626.527	2775.261	2299.043	3078.818	1744.457	6793.246	2059.406	1601857.512	106.512
kin_afterCID_43	LT04B4_cell22	3146.209	2917.379	1927.706	4619.050	622.879	2741.842	2302.154	3076.303	1744.143	6804.469	2060.885	1601859.997	108.997
kin_afterCID_44	LT04B4_cell22	3150.245	2917.379	1930.193	4644.086	618.717	2743.761	2305.958	3022.075	1718.662	6708.645	2026.819	1601862.504	111.504
kin_afterCID_45	LT04B4_cell22	3185.935	2917.379	1948.180	4683.672	621.425	2775.813	2303.564	3070.755	1743.885	6797.866	2058.775	1601865.010	114.010
kin_afterCID_46	LT04B4_cell22	3188.600	2917.379	1950.378	4685.335	626.080	2775.092	2298.774	3084.883	1751.049	6789.590	2069.451	1601867.502	116.502
kin_afterCID_47	LT04B4_cell22	3195.039	2917.379	1954.646	4696.816	626.035	2779.605	2299.446	3024.265	1719.164	6655.385	2028.788	1601870.009	119.009
kin_afterCID_48	LT04B4_cell22	3191.285	2917.379	1951.365	4694.486	624.759	2777.058	2300.050	3021.396	1717.901	6642.356	2031.575	1601872.500	121.500
kin_afterCID_49	LT04B4_cell22	3193.896	2917.379	1954.072	4711.168	627.736	2773.298	2297.208	3063.187	1738.759	6737.022	2052.848	1601875.007	124.007
kin_afterCID_50	LT04B4_cell22	3171.310	2917.379	1939.361	4683.628	628.430	2750.385	2298.080	3060.260	1736.899	6735.721	2047.341	1601877.514	126.514
kin_afterCID_51	LT04B4_cell22	3148.635	2917.379	1928.557	4654.536	626.818	2731.075	2299.468	3062.860	1740.324	6754.287	2049.052	1601880.005	129.005
kin_afterCID_52	LT04B4_cell22	3155.537	2917.379	1933.712	4651.196	627.624	2740.776	2297.678	3053.402	1735.514	6718.744	2045.478	1601882.511	131.511
kin_afterCID_53	LT04B4_cell22	3138.049	2917.379	1922.832	4642.698	623.349	2724.593	2301.639	3047.638	1733.415	6734.400	2042.645	1601885.003	134.003
kin_afterCID_54	LT04B4_cell22	3152.108	2917.379	1929.393	4684.900	617.620	2736.188	2306.966	3034.257	1723.104	6739.612	2036.213	1601887.510	136.510
kin_afterCID_55	LT04B4_cell22	3121.952	2917.379	1912.276	4618.971	622.253	2711.264	2303.183	3042.154	1730.068	6711.300	2043.951	1601890.001	139.001
kin_afterCID_56	LT04B4_cell22	3158.572	2917.379	1932.868	4678.524	619.724	2744.036	2305.399	3027.152	1718.190	6697.197	2034.029	1601892.508	141.508
kin_afterCID_57	LT04B4_cell22	3125.402	2917.379	1912.352	4616.249	619.298	2719.252	2305.511	3031.909	1723.870	6688.480	2043.373	1601895.015	144.015
kin_afterCID_58	LT04B4_cell22	3147.589	2917.379	1926.468	4644.085	617.575	2740.255	2308.756	3037.742	1726.707	6707.347	2048.645	1601897.500	146.500
kin_afterCID_59	LT04B4_cell22	3162.394	2917.379	1934.501	4680.943	615.874	2750.586	2310.367	3036.170	1725.525	6717.197	2047.580	1601900.007	149.007
kin_afterCID_60	LT04B4_cell22	3143.693	2917.379	1926.354	4653.418	621.850	2728.890	2305.108	3042.229	1729.027	6704.238	2046.360	1601902.514	151.514
kin_afterCID_61	LT04B4_cell22	3148.860	2917.379	1927.765	4639.054	622.409	2736.794	2309.830	3060.341	1740.338	6707.308	2064.614	1601905.005	154.005
kin_afterCID_62	LT04B4_cell22	3156.527	2917.379	1932.875	4661.980	620.820	2740.721	2311.419	3045.365	1727.517	6689.030	2053.988	1601907.512	156.512
kin_afterCID_63	LT04B4_cell22	3129.172	2917.379	1915.410	4616.430	625.185	2715.629	2305.488	3044.441	1727.403	6671.802	2049.095	1601910.003	159.003
kin_afterCID_64	LT04B4_cell22	3134.586	2917.379	1919.230	4625.239	623.976	2723.311	2303.295	3054.091	1737.384	6684.197	2062.338	1601912.510	161.510
kin_afterCID_65	LT04B4_cell22	3128.829	2917.379	1917.079	4613.293	627.467	2716.815	2302.131	3056.944	1735.507	6670.569	2061.964	1601915.002	164.002
kin_afterCID_66	LT04B4_cell22	3156.931	2917.379	1933.608	4665.035	623.730	2740.462	2305.198	3065.787	1742.708	6702.243	2072.398	1601917.509	166.509
kin_afterCID_67	LT04B4_cell22	3154.737	2917.379	1932.986	4664.073	624.312	2736.568	2307.838	3009.796	1711.994	6572.511	2033.742	1601920.000	169.000
kin_afterCID_68	LT04B4_cell22	3091.651	2917.379	1894.842	4552.621	625.968	2685.212	2305.779	3006.078	1709.196	6551.151	2031.667	1601922.507	171.507
kin_afterCID_69	LT04B4_cell22	3095.663	2917.379	1897.807	4547.067	624.110	2694.846	2303.116	3009.618	1712.370	6556.514	2040.348	1601925.014	174.014
kin_afterCID_70	LT04B4_cell22	3097.557	2917.379	1898.171	4578.261	624.692	2688.693	2301.908	3004.077	1707.709	6558.584	2031.805	1601927.505	176.505
kin_afterCID_71	LT04B4_cell22	3100.608	2917.379	1900.991	4592.930	625.050	2688.230	2301.639	3012.918	1712.590	6587.993	2034.272	1601930.012	179.012
kin_afterCID_72	LT04B4_cell22	3116.580	2917.379	1909.805	4617.227	621.335	2705.284	2304.772	3023.834	1716.527	6630.829	2044.203	1601932.497	181.497
kin_afterCID_73	LT04B4_cell22	3132.566	2917.379	1917.465	4627.744	624.289	2720.250	2302.087	3030.779	1722.008	6617.071	2050.824	1601935.004	184.004
kin_afterCID_74	LT04B4_cell22	3138.736	2917.379	1920.225	4636.389	625.878	2724.234	2300.587	3030.331	1722.687	6615.847	2047.338	1601937.511	186.511
kin_afterCID_75	LT04B4_cell22	3146.191	2917.379	1925.404	4643.982	624.849	2732.141	2302.019	3046.986	1730.574	6646.891	2061.914	1601940.003	189.003
kin_afterCID_76	LT04B4_cell22	3154.680	2917.379	1932.080	4653.636	626.863	2737.952	2301.124	3043.187	1728.808	6637.427	2055.286	1601942.510	191.510
kin_afterCID_77	LT04B4_cell22	3139.090	2917.379	1922.612	4621.245	626.348	2727.710	2301.102	3059.782	1738.697	6658.433	2071.954	1601945.001	194.001
kin_afterCID_78	LT04B4_cell22	3142.363	2917.379	1925.778	4628.266	628.407	2728.523	2298.729	3050.098	1732.818	6630.714	2063.253	1601947.508	196.508
kin_afterCID_79	LT04B4_cell22	3120.146	2917.379	1911.212	4601.718	629.012	2707.116	2298.259	3048.675	1734.427	6625.261	2061.698	1601950.015	199.015
kin_afterCID_80	LT04B4_cell22	3125.438	2917.379	1914.510	4602.524	631.295	2711.237	2296.648	3051.770	1733.556	6619.289	2062.450	1601952.506	201.506
kin_afterCID_81	LT04B4_cell22	3118.186	2917.379	1909.560	4613.740	624.849	2704.716	2302.333	3010.085	1713.064	6566.115	2037.068	1601955.013	204.013
kin_afterCID_82	LT04B4_cell22	3112.738	2917.379	1908.210	4603.900	626.908	2698.925	2300.139	3015.719	1714.018	6567.642	2039.789	1601957.511	206.511
kin_afterCID_83	LT04B4_cell22	3143.819	2917.379	1925.273	4646.505	626.662	2726.871	2300.654	3031.704	1725.135	6603.057	2050.902	1601960.203	209.203
kin_afterCID_84	LT04B4_cell22	3086.814	2917.379	1892.175	4572.141	626.908	2675.010	2299.647	3023.316	1716.756	6598.055	2041.289	1601962.536	211.536
kin_afterCID_85	LT04B4_cell22	3128.514	2917.379	1915.523	4624.398	628.027	2712.476	2298.886	3051.191	1732.274	6645.243	2061.516	1601965.010	214.010
kin_afterCID_86	LT04B4_cell22	3126.791	2917.379	1915.083	4626.038	628.430	2710.036	2297.678	3044.148	1730.307	6639.541	2053.530	1601967.501	216.501
kin_afterCID_87	LT04B4_cell22	3122.161	2917.379	1914.263	4629.609	625.699	2705.353	2300.632	3029.397	1722.525	6623.615	2044.519	1601970.007	219.007
kin_afterCID_88	LT04B4_cell22	3109.966	2917.379	1903.722	4608.209	627.087	2694.376	2299.602	3048.467	1733.129	6643.170	2060.439	1601972.514	221.514
kin_afterCID_89	LT04B4_cell22	3126.617	2917.379	1915.850	4627.869	629.168	2708.038	2297.969	3019.619	1719.615	6568.665	2040.127	1601975.006	224.006
kin_afterCID_90	LT04B4_cell22	3117.436	2917.379	1909.873	4596.415	631.138	2702.814	2296.760	3026.226	1718.945	6565.655	2045.006	1601977.494	226.494
kin_afterCID_91	LT04B4_cell22	3127.462	2917.379	1917.692	4629.052	624.692	2712.694	2302.355	3024.387	1720.410	6591.954	2048.513	1601980.001	229.001
kin_afterCID_92	LT04B4_cell22	3094.533	2917.379	1898.359	4573.372	629.571	2682.254	2296.984	3017.106	1717.704	6541.157	2043.777	1601982.508	231.508
kin_afterCID_93	LT04B4_cell22	3067.157	2917.379	1881.423	4543.164	626.729	2657.245	2301.259	2995.868	1705.552	6527.359	2025.663	1601985.014	234.014
kin_afterCID_94	LT04B4_cell22	3083.755	2917.379	1889.750	4569.983	625.610	2672.132	2301.930	3011.868	1711.193	6568.880	2037.049	1601987.505	236.505
kin_afterCID_95	LT04B4_cell22	3070.104	2917.379	1881.344	4556.377	622.767	2660.789	2304.862	3012.956	1714.183	6581.116	2040.673	1601990.012	239.012
kin_afterCID_96	LT04B4_cell22	3058.060	2917.379	1875.727	4543.492	621.514	2650.127	2306.070	2995.523	1704.147	6554.958	2028.050	1601992.504	241.504
kin_afterCID_97	LT04B4_cell22	3086.443	2917.379	1891.422	4600.200	623.439	2669.600	2303.385	3002.456	1708.719	6573.422	2028.433	1601995.011	244.011
kin_afterCID_98	LT04B4_cell22	3071.670	2917.379	1883.701	4564.409	623.707	2660.201	2303.429	3005.617	1707.707	6576.707	2030.921	1601997.502	246.502
kin_afterCID_99	LT04B4_cell22	3096.683	2917.379	1897.843	4622.379	621.939	2677.478	2305.466	3008.751	1709.277	6610.319	2029.300	1602000.009	249.009
kin_afterCID_100	LT04B4_cell22	3099.214	2917.379	1899.770	4623.981	621.581	2680.004	2306.764	3023.390	1718.721	6621.348	2045.130	1602002.501	251.501
kin_afterCID_101	LT04B4_cell22	3118.550	2917.379	1913.232	4646.403	620.664	2699.342	2307.592	3034.573	1725.247	6638.763	2056.736	1602005.008	254.008
kin_afterCID_102	LT04B4_cell22	3118.375	2917.379	1911.499	4652.035	621.201	2697.252	2306.876	3037.741	1725.495	6648.348	2056.933	1602007.515	256.515
kin_afterCID_103	LT04B4_cell22	3125.686	2917.379	1913.685	4663.058	619.254	2705.160	2308.734	2989.321	1701.130	6541.724	2028.208	1602010.006	259.006
kin_afterCID_104	LT04B4_cell22	3071.846	2917.379	1883.623	4562.578	621.537	2662.185	2306.451	2989.277	1699.590	6523.445	2028.703	1602012.513	261.513
kin_afterCID_105	LT04B4_cell22	3085.826	2917.379	1890.438	4600.739	621.962	2669.169	2306.115	2998.135	1704.899	6538.093	2034.936	1602014.998	263.998
kin_afterCID_106	LT04B4_cell22	3077.273	2917.379	1883.849	4577.405	625.162	2662.182	2302.601	3006.882	1709.224	6552.521	2035.961	1602017.505	266.505
kin_afterCID_107	LT04B4_cell22	3113.669	2917.379	1906.681	4640.246	623.618	2691.926	2304.907	3020.743	1717.377	6586.782	2047.067	1602020.012	269.012
kin_afterCID_108	LT04B4_cell22	3112.793	2917.379	1908.306	4621.287	626.505	2693.608	2301.930	3042.006	1731.766	6612.851	2061.293	1602022.504	271.504
kin_afterCID_109	LT04B4_cell22	3116.852	2917.379	1908.568	4622.800	629.929	2695.269	2298.864	3038.741	1725.540	6587.448	2057.280	1602025.011	274.011
kin_afterCID_110	LT04B4_cell22	3129.614	2917.379	1917.410	4636.964	626.706	2710.662	2301.729	2986.413	1697.286	6478.393	2026.855	1602027.502	276.502
kin_afterCID_111	LT04B4_cell22	3059.226	2917.379	1874.749	4533.891	627.445	2648.676	2301.259	2988.118	1701.325	6485.049	2025.841	1602030.009	279.009
kin_afterCID_112	LT04B4_cell22	3080.704	2917.379	1886.533	4580.652	628.452	2662.746	2299.446	3002.841	1708.791	6526.811	2031.350	1602032.501	281.501
kin_afterCID_113	LT04B4_cell22	3086.164	2917.379	1892.145	4570.858	628.945	2671.842	2299.132	3013.371	1714.844	6543.502	2038.900	1602035.008	284.008
kin_afterCID_114	LT04B4_cell22	3082.142	2917.379	1888.520	4563.447	630.556	2667.404	2297.610	3017.501	1717.688	6525.392	2046.027	1602037.515	286.515
kin_afterCID_115	LT04B4_cell22	3100.391	2917.379	1900.488	4597.294	630.489	2681.374	2297.678	3028.807	1722.054	6570.158	2048.203	1602040.006	289.006
kin_afterCID_116	LT04B4_cell22	3095.707	2917.379	1896.350	4591.558	630.780	2676.555	2297.521	3027.561	1720.610	6558.374	2049.246	1602042.513	291.513
kin_afterCID_117	LT04B4_cell22	3108.527	2917.379	1904.017	4629.226	627.512	2685.124	2300.833	3026.637	1720.280	6591.233	2045.540	1602045.005	294.005
kin_afterCID_118	LT04B4_cell22	3115.974	2917.379	1909.370	4637.354	626.438	2693.855	2301.281	2979.302	1694.692	6480.382	2017.886	1602047.512	296.512
kin_afterCID_119	LT04B4_cell22	3073.664	2917.379	1884.543	4572.075	628.945	2655.717	2298.953	2986.369	1699.457	6486.659	2020.321	1602049.997	298.997
kin_afterCID_120	LT04B4_cell22	3092.370	2917.379	1894.521	4609.059	624.536	2673.207	2303.183	2992.943	1704.989	6522.006	2027.783	1602052.504	301.504
