# Supplementary material for: Mandipropamid as a chemical inducer of proximity for in vivo applications
Source: Nat Chem Biol. 2021 Dec 21;18(1):64–9. doi: 10.1038/s41589-021-00922-3 (PMC8709788; doi:10.1038/s41589-021-00922-3)
Supplement: Source Data Fig. 2 — Single-cell trajectories, luminescence intensities of luciferase assay and two-color RICS binding efficiencies. [file 41589_2021_922_MOESM21_ESM.zip › Figure_02/Figure_02bcd/Single-Cell Trajectories/Mandi_50nM/exp02_Mandi_LT04A1_cell01_intensities.csv]

name	cellID	ff_488nm_cell	area_cell	fullframe_488nm	ff_488nm_mito	area_mito	ff_488nm_cyto	area_cyto	ff_561nm_tf_cell	fullframe_561nm	ff_561nm_tf_mito	ff_561nm_tf_cyto	FrameTimeAbs	FrameTimeRel
t0_	LT04A1_cell01	3685.780	4019.185	2833.468	4913.017	760.633	3397.687	3260.879	2843.713	2109.762	7101.620	1849.126	1962127.000	-23.000
tend_	LT04A1_cell01	3442.000	4019.185	2657.862	5751.912	752.128	2906.667	3274.084	2745.082	2040.990	6884.373	1790.406	1962460.000	310.000
kin_afterCID_1	LT04A1_cell01	3948.727	4019.185	3028.656	5310.180	775.561	3619.411	3248.637	2934.893	2173.278	7306.774	1888.012	1962158.105	4.105
kin_afterCID_2	LT04A1_cell01	3917.726	4019.185	3007.084	5300.411	775.583	3584.072	3247.809	2939.916	2176.580	7306.295	1894.589	1962160.498	6.498
kin_afterCID_3	LT04A1_cell01	3876.855	4019.185	2977.297	5256.232	780.910	3540.708	3243.243	2945.311	2182.211	7287.261	1896.735	1962162.999	8.999
kin_afterCID_4	LT04A1_cell01	3884.817	4019.185	2983.414	5326.641	777.553	3535.212	3246.958	2943.391	2178.951	7280.976	1901.281	1962165.498	11.498
kin_afterCID_5	LT04A1_cell01	3829.577	4019.185	2942.232	5306.002	774.867	3473.854	3248.838	2907.760	2154.790	7224.128	1875.569	1962167.999	13.999
kin_afterCID_6	LT04A1_cell01	3813.482	4019.185	2931.036	5318.526	770.839	3453.609	3252.419	2891.520	2142.284	7189.691	1870.384	1962170.498	16.498
kin_afterCID_7	LT04A1_cell01	3864.043	4019.185	2968.366	5445.128	771.689	3485.800	3251.121	2865.910	2126.097	7108.718	1856.725	1962172.999	18.999
kin_afterCID_8	LT04A1_cell01	3821.754	4019.185	2936.488	5405.776	769.899	3442.437	3255.060	2863.840	2122.460	7113.486	1855.226	1962175.498	21.498
kin_afterCID_9	LT04A1_cell01	3826.744	4019.185	2940.459	5436.582	772.808	3439.785	3251.792	2908.177	2154.679	7199.420	1885.048	1962177.999	23.999
kin_afterCID_10	LT04A1_cell01	3760.013	4019.185	2888.694	5383.911	774.800	3367.605	3251.233	2862.974	2122.353	7079.439	1853.965	1962180.498	26.498
kin_afterCID_11	LT04A1_cell01	3781.974	4019.185	2905.747	5448.281	775.225	3378.683	3251.524	2880.638	2135.499	7137.439	1861.086	1962182.998	28.998
kin_afterCID_12	LT04A1_cell01	3762.109	4019.185	2891.213	5456.700	779.187	3350.873	3245.638	2897.592	2146.506	7184.800	1864.968	1962185.498	31.498
kin_afterCID_13	LT04A1_cell01	3803.323	4019.185	2922.772	5558.152	775.360	3379.655	3250.136	2897.510	2147.135	7201.312	1866.885	1962187.999	33.999
kin_afterCID_14	LT04A1_cell01	3754.005	4019.185	2885.614	5522.070	773.233	3330.292	3249.890	2858.350	2120.369	7117.255	1842.716	1962190.499	36.499
kin_afterCID_15	LT04A1_cell01	3731.620	4019.185	2870.366	5512.213	777.508	3302.100	3245.526	2846.965	2111.725	7095.725	1826.881	1962192.999	38.999
kin_afterCID_16	LT04A1_cell01	3803.192	4019.185	2923.542	5658.091	775.807	3356.904	3247.361	2844.897	2111.050	7109.130	1823.827	1962195.498	41.498
kin_afterCID_17	LT04A1_cell01	3762.387	4019.185	2892.758	5617.294	774.912	3317.676	3246.958	2881.113	2136.072	7195.055	1850.031	1962197.999	43.999
kin_afterCID_18	LT04A1_cell01	3759.380	4019.185	2890.603	5625.827	773.144	3312.638	3249.577	2865.625	2124.041	7165.149	1840.685	1962200.498	46.498
kin_afterCID_19	LT04A1_cell01	3734.367	4019.185	2871.504	5608.820	775.874	3283.572	3247.249	2856.233	2117.195	7125.984	1833.746	1962202.999	48.999
kin_afterCID_20	LT04A1_cell01	3751.668	4019.185	2884.225	5653.985	771.689	3296.831	3251.837	2869.523	2127.697	7170.968	1846.128	1962205.502	51.502
kin_afterCID_21	LT04A1_cell01	3764.544	4019.185	2895.210	5687.985	779.701	3298.187	3244.675	2890.973	2143.079	7189.279	1854.951	1962207.999	53.999
kin_afterCID_22	LT04A1_cell01	3707.745	4019.185	2852.629	5636.167	775.449	3244.859	3246.869	2852.330	2116.336	7113.783	1832.762	1962210.499	56.499
kin_afterCID_23	LT04A1_cell01	3746.660	4019.185	2881.304	5698.565	776.568	3277.554	3245.392	2859.012	2120.285	7113.816	1839.292	1962212.999	58.999
kin_afterCID_24	LT04A1_cell01	3759.450	4019.185	2890.928	5735.348	774.129	3285.196	3249.577	2847.108	2113.692	7074.888	1837.218	1962215.498	61.498
kin_afterCID_25	LT04A1_cell01	3713.470	4019.185	2856.472	5680.812	778.224	3238.293	3245.481	2866.665	2127.074	7093.287	1850.466	1962217.998	63.998
kin_afterCID_26	LT04A1_cell01	3775.654	4019.185	2904.005	5793.702	779.231	3288.259	3243.310	2919.731	2164.592	7230.284	1882.089	1962220.499	66.499
kin_afterCID_27	LT04A1_cell01	3760.997	4019.185	2892.718	5812.424	773.480	3270.126	3249.017	2863.073	2124.162	7119.968	1847.727	1962222.998	68.998
kin_afterCID_28	LT04A1_cell01	3734.235	4019.185	2873.238	5786.961	776.367	3240.274	3246.936	2883.207	2138.189	7164.952	1856.965	1962225.498	71.498
kin_afterCID_29	LT04A1_cell01	3731.914	4019.185	2870.564	5800.664	774.867	3235.680	3247.853	2875.975	2131.505	7162.861	1851.141	1962227.999	73.999
kin_afterCID_30	LT04A1_cell01	3756.790	4019.185	2888.354	5866.270	769.988	3254.479	3253.225	2852.106	2115.338	7100.176	1844.252	1962230.498	76.498
kin_afterCID_31	LT04A1_cell01	3752.768	4019.185	2886.841	5860.821	773.748	3246.517	3251.434	2897.127	2148.947	7207.984	1867.599	1962232.998	78.998
kin_afterCID_32	LT04A1_cell01	3690.021	4019.185	2838.599	5785.310	773.860	3187.918	3249.532	2839.212	2106.756	7078.185	1827.271	1962235.499	81.499
kin_afterCID_33	LT04A1_cell01	3696.922	4019.185	2844.497	5812.558	775.248	3187.879	3249.666	2841.527	2107.218	7090.745	1824.298	1962237.998	83.998
kin_afterCID_34	LT04A1_cell01	3714.746	4019.185	2856.997	5872.946	779.948	3192.799	3243.086	2868.929	2127.560	7149.948	1837.095	1962240.498	86.498
kin_afterCID_35	LT04A1_cell01	3697.993	4019.185	2843.994	5855.362	778.448	3176.343	3246.555	2857.993	2120.742	7126.955	1830.813	1962242.999	88.999
kin_afterCID_36	LT04A1_cell01	3732.034	4019.185	2869.532	5925.591	777.710	3203.688	3244.966	2821.244	2092.280	7051.041	1805.522	1962245.498	91.498
kin_afterCID_37	LT04A1_cell01	3666.116	4019.185	2820.203	5828.031	779.925	3143.421	3243.064	2828.037	2098.874	7029.914	1815.342	1962247.999	93.999
kin_afterCID_38	LT04A1_cell01	3741.989	4019.185	2877.077	5952.207	781.470	3205.725	3242.370	2873.186	2130.833	7143.006	1841.305	1962250.498	96.498
kin_afterCID_39	LT04A1_cell01	3667.954	4019.185	2823.088	5839.618	780.888	3141.803	3242.504	2821.630	2093.646	7010.840	1810.293	1962252.998	98.998
kin_afterCID_40	LT04A1_cell01	3693.303	4019.185	2840.448	5901.739	780.306	3158.792	3243.086	2845.731	2110.974	7079.583	1824.557	1962255.497	101.497
kin_afterCID_41	LT04A1_cell01	3688.520	4019.185	2837.408	5875.500	784.222	3153.507	3243.109	2857.412	2118.424	7071.608	1833.294	1962257.999	103.999
kin_afterCID_42	LT04A1_cell01	3733.374	4019.185	2873.583	5962.225	781.201	3193.661	3241.385	2870.344	2130.095	7111.411	1846.253	1962260.499	106.499
kin_afterCID_43	LT04A1_cell01	3697.073	4019.185	2846.630	5898.700	785.050	3158.836	3240.490	2838.058	2105.694	7010.789	1823.356	1962262.998	108.998
kin_afterCID_44	LT04A1_cell01	3653.423	4019.185	2811.426	5852.942	780.373	3120.816	3243.333	2842.693	2110.200	7050.434	1827.609	1962265.499	111.499
kin_afterCID_45	LT04A1_cell01	3719.883	4019.185	2861.975	5962.474	779.791	3176.942	3244.675	2867.376	2126.883	7112.523	1843.990	1962267.999	113.999
kin_afterCID_46	LT04A1_cell01	3680.839	4019.185	2831.740	5936.577	775.516	3138.930	3248.189	2811.369	2084.941	7008.094	1806.697	1962270.499	116.499
kin_afterCID_47	LT04A1_cell01	3687.525	4019.185	2836.938	5945.410	778.694	3142.422	3244.922	2822.590	2094.008	7015.238	1813.862	1962272.998	118.998
kin_afterCID_48	LT04A1_cell01	3687.917	4019.185	2838.774	5943.343	779.321	3143.455	3243.265	2827.430	2097.278	7016.908	1818.814	1962275.499	121.499
kin_afterCID_49	LT04A1_cell01	3672.013	4019.185	2825.165	5933.872	776.926	3126.848	3247.630	2831.118	2101.063	7033.659	1822.521	1962277.998	123.998
kin_afterCID_50	LT04A1_cell01	3662.113	4019.185	2819.329	5921.621	777.262	3117.476	3247.025	2818.983	2092.502	6995.715	1816.224	1962280.498	126.498
kin_afterCID_51	LT04A1_cell01	3693.290	4019.185	2842.354	5977.803	780.731	3139.161	3244.228	2855.121	2118.792	7082.799	1834.348	1962282.998	128.998
kin_afterCID_52	LT04A1_cell01	3700.864	4019.185	2847.397	6009.105	774.196	3148.308	3248.301	2840.361	2106.444	7065.670	1831.384	1962285.498	131.498
kin_afterCID_53	LT04A1_cell01	3656.432	4019.185	2815.457	5911.901	774.890	3114.377	3250.114	2829.362	2099.460	7011.921	1828.735	1962287.998	133.998
kin_afterCID_54	LT04A1_cell01	3699.756	4019.185	2847.010	5981.912	775.651	3152.017	3247.070	2859.413	2123.164	7053.669	1855.513	1962290.499	136.499
kin_afterCID_55	LT04A1_cell01	3638.029	4019.185	2800.513	5876.809	780.239	3094.467	3246.242	2843.824	2108.865	7017.543	1836.315	1962292.998	138.998
kin_afterCID_56	LT04A1_cell01	3635.722	4019.185	2798.990	5904.551	774.755	3090.636	3250.159	2807.094	2083.559	6975.911	1810.001	1962295.498	141.498
kin_afterCID_57	LT04A1_cell01	3695.893	4019.185	2844.363	6003.859	781.693	3136.701	3240.848	2839.707	2106.653	7042.332	1824.059	1962297.998	143.998
kin_afterCID_58	LT04A1_cell01	3669.823	4019.185	2823.672	5976.896	776.143	3115.154	3247.473	2831.338	2099.789	7050.156	1820.448	1962300.499	146.499
kin_afterCID_59	LT04A1_cell01	3697.715	4019.185	2844.728	6030.454	778.157	3135.393	3244.877	2804.799	2082.038	6962.372	1805.576	1962302.999	148.999
kin_afterCID_60	LT04A1_cell01	3641.443	4019.185	2803.596	5949.910	783.103	3080.997	3239.483	2808.434	2085.669	6965.331	1801.652	1962305.499	151.499
kin_afterCID_61	LT04A1_cell01	3676.548	4019.185	2829.743	6013.262	778.985	3112.064	3244.944	2833.385	2101.861	7049.019	1818.647	1962307.998	153.998
kin_afterCID_62	LT04A1_cell01	3709.002	4019.185	2854.386	6062.226	778.515	3141.948	3243.847	2840.316	2107.183	7045.796	1829.194	1962310.498	156.498
kin_afterCID_63	LT04A1_cell01	3707.700	4019.185	2852.494	6047.869	782.230	3139.371	3241.878	2851.484	2114.093	7061.176	1832.813	1962312.998	158.998
kin_afterCID_64	LT04A1_cell01	3657.677	4019.185	2815.989	5985.801	778.963	3094.651	3246.041	2820.724	2091.664	7002.134	1813.857	1962315.499	161.499
kin_afterCID_65	LT04A1_cell01	3673.640	4019.185	2827.376	6028.141	778.717	3105.002	3245.436	2831.879	2101.388	7037.135	1819.931	1962317.999	163.999
kin_afterCID_66	LT04A1_cell01	3695.437	4019.185	2844.339	6053.983	773.614	3129.008	3252.867	2804.771	2081.124	6971.474	1809.525	1962320.499	166.499
kin_afterCID_67	LT04A1_cell01	3672.443	4019.185	2826.940	6037.438	774.688	3106.057	3247.674	2828.530	2099.129	7035.209	1823.307	1962322.998	168.998
kin_afterCID_68	LT04A1_cell01	3685.130	4019.185	2835.710	6027.378	776.792	3120.629	3248.256	2844.049	2109.242	7034.042	1838.561	1962325.498	171.498
kin_afterCID_69	LT04A1_cell01	3696.539	4019.185	2843.513	6041.336	774.599	3134.690	3248.256	2840.396	2106.660	7030.174	1839.227	1962327.998	173.998
kin_afterCID_70	LT04A1_cell01	3683.674	4019.185	2833.532	6037.012	778.314	3115.604	3245.929	2849.149	2112.067	7053.013	1838.072	1962330.498	176.498
kin_afterCID_71	LT04A1_cell01	3656.146	4019.185	2813.684	5986.352	774.957	3097.335	3248.256	2810.515	2087.335	6955.388	1819.364	1962332.998	178.998
kin_afterCID_72	LT04A1_cell01	3657.695	4019.185	2815.383	5998.270	772.114	3099.126	3250.785	2825.053	2096.636	7007.695	1829.530	1962335.498	181.498
kin_afterCID_73	LT04A1_cell01	3675.029	4019.185	2828.025	6033.312	778.896	3106.272	3243.735	2833.378	2102.589	7019.398	1826.239	1962337.999	183.999
kin_afterCID_74	LT04A1_cell01	3704.013	4019.185	2849.092	6083.879	775.740	3132.363	3247.831	2824.250	2096.089	6998.249	1824.751	1962340.498	186.498
kin_afterCID_75	LT04A1_cell01	3666.315	4019.185	2821.680	6029.054	772.584	3101.907	3250.315	2820.894	2093.852	7002.396	1824.847	1962342.998	188.998
kin_afterCID_76	LT04A1_cell01	3667.219	4019.185	2823.803	6015.275	774.442	3104.458	3248.861	2835.496	2104.129	7027.367	1833.865	1962345.499	191.499
kin_afterCID_77	LT04A1_cell01	3637.037	4019.185	2801.254	5962.831	770.816	3081.217	3255.351	2799.831	2078.834	6939.415	1815.530	1962347.998	193.998
kin_afterCID_78	LT04A1_cell01	3687.674	4019.185	2838.261	6047.067	772.002	3122.891	3253.851	2843.810	2109.485	7033.503	1845.774	1962350.497	196.497
kin_afterCID_79	LT04A1_cell01	3592.458	4019.185	2767.087	5902.065	770.861	3040.577	3254.993	2797.708	2077.576	6927.389	1815.840	1962352.998	198.998
kin_afterCID_80	LT04A1_cell01	3684.016	4019.185	2834.966	6072.672	766.049	3117.218	3260.610	2789.394	2070.359	6944.587	1808.781	1962355.498	201.498
kin_afterCID_81	LT04A1_cell01	3647.686	4019.185	2808.601	5986.507	767.012	3090.965	3261.125	2803.890	2081.079	6945.788	1824.389	1962357.998	203.998
kin_afterCID_82	LT04A1_cell01	3660.414	4019.185	2820.061	6012.535	769.406	3098.221	3259.089	2818.699	2091.910	6976.165	1831.645	1962360.499	206.499
kin_afterCID_83	LT04A1_cell01	3663.143	4019.185	2820.710	6048.794	763.677	3099.289	3262.893	2839.434	2106.711	7070.317	1844.748	1962362.999	208.999
kin_afterCID_84	LT04A1_cell01	3596.347	4019.185	2769.635	5934.460	762.961	3044.291	3263.744	2798.917	2079.154	6959.621	1821.847	1962365.499	211.499
kin_afterCID_85	LT04A1_cell01	3619.386	4019.185	2787.351	5963.898	762.043	3065.278	3266.765	2812.525	2087.228	7002.840	1829.360	1962367.998	213.998
kin_afterCID_86	LT04A1_cell01	3599.123	4019.185	2772.527	5953.557	762.737	3044.813	3261.774	2828.643	2098.156	7056.341	1836.907	1962370.498	216.498
kin_afterCID_87	LT04A1_cell01	3592.982	4019.185	2768.881	5953.528	761.058	3037.533	3265.422	2822.724	2094.627	7061.987	1830.502	1962372.998	218.998
kin_afterCID_88	LT04A1_cell01	3649.055	4019.185	2808.694	6044.945	762.759	3085.124	3261.349	2832.469	2101.487	7081.307	1835.980	1962375.499	221.499
kin_afterCID_89	LT04A1_cell01	3595.758	4019.185	2771.840	5967.600	755.821	3043.758	3268.287	2783.766	2067.293	6978.570	1810.953	1962377.998	223.998
kin_afterCID_90	LT04A1_cell01	3578.986	4019.185	2757.269	5920.174	761.461	3028.330	3264.035	2793.354	2074.687	6960.613	1817.661	1962380.499	226.499
kin_afterCID_91	LT04A1_cell01	3625.114	4019.185	2790.618	6018.491	764.751	3057.928	3262.849	2821.741	2093.811	7048.324	1826.150	1962382.998	228.998
kin_afterCID_92	LT04A1_cell01	3635.624	4019.185	2799.988	6036.433	764.550	3067.878	3261.349	2824.493	2096.076	7055.081	1828.808	1962385.499	231.499
kin_afterCID_93	LT04A1_cell01	3657.790	4019.185	2817.258	6106.205	759.984	3082.547	3266.765	2822.060	2093.336	7117.169	1818.430	1962387.997	233.997
kin_afterCID_94	LT04A1_cell01	3663.278	4019.185	2819.807	6099.042	761.551	3088.235	3267.347	2783.446	2065.958	6984.382	1798.547	1962390.498	236.498
kin_afterCID_95	LT04A1_cell01	3588.635	4019.185	2765.283	5978.812	759.268	3026.477	3269.496	2790.192	2070.977	7003.140	1806.219	1962392.998	238.998
kin_afterCID_96	LT04A1_cell01	3591.696	4019.185	2768.685	5973.498	761.976	3029.823	3265.669	2807.851	2083.679	7034.464	1816.669	1962395.499	241.499
kin_afterCID_97	LT04A1_cell01	3626.483	4019.185	2793.909	6038.787	764.303	3055.296	3263.341	2818.981	2090.532	7066.877	1819.079	1962397.999	243.999
kin_afterCID_98	LT04A1_cell01	3649.739	4019.185	2810.218	6079.072	761.752	3076.455	3266.474	2796.844	2075.820	7008.990	1809.244	1962400.498	246.498
kin_afterCID_99	LT04A1_cell01	3673.654	4019.185	2827.991	6129.409	761.618	3093.266	3268.265	2839.167	2107.018	7126.504	1833.615	1962402.999	248.999
kin_afterCID_100	LT04A1_cell01	3601.454	4019.185	2773.706	6022.964	757.634	3033.779	3270.771	2812.074	2086.325	7089.239	1815.829	1962405.498	251.498
kin_afterCID_101	LT04A1_cell01	3637.569	4019.185	2801.687	6074.205	756.179	3067.981	3271.778	2831.903	2101.605	7131.403	1832.939	1962407.998	253.998
kin_afterCID_102	LT04A1_cell01	3580.184	4019.185	2758.204	5970.386	756.403	3021.644	3270.838	2789.501	2073.070	7018.639	1806.804	1962410.499	256.499
kin_afterCID_103	LT04A1_cell01	3604.125	4019.185	2777.161	6011.726	758.082	3040.801	3267.862	2809.251	2086.349	7071.300	1816.541	1962412.999	258.999
kin_afterCID_104	LT04A1_cell01	3578.317	4019.185	2757.896	5961.205	758.283	3020.363	3267.929	2804.925	2082.935	7040.762	1817.938	1962415.499	261.499
kin_afterCID_105	LT04A1_cell01	3604.322	4019.185	2776.387	6026.449	760.118	3036.152	3265.109	2824.151	2096.892	7102.760	1824.532	1962417.999	263.999
kin_afterCID_106	LT04A1_cell01	3571.419	4019.185	2752.559	5973.048	758.708	3009.393	3266.429	2790.400	2071.603	7023.417	1803.730	1962420.498	266.498
kin_afterCID_107	LT04A1_cell01	3615.633	4019.185	2784.645	6029.196	758.820	3050.304	3266.944	2807.080	2083.740	7045.701	1818.724	1962422.999	268.999
kin_afterCID_108	LT04A1_cell01	3627.849	4019.185	2794.493	6043.869	760.141	3060.804	3265.489	2829.943	2098.688	7102.018	1831.770	1962425.498	271.498
kin_afterCID_109	LT04A1_cell01	3597.245	4019.185	2770.694	5998.316	759.559	3033.781	3266.743	2810.891	2086.496	7055.944	1819.713	1962427.999	273.999
kin_afterCID_110	LT04A1_cell01	3591.879	4019.185	2766.547	5981.820	763.050	3027.409	3263.923	2830.490	2101.252	7091.749	1829.671	1962430.499	276.499
kin_afterCID_111	LT04A1_cell01	3616.560	4019.185	2784.438	6048.676	758.731	3047.808	3265.646	2832.453	2101.110	7142.526	1827.999	1962432.999	278.999
kin_afterCID_112	LT04A1_cell01	3574.845	4019.185	2754.730	5959.453	763.990	3011.581	3261.730	2830.245	2099.441	7104.806	1825.170	1962435.500	281.500
kin_afterCID_113	LT04A1_cell01	3580.245	4019.185	2758.285	5958.944	764.371	3017.794	3261.752	2792.329	2073.636	6990.814	1804.372	1962437.998	283.998
kin_afterCID_114	LT04A1_cell01	3598.194	4019.185	2770.208	5991.930	765.467	3030.223	3262.356	2818.710	2092.436	7042.153	1822.588	1962440.498	286.498
kin_afterCID_115	LT04A1_cell01	3604.538	4019.185	2775.007	6027.142	761.842	3033.890	3264.505	2813.324	2087.209	7082.038	1812.904	1962442.999	288.999
kin_afterCID_116	LT04A1_cell01	3619.996	4019.185	2788.954	6059.559	762.468	3044.819	3263.923	2829.721	2100.051	7129.887	1820.867	1962445.499	291.499
kin_afterCID_117	LT04A1_cell01	3592.003	4019.185	2766.634	6001.142	758.954	3027.639	3266.765	2787.887	2069.793	7009.953	1803.215	1962447.998	293.998
kin_afterCID_118	LT04A1_cell01	3610.921	4019.185	2781.646	6020.606	759.894	3045.388	3265.915	2808.709	2084.636	7040.997	1819.990	1962450.498	296.498
kin_afterCID_119	LT04A1_cell01	3651.188	4019.185	2811.205	6085.524	761.685	3076.607	3266.944	2819.095	2090.758	7060.992	1824.509	1962452.998	298.998
kin_afterCID_120	LT04A1_cell01	3629.658	4019.185	2795.371	6048.220	764.259	3056.944	3263.475	2778.372	2063.501	6943.304	1798.063	1962455.499	301.499
