# Supplementary material for: Mandipropamid as a chemical inducer of proximity for in vivo applications
Source: Nat Chem Biol. 2021 Dec 21;18(1):64–9. doi: 10.1038/s41589-021-00922-3 (PMC8709788; doi:10.1038/s41589-021-00922-3)
Supplement: Source Data Fig. 2 — Single-cell trajectories, luminescence intensities of luciferase assay and two-color RICS binding efficiencies. [file 41589_2021_922_MOESM21_ESM.zip › Figure_02/Figure_02bcd/Single-Cell Trajectories/Mandi_50nM/exp02_Mandi_LT04A3_cell11_intensities.csv]

name	cellID	ff_488nm_cell	area_cell	fullframe_488nm	ff_488nm_mito	area_mito	ff_488nm_cyto	area_cyto	ff_561nm_tf_cell	fullframe_561nm	ff_561nm_tf_mito	ff_561nm_tf_cyto	FrameTimeAbs	FrameTimeRel
t0_	LT04A3_cell11	2454.119	3043.942	1694.140	2882.386	625.341	2323.350	2458.931	1625.350	1047.142	3427.039	1158.218	1962863.000	-22.000
tend_	LT04A3_cell11	2307.161	3043.942	1606.232	3260.581	607.616	2052.683	2492.681	1508.737	984.808	3137.417	1100.480	1963195.000	310.000
kin_afterCID_1	LT04A3_cell11	2578.331	3043.942	1777.565	3022.739	654.481	2427.999	2451.187	1639.298	1056.878	3439.286	1145.071	1962893.107	4.107
kin_afterCID_2	LT04A3_cell11	2568.089	3043.942	1774.753	3058.277	651.751	2406.983	2452.038	1657.526	1067.238	3494.640	1156.408	1962895.499	6.499
kin_afterCID_3	LT04A3_cell11	2501.481	3043.942	1732.720	3003.069	648.349	2339.122	2458.170	1648.891	1061.684	3489.731	1149.147	1962897.999	8.999
kin_afterCID_4	LT04A3_cell11	2478.140	3043.942	1716.828	3013.962	639.531	2312.123	2460.095	1619.620	1043.214	3440.005	1134.641	1962900.498	11.498
kin_afterCID_5	LT04A3_cell11	2498.265	3043.942	1728.293	3067.139	637.942	2324.405	2461.684	1618.771	1043.854	3449.266	1132.769	1962902.998	13.998
kin_afterCID_6	LT04A3_cell11	2502.171	3043.942	1727.933	3094.600	639.217	2320.857	2462.199	1625.678	1048.324	3453.049	1139.228	1962905.499	16.499
kin_afterCID_7	LT04A3_cell11	2487.178	3043.942	1719.992	3093.598	638.479	2302.378	2463.922	1619.005	1042.860	3446.476	1133.354	1962907.998	18.998
kin_afterCID_8	LT04A3_cell11	2459.679	3043.942	1700.304	3076.261	642.037	2272.345	2457.991	1628.295	1050.964	3452.370	1139.983	1962910.498	21.498
kin_afterCID_9	LT04A3_cell11	2523.886	3043.942	1743.425	3176.413	641.142	2326.416	2460.050	1599.575	1034.737	3381.109	1123.620	1962912.998	23.998
kin_afterCID_10	LT04A3_cell11	2453.234	3043.942	1697.872	3106.800	641.075	2257.239	2458.909	1594.249	1029.778	3373.494	1118.979	1962915.499	26.499
kin_afterCID_11	LT04A3_cell11	2456.527	3043.942	1697.963	3134.120	637.763	2256.523	2459.133	1603.389	1035.025	3405.570	1125.007	1962917.998	28.998
kin_afterCID_12	LT04A3_cell11	2470.587	3043.942	1706.148	3172.286	640.448	2262.041	2458.461	1610.348	1041.075	3405.022	1131.113	1962920.499	31.499
kin_afterCID_13	LT04A3_cell11	2484.237	3043.942	1715.934	3181.856	644.275	2274.693	2456.693	1597.181	1032.160	3357.426	1123.589	1962922.998	33.998
kin_afterCID_14	LT04A3_cell11	2449.339	3043.942	1693.373	3157.037	642.328	2240.352	2454.119	1597.931	1032.739	3358.676	1126.210	1962925.498	36.498
kin_afterCID_15	LT04A3_cell11	2453.730	3043.942	1694.627	3176.063	642.440	2240.282	2454.724	1601.873	1035.512	3369.060	1128.201	1962927.998	38.998
kin_afterCID_16	LT04A3_cell11	2489.050	3043.942	1718.554	3236.402	638.770	2270.751	2457.812	1589.863	1028.463	3344.495	1122.899	1962930.498	41.498
kin_afterCID_17	LT04A3_cell11	2427.593	3043.942	1677.580	3165.632	643.895	2210.212	2453.090	1612.772	1039.697	3392.622	1134.080	1962932.999	43.999
kin_afterCID_18	LT04A3_cell11	2445.133	3043.942	1690.018	3201.737	635.860	2226.221	2460.095	1590.899	1027.382	3353.706	1124.348	1962935.499	46.499
kin_afterCID_19	LT04A3_cell11	2444.083	3043.942	1688.670	3215.207	640.314	2220.078	2455.417	1582.192	1021.523	3343.601	1112.084	1962937.998	48.998
kin_afterCID_20	LT04A3_cell11	2449.561	3043.942	1691.452	3242.977	641.925	2219.108	2453.358	1598.311	1033.457	3380.922	1121.105	1962940.498	51.498
kin_afterCID_21	LT04A3_cell11	2479.028	3043.942	1711.172	3281.798	641.970	2245.378	2453.314	1584.971	1024.486	3343.912	1113.955	1962942.998	53.998
kin_afterCID_22	LT04A3_cell11	2451.309	3043.942	1692.543	3248.665	638.613	2220.987	2455.820	1595.563	1030.167	3375.694	1121.765	1962945.498	56.498
kin_afterCID_23	LT04A3_cell11	2439.997	3043.942	1686.251	3234.019	643.403	2208.928	2452.239	1587.993	1025.284	3342.026	1116.720	1962947.999	58.999
kin_afterCID_24	LT04A3_cell11	2469.372	3043.942	1706.514	3283.255	647.185	2230.301	2450.158	1603.631	1033.640	3375.519	1124.225	1962950.498	61.498
kin_afterCID_25	LT04A3_cell11	2431.569	3043.942	1679.760	3241.947	648.349	2194.612	2445.995	1603.033	1033.703	3368.347	1124.417	1962952.998	63.998
kin_afterCID_26	LT04A3_cell11	2423.664	3043.942	1673.372	3238.920	642.530	2188.011	2451.501	1580.190	1022.791	3320.210	1113.675	1962955.498	66.498
kin_afterCID_27	LT04A3_cell11	2461.366	3043.942	1699.336	3295.031	646.782	2218.126	2449.397	1601.765	1034.109	3362.511	1125.591	1962957.999	68.999
kin_afterCID_28	LT04A3_cell11	2426.673	3043.942	1677.258	3253.139	646.581	2185.499	2449.374	1604.726	1036.097	3364.122	1129.211	1962960.498	71.498
kin_afterCID_29	LT04A3_cell11	2434.214	3043.942	1679.805	3262.819	645.283	2194.186	2447.181	1583.936	1023.323	3307.268	1119.218	1962962.999	73.999
kin_afterCID_30	LT04A3_cell11	2435.084	3043.942	1682.540	3267.584	644.701	2194.120	2449.912	1587.445	1026.962	3314.753	1122.438	1962965.498	76.498
kin_afterCID_31	LT04A3_cell11	2431.218	3043.942	1680.030	3268.579	643.559	2188.884	2453.560	1580.851	1021.959	3303.070	1118.106	1962967.999	78.999
kin_afterCID_32	LT04A3_cell11	2430.210	3043.942	1679.191	3274.102	644.186	2185.969	2451.948	1587.857	1026.372	3317.089	1122.468	1962970.499	81.499
kin_afterCID_33	LT04A3_cell11	2449.925	3043.942	1692.413	3305.609	647.946	2200.270	2448.905	1593.790	1030.256	3325.452	1124.207	1962972.998	83.998
kin_afterCID_34	LT04A3_cell11	2416.942	3043.942	1671.596	3275.771	640.762	2170.019	2456.805	1578.307	1023.237	3303.248	1117.100	1962975.498	86.498
kin_afterCID_35	LT04A3_cell11	2437.973	3043.942	1682.330	3299.456	645.820	2187.272	2452.374	1590.677	1027.580	3315.981	1124.470	1962977.997	88.997
kin_afterCID_36	LT04A3_cell11	2461.110	3043.942	1700.799	3335.780	646.223	2207.569	2449.598	1561.468	1010.677	3257.395	1103.070	1962980.499	91.499
kin_afterCID_37	LT04A3_cell11	2444.090	3043.942	1687.792	3327.984	644.522	2188.795	2452.418	1587.485	1025.708	3318.862	1121.047	1962982.998	93.998
kin_afterCID_38	LT04A3_cell11	2430.561	3043.942	1678.978	3302.559	644.566	2177.901	2453.537	1586.915	1024.604	3316.516	1120.866	1962985.499	96.499
kin_afterCID_39	LT04A3_cell11	2425.838	3043.942	1677.043	3288.147	641.455	2176.426	2458.886	1573.839	1017.707	3275.199	1117.670	1962987.999	98.999
kin_afterCID_40	LT04A3_cell11	2428.368	3043.942	1678.247	3309.602	635.435	2177.973	2462.400	1571.392	1020.168	3278.424	1119.512	1962990.498	101.498
kin_afterCID_41	LT04A3_cell11	2442.989	3043.942	1688.305	3326.155	644.522	2186.873	2456.044	1581.343	1023.365	3292.359	1120.328	1962992.999	103.999
kin_afterCID_42	LT04A3_cell11	2434.086	3043.942	1681.055	3316.087	647.274	2177.082	2453.112	1577.306	1020.800	3268.698	1119.068	1962995.498	106.498
kin_afterCID_43	LT04A3_cell11	2440.865	3043.942	1686.414	3342.756	641.881	2182.375	2455.552	1572.789	1018.484	3265.679	1119.257	1962997.998	108.998
kin_afterCID_44	LT04A3_cell11	2429.130	3043.942	1679.008	3325.719	645.081	2170.795	2452.127	1551.753	1006.104	3214.498	1103.344	1963000.499	111.499
kin_afterCID_45	LT04A3_cell11	2428.913	3043.942	1680.271	3326.010	648.886	2167.440	2451.724	1583.835	1027.047	3283.924	1122.133	1963002.997	113.997
kin_afterCID_46	LT04A3_cell11	2400.937	3043.942	1660.494	3304.121	642.910	2142.120	2455.014	1566.903	1014.084	3266.553	1110.543	1963005.498	116.498
kin_afterCID_47	LT04A3_cell11	2421.013	3043.942	1674.153	3338.706	639.643	2159.727	2458.372	1556.706	1009.890	3248.477	1105.464	1963007.999	118.999
kin_afterCID_48	LT04A3_cell11	2435.170	3043.942	1684.227	3364.444	644.745	2168.791	2452.374	1578.646	1022.577	3293.427	1116.971	1963010.499	121.499
kin_afterCID_49	LT04A3_cell11	2403.222	3043.942	1661.931	3311.596	643.313	2143.178	2453.045	1556.005	1010.866	3237.720	1104.310	1963012.999	123.999
kin_afterCID_50	LT04A3_cell11	2411.807	3043.942	1668.330	3322.455	647.140	2148.773	2452.530	1563.823	1013.708	3239.112	1110.370	1963015.498	126.498
kin_afterCID_51	LT04A3_cell11	2418.502	3043.942	1673.942	3333.887	648.058	2153.243	2452.553	1569.385	1015.107	3252.370	1113.065	1963017.999	128.999
kin_afterCID_52	LT04A3_cell11	2397.011	3043.942	1657.305	3304.163	649.557	2133.499	2451.277	1569.595	1019.416	3233.021	1117.373	1963020.499	131.499
kin_afterCID_53	LT04A3_cell11	2415.119	3043.942	1670.808	3333.832	645.753	2150.523	2454.186	1569.881	1016.759	3245.085	1117.637	1963022.999	133.999
kin_afterCID_54	LT04A3_cell11	2394.669	3043.942	1656.760	3317.772	637.718	2132.669	2462.490	1543.289	1001.964	3201.167	1103.002	1963025.499	136.499
kin_afterCID_55	LT04A3_cell11	2420.729	3043.942	1673.329	3363.729	641.881	2152.114	2456.089	1564.552	1014.512	3255.050	1111.488	1963027.999	138.999
kin_afterCID_56	LT04A3_cell11	2383.417	3043.942	1649.518	3314.016	640.292	2119.221	2457.946	1552.069	1006.929	3223.174	1105.926	1963030.498	141.498
kin_afterCID_57	LT04A3_cell11	2406.739	3043.942	1665.908	3336.438	644.454	2139.680	2455.932	1564.082	1017.651	3227.491	1116.179	1963032.998	143.998
kin_afterCID_58	LT04A3_cell11	2395.531	3043.942	1656.693	3338.500	642.440	2127.112	2455.887	1553.887	1008.204	3224.831	1105.723	1963035.499	146.499
kin_afterCID_59	LT04A3_cell11	2398.151	3043.942	1659.366	3347.365	640.605	2128.831	2457.633	1546.059	1000.593	3218.243	1099.343	1963037.999	148.999
kin_afterCID_60	LT04A3_cell11	2397.137	3043.942	1659.784	3349.932	638.680	2128.138	2458.931	1550.081	1005.432	3224.803	1104.410	1963040.498	151.498
kin_afterCID_61	LT04A3_cell11	2406.275	3043.942	1664.011	3385.182	640.001	2129.986	2456.805	1567.117	1015.098	3278.596	1110.752	1963042.999	153.999
kin_afterCID_62	LT04A3_cell11	2409.082	3043.942	1665.829	3384.103	639.396	2133.480	2457.991	1559.698	1012.472	3252.706	1108.551	1963045.499	156.499
kin_afterCID_63	LT04A3_cell11	2401.058	3043.942	1661.348	3371.800	641.433	2124.802	2459.535	1565.034	1013.763	3265.355	1110.088	1963047.998	158.998
kin_afterCID_64	LT04A3_cell11	2389.390	3043.942	1653.408	3370.866	637.472	2113.626	2460.811	1550.563	1006.971	3240.124	1102.343	1963050.499	161.499
kin_afterCID_65	LT04A3_cell11	2401.232	3043.942	1662.696	3380.701	639.978	2123.176	2460.811	1558.896	1011.998	3256.545	1106.085	1963052.998	163.998
kin_afterCID_66	LT04A3_cell11	2431.365	3043.942	1681.185	3426.900	634.741	2153.060	2463.004	1538.610	1000.514	3210.765	1097.154	1963055.498	166.498
kin_afterCID_67	LT04A3_cell11	2377.530	3043.942	1645.963	3360.025	632.123	2103.801	2466.921	1543.867	1003.118	3237.279	1099.219	1963057.998	168.998
kin_afterCID_68	LT04A3_cell11	2395.731	3043.942	1660.782	3384.050	634.562	2119.190	2464.750	1556.509	1011.833	3267.373	1105.266	1963060.498	171.498
kin_afterCID_69	LT04A3_cell11	2390.047	3043.942	1656.763	3376.147	632.167	2114.541	2471.308	1558.344	1014.314	3261.540	1110.629	1963062.999	173.999
kin_afterCID_70	LT04A3_cell11	2364.969	3043.942	1637.995	3327.756	636.353	2093.748	2468.868	1533.946	995.306	3198.804	1092.418	1963065.498	176.498
kin_afterCID_71	LT04A3_cell11	2409.419	3043.942	1666.675	3393.920	635.927	2132.533	2465.668	1560.230	1012.539	3257.184	1110.568	1963067.999	178.999
kin_afterCID_72	LT04A3_cell11	2412.138	3043.942	1670.110	3413.102	631.809	2133.620	2467.369	1551.868	1006.781	3256.147	1104.266	1963070.498	181.498
kin_afterCID_73	LT04A3_cell11	2404.120	3043.942	1663.556	3398.144	633.980	2126.083	2466.317	1560.910	1012.846	3266.804	1110.950	1963072.998	183.998
kin_afterCID_74	LT04A3_cell11	2355.387	3043.942	1632.415	3331.978	626.639	2086.953	2471.420	1531.833	995.670	3210.670	1095.544	1963075.498	186.498
kin_afterCID_75	LT04A3_cell11	2379.335	3043.942	1648.810	3357.165	629.728	2108.163	2470.301	1549.768	1007.323	3243.895	1106.744	1963077.998	188.998
kin_afterCID_76	LT04A3_cell11	2394.927	3043.942	1657.700	3384.264	629.124	2120.460	2472.695	1528.527	995.133	3194.077	1093.594	1963080.499	191.499
kin_afterCID_77	LT04A3_cell11	2349.455	3043.942	1628.806	3321.088	631.451	2079.581	2468.264	1527.895	994.049	3191.403	1091.750	1963082.999	193.999
kin_afterCID_78	LT04A3_cell11	2383.918	3043.942	1651.312	3363.739	639.307	2106.833	2463.049	1542.116	1001.204	3207.938	1098.352	1963085.499	196.499
kin_afterCID_79	LT04A3_cell11	2396.411	3043.942	1660.013	3393.702	635.032	2117.560	2464.728	1554.038	1010.300	3238.902	1109.175	1963087.999	198.999
kin_afterCID_80	LT04A3_cell11	2362.961	3043.942	1637.259	3326.326	631.116	2095.028	2469.674	1532.311	997.914	3179.668	1100.539	1963090.499	201.499
kin_afterCID_81	LT04A3_cell11	2363.040	3043.942	1638.102	3330.056	636.755	2090.600	2466.182	1539.613	1001.141	3188.974	1102.365	1963092.998	203.998
kin_afterCID_82	LT04A3_cell11	2372.110	3043.942	1645.001	3357.261	627.557	2099.920	2475.560	1523.188	993.163	3169.456	1094.636	1963095.498	206.498
kin_afterCID_83	LT04A3_cell11	2393.528	3043.942	1659.765	3372.004	635.055	2118.884	2468.868	1552.042	1008.946	3217.794	1112.192	1963097.999	208.999
kin_afterCID_84	LT04A3_cell11	2365.794	3043.942	1638.231	3334.188	628.989	2096.529	2475.068	1540.515	1000.620	3201.993	1107.014	1963100.498	211.498
kin_afterCID_85	LT04A3_cell11	2379.200	3043.942	1650.923	3353.051	627.132	2108.605	2479.029	1546.666	1006.958	3210.619	1113.851	1963102.998	213.998
kin_afterCID_86	LT04A3_cell11	2351.125	3043.942	1630.297	3316.937	629.773	2082.669	2474.419	1529.732	996.778	3171.432	1100.356	1963105.499	216.499
kin_afterCID_87	LT04A3_cell11	2350.176	3043.942	1630.725	3309.043	627.378	2084.200	2477.798	1531.114	998.086	3169.600	1104.616	1963107.999	218.999
kin_afterCID_88	LT04A3_cell11	2376.721	3043.942	1649.367	3341.267	632.705	2106.270	2473.635	1545.158	1003.628	3208.559	1107.703	1963110.498	221.498
kin_afterCID_89	LT04A3_cell11	2341.964	3043.942	1623.533	3309.403	629.996	2073.018	2474.329	1536.137	1000.498	3185.468	1104.575	1963112.998	223.998
kin_afterCID_90	LT04A3_cell11	2374.887	3043.942	1644.738	3364.985	626.326	2101.067	2477.955	1534.982	1001.226	3188.332	1105.769	1963115.499	226.499
kin_afterCID_91	LT04A3_cell11	2351.441	3043.942	1631.977	3318.940	628.049	2082.562	2478.156	1523.885	991.780	3166.550	1095.878	1963117.998	228.998
kin_afterCID_92	LT04A3_cell11	2340.951	3043.942	1626.004	3318.609	622.857	2073.106	2481.692	1528.988	996.156	3184.283	1102.144	1963120.499	231.499
kin_afterCID_93	LT04A3_cell11	2333.369	3043.942	1620.737	3297.432	624.200	2067.497	2482.498	1528.496	996.321	3174.849	1102.791	1963122.999	233.999
kin_afterCID_94	LT04A3_cell11	2381.263	3043.942	1652.675	3365.023	631.160	2107.277	2474.240	1543.407	1004.325	3205.397	1107.854	1963125.498	236.498
kin_afterCID_95	LT04A3_cell11	2338.510	3043.942	1626.080	3321.068	620.149	2070.116	2488.116	1516.523	988.919	3166.829	1093.644	1963127.998	238.998
kin_afterCID_96	LT04A3_cell11	2365.300	3043.942	1641.735	3343.684	626.975	2093.373	2482.319	1533.375	997.750	3183.565	1104.390	1963130.498	241.498
kin_afterCID_97	LT04A3_cell11	2367.406	3043.942	1640.983	3358.478	621.089	2095.368	2487.265	1519.420	990.186	3159.560	1097.875	1963132.998	243.998
kin_afterCID_98	LT04A3_cell11	2367.290	3043.942	1642.473	3342.781	625.050	2097.458	2482.767	1531.343	998.106	3169.145	1106.939	1963135.498	246.498
kin_afterCID_99	LT04A3_cell11	2348.876	3043.942	1630.314	3317.177	625.185	2081.395	2482.453	1522.855	993.086	3156.284	1099.577	1963137.998	248.998
kin_afterCID_100	LT04A3_cell11	2336.508	3043.942	1623.874	3291.306	625.319	2071.971	2482.588	1513.923	987.937	3124.126	1096.297	1963140.498	251.498
kin_afterCID_101	LT04A3_cell11	2345.542	3043.942	1627.225	3308.076	628.497	2077.859	2478.604	1530.686	999.059	3155.118	1107.038	1963142.998	253.998
kin_afterCID_102	LT04A3_cell11	2354.514	3043.942	1634.069	3338.363	626.572	2083.209	2478.604	1528.655	995.929	3165.961	1103.462	1963145.499	256.499
kin_afterCID_103	LT04A3_cell11	2371.617	3043.942	1645.136	3360.135	623.394	2100.573	2480.842	1508.726	983.742	3132.331	1089.562	1963147.998	258.998
kin_afterCID_104	LT04A3_cell11	2347.318	3043.942	1630.522	3322.576	626.080	2078.522	2478.693	1524.666	994.096	3162.540	1099.619	1963150.499	261.499
kin_afterCID_105	LT04A3_cell11	2357.198	3043.942	1635.935	3333.167	624.177	2088.385	2482.744	1529.903	998.686	3156.698	1109.316	1963152.999	263.999
kin_afterCID_106	LT04A3_cell11	2365.531	3043.942	1640.247	3359.637	622.007	2093.749	2483.483	1510.669	985.086	3137.038	1092.048	1963155.500	266.500
kin_afterCID_107	LT04A3_cell11	2357.946	3043.942	1636.761	3343.784	625.789	2085.437	2481.222	1529.492	997.674	3174.768	1102.566	1963157.998	268.998
kin_afterCID_108	LT04A3_cell11	2381.789	3043.942	1652.584	3385.733	620.776	2108.201	2483.192	1533.456	999.487	3187.126	1108.714	1963160.502	271.502
kin_afterCID_109	LT04A3_cell11	2334.344	3043.942	1621.532	3321.379	618.873	2066.532	2485.318	1514.114	987.031	3147.591	1096.220	1963162.999	273.999
kin_afterCID_110	LT04A3_cell11	2349.732	3043.942	1632.320	3340.983	618.269	2080.129	2487.981	1529.627	997.689	3175.373	1109.185	1963165.498	276.498
kin_afterCID_111	LT04A3_cell11	2333.964	3043.942	1622.031	3318.569	620.597	2065.380	2486.191	1532.099	998.314	3181.716	1108.685	1963167.998	278.998
kin_afterCID_112	LT04A3_cell11	2333.940	3043.942	1621.389	3321.055	618.045	2066.352	2486.728	1521.265	991.952	3161.205	1102.566	1963170.498	281.498
kin_afterCID_113	LT04A3_cell11	2376.669	3043.942	1650.957	3385.682	621.089	2101.604	2484.221	1537.241	1001.501	3197.751	1110.519	1963172.998	283.998
kin_afterCID_114	LT04A3_cell11	2324.063	3043.942	1615.419	3309.858	618.582	2057.158	2485.251	1513.324	988.060	3149.921	1095.104	1963175.498	286.498
kin_afterCID_115	LT04A3_cell11	2368.393	3043.942	1643.210	3363.170	620.597	2097.211	2484.893	1512.263	986.692	3132.010	1096.330	1963177.998	288.998
kin_afterCID_116	LT04A3_cell11	2313.838	3043.942	1608.710	3291.290	619.925	2047.752	2486.683	1511.764	987.113	3141.602	1094.064	1963180.499	291.499
kin_afterCID_117	LT04A3_cell11	2322.756	3043.942	1615.560	3291.976	628.228	2054.236	2479.096	1529.680	997.437	3169.489	1102.223	1963182.999	293.999
kin_afterCID_118	LT04A3_cell11	2330.060	3043.942	1619.262	3328.936	626.595	2055.378	2479.163	1514.250	988.405	3152.178	1088.810	1963185.499	296.499
kin_afterCID_119	LT04A3_cell11	2354.090	3043.942	1636.912	3349.582	623.148	2080.318	2485.206	1521.738	993.112	3167.812	1096.655	1963187.997	298.997
kin_afterCID_120	LT04A3_cell11	2359.941	3043.942	1637.699	3342.350	624.871	2088.777	2482.901	1505.333	980.762	3133.012	1083.683	1963190.498	301.498
