# Supplementary material for: Mandipropamid as a chemical inducer of proximity for in vivo applications
Source: Nat Chem Biol. 2021 Dec 21;18(1):64–9. doi: 10.1038/s41589-021-00922-3 (PMC8709788; doi:10.1038/s41589-021-00922-3)
Supplement: Source Data Fig. 2 — Single-cell trajectories, luminescence intensities of luciferase assay and two-color RICS binding efficiencies. [file 41589_2021_922_MOESM21_ESM.zip › Figure_02/Figure_02bcd/Single-Cell Trajectories/Mandi_50nM/exp02_Mandi_LT04A4_cell15_intensities.csv]

name	cellID	ff_488nm_cell	area_cell	fullframe_488nm	ff_488nm_mito	area_mito	ff_488nm_cyto	area_cyto	ff_561nm_tf_cell	fullframe_561nm	ff_561nm_tf_mito	ff_561nm_tf_cyto	FrameTimeAbs	FrameTimeRel
t0_	LT04A4_cell15	2688.500	2848.938	1775.044	3446.193	503.075	2521.100	2354.144	1512.850	960.797	3584.629	1067.585	1963225.000	-29.000
tend_	LT04A4_cell15	2410.593	2848.938	1618.539	3891.033	485.394	2103.236	2373.929	1404.138	901.740	3278.979	1017.914	1963560.000	306.000
kin_afterCID_1	LT04A4_cell15	2812.050	2848.938	1854.885	3650.688	524.135	2612.922	2342.573	1509.918	960.094	3550.448	1048.263	1963262.113	4.113
kin_afterCID_2	LT04A4_cell15	2735.622	2848.938	1813.476	3589.092	520.622	2537.642	2341.342	1490.129	948.331	3515.479	1036.433	1963264.498	6.498
kin_afterCID_3	LT04A4_cell15	2754.563	2848.938	1824.851	3645.982	519.100	2547.588	2344.744	1509.032	957.665	3566.816	1049.317	1963266.998	8.998
kin_afterCID_4	LT04A4_cell15	2740.043	2848.938	1816.158	3670.084	518.630	2525.637	2344.453	1495.753	951.331	3531.932	1041.453	1963269.498	11.498
kin_afterCID_5	LT04A4_cell15	2702.611	2848.938	1792.658	3651.230	517.242	2483.765	2347.945	1481.146	943.760	3487.400	1034.626	1963271.998	13.998
kin_afterCID_6	LT04A4_cell15	2721.158	2848.938	1805.270	3716.274	518.272	2493.743	2342.932	1491.161	949.085	3523.199	1038.540	1963274.499	16.499
kin_afterCID_7	LT04A4_cell15	2727.923	2848.938	1809.892	3755.874	516.593	2493.150	2346.222	1496.070	952.324	3545.873	1041.098	1963276.998	18.998
kin_afterCID_8	LT04A4_cell15	2684.985	2848.938	1782.436	3706.694	516.459	2451.364	2347.743	1474.343	939.871	3477.627	1029.569	1963279.498	21.498
kin_afterCID_9	LT04A4_cell15	2703.303	2848.938	1793.886	3755.084	519.413	2462.193	2343.267	1489.081	947.780	3506.980	1038.068	1963281.999	23.999
kin_afterCID_10	LT04A4_cell15	2676.816	2848.938	1779.053	3735.324	521.562	2432.708	2342.103	1470.202	937.019	3441.883	1027.176	1963284.498	26.498
kin_afterCID_11	LT04A4_cell15	2679.871	2848.938	1779.659	3786.062	514.176	2431.099	2345.282	1478.111	941.302	3500.821	1032.042	1963286.998	28.998
kin_afterCID_12	LT04A4_cell15	2645.029	2848.938	1759.143	3716.711	519.749	2398.721	2344.409	1484.822	945.608	3472.914	1039.931	1963289.499	31.499
kin_afterCID_13	LT04A4_cell15	2650.608	2848.938	1760.930	3770.128	513.818	2396.703	2351.101	1460.882	931.532	3432.439	1025.855	1963291.999	33.999
kin_afterCID_14	LT04A4_cell15	2652.607	2848.938	1765.461	3765.051	518.473	2399.100	2343.043	1476.342	941.823	3442.439	1038.138	1963294.499	36.499
kin_afterCID_15	LT04A4_cell15	2637.146	2848.938	1754.285	3777.057	514.086	2380.707	2346.490	1472.380	939.186	3455.085	1035.065	1963296.998	38.998
kin_afterCID_16	LT04A4_cell15	2636.933	2848.938	1754.343	3774.628	513.236	2380.844	2348.683	1469.692	936.352	3441.314	1035.452	1963299.499	41.499
kin_afterCID_17	LT04A4_cell15	2621.049	2848.938	1743.611	3734.965	517.197	2367.370	2345.886	1485.070	945.065	3463.598	1045.226	1963301.999	43.999
kin_afterCID_18	LT04A4_cell15	2623.316	2848.938	1744.612	3766.466	518.227	2362.251	2345.349	1482.188	943.707	3457.237	1041.750	1963304.498	46.498
kin_afterCID_19	LT04A4_cell15	2630.389	2848.938	1750.591	3802.024	513.079	2367.379	2348.079	1453.989	927.544	3395.188	1026.638	1963306.999	48.999
kin_afterCID_20	LT04A4_cell15	2664.202	2848.938	1770.285	3874.227	516.369	2391.057	2344.252	1472.733	937.500	3434.870	1037.491	1963309.499	51.499
kin_afterCID_21	LT04A4_cell15	2637.519	2848.938	1753.989	3838.902	518.473	2364.690	2343.133	1468.982	935.949	3409.350	1036.283	1963311.999	53.999
kin_afterCID_22	LT04A4_cell15	2593.906	2848.938	1727.046	3785.683	515.944	2325.237	2344.812	1478.057	942.002	3438.147	1043.537	1963314.499	56.499
kin_afterCID_23	LT04A4_cell15	2607.207	2848.938	1734.324	3851.116	508.469	2332.724	2350.899	1452.275	929.963	3400.129	1028.297	1963316.999	58.999
kin_afterCID_24	LT04A4_cell15	2652.302	2848.938	1763.271	3894.343	516.392	2371.477	2345.707	1468.931	936.612	3410.696	1037.958	1963319.499	61.499
kin_afterCID_25	LT04A4_cell15	2622.477	2848.938	1745.001	3869.361	512.811	2343.970	2347.273	1444.417	922.367	3365.581	1021.953	1963321.999	63.999
kin_afterCID_26	LT04A4_cell15	2606.491	2848.938	1735.260	3855.559	512.766	2327.785	2346.826	1451.202	927.553	3376.906	1027.785	1963324.499	66.499
kin_afterCID_27	LT04A4_cell15	2610.803	2848.938	1737.239	3866.329	517.220	2328.199	2341.656	1454.421	929.058	3371.321	1028.480	1963326.998	68.998
kin_afterCID_28	LT04A4_cell15	2625.944	2848.938	1747.658	3908.379	511.490	2339.992	2349.444	1456.469	932.201	3389.198	1032.606	1963329.499	71.499
kin_afterCID_29	LT04A4_cell15	2617.052	2848.938	1740.862	3891.188	516.996	2329.431	2343.760	1454.276	928.952	3371.012	1028.302	1963331.997	73.997
kin_afterCID_30	LT04A4_cell15	2587.842	2848.938	1725.288	3862.898	508.939	2305.587	2351.817	1439.449	920.334	3363.204	1020.139	1963334.499	76.499
kin_afterCID_31	LT04A4_cell15	2602.678	2848.938	1733.564	3921.598	504.261	2314.309	2355.823	1447.222	925.835	3394.231	1027.701	1963336.999	78.999
kin_afterCID_32	LT04A4_cell15	2611.142	2848.938	1737.675	3916.486	509.454	2321.386	2352.242	1460.859	934.223	3403.867	1036.691	1963339.498	81.498
kin_afterCID_33	LT04A4_cell15	2583.184	2848.938	1721.314	3882.820	510.505	2295.324	2348.370	1461.643	931.457	3423.632	1032.343	1963341.999	83.999
kin_afterCID_34	LT04A4_cell15	2621.981	2848.938	1746.780	3942.687	510.573	2328.689	2350.362	1455.810	930.446	3389.628	1032.558	1963344.498	86.498
kin_afterCID_35	LT04A4_cell15	2579.830	2848.938	1718.462	3922.142	503.635	2287.655	2354.838	1458.181	930.810	3436.889	1032.486	1963346.999	88.999
kin_afterCID_36	LT04A4_cell15	2592.981	2848.938	1727.168	3947.748	502.247	2299.043	2356.718	1445.047	924.392	3390.312	1027.905	1963349.498	91.498
kin_afterCID_37	LT04A4_cell15	2612.186	2848.938	1740.527	3975.974	504.373	2313.917	2355.845	1438.998	922.207	3361.820	1024.448	1963351.998	93.998
kin_afterCID_38	LT04A4_cell15	2563.247	2848.938	1710.050	3883.577	506.455	2272.530	2354.972	1458.236	932.536	3402.619	1036.690	1963354.499	96.499
kin_afterCID_39	LT04A4_cell15	2594.669	2848.938	1729.056	3960.957	505.962	2294.679	2354.570	1445.372	923.463	3386.987	1025.166	1963356.997	98.997
kin_afterCID_40	LT04A4_cell15	2575.490	2848.938	1718.158	3925.803	505.783	2279.399	2354.883	1455.692	932.103	3396.808	1035.814	1963359.499	101.499
kin_afterCID_41	LT04A4_cell15	2559.905	2848.938	1707.915	3916.502	504.821	2263.671	2354.816	1432.274	917.425	3345.378	1019.464	1963361.999	103.999
kin_afterCID_42	LT04A4_cell15	2586.023	2848.938	1725.702	3974.774	503.209	2284.555	2354.637	1441.556	922.677	3375.363	1026.150	1963364.498	106.498
kin_afterCID_43	LT04A4_cell15	2576.490	2848.938	1718.595	3966.436	500.412	2276.321	2358.822	1441.024	923.139	3371.749	1028.808	1963366.999	108.999
kin_afterCID_44	LT04A4_cell15	2604.627	2848.938	1735.024	3992.677	505.000	2300.970	2354.995	1457.989	933.155	3393.113	1040.061	1963369.500	111.500
kin_afterCID_45	LT04A4_cell15	2588.842	2848.938	1725.924	3967.755	506.477	2285.815	2354.458	1441.789	920.927	3355.662	1026.904	1963371.999	113.999
kin_afterCID_46	LT04A4_cell15	2587.029	2848.938	1723.601	3990.737	502.202	2282.039	2357.613	1446.634	925.617	3367.900	1034.566	1963374.499	116.499
kin_afterCID_47	LT04A4_cell15	2588.779	2848.938	1724.578	4011.021	501.374	2281.051	2357.501	1452.716	928.495	3400.290	1035.891	1963376.999	118.999
kin_afterCID_48	LT04A4_cell15	2568.652	2848.938	1712.753	3964.104	504.172	2263.439	2358.150	1449.804	927.109	3374.785	1034.531	1963379.499	121.499
kin_afterCID_49	LT04A4_cell15	2558.108	2848.938	1705.875	3974.256	499.024	2253.462	2359.449	1424.597	911.956	3340.417	1016.940	1963381.999	123.999
kin_afterCID_50	LT04A4_cell15	2561.150	2848.938	1707.983	3979.735	500.524	2254.534	2359.516	1431.397	917.069	3348.901	1021.794	1963384.499	126.499
kin_afterCID_51	LT04A4_cell15	2567.608	2848.938	1713.840	3966.315	505.380	2261.473	2355.554	1434.131	919.833	3323.534	1025.693	1963386.998	128.998
kin_afterCID_52	LT04A4_cell15	2551.466	2848.938	1702.787	3935.453	507.820	2247.345	2352.041	1441.707	922.111	3332.239	1030.710	1963389.498	131.498
kin_afterCID_53	LT04A4_cell15	2562.055	2848.938	1710.059	3968.145	502.851	2256.124	2357.860	1431.009	916.296	3329.237	1023.104	1963391.998	133.998
kin_afterCID_54	LT04A4_cell15	2541.093	2848.938	1698.168	3916.968	509.633	2236.188	2353.137	1448.247	924.606	3350.702	1032.472	1963394.499	136.499
kin_afterCID_55	LT04A4_cell15	2547.207	2848.938	1700.383	3942.924	507.059	2240.030	2354.816	1451.041	929.615	3354.316	1037.711	1963396.998	138.998
kin_afterCID_56	LT04A4_cell15	2542.139	2848.938	1697.181	3926.059	507.506	2236.958	2354.905	1449.379	926.983	3348.736	1036.365	1963399.499	141.499
kin_afterCID_57	LT04A4_cell15	2553.132	2848.938	1703.822	3969.411	501.397	2246.869	2357.524	1432.819	920.385	3314.921	1029.993	1963401.999	143.999
kin_afterCID_58	LT04A4_cell15	2537.876	2848.938	1693.907	3941.138	503.702	2232.192	2356.382	1436.646	919.920	3326.465	1029.706	1963404.499	146.499
kin_afterCID_59	LT04A4_cell15	2548.662	2848.938	1701.265	3958.231	505.515	2240.196	2354.346	1450.779	929.107	3357.745	1038.676	1963406.998	148.998
kin_afterCID_60	LT04A4_cell15	2532.389	2848.938	1690.403	3945.200	502.672	2225.052	2358.173	1422.385	913.341	3288.170	1021.983	1963409.499	151.499
kin_afterCID_61	LT04A4_cell15	2567.562	2848.938	1713.270	3989.598	505.201	2255.121	2358.240	1436.038	919.504	3325.769	1027.627	1963411.998	153.998
kin_afterCID_62	LT04A4_cell15	2570.315	2848.938	1712.956	4005.123	505.425	2255.463	2356.629	1438.376	919.941	3338.525	1027.651	1963414.498	156.498
kin_afterCID_63	LT04A4_cell15	2532.954	2848.938	1692.473	3970.686	501.531	2221.155	2359.762	1432.125	916.536	3346.500	1022.360	1963416.999	158.999
kin_afterCID_64	LT04A4_cell15	2525.150	2848.938	1686.422	3955.438	501.508	2214.255	2360.903	1446.038	925.895	3361.825	1035.876	1963419.498	161.498
kin_afterCID_65	LT04A4_cell15	2551.135	2848.938	1703.914	3998.714	498.890	2239.075	2362.269	1427.485	916.634	3324.293	1024.207	1963421.998	163.998
kin_afterCID_66	LT04A4_cell15	2552.310	2848.938	1704.244	3979.425	508.245	2236.647	2354.972	1440.152	921.672	3328.003	1029.412	1963424.499	166.499
kin_afterCID_67	LT04A4_cell15	2534.417	2848.938	1692.105	3975.567	502.180	2220.549	2360.142	1440.268	919.087	3363.533	1027.982	1963426.999	168.999
kin_afterCID_68	LT04A4_cell15	2538.775	2848.938	1695.286	3987.215	501.620	2224.054	2360.612	1432.944	917.462	3337.889	1025.063	1963429.500	171.500
kin_afterCID_69	LT04A4_cell15	2560.774	2848.938	1709.057	4039.243	504.060	2237.515	2358.710	1443.171	922.609	3371.629	1027.853	1963431.998	173.998
kin_afterCID_70	LT04A4_cell15	2518.493	2848.938	1681.081	3979.983	503.456	2199.383	2359.404	1435.474	919.667	3357.695	1022.086	1963434.498	176.498
kin_afterCID_71	LT04A4_cell15	2528.538	2848.938	1689.456	4001.178	498.442	2211.268	2362.985	1422.102	910.497	3344.553	1013.861	1963436.999	178.999
kin_afterCID_72	LT04A4_cell15	2551.093	2848.938	1702.820	4026.872	504.105	2228.032	2359.471	1436.805	920.922	3354.804	1023.664	1963439.499	181.499
kin_afterCID_73	LT04A4_cell15	2556.716	2848.938	1705.625	4036.497	503.836	2232.955	2359.739	1437.383	920.500	3354.806	1024.516	1963441.999	183.999
kin_afterCID_74	LT04A4_cell15	2515.998	2848.938	1680.730	3982.423	497.704	2200.653	2364.216	1442.910	922.452	3389.014	1030.252	1963444.499	186.499
kin_afterCID_75	LT04A4_cell15	2514.356	2848.938	1679.846	3977.924	498.644	2198.890	2363.544	1422.497	911.184	3329.291	1017.122	1963446.999	188.999
kin_afterCID_76	LT04A4_cell15	2531.037	2848.938	1690.630	4011.674	500.098	2211.211	2361.060	1429.622	916.544	3336.270	1022.886	1963449.499	191.499
kin_afterCID_77	LT04A4_cell15	2528.828	2848.938	1690.341	4010.398	498.330	2210.138	2363.947	1427.503	913.999	3345.549	1019.998	1963451.998	193.998
kin_afterCID_78	LT04A4_cell15	2527.617	2848.938	1688.432	4003.139	504.731	2205.318	2357.412	1432.328	917.364	3327.739	1023.283	1963454.499	196.499
kin_afterCID_79	LT04A4_cell15	2532.466	2848.938	1691.890	4002.805	506.208	2209.764	2357.994	1438.598	921.392	3339.119	1026.788	1963456.999	198.999
kin_afterCID_80	LT04A4_cell15	2518.652	2848.938	1682.502	4001.509	501.106	2197.050	2363.589	1428.121	918.922	3323.138	1022.398	1963459.498	201.498
kin_afterCID_81	LT04A4_cell15	2498.653	2848.938	1669.768	3977.884	500.904	2178.077	2362.940	1424.268	913.912	3332.724	1015.975	1963461.999	203.999
kin_afterCID_82	LT04A4_cell15	2545.974	2848.938	1699.008	4038.468	504.127	2219.265	2361.597	1439.500	922.768	3344.943	1028.450	1963464.498	206.498
kin_afterCID_83	LT04A4_cell15	2511.818	2848.938	1677.805	4006.999	501.173	2188.451	2361.552	1418.486	908.546	3323.225	1010.852	1963466.997	208.997
kin_afterCID_84	LT04A4_cell15	2525.839	2848.938	1688.235	4036.857	499.382	2199.737	2366.968	1425.155	913.642	3327.640	1019.347	1963469.498	211.498
kin_afterCID_85	LT04A4_cell15	2512.936	2848.938	1680.329	3972.473	507.462	2191.573	2360.679	1426.285	913.006	3295.016	1019.672	1963471.998	213.998
kin_afterCID_86	LT04A4_cell15	2498.108	2848.938	1670.819	3987.787	500.233	2176.766	2361.642	1418.262	909.892	3306.435	1014.991	1963474.498	216.498
kin_afterCID_87	LT04A4_cell15	2520.486	2848.938	1683.842	4030.881	503.232	2191.917	2360.389	1420.853	911.188	3315.583	1012.889	1963476.999	218.999
kin_afterCID_88	LT04A4_cell15	2539.433	2848.938	1698.100	4030.669	509.834	2209.773	2354.189	1432.268	917.800	3309.944	1021.537	1963479.498	221.498
kin_afterCID_89	LT04A4_cell15	2526.243	2848.938	1687.470	4041.724	501.799	2198.287	2362.313	1420.663	907.477	3324.358	1012.256	1963481.998	223.998
kin_afterCID_90	LT04A4_cell15	2554.554	2848.938	1706.619	4083.066	504.955	2221.275	2359.516	1434.774	919.008	3347.460	1021.231	1963484.499	226.499
kin_afterCID_91	LT04A4_cell15	2536.881	2848.938	1693.936	4052.061	507.104	2204.102	2354.726	1437.028	919.162	3356.821	1020.104	1963486.999	228.999
kin_afterCID_92	LT04A4_cell15	2518.704	2848.938	1683.524	4051.244	500.770	2187.209	2361.149	1418.708	909.536	3331.881	1009.495	1963489.498	231.498
kin_afterCID_93	LT04A4_cell15	2559.520	2848.938	1708.892	4103.609	501.419	2225.681	2358.039	1416.801	907.871	3321.242	1009.079	1963491.997	233.997
kin_afterCID_94	LT04A4_cell15	2539.265	2848.938	1696.114	4069.180	498.442	2210.540	2361.642	1419.210	908.148	3331.420	1012.666	1963494.499	236.499
kin_afterCID_95	LT04A4_cell15	2510.420	2848.938	1677.002	4020.141	501.486	2183.475	2359.225	1430.885	916.019	3347.696	1020.284	1963496.999	238.999
kin_afterCID_96	LT04A4_cell15	2493.909	2848.938	1667.833	4017.059	498.039	2167.152	2362.850	1411.502	905.924	3319.648	1006.091	1963499.499	241.499
kin_afterCID_97	LT04A4_cell15	2528.642	2848.938	1689.298	4050.408	499.897	2199.864	2362.559	1423.397	911.344	3333.776	1015.372	1963501.998	243.998
kin_afterCID_98	LT04A4_cell15	2524.413	2848.938	1686.839	4078.239	496.540	2192.387	2364.216	1425.669	912.958	3365.110	1015.061	1963504.499	246.499
kin_afterCID_99	LT04A4_cell15	2508.012	2848.938	1676.429	4066.375	493.317	2177.675	2368.155	1418.303	911.597	3340.811	1014.417	1963506.999	248.999
kin_afterCID_100	LT04A4_cell15	2500.715	2848.938	1670.912	4042.788	496.450	2171.514	2363.455	1423.009	912.392	3349.280	1015.382	1963509.500	251.500
kin_afterCID_101	LT04A4_cell15	2501.379	2848.938	1671.749	4037.016	496.585	2173.125	2365.558	1412.498	905.720	3314.532	1009.754	1963511.998	253.998
kin_afterCID_102	LT04A4_cell15	2518.493	2848.938	1682.344	4080.715	493.138	2187.602	2367.483	1421.746	912.789	3348.964	1017.123	1963514.498	256.498
kin_afterCID_103	LT04A4_cell15	2514.479	2848.938	1680.534	4054.277	499.830	2182.760	2362.224	1433.333	919.771	3350.710	1024.011	1963516.998	258.998
kin_afterCID_104	LT04A4_cell15	2511.349	2848.938	1678.970	4055.514	500.255	2177.952	2363.499	1432.973	918.267	3362.011	1020.578	1963519.499	261.499
kin_afterCID_105	LT04A4_cell15	2520.535	2848.938	1683.978	4094.386	491.325	2188.985	2369.162	1416.027	908.438	3339.537	1013.995	1963521.998	263.998
kin_afterCID_106	LT04A4_cell15	2472.019	2848.938	1654.316	3997.428	497.726	2145.398	2363.522	1413.834	907.074	3316.248	1009.739	1963524.498	266.498
kin_afterCID_107	LT04A4_cell15	2513.068	2848.938	1680.423	4071.770	495.712	2180.807	2366.879	1419.072	909.723	3336.845	1013.574	1963526.998	268.998
kin_afterCID_108	LT04A4_cell15	2471.844	2848.938	1654.293	4000.493	499.561	2143.526	2363.119	1429.335	913.113	3353.048	1018.748	1963529.499	271.499
kin_afterCID_109	LT04A4_cell15	2519.899	2848.938	1684.231	4085.678	499.069	2183.751	2365.402	1428.308	914.525	3348.800	1018.747	1963531.999	273.999
kin_afterCID_110	LT04A4_cell15	2473.157	2848.938	1654.735	3991.068	497.256	2148.517	2363.320	1409.481	904.341	3306.059	1007.243	1963534.498	276.498
kin_afterCID_111	LT04A4_cell15	2527.859	2848.938	1689.483	4087.259	497.883	2193.498	2363.589	1416.869	908.744	3317.151	1013.075	1963536.999	278.999
kin_afterCID_112	LT04A4_cell15	2485.707	2848.938	1661.880	4025.078	494.906	2157.868	2366.655	1416.011	909.356	3321.854	1014.075	1963539.498	281.498
kin_afterCID_113	LT04A4_cell15	2502.308	2848.938	1672.805	4039.686	500.658	2170.608	2360.500	1412.376	904.775	3302.146	1008.213	1963541.998	283.998
kin_afterCID_114	LT04A4_cell15	2492.951	2848.938	1668.184	4042.482	494.794	2163.589	2365.290	1420.826	911.156	3337.293	1016.762	1963544.499	286.499
kin_afterCID_115	LT04A4_cell15	2508.598	2848.938	1678.033	4039.297	500.479	2177.615	2364.126	1425.604	916.241	3307.374	1022.841	1963546.999	288.999
kin_afterCID_116	LT04A4_cell15	2514.162	2848.938	1680.326	4074.000	495.197	2181.423	2368.065	1424.636	913.914	3332.964	1021.588	1963549.499	291.499
kin_afterCID_117	LT04A4_cell15	2477.450	2848.938	1657.676	3977.572	502.672	2151.998	2358.307	1411.191	905.378	3268.223	1012.084	1963551.998	293.998
kin_afterCID_118	LT04A4_cell15	2494.234	2848.938	1667.882	4045.039	491.840	2166.620	2369.587	1415.233	909.763	3314.219	1017.703	1963554.499	296.499
kin_afterCID_119	LT04A4_cell15	2540.138	2848.938	1699.976	4087.062	498.711	2208.144	2361.329	1423.547	910.155	3310.731	1021.916	1963556.998	298.998
kin_afterCID_120	LT04A4_cell15	2518.668	2848.938	1684.387	4081.493	490.855	2189.656	2369.363	1427.088	915.313	3338.496	1027.865	1963559.498	301.498
