# Supplementary material for: Mandipropamid as a chemical inducer of proximity for in vivo applications
Source: Nat Chem Biol. 2021 Dec 21;18(1):64–9. doi: 10.1038/s41589-021-00922-3 (PMC8709788; doi:10.1038/s41589-021-00922-3)
Supplement: Source Data Fig. 2 — Single-cell trajectories, luminescence intensities of luciferase assay and two-color RICS binding efficiencies. [file 41589_2021_922_MOESM21_ESM.zip › Figure_02/Figure_02bcd/Single-Cell Trajectories/Mandi_50nM/exp02_Mandi_LT04B1_cell37_intensities.csv]

name	cellID	ff_488nm_cell	area_cell	fullframe_488nm	ff_488nm_mito	area_mito	ff_488nm_cyto	area_cyto	ff_561nm_tf_cell	fullframe_561nm	ff_561nm_tf_mito	ff_561nm_tf_cyto	FrameTimeAbs	FrameTimeRel
t0_	LT04B1_cell37	5639.480	2345.371	2809.953	8952.386	520.241	4687.577	1829.069	4015.932	1896.534	9473.294	2457.085	1964706.000	-20.000
tend_	LT04B1_cell37	5093.403	2345.371	2570.345	9536.871	523.464	3807.161	1829.382	3830.199	1815.085	9028.966	2330.932	1965040.000	314.000
kin_afterCID_1	LT04B1_cell37	6041.007	2345.371	2999.317	9621.654	526.127	4992.751	1825.376	4089.352	1927.237	9607.696	2488.328	1964734.103	4.103
kin_afterCID_2	LT04B1_cell37	5894.803	2345.371	2933.644	9574.283	522.703	4827.361	1828.935	4112.966	1936.981	9746.185	2492.398	1964736.499	6.499
kin_afterCID_3	LT04B1_cell37	5805.390	2345.371	2895.957	9470.916	521.875	4744.701	1829.628	4050.064	1910.623	9591.429	2459.338	1964738.999	8.999
kin_afterCID_4	LT04B1_cell37	5798.627	2345.371	2892.966	9461.641	527.202	4724.675	1824.347	4112.544	1934.932	9661.878	2498.491	1964741.499	11.499
kin_afterCID_5	LT04B1_cell37	5865.674	2345.371	2925.468	9672.466	524.784	4757.203	1826.495	4077.049	1922.401	9601.519	2479.930	1964743.998	13.998
kin_afterCID_6	LT04B1_cell37	5688.927	2345.371	2842.867	9477.841	521.427	4594.070	1830.434	4041.145	1905.467	9564.506	2457.036	1964746.498	16.498
kin_afterCID_7	LT04B1_cell37	5772.121	2345.371	2881.931	9702.725	523.128	4631.763	1828.867	4070.715	1919.776	9639.250	2466.956	1964748.998	18.998
kin_afterCID_8	LT04B1_cell37	5780.675	2345.371	2886.743	9840.077	519.995	4608.775	1833.926	4074.174	1921.416	9713.652	2460.821	1964751.499	21.499
kin_afterCID_9	LT04B1_cell37	5703.328	2345.371	2852.766	9768.201	521.159	4529.440	1831.329	4012.282	1892.687	9570.114	2419.085	1964753.998	23.998
kin_afterCID_10	LT04B1_cell37	5694.515	2345.371	2847.696	9763.007	525.143	4508.125	1827.525	4011.729	1893.845	9534.897	2412.674	1964756.498	26.498
kin_afterCID_11	LT04B1_cell37	5738.435	2345.371	2872.628	9872.350	521.718	4542.302	1831.352	4058.928	1913.500	9632.595	2458.231	1964758.998	28.998
kin_afterCID_12	LT04B1_cell37	5733.974	2345.371	2868.667	9893.513	522.166	4531.046	1829.830	3987.758	1884.000	9444.137	2419.896	1964761.499	31.499
kin_afterCID_13	LT04B1_cell37	5640.609	2345.371	2822.237	9735.266	524.382	4450.025	1827.793	4001.628	1889.104	9463.725	2423.360	1964763.999	33.999
kin_afterCID_14	LT04B1_cell37	5683.239	2345.371	2842.816	9871.632	521.651	4472.604	1831.061	4016.584	1893.797	9512.074	2438.818	1964766.498	36.498
kin_afterCID_15	LT04B1_cell37	5705.500	2345.371	2856.262	9936.600	522.032	4480.003	1831.576	4010.830	1894.811	9491.655	2434.983	1964768.999	38.999
kin_afterCID_16	LT04B1_cell37	5617.699	2345.371	2812.698	9836.879	522.815	4392.548	1831.374	3970.739	1879.163	9407.065	2404.178	1964771.499	41.499
kin_afterCID_17	LT04B1_cell37	5607.713	2345.371	2808.390	9808.397	524.986	4382.975	1828.397	3987.225	1882.750	9409.300	2417.040	1964773.998	43.998
kin_afterCID_18	LT04B1_cell37	5655.915	2345.371	2834.306	9937.053	521.763	4419.081	1830.770	4003.634	1887.498	9461.134	2436.378	1964776.499	46.499
kin_afterCID_19	LT04B1_cell37	5573.022	2345.371	2796.914	9858.863	520.666	4339.510	1831.240	4024.036	1897.456	9569.274	2436.561	1964778.999	48.999
kin_afterCID_20	LT04B1_cell37	5574.842	2345.371	2799.193	9831.698	523.240	4342.378	1828.442	3983.617	1884.421	9414.280	2419.369	1964781.498	51.498
kin_afterCID_21	LT04B1_cell37	5593.391	2345.371	2806.848	9967.712	520.868	4334.064	1831.038	3989.243	1882.327	9500.273	2410.900	1964783.999	53.999
kin_afterCID_22	LT04B1_cell37	5627.436	2345.371	2821.329	10025.368	521.741	4357.533	1830.747	4030.394	1900.923	9586.203	2435.359	1964786.498	56.498
kin_afterCID_23	LT04B1_cell37	5554.296	2345.371	2785.510	9932.266	520.510	4295.863	1831.083	3965.828	1875.326	9445.682	2398.265	1964788.998	58.998
kin_afterCID_24	LT04B1_cell37	5561.481	2345.371	2789.868	9935.701	524.203	4291.806	1827.927	3976.819	1878.152	9448.782	2396.692	1964791.499	61.499
kin_afterCID_25	LT04B1_cell37	5590.808	2345.371	2803.205	10038.891	523.755	4300.056	1829.091	3999.273	1887.615	9519.052	2406.466	1964793.998	63.998
kin_afterCID_26	LT04B1_cell37	5524.823	2345.371	2770.836	9911.084	523.128	4255.664	1828.778	4039.357	1905.878	9579.846	2443.871	1964796.498	66.498
kin_afterCID_27	LT04B1_cell37	5546.384	2345.371	2782.713	10006.249	522.211	4260.138	1828.845	3963.512	1868.969	9458.139	2385.596	1964798.998	68.998
kin_afterCID_28	LT04B1_cell37	5588.949	2345.371	2799.791	10119.143	522.927	4281.013	1827.771	4006.379	1890.472	9570.464	2406.050	1964801.498	71.498
kin_afterCID_29	LT04B1_cell37	5563.255	2345.371	2789.636	10047.377	525.031	4261.615	1825.712	4004.230	1889.176	9523.467	2408.507	1964803.999	73.999
kin_afterCID_30	LT04B1_cell37	5553.693	2345.371	2788.295	10079.390	523.151	4245.561	1827.905	3960.655	1870.780	9460.162	2377.683	1964806.498	76.498
kin_afterCID_31	LT04B1_cell37	5603.201	2345.371	2810.498	10171.195	520.465	4292.061	1830.233	3993.430	1885.411	9515.144	2414.574	1964808.999	78.999
kin_afterCID_32	LT04B1_cell37	5511.423	2345.371	2765.791	10035.116	517.712	4222.315	1832.672	3953.040	1868.208	9415.379	2401.991	1964811.499	81.499
kin_afterCID_33	LT04B1_cell37	5542.061	2345.371	2779.656	10078.751	517.533	4248.036	1833.970	3968.305	1870.676	9462.996	2407.829	1964813.998	83.998
kin_afterCID_34	LT04B1_cell37	5535.422	2345.371	2776.273	10063.005	517.891	4244.196	1832.762	3945.143	1867.964	9406.911	2393.521	1964816.499	86.499
kin_afterCID_35	LT04B1_cell37	5557.429	2345.371	2787.303	10117.545	520.666	4248.509	1829.807	3988.211	1883.267	9490.859	2414.338	1964818.999	88.999
kin_afterCID_36	LT04B1_cell37	5458.166	2345.371	2740.978	9950.529	521.763	4165.352	1828.621	3948.049	1862.737	9396.519	2385.552	1964821.498	91.498
kin_afterCID_37	LT04B1_cell37	5446.131	2345.371	2736.222	9881.087	525.366	4159.509	1824.391	3999.307	1887.679	9474.791	2415.625	1964823.998	93.998
kin_afterCID_38	LT04B1_cell37	5458.677	2345.371	2740.181	9899.025	523.486	4176.294	1826.316	4019.412	1894.751	9500.689	2441.218	1964826.499	96.499
kin_afterCID_39	LT04B1_cell37	5533.542	2345.371	2776.246	10056.556	524.337	4224.645	1825.466	3958.500	1868.966	9347.084	2403.749	1964828.999	98.999
kin_afterCID_40	LT04B1_cell37	5515.051	2345.371	2765.774	10037.563	525.568	4202.219	1824.324	4016.031	1894.547	9484.432	2433.322	1964831.498	101.498
kin_afterCID_41	LT04B1_cell37	5457.307	2345.371	2741.257	9931.496	524.807	4159.335	1826.115	3949.043	1865.851	9301.824	2401.924	1964833.999	103.999
kin_afterCID_42	LT04B1_cell37	5474.687	2345.371	2746.516	9983.362	525.724	4165.136	1824.302	3967.691	1873.703	9362.789	2405.560	1964836.499	106.499
kin_afterCID_43	LT04B1_cell37	5528.025	2345.371	2774.107	10080.914	526.105	4204.513	1823.742	3986.913	1886.052	9406.341	2416.387	1964838.999	108.999
kin_afterCID_44	LT04B1_cell37	5467.209	2345.371	2746.696	9946.430	525.948	4165.687	1823.899	3934.807	1862.488	9251.809	2394.573	1964841.498	111.498
kin_afterCID_45	LT04B1_cell37	5503.714	2345.371	2764.368	10000.373	529.305	4185.870	1820.900	3957.506	1869.387	9279.451	2402.883	1964843.998	113.998
kin_afterCID_46	LT04B1_cell37	5455.095	2345.371	2741.914	9914.337	527.873	4151.565	1823.138	3963.552	1876.101	9305.321	2407.901	1964846.499	116.499
kin_afterCID_47	LT04B1_cell37	5517.401	2345.371	2766.855	10019.307	530.738	4190.913	1821.079	3994.071	1885.094	9360.142	2419.659	1964848.998	118.998
kin_afterCID_48	LT04B1_cell37	5503.625	2345.371	2762.194	10078.142	526.150	4172.840	1824.369	3969.615	1876.147	9364.416	2405.544	1964851.772	121.772
kin_afterCID_49	LT04B1_cell37	5537.399	2345.371	2782.347	10066.113	530.312	4206.973	1819.803	3931.831	1859.609	9212.717	2385.525	1964853.999	123.999
kin_afterCID_50	LT04B1_cell37	5501.764	2345.371	2761.066	10030.046	529.462	4173.868	1821.012	3939.291	1861.979	9255.820	2385.423	1964856.499	126.499
kin_afterCID_51	LT04B1_cell37	5413.481	2345.371	2719.747	9920.078	526.306	4101.386	1824.660	3916.568	1855.141	9233.373	2374.121	1964858.998	128.998
kin_afterCID_52	LT04B1_cell37	5488.073	2345.371	2755.907	10042.685	528.209	4156.157	1822.489	3923.961	1853.958	9220.298	2380.407	1964861.499	131.499
kin_afterCID_53	LT04B1_cell37	5419.784	2345.371	2722.962	9948.240	529.283	4092.719	1821.146	3913.257	1851.458	9233.168	2359.147	1964863.998	133.998
kin_afterCID_54	LT04B1_cell37	5413.980	2345.371	2721.996	9911.847	530.380	4090.901	1820.855	3941.996	1866.709	9258.166	2384.240	1964866.499	136.499
kin_afterCID_55	LT04B1_cell37	5489.156	2345.371	2756.151	10079.615	528.902	4144.598	1821.750	3970.408	1875.700	9348.356	2400.608	1964868.998	138.998
kin_afterCID_56	LT04B1_cell37	5513.403	2345.371	2765.399	10084.501	529.619	4172.632	1820.766	3982.841	1881.406	9346.699	2414.689	1964871.499	141.499
kin_afterCID_57	LT04B1_cell37	5473.475	2345.371	2747.476	10058.529	528.455	4131.390	1822.511	3922.546	1856.764	9229.041	2374.986	1964873.999	143.999
kin_afterCID_58	LT04B1_cell37	5447.598	2345.371	2736.982	10004.004	529.663	4111.118	1820.631	3947.795	1863.813	9273.132	2390.756	1964876.499	146.499
kin_afterCID_59	LT04B1_cell37	5473.942	2345.371	2745.160	10054.763	529.014	4131.412	1821.818	3965.661	1875.007	9297.413	2408.581	1964878.999	148.999
kin_afterCID_60	LT04B1_cell37	5470.823	2345.371	2746.978	10044.252	530.156	4127.483	1820.408	3905.773	1847.645	9154.745	2368.899	1964881.499	151.499
kin_afterCID_61	LT04B1_cell37	5484.539	2345.371	2755.057	10034.082	531.790	4142.466	1819.042	3943.372	1865.075	9210.409	2394.859	1964883.999	153.999
kin_afterCID_62	LT04B1_cell37	5489.717	2345.371	2756.086	10062.602	530.671	4144.710	1819.982	3978.579	1877.496	9308.426	2415.898	1964886.498	156.498
kin_afterCID_63	LT04B1_cell37	5381.121	2345.371	2704.959	9827.742	531.476	4069.784	1819.669	3911.199	1849.881	9127.695	2378.464	1964888.998	158.998
kin_afterCID_64	LT04B1_cell37	5390.822	2345.371	2710.858	9920.673	529.372	4061.353	1822.265	3922.060	1856.412	9192.563	2381.130	1964891.499	161.499
kin_afterCID_65	LT04B1_cell37	5465.675	2345.371	2744.340	10071.405	527.627	4118.891	1824.503	3950.037	1869.311	9281.949	2397.303	1964893.999	163.999
kin_afterCID_66	LT04B1_cell37	5517.021	2345.371	2770.265	10164.921	529.417	4151.540	1822.892	3972.636	1874.686	9339.939	2402.645	1964896.498	166.498
kin_afterCID_67	LT04B1_cell37	5436.661	2345.371	2731.580	10052.367	526.575	4091.217	1825.108	3919.195	1854.958	9255.243	2369.582	1964898.998	168.998
kin_afterCID_68	LT04B1_cell37	5471.101	2345.371	2748.378	10080.045	529.484	4117.799	1822.332	3947.120	1863.398	9279.152	2387.548	1964901.499	171.499
kin_afterCID_69	LT04B1_cell37	5376.845	2345.371	2702.886	9937.070	529.596	4037.285	1822.444	3895.697	1843.302	9169.761	2352.481	1964903.999	173.999
kin_afterCID_70	LT04B1_cell37	5406.850	2345.371	2714.096	9946.459	530.514	4070.204	1821.616	3917.720	1855.388	9178.402	2374.871	1964906.498	176.498
kin_afterCID_71	LT04B1_cell37	5486.904	2345.371	2754.700	10080.281	533.289	4124.360	1819.289	3955.470	1865.391	9265.294	2387.230	1964908.999	178.999
kin_afterCID_72	LT04B1_cell37	5467.378	2345.371	2746.967	10108.250	529.977	4102.145	1822.422	3917.672	1850.100	9232.445	2360.803	1964911.497	181.497
kin_afterCID_73	LT04B1_cell37	5396.185	2345.371	2711.819	9945.482	532.797	4045.278	1821.706	3921.930	1853.724	9217.124	2358.363	1964913.999	183.999
kin_afterCID_74	LT04B1_cell37	5451.054	2345.371	2737.613	10042.128	533.177	4086.961	1821.101	3946.399	1866.304	9256.558	2377.302	1964916.498	186.498
kin_afterCID_75	LT04B1_cell37	5451.683	2345.371	2737.009	10095.120	530.424	4083.115	1822.825	3972.574	1876.522	9362.747	2391.172	1964918.998	188.998
kin_afterCID_76	LT04B1_cell37	5379.901	2345.371	2704.585	9965.575	528.477	4035.197	1824.458	3905.278	1845.538	9212.142	2355.994	1964921.498	191.498
kin_afterCID_77	LT04B1_cell37	5456.112	2345.371	2740.448	10122.917	529.977	4082.399	1823.093	3942.985	1861.020	9299.979	2373.229	1964923.999	193.999
kin_afterCID_78	LT04B1_cell37	5471.117	2345.371	2749.777	10158.035	531.320	4088.165	1821.213	3976.278	1878.957	9387.979	2385.823	1964926.499	196.499
kin_afterCID_79	LT04B1_cell37	5425.346	2345.371	2725.431	10072.959	532.013	4050.104	1821.638	3909.154	1849.321	9208.327	2348.162	1964928.999	198.999
kin_afterCID_80	LT04B1_cell37	5448.872	2345.371	2739.618	10151.768	528.835	4067.859	1824.817	3934.437	1859.758	9295.241	2367.398	1964931.499	201.499
kin_afterCID_81	LT04B1_cell37	5432.873	2345.371	2729.042	10164.893	526.799	4050.883	1826.540	3966.296	1872.730	9426.894	2378.321	1964933.998	203.998
kin_afterCID_82	LT04B1_cell37	5366.353	2345.371	2695.568	9997.072	530.357	4002.198	1822.892	3904.508	1845.139	9235.501	2341.011	1964936.499	206.499
kin_afterCID_83	LT04B1_cell37	5463.485	2345.371	2746.928	10144.237	531.566	4078.149	1822.981	3954.137	1871.205	9323.031	2373.727	1964938.998	208.998
kin_afterCID_84	LT04B1_cell37	5359.933	2345.371	2694.521	9981.426	529.529	4001.676	1823.183	3887.166	1837.743	9195.163	2333.900	1964941.498	211.498
kin_afterCID_85	LT04B1_cell37	5370.381	2345.371	2699.963	10019.881	529.708	4002.870	1823.362	3891.261	1841.027	9220.559	2330.647	1964943.999	213.999
kin_afterCID_86	LT04B1_cell37	5319.474	2345.371	2675.371	9939.171	527.851	3965.862	1825.891	3921.141	1851.951	9303.591	2351.582	1964946.499	216.499
kin_afterCID_87	LT04B1_cell37	5409.337	2345.371	2719.860	10130.487	528.970	4024.956	1823.116	3890.532	1838.898	9269.676	2318.981	1964948.999	218.999
kin_afterCID_88	LT04B1_cell37	5317.015	2345.371	2675.112	9959.620	527.157	3962.177	1824.481	3945.154	1862.984	9394.647	2360.466	1964951.498	221.498
kin_afterCID_89	LT04B1_cell37	5354.623	2345.371	2693.819	10046.735	528.567	3978.951	1824.145	3893.959	1844.170	9260.825	2327.109	1964953.998	223.998
kin_afterCID_90	LT04B1_cell37	5418.210	2345.371	2723.344	10123.806	530.850	4031.009	1821.818	3934.409	1858.666	9324.274	2351.965	1964956.498	226.498
kin_afterCID_91	LT04B1_cell37	5312.657	2345.371	2672.360	9954.746	529.999	3947.704	1822.220	3947.679	1867.053	9391.468	2353.134	1964958.999	228.999
kin_afterCID_92	LT04B1_cell37	5333.674	2345.371	2682.500	10043.697	529.014	3952.350	1823.160	3880.929	1836.120	9270.466	2306.091	1964961.498	231.498
kin_afterCID_93	LT04B1_cell37	5387.735	2345.371	2707.904	10137.642	528.768	3994.903	1823.720	3915.157	1850.981	9330.809	2333.448	1964963.998	233.998
kin_afterCID_94	LT04B1_cell37	5412.764	2345.371	2719.006	10136.028	527.716	4031.526	1824.593	3928.109	1855.915	9336.845	2352.709	1964966.499	236.499
kin_afterCID_95	LT04B1_cell37	5317.281	2345.371	2673.901	9994.324	527.112	3951.174	1825.510	3951.817	1867.006	9432.596	2357.470	1964968.999	238.999
kin_afterCID_96	LT04B1_cell37	5386.963	2345.371	2709.667	10135.417	525.993	4003.523	1826.853	3933.907	1859.808	9385.395	2352.227	1964971.499	241.499
kin_afterCID_97	LT04B1_cell37	5344.906	2345.371	2688.210	10052.210	525.478	3974.889	1827.457	3953.446	1869.402	9434.667	2365.211	1964973.998	243.998
kin_afterCID_98	LT04B1_cell37	5361.930	2345.371	2697.204	10057.288	528.589	3986.423	1823.362	3894.499	1841.770	9254.801	2329.999	1964976.498	246.498
kin_afterCID_99	LT04B1_cell37	5374.388	2345.371	2703.841	10109.973	525.859	3997.563	1825.376	3901.275	1845.961	9312.650	2332.969	1964978.999	248.999
kin_afterCID_100	LT04B1_cell37	5435.343	2345.371	2729.692	10190.899	529.305	4040.122	1822.422	3925.853	1854.067	9320.366	2348.746	1964981.498	251.498
kin_afterCID_101	LT04B1_cell37	5340.087	2345.371	2686.417	10062.580	526.194	3965.849	1825.264	3871.933	1831.961	9245.056	2313.242	1964983.998	253.998
kin_afterCID_102	LT04B1_cell37	5355.225	2345.371	2695.150	10060.587	527.246	3982.056	1824.347	3903.047	1848.350	9284.774	2337.830	1964986.497	256.497
kin_afterCID_103	LT04B1_cell37	5357.124	2345.371	2694.917	10096.877	527.783	3971.961	1823.899	3888.608	1839.178	9277.617	2319.031	1964988.999	258.999
kin_afterCID_104	LT04B1_cell37	5375.391	2345.371	2701.488	10138.836	526.038	3988.075	1826.361	3904.289	1847.684	9316.623	2333.977	1964991.499	261.499
kin_afterCID_105	LT04B1_cell37	5354.235	2345.371	2694.709	10114.979	526.418	3967.976	1824.951	3863.418	1829.796	9238.710	2303.373	1964993.999	263.999
kin_afterCID_106	LT04B1_cell37	5373.352	2345.371	2701.693	10106.790	529.887	3983.514	1821.303	3900.872	1846.181	9281.907	2325.953	1964996.498	266.498
kin_afterCID_107	LT04B1_cell37	5330.591	2345.371	2681.815	10011.371	529.887	3956.324	1821.168	3894.602	1843.689	9248.498	2327.627	1964999.491	269.491
kin_afterCID_108	LT04B1_cell37	5303.996	2345.371	2671.892	9938.701	530.581	3940.466	1820.788	3865.517	1830.746	9152.652	2315.194	1965001.498	271.498
kin_afterCID_109	LT04B1_cell37	5278.095	2345.371	2657.961	9872.451	530.850	3924.966	1821.057	3889.121	1840.857	9181.332	2335.804	1965003.998	273.998
kin_afterCID_110	LT04B1_cell37	5330.553	2345.371	2682.168	9999.295	531.073	3956.152	1819.938	3876.620	1833.775	9155.376	2327.167	1965006.498	276.498
kin_afterCID_111	LT04B1_cell37	5294.990	2345.371	2663.316	9866.818	534.274	3937.414	1817.274	3934.759	1861.164	9233.791	2366.667	1965008.998	278.998
kin_afterCID_112	LT04B1_cell37	5306.800	2345.371	2674.493	9929.836	528.544	3953.603	1822.601	3864.624	1830.546	9113.853	2333.048	1965011.499	281.499
kin_afterCID_113	LT04B1_cell37	5332.746	2345.371	2685.190	9996.082	529.440	3965.561	1821.303	3883.397	1837.082	9172.434	2337.289	1965013.999	283.999
kin_afterCID_114	LT04B1_cell37	5345.220	2345.371	2691.161	10017.768	531.946	3967.022	1818.796	3896.353	1843.935	9196.313	2337.594	1965016.499	286.499
kin_afterCID_115	LT04B1_cell37	5302.385	2345.371	2669.427	9947.213	532.394	3929.530	1819.199	3852.959	1824.685	9116.170	2302.632	1965018.998	288.998
kin_afterCID_116	LT04B1_cell37	5323.370	2345.371	2679.298	10041.203	527.381	3946.102	1823.988	3859.392	1827.120	9180.906	2311.094	1965021.499	291.499
kin_afterCID_117	LT04B1_cell37	5296.660	2345.371	2667.018	9969.933	529.305	3927.378	1821.168	3880.661	1837.071	9206.356	2324.547	1965023.998	293.998
kin_afterCID_118	LT04B1_cell37	5314.221	2345.371	2673.868	10006.847	530.201	3935.822	1820.631	3885.903	1838.724	9217.097	2324.523	1965026.498	296.498
kin_afterCID_119	LT04B1_cell37	5342.026	2345.371	2686.622	9996.303	531.208	3971.848	1819.311	3891.954	1841.700	9199.032	2333.992	1965028.999	298.999
kin_afterCID_120	LT04B1_cell37	5287.454	2345.371	2662.135	9887.598	531.163	3933.728	1819.177	3852.566	1823.754	9089.750	2315.530	1965031.499	301.499
