# Supplementary material for: Mandipropamid as a chemical inducer of proximity for in vivo applications
Source: Nat Chem Biol. 2021 Dec 21;18(1):64–9. doi: 10.1038/s41589-021-00922-3 (PMC8709788; doi:10.1038/s41589-021-00922-3)
Supplement: Source Data Fig. 2 — Single-cell trajectories, luminescence intensities of luciferase assay and two-color RICS binding efficiencies. [file 41589_2021_922_MOESM21_ESM.zip › Figure_02/Figure_02bcd/Single-Cell Trajectories/Mandi_50nM/exp02_Mandi_LT04B2_cell31_intensities.csv]

name	cellID	ff_488nm_cell	area_cell	fullframe_488nm	ff_488nm_mito	area_mito	ff_488nm_cyto	area_cyto	ff_561nm_tf_cell	fullframe_561nm	ff_561nm_tf_mito	ff_561nm_tf_cyto	FrameTimeAbs	FrameTimeRel
t0_	LT04B2_cell31	3622.643	3095.038	2362.830	4878.365	621.604	3304.136	2476.746	3391.265	2036.031	8316.409	2151.851	1964334.000	-23.000
tend_	LT04B2_cell31	3139.620	3095.038	2082.415	5119.432	605.691	2654.948	2503.088	3186.528	1920.300	7980.088	2015.048	1964668.000	311.000
kin_afterCID_1	LT04B2_cell31	3680.846	3095.038	2394.147	5048.107	634.159	3322.231	2469.114	3504.934	2098.632	8507.731	2211.637	1964365.106	4.106
kin_afterCID_2	LT04B2_cell31	3644.029	3095.038	2377.079	5060.325	628.206	3278.040	2473.993	3472.159	2079.649	8501.423	2187.796	1964367.500	6.500
kin_afterCID_3	LT04B2_cell31	3626.766	3095.038	2367.345	5079.460	631.004	3249.407	2471.554	3483.691	2087.386	8501.290	2194.968	1964370.000	9.000
kin_afterCID_4	LT04B2_cell31	3555.335	3095.038	2323.900	5006.421	630.668	3178.576	2472.113	3413.826	2047.342	8293.668	2161.193	1964372.500	11.500
kin_afterCID_5	LT04B2_cell31	3510.999	3095.038	2295.432	4994.472	626.595	3129.547	2475.829	3423.489	2051.671	8389.904	2159.260	1964375.000	14.000
kin_afterCID_6	LT04B2_cell31	3539.488	3095.038	2314.587	5093.832	632.078	3135.263	2471.151	3413.653	2046.908	8305.650	2154.253	1964377.500	16.500
kin_afterCID_7	LT04B2_cell31	3506.154	3095.038	2294.342	5068.203	630.757	3099.225	2475.157	3448.551	2066.065	8354.322	2187.361	1964379.999	18.999
kin_afterCID_8	LT04B2_cell31	3504.006	3095.038	2293.351	5106.013	631.675	3086.335	2474.419	3381.187	2028.577	8179.361	2145.370	1964382.500	21.500
kin_afterCID_9	LT04B2_cell31	3550.989	3095.038	2324.322	5213.802	629.929	3119.435	2475.717	3432.885	2059.406	8320.021	2178.928	1964385.000	24.000
kin_afterCID_10	LT04B2_cell31	3506.015	3095.038	2295.727	5188.456	627.132	3071.903	2478.872	3396.458	2036.791	8253.082	2156.968	1964387.499	26.499
kin_afterCID_11	LT04B2_cell31	3515.106	3095.038	2300.506	5241.055	625.408	3071.890	2480.372	3394.774	2037.406	8274.019	2153.984	1964390.000	29.000
kin_afterCID_12	LT04B2_cell31	3532.966	3095.038	2311.997	5289.148	628.967	3079.031	2476.410	3428.437	2056.110	8344.947	2169.598	1964392.500	31.500
kin_afterCID_13	LT04B2_cell31	3486.067	3095.038	2284.310	5257.764	624.894	3031.734	2480.887	3367.769	2022.447	8206.475	2138.615	1964394.999	33.999
kin_afterCID_14	LT04B2_cell31	3508.144	3095.038	2299.126	5319.977	624.267	3045.119	2480.126	3394.467	2037.965	8293.664	2152.238	1964397.499	36.499
kin_afterCID_15	LT04B2_cell31	3506.593	3095.038	2295.989	5334.739	627.176	3035.982	2478.111	3399.574	2040.724	8281.567	2154.008	1964400.000	39.000
kin_afterCID_16	LT04B2_cell31	3437.956	3095.038	2255.741	5244.305	625.341	2974.868	2479.991	3422.010	2053.881	8337.458	2172.565	1964402.499	41.499
kin_afterCID_17	LT04B2_cell31	3461.300	3095.038	2269.997	5280.263	625.811	2994.964	2478.716	3371.953	2025.600	8206.111	2142.225	1964404.999	43.999
kin_afterCID_18	LT04B2_cell31	3466.879	3095.038	2275.142	5317.593	627.803	2992.137	2474.754	3371.519	2023.817	8207.743	2137.702	1964407.500	46.500
kin_afterCID_19	LT04B2_cell31	3474.337	3095.038	2278.764	5360.530	626.371	2990.772	2477.753	3386.697	2034.619	8259.585	2146.206	1964409.999	48.999
kin_afterCID_20	LT04B2_cell31	3467.549	3095.038	2275.320	5356.484	627.646	2983.030	2475.135	3403.307	2042.749	8296.180	2155.255	1964412.500	51.500
kin_afterCID_21	LT04B2_cell31	3434.305	3095.038	2253.972	5325.479	626.259	2951.087	2476.120	3363.894	2018.583	8221.906	2128.530	1964415.000	54.000
kin_afterCID_22	LT04B2_cell31	3456.225	3095.038	2266.970	5370.080	626.326	2966.548	2476.903	3390.821	2036.005	8307.341	2139.957	1964417.499	56.499
kin_afterCID_23	LT04B2_cell31	3380.321	3095.038	2222.638	5227.887	631.809	2901.464	2472.986	3334.599	2001.348	8095.572	2109.209	1964419.999	58.999
kin_afterCID_24	LT04B2_cell31	3400.788	3095.038	2234.991	5278.401	632.055	2914.162	2472.382	3344.123	2008.747	8140.426	2109.172	1964422.500	61.500
kin_afterCID_25	LT04B2_cell31	3426.700	3095.038	2252.227	5352.175	628.945	2932.022	2473.792	3360.301	2017.018	8214.151	2119.119	1964425.000	64.000
kin_afterCID_26	LT04B2_cell31	3430.513	3095.038	2253.909	5324.133	636.778	2936.473	2465.869	3378.367	2026.097	8181.595	2130.901	1964427.499	66.499
kin_afterCID_27	LT04B2_cell31	3379.646	3095.038	2224.239	5267.086	634.338	2889.683	2468.353	3321.382	1995.701	8090.173	2088.739	1964430.000	69.000
kin_afterCID_28	LT04B2_cell31	3445.615	3095.038	2265.524	5356.728	637.046	2947.314	2464.750	3336.723	2004.496	8098.718	2099.764	1964432.499	71.499
kin_afterCID_29	LT04B2_cell31	3377.634	3095.038	2221.606	5277.683	635.055	2883.710	2467.458	3313.936	1991.039	8086.373	2078.814	1964435.000	74.000
kin_afterCID_30	LT04B2_cell31	3402.882	3095.038	2240.122	5287.824	636.979	2911.366	2465.131	3334.366	2004.027	8089.583	2099.159	1964437.500	76.500
kin_afterCID_31	LT04B2_cell31	3365.188	3095.038	2214.776	5240.153	631.585	2881.213	2471.196	3345.314	2009.863	8140.218	2112.765	1964439.999	78.999
kin_afterCID_32	LT04B2_cell31	3379.556	3095.038	2227.258	5270.600	633.689	2889.387	2468.913	3308.292	1986.437	8041.070	2086.609	1964442.499	81.499
kin_afterCID_33	LT04B2_cell31	3369.178	3095.038	2217.098	5251.187	634.540	2878.978	2470.121	3317.265	1994.714	8042.020	2094.512	1964445.000	84.000
kin_afterCID_34	LT04B2_cell31	3372.374	3095.038	2217.687	5257.120	635.972	2881.506	2466.675	3331.189	2000.651	8060.956	2104.747	1964447.499	86.499
kin_afterCID_35	LT04B2_cell31	3411.868	3095.038	2245.327	5309.884	637.897	2915.285	2465.287	3345.266	2009.071	8083.422	2111.852	1964450.000	89.000
kin_afterCID_36	LT04B2_cell31	3348.043	3095.038	2206.235	5211.704	634.696	2864.164	2467.995	3295.496	1981.648	7965.863	2087.840	1964452.499	91.499
kin_afterCID_37	LT04B2_cell31	3375.340	3095.038	2223.030	5259.076	636.196	2883.770	2468.689	3309.157	1990.107	7989.204	2094.607	1964454.999	93.999
kin_afterCID_38	LT04B2_cell31	3372.078	3095.038	2219.531	5242.174	639.464	2880.573	2466.317	3324.248	1999.183	8002.622	2101.914	1964457.500	96.500
kin_afterCID_39	LT04B2_cell31	3317.062	3095.038	2188.440	5170.248	634.987	2834.620	2470.569	3346.962	2012.451	8101.315	2115.985	1964460.000	99.000
kin_afterCID_40	LT04B2_cell31	3361.118	3095.038	2214.282	5245.148	636.285	2869.204	2469.181	3299.107	1983.639	7965.273	2087.793	1964462.499	101.499
kin_afterCID_41	LT04B2_cell31	3385.257	3095.038	2231.480	5277.915	631.630	2895.322	2474.105	3320.749	1997.438	8036.922	2107.567	1964464.999	103.999
kin_afterCID_42	LT04B2_cell31	3368.927	3095.038	2216.628	5235.862	637.114	2880.883	2468.219	3329.803	2001.755	8013.494	2112.042	1964467.500	106.500
kin_afterCID_43	LT04B2_cell31	3369.426	3095.038	2220.870	5239.909	639.173	2878.334	2465.444	3320.789	1997.770	7983.504	2103.776	1964470.000	109.000
kin_afterCID_44	LT04B2_cell31	3364.156	3095.038	2218.329	5244.251	638.479	2870.825	2466.943	3283.937	1977.924	7915.560	2076.322	1964472.499	111.499
kin_afterCID_45	LT04B2_cell31	3321.942	3095.038	2190.821	5169.268	638.635	2837.389	2466.563	3342.691	2009.718	8053.595	2114.043	1964474.999	113.999
kin_afterCID_46	LT04B2_cell31	3326.504	3095.038	2194.590	5181.525	636.688	2842.219	2467.883	3275.402	1970.683	7912.178	2071.050	1964477.500	116.500
kin_afterCID_47	LT04B2_cell31	3349.942	3095.038	2207.293	5228.162	635.659	2859.122	2471.420	3306.998	1987.142	8017.793	2084.687	1964480.000	119.000
kin_afterCID_48	LT04B2_cell31	3345.683	3095.038	2206.765	5201.977	636.778	2859.919	2470.032	3336.816	2006.251	8065.174	2107.319	1964482.504	121.504
kin_afterCID_49	LT04B2_cell31	3332.183	3095.038	2200.854	5201.431	636.106	2844.007	2469.763	3288.250	1979.839	7975.474	2071.487	1964484.999	123.999
kin_afterCID_50	LT04B2_cell31	3329.275	3095.038	2195.812	5201.591	635.972	2839.980	2470.301	3294.739	1983.178	7979.140	2078.717	1964487.500	126.500
kin_afterCID_51	LT04B2_cell31	3353.979	3095.038	2211.545	5236.887	638.076	2859.443	2468.689	3314.847	1992.647	8019.240	2088.420	1964490.000	129.000
kin_afterCID_52	LT04B2_cell31	3303.734	3095.038	2180.418	5153.177	641.299	2815.456	2464.526	3324.991	1996.691	8027.263	2091.682	1964492.500	131.500
kin_afterCID_53	LT04B2_cell31	3308.490	3095.038	2183.057	5180.135	636.599	2819.118	2468.868	3275.997	1970.898	7951.511	2061.338	1964495.000	134.000
kin_afterCID_54	LT04B2_cell31	3349.003	3095.038	2207.681	5260.685	637.449	2848.486	2467.928	3298.371	1983.910	8011.256	2071.941	1964497.499	136.499
kin_afterCID_55	LT04B2_cell31	3353.134	3095.038	2210.587	5256.566	638.300	2853.579	2467.301	3314.016	1990.347	8037.030	2082.654	1964499.999	138.999
kin_afterCID_56	LT04B2_cell31	3299.322	3095.038	2175.479	5168.552	636.084	2811.581	2468.398	3327.157	1999.661	8080.690	2093.719	1964502.500	141.500
kin_afterCID_57	LT04B2_cell31	3333.223	3095.038	2197.233	5223.875	634.965	2841.891	2468.622	3270.725	1966.404	7940.180	2062.226	1964505.000	144.000
kin_afterCID_58	LT04B2_cell31	3317.041	3095.038	2188.408	5214.822	628.877	2829.116	2475.515	3268.923	1966.125	7984.665	2062.733	1964507.499	146.499
kin_afterCID_59	LT04B2_cell31	3322.185	3095.038	2193.499	5228.940	629.213	2831.574	2475.448	3263.481	1963.161	7989.037	2053.729	1964510.000	149.000
kin_afterCID_60	LT04B2_cell31	3357.382	3095.038	2215.538	5290.204	631.518	2857.833	2474.396	3298.407	1984.723	8058.200	2073.744	1964512.500	151.500
kin_afterCID_61	LT04B2_cell31	3316.690	3095.038	2191.406	5232.230	630.332	2822.810	2475.851	3258.743	1961.236	7978.523	2047.016	1964514.999	153.999
kin_afterCID_62	LT04B2_cell31	3260.956	3095.038	2152.825	5136.744	632.100	2775.432	2474.620	3289.284	1978.096	8028.949	2067.962	1964517.499	156.499
kin_afterCID_63	LT04B2_cell31	3307.352	3095.038	2181.204	5224.303	634.003	2808.899	2473.881	3276.593	1971.961	8018.443	2049.612	1964519.999	158.999
kin_afterCID_64	LT04B2_cell31	3323.344	3095.038	2192.250	5260.105	631.787	2822.803	2474.441	3274.519	1970.583	8032.849	2049.484	1964522.500	161.500
kin_afterCID_65	LT04B2_cell31	3362.069	3095.038	2217.321	5291.469	634.987	2858.720	2473.121	3295.234	1983.439	8028.191	2067.878	1964525.000	164.000
kin_afterCID_66	LT04B2_cell31	3321.278	3095.038	2190.408	5246.770	632.033	2822.563	2474.150	3251.357	1955.967	7953.310	2040.069	1964527.499	166.499
kin_afterCID_67	LT04B2_cell31	3283.210	3095.038	2166.213	5186.782	635.525	2787.004	2469.674	3299.719	1983.129	8070.884	2062.348	1964529.999	168.999
kin_afterCID_68	LT04B2_cell31	3303.532	3095.038	2178.564	5248.111	629.079	2803.523	2476.433	3258.236	1959.736	8038.010	2034.388	1964532.499	171.499
kin_afterCID_69	LT04B2_cell31	3323.430	3095.038	2191.459	5298.891	626.863	2818.032	2477.261	3269.833	1965.830	8094.020	2040.745	1964535.000	174.000
kin_afterCID_70	LT04B2_cell31	3308.888	3095.038	2180.288	5278.113	626.908	2805.914	2475.829	3290.565	1977.269	8148.132	2053.589	1964537.500	176.500
kin_afterCID_71	LT04B2_cell31	3351.043	3095.038	2209.294	5322.490	626.483	2847.165	2477.686	3284.137	1974.841	8083.145	2062.362	1964539.998	178.998
kin_afterCID_72	LT04B2_cell31	3361.591	3095.038	2216.036	5341.874	625.834	2857.260	2477.082	3283.337	1974.904	8082.419	2063.830	1964542.500	181.500
kin_afterCID_73	LT04B2_cell31	3292.544	3095.038	2171.485	5224.694	628.318	2798.179	2475.269	3301.616	1984.436	8109.020	2073.685	1964544.999	183.999
kin_afterCID_74	LT04B2_cell31	3305.697	3095.038	2180.104	5263.197	624.871	2808.287	2478.895	3264.658	1962.687	8054.083	2049.662	1964547.499	186.499
kin_afterCID_75	LT04B2_cell31	3322.846	3095.038	2193.299	5265.118	630.668	2823.877	2472.069	3277.724	1971.336	8062.373	2050.286	1964549.999	188.999
kin_afterCID_76	LT04B2_cell31	3323.469	3095.038	2191.628	5269.803	630.892	2821.955	2474.844	3289.295	1977.450	8075.525	2059.337	1964552.500	191.500
kin_afterCID_77	LT04B2_cell31	3317.415	3095.038	2185.236	5289.413	627.893	2812.713	2476.724	3270.539	1967.824	8072.857	2044.310	1964555.000	194.000
kin_afterCID_78	LT04B2_cell31	3271.405	3095.038	2159.337	5215.078	628.586	2773.737	2475.761	3300.915	1985.864	8125.274	2067.635	1964557.499	196.499
kin_afterCID_79	LT04B2_cell31	3308.337	3095.038	2184.937	5285.371	625.968	2804.119	2478.872	3281.935	1976.232	8105.241	2054.988	1964560.000	199.000
kin_afterCID_80	LT04B2_cell31	3265.577	3095.038	2155.618	5221.510	624.357	2769.303	2479.589	3248.172	1954.854	8030.965	2036.046	1964562.500	201.500
kin_afterCID_81	LT04B2_cell31	3296.619	3095.038	2176.396	5262.488	623.014	2798.652	2481.379	3255.234	1959.633	8042.861	2044.730	1964565.000	204.000
kin_afterCID_82	LT04B2_cell31	3326.354	3095.038	2194.702	5295.738	628.206	2822.309	2477.171	3289.195	1980.005	8096.305	2060.781	1964567.499	206.499
kin_afterCID_83	LT04B2_cell31	3328.114	3095.038	2196.106	5300.393	633.040	2818.356	2473.232	3290.401	1977.875	8056.907	2060.257	1964570.000	209.000
kin_afterCID_84	LT04B2_cell31	3281.674	3095.038	2166.720	5219.405	630.108	2782.711	2476.925	3251.412	1960.320	7960.229	2042.657	1964572.500	211.500
kin_afterCID_85	LT04B2_cell31	3285.189	3095.038	2170.313	5249.408	631.160	2779.255	2474.754	3260.988	1961.052	8007.131	2040.714	1964574.999	213.999
kin_afterCID_86	LT04B2_cell31	3335.461	3095.038	2201.772	5343.980	627.960	2821.376	2477.910	3288.130	1977.047	8096.533	2059.823	1964577.500	216.500
kin_afterCID_87	LT04B2_cell31	3264.239	3095.038	2157.596	5211.749	635.234	2758.720	2469.696	3299.425	1985.177	8075.814	2061.835	1964580.000	219.000
kin_afterCID_88	LT04B2_cell31	3295.752	3095.038	2178.084	5278.178	630.108	2785.843	2476.030	3239.153	1950.038	7972.821	2024.533	1964582.500	221.500
kin_afterCID_89	LT04B2_cell31	3312.055	3095.038	2187.563	5319.580	628.228	2798.600	2476.836	3281.092	1975.687	8107.668	2047.687	1964585.000	224.000
kin_afterCID_90	LT04B2_cell31	3262.971	3095.038	2156.378	5261.045	625.386	2754.433	2480.842	3232.212	1949.368	8018.998	2015.511	1964587.500	226.500
kin_afterCID_91	LT04B2_cell31	3283.574	3095.038	2169.652	5250.352	632.548	2775.258	2475.068	3236.105	1949.405	7956.782	2018.316	1964589.999	228.999
kin_afterCID_92	LT04B2_cell31	3257.124	3095.038	2155.345	5221.094	632.414	2750.324	2474.038	3231.569	1949.066	7946.680	2016.073	1964592.500	231.500
kin_afterCID_93	LT04B2_cell31	3259.445	3095.038	2154.068	5226.009	632.503	2751.692	2474.396	3224.743	1943.164	7941.643	2008.312	1964595.000	234.000
kin_afterCID_94	LT04B2_cell31	3271.195	3095.038	2162.310	5249.552	627.020	2765.850	2477.104	3246.213	1953.822	8006.734	2032.940	1964597.500	236.500
kin_afterCID_95	LT04B2_cell31	3290.787	3095.038	2172.305	5285.622	627.557	2780.854	2475.717	3255.322	1958.326	8007.329	2043.219	1964599.999	238.999
kin_afterCID_96	LT04B2_cell31	3308.832	3095.038	2184.152	5331.871	625.453	2793.885	2477.686	3278.790	1972.586	8105.633	2052.913	1964602.499	241.499
kin_afterCID_97	LT04B2_cell31	3259.527	3095.038	2153.939	5241.998	627.669	2751.980	2476.634	3220.191	1938.992	7934.435	2016.928	1964605.000	244.000
kin_afterCID_98	LT04B2_cell31	3278.669	3095.038	2164.061	5250.679	632.011	2769.415	2472.427	3248.771	1955.190	7955.994	2036.968	1964607.500	246.500
kin_afterCID_99	LT04B2_cell31	3282.417	3095.038	2167.898	5258.841	630.936	2773.458	2473.232	3280.965	1974.018	8048.370	2056.440	1964609.999	248.999
kin_afterCID_100	LT04B2_cell31	3295.364	3095.038	2176.748	5255.312	633.376	2788.578	2470.301	3254.010	1957.234	7947.523	2042.833	1964612.500	251.500
kin_afterCID_101	LT04B2_cell31	3230.943	3095.038	2136.585	5139.027	634.943	2735.652	2469.181	3279.363	1971.451	7983.691	2061.332	1964614.999	253.999
kin_afterCID_102	LT04B2_cell31	3260.822	3095.038	2155.389	5211.083	630.735	2759.027	2473.434	3235.963	1951.187	7906.350	2036.939	1964617.500	256.500
kin_afterCID_103	LT04B2_cell31	3264.000	3095.038	2158.169	5200.701	636.129	2759.653	2469.338	3252.601	1958.876	7903.288	2045.178	1964619.999	258.999
kin_afterCID_104	LT04B2_cell31	3234.508	3095.038	2139.085	5155.958	633.107	2737.488	2472.091	3263.411	1966.086	7940.857	2056.458	1964622.500	261.500
kin_afterCID_105	LT04B2_cell31	3276.555	3095.038	2166.674	5223.245	632.346	2773.946	2473.747	3234.454	1948.332	7872.467	2039.296	1964625.000	264.000
kin_afterCID_106	LT04B2_cell31	3276.843	3095.038	2165.977	5221.725	631.339	2775.673	2475.202	3278.404	1973.586	7987.732	2067.331	1964627.500	266.500
kin_afterCID_107	LT04B2_cell31	3232.573	3095.038	2137.386	5156.315	634.562	2732.993	2473.814	3233.380	1949.380	7863.322	2034.083	1964629.999	268.999
kin_afterCID_108	LT04B2_cell31	3247.966	3095.038	2148.525	5167.167	637.203	2746.948	2471.173	3240.465	1952.820	7856.850	2038.562	1964632.500	271.500
kin_afterCID_109	LT04B2_cell31	3234.452	3095.038	2137.638	5167.429	635.345	2732.751	2472.091	3253.190	1958.825	7919.528	2043.411	1964635.000	274.000
kin_afterCID_110	LT04B2_cell31	3259.767	3095.038	2157.232	5222.826	632.884	2751.926	2475.717	3220.479	1939.704	7849.888	2025.557	1964637.500	276.500
kin_afterCID_111	LT04B2_cell31	3262.125	3095.038	2155.160	5245.880	632.414	2749.635	2476.321	3247.150	1954.970	7932.676	2038.933	1964639.999	278.999
kin_afterCID_112	LT04B2_cell31	3212.521	3095.038	2127.860	5141.399	629.683	2715.870	2481.021	3279.594	1978.277	7990.249	2070.366	1964642.500	281.500
kin_afterCID_113	LT04B2_cell31	3242.207	3095.038	2145.734	5212.684	625.878	2739.445	2483.349	3222.663	1942.669	7900.095	2031.996	1964644.999	283.999
kin_afterCID_114	LT04B2_cell31	3260.946	3095.038	2158.893	5246.098	624.558	2756.008	2483.998	3249.634	1957.403	7985.808	2047.430	1964647.499	286.499
kin_afterCID_115	LT04B2_cell31	3279.799	3095.038	2167.844	5283.972	627.445	2767.446	2480.484	3254.006	1959.330	7993.166	2044.306	1964650.000	289.000
kin_afterCID_116	LT04B2_cell31	3287.639	3095.038	2171.320	5282.801	625.699	2779.224	2481.961	3204.197	1929.100	7863.888	2019.011	1964652.501	291.501
kin_afterCID_117	LT04B2_cell31	3242.655	3095.038	2146.305	5220.137	624.670	2739.948	2482.677	3226.406	1945.148	7930.640	2032.535	1964655.000	294.000
kin_afterCID_118	LT04B2_cell31	3242.560	3095.038	2144.454	5217.664	624.513	2740.393	2483.192	3250.551	1956.741	7986.743	2048.689	1964657.498	296.498
kin_afterCID_119	LT04B2_cell31	3271.387	3095.038	2162.465	5277.591	618.403	2767.329	2489.973	3234.151	1947.297	7996.880	2040.065	1964659.998	298.998
kin_afterCID_120	LT04B2_cell31	3283.008	3095.038	2171.994	5298.541	619.052	2775.577	2489.369	3216.115	1936.621	7957.260	2025.926	1964662.498	301.498
