# Supplementary material for: Mandipropamid as a chemical inducer of proximity for in vivo applications
Source: Nat Chem Biol. 2021 Dec 21;18(1):64–9. doi: 10.1038/s41589-021-00922-3 (PMC8709788; doi:10.1038/s41589-021-00922-3)
Supplement: Source Data Fig. 2 — Single-cell trajectories, luminescence intensities of luciferase assay and two-color RICS binding efficiencies. [file 41589_2021_922_MOESM21_ESM.zip › Figure_02/Figure_02bcd/Single-Cell Trajectories/Mandi_50nM/exp02_Mandi_LT04B3_cell26_intensities.csv]

name	cellID	ff_488nm_cell	area_cell	fullframe_488nm	ff_488nm_mito	area_mito	ff_488nm_cyto	area_cyto	ff_561nm_tf_cell	fullframe_561nm	ff_561nm_tf_mito	ff_561nm_tf_cyto	FrameTimeAbs	FrameTimeRel
t0_	LT04B3_cell26	2815.829	2623.407	1769.582	3518.995	459.813	2666.390	2163.594	1528.833	912.406	3834.722	1038.779	1963965.000	-24.000
tend_	LT04B3_cell26	2488.784	2623.407	1593.250	4203.542	450.838	2132.644	2176.060	1429.404	865.806	3538.345	991.399	1964300.000	311.000
kin_afterCID_1	LT04B3_cell26	2969.014	2623.407	1860.284	3801.217	466.371	2788.973	2157.216	1567.044	934.206	3972.867	1046.878	1963997.102	4.102
kin_afterCID_2	LT04B3_cell26	2897.092	2623.407	1822.276	3757.397	466.997	2710.735	2156.500	1554.023	927.116	3938.527	1037.631	1963999.498	6.498
kin_afterCID_3	LT04B3_cell26	2888.329	2623.407	1819.673	3776.661	461.962	2698.356	2161.625	1542.837	918.311	3931.002	1032.414	1964001.999	8.999
kin_afterCID_4	LT04B3_cell26	2831.879	2623.407	1786.801	3744.972	463.640	2635.701	2160.036	1554.941	925.408	3953.566	1040.003	1964004.499	11.499
kin_afterCID_5	LT04B3_cell26	2839.293	2623.407	1789.532	3790.872	461.044	2636.248	2162.587	1532.168	915.971	3887.759	1029.911	1964006.998	13.998
kin_afterCID_6	LT04B3_cell26	2848.037	2623.407	1797.209	3830.880	464.871	2636.270	2158.715	1541.442	920.160	3900.067	1033.475	1964009.497	16.497
kin_afterCID_7	LT04B3_cell26	2805.776	2623.407	1773.832	3799.581	466.818	2590.495	2156.858	1547.189	924.452	3907.647	1036.236	1964011.998	18.998
kin_afterCID_8	LT04B3_cell26	2815.250	2623.407	1777.193	3854.899	465.878	2590.288	2158.201	1520.974	910.086	3842.526	1019.635	1964014.498	21.498
kin_afterCID_9	LT04B3_cell26	2811.072	2623.407	1773.247	3886.130	467.602	2577.810	2155.940	1523.239	909.480	3843.753	1019.912	1964016.998	23.998
kin_afterCID_10	LT04B3_cell26	2802.728	2623.407	1768.580	3906.635	469.258	2561.989	2154.553	1529.480	917.660	3839.314	1026.267	1964019.498	26.498
kin_afterCID_11	LT04B3_cell26	2783.309	2623.407	1761.106	3918.083	468.542	2536.543	2154.911	1516.089	909.413	3812.843	1016.702	1964021.998	28.998
kin_afterCID_12	LT04B3_cell26	2780.805	2623.407	1757.942	3948.836	465.587	2528.738	2157.910	1519.881	909.401	3845.444	1018.104	1964024.498	31.498
kin_afterCID_13	LT04B3_cell26	2771.789	2623.407	1751.740	3962.489	466.527	2514.222	2156.925	1523.518	909.387	3851.731	1019.934	1964026.998	33.998
kin_afterCID_14	LT04B3_cell26	2804.588	2623.407	1774.051	4046.047	467.960	2534.827	2155.806	1526.038	912.466	3859.466	1019.406	1964029.499	36.499
kin_afterCID_15	LT04B3_cell26	2784.902	2623.407	1762.663	4037.809	466.729	2513.742	2156.723	1525.815	911.854	3856.848	1021.357	1964031.999	38.999
kin_afterCID_16	LT04B3_cell26	2760.205	2623.407	1743.791	4027.725	466.348	2486.152	2157.104	1521.779	911.321	3851.886	1018.023	1964034.498	41.498
kin_afterCID_17	LT04B3_cell26	2766.979	2623.407	1750.563	4063.845	466.326	2486.597	2157.126	1524.744	911.822	3862.165	1019.434	1964036.999	43.999
kin_afterCID_18	LT04B3_cell26	2736.632	2623.407	1734.768	4034.058	468.049	2454.871	2155.403	1495.673	894.291	3788.292	997.819	1964039.498	46.498
kin_afterCID_19	LT04B3_cell26	2727.608	2623.407	1730.635	4038.406	467.893	2443.057	2155.560	1504.227	902.516	3795.733	1006.820	1964041.999	48.999
kin_afterCID_20	LT04B3_cell26	2735.811	2623.407	1735.979	4073.280	469.661	2443.901	2154.463	1515.817	907.965	3825.166	1012.144	1964044.499	51.499
kin_afterCID_21	LT04B3_cell26	2741.469	2623.407	1736.306	4114.345	470.959	2440.656	2153.568	1518.472	907.670	3838.768	1010.635	1964046.998	53.998
kin_afterCID_22	LT04B3_cell26	2730.398	2623.407	1731.872	4099.815	469.302	2431.739	2154.866	1513.919	906.734	3813.316	1012.856	1964049.499	56.499
kin_afterCID_23	LT04B3_cell26	2754.593	2623.407	1744.812	4163.566	471.832	2445.576	2151.665	1514.371	904.243	3830.629	1006.423	1964051.999	58.999
kin_afterCID_24	LT04B3_cell26	2699.021	2623.407	1712.198	4093.288	468.653	2395.148	2156.276	1499.154	897.240	3782.597	1002.346	1964054.498	61.498
kin_afterCID_25	LT04B3_cell26	2681.478	2623.407	1700.959	4084.873	468.542	2376.221	2155.179	1493.662	896.263	3765.741	999.614	1964056.999	63.999
kin_afterCID_26	LT04B3_cell26	2712.095	2623.407	1719.758	4148.646	463.551	2403.761	2159.902	1498.108	898.519	3790.137	1006.193	1964059.499	66.499
kin_afterCID_27	LT04B3_cell26	2707.379	2623.407	1718.300	4146.258	468.721	2394.356	2154.732	1514.583	905.069	3821.244	1012.807	1964061.999	68.999
kin_afterCID_28	LT04B3_cell26	2689.507	2623.407	1705.560	4126.668	465.431	2379.525	2158.022	1497.582	896.627	3783.386	1004.586	1964064.497	71.497
kin_afterCID_29	LT04B3_cell26	2687.649	2623.407	1707.457	4137.494	471.406	2369.592	2153.210	1501.620	898.084	3772.552	1004.029	1964066.999	73.999
kin_afterCID_30	LT04B3_cell26	2682.734	2623.407	1703.484	4145.580	466.527	2366.069	2157.596	1504.055	899.891	3799.301	1007.511	1964069.499	76.499
kin_afterCID_31	LT04B3_cell26	2694.091	2623.407	1708.865	4169.229	468.094	2373.324	2156.433	1502.211	901.413	3767.492	1010.082	1964071.999	78.999
kin_afterCID_32	LT04B3_cell26	2695.937	2623.407	1710.381	4195.787	469.571	2368.877	2154.015	1504.501	899.929	3788.883	1006.462	1964074.499	81.499
kin_afterCID_33	LT04B3_cell26	2706.167	2623.407	1715.950	4222.655	469.146	2375.538	2155.112	1508.974	902.656	3806.826	1008.447	1964076.999	83.999
kin_afterCID_34	LT04B3_cell26	2677.874	2623.407	1697.693	4178.370	466.863	2352.710	2157.261	1491.955	895.259	3747.080	1003.684	1964079.499	86.499
kin_afterCID_35	LT04B3_cell26	2647.484	2623.407	1683.961	4130.520	467.758	2325.671	2155.694	1499.384	898.576	3762.769	1008.250	1964081.998	88.998
kin_afterCID_36	LT04B3_cell26	2669.767	2623.407	1694.610	4189.533	464.961	2342.368	2158.492	1489.899	892.991	3747.357	1003.612	1964084.498	91.498
kin_afterCID_37	LT04B3_cell26	2682.555	2623.407	1701.962	4211.212	467.579	2350.484	2157.261	1505.553	902.266	3769.836	1014.277	1964086.999	93.999
kin_afterCID_38	LT04B3_cell26	2701.080	2623.407	1713.208	4251.967	467.355	2364.544	2157.126	1501.802	897.167	3770.874	1009.807	1964089.498	96.498
kin_afterCID_39	LT04B3_cell26	2693.505	2623.407	1710.266	4236.959	465.363	2360.381	2158.850	1494.154	894.018	3752.198	1007.122	1964091.999	98.999
kin_afterCID_40	LT04B3_cell26	2650.943	2623.407	1683.669	4190.619	463.886	2320.140	2159.700	1484.482	891.993	3727.776	1002.588	1964094.499	101.499
kin_afterCID_41	LT04B3_cell26	2682.768	2623.407	1704.212	4257.586	461.447	2346.270	2163.169	1491.071	894.981	3755.924	1007.519	1964096.998	103.998
kin_afterCID_42	LT04B3_cell26	2653.813	2623.407	1683.647	4231.885	459.612	2318.572	2163.930	1481.273	890.366	3744.330	1000.572	1964099.499	106.499
kin_afterCID_43	LT04B3_cell26	2681.678	2623.407	1703.407	4276.582	461.313	2341.213	2162.677	1490.176	894.450	3756.951	1006.490	1964101.999	108.999
kin_afterCID_44	LT04B3_cell26	2668.507	2623.407	1693.607	4273.644	461.380	2325.606	2163.012	1490.063	895.357	3761.811	1005.147	1964104.498	111.498
kin_afterCID_45	LT04B3_cell26	2668.002	2623.407	1691.404	4270.039	460.149	2327.153	2163.482	1490.082	892.943	3767.331	1005.671	1964106.999	113.999
kin_afterCID_46	LT04B3_cell26	2663.877	2623.407	1693.744	4267.167	461.424	2321.673	2162.028	1504.294	901.512	3813.817	1011.386	1964109.499	116.499
kin_afterCID_47	LT04B3_cell26	2666.727	2623.407	1693.835	4291.188	460.261	2321.070	2163.192	1485.178	890.433	3767.635	999.537	1964111.998	118.998
kin_afterCID_48	LT04B3_cell26	2706.752	2623.407	1729.114	4337.860	460.596	2359.100	2163.662	1504.907	908.767	3786.553	1018.909	1964114.498	121.498
kin_afterCID_49	LT04B3_cell26	2696.446	2623.407	1727.152	4326.715	460.484	2349.106	2163.773	1492.051	912.175	3726.624	1016.214	1964116.999	123.999
kin_afterCID_50	LT04B3_cell26	2697.050	2623.407	1715.028	4335.356	463.573	2345.139	2160.685	1502.587	907.764	3777.089	1014.313	1964119.499	126.499
kin_afterCID_51	LT04B3_cell26	2645.367	2623.407	1683.384	4264.162	465.319	2296.310	2158.133	1497.346	900.100	3777.534	1005.707	1964121.999	128.999
kin_afterCID_52	LT04B3_cell26	2643.094	2623.407	1678.546	4273.727	466.214	2290.514	2157.552	1484.456	894.086	3734.264	998.184	1964124.498	131.498
kin_afterCID_53	LT04B3_cell26	2681.373	2623.407	1705.268	4322.226	465.632	2327.218	2158.044	1493.818	898.541	3762.807	1004.161	1964126.998	133.998
kin_afterCID_54	LT04B3_cell26	2642.015	2623.407	1680.334	4259.793	465.878	2292.637	2157.663	1494.698	896.757	3764.560	1004.552	1964129.498	136.498
kin_afterCID_55	LT04B3_cell26	2670.054	2623.407	1697.305	4309.648	464.916	2316.887	2158.536	1486.958	892.096	3745.129	1000.574	1964131.999	138.999
kin_afterCID_56	LT04B3_cell26	2634.911	2623.407	1676.110	4268.744	467.557	2280.527	2155.940	1471.881	888.363	3682.809	992.378	1964134.498	141.498
kin_afterCID_57	LT04B3_cell26	2672.237	2623.407	1697.864	4316.061	468.049	2314.536	2156.612	1488.314	892.772	3734.180	1000.481	1964136.999	143.999
kin_afterCID_58	LT04B3_cell26	2637.884	2623.407	1678.637	4276.219	466.773	2283.056	2157.261	1469.685	885.000	3687.108	989.699	1964139.498	146.498
kin_afterCID_59	LT04B3_cell26	2650.415	2623.407	1684.226	4311.457	464.871	2292.570	2158.939	1479.722	890.956	3712.438	998.824	1964141.998	148.998
kin_afterCID_60	LT04B3_cell26	2650.638	2623.407	1687.411	4295.481	465.207	2296.036	2158.335	1471.184	887.431	3671.483	996.898	1964144.499	151.499
kin_afterCID_61	LT04B3_cell26	2626.567	2623.407	1669.205	4259.480	466.214	2273.642	2157.238	1465.279	883.195	3656.303	991.757	1964146.999	153.999
kin_afterCID_62	LT04B3_cell26	2679.679	2623.407	1701.414	4341.299	468.743	2318.093	2154.933	1486.319	894.649	3695.655	1005.647	1964149.497	156.497
kin_afterCID_63	LT04B3_cell26	2678.283	2623.407	1702.374	4350.266	467.445	2315.728	2156.097	1483.193	889.085	3711.642	1000.020	1964151.998	158.998
kin_afterCID_64	LT04B3_cell26	2647.651	2623.407	1685.319	4308.621	468.586	2286.444	2154.866	1466.869	883.958	3668.819	988.037	1964154.499	161.499
kin_afterCID_65	LT04B3_cell26	2654.398	2623.407	1688.902	4328.033	466.124	2292.461	2158.133	1471.677	885.887	3686.571	993.026	1964156.999	163.999
kin_afterCID_66	LT04B3_cell26	2651.891	2623.407	1687.209	4320.791	466.192	2291.206	2157.261	1461.855	880.152	3654.675	987.971	1964159.499	166.499
kin_afterCID_67	LT04B3_cell26	2660.082	2623.407	1693.380	4337.020	469.123	2294.468	2155.627	1483.156	893.760	3706.016	998.934	1964161.999	168.999
kin_afterCID_68	LT04B3_cell26	2646.452	2623.407	1682.018	4323.316	469.146	2280.582	2156.007	1480.013	890.247	3706.422	994.956	1964164.497	171.497
kin_afterCID_69	LT04B3_cell26	2647.658	2623.407	1683.983	4318.750	469.235	2283.298	2155.112	1470.128	886.164	3665.041	991.925	1964166.998	173.998
kin_afterCID_70	LT04B3_cell26	2650.053	2623.407	1685.456	4332.913	465.431	2287.005	2158.335	1479.322	890.104	3708.917	998.409	1964169.499	176.499
kin_afterCID_71	LT04B3_cell26	2621.973	2623.407	1667.955	4290.403	466.483	2261.091	2157.059	1482.708	890.865	3721.625	998.485	1964171.999	178.999
kin_afterCID_72	LT04B3_cell26	2640.731	2623.407	1680.005	4308.387	465.856	2280.477	2157.910	1466.965	885.488	3648.086	995.985	1964174.498	181.498
kin_afterCID_73	LT04B3_cell26	2657.701	2623.407	1689.460	4353.700	467.736	2289.571	2155.940	1469.655	884.633	3662.197	993.905	1964176.998	183.998
kin_afterCID_74	LT04B3_cell26	2660.535	2623.407	1691.467	4370.253	463.618	2293.463	2159.924	1464.304	884.650	3649.558	995.220	1964179.499	186.499
kin_afterCID_75	LT04B3_cell26	2634.397	2623.407	1675.689	4338.892	467.490	2264.657	2156.276	1467.905	881.015	3670.622	990.225	1964181.999	188.999
kin_afterCID_76	LT04B3_cell26	2674.581	2623.407	1700.503	4386.987	470.377	2300.398	2153.165	1481.657	890.957	3681.181	1001.118	1964184.499	191.499
kin_afterCID_77	LT04B3_cell26	2620.516	2623.407	1666.518	4312.270	463.819	2257.175	2159.633	1461.190	882.122	3645.079	992.155	1964186.999	193.999
kin_afterCID_78	LT04B3_cell26	2622.334	2623.407	1668.002	4300.613	466.617	2259.231	2156.835	1473.867	888.766	3656.705	1001.617	1964189.498	196.498
kin_afterCID_79	LT04B3_cell26	2625.232	2623.407	1671.080	4309.709	463.618	2263.628	2159.834	1460.440	879.429	3636.132	993.411	1964192.000	199.000
kin_afterCID_80	LT04B3_cell26	2638.904	2623.407	1680.020	4349.941	462.476	2272.695	2161.021	1462.353	878.804	3658.655	992.306	1964194.499	201.499
kin_afterCID_81	LT04B3_cell26	2652.118	2623.407	1685.931	4365.676	467.870	2280.117	2155.761	1475.042	887.779	3670.628	998.467	1964196.998	203.998
kin_afterCID_82	LT04B3_cell26	2632.586	2623.407	1674.706	4339.433	466.706	2263.132	2156.970	1461.348	880.894	3636.300	990.688	1964199.498	206.498
kin_afterCID_83	LT04B3_cell26	2644.415	2623.407	1680.907	4372.589	465.319	2271.629	2158.581	1460.223	877.435	3643.544	989.450	1964201.999	208.999
kin_afterCID_84	LT04B3_cell26	2625.595	2623.407	1670.930	4336.613	469.817	2252.082	2154.441	1478.945	890.958	3673.365	1000.229	1964204.499	211.499
kin_afterCID_85	LT04B3_cell26	2610.806	2623.407	1661.423	4319.333	463.327	2244.041	2160.931	1456.477	880.503	3626.268	991.102	1964206.999	213.999
kin_afterCID_86	LT04B3_cell26	2631.352	2623.407	1674.350	4354.460	466.505	2258.419	2157.663	1455.858	879.199	3620.065	987.783	1964209.498	216.498
kin_afterCID_87	LT04B3_cell26	2636.530	2623.407	1677.728	4375.807	466.729	2259.788	2157.574	1466.651	882.360	3667.506	990.361	1964211.999	218.999
kin_afterCID_88	LT04B3_cell26	2630.118	2623.407	1671.611	4350.728	466.527	2257.670	2157.731	1463.347	881.013	3636.412	993.312	1964214.499	221.499
kin_afterCID_89	LT04B3_cell26	2623.601	2623.407	1668.204	4350.350	466.572	2249.790	2157.596	1451.898	875.964	3620.981	982.654	1964216.999	223.999
kin_afterCID_90	LT04B3_cell26	2606.397	2623.407	1661.085	4317.994	467.669	2234.825	2156.544	1477.969	889.571	3686.693	998.770	1964219.498	226.498
kin_afterCID_91	LT04B3_cell26	2649.038	2623.407	1684.716	4397.252	466.057	2270.994	2158.201	1458.452	879.039	3632.519	988.775	1964221.999	228.999
kin_afterCID_92	LT04B3_cell26	2591.328	2623.407	1648.939	4317.499	466.483	2217.733	2157.820	1449.338	874.319	3615.975	980.712	1964224.499	231.499
kin_afterCID_93	LT04B3_cell26	2579.449	2623.407	1641.824	4294.036	465.543	2209.341	2158.357	1454.177	879.452	3624.645	985.893	1964226.999	233.999
kin_afterCID_94	LT04B3_cell26	2597.381	2623.407	1652.894	4319.951	467.893	2223.255	2156.097	1459.291	879.441	3638.852	986.127	1964229.499	236.499
kin_afterCID_95	LT04B3_cell26	2617.060	2623.407	1666.114	4338.022	469.795	2241.428	2154.329	1465.649	882.793	3635.117	992.316	1964231.999	238.999
kin_afterCID_96	LT04B3_cell26	2586.625	2623.407	1646.264	4293.965	467.893	2215.896	2155.828	1444.368	870.950	3584.521	979.777	1964234.498	241.498
kin_afterCID_97	LT04B3_cell26	2602.513	2623.407	1657.367	4346.679	465.990	2225.658	2157.820	1452.295	876.597	3615.702	984.976	1964236.999	243.999
kin_afterCID_98	LT04B3_cell26	2566.908	2623.407	1635.453	4272.465	469.392	2195.108	2154.418	1468.997	883.648	3663.254	990.783	1964239.499	246.499
kin_afterCID_99	LT04B3_cell26	2578.074	2623.407	1641.144	4302.644	463.394	2207.844	2160.730	1465.673	881.432	3664.967	993.764	1964241.999	248.999
kin_afterCID_100	LT04B3_cell26	2619.983	2623.407	1666.689	4385.496	462.230	2242.329	2161.312	1454.757	877.858	3640.560	987.246	1964244.499	251.499
kin_afterCID_101	LT04B3_cell26	2588.821	2623.407	1649.508	4326.118	466.505	2212.954	2157.261	1447.017	873.333	3612.139	978.689	1964246.998	253.998
kin_afterCID_102	LT04B3_cell26	2603.989	2623.407	1656.036	4346.489	463.797	2229.707	2159.790	1457.496	880.418	3622.588	992.502	1964249.499	256.499
kin_afterCID_103	LT04B3_cell26	2577.754	2623.407	1641.977	4305.957	462.767	2207.604	2160.685	1444.997	872.304	3601.932	983.015	1964251.998	258.998
kin_afterCID_104	LT04B3_cell26	2572.694	2623.407	1640.190	4293.593	462.454	2204.112	2161.625	1453.736	879.760	3621.204	989.817	1964254.498	261.498
kin_afterCID_105	LT04B3_cell26	2584.583	2623.407	1646.252	4330.157	463.125	2210.200	2160.909	1472.393	886.162	3676.632	999.772	1964256.999	263.999
kin_afterCID_106	LT04B3_cell26	2576.590	2623.407	1643.110	4304.943	459.343	2209.463	2164.960	1461.542	881.703	3645.205	997.933	1964259.498	266.498
kin_afterCID_107	LT04B3_cell26	2600.303	2623.407	1656.996	4361.576	460.462	2225.224	2163.572	1445.573	872.517	3604.718	985.843	1964261.998	268.998
kin_afterCID_108	LT04B3_cell26	2604.288	2623.407	1657.894	4366.753	462.879	2226.487	2161.155	1455.992	876.542	3632.495	989.621	1964264.499	271.499
kin_afterCID_109	LT04B3_cell26	2576.999	2623.407	1642.186	4311.407	465.050	2203.117	2159.342	1466.859	883.453	3646.749	997.047	1964266.999	273.999
kin_afterCID_110	LT04B3_cell26	2595.409	2623.407	1652.984	4353.725	462.834	2218.166	2162.542	1443.828	871.943	3587.313	984.426	1964269.499	276.499
kin_afterCID_111	LT04B3_cell26	2566.883	2623.407	1638.994	4287.486	464.334	2196.414	2160.327	1456.941	879.248	3604.654	994.872	1964271.998	278.998
kin_afterCID_112	LT04B3_cell26	2584.813	2623.407	1647.575	4338.345	459.209	2212.703	2164.422	1449.908	876.944	3601.080	993.436	1964274.499	281.499
kin_afterCID_113	LT04B3_cell26	2609.583	2623.407	1661.540	4374.954	461.134	2232.587	2163.885	1455.302	878.177	3607.149	996.168	1964276.998	283.998
kin_afterCID_114	LT04B3_cell26	2563.175	2623.407	1634.186	4297.609	462.096	2191.712	2163.192	1457.268	879.142	3612.772	996.163	1964279.497	286.497
kin_afterCID_115	LT04B3_cell26	2595.151	2623.407	1654.564	4347.832	461.492	2220.353	2164.064	1459.791	882.213	3604.607	1001.665	1964281.998	288.998
kin_afterCID_116	LT04B3_cell26	2617.334	2623.407	1668.254	4385.094	464.938	2235.747	2160.752	1467.842	885.588	3614.738	1005.114	1964284.498	291.498
kin_afterCID_117	LT04B3_cell26	2608.551	2623.407	1662.739	4374.578	462.790	2230.049	2161.558	1442.093	871.652	3549.082	990.672	1964286.998	293.998
kin_afterCID_118	LT04B3_cell26	2624.856	2623.407	1669.575	4389.146	466.236	2242.968	2159.364	1462.778	883.308	3584.436	1003.950	1964289.499	296.499
kin_afterCID_119	LT04B3_cell26	2575.687	2623.407	1641.881	4324.422	462.700	2200.932	2161.871	1437.484	866.753	3548.200	985.344	1964291.998	298.998
kin_afterCID_120	LT04B3_cell26	2559.406	2623.407	1633.468	4298.239	460.328	2189.023	2164.557	1449.330	876.070	3582.236	995.231	1964294.499	301.499
