# Supplementary material for: Mandipropamid as a chemical inducer of proximity for in vivo applications
Source: Nat Chem Biol. 2021 Dec 21;18(1):64–9. doi: 10.1038/s41589-021-00922-3 (PMC8709788; doi:10.1038/s41589-021-00922-3)
Supplement: Source Data Fig. 2 — Single-cell trajectories, luminescence intensities of luciferase assay and two-color RICS binding efficiencies. [file 41589_2021_922_MOESM21_ESM.zip › Figure_02/Figure_02bcd/Single-Cell Trajectories/Mandi_50nM/exp02_Mandi_LT04B4_cell24_intensities.csv]

name	cellID	ff_488nm_cell	area_cell	fullframe_488nm	ff_488nm_mito	area_mito	ff_488nm_cyto	area_cyto	ff_561nm_tf_cell	fullframe_561nm	ff_561nm_tf_mito	ff_561nm_tf_cyto	FrameTimeAbs	FrameTimeRel
t0_	LT04B4_cell24	2259.739	2696.167	1529.034	2514.919	614.643	2169.581	2110.306	1392.186	862.489	2613.479	1031.248	1963610.000	-10.000
tend_	LT04B4_cell24	2100.451	2696.167	1434.600	2837.693	594.008	1885.092	2125.525	1328.329	830.844	2540.026	986.617	1963945.000	325.000
kin_afterCID_1	LT04B4_cell24	2362.751	2696.167	1589.486	2657.010	636.062	2255.100	2091.081	1428.351	881.751	2656.957	1048.435	1963628.104	4.104
kin_afterCID_2	LT04B4_cell24	2320.796	2696.167	1564.183	2627.366	632.637	2211.327	2093.565	1431.190	884.099	2676.679	1048.997	1963630.497	6.497
kin_afterCID_3	LT04B4_cell24	2320.484	2696.167	1564.457	2652.276	633.734	2202.978	2092.737	1413.416	873.792	2634.711	1037.814	1963632.997	8.997
kin_afterCID_4	LT04B4_cell24	2327.027	2696.167	1569.217	2689.180	629.683	2201.874	2095.758	1417.402	877.496	2661.723	1037.935	1963635.498	11.498
kin_afterCID_5	LT04B4_cell24	2293.061	2696.167	1548.130	2658.192	623.730	2169.138	2101.532	1391.658	862.669	2617.353	1022.662	1963637.998	13.998
kin_afterCID_6	LT04B4_cell24	2299.468	2696.167	1553.377	2679.615	623.506	2170.700	2103.010	1390.049	860.628	2617.921	1020.137	1963640.498	16.498
kin_afterCID_7	LT04B4_cell24	2310.822	2696.167	1562.447	2718.822	628.005	2172.213	2098.824	1399.348	866.744	2639.908	1022.532	1963642.998	18.998
kin_afterCID_8	LT04B4_cell24	2309.900	2696.167	1562.002	2739.370	623.081	2168.397	2100.078	1401.119	868.100	2649.189	1026.282	1963645.497	21.497
kin_afterCID_9	LT04B4_cell24	2316.020	2696.167	1565.185	2755.973	629.415	2168.414	2095.713	1401.702	866.148	2645.149	1023.100	1963647.997	23.997
kin_afterCID_10	LT04B4_cell24	2292.981	2696.167	1549.832	2739.156	622.141	2146.300	2101.555	1390.457	862.622	2634.627	1017.704	1963650.497	26.497
kin_afterCID_11	LT04B4_cell24	2270.404	2696.167	1534.368	2729.690	625.677	2118.666	2098.735	1408.873	874.047	2665.474	1029.566	1963652.998	28.998
kin_afterCID_12	LT04B4_cell24	2297.049	2696.167	1553.694	2760.884	630.489	2142.560	2094.639	1396.749	865.435	2626.879	1021.575	1963655.498	31.498
kin_afterCID_13	LT04B4_cell24	2269.800	2696.167	1534.844	2746.403	623.103	2113.330	2103.189	1398.010	866.434	2645.584	1023.065	1963657.997	33.997
kin_afterCID_14	LT04B4_cell24	2276.962	2696.167	1539.218	2763.911	627.848	2116.043	2098.041	1388.181	860.931	2619.107	1014.920	1963660.497	36.497
kin_afterCID_15	LT04B4_cell24	2311.398	2696.167	1562.175	2815.303	625.185	2146.217	2100.391	1406.736	871.821	2656.787	1029.487	1963662.998	38.998
kin_afterCID_16	LT04B4_cell24	2273.322	2696.167	1537.957	2779.998	621.895	2109.506	2102.428	1386.788	862.462	2617.234	1018.461	1963665.497	41.497
kin_afterCID_17	LT04B4_cell24	2288.657	2696.167	1547.820	2805.450	624.625	2120.233	2100.727	1391.798	864.005	2623.185	1020.717	1963667.999	43.999
kin_afterCID_18	LT04B4_cell24	2305.879	2696.167	1558.468	2844.193	617.486	2133.417	2107.329	1394.221	863.629	2644.765	1022.966	1963670.497	46.497
kin_afterCID_19	LT04B4_cell24	2261.903	2696.167	1530.367	2794.092	625.117	2089.294	2099.652	1396.662	865.573	2644.424	1020.613	1963672.997	48.997
kin_afterCID_20	LT04B4_cell24	2268.128	2696.167	1533.478	2809.672	622.857	2093.384	2102.629	1389.313	865.893	2626.458	1017.965	1963675.497	51.497
kin_afterCID_21	LT04B4_cell24	2277.020	2696.167	1541.466	2836.733	625.274	2096.395	2099.003	1390.097	864.812	2637.484	1014.159	1963677.998	53.998
kin_afterCID_22	LT04B4_cell24	2248.262	2696.167	1521.796	2801.702	622.186	2070.297	2102.987	1383.152	860.132	2625.676	1011.066	1963680.497	56.497
kin_afterCID_23	LT04B4_cell24	2271.340	2696.167	1536.554	2844.323	617.754	2089.316	2106.747	1392.331	865.216	2658.540	1016.423	1963682.997	58.997
kin_afterCID_24	LT04B4_cell24	2247.416	2696.167	1523.668	2816.530	615.852	2067.868	2108.112	1394.151	865.376	2669.651	1017.380	1963685.497	61.497
kin_afterCID_25	LT04B4_cell24	2270.197	2696.167	1535.841	2859.256	617.329	2083.446	2107.844	1370.632	850.782	2624.142	999.043	1963687.997	63.997
kin_afterCID_26	LT04B4_cell24	2269.806	2696.167	1537.734	2863.648	617.083	2082.048	2107.553	1376.207	853.406	2632.607	1003.969	1963690.497	66.497
kin_afterCID_27	LT04B4_cell24	2272.624	2696.167	1539.699	2867.355	623.036	2081.980	2102.942	1376.793	857.048	2618.572	1004.123	1963692.997	68.997
kin_afterCID_28	LT04B4_cell24	2260.623	2696.167	1529.734	2866.997	607.347	2073.493	2116.886	1367.765	850.822	2627.023	1002.322	1963695.497	71.497
kin_afterCID_29	LT04B4_cell24	2254.402	2696.167	1526.369	2850.645	615.203	2066.527	2110.373	1380.688	857.682	2637.739	1009.519	1963697.998	73.998
kin_afterCID_30	LT04B4_cell24	2227.042	2696.167	1510.505	2829.287	609.227	2040.514	2115.050	1371.028	853.246	2618.630	1007.095	1963700.498	76.498
kin_afterCID_31	LT04B4_cell24	2251.298	2696.167	1526.023	2868.680	609.249	2059.903	2116.058	1375.713	857.537	2628.998	1009.974	1963702.997	78.997
kin_afterCID_32	LT04B4_cell24	2232.989	2696.167	1514.807	2839.893	609.138	2044.670	2116.170	1367.831	851.728	2612.366	1004.841	1963705.497	81.497
kin_afterCID_33	LT04B4_cell24	2256.383	2696.167	1529.157	2883.508	605.960	2063.775	2118.497	1376.707	857.359	2638.091	1011.368	1963707.998	83.998
kin_afterCID_34	LT04B4_cell24	2271.577	2696.167	1537.104	2901.721	609.361	2076.265	2116.259	1390.458	865.625	2661.512	1019.757	1963710.498	86.498
kin_afterCID_35	LT04B4_cell24	2228.805	2696.167	1510.282	2851.887	610.995	2035.498	2113.506	1382.093	856.969	2647.904	1011.454	1963712.998	88.998
kin_afterCID_36	LT04B4_cell24	2227.817	2696.167	1511.179	2859.425	606.116	2034.150	2118.251	1362.972	846.386	2617.078	999.637	1963715.497	91.497
kin_afterCID_37	LT04B4_cell24	2245.954	2696.167	1521.762	2896.376	607.862	2046.580	2116.058	1371.675	853.826	2632.865	1005.093	1963717.997	93.997
kin_afterCID_38	LT04B4_cell24	2258.572	2696.167	1530.293	2912.323	607.795	2057.399	2116.707	1383.157	859.151	2661.620	1011.444	1963720.497	96.497
kin_afterCID_39	LT04B4_cell24	2259.625	2696.167	1537.022	2908.133	608.019	2060.107	2116.572	1374.124	854.594	2639.521	1005.896	1963722.997	98.997
kin_afterCID_40	LT04B4_cell24	2261.368	2696.167	1532.237	2931.892	607.839	2055.158	2117.333	1371.622	852.647	2643.955	1001.445	1963725.497	101.497
kin_afterCID_41	LT04B4_cell24	2235.702	2696.167	1514.686	2906.323	600.857	2033.228	2123.645	1360.362	848.500	2622.027	999.076	1963727.997	103.997
kin_afterCID_42	LT04B4_cell24	2240.354	2696.167	1517.242	2930.217	602.759	2031.284	2121.921	1364.155	849.760	2640.400	996.843	1963730.498	106.498
kin_afterCID_43	LT04B4_cell24	2232.450	2696.167	1514.244	2915.483	611.353	2021.308	2114.401	1372.460	852.950	2644.941	999.616	1963732.997	108.997
kin_afterCID_44	LT04B4_cell24	2248.590	2696.167	1523.975	2948.534	611.264	2032.239	2115.073	1370.007	853.113	2637.051	998.569	1963735.498	111.498
kin_afterCID_45	LT04B4_cell24	2210.620	2696.167	1500.259	2884.448	613.502	2001.222	2113.238	1377.330	855.903	2644.126	1004.286	1963737.997	113.997
kin_afterCID_46	LT04B4_cell24	2255.484	2696.167	1527.746	2953.090	607.146	2041.626	2119.236	1382.348	860.610	2655.799	1012.238	1963740.498	116.498
kin_afterCID_47	LT04B4_cell24	2223.456	2696.167	1506.925	2916.935	607.772	2011.107	2117.356	1364.042	849.045	2618.818	999.324	1963742.997	118.997
kin_afterCID_48	LT04B4_cell24	2242.631	2696.167	1519.603	2950.991	607.638	2026.152	2117.490	1372.667	854.556	2643.964	1003.267	1963745.498	121.498
kin_afterCID_49	LT04B4_cell24	2218.754	2696.167	1505.578	2912.895	612.338	2005.372	2110.597	1377.051	856.636	2638.868	1007.217	1963747.998	123.998
kin_afterCID_50	LT04B4_cell24	2230.168	2696.167	1511.911	2936.903	610.167	2014.115	2112.589	1367.379	852.107	2617.854	1002.477	1963750.498	126.498
kin_afterCID_51	LT04B4_cell24	2226.260	2696.167	1510.418	2931.693	605.288	2013.658	2115.498	1365.082	850.172	2621.607	1002.211	1963752.998	128.998
kin_afterCID_52	LT04B4_cell24	2247.447	2696.167	1521.930	2970.116	607.571	2028.604	2113.663	1376.681	856.876	2646.232	1008.497	1963755.497	131.497
kin_afterCID_53	LT04B4_cell24	2239.181	2696.167	1517.920	2956.819	604.482	2023.524	2115.722	1368.886	852.386	2634.974	1003.996	1963757.998	133.998
kin_afterCID_54	LT04B4_cell24	2200.093	2696.167	1492.894	2905.639	605.937	1986.826	2116.058	1371.572	850.165	2643.543	1003.989	1963760.497	136.497
kin_afterCID_55	LT04B4_cell24	2219.492	2696.167	1506.422	2932.941	603.587	2005.282	2117.557	1352.047	842.178	2596.969	994.102	1963762.998	138.998
kin_afterCID_56	LT04B4_cell24	2211.906	2696.167	1499.206	2922.349	602.379	1998.762	2119.034	1362.783	847.913	2621.508	1001.832	1963765.498	141.498
kin_afterCID_57	LT04B4_cell24	2242.141	2696.167	1523.517	2954.759	604.840	2027.392	2117.020	1371.831	854.901	2623.509	1010.680	1963767.998	143.998
kin_afterCID_58	LT04B4_cell24	2189.825	2696.167	1486.297	2892.878	601.841	1979.623	2118.766	1349.922	840.278	2589.129	994.985	1963770.497	146.497
kin_afterCID_59	LT04B4_cell24	2200.138	2696.167	1492.375	2906.371	598.775	1989.836	2122.951	1352.993	842.743	2598.169	998.650	1963772.998	148.998
kin_afterCID_60	LT04B4_cell24	2214.521	2696.167	1503.438	2927.092	605.915	1999.844	2115.588	1367.655	851.704	2617.216	1006.423	1963775.497	151.497
kin_afterCID_61	LT04B4_cell24	2211.817	2696.167	1500.719	2922.422	600.208	2000.111	2121.071	1367.477	852.226	2621.487	1009.286	1963777.997	153.997
kin_afterCID_62	LT04B4_cell24	2199.323	2696.167	1492.190	2917.445	600.364	1986.106	2118.676	1373.029	854.033	2638.003	1012.144	1963780.503	156.503
kin_afterCID_63	LT04B4_cell24	2207.786	2696.167	1496.432	2923.454	601.640	1994.162	2118.743	1375.198	858.224	2630.406	1015.680	1963782.997	158.997
kin_afterCID_64	LT04B4_cell24	2178.707	2696.167	1478.496	2881.556	603.072	1968.506	2116.640	1354.552	844.132	2583.798	1001.425	1963785.497	161.497
kin_afterCID_65	LT04B4_cell24	2191.980	2696.167	1488.886	2902.011	599.223	1981.056	2120.937	1346.756	840.102	2570.862	997.937	1963787.997	163.997
kin_afterCID_66	LT04B4_cell24	2211.457	2696.167	1499.602	2931.328	596.179	1999.324	2123.040	1351.412	843.466	2581.723	1003.236	1963790.498	166.498
kin_afterCID_67	LT04B4_cell24	2201.106	2696.167	1494.793	2918.670	603.789	1986.072	2116.147	1361.878	847.843	2600.376	1005.639	1963792.998	168.998
kin_afterCID_68	LT04B4_cell24	2190.172	2696.167	1488.072	2912.120	601.058	1975.556	2117.848	1374.398	856.140	2629.765	1015.394	1963795.497	171.497
kin_afterCID_69	LT04B4_cell24	2207.269	2696.167	1499.193	2934.330	601.685	1990.498	2118.475	1365.784	851.167	2607.795	1010.113	1963797.998	173.998
kin_afterCID_70	LT04B4_cell24	2204.754	2696.167	1495.529	2941.638	601.841	1985.645	2117.378	1356.221	844.752	2594.634	1001.504	1963800.498	176.498
kin_afterCID_71	LT04B4_cell24	2193.006	2696.167	1492.209	2915.459	603.251	1977.134	2116.281	1347.479	840.744	2571.789	995.669	1963802.998	178.998
kin_afterCID_72	LT04B4_cell24	2187.770	2696.167	1486.384	2910.602	599.894	1973.576	2119.191	1351.177	843.164	2577.034	1001.634	1963805.498	181.498
kin_afterCID_73	LT04B4_cell24	2222.142	2696.167	1508.606	2958.148	606.273	2000.738	2114.200	1362.815	847.952	2602.337	1004.365	1963807.997	183.997
kin_afterCID_74	LT04B4_cell24	2204.670	2696.167	1495.994	2936.407	603.833	1985.746	2115.744	1370.633	854.514	2625.638	1009.751	1963810.498	186.498
kin_afterCID_75	LT04B4_cell24	2190.567	2696.167	1486.255	2918.799	604.818	1972.801	2114.267	1353.781	845.569	2580.588	1000.063	1963812.997	188.997
kin_afterCID_76	LT04B4_cell24	2205.766	2696.167	1498.641	2942.585	609.205	1983.362	2110.149	1357.824	847.896	2593.413	998.135	1963815.497	191.497
kin_afterCID_77	LT04B4_cell24	2175.075	2696.167	1477.639	2904.480	606.698	1955.720	2113.014	1368.534	852.642	2621.503	1005.804	1963817.996	193.996
kin_afterCID_78	LT04B4_cell24	2174.062	2696.167	1477.589	2916.618	602.177	1953.210	2116.774	1339.089	835.401	2572.545	985.441	1963820.498	196.498
kin_afterCID_79	LT04B4_cell24	2194.707	2696.167	1491.464	2936.549	603.610	1973.554	2115.028	1355.038	846.547	2593.155	999.176	1963822.998	198.998
kin_afterCID_80	LT04B4_cell24	2200.480	2696.167	1494.545	2954.379	607.123	1974.488	2111.828	1364.208	852.739	2607.482	1004.153	1963825.498	201.498
kin_afterCID_81	LT04B4_cell24	2176.275	2696.167	1479.641	2908.522	608.265	1955.631	2110.955	1361.750	847.632	2600.240	1002.109	1963827.998	203.998
kin_afterCID_82	LT04B4_cell24	2180.807	2696.167	1482.634	2921.428	608.309	1958.144	2110.104	1348.679	842.150	2573.028	993.386	1963830.497	206.497
kin_afterCID_83	LT04B4_cell24	2195.837	2696.167	1493.196	2936.530	605.669	1973.863	2113.640	1350.688	842.900	2581.828	995.162	1963832.998	208.998
kin_afterCID_84	LT04B4_cell24	2172.186	2696.167	1477.075	2905.133	607.190	1951.836	2112.432	1360.579	848.310	2600.273	1001.535	1963835.498	211.498
kin_afterCID_85	LT04B4_cell24	2166.498	2696.167	1471.090	2915.519	600.812	1944.397	2118.587	1340.047	837.167	2572.748	987.793	1963837.997	213.997
kin_afterCID_86	LT04B4_cell24	2203.422	2696.167	1496.800	2960.557	600.588	1978.450	2120.243	1348.785	841.188	2596.615	992.529	1963840.497	216.497
kin_afterCID_87	LT04B4_cell24	2185.080	2696.167	1484.797	2925.003	608.175	1961.869	2111.940	1361.257	847.600	2597.363	1002.218	1963842.998	218.998
kin_afterCID_88	LT04B4_cell24	2173.859	2696.167	1477.605	2904.286	606.206	1954.365	2114.491	1352.478	843.533	2570.273	1000.196	1963845.497	221.497
kin_afterCID_89	LT04B4_cell24	2185.089	2696.167	1484.055	2919.932	607.929	1963.359	2113.126	1357.233	845.487	2577.466	1002.838	1963847.998	223.998
kin_afterCID_90	LT04B4_cell24	2176.391	2696.167	1478.576	2904.959	612.472	1954.616	2108.314	1352.425	843.064	2565.535	996.935	1963850.498	226.498
kin_afterCID_91	LT04B4_cell24	2159.199	2696.167	1470.283	2867.006	611.532	1943.568	2109.343	1357.360	846.958	2564.006	1004.176	1963852.997	228.997
kin_afterCID_92	LT04B4_cell24	2179.334	2696.167	1480.936	2903.472	608.309	1960.201	2112.566	1352.070	842.674	2554.017	1002.651	1963855.497	231.497
kin_afterCID_93	LT04B4_cell24	2155.740	2696.167	1467.363	2871.125	609.652	1938.826	2110.955	1342.337	839.402	2532.204	995.255	1963857.998	233.998
kin_afterCID_94	LT04B4_cell24	2201.386	2696.167	1493.251	2947.822	608.287	1976.064	2111.783	1350.338	842.487	2558.438	999.250	1963860.498	236.498
kin_afterCID_95	LT04B4_cell24	2176.707	2696.167	1478.398	2914.436	608.600	1954.279	2110.798	1346.669	840.892	2547.491	997.371	1963862.997	238.997
kin_afterCID_96	LT04B4_cell24	2191.151	2696.167	1487.715	2936.425	613.658	1964.148	2105.919	1347.605	840.686	2551.718	993.604	1963865.498	241.498
kin_afterCID_97	LT04B4_cell24	2201.390	2696.167	1493.230	2946.826	611.085	1974.952	2108.985	1354.627	844.222	2567.964	999.838	1963867.997	243.997
kin_afterCID_98	LT04B4_cell24	2177.211	2696.167	1479.977	2915.533	610.480	1953.491	2109.634	1341.195	837.951	2545.500	989.760	1963870.497	246.497
kin_afterCID_99	LT04B4_cell24	2159.530	2696.167	1468.238	2882.675	611.107	1939.585	2109.590	1362.356	849.505	2581.937	1005.555	1963872.997	248.997
kin_afterCID_100	LT04B4_cell24	2178.771	2696.167	1481.891	2917.291	609.787	1955.317	2110.597	1350.168	843.681	2564.888	996.198	1963875.498	251.498
kin_afterCID_101	LT04B4_cell24	2183.779	2696.167	1483.642	2910.510	614.934	1960.430	2107.195	1356.633	846.518	2566.280	999.983	1963877.998	253.998
kin_afterCID_102	LT04B4_cell24	2181.416	2696.167	1480.972	2914.250	616.098	1956.199	2105.181	1336.484	834.064	2530.406	983.739	1963880.496	256.496
kin_afterCID_103	LT04B4_cell24	2182.240	2696.167	1482.383	2921.959	616.434	1954.816	2105.113	1345.510	841.774	2547.830	990.138	1963882.997	258.997
kin_afterCID_104	LT04B4_cell24	2197.894	2696.167	1494.018	2934.954	618.090	1970.375	2103.502	1357.179	846.608	2568.443	998.007	1963885.498	261.498
kin_afterCID_105	LT04B4_cell24	2196.274	2696.167	1491.054	2942.289	617.284	1966.187	2105.427	1358.448	847.184	2574.867	998.358	1963887.997	263.997
kin_afterCID_106	LT04B4_cell24	2160.001	2696.167	1470.299	2886.000	611.667	1938.747	2110.283	1347.603	838.313	2566.306	990.926	1963890.497	266.497
kin_afterCID_107	LT04B4_cell24	2153.906	2696.167	1463.687	2897.288	605.892	1930.211	2115.476	1338.090	835.767	2553.379	986.661	1963892.998	268.998
kin_afterCID_108	LT04B4_cell24	2174.842	2696.167	1477.931	2918.740	610.727	1949.154	2109.701	1345.154	842.088	2547.823	994.084	1963895.498	271.498
kin_afterCID_109	LT04B4_cell24	2191.156	2696.167	1488.124	2940.271	613.435	1962.258	2107.799	1355.668	845.339	2570.083	999.010	1963897.997	273.997
kin_afterCID_110	LT04B4_cell24	2171.689	2696.167	1475.448	2907.068	612.428	1947.677	2107.911	1342.994	837.924	2540.414	991.593	1963900.498	276.498
kin_afterCID_111	LT04B4_cell24	2181.461	2696.167	1483.278	2912.345	614.643	1958.368	2104.532	1344.892	838.646	2539.855	993.088	1963902.997	278.997
kin_afterCID_112	LT04B4_cell24	2188.786	2696.167	1486.935	2934.346	615.091	1961.163	2103.547	1347.533	839.801	2553.517	992.079	1963905.497	281.497
kin_afterCID_113	LT04B4_cell24	2157.704	2696.167	1468.758	2885.926	613.300	1936.016	2105.337	1357.171	846.955	2572.102	1000.289	1963907.997	283.997
kin_afterCID_114	LT04B4_cell24	2159.409	2696.167	1467.559	2885.409	609.115	1940.740	2108.806	1332.848	832.564	2527.362	985.288	1963910.498	286.498
kin_afterCID_115	LT04B4_cell24	2192.334	2696.167	1489.476	2935.126	609.182	1968.157	2109.052	1349.803	843.869	2554.468	999.160	1963912.996	288.996
kin_afterCID_116	LT04B4_cell24	2184.298	2696.167	1484.075	2929.704	613.009	1957.703	2105.270	1347.492	840.547	2550.310	994.223	1963915.498	291.498
kin_afterCID_117	LT04B4_cell24	2153.922	2696.167	1465.540	2892.617	610.212	1930.242	2109.276	1352.869	843.355	2572.243	996.905	1963917.998	293.998
kin_afterCID_118	LT04B4_cell24	2155.876	2696.167	1467.563	2897.405	600.946	1936.083	2117.423	1336.167	835.066	2543.208	990.688	1963920.498	296.498
kin_afterCID_119	LT04B4_cell24	2173.880	2696.167	1477.278	2927.828	604.482	1948.626	2114.469	1340.022	836.913	2553.719	989.956	1963922.998	298.998
kin_afterCID_120	LT04B4_cell24	2185.650	2696.167	1485.442	2935.193	610.346	1959.432	2107.217	1347.263	838.265	2559.260	993.445	1963925.498	301.498
