# Supplementary material for: Mandipropamid as a chemical inducer of proximity for in vivo applications
Source: Nat Chem Biol. 2021 Dec 21;18(1):64–9. doi: 10.1038/s41589-021-00922-3 (PMC8709788; doi:10.1038/s41589-021-00922-3)
Supplement: Source Data Fig. 2 — Single-cell trajectories, luminescence intensities of luciferase assay and two-color RICS binding efficiencies. [file 41589_2021_922_MOESM21_ESM.zip › Figure_02/Figure_02bcd/Single-Cell Trajectories/Mandi_50nM/exp03_Mandi_LT04A1_cell04_intensities.csv]

name	cellID	ff_488nm_cell	area_cell	fullframe_488nm	ff_488nm_mito	area_mito	ff_488nm_cyto	area_cyto	ff_561nm_tf_cell	fullframe_561nm	ff_561nm_tf_mito	ff_561nm_tf_cyto	FrameTimeAbs	FrameTimeRel
t0_	LT04A1_cell04	3203.431	3022.393	2084.109	4411.891	638.514	2879.184	2384.639	2224.483	1363.123	4553.388	1600.424	2115946.000	-15.000
tend_	LT04A1_cell04	3005.981	3022.393	1976.435	4653.107	657.244	2546.025	2369.798	2158.136	1328.983	4340.915	1550.233	2116290.000	329.000
kin_afterCID_1	LT04A1_cell04	3426.587	3022.393	2230.697	4671.047	665.782	3074.780	2356.969	2253.752	1378.893	4570.360	1599.130	2115969.070	4.070
kin_afterCID_2	LT04A1_cell04	3366.347	3022.393	2196.500	4603.819	665.179	3016.586	2358.108	2231.509	1368.186	4522.019	1584.814	2115971.470	6.470
kin_afterCID_3	LT04A1_cell04	3306.136	3022.393	2160.121	4522.887	669.828	2959.182	2353.281	2270.600	1389.648	4597.590	1607.764	2115973.980	8.980
kin_afterCID_4	LT04A1_cell04	3284.527	3022.393	2145.664	4509.069	664.821	2939.186	2357.617	2250.409	1378.572	4562.502	1598.393	2115976.480	11.480
kin_afterCID_5	LT04A1_cell04	3264.973	3022.393	2134.211	4492.202	662.340	2920.245	2360.455	2252.527	1376.229	4571.005	1601.703	2115978.980	13.980
kin_afterCID_6	LT04A1_cell04	3249.213	3022.393	2122.270	4505.861	659.680	2898.257	2362.847	2233.483	1371.161	4548.267	1587.150	2115981.480	16.480
kin_afterCID_7	LT04A1_cell04	3280.200	3022.393	2143.197	4540.828	672.621	2915.365	2358.712	2270.789	1389.966	4593.676	1603.219	2115983.980	18.980
kin_afterCID_8	LT04A1_cell04	3251.511	3022.393	2126.498	4540.803	667.347	2885.963	2355.404	2251.855	1378.089	4594.271	1587.961	2115986.480	21.480
kin_afterCID_9	LT04A1_cell04	3253.789	3022.393	2126.195	4517.322	669.515	2892.775	2356.276	2241.772	1373.144	4537.272	1587.407	2115988.980	23.980
kin_afterCID_10	LT04A1_cell04	3267.548	3022.393	2134.672	4543.560	670.833	2900.118	2360.500	2235.778	1371.161	4521.213	1580.964	2115991.470	26.470
kin_afterCID_11	LT04A1_cell04	3291.226	3022.393	2149.117	4602.006	667.414	2919.250	2355.695	2240.862	1374.994	4554.830	1584.804	2115993.970	28.970
kin_afterCID_12	LT04A1_cell04	3256.731	3022.393	2131.235	4584.935	660.843	2884.796	2361.908	2233.377	1371.711	4555.542	1583.419	2115996.480	31.480
kin_afterCID_13	LT04A1_cell04	3327.910	3022.393	2171.204	4679.482	661.804	2948.912	2360.723	2236.495	1370.853	4561.220	1584.693	2115998.980	33.980
kin_afterCID_14	LT04A1_cell04	3251.571	3022.393	2127.693	4581.775	659.926	2879.995	2362.467	2241.373	1371.500	4573.964	1589.793	2116001.470	36.470
kin_afterCID_15	LT04A1_cell04	3291.378	3022.393	2150.970	4660.183	661.133	2908.028	2361.394	2233.239	1367.654	4559.372	1581.887	2116003.980	38.980
kin_afterCID_16	LT04A1_cell04	3263.791	3022.393	2132.134	4624.142	663.189	2881.041	2359.785	2237.668	1371.063	4559.513	1584.769	2116006.480	41.480
kin_afterCID_17	LT04A1_cell04	3260.247	3022.393	2130.547	4623.465	663.681	2876.175	2359.516	2252.053	1378.187	4582.348	1596.070	2116008.980	43.980
kin_afterCID_18	LT04A1_cell04	3236.189	3022.393	2115.015	4600.145	662.496	2853.087	2360.299	2239.510	1369.771	4558.392	1588.368	2116011.480	46.480
kin_afterCID_19	LT04A1_cell04	3278.398	3022.393	2143.031	4672.694	661.960	2887.306	2360.567	2223.120	1361.738	4531.146	1575.801	2116013.980	48.980
kin_afterCID_20	LT04A1_cell04	3282.261	3022.393	2145.531	4702.701	660.798	2884.750	2361.685	2223.302	1361.597	4552.529	1571.530	2116016.480	51.480
kin_afterCID_21	LT04A1_cell04	3268.465	3022.393	2136.138	4674.506	664.463	2872.091	2358.198	2257.017	1381.891	4577.205	1603.100	2116018.970	53.970
kin_afterCID_22	LT04A1_cell04	3209.574	3022.393	2098.906	4619.999	663.703	2812.265	2359.449	2242.616	1374.258	4567.571	1588.163	2116021.470	56.470
kin_afterCID_23	LT04A1_cell04	3222.395	3022.393	2104.276	4638.273	667.056	2821.130	2355.829	2249.159	1376.937	4575.959	1590.007	2116023.970	58.970
kin_afterCID_24	LT04A1_cell04	3262.467	3022.393	2130.594	4698.063	659.032	2861.821	2363.853	2221.114	1362.740	4518.476	1580.340	2116026.470	61.470
kin_afterCID_25	LT04A1_cell04	3258.054	3022.393	2128.043	4716.004	662.161	2848.615	2360.813	2220.655	1364.981	4513.773	1577.117	2116028.970	63.970
kin_afterCID_26	LT04A1_cell04	3221.490	3022.393	2104.308	4656.952	667.972	2813.735	2355.180	2254.507	1380.164	4565.033	1598.749	2116031.490	66.490
kin_afterCID_27	LT04A1_cell04	3212.880	3022.393	2098.309	4662.551	669.358	2799.930	2353.884	2241.021	1373.458	4545.320	1585.252	2116033.970	68.970
kin_afterCID_28	LT04A1_cell04	3214.372	3022.393	2099.554	4668.525	670.073	2799.466	2353.348	2250.142	1378.809	4564.396	1590.562	2116036.470	71.470
kin_afterCID_29	LT04A1_cell04	3262.735	3022.393	2129.546	4754.157	668.106	2838.316	2355.940	2225.363	1364.162	4515.258	1574.969	2116038.980	73.980
kin_afterCID_30	LT04A1_cell04	3241.028	3022.393	2117.832	4735.098	668.509	2815.677	2355.404	2236.721	1371.785	4540.244	1582.009	2116041.479	76.479
kin_afterCID_31	LT04A1_cell04	3221.242	3022.393	2103.979	4716.712	668.598	2794.890	2356.119	2230.847	1365.627	4530.081	1576.921	2116043.969	78.969
kin_afterCID_32	LT04A1_cell04	3236.123	3022.393	2113.195	4743.223	664.687	2810.188	2359.271	2226.735	1365.815	4523.284	1578.784	2116046.492	81.492
kin_afterCID_33	LT04A1_cell04	3212.485	3022.393	2100.189	4698.917	665.603	2790.947	2359.382	2221.666	1360.888	4515.009	1573.104	2116048.970	83.970
kin_afterCID_34	LT04A1_cell04	3191.246	3022.393	2086.877	4676.882	666.698	2769.697	2357.527	2215.121	1359.241	4483.340	1572.557	2116051.469	86.469
kin_afterCID_35	LT04A1_cell04	3225.017	3022.393	2106.610	4740.067	662.139	2798.084	2363.115	2211.707	1357.579	4490.333	1571.529	2116053.970	88.970
kin_afterCID_36	LT04A1_cell04	3213.220	3022.393	2106.719	4718.408	665.871	2786.547	2359.293	2254.134	1392.074	4547.598	1605.123	2116056.480	91.480
kin_afterCID_37	LT04A1_cell04	3220.316	3022.393	2107.789	4734.502	666.698	2790.709	2357.617	2234.905	1376.065	4510.406	1590.221	2116058.980	93.980
kin_afterCID_38	LT04A1_cell04	3180.324	3022.393	2083.048	4672.741	663.703	2759.302	2361.148	2220.247	1368.839	4481.395	1583.148	2116061.480	96.480
kin_afterCID_39	LT04A1_cell04	3243.971	3022.393	2119.611	4782.374	663.480	2810.078	2361.729	2212.670	1361.366	4482.536	1573.334	2116063.979	98.979
kin_afterCID_40	LT04A1_cell04	3202.335	3022.393	2092.439	4716.253	665.067	2772.798	2362.109	2226.600	1363.894	4514.764	1579.446	2116066.480	101.480
kin_afterCID_41	LT04A1_cell04	3180.558	3022.393	2078.358	4696.994	667.414	2749.405	2357.706	2239.498	1372.169	4540.258	1586.489	2116068.979	103.979
kin_afterCID_42	LT04A1_cell04	3164.815	3022.393	2069.552	4664.937	663.770	2741.319	2362.109	2214.081	1359.502	4472.074	1577.435	2116071.479	106.479
kin_afterCID_43	LT04A1_cell04	3226.538	3022.393	2108.614	4776.917	660.396	2791.409	2364.992	2194.614	1345.842	4464.580	1558.969	2116073.979	108.979
kin_afterCID_44	LT04A1_cell04	3204.448	3022.393	2092.474	4763.546	661.826	2765.201	2365.305	2197.983	1351.178	4465.912	1560.632	2116076.479	111.479
kin_afterCID_45	LT04A1_cell04	3185.305	3022.393	2081.209	4709.554	663.681	2754.146	2363.093	2232.702	1370.111	4509.487	1590.650	2116078.979	113.979
kin_afterCID_46	LT04A1_cell04	3187.246	3022.393	2083.878	4725.100	663.346	2753.394	2361.908	2224.871	1364.371	4499.324	1584.355	2116081.478	116.478
kin_afterCID_47	LT04A1_cell04	3187.582	3022.393	2082.975	4720.159	666.073	2752.109	2360.612	2218.050	1361.899	4465.153	1581.420	2116083.979	118.979
kin_afterCID_48	LT04A1_cell04	3191.396	3022.393	2084.635	4736.413	662.139	2756.556	2363.026	2210.022	1356.730	4466.313	1576.136	2116086.480	121.480
kin_afterCID_49	LT04A1_cell04	3195.547	3022.393	2087.224	4746.494	663.770	2757.987	2360.321	2197.246	1349.743	4434.095	1567.190	2116088.979	123.979
kin_afterCID_50	LT04A1_cell04	3194.279	3022.393	2085.381	4749.486	660.418	2758.179	2364.210	2219.678	1362.415	4482.081	1586.362	2116091.480	126.480
kin_afterCID_51	LT04A1_cell04	3172.143	3022.393	2073.271	4707.741	667.302	2735.517	2357.639	2225.118	1365.481	4480.113	1585.328	2116093.979	128.979
kin_afterCID_52	LT04A1_cell04	3205.748	3022.393	2090.082	4778.045	661.312	2764.387	2362.601	2201.285	1353.980	4440.422	1573.605	2116096.479	131.479
kin_afterCID_53	LT04A1_cell04	3143.108	3022.393	2054.850	4673.569	660.887	2713.760	2363.204	2207.811	1355.763	4457.281	1577.730	2116098.989	133.989
kin_afterCID_54	LT04A1_cell04	3176.958	3022.393	2073.957	4726.984	664.776	2738.654	2359.718	2234.726	1371.852	4506.104	1593.591	2116101.479	136.479
kin_afterCID_55	LT04A1_cell04	3158.637	3022.393	2062.248	4694.923	664.776	2724.325	2359.628	2215.799	1358.702	4462.112	1581.756	2116103.979	138.979
kin_afterCID_56	LT04A1_cell04	3156.350	3022.393	2062.621	4695.502	661.759	2723.773	2362.646	2214.453	1359.832	4466.319	1582.528	2116106.489	141.489
kin_afterCID_57	LT04A1_cell04	3215.923	3022.393	2098.765	4786.576	663.435	2773.014	2361.059	2203.133	1352.900	4430.923	1575.918	2116108.979	143.979
kin_afterCID_58	LT04A1_cell04	3178.600	3022.393	2076.976	4735.415	662.340	2740.217	2362.556	2190.833	1346.803	4410.068	1567.194	2116111.479	146.479
kin_afterCID_59	LT04A1_cell04	3169.379	3022.393	2070.658	4726.884	664.419	2728.886	2360.656	2218.405	1361.369	4457.771	1586.520	2116113.979	148.979
kin_afterCID_60	LT04A1_cell04	3161.091	3022.393	2065.140	4715.275	665.670	2720.414	2359.762	2205.265	1352.311	4428.074	1576.421	2116116.479	151.479
kin_afterCID_61	LT04A1_cell04	3161.645	3022.393	2065.768	4719.396	662.988	2722.133	2362.400	2201.370	1352.562	4423.157	1576.072	2116118.979	153.979
kin_afterCID_62	LT04A1_cell04	3191.728	3022.393	2082.413	4765.566	658.652	2752.152	2365.663	2191.246	1347.856	4398.539	1575.640	2116121.489	156.489
kin_afterCID_63	LT04A1_cell04	3158.247	3022.393	2061.264	4706.541	663.770	2720.887	2361.707	2226.563	1367.849	4453.495	1598.892	2116123.989	158.989
kin_afterCID_64	LT04A1_cell04	3165.477	3022.393	2069.362	4730.050	663.480	2723.911	2361.774	2224.223	1365.177	4468.417	1592.150	2116126.488	161.488
kin_afterCID_65	LT04A1_cell04	3145.460	3022.393	2055.335	4699.710	672.979	2697.985	2353.705	2220.170	1363.538	4433.877	1584.747	2116128.989	163.989
kin_afterCID_66	LT04A1_cell04	3200.505	3022.393	2088.304	4795.433	666.631	2747.489	2358.891	2183.459	1344.400	4380.168	1560.925	2116131.489	166.489
kin_afterCID_67	LT04A1_cell04	3127.417	3022.393	2043.734	4678.855	663.167	2689.477	2362.802	2197.748	1352.865	4391.589	1579.908	2116133.979	168.979
kin_afterCID_68	LT04A1_cell04	3152.250	3022.393	2059.169	4729.035	664.642	2706.048	2361.103	2193.773	1347.080	4407.719	1568.668	2116136.479	171.479
kin_afterCID_69	LT04A1_cell04	3116.819	3022.393	2037.889	4657.895	668.397	2676.044	2359.762	2211.035	1355.058	4430.430	1579.043	2116138.979	173.979
kin_afterCID_70	LT04A1_cell04	3139.266	3022.393	2052.385	4703.655	664.396	2696.462	2361.752	2205.788	1354.046	4420.480	1580.626	2116141.479	176.479
kin_afterCID_71	LT04A1_cell04	3182.939	3022.393	2080.225	4757.443	663.793	2737.698	2362.266	2193.492	1349.219	4383.297	1576.062	2116143.979	178.979
kin_afterCID_72	LT04A1_cell04	3153.366	3022.393	2058.308	4741.181	663.592	2705.058	2361.707	2185.823	1341.927	4385.355	1566.150	2116146.479	181.479
kin_afterCID_73	LT04A1_cell04	3155.725	3022.393	2060.227	4748.079	660.820	2708.710	2364.031	2183.197	1342.571	4390.947	1564.631	2116148.979	183.979
kin_afterCID_74	LT04A1_cell04	3146.046	3022.393	2053.209	4728.866	661.714	2700.337	2364.478	2186.484	1344.330	4386.809	1568.522	2116151.479	186.479
kin_afterCID_75	LT04A1_cell04	3136.619	3022.393	2050.856	4708.617	664.754	2692.086	2359.964	2214.845	1361.712	4432.205	1588.881	2116153.979	188.979
kin_afterCID_76	LT04A1_cell04	3120.940	3022.393	2040.374	4695.705	665.201	2675.130	2359.874	2202.721	1355.252	4427.375	1574.081	2116156.479	191.479
kin_afterCID_77	LT04A1_cell04	3149.636	3022.393	2055.915	4747.511	665.290	2696.235	2361.573	2198.219	1350.799	4416.194	1570.820	2116158.979	193.979
kin_afterCID_78	LT04A1_cell04	3139.770	3022.393	2050.581	4735.104	662.452	2689.589	2364.367	2179.128	1340.260	4374.907	1561.427	2116161.478	196.478
kin_afterCID_79	LT04A1_cell04	3156.844	3022.393	2062.364	4746.720	668.688	2702.409	2358.891	2221.135	1364.962	4438.912	1589.488	2116163.978	198.978
kin_afterCID_80	LT04A1_cell04	3119.972	3022.393	2037.643	4726.463	664.597	2665.973	2359.941	2178.547	1339.310	4382.595	1556.593	2116166.479	201.479
kin_afterCID_81	LT04A1_cell04	3133.718	3022.393	2047.147	4727.694	672.353	2675.550	2353.616	2200.965	1355.369	4390.450	1573.365	2116168.979	203.979
kin_afterCID_82	LT04A1_cell04	3174.784	3022.393	2072.120	4829.570	666.989	2704.721	2357.907	2185.302	1344.270	4396.354	1558.400	2116171.479	206.479
kin_afterCID_83	LT04A1_cell04	3157.527	3022.393	2061.857	4779.392	674.409	2689.079	2352.901	2207.964	1351.493	4426.264	1569.250	2116173.978	208.978
kin_afterCID_84	LT04A1_cell04	3142.143	3022.393	2052.481	4732.756	680.332	2678.538	2345.011	2216.226	1359.945	4411.573	1577.589	2116176.479	211.479
kin_afterCID_85	LT04A1_cell04	3117.074	3022.393	2037.063	4711.158	677.494	2653.875	2349.816	2215.576	1360.751	4413.834	1578.914	2116178.979	213.979
kin_afterCID_86	LT04A1_cell04	3122.722	3022.393	2042.818	4718.043	676.376	2660.828	2349.950	2191.737	1347.081	4374.854	1561.197	2116181.478	216.478
kin_afterCID_87	LT04A1_cell04	3188.644	3022.393	2080.710	4826.661	676.600	2713.752	2350.353	2194.587	1349.421	4383.019	1562.059	2116183.979	218.979
kin_afterCID_88	LT04A1_cell04	3152.300	3022.393	2058.358	4770.446	675.125	2684.554	2351.560	2207.011	1353.942	4414.463	1570.801	2116186.489	221.489
kin_afterCID_89	LT04A1_cell04	3138.517	3022.393	2049.735	4763.676	671.660	2672.064	2354.577	2202.265	1353.763	4411.017	1570.002	2116188.988	223.988
kin_afterCID_90	LT04A1_cell04	3117.421	3022.393	2036.774	4714.156	673.784	2657.652	2351.873	2200.623	1352.152	4388.751	1571.857	2116191.479	226.479
kin_afterCID_91	LT04A1_cell04	3178.443	3022.393	2073.124	4818.583	674.901	2705.131	2351.068	2201.056	1355.149	4393.648	1569.584	2116193.978	228.978
kin_afterCID_92	LT04A1_cell04	3138.730	3022.393	2051.119	4773.185	672.733	2668.509	2354.041	2196.385	1349.879	4405.638	1562.493	2116196.472	231.472
kin_afterCID_93	LT04A1_cell04	3157.826	3022.393	2064.347	4774.645	679.371	2687.045	2347.045	2209.414	1356.656	4400.559	1572.806	2116198.972	233.972
kin_afterCID_94	LT04A1_cell04	3160.365	3022.393	2064.497	4798.955	682.031	2681.174	2343.670	2215.382	1357.762	4430.566	1568.820	2116201.472	236.472
kin_afterCID_95	LT04A1_cell04	3132.019	3022.393	2046.972	4757.138	675.616	2662.322	2350.800	2200.496	1352.815	4403.637	1564.975	2116203.971	238.971
kin_afterCID_96	LT04A1_cell04	3145.804	3022.393	2057.445	4790.529	676.622	2670.297	2347.782	2194.227	1345.341	4407.872	1555.073	2116206.471	241.471
kin_afterCID_97	LT04A1_cell04	3164.611	3022.393	2068.250	4816.391	676.890	2686.017	2349.123	2176.689	1336.276	4352.589	1547.685	2116208.972	243.972
kin_afterCID_98	LT04A1_cell04	3086.033	3022.393	2019.813	4701.559	675.572	2619.780	2349.101	2182.822	1343.647	4368.766	1552.878	2116211.471	246.471
kin_afterCID_99	LT04A1_cell04	3101.321	3022.393	2029.646	4708.576	677.047	2635.265	2349.280	2181.314	1342.856	4348.602	1554.465	2116213.972	248.972
kin_afterCID_100	LT04A1_cell04	3125.544	3022.393	2044.931	4741.849	680.645	2654.031	2345.413	2196.591	1350.335	4368.026	1564.370	2116216.472	251.472
kin_afterCID_101	LT04A1_cell04	3122.541	3022.393	2043.653	4738.067	673.895	2657.407	2351.716	2183.724	1342.134	4357.259	1559.069	2116218.972	253.972
kin_afterCID_102	LT04A1_cell04	3120.106	3022.393	2038.496	4740.184	676.868	2650.962	2348.788	2215.573	1360.503	4424.180	1577.248	2116221.473	256.473
kin_afterCID_103	LT04A1_cell04	3105.081	3022.393	2032.263	4704.521	674.141	2643.483	2352.632	2177.177	1339.650	4331.062	1557.450	2116223.971	258.971
kin_afterCID_104	LT04A1_cell04	3090.572	3022.393	2022.872	4684.478	676.756	2627.784	2351.090	2173.272	1335.641	4331.476	1548.971	2116226.472	261.472
kin_afterCID_105	LT04A1_cell04	3110.101	3022.393	2034.501	4731.318	672.912	2643.315	2353.906	2194.112	1348.983	4402.273	1560.289	2116228.972	263.972
kin_afterCID_106	LT04A1_cell04	3139.827	3022.393	2052.827	4778.336	678.298	2663.135	2348.609	2207.124	1356.381	4422.013	1564.762	2116231.471	266.471
kin_afterCID_107	LT04A1_cell04	3100.175	3022.393	2027.077	4707.685	673.068	2637.563	2353.124	2183.091	1343.111	4357.757	1558.853	2116233.972	268.972
kin_afterCID_108	LT04A1_cell04	3136.739	3022.393	2050.689	4773.845	673.202	2665.588	2352.990	2178.710	1342.136	4358.070	1552.997	2116236.472	271.472
kin_afterCID_109	LT04A1_cell04	3078.517	3022.393	2016.651	4681.061	670.632	2618.861	2357.036	2192.423	1347.880	4388.158	1564.621	2116238.972	273.972
kin_afterCID_110	LT04A1_cell04	3148.266	3022.393	2060.246	4810.028	670.744	2671.985	2355.896	2174.494	1339.572	4369.968	1547.028	2116241.471	276.471
kin_afterCID_111	LT04A1_cell04	3105.181	3022.393	2033.584	4729.688	672.398	2637.501	2355.046	2187.191	1346.415	4375.150	1559.620	2116243.971	278.971
kin_afterCID_112	LT04A1_cell04	3087.670	3022.393	2023.029	4721.755	666.363	2622.612	2361.439	2171.768	1335.062	4375.157	1547.039	2116246.472	281.472
kin_afterCID_113	LT04A1_cell04	3097.532	3022.393	2028.496	4735.534	669.403	2628.795	2358.354	2192.183	1348.721	4397.271	1563.220	2116248.971	283.971
kin_afterCID_114	LT04A1_cell04	3140.591	3022.393	2052.256	4797.847	676.264	2660.366	2350.643	2203.706	1357.439	4401.958	1568.641	2116251.471	286.471
kin_afterCID_115	LT04A1_cell04	3150.049	3022.393	2061.165	4822.705	677.628	2664.352	2348.878	2212.444	1359.333	4448.874	1564.901	2116253.972	288.972
kin_afterCID_116	LT04A1_cell04	3108.472	3022.393	2038.208	4749.736	673.404	2636.107	2352.431	2201.589	1352.667	4425.526	1562.949	2116256.471	291.471
kin_afterCID_117	LT04A1_cell04	3070.834	3022.393	2014.853	4695.018	670.744	2605.481	2355.717	2168.241	1335.013	4335.511	1548.832	2116258.971	293.971
kin_afterCID_118	LT04A1_cell04	3122.999	3022.393	2045.710	4775.574	670.453	2649.810	2355.918	2181.443	1340.573	4371.706	1555.830	2116261.472	296.472
kin_afterCID_119	LT04A1_cell04	3120.391	3022.393	2043.854	4783.322	675.147	2640.350	2350.464	2192.179	1346.924	4393.330	1558.070	2116263.971	298.971
0	0	0.000	0.000	0.000	0.000	0.000	0.000	0.000	0.000	0.000	0.000	0.000	2116266.472	301.472
