# Supplementary material for: Mandipropamid as a chemical inducer of proximity for in vivo applications
Source: Nat Chem Biol. 2021 Dec 21;18(1):64–9. doi: 10.1038/s41589-021-00922-3 (PMC8709788; doi:10.1038/s41589-021-00922-3)
Supplement: Source Data Fig. 2 — Single-cell trajectories, luminescence intensities of luciferase assay and two-color RICS binding efficiencies. [file 41589_2021_922_MOESM21_ESM.zip › Figure_02/Figure_02bcd/Single-Cell Trajectories/Mandi_50nM/exp03_Mandi_LT04A2_cell09_intensities.csv]

name	cellID	ff_488nm_cell	area_cell	fullframe_488nm	ff_488nm_mito	area_mito	ff_488nm_cyto	area_cyto	ff_561nm_tf_cell	fullframe_561nm	ff_561nm_tf_mito	ff_561nm_tf_cyto	FrameTimeAbs	FrameTimeRel
t0_	LT04A2_cell09	3417.022	2805.658	2122.714	5058.208	535.165	3029.852	2270.896	2920.208	1653.995	6920.127	1977.236	2116324.000	-9.000
tend_	LT04A2_cell09	3004.662	2805.658	1914.844	5061.223	521.620	2534.942	2284.128	2737.633	1560.880	6528.745	1871.795	2116659.000	326.000
kin_afterCID_1	LT04A2_cell09	3575.201	2805.658	2234.483	5202.404	548.083	3179.295	2258.603	2980.671	1685.444	7040.574	1994.496	2116341.101	4.101
kin_afterCID_2	LT04A2_cell09	3526.085	2805.658	2205.144	5176.933	547.256	3124.976	2259.654	2973.376	1682.204	7028.815	1990.056	2116343.498	6.498
kin_afterCID_3	LT04A2_cell09	3498.539	2805.658	2191.732	5147.589	552.106	3093.127	2255.206	2969.504	1681.137	6986.885	1984.386	2116345.999	8.999
kin_afterCID_4	LT04A2_cell09	3513.066	2805.658	2198.632	5210.437	550.676	3097.220	2256.502	2977.451	1681.999	7011.735	1991.447	2116348.498	11.498
kin_afterCID_5	LT04A2_cell09	3505.733	2805.658	2196.663	5204.439	553.001	3087.366	2254.267	2986.611	1688.948	7000.522	2000.377	2116350.999	13.999
kin_afterCID_6	LT04A2_cell09	3448.448	2805.658	2163.399	5158.018	549.179	3031.824	2257.240	2944.862	1668.021	6937.610	1972.731	2116353.498	16.498
kin_afterCID_7	LT04A2_cell09	3470.486	2805.658	2176.956	5239.693	553.962	3033.532	2254.021	2967.998	1678.205	7021.715	1969.516	2116355.998	18.998
kin_afterCID_8	LT04A2_cell09	3417.708	2805.658	2142.792	5208.792	548.039	2982.055	2259.274	2937.218	1663.088	6962.470	1959.266	2116358.498	21.498
kin_afterCID_9	LT04A2_cell09	3415.826	2805.658	2142.403	5250.870	549.760	2967.496	2257.866	2927.245	1656.461	6946.868	1946.715	2116360.998	23.998
kin_afterCID_10	LT04A2_cell09	3430.787	2805.658	2153.281	5274.049	547.681	2982.634	2260.302	2945.076	1666.958	6978.439	1965.611	2116363.506	26.506
kin_afterCID_11	LT04A2_cell09	3430.607	2805.658	2151.779	5290.692	548.843	2976.657	2259.542	2955.618	1670.128	7020.317	1965.687	2116365.999	28.999
kin_afterCID_12	LT04A2_cell09	3373.158	2805.658	2118.323	5231.702	550.274	2918.307	2258.022	2914.419	1651.535	6912.059	1937.727	2116368.499	31.499
kin_afterCID_13	LT04A2_cell09	3383.173	2805.658	2123.020	5266.330	547.905	2924.664	2260.302	2924.953	1656.661	6942.640	1948.611	2116370.998	33.998
kin_afterCID_14	LT04A2_cell09	3409.064	2805.658	2138.581	5324.974	546.027	2944.974	2262.000	2933.865	1660.275	6982.473	1954.347	2116373.498	36.498
kin_afterCID_15	LT04A2_cell09	3408.541	2805.658	2138.426	5343.343	547.994	2936.505	2261.464	2947.561	1668.451	6997.182	1962.626	2116375.999	38.999
kin_afterCID_16	LT04A2_cell09	3382.380	2805.658	2124.656	5332.830	548.217	2906.532	2261.062	2938.227	1661.994	6998.820	1950.248	2116378.498	41.498
kin_afterCID_17	LT04A2_cell09	3337.855	2805.658	2098.152	5277.001	542.205	2872.511	2264.973	2894.513	1641.733	6920.411	1929.398	2116380.999	43.999
kin_afterCID_18	LT04A2_cell09	3401.799	2805.658	2136.364	5401.631	543.725	2920.087	2263.274	2906.820	1647.387	6946.291	1935.175	2116383.498	46.498
kin_afterCID_19	LT04A2_cell09	3332.218	2805.658	2096.018	5311.680	543.971	2855.309	2263.878	2890.312	1638.719	6898.932	1925.215	2116385.999	48.999
kin_afterCID_20	LT04A2_cell09	3359.448	2805.658	2112.402	5356.274	541.065	2880.848	2269.108	2915.436	1652.215	6950.469	1949.348	2116388.498	51.498
kin_afterCID_21	LT04A2_cell09	3374.286	2805.658	2120.059	5407.608	538.629	2889.919	2272.081	2911.975	1649.358	6941.706	1952.488	2116390.999	53.999
kin_afterCID_22	LT04A2_cell09	3390.348	2805.658	2132.042	5432.760	540.953	2900.800	2270.248	2932.034	1658.401	6992.506	1960.194	2116393.499	56.499
kin_afterCID_23	LT04A2_cell09	3356.726	2805.658	2111.402	5395.712	540.819	2869.096	2268.996	2889.281	1638.805	6890.682	1932.614	2116395.999	58.999
kin_afterCID_24	LT04A2_cell09	3366.118	2805.658	2113.097	5444.296	543.233	2865.258	2268.639	2920.884	1654.059	6973.588	1945.674	2116398.499	61.499
kin_afterCID_25	LT04A2_cell09	3321.049	2805.658	2090.429	5381.209	538.204	2830.492	2274.159	2879.473	1634.364	6892.210	1924.662	2116400.998	63.998
kin_afterCID_26	LT04A2_cell09	3355.498	2805.658	2110.443	5430.468	540.909	2858.254	2270.158	2912.122	1649.520	6962.991	1942.779	2116403.499	66.499
kin_afterCID_27	LT04A2_cell09	3298.103	2805.658	2074.870	5343.370	544.172	2804.713	2266.493	2876.890	1633.456	6852.722	1918.526	2116405.999	68.999
kin_afterCID_28	LT04A2_cell09	3327.220	2805.658	2096.173	5412.957	541.892	2825.154	2271.723	2898.361	1643.713	6942.058	1927.285	2116408.498	71.498
kin_afterCID_29	LT04A2_cell09	3257.657	2805.658	2051.788	5292.623	544.775	2766.395	2266.784	2914.391	1650.286	6957.322	1938.265	2116410.998	73.998
kin_afterCID_30	LT04A2_cell09	3274.533	2805.658	2062.853	5335.293	542.876	2778.391	2268.505	2920.005	1654.894	6972.447	1945.778	2116413.499	76.499
kin_afterCID_31	LT04A2_cell09	3290.352	2805.658	2073.940	5341.851	546.318	2792.070	2265.331	2879.141	1633.762	6816.425	1924.980	2116415.999	78.999
kin_afterCID_32	LT04A2_cell09	3330.658	2805.658	2097.762	5428.194	543.166	2826.044	2267.052	2896.340	1643.122	6876.121	1939.591	2116418.498	81.498
kin_afterCID_33	LT04A2_cell09	3306.797	2805.658	2083.639	5407.749	540.283	2802.989	2272.438	2881.429	1635.755	6867.672	1928.130	2116420.999	83.999
kin_afterCID_34	LT04A2_cell09	3311.565	2805.658	2087.062	5412.546	542.943	2806.031	2267.901	2893.970	1642.160	6880.045	1935.787	2116423.499	86.499
kin_afterCID_35	LT04A2_cell09	3282.542	2805.658	2072.327	5361.978	540.551	2785.110	2270.471	2852.088	1618.356	6794.323	1909.673	2116425.998	88.998
kin_afterCID_36	LT04A2_cell09	3259.104	2805.658	2056.087	5338.208	542.742	2759.234	2267.968	2911.291	1649.442	6927.686	1946.508	2116428.499	91.499
kin_afterCID_37	LT04A2_cell09	3276.538	2805.658	2068.555	5380.959	537.288	2776.785	2273.600	2866.755	1627.154	6845.787	1922.581	2116430.999	93.999
kin_afterCID_38	LT04A2_cell09	3310.131	2805.658	2087.356	5429.681	536.483	2808.353	2274.092	2881.645	1632.513	6879.415	1934.945	2116433.498	96.498
kin_afterCID_39	LT04A2_cell09	3327.306	2805.658	2096.586	5469.859	537.757	2818.279	2272.550	2882.963	1632.205	6877.134	1934.555	2116435.999	98.999
kin_afterCID_40	LT04A2_cell09	3247.208	2805.658	2049.766	5348.729	533.041	2753.700	2277.355	2858.634	1623.733	6836.525	1924.126	2116438.498	101.498
kin_afterCID_41	LT04A2_cell09	3288.649	2805.658	2074.713	5419.998	538.271	2782.364	2271.589	2863.782	1624.746	6847.500	1916.849	2116440.998	103.998
kin_afterCID_42	LT04A2_cell09	3260.039	2805.658	2057.167	5359.925	535.947	2763.563	2274.450	2851.161	1618.519	6793.924	1918.663	2116443.499	106.499
kin_afterCID_43	LT04A2_cell09	3283.007	2805.658	2070.387	5420.133	534.360	2779.624	2275.321	2871.165	1627.993	6869.468	1929.286	2116445.998	108.998
kin_afterCID_44	LT04A2_cell09	3230.327	2805.658	2039.258	5324.640	536.975	2733.811	2273.064	2893.647	1641.131	6907.280	1942.415	2116448.498	111.498
kin_afterCID_45	LT04A2_cell09	3278.188	2805.658	2067.193	5414.317	536.215	2772.829	2273.645	2869.546	1628.726	6844.914	1929.211	2116450.998	113.998
kin_afterCID_46	LT04A2_cell09	3246.957	2805.658	2051.043	5367.152	530.940	2751.423	2278.920	2847.928	1616.449	6815.703	1920.637	2116453.498	116.498
kin_afterCID_47	LT04A2_cell09	3266.851	2805.658	2064.151	5377.907	535.008	2768.374	2275.254	2868.987	1628.326	6828.903	1934.688	2116455.998	118.998
kin_afterCID_48	LT04A2_cell09	3256.374	2805.658	2055.875	5370.320	535.701	2755.620	2275.456	2873.744	1631.273	6845.134	1934.644	2116458.499	121.499
kin_afterCID_49	LT04A2_cell09	3260.263	2805.658	2059.884	5379.649	534.159	2761.424	2275.076	2854.701	1621.530	6799.606	1926.063	2116460.998	123.998
kin_afterCID_50	LT04A2_cell09	3221.924	2805.658	2035.779	5343.472	532.863	2723.878	2276.685	2842.747	1617.549	6795.900	1914.870	2116463.498	126.498
kin_afterCID_51	LT04A2_cell09	3216.871	2805.658	2033.518	5327.932	536.573	2717.322	2272.662	2829.746	1608.972	6767.015	1897.806	2116465.999	128.999
kin_afterCID_52	LT04A2_cell09	3237.531	2805.658	2044.164	5362.570	540.574	2729.958	2268.929	2853.302	1619.741	6797.687	1911.024	2116468.499	131.499
kin_afterCID_53	LT04A2_cell09	3260.454	2805.658	2058.100	5398.757	543.010	2746.367	2266.940	2872.587	1629.906	6844.015	1918.372	2116470.998	133.998
kin_afterCID_54	LT04A2_cell09	3204.032	2805.658	2026.863	5308.308	540.328	2700.806	2270.069	2880.153	1634.636	6866.416	1927.808	2116473.498	136.498
kin_afterCID_55	LT04A2_cell09	3220.592	2805.658	2032.928	5346.545	538.808	2713.866	2271.678	2843.484	1617.002	6781.247	1906.016	2116475.998	138.998
kin_afterCID_56	LT04A2_cell09	3223.387	2805.658	2036.015	5349.274	538.249	2717.359	2272.371	2851.951	1620.149	6801.342	1912.925	2116478.499	141.499
kin_afterCID_57	LT04A2_cell09	3199.504	2805.658	2022.299	5310.332	537.847	2697.513	2270.360	2867.256	1627.538	6825.002	1927.576	2116480.998	143.998
kin_afterCID_58	LT04A2_cell09	3195.816	2805.658	2022.964	5274.214	540.976	2697.992	2266.828	2826.965	1606.675	6697.436	1901.345	2116483.498	146.498
kin_afterCID_59	LT04A2_cell09	3199.058	2805.658	2022.990	5309.489	538.651	2697.185	2267.633	2837.529	1612.900	6757.109	1905.890	2116485.999	148.999
kin_afterCID_60	LT04A2_cell09	3238.806	2805.658	2044.101	5363.664	540.059	2731.678	2266.493	2858.108	1621.059	6793.480	1919.543	2116488.498	151.498
kin_afterCID_61	LT04A2_cell09	3197.757	2805.658	2021.189	5315.518	534.271	2699.252	2271.924	2842.521	1614.778	6788.491	1914.144	2116490.999	153.999
kin_afterCID_62	LT04A2_cell09	3180.396	2805.658	2012.752	5275.185	537.243	2682.858	2270.382	2862.842	1626.064	6803.908	1928.423	2116493.498	156.498
kin_afterCID_63	LT04A2_cell09	3172.491	2805.658	2008.132	5282.468	534.695	2674.294	2272.841	2816.872	1601.309	6722.004	1896.398	2116495.997	158.997
kin_afterCID_64	LT04A2_cell09	3194.436	2805.658	2020.219	5321.729	535.790	2692.029	2270.270	2832.936	1609.185	6758.622	1906.100	2116498.498	161.498
kin_afterCID_65	LT04A2_cell09	3228.382	2805.658	2042.475	5357.245	539.054	2719.387	2270.538	2862.583	1626.881	6794.162	1925.556	2116500.998	163.998
kin_afterCID_66	LT04A2_cell09	3188.177	2805.658	2016.287	5294.573	535.679	2690.879	2270.337	2826.124	1606.941	6717.752	1907.620	2116503.498	166.498
kin_afterCID_67	LT04A2_cell09	3226.320	2805.658	2040.382	5366.348	537.914	2718.528	2268.013	2839.387	1612.672	6766.548	1907.747	2116505.998	168.998
kin_afterCID_68	LT04A2_cell09	3195.650	2805.658	2022.306	5315.981	533.511	2697.613	2272.371	2809.603	1599.043	6698.950	1896.245	2116508.498	171.498
kin_afterCID_69	LT04A2_cell09	3218.425	2805.658	2037.515	5370.115	532.594	2713.427	2274.226	2820.280	1606.470	6734.323	1902.588	2116510.999	173.999
kin_afterCID_70	LT04A2_cell09	3201.382	2805.658	2024.502	5328.076	534.762	2699.649	2272.103	2843.096	1615.685	6773.814	1916.843	2116513.498	176.498
kin_afterCID_71	LT04A2_cell09	3177.375	2805.658	2011.538	5280.189	538.003	2677.043	2269.622	2851.547	1618.906	6788.750	1916.455	2116515.999	178.999
kin_afterCID_72	LT04A2_cell09	3181.220	2805.658	2012.908	5311.541	534.248	2679.914	2271.812	2810.062	1597.488	6710.663	1892.461	2116518.498	181.498
kin_afterCID_73	LT04A2_cell09	3218.619	2805.658	2037.327	5372.743	536.282	2709.515	2269.466	2834.762	1611.179	6768.623	1905.096	2116520.999	183.999
kin_afterCID_74	LT04A2_cell09	3218.384	2805.658	2036.929	5400.331	535.321	2703.298	2271.276	2850.247	1619.100	6843.718	1908.168	2116523.498	186.498
kin_afterCID_75	LT04A2_cell09	3162.806	2805.658	2004.093	5300.341	532.617	2661.665	2273.489	2802.745	1593.576	6742.926	1879.300	2116525.998	188.998
kin_afterCID_76	LT04A2_cell09	3173.785	2805.658	2010.588	5330.758	532.214	2668.538	2273.846	2809.598	1597.750	6759.725	1884.691	2116528.498	191.498
kin_afterCID_77	LT04A2_cell09	3219.076	2805.658	2038.428	5390.695	532.751	2709.455	2273.757	2841.002	1613.826	6817.749	1908.441	2116530.998	193.998
kin_afterCID_78	LT04A2_cell09	3204.185	2805.658	2029.709	5376.546	534.762	2692.602	2270.941	2850.304	1618.786	6856.915	1906.786	2116533.499	196.499
kin_afterCID_79	LT04A2_cell09	3168.517	2805.658	2007.630	5321.026	533.779	2661.543	2273.668	2802.267	1592.298	6731.897	1878.070	2116535.999	198.999
kin_afterCID_80	LT04A2_cell09	3199.162	2805.658	2026.136	5385.881	530.449	2688.979	2275.746	2816.842	1600.405	6776.820	1893.338	2116538.499	201.499
kin_afterCID_81	LT04A2_cell09	3205.281	2805.658	2030.271	5375.575	530.337	2699.150	2275.724	2835.760	1612.287	6787.177	1914.565	2116540.999	203.999
kin_afterCID_82	LT04A2_cell09	3129.410	2805.658	1983.923	5261.315	531.611	2631.028	2274.047	2790.580	1586.590	6684.709	1880.238	2116543.498	206.498
kin_afterCID_83	LT04A2_cell09	3175.557	2805.658	2012.984	5338.194	534.271	2666.510	2271.924	2809.904	1595.155	6718.845	1890.213	2116545.999	208.999
kin_afterCID_84	LT04A2_cell09	3138.889	2805.658	1990.037	5252.803	534.695	2640.841	2271.500	2847.702	1617.957	6780.619	1921.447	2116548.498	211.498
kin_afterCID_85	LT04A2_cell09	3168.412	2805.658	2008.825	5280.152	537.154	2667.880	2269.220	2804.687	1595.570	6655.241	1892.600	2116550.998	213.998
kin_afterCID_86	LT04A2_cell09	3175.010	2805.658	2011.363	5294.492	539.009	2670.205	2267.767	2808.541	1598.134	6672.861	1889.048	2116553.499	216.499
kin_afterCID_87	LT04A2_cell09	3166.923	2805.658	2007.280	5274.063	533.265	2672.239	2272.662	2798.072	1590.876	6644.356	1895.334	2116555.998	218.998
kin_afterCID_88	LT04A2_cell09	3146.439	2805.658	1994.966	5238.911	536.819	2650.590	2269.913	2843.229	1615.338	6739.301	1920.824	2116558.498	221.498
kin_afterCID_89	LT04A2_cell09	3156.584	2805.658	2001.705	5276.207	538.316	2652.913	2267.968	2805.205	1596.407	6672.876	1886.605	2116560.999	223.999
kin_afterCID_90	LT04A2_cell09	3158.010	2805.658	2001.392	5293.006	537.042	2652.448	2268.840	2843.672	1617.237	6771.281	1913.790	2116563.498	226.498
kin_afterCID_91	LT04A2_cell09	3158.586	2805.658	2001.549	5283.123	535.813	2656.957	2270.024	2812.627	1597.260	6688.600	1897.604	2116565.998	228.998
kin_afterCID_92	LT04A2_cell09	3152.893	2805.658	1999.813	5284.380	530.449	2655.697	2275.567	2810.869	1597.672	6712.335	1901.074	2116568.498	231.498
kin_afterCID_93	LT04A2_cell09	3154.676	2805.658	2000.071	5277.589	534.718	2654.462	2271.432	2823.664	1605.420	6721.402	1905.640	2116570.999	233.999
kin_afterCID_94	LT04A2_cell09	3142.752	2805.658	1995.220	5231.099	536.774	2648.552	2269.108	2797.329	1591.100	6630.522	1890.371	2116573.499	236.499
kin_afterCID_95	LT04A2_cell09	3174.829	2805.658	2011.530	5280.345	538.942	2673.685	2267.476	2811.377	1599.509	6642.854	1900.008	2116575.999	238.999
kin_afterCID_96	LT04A2_cell09	3124.584	2805.658	1982.159	5226.851	537.176	2626.468	2268.884	2780.020	1581.275	6595.994	1876.215	2116578.499	241.499
kin_afterCID_97	LT04A2_cell09	3136.358	2805.658	1990.302	5247.684	535.634	2638.049	2270.203	2795.381	1590.409	6638.881	1888.383	2116580.999	243.999
kin_afterCID_98	LT04A2_cell09	3183.137	2805.658	2018.640	5322.152	532.773	2681.743	2272.885	2815.824	1600.423	6697.108	1906.036	2116583.498	246.498
kin_afterCID_99	LT04A2_cell09	3159.980	2805.658	2006.563	5261.250	536.662	2662.907	2269.130	2836.132	1613.353	6712.888	1919.152	2116585.998	248.998
kin_afterCID_100	LT04A2_cell09	3149.269	2805.658	1996.699	5238.237	534.829	2656.671	2271.678	2818.949	1600.901	6668.169	1911.923	2116588.499	251.499
kin_afterCID_101	LT04A2_cell09	3112.437	2805.658	1975.407	5187.456	529.152	2629.605	2277.355	2783.887	1581.896	6599.466	1896.585	2116590.999	253.999
kin_afterCID_102	LT04A2_cell09	3114.718	2805.658	1976.474	5174.330	534.204	2630.084	2271.812	2831.539	1608.629	6692.261	1923.402	2116593.498	256.498
kin_afterCID_103	LT04A2_cell09	3119.950	2805.658	1981.585	5186.701	530.784	2636.658	2276.394	2833.059	1609.076	6706.778	1928.429	2116595.999	258.999
kin_afterCID_104	LT04A2_cell09	3125.126	2805.658	1984.657	5207.024	527.632	2642.217	2279.054	2798.881	1592.183	6649.447	1906.479	2116598.499	261.499
kin_afterCID_105	LT04A2_cell09	3168.066	2805.658	2009.196	5269.913	531.276	2676.884	2274.740	2815.115	1599.743	6671.798	1914.080	2116600.998	263.998
kin_afterCID_106	LT04A2_cell09	3164.893	2805.658	2007.067	5293.545	530.091	2668.171	2276.774	2776.135	1580.306	6609.287	1882.590	2116603.498	266.498
kin_afterCID_107	LT04A2_cell09	3133.861	2805.658	1989.401	5231.279	533.354	2640.806	2273.288	2792.875	1589.653	6637.542	1889.952	2116605.998	268.998
kin_afterCID_108	LT04A2_cell09	3129.642	2805.658	1987.296	5215.047	532.371	2639.830	2275.433	2796.716	1591.970	6638.204	1896.013	2116608.499	271.499
kin_afterCID_109	LT04A2_cell09	3140.988	2805.658	1992.929	5247.122	536.953	2642.116	2269.332	2827.842	1607.073	6719.101	1906.599	2116611.002	274.002
kin_afterCID_110	LT04A2_cell09	3127.080	2805.658	1983.665	5213.271	534.651	2634.972	2272.394	2794.649	1589.299	6614.929	1894.612	2116613.498	276.498
kin_afterCID_111	LT04A2_cell09	3165.985	2805.658	2009.210	5283.852	532.885	2668.813	2273.712	2829.764	1612.250	6716.634	1917.979	2116615.998	278.998
kin_afterCID_112	LT04A2_cell09	3103.305	2805.658	1969.604	5194.396	526.627	2619.682	2279.702	2783.073	1586.266	6624.408	1895.130	2116618.498	281.498
kin_afterCID_113	LT04A2_cell09	3123.444	2805.658	1983.690	5217.257	531.790	2633.529	2274.271	2781.310	1582.496	6604.092	1887.122	2116620.999	283.999
kin_afterCID_114	LT04A2_cell09	3140.070	2805.658	1993.470	5258.020	530.471	2645.929	2275.724	2809.651	1599.647	6684.443	1905.982	2116623.498	286.498
kin_afterCID_115	LT04A2_cell09	3094.614	2805.658	1965.486	5166.244	531.097	2610.681	2274.919	2817.561	1602.198	6689.265	1913.399	2116625.998	288.998
kin_afterCID_116	LT04A2_cell09	3112.306	2805.658	1978.305	5183.352	530.560	2627.780	2277.378	2809.081	1598.697	6667.786	1908.069	2116628.499	291.499
kin_afterCID_117	LT04A2_cell09	3138.358	2805.658	1994.492	5210.917	535.679	2648.338	2271.321	2800.676	1593.654	6608.519	1901.423	2116630.999	293.999
kin_afterCID_118	LT04A2_cell09	3171.580	2805.658	2013.078	5284.411	530.315	2678.543	2276.238	2765.905	1575.228	6562.695	1880.551	2116633.499	296.499
kin_afterCID_119	LT04A2_cell09	3126.024	2805.658	1986.184	5210.695	529.309	2640.677	2277.288	2781.818	1584.388	6617.249	1889.603	2116635.998	298.998
kin_afterCID_120	LT04A2_cell09	3149.775	2805.658	2002.875	5270.266	529.644	2656.000	2276.551	2794.723	1589.633	6673.428	1891.896	2116638.498	301.498
