# Supplementary material for: Mandipropamid as a chemical inducer of proximity for in vivo applications
Source: Nat Chem Biol. 2021 Dec 21;18(1):64–9. doi: 10.1038/s41589-021-00922-3 (PMC8709788; doi:10.1038/s41589-021-00922-3)
Supplement: Source Data Fig. 2 — Single-cell trajectories, luminescence intensities of luciferase assay and two-color RICS binding efficiencies. [file 41589_2021_922_MOESM21_ESM.zip › Figure_02/Figure_02bcd/Single-Cell Trajectories/Mandi_50nM/exp03_Mandi_LT04A3_cell11_intensities.csv]

name	cellID	ff_488nm_cell	area_cell	fullframe_488nm	ff_488nm_mito	area_mito	ff_488nm_cyto	area_cyto	ff_561nm_tf_cell	fullframe_561nm	ff_561nm_tf_mito	ff_561nm_tf_cyto	FrameTimeAbs	FrameTimeRel
t0_	LT04A3_cell11	3351.986	4409.320	2765.649	5242.994	779.011	2943.387	3635.941	2720.122	2184.025	6592.793	1887.566	2116680.000	-22.000
tend_	LT04A3_cell11	2931.972	4409.320	2446.906	5263.789	745.820	2455.700	3668.640	2512.964	2026.063	6184.517	1764.215	2117014.000	312.000
kin_afterCID_1	LT04A3_cell11	3478.411	4409.320	2876.386	5338.944	825.701	3044.242	3595.017	2740.655	2202.381	6554.105	1858.939	2116710.104	4.104
kin_afterCID_2	LT04A3_cell11	3430.377	4409.320	2838.933	5292.332	817.990	3001.980	3600.538	2725.896	2190.908	6519.651	1859.376	2116712.498	6.498
kin_afterCID_3	LT04A3_cell11	3401.505	4409.320	2816.838	5286.490	818.437	2966.754	3602.192	2728.387	2193.229	6548.522	1854.774	2116714.998	8.998
kin_afterCID_4	LT04A3_cell11	3425.534	4409.320	2838.105	5314.622	827.221	2984.931	3591.620	2759.992	2218.169	6564.042	1878.919	2116717.498	11.498
kin_afterCID_5	LT04A3_cell11	3409.071	4409.320	2822.189	5340.390	826.595	2958.267	3594.392	2755.778	2213.933	6557.026	1875.645	2116719.999	13.999
kin_afterCID_6	LT04A3_cell11	3360.542	4409.320	2783.872	5317.362	818.370	2910.188	3601.141	2705.961	2175.392	6465.957	1846.351	2116722.498	16.498
kin_afterCID_7	LT04A3_cell11	3370.287	4409.320	2792.326	5364.881	821.522	2909.985	3596.247	2722.390	2188.917	6482.618	1859.172	2116724.998	18.998
kin_afterCID_8	LT04A3_cell11	3327.646	4409.320	2756.793	5337.397	817.454	2865.962	3602.013	2700.030	2171.345	6431.604	1848.050	2116727.498	21.498
kin_afterCID_9	LT04A3_cell11	3336.161	4409.320	2764.689	5397.488	814.928	2865.504	3602.482	2710.613	2179.296	6459.474	1858.608	2116729.998	23.998
kin_afterCID_10	LT04A3_cell11	3336.156	4409.320	2765.253	5415.020	820.158	2856.439	3600.471	2719.342	2184.996	6474.542	1858.203	2116732.498	26.498
kin_afterCID_11	LT04A3_cell11	3314.339	4409.320	2747.508	5422.918	814.705	2832.208	3604.986	2706.493	2175.499	6454.181	1854.367	2116734.998	28.998
kin_afterCID_12	LT04A3_cell11	3320.610	4409.320	2752.074	5475.945	808.089	2833.172	3610.618	2717.266	2184.810	6501.247	1865.681	2116737.499	31.499
kin_afterCID_13	LT04A3_cell11	3286.324	4409.320	2725.366	5415.495	807.709	2803.738	3614.082	2679.500	2154.638	6396.297	1842.660	2116739.999	33.999
kin_afterCID_14	LT04A3_cell11	3277.224	4409.320	2717.725	5413.921	807.910	2794.115	3610.976	2688.705	2163.220	6402.560	1853.016	2116742.499	36.499
kin_afterCID_15	LT04A3_cell11	3258.586	4409.320	2701.975	5383.683	811.598	2775.358	3607.735	2718.820	2186.106	6446.469	1875.227	2116745.000	39.000
kin_afterCID_16	LT04A3_cell11	3257.807	4409.320	2702.554	5411.719	817.923	2762.862	3602.438	2675.334	2152.169	6328.036	1840.536	2116747.499	41.499
kin_afterCID_17	LT04A3_cell11	3299.944	4409.320	2736.405	5500.546	807.776	2802.422	3611.512	2696.103	2168.958	6409.864	1860.504	2116749.998	43.998
kin_afterCID_18	LT04A3_cell11	3300.648	4409.320	2737.474	5553.305	805.787	2793.208	3613.010	2701.849	2173.048	6478.922	1854.669	2116752.499	46.499
kin_afterCID_19	LT04A3_cell11	3250.968	4409.320	2697.320	5465.412	810.749	2748.979	3606.886	2676.428	2152.257	6400.441	1835.194	2116754.999	48.999
kin_afterCID_20	LT04A3_cell11	3311.512	4409.320	2746.386	5582.704	807.195	2799.346	3610.529	2700.054	2172.781	6451.283	1857.230	2116757.499	51.499
kin_afterCID_21	LT04A3_cell11	3239.600	4409.320	2687.207	5478.728	804.893	2735.440	3614.976	2655.474	2136.782	6351.142	1827.443	2116759.999	53.999
kin_afterCID_22	LT04A3_cell11	3262.392	4409.320	2707.512	5519.703	808.804	2751.618	3610.573	2676.922	2153.413	6393.882	1839.287	2116762.498	56.498
kin_afterCID_23	LT04A3_cell11	3241.796	4409.320	2690.796	5497.598	809.363	2730.338	3611.177	2679.385	2154.928	6401.600	1839.564	2116764.999	58.999
kin_afterCID_24	LT04A3_cell11	3230.840	4409.320	2682.895	5486.448	808.357	2720.186	3612.183	2694.078	2165.974	6446.494	1848.674	2116767.499	61.499
kin_afterCID_25	LT04A3_cell11	3242.411	4409.320	2691.356	5519.236	806.413	2729.017	3612.965	2670.049	2149.730	6371.451	1838.948	2116769.999	63.999
kin_afterCID_26	LT04A3_cell11	3256.051	4409.320	2703.087	5580.583	805.653	2733.791	3610.730	2691.929	2166.497	6442.447	1851.605	2116772.498	66.498
kin_afterCID_27	LT04A3_cell11	3236.426	4409.320	2688.774	5515.020	809.162	2720.787	3609.501	2658.894	2139.571	6327.707	1831.884	2116774.999	68.999
kin_afterCID_28	LT04A3_cell11	3236.160	4409.320	2686.504	5522.212	808.826	2718.958	3610.551	2679.561	2155.821	6363.646	1849.313	2116777.498	71.498
kin_afterCID_29	LT04A3_cell11	3219.312	4409.320	2673.555	5517.079	805.518	2703.137	3610.953	2636.497	2122.637	6278.792	1820.557	2116779.998	73.998
kin_afterCID_30	LT04A3_cell11	3235.876	4409.320	2687.487	5559.275	808.268	2711.928	3608.294	2651.304	2134.807	6315.386	1827.031	2116782.498	76.498
kin_afterCID_31	LT04A3_cell11	3238.906	4409.320	2689.203	5569.059	803.350	2716.761	3614.239	2674.339	2153.197	6372.984	1848.225	2116784.998	78.998
kin_afterCID_32	LT04A3_cell11	3225.615	4409.320	2679.295	5533.349	806.323	2705.411	3613.188	2660.572	2143.009	6314.464	1840.273	2116787.498	81.498
kin_afterCID_33	LT04A3_cell11	3222.767	4409.320	2677.646	5546.914	806.144	2699.801	3611.534	2660.709	2140.894	6342.069	1834.887	2116789.999	83.999
kin_afterCID_34	LT04A3_cell11	3175.086	4409.320	2638.693	5434.224	806.837	2665.363	3612.540	2626.523	2114.320	6223.679	1818.302	2116792.499	86.499
kin_afterCID_35	LT04A3_cell11	3245.665	4409.320	2695.419	5572.395	810.324	2717.381	3610.752	2665.204	2144.147	6326.494	1837.770	2116794.997	88.997
kin_afterCID_36	LT04A3_cell11	3215.014	4409.320	2670.754	5535.319	810.123	2689.569	3607.824	2655.692	2137.010	6315.904	1829.587	2116797.497	91.497
kin_afterCID_37	LT04A3_cell11	3147.457	4409.320	2616.127	5426.030	811.263	2630.683	3606.550	2666.795	2146.623	6327.313	1839.240	2116799.998	93.998
kin_afterCID_38	LT04A3_cell11	3173.720	4409.320	2637.491	5483.032	806.658	2653.851	3610.708	2616.293	2106.904	6217.798	1807.838	2116802.499	96.499
kin_afterCID_39	LT04A3_cell11	3174.136	4409.320	2637.465	5484.700	811.844	2650.101	3605.343	2616.450	2107.665	6199.037	1806.023	2116804.999	98.999
kin_afterCID_40	LT04A3_cell11	3178.243	4409.320	2641.946	5485.260	806.345	2658.277	3613.345	2636.463	2123.267	6266.504	1821.374	2116807.498	101.498
kin_afterCID_41	LT04A3_cell11	3195.348	4409.320	2655.509	5527.752	808.290	2669.012	3608.852	2654.893	2137.590	6305.610	1833.391	2116809.998	103.998
kin_afterCID_42	LT04A3_cell11	3151.299	4409.320	2621.510	5446.126	809.095	2631.552	3611.713	2655.788	2137.718	6310.915	1831.367	2116812.499	106.499
kin_afterCID_43	LT04A3_cell11	3184.882	4409.320	2647.169	5526.382	803.753	2660.136	3613.568	2646.219	2130.953	6306.421	1828.290	2116814.999	108.999
kin_afterCID_44	LT04A3_cell11	3175.865	4409.320	2641.077	5501.602	811.866	2647.478	3607.780	2652.443	2134.657	6301.891	1826.161	2116817.499	111.499
kin_afterCID_45	LT04A3_cell11	3137.175	4409.320	2608.819	5485.590	797.226	2616.372	3619.692	2603.571	2096.003	6250.710	1796.692	2116819.999	113.999
kin_afterCID_46	LT04A3_cell11	3147.667	4409.320	2618.304	5480.977	800.624	2627.315	3616.340	2629.765	2117.937	6284.767	1816.839	2116822.499	116.499
kin_afterCID_47	LT04A3_cell11	3185.918	4409.320	2648.630	5563.210	799.953	2655.696	3619.022	2639.692	2124.851	6326.948	1820.016	2116824.999	118.999
kin_afterCID_48	LT04A3_cell11	3142.545	4409.320	2613.588	5511.027	796.154	2617.700	3621.659	2652.736	2136.706	6378.466	1829.587	2116827.499	121.499
kin_afterCID_49	LT04A3_cell11	3160.566	4409.320	2628.589	5521.105	793.404	2639.352	3625.705	2622.825	2112.117	6299.304	1813.580	2116829.999	123.999
kin_afterCID_50	LT04A3_cell11	3159.011	4409.320	2628.069	5522.232	798.165	2633.530	3620.587	2627.909	2116.595	6297.282	1814.422	2116832.499	126.499
kin_afterCID_51	LT04A3_cell11	3088.273	4409.320	2568.708	5372.120	802.792	2576.586	3616.452	2637.192	2121.413	6301.720	1818.908	2116834.999	128.999
kin_afterCID_52	LT04A3_cell11	3117.809	4409.320	2594.491	5452.900	797.964	2598.751	3620.519	2605.797	2098.645	6256.331	1796.786	2116837.499	131.499
kin_afterCID_53	LT04A3_cell11	3144.547	4409.320	2616.732	5509.555	797.562	2619.970	3619.268	2615.814	2106.162	6276.064	1805.652	2116839.999	133.999
kin_afterCID_54	LT04A3_cell11	3152.087	4409.320	2622.299	5527.941	795.818	2626.273	3621.369	2616.044	2106.970	6275.506	1808.093	2116842.499	136.499
kin_afterCID_55	LT04A3_cell11	3134.716	4409.320	2607.320	5531.054	790.454	2608.795	3626.420	2611.222	2104.407	6298.847	1803.864	2116844.999	138.999
kin_afterCID_56	LT04A3_cell11	3150.114	4409.320	2621.365	5506.341	802.121	2623.495	3615.066	2621.662	2112.573	6253.726	1812.001	2116847.499	141.499
kin_afterCID_57	LT04A3_cell11	3152.294	4409.320	2622.853	5549.826	795.796	2621.922	3620.587	2608.040	2100.692	6286.322	1796.202	2116849.998	143.998
kin_afterCID_58	LT04A3_cell11	3157.123	4409.320	2626.838	5537.231	802.881	2623.996	3615.960	2634.520	2121.849	6310.784	1813.630	2116852.498	146.498
kin_afterCID_59	LT04A3_cell11	3144.512	4409.320	2617.595	5556.778	795.684	2609.902	3623.917	2608.943	2101.923	6303.788	1792.731	2116854.997	148.997
kin_afterCID_60	LT04A3_cell11	3133.084	4409.320	2607.786	5509.296	800.937	2602.358	3618.351	2611.441	2103.801	6282.418	1794.127	2116857.498	151.498
kin_afterCID_61	LT04A3_cell11	3137.520	4409.320	2611.692	5512.336	802.591	2606.151	3616.206	2621.710	2111.869	6304.643	1799.819	2116859.998	153.998
kin_afterCID_62	LT04A3_cell11	3124.519	4409.320	2599.458	5497.281	803.932	2592.223	3615.356	2601.540	2095.330	6237.125	1788.321	2116862.499	156.499
kin_afterCID_63	LT04A3_cell11	3139.031	4409.320	2612.553	5511.983	806.792	2605.193	3611.110	2615.112	2105.798	6272.458	1793.968	2116864.998	158.998
kin_afterCID_64	LT04A3_cell11	3139.181	4409.320	2613.232	5491.306	803.552	2612.003	3615.424	2623.530	2112.956	6279.034	1806.423	2116867.499	161.499
kin_afterCID_65	LT04A3_cell11	3093.153	4409.320	2576.012	5435.939	803.350	2568.951	3614.909	2586.507	2084.551	6224.857	1773.781	2116869.999	163.999
kin_afterCID_66	LT04A3_cell11	3125.704	4409.320	2602.359	5488.487	804.021	2595.875	3616.519	2599.464	2094.117	6244.996	1783.753	2116872.499	166.499
kin_afterCID_67	LT04A3_cell11	3100.315	4409.320	2581.616	5447.897	803.440	2574.750	3616.832	2616.320	2106.867	6290.986	1794.899	2116874.999	168.999
kin_afterCID_68	LT04A3_cell11	3067.766	4409.320	2555.693	5375.952	808.335	2547.894	3610.328	2623.802	2113.299	6279.732	1800.971	2116877.498	171.498
kin_afterCID_69	LT04A3_cell11	3087.385	4409.320	2571.378	5452.626	798.567	2562.074	3621.346	2575.701	2076.131	6218.532	1767.567	2116879.999	173.999
kin_afterCID_70	LT04A3_cell11	3143.057	4409.320	2617.033	5511.026	803.730	2612.736	3616.630	2619.225	2109.034	6287.230	1798.964	2116882.499	176.499
kin_afterCID_71	LT04A3_cell11	3091.685	4409.320	2574.326	5447.226	803.239	2565.086	3615.826	2584.129	2081.884	6215.663	1772.947	2116884.998	178.998
kin_afterCID_72	LT04A3_cell11	3120.959	4409.320	2599.710	5481.078	799.976	2596.064	3618.955	2593.068	2088.479	6218.633	1787.368	2116887.499	181.499
kin_afterCID_73	LT04A3_cell11	3091.165	4409.320	2574.290	5422.164	801.272	2571.160	3617.882	2587.914	2084.733	6176.580	1788.548	2116889.998	183.998
kin_afterCID_74	LT04A3_cell11	3090.054	4409.320	2574.279	5414.481	801.294	2571.403	3618.217	2572.282	2073.558	6136.872	1778.190	2116892.499	186.499
kin_afterCID_75	LT04A3_cell11	3107.033	4409.320	2588.856	5476.631	799.707	2580.090	3618.374	2586.845	2085.489	6198.917	1784.494	2116894.997	188.997
kin_afterCID_76	LT04A3_cell11	3115.572	4409.320	2595.151	5457.750	806.211	2589.259	3612.540	2610.510	2102.926	6220.894	1800.368	2116897.498	191.498
kin_afterCID_77	LT04A3_cell11	3075.936	4409.320	2564.128	5393.661	800.534	2559.376	3617.994	2566.130	2068.610	6137.740	1771.652	2116899.999	193.999
kin_afterCID_78	LT04A3_cell11	3116.458	4409.320	2596.489	5468.240	801.875	2591.693	3615.982	2583.336	2082.574	6173.766	1783.184	2116902.498	196.498
kin_afterCID_79	LT04A3_cell11	3117.479	4409.320	2596.537	5468.175	809.005	2586.863	3609.657	2597.821	2092.909	6206.115	1784.742	2116904.998	198.998
kin_afterCID_80	LT04A3_cell11	3072.168	4409.320	2558.949	5415.460	800.043	2551.023	3615.982	2557.213	2061.249	6155.087	1757.990	2116907.498	201.498
kin_afterCID_81	LT04A3_cell11	3076.101	4409.320	2563.010	5400.274	799.573	2559.060	3617.882	2559.289	2063.283	6134.795	1765.234	2116909.998	203.998
kin_afterCID_82	LT04A3_cell11	3113.110	4409.320	2593.280	5469.216	803.306	2586.029	3613.792	2550.274	2055.291	6096.918	1758.233	2116912.499	206.499
kin_afterCID_83	LT04A3_cell11	3065.699	4409.320	2553.740	5404.210	803.887	2541.331	3614.954	2564.530	2067.896	6144.096	1764.019	2116914.998	208.998
kin_afterCID_84	LT04A3_cell11	3080.745	4409.320	2567.504	5401.769	806.189	2558.645	3612.160	2566.165	2067.615	6133.422	1765.685	2116917.498	211.498
kin_afterCID_85	LT04A3_cell11	3093.745	4409.320	2577.951	5437.623	803.663	2568.612	3614.194	2593.642	2090.202	6216.298	1784.029	2116919.999	213.999
kin_afterCID_86	LT04A3_cell11	3097.954	4409.320	2581.292	5455.634	800.333	2573.463	3614.529	2575.570	2075.574	6174.641	1776.040	2116922.498	216.498
kin_afterCID_87	LT04A3_cell11	3069.102	4409.320	2556.865	5419.160	798.143	2546.741	3620.117	2555.019	2060.041	6141.427	1760.078	2116924.998	218.998
kin_afterCID_88	LT04A3_cell11	3070.919	4409.320	2560.463	5420.802	793.270	2553.178	3623.380	2556.362	2060.803	6155.137	1765.002	2116927.498	221.498
kin_afterCID_89	LT04A3_cell11	3061.506	4409.320	2551.470	5400.625	797.137	2542.873	3620.005	2548.484	2054.373	6126.258	1757.006	2116929.999	223.999
kin_afterCID_90	LT04A3_cell11	3056.524	4409.320	2547.796	5402.870	800.020	2533.730	3618.508	2565.589	2068.844	6168.728	1764.688	2116932.498	226.498
kin_afterCID_91	LT04A3_cell11	3064.601	4409.320	2554.348	5396.958	798.344	2546.444	3619.335	2553.655	2058.197	6129.239	1761.112	2116934.999	228.999
kin_afterCID_92	LT04A3_cell11	3096.963	4409.320	2579.793	5446.633	799.841	2573.806	3617.390	2581.575	2080.663	6188.308	1780.406	2116937.499	231.499
kin_afterCID_93	LT04A3_cell11	3044.381	4409.320	2537.868	5350.819	803.060	2527.881	3615.602	2588.183	2084.977	6200.396	1781.492	2116939.998	233.998
kin_afterCID_94	LT04A3_cell11	3045.705	4409.320	2539.111	5381.576	791.572	2532.083	3625.794	2541.802	2049.170	6131.735	1754.310	2116942.498	236.498
kin_afterCID_95	LT04A3_cell11	3042.489	4409.320	2536.366	5355.737	793.315	2531.490	3627.716	2549.812	2057.018	6109.459	1765.981	2116944.999	238.999
kin_afterCID_96	LT04A3_cell11	3063.442	4409.320	2553.648	5388.317	796.556	2547.274	3623.537	2561.919	2064.602	6154.500	1767.146	2116947.498	241.498
kin_afterCID_97	LT04A3_cell11	3063.846	4409.320	2554.853	5385.303	803.082	2544.292	3614.507	2568.731	2070.394	6165.983	1765.610	2116949.998	243.998
kin_afterCID_98	LT04A3_cell11	3080.630	4409.320	2567.620	5412.290	809.765	2553.112	3609.210	2579.183	2078.608	6172.975	1768.371	2116952.499	246.499
kin_afterCID_99	LT04A3_cell11	3037.427	4409.320	2532.127	5346.603	804.803	2518.759	3614.440	2548.898	2056.312	6117.928	1749.671	2116954.998	248.998
kin_afterCID_100	LT04A3_cell11	3065.099	4409.320	2554.026	5377.930	811.061	2541.575	3605.276	2560.599	2063.781	6103.646	1760.239	2116957.498	251.498
kin_afterCID_101	LT04A3_cell11	3065.235	4409.320	2554.267	5381.301	807.709	2543.274	3609.523	2574.569	2074.539	6145.115	1771.812	2116959.999	253.999
kin_afterCID_102	LT04A3_cell11	3041.708	4409.320	2535.723	5358.403	795.327	2529.124	3623.112	2538.588	2047.550	6094.936	1753.717	2116962.498	256.498
kin_afterCID_103	LT04A3_cell11	3045.789	4409.320	2539.402	5357.050	801.540	2529.505	3616.586	2545.146	2051.936	6093.021	1754.809	2116964.998	258.998
kin_afterCID_104	LT04A3_cell11	3070.497	4409.320	2561.089	5396.955	808.938	2544.879	3609.635	2563.657	2066.645	6122.392	1761.807	2116967.499	261.499
kin_afterCID_105	LT04A3_cell11	3058.849	4409.320	2550.351	5374.019	800.870	2541.752	3618.061	2551.607	2057.575	6109.729	1759.510	2116969.999	263.999
kin_afterCID_106	LT04A3_cell11	3083.873	4409.320	2571.162	5422.999	799.014	2563.129	3619.648	2564.346	2067.757	6130.682	1772.740	2116972.498	266.498
kin_afterCID_107	LT04A3_cell11	3031.403	4409.320	2528.345	5335.842	799.171	2519.368	3616.586	2529.464	2040.125	6071.081	1743.948	2116974.998	268.998
kin_afterCID_108	LT04A3_cell11	3058.605	4409.320	2550.097	5383.863	798.925	2541.029	3620.050	2549.652	2055.393	6120.391	1757.146	2116977.499	271.499
kin_afterCID_109	LT04A3_cell11	3065.341	4409.320	2555.381	5375.320	801.361	2549.090	3617.390	2563.625	2066.657	6123.470	1770.538	2116979.998	273.998
kin_afterCID_110	LT04A3_cell11	3069.014	4409.320	2559.019	5366.123	804.714	2552.907	3614.753	2571.001	2072.408	6126.258	1774.763	2116982.498	276.498
kin_afterCID_111	LT04A3_cell11	3052.013	4409.320	2545.347	5353.529	795.371	2542.554	3623.291	2540.198	2049.542	6075.768	1759.904	2116984.999	278.999
kin_afterCID_112	LT04A3_cell11	3056.370	4409.320	2549.569	5381.754	792.846	2543.010	3626.889	2554.663	2060.871	6141.604	1765.765	2116987.498	281.498
kin_afterCID_113	LT04A3_cell11	3067.921	4409.320	2558.345	5379.834	797.606	2554.217	3621.548	2567.490	2071.377	6136.570	1776.869	2116989.999	283.999
kin_afterCID_114	LT04A3_cell11	3012.133	4409.320	2513.141	5275.116	791.616	2514.087	3626.778	2526.593	2037.866	6059.952	1751.264	2116992.499	286.499
kin_afterCID_115	LT04A3_cell11	3023.507	4409.320	2522.191	5306.388	786.878	2525.282	3630.041	2534.997	2045.604	6072.184	1764.818	2116994.998	288.998
kin_afterCID_116	LT04A3_cell11	3037.388	4409.320	2533.723	5333.477	791.236	2532.658	3626.085	2546.948	2053.848	6103.138	1767.164	2116997.499	291.499
kin_afterCID_117	LT04A3_cell11	3003.069	4409.320	2506.176	5286.830	787.861	2503.648	3629.192	2531.228	2044.271	6091.293	1754.835	2116999.999	293.999
kin_afterCID_118	LT04A3_cell11	3049.283	4409.320	2543.826	5395.566	783.727	2539.024	3634.444	2550.111	2058.329	6171.509	1764.993	2117002.499	296.499
kin_afterCID_119	LT04A3_cell11	3044.591	4409.320	2539.601	5372.723	786.364	2536.060	3632.790	2552.431	2058.092	6159.997	1766.939	2117004.998	298.998
0	0	0.000	0.000	0.000	0.000	0.000	0.000	0.000	0.000	0.000	0.000	0.000	2117007.499	301.499
