# Supplementary material for: Mandipropamid as a chemical inducer of proximity for in vivo applications
Source: Nat Chem Biol. 2021 Dec 21;18(1):64–9. doi: 10.1038/s41589-021-00922-3 (PMC8709788; doi:10.1038/s41589-021-00922-3)
Supplement: Source Data Fig. 2 — Single-cell trajectories, luminescence intensities of luciferase assay and two-color RICS binding efficiencies. [file 41589_2021_922_MOESM21_ESM.zip › Figure_02/Figure_02bcd/Single-Cell Trajectories/Mandi_50nM/exp03_Mandi_LT04A4_cell15_intensities.csv]

name	cellID	ff_488nm_cell	area_cell	fullframe_488nm	ff_488nm_mito	area_mito	ff_488nm_cyto	area_cyto	ff_561nm_tf_cell	fullframe_561nm	ff_561nm_tf_mito	ff_561nm_tf_cyto	FrameTimeAbs	FrameTimeRel
t0_	LT04A4_cell15	2649.979	2454.775	1600.005	3420.267	475.824	2459.765	1986.104	1977.792	1076.219	3657.392	1570.906	2117041.000	-25.000
tend_	LT04A4_cell15	2440.870	2454.775	1501.815	3511.118	443.817	2202.184	2015.741	1867.624	1025.576	3525.810	1499.908	2117371.000	305.000
kin_afterCID_1	LT04A4_cell15	2819.655	2454.775	1704.204	3585.484	523.676	2606.124	1939.056	2015.337	1093.085	3648.460	1569.067	2117074.109	4.109
kin_afterCID_2	LT04A4_cell15	2754.132	2454.775	1666.929	3504.361	520.100	2546.132	1943.168	1992.143	1084.756	3592.724	1558.369	2117076.500	6.500
kin_afterCID_3	LT04A4_cell15	2739.573	2454.775	1660.221	3509.094	520.637	2527.228	1941.425	1997.681	1085.976	3614.100	1559.505	2117079.000	9.000
kin_afterCID_4	LT04A4_cell15	2752.225	2454.775	1668.473	3524.455	515.988	2542.095	1945.090	1982.178	1077.950	3582.060	1553.736	2117081.499	11.499
kin_afterCID_5	LT04A4_cell15	2734.133	2454.775	1659.713	3509.960	520.950	2518.922	1942.676	1990.599	1080.714	3587.608	1556.717	2117083.999	13.999
kin_afterCID_6	LT04A4_cell15	2711.280	2454.775	1645.920	3512.984	505.863	2498.171	1956.422	1969.369	1071.239	3587.459	1546.462	2117086.500	16.500
kin_afterCID_7	LT04A4_cell15	2729.014	2454.775	1659.108	3544.993	511.607	2509.402	1950.141	1978.882	1077.047	3596.085	1550.203	2117088.999	18.999
kin_afterCID_8	LT04A4_cell15	2751.915	2454.775	1670.746	3584.040	505.684	2530.996	1956.422	1995.245	1086.326	3637.596	1566.127	2117091.499	21.499
kin_afterCID_9	LT04A4_cell15	2748.279	2454.775	1665.618	3586.018	508.724	2525.177	1952.086	1983.606	1078.518	3606.298	1556.863	2117094.000	24.000
kin_afterCID_10	LT04A4_cell15	2739.522	2454.775	1661.956	3595.478	501.214	2514.997	1960.758	1954.719	1065.324	3574.016	1536.440	2117096.499	26.499
kin_afterCID_11	LT04A4_cell15	2718.654	2454.775	1647.583	3582.317	505.908	2488.839	1957.182	1975.186	1074.580	3597.392	1550.826	2117099.000	29.000
kin_afterCID_12	LT04A4_cell15	2684.198	2454.775	1627.239	3540.260	507.271	2457.000	1953.807	1963.870	1068.958	3585.359	1538.991	2117101.500	31.500
kin_afterCID_13	LT04A4_cell15	2736.897	2454.775	1657.828	3604.457	508.277	2504.494	1955.081	1979.448	1075.082	3600.330	1552.748	2117104.000	34.000
kin_afterCID_14	LT04A4_cell15	2688.354	2454.775	1630.206	3568.431	502.041	2457.035	1960.378	1961.520	1068.590	3570.051	1544.801	2117106.499	36.499
kin_afterCID_15	LT04A4_cell15	2712.459	2454.775	1645.641	3598.244	508.657	2473.760	1956.578	1977.218	1077.322	3585.967	1552.236	2117108.999	38.999
kin_afterCID_16	LT04A4_cell15	2702.727	2454.775	1640.593	3607.787	505.662	2462.390	1957.294	1972.364	1074.240	3594.345	1548.164	2117111.500	41.500
kin_afterCID_17	LT04A4_cell15	2691.149	2454.775	1634.849	3589.065	505.058	2452.918	1958.121	1970.053	1072.748	3592.517	1546.224	2117114.000	44.000
kin_afterCID_18	LT04A4_cell15	2674.586	2454.775	1625.926	3582.555	501.572	2435.933	1961.652	1937.316	1056.874	3537.410	1522.933	2117116.500	46.500
kin_afterCID_19	LT04A4_cell15	2660.287	2454.775	1616.784	3582.578	494.241	2423.123	1967.821	1936.596	1057.503	3563.717	1523.539	2117119.000	49.000
kin_afterCID_20	LT04A4_cell15	2667.088	2454.775	1622.603	3586.893	499.806	2426.265	1963.775	1955.078	1067.184	3581.986	1535.443	2117121.500	51.500
kin_afterCID_21	LT04A4_cell15	2671.774	2454.775	1624.091	3614.660	501.840	2422.705	1966.480	1947.034	1061.951	3578.349	1522.846	2117124.000	54.000
kin_afterCID_22	LT04A4_cell15	2685.905	2454.775	1631.411	3637.015	496.900	2439.043	1966.145	1964.474	1069.442	3610.780	1543.210	2117126.499	56.499
kin_afterCID_23	LT04A4_cell15	2658.167	2454.775	1616.830	3607.712	500.007	2409.933	1963.172	1964.390	1070.396	3606.247	1540.902	2117128.999	58.999
kin_afterCID_24	LT04A4_cell15	2661.593	2454.775	1617.496	3629.007	492.095	2412.550	1972.783	1924.110	1049.538	3550.236	1512.367	2117131.500	61.500
kin_afterCID_25	LT04A4_cell15	2670.633	2454.775	1623.153	3677.371	486.373	2416.668	1976.582	1931.334	1055.515	3596.300	1516.633	2117133.999	63.999
kin_afterCID_26	LT04A4_cell15	2658.321	2454.775	1617.676	3637.726	493.056	2406.796	1970.078	1943.490	1060.834	3592.248	1525.657	2117136.499	66.499
kin_afterCID_27	LT04A4_cell15	2665.644	2454.775	1621.169	3665.722	492.855	2410.790	1967.776	1943.553	1061.940	3589.286	1527.730	2117139.000	69.000
kin_afterCID_28	LT04A4_cell15	2687.792	2454.775	1636.770	3672.616	493.279	2435.483	1968.558	1953.384	1064.954	3597.012	1537.112	2117141.500	71.500
kin_afterCID_29	LT04A4_cell15	2648.016	2454.775	1612.409	3638.586	483.557	2400.342	1978.594	1923.337	1049.927	3569.857	1516.471	2117143.999	73.999
kin_afterCID_30	LT04A4_cell15	2668.887	2454.775	1621.343	3672.118	488.541	2414.163	1974.638	1952.233	1063.697	3618.863	1534.682	2117146.500	76.500
kin_afterCID_31	LT04A4_cell15	2640.298	2454.775	1607.390	3622.883	488.362	2390.437	1975.711	1919.480	1048.743	3544.432	1512.248	2117149.000	79.000
kin_afterCID_32	LT04A4_cell15	2660.466	2454.775	1618.122	3668.239	485.054	2406.367	1979.108	1937.921	1056.903	3592.950	1526.553	2117151.499	81.499
kin_afterCID_33	LT04A4_cell15	2675.933	2454.775	1627.300	3690.207	493.168	2415.456	1970.145	1951.253	1061.639	3608.455	1531.075	2117153.999	83.999
kin_afterCID_34	LT04A4_cell15	2636.561	2454.775	1603.773	3643.175	490.530	2381.207	1970.637	1925.547	1049.246	3572.497	1511.665	2117156.499	86.499
kin_afterCID_35	LT04A4_cell15	2663.734	2454.775	1618.264	3669.141	490.441	2406.945	1973.364	1916.704	1046.750	3533.626	1509.380	2117158.999	88.999
kin_afterCID_36	LT04A4_cell15	2639.204	2454.775	1604.659	3655.761	489.346	2381.325	1973.029	1936.522	1059.242	3593.635	1520.843	2117161.500	91.500
kin_afterCID_37	LT04A4_cell15	2645.073	2454.775	1611.727	3652.984	495.179	2385.092	1968.402	1945.481	1061.239	3597.318	1524.507	2117164.000	94.000
kin_afterCID_38	LT04A4_cell15	2638.259	2454.775	1605.508	3665.235	491.067	2374.545	1974.660	1937.636	1058.139	3594.357	1518.897	2117166.499	96.499
kin_afterCID_39	LT04A4_cell15	2612.979	2454.775	1592.037	3625.150	488.385	2355.526	1976.225	1922.393	1051.933	3574.242	1508.174	2117168.999	98.999
kin_afterCID_40	LT04A4_cell15	2666.530	2454.775	1623.529	3697.137	494.151	2400.050	1971.084	1949.681	1064.631	3606.025	1528.052	2117171.499	101.499
kin_afterCID_41	LT04A4_cell15	2678.864	2454.775	1627.822	3715.748	495.313	2411.188	1968.178	1932.185	1054.082	3566.259	1515.617	2117173.999	103.999
kin_afterCID_42	LT04A4_cell15	2623.034	2454.775	1597.239	3655.975	492.296	2359.482	1969.721	1923.116	1050.452	3561.183	1509.330	2117176.499	106.499
kin_afterCID_43	LT04A4_cell15	2627.657	2454.775	1600.835	3641.586	491.111	2367.255	1974.660	1944.391	1061.079	3590.332	1528.309	2117179.000	109.000
kin_afterCID_44	LT04A4_cell15	2611.501	2454.775	1590.022	3632.453	489.905	2350.320	1975.733	1919.590	1049.381	3541.283	1510.949	2117181.500	111.500
kin_afterCID_45	LT04A4_cell15	2632.255	2454.775	1601.784	3665.027	486.150	2370.579	1979.622	1929.450	1052.256	3573.476	1519.078	2117184.000	114.000
kin_afterCID_46	LT04A4_cell15	2645.219	2454.775	1610.902	3680.138	483.400	2386.390	1979.376	1935.222	1056.675	3574.962	1529.821	2117186.499	116.499
kin_afterCID_47	LT04A4_cell15	2650.886	2454.775	1613.422	3697.323	488.765	2385.491	1974.504	1944.189	1060.984	3599.115	1529.299	2117189.000	119.000
kin_afterCID_48	LT04A4_cell15	2612.367	2454.775	1590.055	3641.358	485.904	2352.971	1977.633	1917.966	1049.523	3530.962	1516.384	2117191.499	121.499
kin_afterCID_49	LT04A4_cell15	2641.546	2454.775	1603.691	3716.042	478.617	2375.306	1985.947	1906.676	1043.196	3551.003	1504.620	2117193.999	123.999
kin_afterCID_50	LT04A4_cell15	2616.702	2454.775	1590.505	3667.753	487.357	2351.490	1975.420	1936.620	1055.703	3594.756	1522.659	2117196.500	126.500
kin_afterCID_51	LT04A4_cell15	2658.902	2454.775	1615.132	3722.833	494.889	2383.762	1970.525	1940.317	1055.847	3592.773	1518.835	2117198.999	128.999
kin_afterCID_52	LT04A4_cell15	2609.873	2454.775	1587.217	3645.064	483.602	2350.416	1980.114	1921.295	1051.788	3558.146	1516.163	2117201.500	131.500
kin_afterCID_53	LT04A4_cell15	2595.235	2454.775	1578.535	3642.206	479.623	2336.334	1982.840	1913.169	1046.553	3551.419	1512.298	2117203.999	133.999
kin_afterCID_54	LT04A4_cell15	2632.858	2454.775	1600.437	3700.634	480.853	2366.477	1984.070	1923.177	1051.020	3570.663	1517.857	2117206.499	136.499
kin_afterCID_55	LT04A4_cell15	2626.496	2454.775	1597.194	3704.027	480.785	2358.094	1983.511	1922.956	1051.403	3585.818	1514.168	2117209.000	139.000
kin_afterCID_56	LT04A4_cell15	2660.768	2454.775	1617.994	3764.832	478.640	2388.093	1984.494	1901.538	1039.755	3559.312	1496.826	2117211.499	141.499
kin_afterCID_57	LT04A4_cell15	2628.761	2454.775	1599.730	3710.234	481.255	2360.671	1980.583	1930.147	1053.874	3599.445	1520.246	2117213.999	143.999
kin_afterCID_58	LT04A4_cell15	2610.407	2454.775	1588.834	3678.140	481.791	2343.823	1982.505	1919.014	1049.806	3568.435	1512.527	2117216.500	146.500
kin_afterCID_59	LT04A4_cell15	2609.481	2454.775	1588.779	3669.733	484.697	2342.363	1980.225	1928.117	1053.225	3582.992	1516.986	2117219.000	149.000
kin_afterCID_60	LT04A4_cell15	2588.337	2454.775	1575.520	3646.395	483.937	2323.163	1979.555	1914.527	1046.604	3555.836	1508.096	2117221.500	151.500
kin_afterCID_61	LT04A4_cell15	2636.043	2454.775	1602.394	3720.721	480.964	2367.139	1981.544	1936.092	1058.600	3599.667	1527.743	2117223.999	153.999
kin_afterCID_62	LT04A4_cell15	2616.868	2454.775	1589.383	3698.225	476.919	2350.035	1987.691	1902.903	1040.984	3542.775	1503.698	2117226.499	156.499
kin_afterCID_63	LT04A4_cell15	2591.182	2454.775	1579.202	3666.457	472.158	2330.977	1989.590	1917.318	1049.732	3588.879	1516.436	2117229.000	159.000
kin_afterCID_64	LT04A4_cell15	2609.072	2454.775	1587.568	3683.306	475.466	2346.404	1986.998	1929.492	1053.020	3601.783	1524.749	2117231.499	161.499
kin_afterCID_65	LT04A4_cell15	2612.157	2454.775	1590.811	3707.327	474.103	2345.734	1987.914	1919.950	1051.025	3594.671	1516.305	2117234.000	164.000
kin_afterCID_66	LT04A4_cell15	2615.998	2454.775	1589.891	3669.423	482.194	2353.066	1981.611	1931.995	1055.710	3577.539	1526.207	2117236.500	166.500
kin_afterCID_67	LT04A4_cell15	2634.266	2454.775	1601.312	3724.020	476.159	2366.137	1988.227	1939.898	1061.183	3617.149	1532.446	2117239.000	169.000
kin_afterCID_68	LT04A4_cell15	2607.539	2454.775	1587.965	3678.349	484.607	2339.444	1978.125	1924.182	1052.971	3581.212	1513.528	2117241.500	171.500
kin_afterCID_69	LT04A4_cell15	2636.852	2454.775	1604.462	3746.090	476.315	2364.898	1986.774	1931.873	1054.974	3628.290	1520.132	2117244.000	174.000
kin_afterCID_70	LT04A4_cell15	2576.864	2454.775	1569.456	3672.427	471.331	2313.027	1989.389	1909.923	1046.431	3594.610	1507.339	2117246.500	176.500
kin_afterCID_71	LT04A4_cell15	2595.762	2454.775	1580.875	3708.351	470.437	2327.881	1991.133	1909.428	1043.169	3606.908	1504.391	2117249.000	179.000
kin_afterCID_72	LT04A4_cell15	2601.839	2454.775	1584.337	3698.474	476.338	2332.877	1986.886	1915.811	1046.639	3606.109	1505.534	2117251.498	181.498
kin_afterCID_73	LT04A4_cell15	2583.642	2454.775	1573.546	3689.548	469.789	2316.874	1993.658	1898.636	1038.907	3576.478	1498.231	2117254.000	184.000
kin_afterCID_74	LT04A4_cell15	2624.686	2454.775	1597.691	3765.905	471.264	2349.342	1990.619	1894.377	1035.762	3585.849	1489.831	2117256.499	186.499
kin_afterCID_75	LT04A4_cell15	2572.390	2454.775	1570.307	3668.455	471.868	2306.966	1990.909	1897.660	1038.813	3567.825	1497.127	2117258.999	188.999
kin_afterCID_76	LT04A4_cell15	2584.348	2454.775	1574.753	3689.505	476.651	2314.108	1984.919	1922.847	1051.079	3615.243	1512.409	2117261.499	191.499
kin_afterCID_77	LT04A4_cell15	2568.044	2454.775	1567.272	3673.358	472.091	2300.167	1990.954	1892.473	1036.153	3573.443	1489.100	2117264.000	194.000
kin_afterCID_78	LT04A4_cell15	2577.107	2454.775	1572.353	3703.450	465.922	2308.737	1996.631	1887.598	1033.713	3588.328	1486.272	2117266.500	196.500
kin_afterCID_79	LT04A4_cell15	2576.503	2454.775	1570.849	3693.694	471.800	2306.117	1991.021	1891.543	1038.197	3581.764	1486.217	2117268.999	198.999
kin_afterCID_80	LT04A4_cell15	2570.412	2454.775	1569.878	3680.727	470.795	2302.815	1991.088	1900.545	1041.691	3600.161	1494.454	2117271.500	201.500
kin_afterCID_81	LT04A4_cell15	2570.290	2454.775	1567.719	3669.835	474.930	2302.231	1987.579	1911.415	1047.917	3595.292	1504.457	2117273.999	203.999
kin_afterCID_82	LT04A4_cell15	2589.622	2454.775	1578.225	3710.156	469.901	2320.507	1991.535	1895.165	1041.944	3577.856	1494.311	2117276.500	206.500
kin_afterCID_83	LT04A4_cell15	2578.092	2454.775	1574.616	3671.469	469.074	2316.376	1991.781	1906.268	1043.537	3587.423	1506.816	2117278.999	208.999
kin_afterCID_84	LT04A4_cell15	2576.054	2454.775	1573.934	3686.129	465.609	2311.220	1997.570	1908.644	1045.380	3606.496	1508.000	2117281.499	211.499
kin_afterCID_85	LT04A4_cell15	2576.774	2454.775	1572.917	3673.104	473.633	2310.503	1988.339	1913.272	1046.642	3602.045	1506.734	2117283.999	213.999
kin_afterCID_86	LT04A4_cell15	2565.941	2454.775	1566.893	3648.306	473.164	2302.409	1990.283	1905.800	1042.007	3583.857	1501.719	2117286.500	216.500
kin_afterCID_87	LT04A4_cell15	2569.890	2454.775	1568.255	3645.937	474.773	2307.459	1987.556	1906.534	1043.332	3575.027	1503.529	2117288.999	218.999
kin_afterCID_88	LT04A4_cell15	2601.226	2454.775	1586.127	3722.404	466.258	2334.740	1994.731	1884.206	1032.599	3557.589	1489.476	2117291.499	221.499
kin_afterCID_89	LT04A4_cell15	2553.419	2454.775	1562.142	3640.453	469.878	2291.839	1992.362	1894.103	1039.700	3567.360	1495.118	2117293.999	223.999
kin_afterCID_90	LT04A4_cell15	2559.383	2454.775	1563.691	3661.633	471.108	2293.344	1990.998	1896.011	1036.342	3588.545	1491.231	2117296.500	226.500
kin_afterCID_91	LT04A4_cell15	2543.280	2454.775	1554.698	3635.506	468.917	2281.307	1992.876	1886.046	1034.777	3562.995	1487.388	2117298.999	228.999
kin_afterCID_92	LT04A4_cell15	2557.351	2454.775	1560.345	3649.629	472.493	2292.032	1990.909	1892.621	1039.423	3557.221	1492.529	2117301.499	231.499
kin_afterCID_93	LT04A4_cell15	2579.611	2454.775	1573.571	3693.864	476.092	2306.895	1986.595	1911.726	1046.433	3604.803	1501.346	2117303.999	233.999
kin_afterCID_94	LT04A4_cell15	2570.634	2454.775	1569.311	3672.314	466.861	2307.851	1995.066	1895.044	1037.521	3580.305	1496.582	2117306.500	236.500
kin_afterCID_95	LT04A4_cell15	2586.423	2454.775	1579.861	3696.920	472.918	2317.193	1989.099	1909.043	1045.310	3587.101	1505.854	2117308.999	238.999
kin_afterCID_96	LT04A4_cell15	2585.826	2454.775	1578.069	3703.438	467.733	2318.887	1993.569	1880.338	1032.101	3541.723	1486.897	2117311.499	241.499
kin_afterCID_97	LT04A4_cell15	2550.370	2454.775	1558.933	3654.707	470.079	2285.201	1990.909	1894.396	1038.118	3569.812	1495.175	2117314.000	244.000
kin_afterCID_98	LT04A4_cell15	2545.533	2454.775	1559.189	3642.463	469.878	2282.111	1991.691	1888.812	1036.386	3562.308	1490.182	2117316.499	246.499
kin_afterCID_99	LT04A4_cell15	2589.805	2454.775	1582.200	3701.702	475.891	2318.155	1986.037	1900.544	1041.521	3567.117	1497.038	2117319.000	249.000
kin_afterCID_100	LT04A4_cell15	2542.689	2454.775	1555.837	3617.996	473.857	2281.604	1987.802	1879.238	1030.802	3508.571	1486.927	2117321.500	251.500
kin_afterCID_101	LT04A4_cell15	2540.589	2454.775	1554.281	3620.819	476.539	2276.531	1984.941	1888.348	1034.893	3527.738	1490.851	2117324.000	254.000
kin_afterCID_102	LT04A4_cell15	2573.318	2454.775	1572.680	3679.972	467.934	2309.315	1992.831	1897.090	1039.551	3562.649	1502.546	2117326.500	256.500
kin_afterCID_103	LT04A4_cell15	2586.220	2454.775	1580.221	3680.588	469.454	2323.712	1991.624	1885.620	1034.996	3519.742	1496.793	2117329.000	259.000
kin_afterCID_104	LT04A4_cell15	2562.043	2454.775	1564.214	3631.448	478.997	2298.690	1982.840	1900.415	1039.264	3520.575	1505.003	2117331.499	261.499
kin_afterCID_105	LT04A4_cell15	2552.232	2454.775	1560.495	3626.080	474.751	2291.150	1986.372	1897.918	1039.439	3530.160	1504.121	2117334.000	264.000
kin_afterCID_106	LT04A4_cell15	2561.069	2454.775	1565.630	3621.725	477.321	2300.884	1984.830	1906.519	1043.370	3530.497	1511.601	2117336.499	266.499
kin_afterCID_107	LT04A4_cell15	2550.685	2454.775	1561.423	3625.157	470.884	2292.158	1990.149	1885.142	1034.028	3524.021	1493.772	2117339.000	269.000
kin_afterCID_108	LT04A4_cell15	2526.206	2454.775	1544.791	3579.445	477.366	2268.576	1983.176	1894.125	1039.351	3522.176	1498.931	2117341.500	271.500
kin_afterCID_109	LT04A4_cell15	2574.099	2454.775	1574.085	3652.284	479.132	2309.077	1981.768	1905.271	1041.350	3548.034	1504.521	2117343.999	273.999
kin_afterCID_110	LT04A4_cell15	2527.046	2454.775	1545.363	3607.097	472.404	2267.147	1986.841	1890.415	1038.341	3528.690	1498.350	2117346.500	276.500
kin_afterCID_111	LT04A4_cell15	2555.942	2454.775	1563.971	3636.350	474.907	2292.568	1987.288	1900.276	1042.008	3544.116	1503.138	2117349.000	279.000
kin_afterCID_112	LT04A4_cell15	2521.220	2454.775	1542.888	3588.989	475.779	2261.175	1984.941	1884.725	1033.069	3515.168	1490.484	2117351.500	281.500
kin_afterCID_113	LT04A4_cell15	2555.385	2454.775	1563.482	3621.753	477.701	2293.940	1983.600	1901.606	1042.787	3531.165	1505.420	2117353.999	283.999
kin_afterCID_114	LT04A4_cell15	2564.777	2454.775	1569.590	3637.085	474.728	2304.893	1985.053	1887.528	1037.440	3511.918	1496.169	2117356.499	286.499
kin_afterCID_115	LT04A4_cell15	2528.428	2454.775	1549.229	3575.893	478.260	2272.037	1981.701	1898.454	1041.831	3520.790	1503.945	2117359.000	289.000
kin_afterCID_116	LT04A4_cell15	2545.415	2454.775	1557.532	3625.157	477.232	2281.798	1982.952	1906.350	1044.358	3559.682	1505.269	2117361.500	291.500
kin_afterCID_117	LT04A4_cell15	2526.245	2454.775	1545.563	3585.987	475.891	2267.934	1985.009	1887.247	1035.816	3501.590	1496.621	2117363.999	293.999
kin_afterCID_118	LT04A4_cell15	2537.234	2454.775	1550.530	3612.336	475.801	2276.368	1983.265	1894.041	1039.000	3528.788	1499.451	2117366.500	296.500
kin_afterCID_119	LT04A4_cell15	2562.469	2454.775	1568.852	3663.931	471.868	2297.624	1987.869	1909.445	1047.000	3579.667	1510.103	2117369.000	299.000
kin_afterCID_120	LT04A4_cell15	2516.016	2454.775	1543.164	3586.022	470.750	2259.893	1988.272	1891.341	1037.788	3535.742	1499.605	2117371.499	301.499
