# Supplementary material for: Mandipropamid as a chemical inducer of proximity for in vivo applications
Source: Nat Chem Biol. 2021 Dec 21;18(1):64–9. doi: 10.1038/s41589-021-00922-3 (PMC8709788; doi:10.1038/s41589-021-00922-3)
Supplement: Source Data Fig. 2 — Single-cell trajectories, luminescence intensities of luciferase assay and two-color RICS binding efficiencies. [file 41589_2021_922_MOESM21_ESM.zip › Figure_02/Figure_02bcd/Single-Cell Trajectories/Mandi_50nM/exp03_Mandi_LT04B1_cell36_intensities.csv]

name	cellID	ff_488nm_cell	area_cell	fullframe_488nm	ff_488nm_mito	area_mito	ff_488nm_cyto	area_cyto	ff_561nm_tf_cell	fullframe_561nm	ff_561nm_tf_mito	ff_561nm_tf_cyto	FrameTimeAbs	FrameTimeRel
t0_	LT04B1_cell36	3847.227	3214.765	2543.576	6146.104	566.299	3355.524	2648.645	2971.017	1856.728	7571.224	1987.322	2118502.000	-21.000
tend_	LT04B1_cell36	3467.464	3214.765	2317.305	6749.188	546.318	2791.810	2676.628	2783.240	1749.164	7290.856	1857.638	2118834.000	311.000
kin_afterCID_1	LT04B1_cell36	4133.933	3214.765	2738.785	6594.611	579.419	3587.646	2642.051	3035.197	1897.473	7751.754	1995.330	2118531.107	4.107
kin_afterCID_2	LT04B1_cell36	4008.998	3214.765	2658.049	6440.373	581.185	3468.761	2638.542	3052.392	1906.275	7777.173	2007.699	2118533.498	6.498
kin_afterCID_3	LT04B1_cell36	4009.557	3214.765	2661.930	6468.359	584.515	3459.295	2635.525	3054.958	1908.806	7729.234	2013.947	2118535.999	8.999
kin_afterCID_4	LT04B1_cell36	3961.761	3214.765	2629.907	6448.162	584.090	3405.261	2636.754	3030.640	1891.091	7673.336	1997.246	2118538.498	11.498
kin_afterCID_5	LT04B1_cell36	3969.348	3214.765	2635.810	6514.226	583.688	3399.162	2638.676	3036.933	1898.416	7686.298	2002.208	2118540.999	13.999
kin_afterCID_6	LT04B1_cell36	3899.307	3214.765	2592.563	6484.440	577.720	3328.957	2642.722	2988.428	1868.782	7626.532	1970.060	2118543.498	16.498
kin_afterCID_7	LT04B1_cell36	3909.076	3214.765	2598.582	6549.987	576.536	3327.558	2644.666	3000.870	1874.019	7678.832	1976.053	2118545.997	18.997
kin_afterCID_8	LT04B1_cell36	3884.325	3214.765	2583.685	6576.312	575.910	3291.290	2647.036	3005.697	1879.355	7710.227	1975.615	2118548.499	21.499
kin_afterCID_9	LT04B1_cell36	3915.770	3214.765	2603.099	6701.558	574.480	3305.117	2646.857	3016.029	1886.570	7774.061	1978.150	2118550.998	23.998
kin_afterCID_10	LT04B1_cell36	3837.229	3214.765	2550.041	6597.785	573.384	3233.694	2647.863	2973.843	1861.549	7657.601	1954.571	2118553.498	26.498
kin_afterCID_11	LT04B1_cell36	3859.987	3214.765	2567.505	6650.944	573.250	3248.734	2649.517	2965.523	1853.303	7614.097	1953.452	2118555.999	28.999
kin_afterCID_12	LT04B1_cell36	3896.905	3214.765	2593.500	6768.077	571.909	3271.349	2649.070	2992.621	1871.466	7670.304	1977.817	2118558.498	31.498
kin_afterCID_13	LT04B1_cell36	3873.043	3214.765	2575.237	6766.375	566.925	3249.542	2653.830	2941.475	1842.282	7556.015	1951.135	2118560.999	33.999
kin_afterCID_14	LT04B1_cell36	3847.709	3214.765	2561.518	6729.007	574.703	3215.032	2651.819	2960.651	1853.944	7557.702	1955.601	2118563.499	36.499
kin_afterCID_15	LT04B1_cell36	3865.802	3214.765	2573.302	6771.832	572.803	3229.786	2654.657	2955.844	1848.010	7554.415	1954.393	2118566.000	39.000
kin_afterCID_16	LT04B1_cell36	3866.672	3214.765	2576.631	6799.509	571.328	3226.537	2653.227	2987.030	1867.045	7639.228	1977.570	2118568.498	41.498
kin_afterCID_17	LT04B1_cell36	3882.932	3214.765	2584.383	6920.097	569.160	3224.713	2652.757	2953.549	1847.534	7603.043	1950.461	2118570.999	43.999
kin_afterCID_18	LT04B1_cell36	3824.367	3214.765	2544.689	6807.947	571.283	3174.684	2650.813	2983.241	1868.830	7626.337	1976.707	2118573.498	46.498
kin_afterCID_19	LT04B1_cell36	3884.208	3214.765	2585.305	6971.443	566.009	3220.092	2655.328	2918.493	1829.704	7489.147	1939.220	2118575.999	48.999
kin_afterCID_20	LT04B1_cell36	3800.580	3214.765	2532.589	6826.644	568.020	3147.396	2652.735	2935.246	1840.380	7528.482	1947.143	2118578.499	51.499
kin_afterCID_21	LT04B1_cell36	3806.856	3214.765	2537.593	6857.661	569.540	3146.096	2651.349	2946.651	1844.234	7557.529	1951.503	2118580.998	53.998
kin_afterCID_22	LT04B1_cell36	3852.070	3214.765	2564.197	6988.693	564.712	3178.949	2657.384	2905.780	1821.886	7491.689	1925.719	2118583.498	56.498
kin_afterCID_23	LT04B1_cell36	3830.948	3214.765	2549.910	6949.880	568.154	3157.128	2653.271	2937.325	1840.519	7544.120	1945.875	2118585.998	58.998
kin_afterCID_24	LT04B1_cell36	3835.976	3214.765	2552.232	6978.896	565.360	3160.463	2656.915	2943.200	1843.274	7560.037	1955.119	2118588.499	61.499
kin_afterCID_25	LT04B1_cell36	3745.977	3214.765	2494.462	6881.075	562.276	3077.166	2659.194	2899.274	1816.707	7519.817	1917.278	2118590.998	63.998
kin_afterCID_26	LT04B1_cell36	3777.910	3214.765	2514.384	6943.966	562.477	3103.983	2656.579	2925.406	1833.230	7571.819	1938.383	2118593.498	66.498
kin_afterCID_27	LT04B1_cell36	3779.456	3214.765	2514.185	6968.340	559.661	3104.362	2660.021	2919.631	1826.194	7572.049	1937.057	2118596.000	69.000
kin_afterCID_28	LT04B1_cell36	3819.625	3214.765	2540.485	7045.759	561.002	3132.872	2661.094	2941.514	1842.514	7600.903	1953.528	2118598.499	71.499
kin_afterCID_29	LT04B1_cell36	3750.224	3214.765	2497.580	6986.133	556.554	3070.168	2662.368	2896.535	1814.885	7548.059	1921.037	2118600.998	73.998
kin_afterCID_30	LT04B1_cell36	3791.130	3214.765	2524.147	7087.170	557.985	3096.099	2661.295	2891.763	1813.279	7552.657	1911.228	2118603.498	76.498
kin_afterCID_31	LT04B1_cell36	3811.381	3214.765	2536.098	7124.294	558.633	3110.948	2661.854	2933.936	1838.045	7648.919	1940.068	2118605.998	78.998
kin_afterCID_32	LT04B1_cell36	3810.136	3214.765	2535.522	7084.640	563.639	3109.955	2657.295	2943.730	1841.787	7617.980	1947.532	2118608.498	81.498
kin_afterCID_33	LT04B1_cell36	3742.471	3214.765	2491.104	6980.449	563.751	3050.053	2657.138	2889.619	1810.686	7498.764	1907.049	2118610.999	83.999
kin_afterCID_34	LT04B1_cell36	3781.879	3214.765	2516.807	7112.129	560.242	3076.277	2658.949	2914.177	1827.552	7605.761	1922.336	2118613.499	86.499
kin_afterCID_35	LT04B1_cell36	3788.269	3214.765	2521.434	7124.011	562.656	3077.838	2656.490	2926.738	1834.107	7630.246	1927.218	2118615.998	88.998
kin_afterCID_36	LT04B1_cell36	3722.297	3214.765	2477.981	7000.419	563.438	3022.592	2656.289	2884.551	1808.550	7502.089	1901.330	2118618.499	91.499
kin_afterCID_37	LT04B1_cell36	3725.145	3214.765	2478.626	7017.376	561.047	3026.069	2658.591	2899.069	1817.656	7536.996	1916.627	2118620.998	93.998
kin_afterCID_38	LT04B1_cell36	3773.061	3214.765	2510.923	7099.988	564.310	3060.914	2656.311	2920.432	1828.842	7591.266	1923.553	2118623.497	96.497
kin_afterCID_39	LT04B1_cell36	3784.405	3214.765	2517.420	7108.468	567.148	3070.018	2651.372	2929.281	1834.989	7573.874	1932.865	2118625.999	98.999
kin_afterCID_40	LT04B1_cell36	3769.755	3214.765	2508.583	7081.365	567.975	3055.709	2652.154	2876.923	1804.705	7435.389	1896.580	2118628.499	101.499
kin_afterCID_41	LT04B1_cell36	3733.782	3214.765	2484.185	7039.488	565.763	3023.791	2655.082	2899.353	1817.647	7502.292	1913.918	2118630.998	103.998
kin_afterCID_42	LT04B1_cell36	3765.854	3214.765	2504.130	7071.215	567.797	3053.951	2651.618	2924.795	1831.382	7521.285	1936.936	2118633.498	106.498
kin_afterCID_43	LT04B1_cell36	3706.594	3214.765	2467.949	7000.295	560.667	3008.442	2658.032	2877.768	1804.824	7440.835	1912.350	2118635.998	108.998
kin_afterCID_44	LT04B1_cell36	3700.275	3214.765	2463.600	6995.927	561.896	2999.531	2657.160	2892.301	1815.074	7486.168	1917.647	2118638.499	111.499
kin_afterCID_45	LT04B1_cell36	3747.421	3214.765	2494.984	7120.754	559.080	3034.742	2659.753	2910.580	1823.929	7585.929	1924.750	2118640.998	113.998
kin_afterCID_46	LT04B1_cell36	3770.783	3214.765	2508.837	7187.044	556.934	3051.556	2663.061	2869.440	1798.838	7497.538	1897.685	2118643.498	116.498
kin_afterCID_47	LT04B1_cell36	3726.918	3214.765	2482.009	7125.692	558.566	3009.554	2660.535	2874.635	1800.893	7534.055	1893.267	2118645.998	118.998
kin_afterCID_48	LT04B1_cell36	3715.644	3214.765	2473.388	7090.485	562.902	2996.578	2656.155	2888.299	1809.863	7539.585	1899.483	2118648.499	121.499
kin_afterCID_49	LT04B1_cell36	3756.098	3214.765	2495.956	7177.146	560.443	3031.049	2658.747	2916.222	1826.013	7627.134	1919.969	2118650.998	123.998
kin_afterCID_50	LT04B1_cell36	3774.445	3214.765	2511.491	7229.967	559.817	3043.482	2658.747	2873.471	1802.672	7523.709	1891.627	2118653.498	126.498
kin_afterCID_51	LT04B1_cell36	3715.938	3214.765	2474.592	7104.542	559.169	2999.821	2659.708	2883.724	1807.553	7561.211	1897.329	2118655.999	128.999
kin_afterCID_52	LT04B1_cell36	3726.207	3214.765	2478.159	7107.818	564.869	3001.976	2655.171	2902.477	1819.930	7557.294	1908.217	2118658.498	131.498
kin_afterCID_53	LT04B1_cell36	3752.810	3214.765	2496.312	7165.785	566.232	3020.350	2653.182	2863.653	1797.211	7457.404	1879.922	2118660.998	133.998
kin_afterCID_54	LT04B1_cell36	3706.022	3214.765	2465.910	7104.914	561.248	2984.239	2658.211	2869.970	1801.120	7497.029	1889.575	2118663.499	136.499
kin_afterCID_55	LT04B1_cell36	3716.391	3214.765	2475.452	7093.379	558.096	3004.157	2661.139	2894.592	1814.234	7559.154	1913.085	2118665.997	138.997
kin_afterCID_56	LT04B1_cell36	3713.969	3214.765	2471.998	7096.716	562.187	2995.124	2655.752	2900.011	1816.980	7563.933	1910.372	2118668.499	141.499
kin_afterCID_57	LT04B1_cell36	3736.731	3214.765	2486.930	7141.416	561.024	3013.902	2658.479	2853.817	1791.228	7444.735	1881.503	2118670.999	143.999
kin_afterCID_58	LT04B1_cell36	3664.003	3214.765	2439.857	7031.848	558.812	2953.223	2659.619	2874.512	1804.267	7530.388	1893.576	2118673.499	146.499
kin_afterCID_59	LT04B1_cell36	3703.480	3214.765	2464.203	7111.907	561.717	2978.587	2658.189	2885.020	1809.488	7552.160	1894.922	2118675.999	148.999
kin_afterCID_60	LT04B1_cell36	3724.268	3214.765	2478.622	7158.407	564.243	2990.901	2654.367	2902.597	1819.401	7604.078	1900.285	2118678.499	151.499
kin_afterCID_61	LT04B1_cell36	3671.583	3214.765	2444.913	7060.751	560.756	2952.606	2658.747	2866.496	1800.320	7509.106	1883.860	2118680.998	153.998
kin_afterCID_62	LT04B1_cell36	3692.805	3214.765	2457.271	7123.639	559.661	2966.773	2659.887	2882.788	1807.368	7570.563	1892.964	2118683.498	156.498
kin_afterCID_63	LT04B1_cell36	3714.142	3214.765	2469.835	7144.474	563.706	2981.629	2656.199	2899.449	1818.646	7572.491	1903.984	2118685.999	158.999
kin_afterCID_64	LT04B1_cell36	3742.083	3214.765	2487.719	7201.208	564.556	3002.626	2654.367	2901.805	1819.298	7588.929	1901.849	2118688.499	161.499
kin_afterCID_65	LT04B1_cell36	3685.503	3214.765	2453.159	7100.450	560.756	2961.090	2658.881	2859.591	1792.249	7498.002	1877.812	2118690.998	163.998
kin_afterCID_66	LT04B1_cell36	3694.435	3214.765	2461.156	7104.063	565.249	2962.693	2657.026	2873.427	1802.559	7513.212	1880.894	2118693.498	166.498
kin_afterCID_67	LT04B1_cell36	3697.960	3214.765	2463.149	7132.798	560.421	2968.878	2661.899	2888.246	1809.939	7577.924	1895.611	2118695.998	168.998
kin_afterCID_68	LT04B1_cell36	3636.912	3214.765	2425.203	7005.796	557.091	2927.472	2664.201	2848.467	1790.444	7463.160	1879.060	2118698.498	171.498
kin_afterCID_69	LT04B1_cell36	3669.346	3214.765	2442.951	7067.225	561.248	2946.461	2661.161	2862.269	1796.711	7479.015	1883.114	2118700.999	173.999
kin_afterCID_70	LT04B1_cell36	3692.716	3214.765	2459.693	7114.274	562.880	2962.240	2659.440	2876.269	1805.780	7511.223	1889.953	2118703.499	176.499
kin_afterCID_71	LT04B1_cell36	3694.378	3214.765	2459.576	7128.396	563.617	2960.214	2658.747	2897.278	1818.333	7563.544	1902.776	2118705.999	178.999
kin_afterCID_72	LT04B1_cell36	3626.045	3214.765	2418.103	6998.202	561.851	2907.685	2660.960	2848.719	1788.268	7442.294	1873.243	2118708.499	181.499
kin_afterCID_73	LT04B1_cell36	3656.212	3214.765	2436.895	7035.678	566.098	2929.544	2656.669	2855.946	1791.876	7443.786	1872.717	2118710.999	183.999
kin_afterCID_74	LT04B1_cell36	3662.400	3214.765	2440.910	7036.262	568.914	2932.097	2655.596	2878.012	1805.535	7485.321	1884.179	2118713.498	186.498
kin_afterCID_75	LT04B1_cell36	3716.225	3214.765	2474.475	7201.185	565.651	2967.472	2658.725	2838.474	1783.311	7435.116	1854.025	2118715.998	188.998
kin_afterCID_76	LT04B1_cell36	3635.473	3214.765	2422.600	7047.649	561.851	2908.818	2661.407	2845.141	1788.385	7441.773	1869.062	2118718.499	191.499
kin_afterCID_77	LT04B1_cell36	3683.921	3214.765	2456.084	7101.668	565.182	2951.172	2658.703	2853.055	1789.269	7442.942	1871.139	2118720.998	193.998
kin_afterCID_78	LT04B1_cell36	3691.666	3214.765	2458.983	7131.009	566.679	2950.964	2658.189	2869.173	1799.642	7479.953	1879.184	2118723.498	196.498
kin_afterCID_79	LT04B1_cell36	3635.912	3214.765	2423.218	7028.599	565.427	2907.872	2658.457	2832.343	1777.699	7402.825	1854.228	2118725.998	198.998
kin_afterCID_80	LT04B1_cell36	3636.014	3214.765	2425.623	7040.207	562.745	2909.333	2661.318	2838.364	1784.427	7444.674	1858.223	2118728.499	201.499
kin_afterCID_81	LT04B1_cell36	3655.130	3214.765	2436.423	7059.118	564.556	2924.651	2660.938	2861.710	1794.256	7474.080	1875.833	2118730.997	203.997
kin_afterCID_82	LT04B1_cell36	3686.322	3214.765	2455.388	7138.176	562.857	2949.503	2660.893	2867.606	1799.757	7510.523	1879.474	2118733.499	206.499
kin_afterCID_83	LT04B1_cell36	3614.558	3214.765	2411.892	7010.369	562.321	2891.006	2660.848	2830.104	1778.889	7423.939	1853.674	2118735.998	208.998
kin_afterCID_84	LT04B1_cell36	3665.591	3214.765	2444.106	7085.127	564.109	2932.549	2662.502	2847.724	1787.625	7446.887	1865.342	2118738.498	211.498
kin_afterCID_85	LT04B1_cell36	3651.353	3214.765	2432.957	7061.239	566.545	2916.874	2659.798	2857.947	1794.253	7456.916	1870.516	2118740.999	213.999
kin_afterCID_86	LT04B1_cell36	3615.102	3214.765	2410.950	7010.023	563.952	2887.713	2662.614	2824.728	1774.484	7401.623	1847.495	2118743.498	216.498
kin_afterCID_87	LT04B1_cell36	3624.998	3214.765	2417.480	7005.064	565.830	2898.622	2659.261	2831.690	1777.901	7390.614	1854.833	2118745.998	218.998
kin_afterCID_88	LT04B1_cell36	3633.544	3214.765	2423.271	7037.842	563.774	2905.317	2661.139	2846.977	1787.073	7439.993	1867.089	2118748.499	221.499
kin_afterCID_89	LT04B1_cell36	3675.463	3214.765	2449.380	7130.425	562.701	2938.047	2661.854	2866.588	1797.610	7499.882	1880.509	2118750.998	223.998
kin_afterCID_90	LT04B1_cell36	3628.311	3214.765	2418.038	7059.046	563.528	2894.662	2660.223	2831.654	1779.380	7411.803	1855.328	2118753.498	226.498
kin_afterCID_91	LT04B1_cell36	3610.121	3214.765	2407.863	7016.531	564.869	2879.075	2660.446	2837.299	1781.730	7434.751	1854.123	2118755.999	228.999
kin_afterCID_92	LT04B1_cell36	3648.525	3214.765	2430.705	7122.300	563.237	2906.906	2660.647	2848.199	1786.203	7497.790	1857.899	2118758.499	231.499
kin_afterCID_93	LT04B1_cell36	3660.833	3214.765	2439.663	7116.227	563.148	2922.479	2661.899	2863.207	1795.088	7517.749	1871.603	2118760.999	233.999
kin_afterCID_94	LT04B1_cell36	3617.681	3214.765	2413.508	7061.333	561.002	2886.405	2662.033	2820.152	1770.808	7423.100	1844.762	2118763.498	236.498
kin_afterCID_95	LT04B1_cell36	3647.986	3214.765	2432.181	7114.232	564.668	2905.650	2658.993	2844.821	1785.171	7468.845	1856.995	2118765.999	238.999
kin_afterCID_96	LT04B1_cell36	3649.966	3214.765	2432.257	7100.831	568.735	2903.282	2656.579	2859.565	1794.450	7484.551	1862.337	2118768.498	241.498
kin_afterCID_97	LT04B1_cell36	3599.663	3214.765	2401.075	6949.934	567.506	2876.527	2657.317	2818.993	1770.142	7330.669	1848.731	2118770.998	243.998
kin_afterCID_98	LT04B1_cell36	3599.463	3214.765	2398.774	7010.629	562.634	2871.668	2660.625	2822.696	1773.998	7396.790	1849.771	2118773.499	246.499
kin_afterCID_99	LT04B1_cell36	3654.236	3214.765	2434.263	7070.333	569.004	2914.214	2655.954	2850.030	1786.902	7414.599	1865.045	2118775.999	248.999
kin_afterCID_100	LT04B1_cell36	3659.466	3214.765	2438.880	7131.431	561.941	2919.408	2661.139	2859.708	1793.596	7497.880	1874.527	2118778.498	251.498
kin_afterCID_101	LT04B1_cell36	3608.030	3214.765	2405.932	7026.317	561.874	2879.811	2660.580	2819.677	1770.473	7392.034	1848.755	2118780.999	253.999
kin_afterCID_102	LT04B1_cell36	3598.065	3214.765	2400.473	7018.637	563.103	2867.195	2659.932	2825.735	1773.456	7413.743	1848.718	2118783.498	256.498
kin_afterCID_103	LT04B1_cell36	3622.087	3214.765	2414.984	7027.705	565.740	2890.222	2656.892	2850.939	1790.939	7426.639	1871.134	2118785.999	258.999
kin_afterCID_104	LT04B1_cell36	3656.246	3214.765	2435.783	7109.179	562.008	2919.730	2661.117	2858.752	1793.798	7459.088	1881.334	2118788.498	261.498
kin_afterCID_105	LT04B1_cell36	3621.660	3214.765	2414.163	7059.931	560.779	2889.884	2662.972	2825.058	1774.683	7381.138	1859.449	2118790.997	263.997
kin_afterCID_106	LT04B1_cell36	3630.080	3214.765	2420.198	7097.057	558.566	2896.860	2663.396	2847.054	1790.042	7460.996	1874.403	2118793.498	266.498
kin_afterCID_107	LT04B1_cell36	3615.948	3214.765	2411.736	7051.872	557.851	2890.275	2664.246	2838.709	1781.765	7441.165	1869.915	2118795.999	268.999
kin_afterCID_108	LT04B1_cell36	3660.561	3214.765	2439.306	7183.057	552.576	2925.432	2669.208	2805.122	1762.116	7402.395	1848.686	2118798.499	271.499
kin_afterCID_109	LT04B1_cell36	3587.063	3214.765	2392.896	7018.784	554.654	2866.945	2668.649	2825.187	1773.289	7433.796	1861.477	2118800.998	273.998
kin_afterCID_110	LT04B1_cell36	3616.040	3214.765	2411.435	7061.353	557.404	2888.027	2667.017	2837.499	1781.986	7449.517	1867.036	2118803.499	276.499
kin_afterCID_111	LT04B1_cell36	3641.903	3214.765	2428.315	7062.789	559.907	2914.847	2664.514	2850.976	1790.020	7428.537	1882.356	2118805.998	278.998
kin_afterCID_112	LT04B1_cell36	3573.197	3214.765	2383.781	6958.741	561.516	2850.548	2664.246	2812.686	1766.836	7359.717	1846.822	2118808.498	281.498
kin_afterCID_113	LT04B1_cell36	3585.359	3214.765	2391.169	6982.007	562.656	2859.084	2662.122	2820.718	1771.336	7373.760	1851.590	2118810.999	283.999
kin_afterCID_114	LT04B1_cell36	3632.742	3214.765	2421.548	7057.698	559.840	2904.922	2664.939	2831.375	1778.365	7379.571	1869.042	2118813.499	286.499
kin_afterCID_115	LT04B1_cell36	3652.246	3214.765	2433.044	7074.410	559.907	2924.704	2664.916	2799.361	1760.732	7261.727	1854.987	2118815.998	288.998
kin_afterCID_116	LT04B1_cell36	3583.229	3214.765	2387.988	6931.876	558.968	2872.504	2666.213	2804.108	1763.113	7270.589	1860.648	2118818.499	291.499
kin_afterCID_117	LT04B1_cell36	3619.161	3214.765	2411.232	7000.901	559.929	2899.922	2665.698	2845.696	1786.001	7370.833	1887.646	2118820.999	293.999
kin_afterCID_118	LT04B1_cell36	3567.218	3214.765	2380.311	6909.676	554.610	2864.018	2671.420	2803.887	1761.551	7292.922	1864.335	2118823.498	296.498
kin_afterCID_119	LT04B1_cell36	3576.076	3214.765	2384.658	6957.427	554.856	2864.448	2670.996	2818.619	1770.649	7351.546	1869.339	2118825.998	298.998
kin_afterCID_120	LT04B1_cell36	3636.643	3214.765	2424.717	7031.018	559.974	2913.615	2667.129	2831.915	1777.839	7348.558	1875.099	2118828.499	301.499
