# Supplementary material for: Mandipropamid as a chemical inducer of proximity for in vivo applications
Source: Nat Chem Biol. 2021 Dec 21;18(1):64–9. doi: 10.1038/s41589-021-00922-3 (PMC8709788; doi:10.1038/s41589-021-00922-3)
Supplement: Source Data Fig. 2 — Single-cell trajectories, luminescence intensities of luciferase assay and two-color RICS binding efficiencies. [file 41589_2021_922_MOESM21_ESM.zip › Figure_02/Figure_02bcd/Single-Cell Trajectories/Mandi_50nM/exp03_Mandi_LT04B2_cell30_intensities.csv]

name	cellID	ff_488nm_cell	area_cell	fullframe_488nm	ff_488nm_mito	area_mito	ff_488nm_cyto	area_cyto	ff_561nm_tf_cell	fullframe_561nm	ff_561nm_tf_mito	ff_561nm_tf_cyto	FrameTimeAbs	FrameTimeRel
t0_	LT04B2_cell30	2797.951	1891.113	1469.743	3316.378	496.587	2593.107	1412.183	2633.664	1138.714	4674.079	1893.579	2118133.000	-26.000
tend_	LT04B2_cell30	2419.297	1891.113	1330.218	3141.008	471.823	2162.878	1443.340	2422.091	1066.323	4383.128	1755.204	2118465.000	306.000
kin_afterCID_1	LT04B2_cell30	2952.322	1891.113	1565.039	3493.220	519.542	2717.720	1399.600	2661.354	1147.534	4697.830	1869.601	2118167.109	4.109
kin_afterCID_2	LT04B2_cell30	2875.629	1891.113	1529.759	3425.423	520.078	2637.509	1400.136	2674.687	1155.355	4726.942	1875.159	2118169.482	6.482
kin_afterCID_3	LT04B2_cell30	2828.862	1891.113	1509.254	3412.990	516.211	2581.949	1403.019	2656.383	1149.215	4720.165	1861.200	2118171.983	8.983
kin_afterCID_4	LT04B2_cell30	2829.577	1891.113	1506.548	3435.457	513.395	2577.005	1405.031	2672.022	1152.439	4748.724	1878.287	2118174.483	11.483
kin_afterCID_5	LT04B2_cell30	2841.862	1891.113	1514.127	3471.245	512.792	2582.344	1404.204	2652.347	1150.522	4711.872	1867.242	2118176.982	13.982
kin_afterCID_6	LT04B2_cell30	2789.238	1891.113	1488.075	3421.000	508.165	2531.100	1410.082	2640.601	1142.814	4712.236	1859.747	2118179.482	16.482
kin_afterCID_7	LT04B2_cell30	2804.704	1891.113	1496.354	3452.440	511.585	2538.935	1405.813	2648.958	1145.488	4705.923	1866.795	2118181.982	18.982
kin_afterCID_8	LT04B2_cell30	2794.433	1891.113	1493.543	3468.589	511.294	2520.279	1406.059	2612.139	1134.919	4654.243	1836.798	2118184.483	21.483
kin_afterCID_9	LT04B2_cell30	2788.069	1891.113	1489.879	3457.331	507.852	2518.885	1407.847	2628.138	1136.925	4696.121	1851.298	2118186.982	23.982
kin_afterCID_10	LT04B2_cell30	2742.308	1891.113	1467.375	3413.969	506.064	2474.341	1409.903	2619.452	1135.039	4690.364	1845.006	2118189.482	26.482
kin_afterCID_11	LT04B2_cell30	2740.835	1891.113	1469.314	3420.053	508.701	2465.587	1410.350	2625.762	1138.541	4672.879	1852.305	2118191.982	28.982
kin_afterCID_12	LT04B2_cell30	2761.666	1891.113	1479.942	3458.420	511.048	2480.723	1405.902	2639.971	1144.389	4683.854	1864.363	2118194.482	31.482
kin_afterCID_13	LT04B2_cell30	2764.787	1891.113	1483.573	3451.461	510.691	2484.327	1409.881	2638.663	1139.749	4675.296	1863.723	2118196.983	33.983
kin_afterCID_14	LT04B2_cell30	2716.189	1891.113	1457.246	3408.321	505.237	2441.643	1410.596	2605.217	1131.683	4633.787	1848.182	2118199.482	36.482
kin_afterCID_15	LT04B2_cell30	2729.199	1891.113	1463.671	3425.271	507.495	2448.887	1412.406	2613.081	1134.749	4632.061	1851.780	2118201.981	38.981
kin_afterCID_16	LT04B2_cell30	2728.403	1891.113	1463.650	3427.200	508.746	2446.061	1411.110	2615.853	1135.331	4615.584	1859.354	2118204.483	41.483
kin_afterCID_17	LT04B2_cell30	2719.043	1891.113	1459.609	3436.911	503.963	2434.478	1414.329	2601.665	1127.753	4631.677	1844.549	2118206.982	43.982
kin_afterCID_18	LT04B2_cell30	2711.194	1891.113	1456.118	3423.782	504.187	2427.346	1415.357	2610.815	1132.836	4640.849	1852.638	2118209.483	46.483
kin_afterCID_19	LT04B2_cell30	2750.400	1891.113	1477.082	3465.813	509.327	2461.651	1410.842	2632.552	1141.956	4651.751	1867.069	2118211.983	48.983
kin_afterCID_20	LT04B2_cell30	2681.405	1891.113	1441.384	3383.518	503.494	2402.618	1415.647	2583.134	1121.715	4579.285	1838.789	2118214.483	51.483
kin_afterCID_21	LT04B2_cell30	2686.177	1891.113	1443.795	3385.799	504.879	2408.761	1413.233	2586.030	1121.602	4575.792	1842.133	2118216.983	53.983
kin_afterCID_22	LT04B2_cell30	2702.947	1891.113	1456.402	3408.505	502.354	2423.579	1418.173	2586.906	1123.274	4584.733	1843.422	2118219.482	56.482
kin_afterCID_23	LT04B2_cell30	2691.636	1891.113	1445.340	3397.915	503.427	2409.769	1419.290	2586.354	1123.236	4571.657	1843.768	2118221.983	58.983
kin_afterCID_24	LT04B2_cell30	2709.559	1891.113	1458.167	3435.008	504.298	2420.584	1416.854	2608.726	1130.834	4631.207	1852.275	2118224.481	61.481
kin_afterCID_25	LT04B2_cell30	2661.494	1891.113	1435.178	3375.801	499.828	2381.828	1421.235	2572.364	1122.911	4563.095	1836.463	2118226.982	63.982
kin_afterCID_26	LT04B2_cell30	2711.558	1891.113	1458.307	3440.929	500.432	2425.013	1420.408	2561.552	1115.221	4550.745	1825.091	2118229.482	66.482
kin_afterCID_27	LT04B2_cell30	2648.305	1891.113	1428.690	3363.518	494.285	2372.053	1427.091	2564.252	1114.657	4575.563	1831.735	2118231.982	68.982
kin_afterCID_28	LT04B2_cell30	2678.630	1891.113	1442.432	3399.235	497.526	2398.301	1423.716	2588.743	1127.200	4589.375	1852.927	2118234.483	71.483
kin_afterCID_29	LT04B2_cell30	2668.369	1891.113	1436.977	3397.528	495.962	2387.213	1423.492	2583.717	1122.464	4601.916	1846.149	2118236.982	73.982
kin_afterCID_30	LT04B2_cell30	2650.481	1891.113	1426.682	3379.885	499.672	2368.257	1419.067	2578.373	1123.597	4566.131	1844.972	2118239.483	76.483
kin_afterCID_31	LT04B2_cell30	2655.832	1891.113	1431.232	3390.010	502.577	2368.544	1417.815	2589.053	1125.551	4574.985	1849.466	2118241.983	78.983
kin_afterCID_32	LT04B2_cell30	2680.942	1891.113	1439.473	3422.653	499.001	2395.120	1419.514	2548.847	1112.062	4511.381	1826.433	2118244.483	81.483
kin_afterCID_33	LT04B2_cell30	2630.499	1891.113	1416.759	3363.287	498.353	2348.974	1421.056	2544.395	1107.177	4522.851	1816.610	2118246.983	83.983
kin_afterCID_34	LT04B2_cell30	2646.287	1891.113	1427.215	3388.739	499.448	2361.489	1417.860	2564.123	1116.178	4552.425	1832.257	2118249.483	86.483
kin_afterCID_35	LT04B2_cell30	2661.867	1891.113	1432.966	3395.012	501.214	2376.509	1417.659	2575.123	1118.081	4563.762	1838.345	2118251.983	88.983
kin_afterCID_36	LT04B2_cell30	2607.810	1891.113	1408.662	3340.194	495.626	2329.053	1423.202	2540.263	1109.081	4522.095	1817.351	2118254.483	91.483
kin_afterCID_37	LT04B2_cell30	2624.375	1891.113	1415.328	3345.569	501.348	2343.701	1419.402	2557.936	1113.147	4517.556	1830.491	2118256.983	93.983
kin_afterCID_38	LT04B2_cell30	2645.842	1891.113	1425.356	3374.969	496.498	2365.231	1423.716	2573.267	1120.104	4573.120	1840.693	2118259.483	96.483
kin_afterCID_39	LT04B2_cell30	2624.235	1891.113	1416.880	3348.008	500.387	2343.598	1417.771	2579.891	1121.772	4567.621	1845.465	2118261.982	98.982
kin_afterCID_40	LT04B2_cell30	2618.747	1891.113	1410.141	3344.248	498.465	2338.314	1420.140	2550.476	1113.136	4526.196	1824.159	2118264.482	101.482
kin_afterCID_41	LT04B2_cell30	2646.950	1891.113	1425.491	3381.727	500.007	2360.924	1420.028	2585.149	1124.580	4577.850	1848.334	2118266.983	103.983
kin_afterCID_42	LT04B2_cell30	2607.008	1891.113	1405.608	3330.887	495.470	2330.367	1423.403	2536.434	1106.006	4501.907	1819.682	2118269.482	106.482
kin_afterCID_43	LT04B2_cell30	2610.156	1891.113	1409.561	3341.250	495.246	2329.974	1423.001	2565.115	1119.049	4557.098	1839.361	2118271.983	108.983
kin_afterCID_44	LT04B2_cell30	2628.658	1891.113	1418.704	3358.352	497.638	2347.941	1422.978	2575.741	1119.870	4569.774	1842.897	2118274.483	111.483
kin_afterCID_45	LT04B2_cell30	2605.323	1891.113	1406.883	3333.927	494.844	2326.867	1423.358	2533.219	1106.873	4495.030	1819.293	2118276.983	113.983
kin_afterCID_46	LT04B2_cell30	2642.051	1891.113	1426.297	3370.787	495.716	2360.883	1426.242	2531.972	1108.290	4482.795	1817.648	2118279.482	116.482
kin_afterCID_47	LT04B2_cell30	2634.536	1891.113	1423.351	3355.965	495.939	2357.578	1422.353	2522.944	1102.086	4476.282	1810.182	2118281.983	118.983
kin_afterCID_48	LT04B2_cell30	2624.399	1891.113	1417.504	3353.374	494.464	2345.959	1423.694	2556.563	1114.288	4550.484	1832.296	2118284.482	121.482
kin_afterCID_49	LT04B2_cell30	2633.299	1891.113	1420.578	3361.107	492.721	2355.409	1425.884	2563.410	1114.668	4576.639	1834.920	2118286.983	123.983
kin_afterCID_50	LT04B2_cell30	2587.185	1891.113	1399.344	3300.002	494.509	2313.647	1424.498	2530.647	1103.068	4497.459	1815.046	2118289.483	126.483
kin_afterCID_51	LT04B2_cell30	2599.337	1891.113	1405.616	3321.471	496.118	2323.101	1421.906	2536.556	1106.098	4499.141	1820.327	2118291.982	128.982
kin_afterCID_52	LT04B2_cell30	2627.420	1891.113	1418.429	3354.624	498.152	2345.959	1422.643	2555.818	1111.503	4527.371	1830.124	2118294.482	131.482
kin_afterCID_53	LT04B2_cell30	2619.679	1891.113	1414.532	3346.344	496.543	2339.761	1425.370	2560.259	1118.814	4539.368	1834.315	2118296.983	133.983
kin_afterCID_54	LT04B2_cell30	2592.389	1891.113	1403.951	3315.441	497.057	2314.156	1424.185	2536.053	1108.495	4500.825	1815.053	2118299.482	136.482
kin_afterCID_55	LT04B2_cell30	2585.489	1891.113	1398.156	3312.952	495.448	2306.599	1425.750	2537.847	1105.861	4526.138	1811.380	2118301.983	138.983
kin_afterCID_56	LT04B2_cell30	2600.314	1891.113	1406.873	3336.017	496.029	2317.834	1422.665	2559.499	1115.423	4555.421	1830.689	2118304.483	141.483
kin_afterCID_57	LT04B2_cell30	2558.489	1891.113	1385.330	3293.361	492.073	2277.903	1428.320	2502.435	1093.215	4477.375	1788.186	2118306.983	143.983
kin_afterCID_58	LT04B2_cell30	2589.543	1891.113	1402.682	3328.407	493.503	2307.377	1427.024	2547.049	1116.362	4530.107	1826.440	2118309.483	146.483
kin_afterCID_59	LT04B2_cell30	2594.916	1891.113	1405.618	3331.137	497.817	2309.903	1423.381	2555.035	1113.810	4540.608	1824.565	2118311.982	148.982
kin_afterCID_60	LT04B2_cell30	2572.074	1891.113	1391.792	3303.964	493.436	2292.620	1424.275	2522.256	1101.317	4509.765	1802.348	2118314.482	151.482
kin_afterCID_61	LT04B2_cell30	2591.985	1891.113	1402.845	3328.944	492.900	2310.373	1425.884	2533.668	1105.711	4526.056	1812.210	2118316.982	153.982
kin_afterCID_62	LT04B2_cell30	2607.265	1891.113	1408.570	3337.523	496.543	2324.688	1422.688	2547.809	1111.086	4533.652	1821.179	2118319.482	156.482
kin_afterCID_63	LT04B2_cell30	2587.886	1891.113	1401.673	3314.624	493.861	2310.920	1422.867	2524.039	1103.085	4500.710	1807.713	2118321.981	158.981
kin_afterCID_64	LT04B2_cell30	2589.970	1891.113	1402.822	3310.464	494.576	2312.164	1425.057	2502.513	1093.610	4445.177	1795.063	2118324.483	161.483
kin_afterCID_65	LT04B2_cell30	2588.279	1891.113	1400.961	3310.624	496.520	2308.699	1423.247	2529.729	1106.255	4480.618	1815.802	2118326.982	163.982
kin_afterCID_66	LT04B2_cell30	2583.836	1891.113	1402.101	3310.982	492.408	2304.769	1428.030	2530.933	1105.626	4511.207	1813.713	2118329.483	166.483
kin_afterCID_67	LT04B2_cell30	2592.347	1891.113	1403.615	3327.890	491.491	2313.084	1426.040	2494.266	1092.819	4458.384	1787.295	2118331.982	168.982
kin_afterCID_68	LT04B2_cell30	2547.338	1891.113	1382.672	3260.826	494.263	2273.244	1424.968	2507.284	1099.236	4463.712	1795.907	2118334.483	171.483
kin_afterCID_69	LT04B2_cell30	2572.973	1891.113	1396.981	3302.791	493.123	2293.380	1426.331	2506.005	1095.033	4477.712	1791.491	2118336.983	173.983
kin_afterCID_70	LT04B2_cell30	2584.664	1891.113	1401.297	3318.778	492.587	2304.362	1425.884	2521.471	1102.849	4504.445	1804.430	2118339.483	176.483
kin_afterCID_71	LT04B2_cell30	2552.825	1891.113	1387.268	3264.790	486.686	2286.209	1430.041	2497.162	1093.611	4479.688	1793.068	2118341.982	178.982
kin_afterCID_72	LT04B2_cell30	2558.507	1891.113	1390.144	3271.586	489.860	2289.141	1426.599	2495.493	1089.084	4470.011	1788.190	2118344.483	181.483
kin_afterCID_73	LT04B2_cell30	2567.130	1891.113	1393.328	3278.192	491.693	2294.652	1427.404	2515.327	1100.660	4485.281	1803.893	2118346.982	183.982
kin_afterCID_74	LT04B2_cell30	2594.532	1891.113	1406.107	3317.511	493.883	2315.650	1426.107	2529.896	1104.721	4522.503	1805.624	2118349.482	186.482
kin_afterCID_75	LT04B2_cell30	2580.754	1891.113	1400.555	3313.283	488.988	2306.007	1426.532	2531.795	1106.526	4541.158	1814.054	2118351.983	188.983
kin_afterCID_76	LT04B2_cell30	2555.902	1891.113	1388.776	3271.190	492.184	2282.634	1426.018	2506.721	1099.387	4472.417	1796.759	2118354.482	191.482
kin_afterCID_77	LT04B2_cell30	2571.857	1891.113	1399.412	3291.074	491.603	2298.083	1426.733	2521.215	1105.421	4490.195	1810.933	2118356.982	193.982
kin_afterCID_78	LT04B2_cell30	2594.924	1891.113	1409.865	3320.187	491.246	2320.161	1426.063	2479.590	1086.113	4421.538	1780.618	2118359.482	196.482
kin_afterCID_79	LT04B2_cell30	2545.727	1891.113	1383.171	3259.914	491.134	2275.968	1426.085	2495.371	1095.565	4462.281	1787.816	2118361.982	198.982
kin_afterCID_80	LT04B2_cell30	2571.644	1891.113	1397.570	3290.321	494.084	2297.109	1423.627	2526.767	1105.006	4511.589	1806.712	2118364.482	201.482
kin_afterCID_81	LT04B2_cell30	2534.066	1891.113	1378.803	3251.323	491.648	2262.086	1426.465	2486.475	1091.536	4437.111	1783.165	2118366.982	203.982
kin_afterCID_82	LT04B2_cell30	2555.247	1891.113	1389.550	3271.133	495.202	2280.787	1422.464	2499.194	1094.459	4454.224	1787.686	2118369.483	206.483
kin_afterCID_83	LT04B2_cell30	2547.254	1891.113	1384.419	3264.348	491.514	2276.269	1424.185	2479.133	1086.475	4437.913	1774.874	2118371.983	208.983
kin_afterCID_84	LT04B2_cell30	2554.826	1891.113	1390.074	3267.031	496.766	2280.286	1421.302	2495.550	1094.742	4442.570	1783.845	2118374.482	211.482
kin_afterCID_85	LT04B2_cell30	2559.343	1891.113	1391.295	3272.540	492.832	2287.099	1424.968	2471.926	1081.526	4419.242	1767.861	2118376.983	213.983
kin_afterCID_86	LT04B2_cell30	2546.234	1891.113	1387.145	3256.960	496.632	2273.481	1419.603	2502.837	1097.587	4450.436	1792.350	2118379.482	216.482
kin_afterCID_87	LT04B2_cell30	2543.835	1891.113	1384.555	3242.053	497.124	2275.354	1419.246	2496.554	1092.033	4427.889	1790.713	2118381.983	218.983
kin_afterCID_88	LT04B2_cell30	2518.620	1891.113	1373.411	3220.853	491.626	2252.810	1424.565	2468.582	1085.683	4399.564	1773.676	2118384.482	221.482
kin_afterCID_89	LT04B2_cell30	2529.599	1891.113	1379.425	3235.561	490.106	2261.931	1427.337	2483.849	1088.541	4436.696	1783.312	2118386.982	223.982
kin_afterCID_90	LT04B2_cell30	2533.063	1891.113	1381.642	3243.150	493.123	2262.555	1424.141	2487.514	1091.925	4431.763	1784.464	2118389.483	226.483
kin_afterCID_91	LT04B2_cell30	2561.543	1891.113	1394.934	3279.959	493.727	2286.996	1424.163	2508.156	1097.010	4470.336	1797.094	2118391.982	228.982
kin_afterCID_92	LT04B2_cell30	2557.597	1891.113	1393.819	3271.483	493.369	2284.736	1424.610	2510.706	1098.942	4469.219	1801.193	2118394.483	231.483
kin_afterCID_93	LT04B2_cell30	2517.418	1891.113	1372.708	3223.964	492.207	2249.362	1424.833	2477.617	1088.177	4415.283	1778.865	2118396.982	233.982
kin_afterCID_94	LT04B2_cell30	2542.399	1891.113	1387.502	3263.948	491.380	2269.174	1425.482	2485.403	1088.861	4444.759	1780.589	2118399.483	236.483
kin_afterCID_95	LT04B2_cell30	2530.040	1891.113	1379.870	3255.460	488.295	2258.472	1427.851	2464.931	1087.821	4416.381	1769.661	2118401.982	238.982
kin_afterCID_96	LT04B2_cell30	2524.580	1891.113	1377.852	3236.170	491.290	2255.390	1425.169	2464.942	1083.184	4402.857	1768.324	2118404.483	241.483
kin_afterCID_97	LT04B2_cell30	2539.130	1891.113	1385.698	3259.767	495.068	2264.059	1421.883	2474.552	1084.747	4408.031	1772.138	2118406.984	243.984
kin_afterCID_98	LT04B2_cell30	2553.397	1891.113	1389.508	3276.942	491.626	2279.389	1425.191	2460.463	1083.528	4385.846	1767.427	2118409.482	246.482
kin_afterCID_99	LT04B2_cell30	2530.230	1891.113	1379.496	3242.959	488.876	2261.868	1428.298	2477.872	1085.128	4429.431	1780.340	2118411.982	248.982
kin_afterCID_100	LT04B2_cell30	2541.959	1891.113	1386.643	3270.271	489.458	2270.985	1423.023	2451.330	1079.344	4385.346	1762.401	2118414.482	251.482
kin_afterCID_101	LT04B2_cell30	2526.434	1891.113	1380.952	3251.463	491.447	2254.292	1423.090	2464.425	1080.521	4403.634	1768.287	2118416.983	253.983
kin_afterCID_102	LT04B2_cell30	2558.875	1891.113	1394.767	3302.432	489.659	2281.654	1423.627	2458.432	1082.408	4409.611	1762.378	2118419.483	256.483
kin_afterCID_103	LT04B2_cell30	2508.211	1891.113	1372.782	3232.355	489.234	2237.933	1424.900	2470.259	1084.763	4437.775	1768.717	2118421.983	258.983
kin_afterCID_104	LT04B2_cell30	2524.623	1891.113	1379.004	3251.831	490.329	2251.037	1425.996	2484.384	1093.311	4452.127	1779.261	2118424.483	261.483
kin_afterCID_105	LT04B2_cell30	2525.683	1891.113	1378.789	3252.739	489.703	2253.880	1424.699	2489.626	1090.920	4464.997	1784.389	2118426.983	263.983
kin_afterCID_106	LT04B2_cell30	2496.952	1891.113	1363.394	3219.163	488.586	2227.958	1425.593	2455.158	1079.217	4405.487	1761.079	2118429.483	266.483
kin_afterCID_107	LT04B2_cell30	2523.260	1891.113	1376.291	3246.028	493.481	2248.403	1423.023	2477.270	1089.485	4430.594	1771.067	2118431.983	268.983
kin_afterCID_108	LT04B2_cell30	2544.267	1891.113	1388.781	3264.297	495.604	2269.408	1420.229	2485.431	1088.233	4424.878	1780.372	2118434.482	271.482
kin_afterCID_109	LT04B2_cell30	2537.535	1891.113	1382.821	3276.582	487.558	2263.196	1426.756	2444.169	1074.835	4386.758	1754.609	2118436.983	273.983
kin_afterCID_110	LT04B2_cell30	2497.869	1891.113	1366.490	3218.193	486.060	2230.516	1428.968	2451.527	1077.140	4403.838	1760.751	2118439.483	276.483
kin_afterCID_111	LT04B2_cell30	2507.884	1891.113	1371.742	3234.578	489.480	2235.471	1426.711	2460.114	1081.855	4395.780	1767.997	2118441.982	278.982
kin_afterCID_112	LT04B2_cell30	2535.344	1891.113	1382.510	3253.451	493.190	2262.574	1423.090	2488.676	1091.650	4427.377	1788.225	2118444.482	281.482
kin_afterCID_113	LT04B2_cell30	2495.342	1891.113	1361.725	3195.651	488.698	2230.630	1429.728	2451.958	1079.566	4362.814	1768.425	2118446.982	283.982
kin_afterCID_114	LT04B2_cell30	2515.978	1891.113	1373.576	3244.134	484.250	2247.060	1431.092	2468.953	1087.482	4432.801	1777.748	2118449.482	286.482
kin_afterCID_115	LT04B2_cell30	2476.534	1891.113	1354.642	3191.367	488.943	2209.661	1426.130	2440.613	1075.351	4359.187	1756.575	2118451.982	288.982
kin_afterCID_116	LT04B2_cell30	2494.159	1891.113	1363.979	3223.782	482.976	2226.671	1431.427	2437.983	1071.161	4387.335	1755.159	2118454.483	291.483
kin_afterCID_117	LT04B2_cell30	2516.748	1891.113	1373.239	3255.925	490.016	2241.652	1423.582	2468.496	1080.807	4414.531	1773.795	2118456.983	293.983
kin_afterCID_118	LT04B2_cell30	2495.406	1891.113	1364.685	3216.544	489.435	2224.925	1427.158	2444.495	1076.082	4351.465	1762.817	2118459.482	296.482
kin_afterCID_119	LT04B2_cell30	2510.886	1891.113	1371.503	3235.427	490.307	2239.564	1425.616	2453.207	1076.072	4357.136	1770.970	2118461.982	298.982
kin_afterCID_120	LT04B2_cell30	2512.817	1891.113	1372.558	3237.217	487.692	2242.051	1429.393	2430.588	1069.242	4332.850	1753.430	2118464.483	301.483
