# Supplementary material for: Mandipropamid as a chemical inducer of proximity for in vivo applications
Source: Nat Chem Biol. 2021 Dec 21;18(1):64–9. doi: 10.1038/s41589-021-00922-3 (PMC8709788; doi:10.1038/s41589-021-00922-3)
Supplement: Source Data Fig. 2 — Single-cell trajectories, luminescence intensities of luciferase assay and two-color RICS binding efficiencies. [file 41589_2021_922_MOESM21_ESM.zip › Figure_02/Figure_02bcd/Single-Cell Trajectories/Mandi_50nM/exp03_Mandi_LT04B3_cell28_intensities.csv]

name	cellID	ff_488nm_cell	area_cell	fullframe_488nm	ff_488nm_mito	area_mito	ff_488nm_cyto	area_cyto	ff_561nm_tf_cell	fullframe_561nm	ff_561nm_tf_mito	ff_561nm_tf_cyto	FrameTimeAbs	FrameTimeRel
t0_	LT04B3_cell28	2439.296	3169.595	1764.799	4220.200	382.465	2193.854	2789.856	1654.782	1113.843	5462.442	1131.963	2117780.000	-13.000
tend_	LT04B3_cell28	2095.640	3169.595	1561.662	4487.357	356.963	1791.565	2815.359	1548.073	1051.341	5445.880	1053.171	2118112.000	319.000
kin_afterCID_1	LT04B3_cell28	2552.420	3169.595	1854.929	4343.556	408.101	2282.177	2776.915	1697.304	1139.622	5439.575	1142.320	2117801.107	4.107
kin_afterCID_2	LT04B3_cell28	2499.130	3169.595	1820.372	4308.089	400.010	2233.705	2782.101	1683.667	1132.835	5461.808	1136.556	2117803.499	6.499
kin_afterCID_3	LT04B3_cell28	2459.297	3169.595	1792.170	4284.487	400.479	2192.296	2778.726	1686.107	1133.169	5486.666	1135.434	2117805.998	8.998
kin_afterCID_4	LT04B3_cell28	2438.851	3169.595	1779.348	4285.733	396.568	2171.632	2782.592	1669.420	1122.109	5499.365	1120.651	2117808.499	11.499
kin_afterCID_5	LT04B3_cell28	2460.709	3169.595	1796.147	4368.088	398.423	2182.901	2782.436	1679.524	1130.240	5496.613	1129.451	2117810.998	13.998
kin_afterCID_6	LT04B3_cell28	2445.279	3169.595	1784.414	4338.034	400.748	2166.215	2784.582	1677.464	1125.469	5490.975	1123.728	2117813.499	16.499
kin_afterCID_7	LT04B3_cell28	2392.882	3169.595	1749.005	4329.581	392.098	2117.660	2786.392	1661.005	1118.898	5514.032	1116.304	2117815.998	18.998
kin_afterCID_8	LT04B3_cell28	2382.957	3169.595	1742.335	4343.803	391.316	2104.734	2786.861	1681.132	1128.626	5603.434	1127.709	2117818.498	21.498
kin_afterCID_9	LT04B3_cell28	2408.966	3169.595	1761.278	4409.808	392.456	2123.990	2786.169	1665.858	1121.803	5518.852	1120.533	2117820.998	23.998
kin_afterCID_10	LT04B3_cell28	2406.874	3169.595	1761.218	4443.370	391.427	2117.192	2788.806	1663.287	1119.576	5515.502	1119.435	2117823.498	26.498
kin_afterCID_11	LT04B3_cell28	2381.388	3169.595	1742.055	4400.446	394.646	2091.619	2785.275	1657.961	1114.106	5462.738	1115.704	2117825.999	28.999
kin_afterCID_12	LT04B3_cell28	2400.459	3169.595	1758.091	4473.129	390.600	2106.654	2789.231	1665.900	1119.980	5511.741	1124.142	2117828.499	31.499
kin_afterCID_13	LT04B3_cell28	2389.673	3169.595	1748.796	4430.937	398.826	2092.847	2783.375	1677.086	1127.475	5450.114	1132.469	2117830.999	33.999
kin_afterCID_14	LT04B3_cell28	2363.683	3169.595	1731.205	4449.223	392.523	2066.649	2787.219	1681.275	1130.426	5521.856	1137.268	2117833.499	36.499
kin_afterCID_15	LT04B3_cell28	2369.998	3169.595	1736.668	4519.837	383.739	2072.330	2793.991	1654.149	1112.154	5558.336	1115.512	2117835.998	38.998
kin_afterCID_16	LT04B3_cell28	2379.431	3169.595	1743.898	4546.016	386.779	2075.680	2793.321	1659.218	1111.585	5577.763	1113.440	2117838.498	41.498
kin_afterCID_17	LT04B3_cell28	2378.337	3169.595	1743.421	4578.815	383.135	2073.198	2795.846	1657.927	1115.815	5546.766	1122.250	2117840.998	43.998
kin_afterCID_18	LT04B3_cell28	2371.455	3169.595	1739.891	4597.114	382.085	2063.991	2795.914	1647.475	1108.913	5547.844	1112.001	2117843.497	46.497
kin_afterCID_19	LT04B3_cell28	2357.422	3169.595	1729.250	4567.991	384.834	2049.021	2794.192	1654.929	1113.149	5525.737	1118.867	2117845.999	48.999
kin_afterCID_20	LT04B3_cell28	2345.848	3169.595	1722.132	4571.126	384.610	2036.399	2792.136	1667.660	1122.284	5569.272	1128.040	2117848.498	51.498
kin_afterCID_21	LT04B3_cell28	2354.899	3169.595	1728.205	4600.001	386.264	2041.076	2791.108	1651.771	1110.487	5503.705	1116.331	2117850.998	53.998
kin_afterCID_22	LT04B3_cell28	2312.182	3169.595	1698.518	4463.741	389.908	2007.099	2791.086	1657.335	1115.028	5452.329	1123.664	2117853.499	56.499
kin_afterCID_23	LT04B3_cell28	2314.444	3169.595	1700.446	4546.709	380.677	2007.629	2796.562	1634.125	1100.580	5520.009	1102.881	2117855.999	58.999
kin_afterCID_24	LT04B3_cell28	2321.719	3169.595	1706.203	4572.228	379.269	2013.049	2799.534	1640.304	1103.361	5553.044	1107.414	2117858.498	61.498
kin_afterCID_25	LT04B3_cell28	2342.247	3169.595	1721.561	4629.766	380.185	2027.205	2800.853	1645.852	1107.888	5559.142	1111.243	2117860.998	63.998
kin_afterCID_26	LT04B3_cell28	2325.291	3169.595	1711.163	4594.220	377.682	2015.781	2800.674	1638.391	1104.155	5548.728	1108.469	2117863.498	66.498
kin_afterCID_27	LT04B3_cell28	2293.219	3169.595	1689.439	4495.011	384.610	1986.190	2795.757	1619.049	1092.964	5398.462	1095.953	2117865.998	68.998
kin_afterCID_28	LT04B3_cell28	2274.457	3169.595	1674.954	4509.012	381.258	1966.653	2796.919	1614.776	1088.466	5427.669	1092.530	2117868.498	71.498
kin_afterCID_29	LT04B3_cell28	2288.878	3169.595	1683.716	4558.695	382.822	1975.348	2793.164	1621.762	1092.291	5452.926	1094.762	2117870.998	73.998
kin_afterCID_30	LT04B3_cell28	2300.530	3169.595	1693.039	4584.130	380.476	1986.684	2797.970	1622.096	1092.942	5453.310	1098.568	2117873.498	76.498
kin_afterCID_31	LT04B3_cell28	2286.701	3169.595	1683.348	4552.231	387.360	1968.319	2792.963	1631.091	1100.363	5418.324	1102.639	2117875.998	78.998
kin_afterCID_32	LT04B3_cell28	2306.349	3169.595	1697.671	4598.689	386.779	1985.179	2792.293	1641.731	1106.002	5470.891	1108.443	2117878.499	81.499
kin_afterCID_33	LT04B3_cell28	2274.993	3169.595	1677.932	4545.882	385.348	1957.811	2795.869	1612.301	1086.549	5392.568	1087.904	2117880.998	83.998
kin_afterCID_34	LT04B3_cell28	2252.788	3169.595	1659.358	4535.595	382.174	1937.560	2796.271	1618.554	1091.342	5453.286	1091.846	2117883.499	86.499
kin_afterCID_35	LT04B3_cell28	2277.890	3169.595	1679.435	4551.488	386.823	1958.712	2794.885	1633.073	1100.674	5452.058	1101.057	2117885.997	88.997
kin_afterCID_36	LT04B3_cell28	2263.187	3169.595	1668.351	4511.926	390.221	1945.001	2789.029	1608.834	1085.026	5331.535	1085.221	2117888.499	91.499
kin_afterCID_37	LT04B3_cell28	2265.302	3169.595	1670.324	4540.374	386.957	1946.470	2792.203	1624.607	1094.022	5436.211	1093.527	2117890.998	93.998
kin_afterCID_38	LT04B3_cell28	2272.785	3169.595	1674.325	4556.826	390.712	1949.875	2785.856	1633.479	1101.204	5421.835	1100.138	2117893.499	96.499
kin_afterCID_39	LT04B3_cell28	2252.637	3169.595	1661.653	4533.035	389.461	1930.806	2789.342	1612.579	1086.209	5388.748	1082.668	2117895.999	98.999
kin_afterCID_40	LT04B3_cell28	2274.362	3169.595	1675.634	4608.902	389.528	1944.404	2790.974	1610.789	1086.449	5398.258	1079.011	2117898.499	101.499
kin_afterCID_41	LT04B3_cell28	2297.734	3169.595	1693.585	4635.361	393.148	1964.063	2786.817	1604.674	1083.783	5329.021	1076.165	2117900.998	103.998
kin_afterCID_42	LT04B3_cell28	2300.846	3169.595	1694.922	4658.659	392.858	1965.050	2785.185	1605.442	1083.993	5342.304	1075.893	2117903.498	106.498
kin_afterCID_43	LT04B3_cell28	2259.868	3169.595	1665.689	4598.519	389.975	1930.536	2784.805	1599.582	1079.880	5347.353	1073.295	2117905.999	108.999
kin_afterCID_44	LT04B3_cell28	2239.020	3169.595	1651.397	4498.396	400.122	1911.093	2775.776	1624.677	1094.954	5318.511	1090.368	2117908.498	111.498
kin_afterCID_45	LT04B3_cell28	2261.534	3169.595	1669.767	4536.602	398.177	1932.544	2779.866	1614.925	1088.419	5302.947	1084.244	2117910.998	113.998
kin_afterCID_46	LT04B3_cell28	2251.056	3169.595	1661.578	4537.851	395.004	1923.898	2780.804	1604.731	1083.334	5285.444	1080.127	2117913.498	116.498
kin_afterCID_47	LT04B3_cell28	2260.869	3169.595	1667.576	4541.147	398.915	1930.336	2779.173	1612.596	1089.953	5270.503	1085.067	2117915.999	118.999
kin_afterCID_48	LT04B3_cell28	2260.191	3169.595	1668.333	4551.980	400.524	1927.066	2775.507	1618.634	1090.436	5303.512	1084.985	2117918.499	121.499
kin_afterCID_49	LT04B3_cell28	2265.295	3169.595	1671.523	4532.970	402.513	1933.739	2773.473	1613.017	1086.691	5254.882	1082.596	2117920.998	123.998
kin_afterCID_50	LT04B3_cell28	2253.455	3169.595	1663.309	4567.538	398.803	1919.131	2775.932	1606.205	1084.599	5285.541	1076.109	2117923.499	126.499
kin_afterCID_51	LT04B3_cell28	2243.511	3169.595	1655.448	4513.408	399.161	1914.799	2777.273	1597.841	1078.452	5218.507	1075.493	2117925.999	128.999
kin_afterCID_52	LT04B3_cell28	2255.667	3169.595	1665.980	4588.979	395.607	1921.818	2778.413	1603.500	1083.319	5291.892	1077.008	2117928.498	131.498
kin_afterCID_53	LT04B3_cell28	2252.620	3169.595	1662.067	4532.393	399.854	1921.101	2779.173	1615.990	1091.535	5246.689	1090.808	2117930.998	133.998
kin_afterCID_54	LT04B3_cell28	2252.155	3169.595	1663.944	4540.717	398.535	1920.898	2779.508	1604.258	1080.582	5249.007	1079.158	2117933.499	136.499
kin_afterCID_55	LT04B3_cell28	2234.219	3169.595	1649.517	4533.062	391.673	1908.487	2784.358	1605.412	1084.164	5282.503	1086.293	2117935.999	138.999
kin_afterCID_56	LT04B3_cell28	2252.114	3169.595	1661.450	4593.206	392.925	1919.246	2783.107	1601.272	1081.215	5295.726	1077.837	2117938.498	141.498
kin_afterCID_57	LT04B3_cell28	2256.773	3169.595	1665.014	4573.946	400.681	1919.362	2777.184	1610.818	1086.457	5259.213	1082.021	2117940.997	143.997
kin_afterCID_58	LT04B3_cell28	2232.143	3169.595	1648.337	4565.067	392.098	1901.288	2783.665	1585.243	1070.907	5246.736	1067.737	2117943.499	146.499
kin_afterCID_59	LT04B3_cell28	2227.863	3169.595	1645.802	4541.873	395.160	1897.046	2779.575	1599.358	1079.527	5266.604	1076.515	2117945.998	148.998
kin_afterCID_60	LT04B3_cell28	2252.587	3169.595	1662.469	4600.593	392.634	1918.411	2785.856	1603.620	1081.946	5298.183	1080.307	2117948.498	151.498
kin_afterCID_61	LT04B3_cell28	2211.630	3169.595	1634.826	4531.437	389.058	1885.665	2786.169	1579.607	1067.695	5244.463	1066.259	2117950.999	153.999
kin_afterCID_62	LT04B3_cell28	2202.159	3169.595	1628.479	4477.958	393.774	1877.957	2781.721	1597.550	1077.772	5250.927	1078.701	2117953.499	156.499
kin_afterCID_63	LT04B3_cell28	2225.290	3169.595	1644.588	4573.418	390.846	1893.827	2783.710	1595.105	1077.313	5295.444	1074.147	2117955.998	158.998
kin_afterCID_64	LT04B3_cell28	2225.383	3169.595	1644.316	4589.059	395.316	1887.703	2778.346	1604.654	1084.281	5323.603	1074.359	2117958.497	161.497
kin_afterCID_65	LT04B3_cell28	2248.095	3169.595	1661.383	4626.573	389.751	1913.247	2785.744	1576.294	1067.139	5240.234	1062.138	2117960.998	163.998
kin_afterCID_66	LT04B3_cell28	2250.132	3169.595	1664.491	4626.798	391.159	1913.848	2785.230	1575.165	1066.855	5231.964	1059.738	2117963.499	166.499
kin_afterCID_67	LT04B3_cell28	2212.998	3169.595	1637.567	4594.383	386.466	1880.987	2789.164	1587.595	1075.288	5326.015	1067.927	2117965.999	168.999
kin_afterCID_68	LT04B3_cell28	2219.335	3169.595	1643.056	4550.091	397.417	1883.468	2779.508	1594.092	1078.414	5253.035	1068.881	2117968.498	171.498
kin_afterCID_69	LT04B3_cell28	2226.528	3169.595	1646.139	4592.288	393.931	1889.310	2782.592	1603.851	1083.735	5324.402	1075.200	2117970.998	173.998
kin_afterCID_70	LT04B3_cell28	2195.318	3169.595	1624.867	4548.578	390.556	1863.606	2783.419	1572.285	1062.143	5262.410	1053.341	2117973.498	176.498
kin_afterCID_71	LT04B3_cell28	2231.868	3169.595	1651.919	4578.421	397.663	1893.430	2779.441	1597.256	1079.398	5279.587	1068.253	2117975.998	178.998
kin_afterCID_72	LT04B3_cell28	2202.009	3169.595	1631.262	4533.594	390.153	1873.294	2785.878	1578.565	1067.899	5259.939	1061.259	2117978.499	181.499
kin_afterCID_73	LT04B3_cell28	2189.298	3169.595	1621.320	4537.875	388.678	1859.578	2787.532	1598.847	1080.427	5373.312	1070.746	2117980.998	183.998
kin_afterCID_74	LT04B3_cell28	2230.595	3169.595	1651.170	4635.165	391.293	1889.954	2786.124	1595.992	1078.730	5363.862	1064.600	2117983.499	186.499
kin_afterCID_75	LT04B3_cell28	2208.197	3169.595	1636.451	4560.844	397.484	1868.594	2781.766	1580.948	1068.356	5290.717	1048.131	2117985.998	188.998
kin_afterCID_76	LT04B3_cell28	2221.506	3169.595	1645.880	4603.323	393.171	1882.468	2783.621	1584.051	1072.292	5298.580	1057.464	2117988.498	191.498
kin_afterCID_77	LT04B3_cell28	2205.780	3169.595	1634.873	4552.080	390.913	1873.603	2787.800	1584.307	1071.512	5302.267	1060.426	2117990.999	193.999
kin_afterCID_78	LT04B3_cell28	2220.778	3169.595	1645.117	4635.588	389.438	1881.170	2785.923	1587.599	1074.163	5357.410	1058.957	2117993.498	196.498
kin_afterCID_79	LT04B3_cell28	2221.382	3169.595	1644.894	4651.217	384.387	1883.952	2793.835	1566.296	1061.097	5305.328	1049.502	2117995.998	198.998
kin_afterCID_80	LT04B3_cell28	2191.884	3169.595	1624.901	4609.809	380.543	1860.786	2794.505	1572.118	1063.558	5384.115	1051.471	2117998.498	201.498
kin_afterCID_81	LT04B3_cell28	2204.011	3169.595	1634.483	4606.975	383.404	1871.321	2794.997	1580.611	1068.746	5388.245	1055.799	2118000.999	203.999
kin_afterCID_82	LT04B3_cell28	2219.522	3169.595	1645.633	4615.408	387.963	1883.377	2790.348	1590.512	1075.288	5382.114	1060.869	2118003.498	206.498
kin_afterCID_83	LT04B3_cell28	2197.328	3169.595	1629.046	4631.712	383.046	1861.501	2792.136	1570.291	1064.080	5373.779	1046.995	2118005.998	208.998
kin_afterCID_84	LT04B3_cell28	2201.646	3169.595	1633.303	4652.087	382.711	1863.878	2793.366	1570.115	1063.504	5384.637	1045.707	2118008.498	211.498
kin_afterCID_85	LT04B3_cell28	2197.751	3169.595	1630.194	4576.880	387.047	1864.674	2791.667	1577.126	1068.357	5324.851	1054.931	2118010.999	213.999
kin_afterCID_86	LT04B3_cell28	2212.849	3169.595	1638.322	4640.928	385.974	1875.032	2789.208	1583.772	1069.872	5410.221	1052.796	2118013.499	216.499
kin_afterCID_87	LT04B3_cell28	2175.586	3169.595	1613.569	4589.563	383.560	1841.932	2792.606	1570.710	1065.933	5361.785	1048.361	2118015.998	218.998
kin_afterCID_88	LT04B3_cell28	2179.303	3169.595	1616.027	4626.638	380.990	1843.787	2793.969	1568.549	1063.324	5389.683	1046.022	2118018.498	221.498
kin_afterCID_89	LT04B3_cell28	2212.749	3169.595	1640.767	4666.419	381.817	1875.668	2792.695	1561.642	1059.128	5336.686	1044.202	2118020.999	223.999
kin_afterCID_90	LT04B3_cell28	2186.776	3169.595	1621.546	4607.500	380.274	1854.904	2798.439	1574.202	1067.326	5391.459	1053.041	2118023.499	226.499
kin_afterCID_91	LT04B3_cell28	2175.780	3169.595	1613.319	4601.764	377.168	1845.768	2803.021	1560.825	1058.354	5367.093	1045.734	2118025.997	228.997
kin_afterCID_92	LT04B3_cell28	2165.009	3169.595	1607.426	4578.356	378.732	1835.886	2799.400	1559.921	1057.404	5360.444	1043.434	2118028.499	231.499
kin_afterCID_93	LT04B3_cell28	2190.868	3169.595	1625.151	4619.668	379.760	1858.166	2798.998	1580.468	1069.951	5423.350	1056.454	2118030.998	233.998
kin_afterCID_94	LT04B3_cell28	2181.197	3169.595	1619.146	4635.204	378.352	1847.528	2796.383	1563.082	1060.662	5401.699	1042.335	2118033.499	236.499
kin_afterCID_95	LT04B3_cell28	2186.205	3169.595	1622.932	4623.064	377.436	1854.359	2803.960	1587.650	1075.111	5473.344	1061.254	2118035.999	238.999
kin_afterCID_96	LT04B3_cell28	2176.484	3169.595	1615.181	4646.513	371.334	1847.509	2804.340	1569.010	1063.230	5484.199	1048.918	2118038.499	241.499
kin_afterCID_97	LT04B3_cell28	2185.824	3169.595	1622.299	4618.790	378.397	1854.120	2799.914	1575.854	1068.021	5437.500	1051.623	2118040.998	243.998
kin_afterCID_98	LT04B3_cell28	2194.415	3169.595	1629.568	4631.874	376.855	1864.168	2799.132	1578.701	1067.783	5455.344	1055.024	2118043.498	246.498
kin_afterCID_99	LT04B3_cell28	2188.196	3169.595	1624.215	4644.171	376.251	1855.882	2800.540	1563.407	1060.061	5412.323	1044.391	2118045.998	248.998
kin_afterCID_100	LT04B3_cell28	2179.226	3169.595	1617.963	4627.160	375.469	1848.725	2801.948	1562.137	1058.095	5408.322	1044.669	2118048.498	251.498
kin_afterCID_101	LT04B3_cell28	2191.030	3169.595	1627.468	4664.049	377.212	1855.405	2801.769	1583.013	1071.833	5494.882	1053.733	2118050.999	253.999
kin_afterCID_102	LT04B3_cell28	2165.978	3169.595	1608.682	4617.871	373.502	1836.313	2807.938	1562.461	1060.409	5435.629	1044.110	2118053.498	256.498
kin_afterCID_103	LT04B3_cell28	2176.673	3169.595	1616.934	4627.821	372.787	1848.498	2804.496	1579.201	1070.271	5488.744	1057.551	2118055.999	258.999
kin_afterCID_104	LT04B3_cell28	2152.450	3169.595	1599.173	4587.683	367.758	1831.688	2807.961	1557.699	1057.049	5439.074	1047.825	2118058.499	261.499
kin_afterCID_105	LT04B3_cell28	2197.223	3169.595	1632.319	4672.906	373.033	1865.565	2804.071	1578.983	1068.986	5482.843	1057.855	2118060.999	263.999
kin_afterCID_106	LT04B3_cell28	2160.571	3169.595	1604.813	4618.090	366.484	1837.790	2810.397	1559.167	1057.130	5440.878	1051.087	2118063.499	266.499
kin_afterCID_107	LT04B3_cell28	2181.616	3169.595	1620.804	4645.653	370.150	1854.526	2806.240	1568.051	1063.596	5439.848	1055.644	2118065.999	268.999
kin_afterCID_108	LT04B3_cell28	2161.385	3169.595	1605.425	4562.619	376.162	1836.748	2800.093	1570.394	1064.394	5397.342	1054.686	2118068.499	271.499
kin_afterCID_109	LT04B3_cell28	2164.670	3169.595	1608.457	4589.591	369.300	1843.227	2808.117	1561.726	1058.424	5398.273	1055.158	2118070.998	273.998
kin_afterCID_110	LT04B3_cell28	2196.120	3169.595	1631.173	4665.076	370.172	1868.308	2806.217	1584.090	1073.946	5474.586	1069.159	2118073.499	276.499
kin_afterCID_111	LT04B3_cell28	2165.809	3169.595	1608.425	4613.801	371.804	1839.408	2803.513	1572.669	1064.655	5438.389	1058.568	2118075.997	278.997
kin_afterCID_112	LT04B3_cell28	2175.790	3169.595	1616.157	4604.004	374.664	1848.937	2801.635	1576.559	1067.579	5419.916	1060.772	2118078.497	281.497
kin_afterCID_113	LT04B3_cell28	2139.009	3169.595	1591.287	4550.904	374.173	1814.807	2802.708	1558.612	1056.466	5373.174	1047.519	2118080.999	283.999
kin_afterCID_114	LT04B3_cell28	2161.534	3169.595	1605.011	4595.864	374.441	1834.404	2800.428	1564.889	1059.305	5397.184	1051.168	2118083.499	286.499
kin_afterCID_115	LT04B3_cell28	2188.139	3169.595	1626.080	4616.546	380.252	1854.975	2799.445	1562.462	1057.690	5348.553	1045.582	2118085.998	288.998
kin_afterCID_116	LT04B3_cell28	2145.789	3169.595	1596.594	4580.521	376.207	1816.866	2798.797	1552.965	1054.265	5368.677	1038.725	2118088.500	291.500
kin_afterCID_117	LT04B3_cell28	2155.094	3169.595	1601.758	4654.564	370.731	1822.633	2805.882	1559.475	1056.028	5488.757	1038.613	2118090.998	293.998
kin_afterCID_118	LT04B3_cell28	2162.001	3169.595	1607.063	4660.434	369.591	1831.401	2804.384	1558.452	1057.234	5445.656	1045.143	2118093.499	296.499
kin_afterCID_119	LT04B3_cell28	2163.698	3169.595	1607.798	4607.080	377.101	1831.966	2801.077	1561.499	1057.902	5376.697	1045.602	2118095.999	298.999
0	0	0.000	0.000	0.000	0.000	0.000	0.000	0.000	0.000	0.000	0.000	0.000	2118098.499	301.499
