# Supplementary material for: Mandipropamid as a chemical inducer of proximity for in vivo applications
Source: Nat Chem Biol. 2021 Dec 21;18(1):64–9. doi: 10.1038/s41589-021-00922-3 (PMC8709788; doi:10.1038/s41589-021-00922-3)
Supplement: Source Data Fig. 2 — Single-cell trajectories, luminescence intensities of luciferase assay and two-color RICS binding efficiencies. [file 41589_2021_922_MOESM21_ESM.zip › Figure_02/Figure_02bcd/Single-Cell Trajectories/Mandi_50nM/exp03_Mandi_LT04B4_cell22_intensities.csv]

name	cellID	ff_488nm_cell	area_cell	fullframe_488nm	ff_488nm_mito	area_mito	ff_488nm_cyto	area_cyto	ff_561nm_tf_cell	fullframe_561nm	ff_561nm_tf_mito	ff_561nm_tf_cyto	FrameTimeAbs	FrameTimeRel
t0_	LT04B4_cell22	2983.425	3682.856	2229.342	4272.655	702.795	2676.718	2985.157	3330.610	2298.202	7499.517	2344.954	2117411.000	-17.000
tend_	LT04B4_cell22	2718.823	3682.856	2050.343	4582.459	657.512	2312.680	3028.338	3118.945	2157.560	7308.251	2207.194	2117743.000	315.000
kin_afterCID_1	LT04B4_cell22	3169.244	3682.856	2367.690	4519.814	731.582	2829.540	2960.392	3427.977	2361.239	7640.693	2379.145	2117436.105	4.105
kin_afterCID_2	LT04B4_cell22	3111.287	3682.856	2328.012	4490.934	729.414	2766.045	2961.934	3349.641	2308.855	7502.028	2320.006	2117438.498	6.498
kin_afterCID_3	LT04B4_cell22	3076.113	3682.856	2304.342	4453.999	728.677	2730.954	2964.236	3358.580	2314.050	7530.965	2324.643	2117440.999	8.999
kin_afterCID_4	LT04B4_cell22	3069.695	3682.856	2301.083	4469.177	723.156	2723.554	2968.014	3377.754	2326.186	7586.037	2345.491	2117443.498	11.498
kin_afterCID_5	LT04B4_cell22	3085.280	3682.856	2311.544	4516.148	727.068	2728.401	2965.354	3377.571	2326.470	7561.890	2343.677	2117445.999	13.999
kin_afterCID_6	LT04B4_cell22	3069.546	3682.856	2297.998	4519.339	727.828	2706.507	2966.606	3323.899	2290.394	7443.002	2303.829	2117448.499	16.499
kin_afterCID_7	LT04B4_cell22	3031.995	3682.856	2272.671	4468.778	725.212	2673.921	2969.310	3338.781	2297.945	7480.223	2317.668	2117450.998	18.998
kin_afterCID_8	LT04B4_cell22	3035.655	3682.856	2275.352	4515.434	724.408	2669.331	2966.494	3372.387	2324.142	7574.398	2339.697	2117453.498	21.498
kin_afterCID_9	LT04B4_cell22	3041.507	3682.856	2280.983	4527.578	721.994	2673.870	2971.411	3345.690	2305.549	7500.342	2327.712	2117455.998	23.998
kin_afterCID_10	LT04B4_cell22	3048.964	3682.856	2285.144	4581.845	718.194	2672.746	2974.451	3361.263	2315.045	7564.550	2338.093	2117458.499	26.499
kin_afterCID_11	LT04B4_cell22	2992.278	3682.856	2244.561	4528.904	711.891	2618.648	2982.363	3314.797	2286.732	7490.723	2308.992	2117460.999	28.999
kin_afterCID_12	LT04B4_cell22	2988.055	3682.856	2241.761	4517.600	719.245	2609.669	2978.362	3318.043	2286.455	7453.144	2307.411	2117463.498	31.498
kin_afterCID_13	LT04B4_cell22	3002.131	3682.856	2252.260	4567.927	718.418	2619.019	2972.082	3332.943	2296.796	7496.267	2320.276	2117465.998	33.998
kin_afterCID_14	LT04B4_cell22	2977.439	3682.856	2232.932	4538.190	720.251	2592.859	2973.512	3290.290	2267.009	7383.585	2290.090	2117468.498	36.498
kin_afterCID_15	LT04B4_cell22	2996.727	3682.856	2247.905	4595.068	722.016	2602.227	2971.120	3307.446	2278.987	7417.713	2300.426	2117470.999	38.999
kin_afterCID_16	LT04B4_cell22	2968.868	3682.856	2229.431	4565.756	718.194	2577.849	2973.691	3293.783	2271.631	7400.568	2294.679	2117473.498	41.498
kin_afterCID_17	LT04B4_cell22	2996.563	3682.856	2248.528	4603.264	718.753	2600.329	2977.960	3298.630	2275.913	7368.965	2305.071	2117475.999	43.999
kin_afterCID_18	LT04B4_cell22	2991.320	3682.856	2245.395	4600.657	724.944	2590.400	2971.813	3314.834	2285.448	7387.947	2310.131	2117478.499	46.499
kin_afterCID_19	LT04B4_cell22	3004.751	3682.856	2255.191	4663.168	724.274	2593.945	2968.863	3324.114	2290.303	7450.664	2309.105	2117480.999	48.999
kin_afterCID_20	LT04B4_cell22	2963.699	3682.856	2225.782	4614.971	719.312	2558.027	2974.227	3274.075	2258.827	7350.878	2279.688	2117483.499	51.499
kin_afterCID_21	LT04B4_cell22	2983.447	3682.856	2238.994	4659.173	715.803	2574.755	2976.529	3300.816	2277.134	7416.967	2303.182	2117485.998	53.998
kin_afterCID_22	LT04B4_cell22	2987.251	3682.856	2243.970	4676.676	717.457	2574.737	2973.668	3248.612	2243.217	7299.641	2264.771	2117488.498	56.498
kin_afterCID_23	LT04B4_cell22	2954.797	3682.856	2220.761	4629.249	719.893	2544.859	2969.891	3257.099	2249.219	7307.498	2269.903	2117490.999	58.999
kin_afterCID_24	LT04B4_cell22	2945.987	3682.856	2212.120	4640.757	715.713	2534.214	2973.892	3253.816	2247.026	7309.011	2272.598	2117493.499	61.499
kin_afterCID_25	LT04B4_cell22	2965.896	3682.856	2226.540	4669.120	724.408	2545.697	2965.555	3305.242	2278.719	7393.528	2300.921	2117495.998	63.998
kin_afterCID_26	LT04B4_cell22	2928.897	3682.856	2198.679	4634.208	721.256	2510.698	2968.036	3253.424	2245.940	7318.673	2260.448	2117498.498	66.498
kin_afterCID_27	LT04B4_cell22	2932.059	3682.856	2202.413	4642.760	724.363	2510.137	2965.510	3262.213	2251.011	7324.469	2264.395	2117500.999	68.999
kin_afterCID_28	LT04B4_cell22	2957.815	3682.856	2220.578	4693.119	722.285	2531.714	2966.963	3283.522	2266.323	7376.937	2282.056	2117503.499	71.499
kin_afterCID_29	LT04B4_cell22	2993.289	3682.856	2247.698	4773.547	720.407	2558.310	2967.008	3299.986	2275.933	7455.510	2287.351	2117505.998	73.998
kin_afterCID_30	LT04B4_cell22	2936.139	3682.856	2205.934	4700.204	713.724	2509.979	2973.870	3253.423	2246.793	7375.645	2260.445	2117508.498	76.498
kin_afterCID_31	LT04B4_cell22	2946.961	3682.856	2212.263	4699.197	719.223	2518.268	2971.590	3262.232	2250.847	7343.558	2268.227	2117510.998	78.998
kin_afterCID_32	LT04B4_cell22	2933.584	3682.856	2203.052	4684.186	720.117	2503.773	2972.752	3271.231	2257.081	7341.713	2277.356	2117513.499	81.499
kin_afterCID_33	LT04B4_cell22	2974.507	3682.856	2231.701	4779.755	712.160	2539.089	2976.641	3232.426	2232.497	7305.576	2253.280	2117515.999	83.999
kin_afterCID_34	LT04B4_cell22	2905.523	3682.856	2183.657	4645.372	720.094	2478.804	2971.970	3240.147	2235.447	7272.354	2255.923	2117518.498	86.498
kin_afterCID_35	LT04B4_cell22	2944.960	3682.856	2212.471	4715.732	718.641	2512.255	2972.082	3267.945	2256.362	7326.668	2280.352	2117520.998	88.998
kin_afterCID_36	LT04B4_cell22	2953.734	3682.856	2219.108	4730.758	715.468	2521.323	2976.552	3291.897	2271.529	7392.967	2298.850	2117523.498	91.498
kin_afterCID_37	LT04B4_cell22	2939.380	3682.856	2206.478	4734.182	714.596	2503.585	2976.932	3279.949	2263.785	7387.233	2287.215	2117525.999	93.999
kin_afterCID_38	LT04B4_cell22	2930.596	3682.856	2201.512	4747.899	708.539	2495.471	2979.457	3228.384	2231.028	7328.999	2249.293	2117528.501	96.501
kin_afterCID_39	LT04B4_cell22	2918.832	3682.856	2191.640	4721.112	713.769	2482.573	2976.194	3249.253	2244.993	7343.633	2261.825	2117530.998	98.998
kin_afterCID_40	LT04B4_cell22	2929.288	3682.856	2200.574	4723.844	710.416	2497.098	2980.173	3229.016	2231.080	7300.371	2252.594	2117533.498	101.498
kin_afterCID_41	LT04B4_cell22	2933.421	3682.856	2202.057	4745.185	712.584	2495.806	2977.289	3268.181	2256.911	7390.685	2276.157	2117535.999	103.999
kin_afterCID_42	LT04B4_cell22	2955.876	3682.856	2219.423	4767.444	712.763	2518.170	2976.976	3220.213	2224.298	7258.239	2248.137	2117538.499	106.499
kin_afterCID_43	LT04B4_cell22	2913.627	3682.856	2188.665	4716.105	711.780	2478.668	2978.854	3238.570	2235.909	7318.203	2257.626	2117540.998	108.998
kin_afterCID_44	LT04B4_cell22	2926.276	3682.856	2198.422	4744.423	711.400	2488.067	2978.474	3258.147	2250.090	7380.636	2267.955	2117543.498	111.498
kin_afterCID_45	LT04B4_cell22	2957.499	3682.856	2221.839	4797.478	707.757	2516.332	2983.145	3276.010	2260.632	7424.076	2285.604	2117545.998	113.998
kin_afterCID_46	LT04B4_cell22	2889.290	3682.856	2170.177	4690.609	704.940	2460.127	2984.665	3226.866	2229.861	7312.301	2256.749	2117548.498	116.498
kin_afterCID_47	LT04B4_cell22	2882.679	3682.856	2164.684	4671.969	705.723	2454.985	2985.715	3231.264	2233.395	7304.012	2261.984	2117550.999	118.999
kin_afterCID_48	LT04B4_cell22	2926.018	3682.856	2199.121	4732.314	706.728	2493.147	2985.514	3247.076	2240.577	7347.280	2269.151	2117553.498	121.498
kin_afterCID_49	LT04B4_cell22	2923.997	3682.856	2196.079	4743.435	705.745	2489.327	2985.336	3269.483	2255.004	7395.416	2287.638	2117555.998	123.998
kin_afterCID_50	LT04B4_cell22	2932.965	3682.856	2202.636	4767.528	703.376	2496.192	2988.465	3210.665	2219.893	7268.179	2248.829	2117558.499	126.499
kin_afterCID_51	LT04B4_cell22	2914.548	3682.856	2189.652	4724.337	707.913	2479.616	2985.313	3260.693	2251.118	7377.070	2276.529	2117560.999	128.999
kin_afterCID_52	LT04B4_cell22	2934.274	3682.856	2202.618	4771.688	701.700	2498.004	2990.096	3210.017	2216.158	7286.269	2246.619	2117563.498	131.498
kin_afterCID_53	LT04B4_cell22	2934.875	3682.856	2204.115	4745.070	709.209	2499.639	2981.826	3270.965	2257.391	7368.300	2289.991	2117565.998	133.998
kin_afterCID_54	LT04B4_cell22	2905.063	3682.856	2182.247	4709.716	705.477	2473.914	2986.051	3248.999	2243.165	7349.356	2273.465	2117568.499	136.499
kin_afterCID_55	LT04B4_cell22	2915.155	3682.856	2189.943	4724.089	710.550	2478.879	2981.469	3255.910	2247.636	7345.950	2273.998	2117570.998	138.998
kin_afterCID_56	LT04B4_cell22	2851.721	3682.856	2144.983	4635.699	706.483	2425.111	2984.598	3198.995	2209.485	7252.682	2233.285	2117573.498	141.498
kin_afterCID_57	LT04B4_cell22	2884.550	3682.856	2168.415	4682.453	709.791	2451.558	2982.318	3222.576	2226.195	7284.544	2248.759	2117575.999	143.999
kin_afterCID_58	LT04B4_cell22	2877.269	3682.856	2162.357	4663.520	712.942	2445.827	2976.485	3262.091	2249.641	7376.538	2271.402	2117578.498	146.498
kin_afterCID_59	LT04B4_cell22	2907.431	3682.856	2184.330	4725.980	709.925	2470.320	2979.725	3251.613	2244.502	7358.190	2267.949	2117580.999	148.999
kin_afterCID_60	LT04B4_cell22	2934.071	3682.856	2202.500	4794.680	709.142	2488.284	2978.899	3199.327	2209.277	7271.017	2226.085	2117583.498	151.498
kin_afterCID_61	LT04B4_cell22	2882.994	3682.856	2166.091	4681.222	712.853	2447.353	2979.971	3253.949	2245.309	7330.397	2271.007	2117585.998	153.998
kin_afterCID_62	LT04B4_cell22	2908.783	3682.856	2183.465	4731.238	713.411	2468.021	2976.596	3264.401	2253.873	7356.954	2277.927	2117588.499	156.499
kin_afterCID_63	LT04B4_cell22	2892.936	3682.856	2174.105	4683.154	712.249	2460.028	2979.457	3226.962	2227.407	7268.045	2254.111	2117590.998	158.998
kin_afterCID_64	LT04B4_cell22	2893.191	3682.856	2174.457	4702.454	716.987	2452.465	2973.736	3242.556	2238.499	7295.108	2259.197	2117593.498	161.498
kin_afterCID_65	LT04B4_cell22	2881.828	3682.856	2167.151	4665.771	720.944	2443.615	2971.746	3228.760	2230.964	7250.598	2245.492	2117595.998	163.998
kin_afterCID_66	LT04B4_cell22	2879.936	3682.856	2165.210	4670.427	718.552	2441.782	2974.451	3210.658	2219.400	7216.910	2234.943	2117598.498	166.498
kin_afterCID_67	LT04B4_cell22	2893.867	3682.856	2173.164	4698.807	718.865	2451.548	2975.434	3230.940	2232.858	7245.862	2252.133	2117600.998	168.998
kin_afterCID_68	LT04B4_cell22	2894.335	3682.856	2174.186	4680.770	716.786	2457.048	2979.390	3236.926	2235.478	7256.417	2259.494	2117603.498	171.498
kin_afterCID_69	LT04B4_cell22	2926.236	3682.856	2197.314	4754.211	712.920	2483.360	2979.994	3185.957	2202.052	7169.211	2225.354	2117605.998	173.998
kin_afterCID_70	LT04B4_cell22	2910.034	3682.856	2185.812	4725.499	717.434	2466.821	2975.077	3198.492	2211.123	7169.246	2233.519	2117608.499	176.499
kin_afterCID_71	LT04B4_cell22	2876.129	3682.856	2162.553	4675.546	714.216	2439.043	2979.100	3213.738	2220.043	7228.015	2243.225	2117610.999	178.999
kin_afterCID_72	LT04B4_cell22	2870.895	3682.856	2158.427	4654.945	711.891	2439.719	2980.396	3213.236	2220.679	7223.807	2248.010	2117613.498	181.498
kin_afterCID_73	LT04B4_cell22	2879.852	3682.856	2166.860	4662.713	718.619	2442.618	2976.887	3228.189	2230.126	7241.731	2249.608	2117615.998	183.998
kin_afterCID_74	LT04B4_cell22	2892.558	3682.856	2174.794	4699.869	717.971	2451.431	2973.736	3239.961	2236.047	7282.757	2257.157	2117618.497	186.497
kin_afterCID_75	LT04B4_cell22	2900.794	3682.856	2182.076	4712.982	716.853	2459.648	2973.780	3222.461	2225.297	7260.711	2243.157	2117620.999	188.999
kin_afterCID_76	LT04B4_cell22	2864.194	3682.856	2154.580	4646.154	712.964	2431.695	2981.916	3176.968	2195.840	7136.931	2221.134	2117623.499	191.499
kin_afterCID_77	LT04B4_cell22	2863.368	3682.856	2152.161	4665.615	710.282	2429.301	2981.469	3202.429	2212.004	7236.941	2234.505	2117625.998	193.998
kin_afterCID_78	LT04B4_cell22	2865.472	3682.856	2153.947	4679.289	710.349	2428.408	2981.894	3220.581	2225.787	7269.056	2248.990	2117628.499	196.499
kin_afterCID_79	LT04B4_cell22	2889.621	3682.856	2172.636	4714.061	712.942	2447.101	2981.312	3242.913	2239.617	7334.156	2255.683	2117630.999	198.999
kin_afterCID_80	LT04B4_cell22	2835.283	3682.856	2132.693	4622.402	707.824	2405.544	2987.012	3246.515	2242.179	7350.336	2264.927	2117633.499	201.499
kin_afterCID_81	LT04B4_cell22	2836.863	3682.856	2133.947	4637.040	705.186	2406.934	2986.833	3217.889	2222.436	7303.945	2246.215	2117635.999	203.999
kin_afterCID_82	LT04B4_cell22	2877.378	3682.856	2163.643	4699.061	706.058	2441.439	2986.989	3225.797	2228.371	7298.609	2255.497	2117638.498	206.498
kin_afterCID_83	LT04B4_cell22	2837.517	3682.856	2136.520	4632.970	709.723	2403.939	2985.917	3183.158	2201.160	7196.995	2219.627	2117640.998	208.998
kin_afterCID_84	LT04B4_cell22	2835.533	3682.856	2134.659	4632.989	706.661	2405.424	2985.045	3195.909	2209.120	7243.274	2231.221	2117643.498	211.498
kin_afterCID_85	LT04B4_cell22	2859.369	3682.856	2149.873	4687.920	699.085	2428.135	2990.878	3215.661	2222.680	7311.768	2252.872	2117645.998	213.998
kin_afterCID_86	LT04B4_cell22	2813.724	3682.856	2117.654	4616.111	696.134	2391.335	2992.756	3174.804	2195.715	7239.307	2224.926	2117648.499	216.499
kin_afterCID_87	LT04B4_cell22	2824.312	3682.856	2125.141	4617.051	699.554	2399.644	2994.298	3179.104	2196.794	7209.604	2229.291	2117650.998	218.998
kin_afterCID_88	LT04B4_cell22	2863.235	3682.856	2154.353	4675.813	697.654	2436.469	2993.248	3206.159	2216.138	7278.406	2251.051	2117653.498	221.498
kin_afterCID_89	LT04B4_cell22	2868.809	3682.856	2158.359	4684.657	699.800	2440.064	2990.476	3229.035	2230.757	7316.714	2266.844	2117655.999	223.999
kin_afterCID_90	LT04B4_cell22	2820.435	3682.856	2120.900	4622.199	695.352	2398.470	2994.432	3185.946	2203.887	7238.484	2239.643	2117658.499	226.499
kin_afterCID_91	LT04B4_cell22	2839.352	3682.856	2136.755	4675.755	693.385	2411.533	2994.209	3190.871	2204.659	7303.554	2234.910	2117660.998	228.998
kin_afterCID_92	LT04B4_cell22	2829.547	3682.856	2128.120	4659.712	689.518	2406.031	2998.344	3175.615	2195.044	7256.163	2233.455	2117663.499	231.499
kin_afterCID_93	LT04B4_cell22	2829.759	3682.856	2130.286	4657.263	689.742	2406.548	2998.522	3189.063	2203.735	7301.329	2238.934	2117665.999	233.999
kin_afterCID_94	LT04B4_cell22	2796.239	3682.856	2104.300	4623.402	685.942	2376.248	3001.517	3221.901	2226.193	7406.296	2262.134	2117668.498	236.498
kin_afterCID_95	LT04B4_cell22	2832.934	3682.856	2132.364	4693.200	683.372	2407.892	3002.657	3209.468	2217.504	7404.860	2252.226	2117670.997	238.997
kin_afterCID_96	LT04B4_cell22	2844.428	3682.856	2140.671	4713.455	689.027	2412.068	2999.416	3208.361	2216.225	7367.972	2248.568	2117673.498	241.498
kin_afterCID_97	LT04B4_cell22	2819.678	3682.856	2122.158	4689.291	681.338	2392.959	3007.373	3166.147	2189.515	7317.549	2221.215	2117676.000	244.000
kin_afterCID_98	LT04B4_cell22	2810.460	3682.856	2113.325	4688.730	680.846	2383.004	3005.943	3179.082	2198.614	7357.274	2229.715	2117678.498	246.498
kin_afterCID_99	LT04B4_cell22	2818.688	3682.856	2119.588	4676.177	685.920	2391.192	3002.970	3166.933	2191.530	7283.137	2222.264	2117680.999	248.999
kin_afterCID_100	LT04B4_cell22	2835.296	3682.856	2133.454	4716.369	686.680	2402.623	3000.288	3189.906	2205.605	7351.430	2234.298	2117683.499	251.499
kin_afterCID_101	LT04B4_cell22	2851.456	3682.856	2144.697	4716.535	692.312	2416.382	2999.171	3209.995	2217.987	7347.069	2248.439	2117685.998	253.998
kin_afterCID_102	LT04B4_cell22	2805.572	3682.856	2111.395	4638.093	691.172	2379.695	2998.433	3155.358	2183.447	7228.772	2211.442	2117688.499	256.499
kin_afterCID_103	LT04B4_cell22	2831.073	3682.856	2129.859	4694.145	688.580	2400.102	3000.802	3177.343	2197.805	7301.931	2225.919	2117690.999	258.999
kin_afterCID_104	LT04B4_cell22	2847.776	3682.856	2142.907	4711.371	697.699	2409.266	2993.114	3200.414	2213.353	7322.853	2233.425	2117693.499	261.499
kin_afterCID_105	LT04B4_cell22	2842.722	3682.856	2138.240	4691.991	696.805	2408.344	2993.382	3202.899	2215.136	7303.838	2242.790	2117695.998	263.998
kin_afterCID_106	LT04B4_cell22	2795.346	3682.856	2105.053	4632.853	694.056	2367.012	2993.404	3159.931	2186.746	7253.413	2207.381	2117698.499	266.499
kin_afterCID_107	LT04B4_cell22	2800.644	3682.856	2108.029	4633.751	694.503	2371.742	2995.997	3156.982	2183.654	7231.802	2206.691	2117700.999	268.999
kin_afterCID_108	LT04B4_cell22	2830.684	3682.856	2131.424	4699.868	689.250	2398.131	2999.238	3181.229	2199.379	7345.011	2220.228	2117703.498	271.498
kin_afterCID_109	LT04B4_cell22	2848.386	3682.856	2142.377	4735.881	689.474	2410.638	3001.383	3191.650	2205.118	7371.279	2225.553	2117705.998	273.998
kin_afterCID_110	LT04B4_cell22	2787.774	3682.856	2100.926	4621.392	689.586	2363.159	2999.394	3151.032	2179.597	7257.525	2202.435	2117708.499	276.499
kin_afterCID_111	LT04B4_cell22	2807.305	3682.856	2115.000	4664.740	687.216	2377.828	3004.892	3163.172	2188.434	7298.038	2210.698	2117710.999	278.999
kin_afterCID_112	LT04B4_cell22	2824.236	3682.856	2125.676	4695.759	686.166	2392.159	3006.390	3182.313	2199.601	7353.790	2223.068	2117713.498	281.498
kin_afterCID_113	LT04B4_cell22	2810.377	3682.856	2115.570	4655.211	690.614	2380.185	3003.820	3199.153	2210.939	7365.403	2232.487	2117715.999	283.999
kin_afterCID_114	LT04B4_cell22	2822.857	3682.856	2125.641	4701.359	690.122	2386.455	3001.361	3189.681	2206.060	7378.581	2220.054	2117718.498	286.498
kin_afterCID_115	LT04B4_cell22	2766.081	3682.856	2083.804	4582.894	685.071	2347.636	3006.591	3136.965	2169.537	7227.369	2198.455	2117720.999	288.999
kin_afterCID_116	LT04B4_cell22	2835.343	3682.856	2135.367	4708.804	687.417	2401.467	3006.211	3192.568	2205.100	7362.476	2230.842	2117723.499	291.499
kin_afterCID_117	LT04B4_cell22	2787.522	3682.856	2099.494	4639.669	684.780	2361.267	3006.926	3203.240	2213.008	7399.476	2240.983	2117725.999	293.999
kin_afterCID_118	LT04B4_cell22	2820.625	3682.856	2124.205	4686.048	686.278	2389.251	3007.574	3164.583	2188.452	7300.032	2212.847	2117728.499	296.499
kin_afterCID_119	LT04B4_cell22	2805.603	3682.856	2112.872	4674.961	681.316	2377.641	3011.598	3163.197	2189.576	7327.589	2213.589	2117730.999	298.999
0	0	0.000	0.000	0.000	0.000	0.000	0.000	0.000	0.000	0.000	0.000	0.000	2117733.499	301.499
