# Supplementary material for: Mandipropamid as a chemical inducer of proximity for in vivo applications
Source: Nat Chem Biol. 2021 Dec 21;18(1):64–9. doi: 10.1038/s41589-021-00922-3 (PMC8709788; doi:10.1038/s41589-021-00922-3)
Supplement: Source Data Fig. 2 — Single-cell trajectories, luminescence intensities of luciferase assay and two-color RICS binding efficiencies. [file 41589_2021_922_MOESM21_ESM.zip › Figure_02/Figure_02bcd/Single-Cell Trajectories/Mandi_50nM/exp04_Mandi_LT01A1_cell04_intensities.csv]

name	cellID	ff_488nm_cell	area_cell	fullframe_488nm	ff_488nm_mito	area_mito	ff_488nm_cyto	area_cyto	ff_561nm_tf_cell	fullframe_561nm	ff_561nm_tf_mito	ff_561nm_tf_cyto	FrameTimeAbs	FrameTimeRel
t0_	LT01A1_cell04	3223.084	2535.944	1884.397	4152.330	431.522	3026.851	2110.827	1635.624	954.889	4096.015	1130.085	2214349.000	-14.000
tend_	LT01A1_cell04	3103.298	2535.944	1828.436	5873.388	399.932	2582.665	2139.056	1554.098	916.984	4045.851	1087.030	2214685.000	322.000
kin_afterCID_1	LT01A1_cell04	3465.390	2535.944	2020.695	4471.979	444.785	3244.542	2098.245	1674.175	969.771	4202.715	1135.305	2214371.078	4.078
kin_afterCID_2	LT01A1_cell04	3416.552	2535.944	2001.141	4428.308	445.512	3193.977	2097.836	1678.393	973.657	4220.823	1135.384	2214373.516	6.516
kin_afterCID_3	LT01A1_cell04	3349.217	2535.944	1964.143	4376.397	440.425	3127.252	2102.242	1658.716	964.249	4174.804	1128.883	2214376.016	9.016
kin_afterCID_4	LT01A1_cell04	3405.131	2535.944	1993.826	4502.228	438.540	3169.247	2104.445	1682.206	979.277	4233.179	1147.694	2214378.515	11.515
kin_afterCID_5	LT01A1_cell04	3383.033	2535.944	1984.099	4480.356	440.129	3144.764	2104.172	1668.843	969.327	4193.231	1137.183	2214381.015	14.015
kin_afterCID_6	LT01A1_cell04	3353.177	2535.944	1968.237	4470.348	441.651	3109.394	2103.332	1666.033	970.243	4177.501	1135.015	2214383.515	16.515
kin_afterCID_7	LT01A1_cell04	3399.249	2535.944	1994.098	4597.388	439.857	3142.210	2102.128	1679.668	975.898	4238.774	1141.530	2214386.015	19.015
kin_afterCID_8	LT01A1_cell04	3384.960	2535.944	1987.815	4617.414	441.764	3117.543	2102.310	1671.177	969.414	4207.794	1134.686	2214388.515	21.515
kin_afterCID_9	LT01A1_cell04	3361.043	2535.944	1972.251	4681.159	434.452	3083.731	2106.398	1658.540	965.058	4212.770	1129.626	2214391.015	24.015
kin_afterCID_10	LT01A1_cell04	3334.992	2535.944	1956.436	4661.334	439.107	3050.664	2104.286	1649.844	962.749	4138.793	1127.488	2214393.515	26.515
kin_afterCID_11	LT01A1_cell04	3367.078	2535.944	1973.589	4758.736	438.381	3068.960	2105.694	1634.602	953.474	4101.430	1117.751	2214396.015	29.015
kin_afterCID_12	LT01A1_cell04	3364.047	2535.944	1974.118	4783.665	439.902	3057.655	2105.490	1656.480	963.252	4148.045	1131.962	2214398.515	31.515
kin_afterCID_13	LT01A1_cell04	3318.869	2535.944	1948.321	4759.083	437.518	3012.461	2105.512	1638.942	955.185	4104.602	1123.788	2214401.015	34.015
kin_afterCID_14	LT01A1_cell04	3317.437	2535.944	1945.375	4811.766	436.791	3000.293	2106.284	1630.434	952.353	4090.783	1117.466	2214403.515	36.515
kin_afterCID_15	LT01A1_cell04	3352.772	2535.944	1964.723	4884.263	437.381	3025.567	2107.783	1658.452	966.632	4143.523	1138.960	2214406.015	39.015
kin_afterCID_16	LT01A1_cell04	3344.789	2535.944	1962.037	4892.004	439.652	3012.200	2105.694	1639.669	952.919	4092.243	1123.828	2214408.515	41.515
kin_afterCID_17	LT01A1_cell04	3313.112	2535.944	1943.693	4889.632	439.312	2975.237	2105.399	1636.376	955.222	4078.772	1123.180	2214411.014	44.014
kin_afterCID_18	LT01A1_cell04	3291.607	2535.944	1932.058	4893.832	435.337	2951.759	2109.964	1630.862	954.812	4073.068	1123.303	2214413.514	46.514
kin_afterCID_19	LT01A1_cell04	3341.670	2535.944	1959.255	5019.137	435.383	2987.469	2108.419	1650.262	963.251	4141.277	1132.816	2214416.014	49.014
kin_afterCID_20	LT01A1_cell04	3311.053	2535.944	1943.330	5008.550	435.110	2953.777	2107.647	1646.804	962.177	4131.556	1130.945	2214418.514	51.514
kin_afterCID_21	LT01A1_cell04	3297.216	2535.944	1936.040	5014.134	435.769	2932.253	2110.668	1631.470	951.200	4095.356	1118.881	2214421.014	54.014
kin_afterCID_22	LT01A1_cell04	3348.045	2535.944	1962.669	5129.002	436.745	2967.633	2111.008	1624.981	950.766	4067.455	1115.144	2214423.514	56.514
kin_afterCID_23	LT01A1_cell04	3320.254	2535.944	1947.634	5116.661	437.540	2937.149	2108.896	1645.648	958.755	4131.368	1125.852	2214426.014	59.014
kin_afterCID_24	LT01A1_cell04	3313.129	2535.944	1940.755	5146.430	433.543	2925.195	2114.574	1635.283	952.795	4123.909	1120.308	2214428.514	61.514
kin_afterCID_25	LT01A1_cell04	3276.877	2535.944	1919.222	5152.186	430.409	2887.836	2112.802	1625.132	947.572	4125.748	1113.003	2214431.014	64.014
kin_afterCID_26	LT01A1_cell04	3323.460	2535.944	1949.537	5236.889	430.659	2924.162	2115.051	1621.888	947.519	4109.536	1111.763	2214433.514	66.514
kin_afterCID_27	LT01A1_cell04	3295.315	2535.944	1932.250	5218.368	430.341	2894.645	2115.142	1643.404	959.504	4156.663	1128.359	2214436.014	69.014
kin_afterCID_28	LT01A1_cell04	3288.426	2535.944	1928.093	5261.374	431.159	2876.990	2114.097	1634.848	954.561	4152.657	1117.746	2214438.514	71.514
kin_afterCID_29	LT01A1_cell04	3259.173	2535.944	1911.105	5232.585	427.525	2852.583	2116.595	1625.318	950.615	4127.759	1116.921	2214441.014	74.014
kin_afterCID_30	LT01A1_cell04	3315.252	2535.944	1941.756	5322.350	432.113	2896.285	2112.235	1643.318	955.306	4164.531	1124.295	2214443.513	76.513
kin_afterCID_31	LT01A1_cell04	3291.976	2535.944	1930.723	5312.407	431.227	2871.475	2112.984	1631.395	951.981	4118.215	1120.720	2214446.013	79.013
kin_afterCID_32	LT01A1_cell04	3285.895	2535.944	1926.220	5291.110	430.704	2867.849	2115.051	1631.724	955.538	4100.579	1125.243	2214448.513	81.513
kin_afterCID_33	LT01A1_cell04	3319.339	2535.944	1944.320	5372.365	427.411	2895.834	2117.753	1617.710	947.482	4081.024	1117.150	2214451.013	84.013
kin_afterCID_34	LT01A1_cell04	3306.383	2535.944	1938.249	5388.467	429.955	2874.865	2113.983	1639.603	952.639	4154.526	1124.882	2214453.513	86.513
kin_afterCID_35	LT01A1_cell04	3281.079	2535.944	1922.158	5369.487	427.252	2851.439	2117.049	1633.388	952.772	4146.073	1123.153	2214456.013	89.013
kin_afterCID_36	LT01A1_cell04	3240.152	2535.944	1901.866	5305.990	427.593	2813.823	2117.799	1622.766	950.280	4104.434	1118.149	2214458.513	91.513
kin_afterCID_37	LT01A1_cell04	3312.655	2535.944	1940.080	5443.874	428.706	2872.954	2114.960	1646.818	961.796	4168.974	1132.517	2214461.013	94.013
kin_afterCID_38	LT01A1_cell04	3290.397	2535.944	1926.486	5429.274	428.842	2849.536	2114.279	1641.275	958.961	4157.464	1128.144	2214463.513	96.513
kin_afterCID_39	LT01A1_cell04	3272.023	2535.944	1916.367	5414.969	428.706	2828.376	2117.095	1631.190	952.821	4134.826	1120.483	2214466.013	99.013
kin_afterCID_40	LT01A1_cell04	3254.586	2535.944	1908.953	5426.235	422.392	2815.245	2120.592	1619.570	946.574	4135.217	1115.825	2214468.513	101.513
kin_afterCID_41	LT01A1_cell04	3307.070	2535.944	1933.846	5525.750	424.346	2855.838	2118.594	1618.716	947.050	4111.965	1116.884	2214471.013	104.013
kin_afterCID_42	LT01A1_cell04	3308.931	2535.944	1936.875	5524.505	426.753	2855.169	2116.368	1635.757	954.928	4150.715	1125.906	2214473.512	106.512
kin_afterCID_43	LT01A1_cell04	3282.010	2535.944	1921.365	5512.473	424.550	2826.666	2120.251	1629.362	953.120	4143.296	1122.481	2214476.012	109.012
kin_afterCID_44	LT01A1_cell04	3254.779	2535.944	1908.390	5468.432	427.775	2798.505	2117.662	1619.019	946.584	4107.850	1112.588	2214478.512	111.512
kin_afterCID_45	LT01A1_cell04	3287.977	2535.944	1923.205	5540.949	426.140	2827.117	2117.254	1636.367	954.734	4150.398	1127.257	2214481.012	114.012
kin_afterCID_46	LT01A1_cell04	3290.447	2535.944	1924.515	5560.107	425.663	2827.247	2117.503	1632.825	955.071	4133.999	1127.246	2214483.512	116.512
kin_afterCID_47	LT01A1_cell04	3260.755	2535.944	1910.317	5476.176	428.729	2802.975	2116.391	1621.481	949.222	4076.829	1120.504	2214486.012	119.012
kin_afterCID_48	LT01A1_cell04	3316.762	2535.944	1940.704	5597.901	430.069	2844.870	2113.688	1642.684	957.034	4149.408	1129.531	2214488.512	121.512
kin_afterCID_49	LT01A1_cell04	3303.536	2535.944	1931.894	5577.427	428.706	2834.534	2115.641	1639.375	955.918	4138.810	1129.688	2214491.012	124.012
kin_afterCID_50	LT01A1_cell04	3273.315	2535.944	1917.368	5579.782	422.233	2808.671	2118.889	1630.239	953.249	4148.111	1126.633	2214493.512	126.512
kin_afterCID_51	LT01A1_cell04	3268.362	2535.944	1911.766	5602.825	423.278	2796.670	2118.071	1618.820	945.276	4128.519	1115.324	2214496.012	129.012
kin_afterCID_52	LT01A1_cell04	3316.199	2535.944	1940.331	5663.479	423.142	2841.038	2119.434	1609.048	941.101	4084.390	1112.450	2214498.512	131.512
kin_afterCID_53	LT01A1_cell04	3283.400	2535.944	1921.482	5621.608	424.459	2808.824	2117.526	1631.279	951.006	4140.778	1125.941	2214501.012	134.012
kin_afterCID_54	LT01A1_cell04	3270.421	2535.944	1913.385	5632.482	422.688	2794.857	2117.526	1624.584	950.031	4135.967	1121.750	2214503.512	136.512
kin_afterCID_55	LT01A1_cell04	3257.989	2535.944	1909.366	5630.043	421.280	2782.133	2119.116	1613.238	944.278	4114.070	1114.498	2214506.012	139.012
kin_afterCID_56	LT01A1_cell04	3315.906	2535.944	1939.568	5721.439	424.323	2827.391	2118.389	1634.583	952.270	4161.714	1125.816	2214508.511	141.511
kin_afterCID_57	LT01A1_cell04	3269.982	2535.944	1914.468	5633.059	425.754	2788.658	2116.504	1627.508	950.632	4126.303	1122.475	2214511.011	144.011
kin_afterCID_58	LT01A1_cell04	3259.119	2535.944	1912.415	5631.877	425.163	2777.398	2116.050	1619.405	946.756	4109.232	1117.282	2214513.511	146.511
kin_afterCID_59	LT01A1_cell04	3229.895	2535.944	1892.231	5602.774	423.278	2749.521	2119.434	1611.135	946.218	4100.923	1111.476	2214516.011	149.011
kin_afterCID_60	LT01A1_cell04	3286.291	2535.944	1921.171	5729.211	422.574	2793.580	2119.002	1631.045	952.297	4173.854	1121.748	2214518.511	151.511
kin_afterCID_61	LT01A1_cell04	3276.347	2535.944	1918.362	5703.031	422.688	2786.410	2119.661	1623.163	948.779	4139.399	1119.193	2214521.011	154.011
kin_afterCID_62	LT01A1_cell04	3263.333	2535.944	1910.404	5678.272	424.300	2774.485	2116.550	1610.663	942.890	4103.871	1109.149	2214523.511	156.511
kin_afterCID_63	LT01A1_cell04	3314.349	2535.944	1937.175	5784.247	420.666	2819.333	2120.501	1607.533	944.217	4086.333	1113.955	2214526.011	159.011
kin_afterCID_64	LT01A1_cell04	3294.591	2535.944	1929.593	5748.404	423.573	2798.037	2118.639	1623.777	948.664	4128.484	1120.755	2214528.511	161.511
kin_afterCID_65	LT01A1_cell04	3280.434	2535.944	1920.706	5712.056	424.981	2787.112	2116.322	1616.914	946.606	4091.023	1118.166	2214531.011	164.011
kin_afterCID_66	LT01A1_cell04	3263.772	2535.944	1911.054	5706.079	423.823	2769.235	2118.389	1604.431	940.991	4067.049	1109.503	2214533.511	166.511
kin_afterCID_67	LT01A1_cell04	3308.542	2535.944	1932.924	5811.037	422.529	2803.330	2120.229	1599.014	938.696	4071.435	1103.901	2214536.011	169.011
kin_afterCID_68	LT01A1_cell04	3291.353	2535.944	1926.890	5784.184	425.822	2784.269	2115.709	1627.303	953.753	4147.735	1117.993	2214538.511	171.511
kin_afterCID_69	LT01A1_cell04	3289.682	2535.944	1924.223	5776.223	423.914	2785.515	2118.934	1617.812	946.368	4117.040	1115.480	2214541.010	174.010
kin_afterCID_70	LT01A1_cell04	3264.488	2535.944	1910.975	5745.449	421.507	2767.194	2118.253	1604.243	939.143	4092.847	1107.531	2214543.510	176.510
kin_afterCID_71	LT01A1_cell04	3291.747	2535.944	1926.270	5773.383	426.662	2785.349	2115.414	1628.419	950.535	4135.899	1120.479	2214546.010	179.010
kin_afterCID_72	LT01A1_cell04	3275.074	2535.944	1918.506	5772.112	424.959	2768.442	2116.527	1618.455	945.391	4112.394	1115.523	2214548.510	181.510
kin_afterCID_73	LT01A1_cell04	3262.682	2535.944	1909.450	5764.431	424.028	2756.281	2117.912	1612.025	944.835	4097.872	1112.164	2214551.010	184.010
kin_afterCID_74	LT01A1_cell04	3264.375	2535.944	1912.860	5774.918	423.414	2757.794	2117.344	1602.145	938.254	4075.703	1105.635	2214553.510	186.510
kin_afterCID_75	LT01A1_cell04	3303.830	2535.944	1933.076	5813.281	429.160	2787.136	2114.642	1626.084	948.671	4110.834	1118.961	2214556.010	189.010
kin_afterCID_76	LT01A1_cell04	3269.662	2535.944	1914.589	5768.658	424.209	2761.888	2119.865	1615.072	944.552	4098.602	1115.014	2214558.510	191.510
kin_afterCID_77	LT01A1_cell04	3255.562	2535.944	1906.596	5769.484	424.277	2746.176	2117.753	1611.999	946.519	4092.798	1112.813	2214561.010	194.010
kin_afterCID_78	LT01A1_cell04	3229.867	2535.944	1891.190	5754.190	421.961	2722.537	2119.070	1594.152	933.909	4071.651	1098.982	2214563.510	196.510
kin_afterCID_79	LT01A1_cell04	3280.410	2535.944	1919.678	5825.198	424.323	2763.811	2118.980	1620.907	946.051	4124.577	1116.790	2214566.010	199.010
kin_afterCID_80	LT01A1_cell04	3257.574	2535.944	1907.946	5783.981	427.639	2741.663	2113.302	1616.525	949.072	4097.018	1112.705	2214568.510	201.510
kin_afterCID_81	LT01A1_cell04	3251.275	2535.944	1904.604	5796.594	424.391	2735.556	2117.413	1601.858	938.613	4083.800	1102.108	2214571.010	204.010
kin_afterCID_82	LT01A1_cell04	3225.204	2535.944	1888.493	5752.093	424.050	2713.808	2117.617	1595.403	934.040	4068.311	1098.082	2214573.509	206.509
kin_afterCID_83	LT01A1_cell04	3287.203	2535.944	1924.531	5902.835	421.802	2761.330	2119.865	1615.599	941.683	4148.513	1109.479	2214576.009	209.009
kin_afterCID_84	LT01A1_cell04	3239.000	2535.944	1896.075	5816.363	421.257	2722.104	2119.684	1594.232	932.945	4093.020	1095.862	2214578.509	211.509
kin_afterCID_85	LT01A1_cell04	3262.770	2535.944	1908.863	5890.769	418.940	2738.484	2122.999	1601.329	939.464	4122.481	1101.520	2214581.010	214.010
kin_afterCID_86	LT01A1_cell04	3274.306	2535.944	1916.581	5899.808	421.189	2747.411	2120.433	1611.780	941.035	4152.300	1104.960	2214583.508	216.508
kin_afterCID_87	LT01A1_cell04	3278.787	2535.944	1918.710	5916.505	419.168	2752.195	2122.818	1614.029	944.250	4156.436	1109.909	2214586.010	219.010
kin_afterCID_88	LT01A1_cell04	3230.993	2535.944	1890.776	5841.098	418.600	2711.637	2122.159	1593.949	936.954	4091.719	1099.437	2214588.510	221.510
kin_afterCID_89	LT01A1_cell04	3238.692	2535.944	1897.642	5838.872	418.146	2721.364	2123.567	1603.257	941.009	4105.816	1108.264	2214591.010	224.010
kin_afterCID_90	LT01A1_cell04	3219.298	2535.944	1886.795	5807.070	419.099	2702.378	2123.385	1616.286	942.878	4152.343	1113.245	2214593.509	226.509
kin_afterCID_91	LT01A1_cell04	3239.694	2535.944	1897.959	5850.606	417.283	2721.779	2123.840	1593.675	935.407	4077.382	1103.748	2214596.010	229.010
kin_afterCID_92	LT01A1_cell04	3242.736	2535.944	1900.356	5882.873	414.262	2724.504	2125.588	1616.876	946.774	4165.268	1118.645	2214598.510	231.510
kin_afterCID_93	LT01A1_cell04	3241.782	2535.944	1900.904	5907.408	413.513	2719.075	2127.337	1600.085	940.028	4129.819	1106.538	2214601.009	234.009
kin_afterCID_94	LT01A1_cell04	3242.339	2535.944	1898.690	5945.943	409.243	2720.234	2129.472	1604.770	940.325	4171.971	1110.381	2214603.509	236.509
kin_afterCID_95	LT01A1_cell04	3249.237	2535.944	1903.214	5949.404	411.173	2724.080	2128.586	1607.453	943.831	4169.091	1111.305	2214606.010	239.010
kin_afterCID_96	LT01A1_cell04	3266.880	2535.944	1913.781	5959.044	414.535	2737.204	2126.588	1618.150	947.704	4190.837	1114.796	2214608.510	241.510
kin_afterCID_97	LT01A1_cell04	3224.126	2535.944	1889.818	5890.821	414.376	2699.699	2126.565	1606.981	941.136	4158.995	1107.885	2214611.009	244.009
kin_afterCID_98	LT01A1_cell04	3216.506	2535.944	1888.229	5892.059	410.674	2696.578	2129.540	1593.808	935.758	4124.331	1104.229	2214613.509	246.509
kin_afterCID_99	LT01A1_cell04	3253.093	2535.944	1905.682	5940.825	414.535	2724.023	2126.996	1602.973	941.096	4121.917	1110.031	2214616.009	249.009
kin_afterCID_100	LT01A1_cell04	3268.001	2535.944	1912.780	5938.386	417.328	2737.981	2124.339	1610.575	942.905	4117.342	1116.002	2214618.509	251.509
kin_afterCID_101	LT01A1_cell04	3209.823	2535.944	1883.410	5871.859	414.580	2686.309	2126.270	1588.110	931.758	4085.228	1099.398	2214621.009	254.009
kin_afterCID_102	LT01A1_cell04	3228.551	2535.944	1890.419	5901.363	415.057	2701.360	2126.928	1590.849	933.176	4089.860	1101.008	2214623.509	256.509
kin_afterCID_103	LT01A1_cell04	3265.215	2535.944	1911.687	5966.824	415.806	2730.867	2126.633	1601.650	936.728	4118.157	1107.255	2214626.009	259.009
kin_afterCID_104	LT01A1_cell04	3268.989	2535.944	1912.816	5994.848	414.307	2732.929	2127.224	1580.758	930.369	4062.452	1095.410	2214628.509	261.509
kin_afterCID_105	LT01A1_cell04	3230.224	2535.944	1893.903	5921.904	415.398	2697.910	2128.041	1586.937	931.634	4084.261	1096.694	2214631.009	264.009
kin_afterCID_106	LT01A1_cell04	3223.237	2535.944	1891.226	5948.188	410.924	2693.675	2129.018	1591.887	936.545	4106.187	1105.016	2214633.510	266.510
kin_afterCID_107	LT01A1_cell04	3241.019	2535.944	1902.416	5949.612	412.082	2711.266	2130.085	1600.101	938.573	4121.584	1110.193	2214636.010	269.010
kin_afterCID_108	LT01A1_cell04	3267.771	2535.944	1913.099	6027.368	410.265	2731.997	2130.448	1609.061	944.696	4151.959	1117.703	2214638.510	271.510
kin_afterCID_109	LT01A1_cell04	3214.782	2535.944	1887.424	5932.828	406.223	2692.762	2135.172	1586.926	932.612	4103.707	1106.243	2214641.010	274.010
kin_afterCID_110	LT01A1_cell04	3219.230	2535.944	1887.354	5929.737	408.925	2694.082	2133.015	1592.296	933.734	4104.478	1108.641	2214643.510	276.510
kin_afterCID_111	LT01A1_cell04	3267.293	2535.944	1913.890	6021.696	410.061	2732.219	2131.470	1606.272	941.267	4148.742	1115.169	2214646.010	279.010
kin_afterCID_112	LT01A1_cell04	3213.365	2535.944	1886.059	5925.841	409.652	2687.058	2131.925	1582.003	928.611	4080.246	1100.184	2214648.509	281.509
kin_afterCID_113	LT01A1_cell04	3244.218	2535.944	1902.041	5990.683	407.131	2715.584	2133.810	1603.928	940.519	4132.406	1119.661	2214651.010	284.010
kin_afterCID_114	LT01A1_cell04	3210.221	2535.944	1881.151	5957.633	409.765	2677.953	2130.539	1580.711	931.247	4081.155	1098.538	2214653.509	286.509
kin_afterCID_115	LT01A1_cell04	3196.997	2535.944	1877.485	5933.972	408.812	2667.722	2132.174	1581.951	927.686	4101.604	1097.063	2214656.010	289.010
kin_afterCID_116	LT01A1_cell04	3231.908	2535.944	1894.818	6007.646	408.017	2696.009	2133.423	1596.655	937.777	4132.991	1109.588	2214658.510	291.510
kin_afterCID_117	LT01A1_cell04	3187.131	2535.944	1871.008	5947.468	406.132	2657.503	2134.763	1575.028	928.888	4088.235	1095.151	2214661.009	294.009
kin_afterCID_118	LT01A1_cell04	3209.482	2535.944	1883.834	5995.310	409.016	2671.305	2130.744	1579.743	928.339	4104.436	1093.763	2214663.508	296.508
kin_afterCID_119	LT01A1_cell04	3221.966	2535.944	1890.559	6048.592	407.517	2677.707	2133.106	1586.305	931.834	4142.658	1096.344	2214666.010	299.010
kin_afterCID_120	LT01A1_cell04	3252.981	2535.944	1908.549	6076.932	411.673	2702.063	2129.767	1593.794	936.652	4132.436	1100.999	2214668.509	301.509
