# Supplementary material for: Mandipropamid as a chemical inducer of proximity for in vivo applications
Source: Nat Chem Biol. 2021 Dec 21;18(1):64–9. doi: 10.1038/s41589-021-00922-3 (PMC8709788; doi:10.1038/s41589-021-00922-3)
Supplement: Source Data Fig. 2 — Single-cell trajectories, luminescence intensities of luciferase assay and two-color RICS binding efficiencies. [file 41589_2021_922_MOESM21_ESM.zip › Figure_02/Figure_02bcd/Single-Cell Trajectories/Mandi_50nM/exp04_Mandi_LT01A2_cell06_intensities.csv]

name	cellID	ff_488nm_cell	area_cell	fullframe_488nm	ff_488nm_mito	area_mito	ff_488nm_cyto	area_cyto	ff_561nm_tf_cell	fullframe_561nm	ff_561nm_tf_mito	ff_561nm_tf_cyto	FrameTimeAbs	FrameTimeRel
t0_	LT01A2_cell06	2711.105	1673.581	1388.111	2829.628	476.148	2637.785	1217.646	2154.402	924.880	3496.028	1609.019	2214705.000	-22.000
tend_	LT01A2_cell06	2548.328	1673.581	1333.292	3389.060	452.143	2219.456	1246.692	2063.343	895.106	3415.787	1553.003	2215036.000	309.000
kin_afterCID_1	LT01A2_cell06	2883.239	1673.581	1483.834	3036.467	500.289	2773.011	1207.994	2190.849	940.077	3524.469	1605.740	2214735.097	4.097
kin_afterCID_2	LT01A2_cell06	2826.070	1673.581	1463.057	3002.087	504.900	2707.465	1202.793	2191.200	936.547	3516.412	1602.036	2214737.498	6.498
kin_afterCID_3	LT01A2_cell06	2783.079	1673.581	1446.117	2997.486	499.654	2653.743	1205.768	2169.431	934.738	3489.561	1592.584	2214739.999	8.999
kin_afterCID_4	LT01A2_cell06	2781.135	1673.581	1445.024	3022.955	497.791	2642.407	1206.949	2172.439	935.054	3495.981	1597.654	2214742.499	11.499
kin_afterCID_5	LT01A2_cell06	2783.273	1673.581	1442.758	3053.947	499.563	2628.584	1207.994	2173.266	934.507	3497.807	1593.570	2214744.998	13.998
kin_afterCID_6	LT01A2_cell06	2794.325	1673.581	1448.275	3098.131	499.358	2630.330	1204.746	2171.459	933.288	3511.258	1587.645	2214747.499	16.499
kin_afterCID_7	LT01A2_cell06	2786.284	1673.581	1447.630	3109.245	500.903	2612.815	1204.474	2175.998	935.487	3504.049	1594.232	2214749.999	18.999
kin_afterCID_8	LT01A2_cell06	2737.438	1673.581	1421.434	3083.265	494.884	2559.539	1209.356	2157.246	931.041	3489.350	1584.158	2214752.498	21.498
kin_afterCID_9	LT01A2_cell06	2742.179	1673.581	1424.640	3114.453	492.500	2552.381	1213.558	2158.763	931.624	3501.451	1583.993	2214754.999	23.999
kin_afterCID_10	LT01A2_cell06	2735.263	1673.581	1423.838	3127.861	488.798	2542.467	1214.534	2137.595	928.320	3471.815	1574.446	2214757.498	26.498
kin_afterCID_11	LT01A2_cell06	2724.552	1673.581	1414.800	3120.467	488.412	2530.201	1215.148	2140.587	927.425	3463.508	1582.057	2214759.999	28.999
kin_afterCID_12	LT01A2_cell06	2765.507	1673.581	1433.801	3184.736	488.684	2559.569	1217.101	2136.117	920.374	3448.583	1580.766	2214762.499	31.499
kin_afterCID_13	LT01A2_cell06	2760.680	1673.581	1434.145	3179.123	498.314	2549.079	1208.471	2164.883	931.849	3473.267	1595.659	2214764.999	33.999
kin_afterCID_14	LT01A2_cell06	2714.897	1673.581	1409.559	3148.047	492.000	2502.416	1214.057	2133.370	922.580	3439.045	1575.871	2214767.499	36.499
kin_afterCID_15	LT01A2_cell06	2706.184	1673.581	1407.415	3157.680	489.366	2487.924	1216.783	2149.220	927.915	3474.637	1587.083	2214769.998	38.998
kin_afterCID_16	LT01A2_cell06	2726.697	1673.581	1414.744	3185.343	487.526	2504.107	1220.757	2137.292	921.742	3447.428	1583.075	2214772.498	41.498
kin_afterCID_17	LT01A2_cell06	2684.910	1673.581	1397.790	3154.026	489.502	2457.471	1219.008	2148.061	923.760	3468.451	1586.403	2214774.998	43.998
kin_afterCID_18	LT01A2_cell06	2712.625	1673.581	1410.397	3195.467	485.323	2480.631	1223.460	2124.619	919.457	3431.002	1573.936	2214777.498	46.498
kin_afterCID_19	LT01A2_cell06	2708.709	1673.581	1405.451	3202.126	482.325	2476.853	1224.232	2124.680	918.192	3438.484	1577.134	2214779.999	48.999
kin_afterCID_20	LT01A2_cell06	2734.438	1673.581	1417.579	3252.749	486.572	2491.323	1218.758	2147.481	928.434	3474.854	1588.679	2214782.498	51.498
kin_afterCID_21	LT01A2_cell06	2691.222	1673.581	1397.490	3209.599	484.347	2446.344	1224.164	2116.431	916.646	3433.606	1563.418	2214784.998	53.998
kin_afterCID_22	LT01A2_cell06	2701.020	1673.581	1404.967	3246.201	482.439	2450.689	1222.256	2119.121	916.156	3459.666	1561.537	2214787.499	56.499
kin_afterCID_23	LT01A2_cell06	2711.493	1673.581	1407.386	3260.812	482.076	2458.123	1224.345	2132.634	918.551	3474.616	1574.139	2214789.999	58.999
kin_afterCID_24	LT01A2_cell06	2743.026	1673.581	1424.163	3309.196	480.985	2482.931	1225.662	2141.441	925.256	3493.550	1580.654	2214792.498	61.498
kin_afterCID_25	LT01A2_cell06	2689.679	1673.581	1399.533	3243.808	480.668	2437.118	1223.800	2112.627	913.443	3442.621	1561.995	2214794.998	63.998
kin_afterCID_26	LT01A2_cell06	2702.922	1673.581	1405.449	3263.410	477.692	2448.061	1228.955	2118.557	916.410	3457.090	1568.538	2214797.499	66.499
kin_afterCID_27	LT01A2_cell06	2701.662	1673.581	1401.835	3265.885	480.418	2442.832	1227.002	2135.202	924.125	3478.560	1578.645	2214799.999	68.999
kin_afterCID_28	LT01A2_cell06	2722.419	1673.581	1412.832	3296.846	484.755	2456.832	1221.665	2140.766	925.446	3461.439	1586.374	2214802.499	71.499
kin_afterCID_29	LT01A2_cell06	2688.572	1673.581	1397.934	3286.218	474.604	2423.605	1229.864	2106.831	912.292	3446.732	1561.977	2214804.999	73.999
kin_afterCID_30	LT01A2_cell06	2733.031	1673.581	1421.161	3322.763	478.215	2465.127	1229.660	2128.117	919.647	3461.670	1578.671	2214807.499	76.499
kin_afterCID_31	LT01A2_cell06	2686.110	1673.581	1395.622	3282.511	476.670	2416.683	1231.522	2101.302	910.890	3417.469	1560.544	2214809.998	78.998
kin_afterCID_32	LT01A2_cell06	2683.523	1673.581	1396.354	3286.144	475.853	2412.618	1232.521	2115.223	917.089	3438.819	1572.645	2214812.498	81.498
kin_afterCID_33	LT01A2_cell06	2678.946	1673.581	1393.447	3280.214	475.081	2411.821	1230.795	2124.360	918.469	3458.453	1580.097	2214814.999	83.999
kin_afterCID_34	LT01A2_cell06	2671.893	1673.581	1390.941	3273.719	477.465	2400.237	1231.635	2131.911	921.810	3474.056	1579.468	2214817.499	86.499
kin_afterCID_35	LT01A2_cell06	2692.009	1673.581	1396.863	3315.229	476.216	2413.112	1231.931	2120.684	919.721	3465.670	1569.781	2214819.999	88.999
kin_afterCID_36	LT01A2_cell06	2667.157	1673.581	1389.966	3279.743	478.101	2393.005	1228.410	2136.310	923.238	3483.322	1581.884	2214822.498	91.498
kin_afterCID_37	LT01A2_cell06	2678.632	1673.581	1395.239	3302.295	474.309	2402.644	1231.749	2097.359	909.335	3424.336	1557.442	2214824.998	93.998
kin_afterCID_38	LT01A2_cell06	2718.306	1673.581	1413.923	3346.716	475.262	2439.580	1230.386	2118.708	918.530	3459.728	1571.487	2214827.498	96.498
kin_afterCID_39	LT01A2_cell06	2667.134	1673.581	1389.817	3299.883	473.673	2390.255	1230.977	2093.754	907.509	3421.117	1555.435	2214829.999	98.999
kin_afterCID_40	LT01A2_cell06	2692.995	1673.581	1401.428	3323.930	475.013	2411.862	1233.089	2106.449	912.002	3430.814	1564.621	2214832.498	101.498
kin_afterCID_41	LT01A2_cell06	2717.773	1673.581	1413.414	3357.133	478.828	2430.901	1228.410	2131.373	921.930	3460.498	1582.521	2214834.999	103.999
kin_afterCID_42	LT01A2_cell06	2680.631	1673.581	1395.962	3323.878	470.652	2403.437	1232.180	2100.084	910.704	3434.253	1564.060	2214837.498	106.498
kin_afterCID_43	LT01A2_cell06	2673.944	1673.581	1391.646	3310.585	476.648	2392.814	1228.229	2110.275	914.105	3437.710	1566.812	2214839.999	108.999
kin_afterCID_44	LT01A2_cell06	2712.102	1673.581	1411.272	3369.844	478.056	2418.194	1229.955	2119.318	916.716	3454.464	1568.671	2214842.498	111.498
kin_afterCID_45	LT01A2_cell06	2680.242	1673.581	1395.357	3331.787	478.442	2388.773	1229.569	2099.344	912.764	3411.629	1557.687	2214844.998	113.998
kin_afterCID_46	LT01A2_cell06	2693.863	1673.581	1401.258	3377.316	474.717	2396.211	1229.387	2101.007	910.164	3450.919	1551.955	2214847.498	116.498
kin_afterCID_47	LT01A2_cell06	2687.612	1673.581	1399.133	3347.279	476.012	2394.823	1231.999	2109.874	912.748	3444.954	1562.237	2214849.999	118.999
kin_afterCID_48	LT01A2_cell06	2694.946	1673.581	1404.353	3363.310	480.963	2394.622	1227.638	2115.849	915.591	3438.753	1565.080	2214852.498	121.498
kin_afterCID_49	LT01A2_cell06	2688.065	1673.581	1399.184	3357.445	473.082	2394.217	1234.747	2090.029	904.977	3411.677	1552.585	2214854.998	123.998
kin_afterCID_50	LT01A2_cell06	2687.762	1673.581	1400.513	3356.708	476.125	2391.390	1232.021	2101.194	909.125	3426.337	1557.868	2214857.498	126.498
kin_afterCID_51	LT01A2_cell06	2715.216	1673.581	1411.145	3386.898	482.711	2410.721	1226.571	2124.593	918.484	3442.668	1572.798	2214859.998	128.998
kin_afterCID_52	LT01A2_cell06	2668.555	1673.581	1388.348	3350.996	479.032	2363.501	1230.523	2131.476	920.100	3473.304	1575.590	2214862.498	131.498
kin_afterCID_53	LT01A2_cell06	2707.004	1673.581	1406.698	3399.845	472.696	2404.988	1233.952	2115.983	912.367	3456.395	1572.005	2214864.998	133.998
kin_afterCID_54	LT01A2_cell06	2697.176	1673.581	1399.654	3396.333	470.743	2395.078	1234.860	2111.832	916.477	3448.688	1572.943	2214867.499	136.499
kin_afterCID_55	LT01A2_cell06	2678.112	1673.581	1391.864	3383.126	469.380	2376.871	1234.497	2101.466	908.457	3447.690	1562.120	2214869.998	138.998
kin_afterCID_56	LT01A2_cell06	2684.004	1673.581	1397.965	3384.589	475.353	2378.070	1230.568	2116.537	914.087	3453.129	1570.620	2214872.499	141.499
kin_afterCID_57	LT01A2_cell06	2689.254	1673.581	1401.973	3381.755	471.038	2390.310	1234.156	2084.777	903.758	3400.324	1554.065	2214874.999	143.999
kin_afterCID_58	LT01A2_cell06	2662.305	1673.581	1387.149	3373.750	469.176	2358.810	1234.837	2093.662	905.601	3445.631	1552.337	2214877.499	146.499
kin_afterCID_59	LT01A2_cell06	2680.050	1673.581	1395.974	3389.738	473.741	2377.333	1226.412	2112.456	913.619	3462.394	1566.810	2214879.998	148.998
kin_afterCID_60	LT01A2_cell06	2674.038	1673.581	1391.469	3375.757	475.421	2367.219	1231.317	2111.388	913.648	3429.322	1572.490	2214882.499	151.499
kin_afterCID_61	LT01A2_cell06	2639.841	1673.581	1376.506	3349.608	469.925	2334.785	1237.313	2087.267	906.635	3432.245	1546.533	2214884.999	153.999
kin_afterCID_62	LT01A2_cell06	2658.089	1673.581	1384.737	3369.527	471.447	2350.322	1235.746	2092.882	907.958	3431.625	1552.266	2214887.499	156.499
kin_afterCID_63	LT01A2_cell06	2678.105	1673.581	1392.429	3387.948	476.103	2361.644	1236.904	2107.613	912.568	3443.821	1557.531	2214889.999	158.999
kin_afterCID_64	LT01A2_cell06	2643.863	1673.581	1380.231	3364.978	473.264	2330.290	1235.473	2126.988	921.177	3496.592	1570.269	2214892.498	161.498
kin_afterCID_65	LT01A2_cell06	2658.126	1673.581	1386.093	3378.784	467.200	2347.544	1243.626	2096.358	911.656	3450.181	1554.116	2214894.999	163.999
kin_afterCID_66	LT01A2_cell06	2681.099	1673.581	1397.833	3411.346	471.356	2363.850	1239.152	2103.706	913.001	3467.198	1551.556	2214897.498	166.498
kin_afterCID_67	LT01A2_cell06	2683.058	1673.581	1395.533	3419.363	473.605	2361.641	1235.723	2109.541	910.166	3478.021	1552.287	2214899.999	168.999
kin_afterCID_68	LT01A2_cell06	2665.400	1673.581	1390.180	3416.370	470.175	2341.422	1239.834	2128.327	920.938	3518.165	1567.687	2214902.499	171.499
kin_afterCID_69	LT01A2_cell06	2670.995	1673.581	1387.194	3426.777	465.679	2349.770	1243.558	2091.047	903.828	3476.934	1539.943	2214904.999	173.999
kin_afterCID_70	LT01A2_cell06	2635.597	1673.581	1375.262	3384.491	469.948	2313.210	1240.015	2121.722	912.627	3521.584	1557.411	2214907.498	176.498
kin_afterCID_71	LT01A2_cell06	2675.369	1673.581	1391.203	3444.132	465.247	2351.133	1242.355	2085.264	902.815	3464.929	1538.288	2214909.999	178.999
kin_afterCID_72	LT01A2_cell06	2662.478	1673.581	1386.992	3436.242	461.772	2337.494	1248.010	2092.286	908.600	3484.927	1544.947	2214912.499	181.499
kin_afterCID_73	LT01A2_cell06	2656.224	1673.581	1384.703	3421.588	464.248	2336.938	1240.629	2099.515	908.480	3496.449	1548.617	2214914.999	183.999
kin_afterCID_74	LT01A2_cell06	2690.349	1673.581	1400.575	3471.536	463.385	2360.345	1246.806	2107.016	909.313	3519.127	1549.181	2214917.499	186.499
kin_afterCID_75	LT01A2_cell06	2652.927	1673.581	1381.832	3425.589	462.545	2326.680	1248.645	2082.993	904.005	3471.693	1535.071	2214919.999	188.999
kin_afterCID_76	LT01A2_cell06	2634.118	1673.581	1374.392	3409.482	461.114	2309.972	1249.032	2094.258	905.598	3497.659	1543.633	2214922.498	191.498
kin_afterCID_77	LT01A2_cell06	2637.729	1673.581	1373.844	3436.254	454.982	2313.129	1252.075	2082.975	903.640	3502.786	1537.618	2214924.998	193.998
kin_afterCID_78	LT01A2_cell06	2670.251	1673.581	1392.077	3486.916	458.479	2338.361	1245.171	2093.753	906.227	3530.222	1537.882	2214927.498	196.498
kin_afterCID_79	LT01A2_cell06	2648.902	1673.581	1381.119	3457.413	457.980	2317.833	1248.577	2095.732	908.721	3528.556	1540.977	2214929.999	198.999
kin_afterCID_80	LT01A2_cell06	2687.177	1673.581	1398.418	3512.598	457.526	2351.077	1247.760	2114.816	911.522	3568.771	1553.594	2214932.499	201.499
kin_afterCID_81	LT01A2_cell06	2645.908	1673.581	1379.481	3463.275	453.415	2317.685	1251.462	2087.178	903.855	3522.652	1539.774	2214934.998	203.998
kin_afterCID_82	LT01A2_cell06	2669.702	1673.581	1390.624	3501.424	458.616	2331.791	1245.670	2103.837	909.033	3544.440	1546.220	2214937.497	206.497
kin_afterCID_83	LT01A2_cell06	2656.471	1673.581	1381.038	3469.671	458.661	2325.325	1245.352	2115.330	917.730	3550.335	1559.872	2214939.999	208.999
kin_afterCID_84	LT01A2_cell06	2672.307	1673.581	1392.331	3495.115	458.911	2337.137	1245.557	2117.567	913.118	3558.229	1559.245	2214942.498	211.498
kin_afterCID_85	LT01A2_cell06	2631.557	1673.581	1373.411	3450.421	459.433	2296.295	1246.897	2087.997	907.181	3510.877	1534.971	2214944.998	213.998
kin_afterCID_86	LT01A2_cell06	2669.042	1673.581	1389.927	3489.923	464.202	2329.542	1239.902	2116.435	914.041	3547.051	1553.450	2214947.498	216.498
kin_afterCID_87	LT01A2_cell06	2644.267	1673.581	1377.551	3473.828	456.526	2309.040	1247.987	2083.841	905.528	3518.569	1531.738	2214949.999	218.999
kin_afterCID_88	LT01A2_cell06	2635.360	1673.581	1375.798	3449.905	460.682	2302.451	1243.695	2081.801	901.710	3490.177	1533.122	2214952.498	221.498
kin_afterCID_89	LT01A2_cell06	2647.720	1673.581	1380.188	3468.818	460.251	2313.178	1243.263	2087.330	903.042	3494.886	1539.985	2214954.999	223.999
kin_afterCID_90	LT01A2_cell06	2655.759	1673.581	1384.702	3484.889	459.274	2319.117	1244.058	2093.661	908.736	3513.385	1543.902	2214957.499	226.499
kin_afterCID_91	LT01A2_cell06	2683.260	1673.581	1396.339	3504.208	466.564	2340.765	1238.812	2122.350	917.194	3525.626	1565.389	2214959.998	228.998
kin_afterCID_92	LT01A2_cell06	2656.690	1673.581	1383.326	3458.189	471.515	2314.239	1237.268	2124.778	919.963	3517.801	1562.347	2214962.499	231.499
kin_afterCID_93	LT01A2_cell06	2656.417	1673.581	1384.234	3458.919	468.631	2319.225	1237.926	2105.175	911.939	3487.773	1552.925	2214964.998	233.998
kin_afterCID_94	LT01A2_cell06	2625.673	1673.581	1372.412	3420.481	469.857	2289.614	1236.563	2115.444	915.087	3509.715	1556.583	2214967.498	236.498
kin_afterCID_95	LT01A2_cell06	2672.626	1673.581	1390.648	3509.613	462.863	2329.611	1240.515	2089.211	904.748	3483.194	1543.062	2214969.998	238.998
kin_afterCID_96	LT01A2_cell06	2691.533	1673.581	1403.716	3518.372	464.679	2350.026	1239.198	2105.990	909.298	3495.734	1558.099	2214972.497	241.497
kin_afterCID_97	LT01A2_cell06	2670.455	1673.581	1393.941	3487.570	469.971	2322.753	1239.175	2112.742	912.367	3500.333	1554.413	2214974.999	243.999
kin_afterCID_98	LT01A2_cell06	2669.834	1673.581	1391.405	3497.788	469.380	2320.197	1237.813	2112.738	914.302	3495.231	1558.126	2214977.498	246.498
kin_afterCID_99	LT01A2_cell06	2643.777	1673.581	1382.002	3473.126	464.952	2298.940	1241.514	2092.041	903.998	3490.202	1539.278	2214979.999	248.999
kin_afterCID_100	LT01A2_cell06	2648.668	1673.581	1380.907	3477.551	464.134	2307.808	1238.426	2107.053	913.456	3508.738	1555.981	2214982.499	251.499
kin_afterCID_101	LT01A2_cell06	2676.788	1673.581	1394.396	3505.754	466.065	2328.424	1242.627	2112.842	914.263	3509.575	1557.487	2214984.999	253.999
kin_afterCID_102	LT01A2_cell06	2637.329	1673.581	1374.922	3465.711	465.429	2291.912	1241.310	2077.257	902.527	3453.368	1532.317	2214987.498	256.498
kin_afterCID_103	LT01A2_cell06	2660.466	1673.581	1387.521	3503.998	464.430	2312.466	1239.811	2104.333	910.248	3507.221	1551.701	2214989.998	258.998
kin_afterCID_104	LT01A2_cell06	2669.375	1673.581	1391.711	3500.175	469.471	2319.178	1237.222	2113.468	910.631	3502.302	1556.997	2214992.500	261.500
kin_afterCID_105	LT01A2_cell06	2639.708	1673.581	1376.836	3459.772	470.062	2292.437	1237.585	2110.795	909.759	3499.501	1552.601	2214994.999	263.999
kin_afterCID_106	LT01A2_cell06	2638.582	1673.581	1377.271	3470.280	468.177	2289.689	1239.198	2115.654	915.520	3512.091	1558.313	2214997.498	266.498
kin_afterCID_107	LT01A2_cell06	2633.850	1673.581	1374.667	3465.402	464.702	2286.458	1245.216	2077.496	898.676	3452.798	1532.432	2214999.999	268.999
kin_afterCID_108	LT01A2_cell06	2655.222	1673.581	1384.813	3472.820	474.786	2302.863	1235.996	2114.299	915.958	3491.557	1552.459	2215002.498	271.498
kin_afterCID_109	LT01A2_cell06	2642.066	1673.581	1378.647	3471.964	471.561	2288.573	1238.766	2110.832	914.987	3489.369	1553.923	2215004.999	273.999
kin_afterCID_110	LT01A2_cell06	2617.944	1673.581	1369.210	3444.475	467.314	2270.333	1242.922	2077.774	902.652	3444.592	1532.965	2215007.499	276.499
kin_afterCID_111	LT01A2_cell06	2616.571	1673.581	1369.063	3446.097	466.405	2268.217	1244.194	2073.459	899.237	3442.898	1528.825	2215009.998	278.998
kin_afterCID_112	LT01A2_cell06	2620.715	1673.581	1368.248	3468.971	462.681	2269.166	1247.828	2079.036	899.682	3475.773	1530.093	2215012.499	281.499
kin_afterCID_113	LT01A2_cell06	2630.181	1673.581	1375.603	3480.393	464.975	2276.166	1245.580	2076.867	902.304	3465.718	1527.582	2215014.998	283.998
kin_afterCID_114	LT01A2_cell06	2638.353	1673.581	1379.062	3480.160	467.813	2283.968	1242.695	2081.011	901.569	3459.231	1531.434	2215017.498	286.498
kin_afterCID_115	LT01A2_cell06	2651.481	1673.581	1385.443	3516.261	461.477	2294.896	1248.895	2091.318	906.229	3490.841	1543.342	2215019.998	288.998
kin_afterCID_116	LT01A2_cell06	2628.671	1673.581	1374.823	3493.038	461.454	2273.200	1248.918	2070.099	897.892	3464.531	1524.722	2215022.498	291.498
kin_afterCID_117	LT01A2_cell06	2631.137	1673.581	1374.047	3497.405	459.479	2276.351	1251.166	2080.269	902.479	3484.684	1534.063	2215024.999	293.999
kin_afterCID_118	LT01A2_cell06	2648.491	1673.581	1383.119	3523.704	459.819	2291.308	1249.327	2096.309	908.535	3512.740	1546.099	2215027.499	296.499
kin_afterCID_119	LT01A2_cell06	2645.160	1673.581	1381.426	3517.649	460.205	2288.350	1249.395	2094.182	908.795	3492.890	1549.590	2215029.999	298.999
kin_afterCID_120	LT01A2_cell06	2660.574	1673.581	1391.090	3520.512	464.702	2301.711	1247.351	2098.993	907.698	3486.538	1549.622	2215032.499	301.499
