# Supplementary material for: Mandipropamid as a chemical inducer of proximity for in vivo applications
Source: Nat Chem Biol. 2021 Dec 21;18(1):64–9. doi: 10.1038/s41589-021-00922-3 (PMC8709788; doi:10.1038/s41589-021-00922-3)
Supplement: Source Data Fig. 2 — Single-cell trajectories, luminescence intensities of luciferase assay and two-color RICS binding efficiencies. [file 41589_2021_922_MOESM21_ESM.zip › Figure_02/Figure_02bcd/Single-Cell Trajectories/Mandi_50nM/exp04_Mandi_LT01A3_cell14_intensities.csv]

name	cellID	ff_488nm_cell	area_cell	fullframe_488nm	ff_488nm_mito	area_mito	ff_488nm_cyto	area_cyto	ff_561nm_tf_cell	fullframe_561nm	ff_561nm_tf_mito	ff_561nm_tf_cyto	FrameTimeAbs	FrameTimeRel
t0_	LT01A3_cell14	4500.302	2801.316	2604.574	5449.431	700.233	4180.783	2103.264	3306.063	1824.115	6516.551	2234.680	2215081.000	-8.000
tend_	LT01A3_cell14	4103.977	2801.316	2412.772	6076.124	714.018	3425.083	2091.931	3047.787	1697.477	5780.038	2110.910	2215412.000	323.000
kin_afterCID_1	LT01A3_cell14	4886.870	2801.316	2825.012	6004.399	711.611	4500.790	2093.158	3403.608	1875.031	6697.419	2279.777	2215097.104	4.104
kin_afterCID_2	LT01A3_cell14	4744.727	2801.316	2748.052	5920.892	709.657	4341.884	2094.157	3336.141	1838.065	6584.927	2232.283	2215099.499	6.499
kin_afterCID_3	LT01A3_cell14	4697.827	2801.316	2723.301	5976.727	707.068	4262.795	2096.474	3355.380	1849.092	6620.001	2251.754	2215101.999	8.999
kin_afterCID_4	LT01A3_cell14	4696.452	2801.316	2725.937	6020.251	711.315	4242.840	2092.090	3375.344	1859.515	6633.353	2265.197	2215104.499	11.499
kin_afterCID_5	LT01A3_cell14	4709.401	2801.316	2732.413	6131.630	711.792	4221.363	2091.977	3382.183	1864.722	6615.603	2279.082	2215106.998	13.998
kin_afterCID_6	LT01A3_cell14	4654.671	2801.316	2702.050	6117.468	711.452	4154.541	2091.409	3349.880	1846.497	6562.076	2255.334	2215109.499	16.499
kin_afterCID_7	LT01A3_cell14	4679.685	2801.316	2714.311	6217.627	717.606	4145.783	2086.663	3360.806	1853.817	6538.040	2264.639	2215111.998	18.998
kin_afterCID_8	LT01A3_cell14	4595.837	2801.316	2670.905	6176.619	715.948	4050.765	2087.094	3311.497	1825.628	6458.523	2229.970	2215114.498	21.498
kin_afterCID_9	LT01A3_cell14	4561.661	2801.316	2650.814	6193.408	719.400	3995.414	2083.687	3307.337	1824.592	6446.102	2221.612	2215116.999	23.999
kin_afterCID_10	LT01A3_cell14	4609.485	2801.316	2677.718	6297.282	715.312	4025.783	2089.592	3348.491	1847.166	6527.242	2256.120	2215119.498	26.498
kin_afterCID_11	LT01A3_cell14	4605.519	2801.316	2675.132	6325.038	711.656	4015.556	2092.931	3344.723	1844.964	6551.446	2250.614	2215121.998	28.998
kin_afterCID_12	LT01A3_cell14	4511.924	2801.316	2624.981	6234.699	708.340	3926.323	2094.929	3286.779	1817.651	6441.512	2217.877	2215124.499	31.499
kin_afterCID_13	LT01A3_cell14	4560.308	2801.316	2652.537	6355.863	713.019	3944.587	2090.342	3312.219	1827.637	6479.788	2229.364	2215126.999	33.999
kin_afterCID_14	LT01A3_cell14	4585.007	2801.316	2664.014	6383.612	715.767	3963.811	2088.502	3330.494	1838.904	6478.412	2248.214	2215129.499	36.499
kin_afterCID_15	LT01A3_cell14	4528.096	2801.316	2635.577	6325.135	713.950	3910.083	2090.001	3316.261	1829.886	6449.560	2242.946	2215131.999	38.999
kin_afterCID_16	LT01A3_cell14	4557.682	2801.316	2651.616	6361.518	712.542	3939.676	2090.864	3267.816	1807.529	6346.532	2216.252	2215134.499	41.499
kin_afterCID_17	LT01A3_cell14	4480.108	2801.316	2609.834	6282.782	715.653	3858.306	2088.298	3279.167	1812.541	6367.361	2217.842	2215136.999	43.999
kin_afterCID_18	LT01A3_cell14	4499.416	2801.316	2621.104	6331.014	721.830	3860.145	2082.302	3311.103	1826.478	6413.153	2232.503	2215139.499	46.499
kin_afterCID_19	LT01A3_cell14	4549.066	2801.316	2648.923	6404.174	722.353	3900.319	2082.279	3287.640	1812.915	6352.281	2220.720	2215141.999	48.999
kin_afterCID_20	LT01A3_cell14	4556.675	2801.316	2651.634	6431.423	714.835	3909.907	2089.978	3249.957	1798.936	6302.964	2201.810	2215144.498	51.498
kin_afterCID_21	LT01A3_cell14	4470.451	2801.316	2605.049	6330.740	715.312	3827.179	2090.228	3266.592	1806.125	6329.993	2213.484	2215146.999	53.999
kin_afterCID_22	LT01A3_cell14	4536.454	2801.316	2640.443	6432.415	714.449	3883.283	2090.137	3236.506	1792.204	6269.529	2196.156	2215149.498	56.498
kin_afterCID_23	LT01A3_cell14	4525.444	2801.316	2637.270	6441.150	719.128	3860.451	2084.868	3235.569	1790.938	6254.637	2191.169	2215151.999	58.999
kin_afterCID_24	LT01A3_cell14	4528.208	2801.316	2636.272	6468.045	720.422	3854.285	2082.802	3218.573	1780.096	6215.551	2179.823	2215154.499	61.499
kin_afterCID_25	LT01A3_cell14	4455.968	2801.316	2598.542	6367.847	717.947	3795.424	2084.823	3234.866	1790.905	6240.965	2197.999	2215156.998	63.998
kin_afterCID_26	LT01A3_cell14	4503.823	2801.316	2623.837	6444.956	723.011	3824.444	2081.530	3272.770	1806.942	6308.377	2214.734	2215159.499	66.499
kin_afterCID_27	LT01A3_cell14	4416.288	2801.316	2576.918	6336.536	719.991	3749.281	2083.642	3233.086	1790.403	6244.506	2189.827	2215161.999	68.999
kin_afterCID_28	LT01A3_cell14	4450.159	2801.316	2595.135	6400.183	720.876	3772.325	2082.211	3250.506	1800.207	6290.495	2196.026	2215164.498	71.498
kin_afterCID_29	LT01A3_cell14	4435.788	2801.316	2587.335	6390.928	724.192	3751.242	2079.486	3221.886	1784.013	6230.406	2171.530	2215166.999	73.999
kin_afterCID_30	LT01A3_cell14	4487.067	2801.316	2615.845	6486.258	720.831	3791.036	2083.256	3252.185	1798.617	6329.138	2184.463	2215169.498	76.498
kin_afterCID_31	LT01A3_cell14	4499.376	2801.316	2622.466	6509.006	717.152	3803.313	2087.798	3232.900	1788.965	6302.004	2174.756	2215171.999	78.999
kin_afterCID_32	LT01A3_cell14	4454.741	2801.316	2594.928	6451.064	722.602	3757.219	2081.621	3220.302	1782.978	6241.681	2168.270	2215174.499	81.499
kin_afterCID_33	LT01A3_cell14	4431.049	2801.316	2583.659	6411.229	722.807	3738.236	2082.007	3242.067	1794.712	6273.451	2185.826	2215176.998	83.998
kin_afterCID_34	LT01A3_cell14	4476.227	2801.316	2610.412	6507.679	728.007	3759.188	2076.397	3203.572	1774.730	6189.021	2153.487	2215179.499	86.499
kin_afterCID_35	LT01A3_cell14	4454.737	2801.316	2598.313	6457.926	732.686	3739.016	2073.672	3247.299	1794.732	6238.137	2184.920	2215181.999	88.999
kin_afterCID_36	LT01A3_cell14	4415.446	2801.316	2577.297	6391.885	727.939	3717.603	2076.784	3202.696	1777.655	6156.842	2163.436	2215184.498	91.498
kin_afterCID_37	LT01A3_cell14	4445.134	2801.316	2593.240	6468.564	728.712	3727.646	2077.647	3227.130	1786.222	6207.827	2176.204	2215186.998	93.998
kin_afterCID_38	LT01A3_cell14	4443.016	2801.316	2592.387	6465.868	724.828	3730.230	2081.984	3190.718	1767.509	6147.484	2155.356	2215189.498	96.498
kin_afterCID_39	LT01A3_cell14	4437.883	2801.316	2588.893	6470.499	723.556	3722.402	2084.028	3222.168	1783.165	6217.745	2175.149	2215191.998	98.998
kin_afterCID_40	LT01A3_cell14	4462.359	2801.316	2601.975	6505.449	724.010	3744.060	2082.302	3238.118	1790.109	6254.915	2183.728	2215194.498	101.498
kin_afterCID_41	LT01A3_cell14	4476.719	2801.316	2611.449	6537.466	724.987	3751.423	2081.144	3238.875	1794.230	6255.209	2182.685	2215196.999	103.999
kin_afterCID_42	LT01A3_cell14	4405.671	2801.316	2573.356	6431.922	721.512	3698.485	2083.392	3201.697	1773.478	6195.146	2161.197	2215199.499	106.499
kin_afterCID_43	LT01A3_cell14	4377.517	2801.316	2554.294	6388.486	723.170	3670.370	2084.323	3188.077	1768.322	6148.049	2154.515	2215201.999	108.999
kin_afterCID_44	LT01A3_cell14	4477.324	2801.316	2612.354	6538.897	718.696	3758.609	2088.525	3182.181	1762.432	6143.631	2156.804	2215204.498	111.498
kin_afterCID_45	LT01A3_cell14	4472.783	2801.316	2607.765	6528.672	722.648	3753.133	2082.756	3235.185	1790.887	6234.673	2189.988	2215206.998	113.998
kin_afterCID_46	LT01A3_cell14	4431.426	2801.316	2586.045	6474.435	721.285	3716.813	2085.118	3204.436	1769.862	6172.793	2172.093	2215209.499	116.499
kin_afterCID_47	LT01A3_cell14	4450.042	2801.316	2595.621	6510.927	723.851	3726.805	2081.689	3220.976	1780.738	6190.975	2183.582	2215211.998	118.998
kin_afterCID_48	LT01A3_cell14	4493.481	2801.316	2620.571	6600.480	719.014	3762.879	2084.937	3176.981	1760.621	6130.100	2155.743	2215214.498	121.498
kin_afterCID_49	LT01A3_cell14	4401.090	2801.316	2568.355	6454.227	724.987	3680.631	2079.373	3227.839	1786.004	6201.270	2187.761	2215217.000	124.000
kin_afterCID_50	LT01A3_cell14	4421.228	2801.316	2581.884	6457.577	727.667	3702.450	2077.238	3215.468	1780.886	6162.482	2179.181	2215219.498	126.498
kin_afterCID_51	LT01A3_cell14	4453.625	2801.316	2595.343	6542.409	724.442	3719.898	2081.053	3177.038	1761.855	6112.845	2150.627	2215221.998	128.998
kin_afterCID_52	LT01A3_cell14	4446.533	2801.316	2596.381	6527.721	726.054	3714.455	2078.623	3217.723	1781.880	6179.185	2179.618	2215224.498	131.498
kin_afterCID_53	LT01A3_cell14	4393.303	2801.316	2564.210	6452.992	724.056	3671.228	2080.940	3194.704	1771.057	6127.142	2170.393	2215226.998	133.998
kin_afterCID_54	LT01A3_cell14	4390.400	2801.316	2563.806	6443.656	721.762	3673.778	2083.052	3204.436	1773.660	6147.243	2180.938	2215229.498	136.498
kin_afterCID_55	LT01A3_cell14	4430.686	2801.316	2586.880	6529.033	720.899	3700.856	2082.825	3228.755	1784.662	6220.224	2190.682	2215231.999	138.999
kin_afterCID_56	LT01A3_cell14	4374.454	2801.316	2555.205	6432.077	721.762	3655.622	2083.597	3195.486	1768.576	6139.476	2171.224	2215234.498	141.498
kin_afterCID_57	LT01A3_cell14	4442.494	2801.316	2594.380	6538.714	722.829	3707.350	2083.574	3182.278	1764.532	6107.840	2161.805	2215236.998	143.998
kin_afterCID_58	LT01A3_cell14	4397.034	2801.316	2566.992	6456.415	725.986	3673.580	2078.101	3222.847	1783.559	6180.249	2186.600	2215239.498	146.498
kin_afterCID_59	LT01A3_cell14	4408.443	2801.316	2573.813	6467.056	729.575	3679.710	2075.058	3204.999	1775.266	6129.267	2173.103	2215241.998	148.998
kin_afterCID_60	LT01A3_cell14	4432.065	2801.316	2586.152	6514.229	724.169	3700.749	2081.825	3163.843	1752.379	6070.128	2147.794	2215244.499	151.499
kin_afterCID_61	LT01A3_cell14	4387.986	2801.316	2563.203	6431.660	727.735	3664.456	2079.077	3193.960	1768.547	6105.317	2168.975	2215246.998	153.998
kin_afterCID_62	LT01A3_cell14	4410.812	2801.316	2574.659	6478.283	728.462	3676.587	2079.395	3194.522	1767.966	6105.415	2167.705	2215249.499	156.499
kin_afterCID_63	LT01A3_cell14	4426.622	2801.316	2585.297	6490.758	729.257	3693.071	2078.101	3159.867	1752.855	6025.231	2147.940	2215251.999	158.999
kin_afterCID_64	LT01A3_cell14	4353.514	2801.316	2541.960	6378.144	731.777	3631.984	2074.490	3178.985	1763.009	6058.600	2157.888	2215254.498	161.498
kin_afterCID_65	LT01A3_cell14	4365.415	2801.316	2548.255	6413.358	731.732	3634.163	2075.716	3198.109	1772.871	6094.870	2170.271	2215256.998	163.998
kin_afterCID_66	LT01A3_cell14	4408.049	2801.316	2575.120	6466.782	730.120	3678.129	2074.921	3202.491	1771.282	6125.095	2170.056	2215259.499	166.499
kin_afterCID_67	LT01A3_cell14	4389.448	2801.316	2563.240	6431.940	728.394	3666.471	2077.601	3189.217	1766.376	6086.378	2168.359	2215261.998	168.998
kin_afterCID_68	LT01A3_cell14	4372.891	2801.316	2553.420	6425.260	723.829	3653.445	2081.303	3168.485	1755.576	6072.934	2154.235	2215264.499	171.499
kin_afterCID_69	LT01A3_cell14	4404.666	2801.316	2570.891	6465.007	729.461	3673.500	2076.761	3194.944	1770.166	6110.825	2165.338	2215266.999	173.999
kin_afterCID_70	LT01A3_cell14	4356.474	2801.316	2547.331	6398.422	728.961	3634.060	2075.989	3175.024	1759.023	6067.364	2155.425	2215269.498	176.498
kin_afterCID_71	LT01A3_cell14	4370.095	2801.316	2553.952	6422.779	730.824	3641.374	2074.172	3152.799	1749.764	6015.494	2140.164	2215271.998	178.998
kin_afterCID_72	LT01A3_cell14	4402.462	2801.316	2570.400	6490.179	725.191	3669.786	2079.259	3155.036	1750.373	6016.106	2153.797	2215274.498	181.498
kin_afterCID_73	LT01A3_cell14	4337.955	2801.316	2533.391	6380.117	735.139	3605.233	2071.537	3179.046	1759.764	6049.076	2154.857	2215276.999	183.999
kin_afterCID_74	LT01A3_cell14	4367.304	2801.316	2551.360	6409.523	735.615	3635.030	2070.197	3171.357	1758.410	6004.569	2159.706	2215279.499	186.499
kin_afterCID_75	LT01A3_cell14	4366.523	2801.316	2551.762	6418.649	738.999	3626.464	2066.541	3187.690	1768.347	6021.853	2169.531	2215281.998	188.998
kin_afterCID_76	LT01A3_cell14	4391.972	2801.316	2565.484	6454.621	736.683	3650.526	2069.357	3136.540	1743.370	5920.982	2140.226	2215284.499	191.499
kin_afterCID_77	LT01A3_cell14	4358.302	2801.316	2546.524	6408.604	733.140	3625.958	2073.036	3138.658	1740.168	5944.153	2141.265	2215286.998	193.998
kin_afterCID_78	LT01A3_cell14	4322.220	2801.316	2527.495	6382.676	732.981	3586.253	2073.468	3143.115	1744.023	5952.219	2144.536	2215289.498	196.498
kin_afterCID_79	LT01A3_cell14	4367.061	2801.316	2552.718	6426.787	743.746	3617.200	2062.340	3188.490	1768.132	6007.237	2166.689	2215291.999	198.999
kin_afterCID_80	LT01A3_cell14	4370.100	2801.316	2554.600	6429.689	742.133	3620.959	2065.224	3179.481	1762.861	5997.665	2160.153	2215294.498	201.498
kin_afterCID_81	LT01A3_cell14	4366.755	2801.316	2551.345	6444.147	741.838	3613.744	2063.748	3184.127	1762.139	6018.595	2160.592	2215296.999	203.999
kin_afterCID_82	LT01A3_cell14	4346.157	2801.316	2540.397	6417.580	742.928	3593.426	2062.930	3179.452	1762.223	5999.262	2158.924	2215299.499	206.499
kin_afterCID_83	LT01A3_cell14	4339.086	2801.316	2535.744	6421.898	740.271	3587.436	2064.225	3148.114	1747.931	5949.450	2140.056	2215301.999	208.999
kin_afterCID_84	LT01A3_cell14	4324.849	2801.316	2529.776	6399.181	739.658	3574.865	2066.927	3187.216	1765.890	6040.716	2160.265	2215304.498	211.498
kin_afterCID_85	LT01A3_cell14	4369.032	2801.316	2553.069	6484.609	733.049	3613.892	2072.991	3162.648	1755.037	6019.600	2147.384	2215306.999	213.999
kin_afterCID_86	LT01A3_cell14	4340.717	2801.316	2534.938	6471.581	732.822	3579.582	2074.036	3154.177	1750.572	6017.934	2136.410	2215309.499	216.499
kin_afterCID_87	LT01A3_cell14	4359.855	2801.316	2545.605	6490.929	733.413	3600.502	2071.265	3176.045	1760.192	6070.393	2147.535	2215311.999	218.999
kin_afterCID_88	LT01A3_cell14	4359.862	2801.316	2550.369	6473.721	739.567	3596.182	2066.609	3170.588	1759.682	6034.215	2140.499	2215314.498	221.498
kin_afterCID_89	LT01A3_cell14	4344.329	2801.316	2538.510	6451.072	737.319	3586.301	2068.721	3139.616	1743.382	5969.631	2126.024	2215316.999	223.999
kin_afterCID_90	LT01A3_cell14	4328.003	2801.316	2528.214	6407.302	738.386	3576.617	2069.107	3159.514	1751.930	6002.158	2138.520	2215319.498	226.498
kin_afterCID_91	LT01A3_cell14	4314.663	2801.316	2522.946	6411.797	738.613	3557.390	2068.381	3173.658	1761.594	6034.617	2145.905	2215322.000	229.000
kin_afterCID_92	LT01A3_cell14	4341.154	2801.316	2539.395	6475.440	730.528	3584.621	2074.149	3134.685	1739.871	5987.581	2126.346	2215324.499	231.499
kin_afterCID_93	LT01A3_cell14	4324.946	2801.316	2529.527	6445.294	731.868	3570.639	2073.445	3152.724	1747.103	6007.485	2140.807	2215326.998	233.998
kin_afterCID_94	LT01A3_cell14	4327.429	2801.316	2530.221	6444.558	732.118	3574.493	2072.832	3142.444	1745.800	5982.991	2135.468	2215329.499	236.499
kin_afterCID_95	LT01A3_cell14	4297.090	2801.316	2512.670	6419.984	731.164	3541.847	2075.194	3132.685	1743.419	5972.409	2126.904	2215331.998	238.998
kin_afterCID_96	LT01A3_cell14	4309.105	2801.316	2516.941	6437.425	732.345	3549.393	2074.785	3138.431	1741.866	5994.689	2124.037	2215334.499	241.499
kin_afterCID_97	LT01A3_cell14	4348.801	2801.316	2541.736	6494.992	733.617	3581.634	2072.923	3139.529	1742.789	5977.911	2129.574	2215336.999	243.999
kin_afterCID_98	LT01A3_cell14	4287.203	2801.316	2507.703	6392.834	730.415	3540.561	2074.671	3118.688	1732.639	5946.671	2119.330	2215339.498	246.498
kin_afterCID_99	LT01A3_cell14	4305.620	2801.316	2518.091	6419.126	730.256	3556.533	2074.740	3129.581	1736.751	5969.500	2126.347	2215341.999	248.999
kin_afterCID_100	LT01A3_cell14	4314.247	2801.316	2523.022	6438.605	730.074	3561.332	2075.148	3133.876	1738.514	5985.880	2126.504	2215344.498	251.498
kin_afterCID_101	LT01A3_cell14	4268.716	2801.316	2498.217	6369.244	729.643	3525.589	2074.989	3151.128	1748.030	6014.125	2141.001	2215346.998	253.998
kin_afterCID_102	LT01A3_cell14	4295.121	2801.316	2514.116	6395.380	725.895	3556.999	2078.873	3090.090	1716.339	5896.035	2106.956	2215349.499	256.499
kin_afterCID_103	LT01A3_cell14	4286.153	2801.316	2509.647	6382.957	725.827	3548.793	2079.486	3115.745	1729.532	5945.033	2124.257	2215351.999	258.999
kin_afterCID_104	LT01A3_cell14	4310.975	2801.316	2522.374	6396.413	725.646	3576.741	2080.485	3137.670	1740.711	5964.468	2146.879	2215354.500	261.500
kin_afterCID_105	LT01A3_cell14	4287.606	2801.316	2507.771	6355.001	725.577	3559.497	2080.871	3103.884	1722.702	5895.916	2125.227	2215356.999	263.999
kin_afterCID_106	LT01A3_cell14	4307.268	2801.316	2521.736	6378.740	724.987	3578.998	2080.917	3107.702	1727.467	5894.289	2132.233	2215359.498	266.498
kin_afterCID_107	LT01A3_cell14	4265.584	2801.316	2496.672	6330.010	724.033	3542.455	2080.871	3142.648	1744.209	5979.633	2152.063	2215361.999	268.999
kin_afterCID_108	LT01A3_cell14	4321.277	2801.316	2527.380	6434.662	720.717	3585.682	2084.051	3108.606	1727.582	5915.164	2134.702	2215364.498	271.498
kin_afterCID_109	LT01A3_cell14	4326.087	2801.316	2530.682	6410.659	726.259	3591.912	2079.373	3119.758	1731.766	5923.639	2136.263	2215366.998	273.998
kin_afterCID_110	LT01A3_cell14	4307.283	2801.316	2520.883	6361.310	729.915	3579.842	2074.989	3143.183	1742.499	5943.995	2154.499	2215369.497	276.497
kin_afterCID_111	LT01A3_cell14	4316.033	2801.316	2524.942	6380.420	731.391	3579.649	2076.375	3132.892	1739.023	5918.905	2145.010	2215371.998	278.998
kin_afterCID_112	LT01A3_cell14	4306.663	2801.316	2519.799	6336.602	732.981	3579.639	2075.285	3115.484	1731.912	5858.867	2139.552	2215374.499	281.499
kin_afterCID_113	LT01A3_cell14	4259.687	2801.316	2494.823	6266.278	732.845	3543.723	2073.422	3080.015	1712.969	5790.020	2117.298	2215376.998	283.998
kin_afterCID_114	LT01A3_cell14	4253.778	2801.316	2492.099	6260.281	734.934	3534.860	2071.560	3081.949	1713.339	5771.839	2122.448	2215379.499	286.499
kin_afterCID_115	LT01A3_cell14	4263.356	2801.316	2497.993	6283.581	732.232	3543.075	2074.217	3073.757	1710.717	5772.772	2115.949	2215381.999	288.999
kin_afterCID_116	LT01A3_cell14	4301.172	2801.316	2517.648	6335.150	732.073	3577.481	2073.332	3123.893	1736.227	5875.992	2148.103	2215384.498	291.498
kin_afterCID_117	LT01A3_cell14	4217.139	2801.316	2469.046	6223.330	728.734	3507.202	2077.170	3081.766	1714.615	5805.886	2121.493	2215387.000	294.000
kin_afterCID_118	LT01A3_cell14	4258.167	2801.316	2495.517	6296.219	729.370	3535.636	2076.942	3105.540	1726.453	5860.463	2132.955	2215389.498	296.498
kin_afterCID_119	LT01A3_cell14	4316.157	2801.316	2526.987	6374.279	729.438	3584.505	2078.600	3128.000	1739.337	5907.055	2145.787	2215391.998	298.998
0	0	0.000	0.000	0.000	0.000	0.000	0.000	0.000	0.000	0.000	0.000	0.000	2215394.499	301.499
