# Supplementary material for: Mandipropamid as a chemical inducer of proximity for in vivo applications
Source: Nat Chem Biol. 2021 Dec 21;18(1):64–9. doi: 10.1038/s41589-021-00922-3 (PMC8709788; doi:10.1038/s41589-021-00922-3)
Supplement: Source Data Fig. 2 — Single-cell trajectories, luminescence intensities of luciferase assay and two-color RICS binding efficiencies. [file 41589_2021_922_MOESM21_ESM.zip › Figure_02/Figure_02bcd/Single-Cell Trajectories/Mandi_50nM/exp04_Mandi_LT01A4_cell18_intensities.csv]

name	cellID	ff_488nm_cell	area_cell	fullframe_488nm	ff_488nm_mito	area_mito	ff_488nm_cyto	area_cyto	ff_561nm_tf_cell	fullframe_561nm	ff_561nm_tf_mito	ff_561nm_tf_cyto	FrameTimeAbs	FrameTimeRel
t0_	LT01A4_cell18	3593.634	2397.705	1921.903	5224.609	359.166	3306.275	2038.539	1571.326	850.375	3947.743	1152.629	2215440.000	-12.000
tend_	LT01A4_cell18	3373.557	2397.705	1825.272	6307.038	348.152	2875.255	2049.554	1478.424	809.913	3670.782	1106.014	2215771.000	319.000
kin_afterCID_1	LT01A4_cell18	3887.021	2397.705	2072.152	5630.760	376.608	3562.095	2021.097	1606.820	867.270	3976.190	1165.316	2215460.101	4.101
kin_afterCID_2	LT01A4_cell18	3783.926	2397.705	2023.296	5519.976	374.723	3462.308	2023.028	1599.216	864.955	3956.074	1162.641	2215462.499	6.499
kin_afterCID_3	LT01A4_cell18	3741.826	2397.705	2001.153	5499.297	379.560	3411.291	2018.145	1612.948	869.399	3979.518	1167.858	2215464.999	8.999
kin_afterCID_4	LT01A4_cell18	3813.345	2397.705	2036.838	5673.987	375.949	3467.212	2021.892	1603.669	865.706	3960.773	1165.325	2215467.498	11.498
kin_afterCID_5	LT01A4_cell18	3747.868	2397.705	2003.442	5643.241	370.476	3401.488	2027.229	1577.116	851.243	3916.499	1149.593	2215469.997	13.997
kin_afterCID_6	LT01A4_cell18	3765.583	2397.705	2015.525	5700.748	372.180	3410.007	2025.526	1586.083	857.308	3923.227	1156.645	2215472.499	16.499
kin_afterCID_7	LT01A4_cell18	3769.490	2397.705	2015.924	5757.180	373.883	3402.283	2023.823	1594.551	857.779	3958.086	1157.910	2215474.998	18.998
kin_afterCID_8	LT01A4_cell18	3712.547	2397.705	1988.241	5715.448	367.138	3350.364	2030.613	1580.125	854.186	3930.098	1155.227	2215477.499	21.499
kin_afterCID_9	LT01A4_cell18	3709.391	2397.705	1987.890	5745.805	370.158	3337.565	2027.593	1589.524	860.723	3944.416	1159.595	2215479.999	23.999
kin_afterCID_10	LT01A4_cell18	3750.900	2397.705	2008.121	5830.858	369.749	3371.669	2027.956	1581.250	852.414	3921.861	1154.495	2215482.499	26.499
kin_afterCID_11	LT01A4_cell18	3699.324	2397.705	1979.936	5828.298	365.162	3316.601	2032.771	1567.351	848.522	3913.680	1145.776	2215484.998	28.998
kin_afterCID_12	LT01A4_cell18	3694.290	2397.705	1978.194	5840.168	366.025	3307.692	2031.680	1564.145	847.620	3893.870	1144.425	2215487.499	31.499
kin_afterCID_13	LT01A4_cell18	3741.237	2397.705	2002.373	5917.505	371.067	3342.774	2026.639	1585.134	855.591	3925.829	1156.565	2215489.999	33.999
kin_afterCID_14	LT01A4_cell18	3665.688	2397.705	1964.922	5816.792	369.999	3273.073	2027.797	1587.205	856.901	3937.197	1158.374	2215492.498	36.498
kin_afterCID_15	LT01A4_cell18	3701.624	2397.705	1982.695	5913.312	366.593	3302.439	2031.113	1572.763	850.948	3909.292	1151.046	2215494.998	38.998
kin_afterCID_16	LT01A4_cell18	3649.992	2397.705	1959.321	5846.843	365.185	3255.228	2032.566	1551.422	840.716	3859.631	1136.694	2215497.498	41.498
kin_afterCID_17	LT01A4_cell18	3696.595	2397.705	1981.614	5924.223	368.637	3291.884	2029.069	1566.002	847.212	3881.069	1145.406	2215499.998	43.998
kin_afterCID_18	LT01A4_cell18	3655.329	2397.705	1961.530	5917.729	363.481	3251.076	2034.224	1577.622	855.645	3920.214	1159.040	2215502.498	46.498
kin_afterCID_19	LT01A4_cell18	3655.098	2397.705	1961.819	5940.995	363.731	3246.316	2033.974	1576.394	854.252	3921.204	1157.077	2215504.998	48.998
kin_afterCID_20	LT01A4_cell18	3672.863	2397.705	1969.998	5969.663	366.184	3258.862	2031.522	1559.036	845.771	3851.364	1145.841	2215507.499	51.499
kin_afterCID_21	LT01A4_cell18	3686.958	2397.705	1976.882	6029.362	366.774	3263.933	2030.931	1566.546	849.088	3870.081	1150.541	2215509.999	53.999
kin_afterCID_22	LT01A4_cell18	3686.850	2397.705	1978.012	6086.282	364.867	3256.134	2032.884	1560.969	847.025	3869.693	1146.579	2215512.498	56.498
kin_afterCID_23	LT01A4_cell18	3721.804	2397.705	1996.107	6142.056	365.094	3286.992	2032.702	1568.473	850.628	3885.091	1152.349	2215514.998	58.998
kin_afterCID_24	LT01A4_cell18	3680.101	2397.705	1974.292	6111.956	363.413	3245.665	2034.292	1548.445	841.872	3841.067	1138.883	2215517.498	61.498
kin_afterCID_25	LT01A4_cell18	3673.538	2397.705	1971.648	6133.412	363.004	3234.680	2034.701	1548.031	839.490	3846.385	1137.989	2215519.999	63.999
kin_afterCID_26	LT01A4_cell18	3709.472	2397.705	1989.250	6198.804	362.096	3266.667	2035.609	1547.218	839.571	3833.075	1140.608	2215522.498	66.498
kin_afterCID_27	LT01A4_cell18	3689.166	2397.705	1977.849	6229.181	362.982	3236.043	2034.724	1567.916	850.933	3909.397	1150.211	2215524.999	68.999
kin_afterCID_28	LT01A4_cell18	3677.171	2397.705	1969.656	6204.777	365.752	3222.200	2031.953	1567.148	847.631	3905.073	1146.321	2215527.499	71.499
kin_afterCID_29	LT01A4_cell18	3690.937	2397.705	1980.458	6228.876	366.752	3232.633	2030.954	1565.333	849.021	3895.699	1144.513	2215529.998	73.998
kin_afterCID_30	LT01A4_cell18	3630.693	2397.705	1950.740	6165.455	364.549	3176.206	2033.157	1573.423	852.866	3929.755	1150.928	2215532.498	76.498
kin_afterCID_31	LT01A4_cell18	3619.396	2397.705	1944.531	6197.303	360.847	3162.698	2036.858	1563.199	846.529	3933.854	1143.217	2215534.998	78.998
kin_afterCID_32	LT01A4_cell18	3632.161	2397.705	1950.533	6188.328	363.254	3175.753	2034.451	1539.223	836.055	3834.782	1129.347	2215537.498	81.498
kin_afterCID_33	LT01A4_cell18	3622.206	2397.705	1947.783	6138.784	365.639	3169.151	2032.294	1555.747	846.018	3845.153	1143.778	2215539.998	83.998
kin_afterCID_34	LT01A4_cell18	3628.938	2397.705	1949.509	6157.937	370.385	3166.804	2027.411	1543.552	838.805	3809.721	1129.512	2215542.497	86.497
kin_afterCID_35	LT01A4_cell18	3659.244	2397.705	1965.453	6262.399	364.821	3192.082	2032.884	1550.964	841.894	3849.642	1138.443	2215544.999	88.999
kin_afterCID_36	LT01A4_cell18	3658.821	2397.705	1962.687	6283.724	364.889	3187.652	2032.816	1558.068	845.011	3865.447	1143.894	2215547.501	91.501
kin_afterCID_37	LT01A4_cell18	3631.593	2397.705	1951.459	6258.782	365.071	3159.737	2032.634	1537.666	835.183	3813.904	1128.842	2215549.998	93.998
kin_afterCID_38	LT01A4_cell18	3611.465	2397.705	1939.986	6225.407	368.182	3137.262	2029.523	1560.324	846.601	3875.140	1140.385	2215552.499	96.499
kin_afterCID_39	LT01A4_cell18	3612.780	2397.705	1940.565	6278.975	361.188	3139.916	2036.518	1559.257	846.069	3884.084	1146.936	2215554.998	98.998
kin_afterCID_40	LT01A4_cell18	3688.008	2397.705	1978.849	6393.957	365.003	3202.114	2032.702	1535.278	834.544	3790.903	1130.246	2215557.499	101.499
kin_afterCID_41	LT01A4_cell18	3612.787	2397.705	1941.100	6244.869	364.095	3141.543	2033.611	1541.725	838.273	3796.140	1138.098	2215559.999	103.999
kin_afterCID_42	LT01A4_cell18	3607.309	2397.705	1937.798	6252.618	362.505	3136.133	2035.201	1533.294	835.454	3769.635	1134.962	2215562.498	106.498
kin_afterCID_43	LT01A4_cell18	3633.743	2397.705	1952.242	6283.307	366.479	3155.701	2031.226	1542.421	837.886	3784.148	1137.962	2215564.999	108.999
kin_afterCID_44	LT01A4_cell18	3648.954	2397.705	1960.154	6314.535	366.116	3168.545	2031.635	1549.701	841.864	3788.662	1146.210	2215567.498	111.498
kin_afterCID_45	LT01A4_cell18	3611.378	2397.705	1940.805	6282.264	363.754	3133.322	2034.315	1559.880	847.705	3826.743	1154.409	2215569.999	113.999
kin_afterCID_46	LT01A4_cell18	3607.892	2397.705	1938.600	6278.655	366.366	3126.202	2031.340	1529.606	832.241	3747.067	1129.672	2215572.499	116.499
kin_afterCID_47	LT01A4_cell18	3631.429	2397.705	1951.974	6314.633	366.888	3146.680	2030.817	1538.618	837.410	3774.216	1134.734	2215574.998	118.998
kin_afterCID_48	LT01A4_cell18	3647.556	2397.705	1958.356	6388.121	366.184	3153.566	2031.522	1539.363	836.201	3789.772	1133.724	2215577.499	121.499
kin_afterCID_49	LT01A4_cell18	3621.524	2397.705	1945.330	6369.652	362.800	3131.564	2034.905	1542.274	840.581	3790.173	1141.500	2215579.998	123.998
kin_afterCID_50	LT01A4_cell18	3602.798	2397.705	1935.936	6347.834	362.732	3113.498	2034.973	1539.272	836.501	3794.143	1137.344	2215582.498	126.498
kin_afterCID_51	LT01A4_cell18	3638.060	2397.705	1954.374	6426.980	362.164	3141.854	2035.541	1546.880	839.529	3814.886	1143.356	2215584.997	128.997
kin_afterCID_52	LT01A4_cell18	3580.882	2397.705	1927.068	6342.851	363.867	3086.747	2033.838	1551.472	843.055	3831.892	1143.489	2215587.498	131.498
kin_afterCID_53	LT01A4_cell18	3621.438	2397.705	1946.444	6445.238	360.370	3121.955	2037.335	1531.417	834.903	3791.728	1131.606	2215589.998	133.998
kin_afterCID_54	LT01A4_cell18	3609.578	2397.705	1942.136	6388.072	361.324	3116.578	2036.382	1529.021	830.839	3768.724	1131.621	2215592.499	136.499
kin_afterCID_55	LT01A4_cell18	3576.807	2397.705	1923.623	6413.059	358.213	3078.653	2039.493	1527.792	833.091	3798.942	1128.891	2215594.999	138.999
kin_afterCID_56	LT01A4_cell18	3601.731	2397.705	1937.517	6417.979	360.484	3103.399	2037.222	1523.933	829.382	3770.620	1126.385	2215597.499	141.499
kin_afterCID_57	LT01A4_cell18	3631.086	2397.705	1949.793	6549.577	358.508	3117.992	2039.198	1534.101	835.281	3818.779	1132.436	2215600.000	144.000
kin_afterCID_58	LT01A4_cell18	3628.665	2397.705	1951.051	6472.573	359.303	3127.378	2038.403	1539.013	839.465	3800.463	1140.394	2215602.498	146.498
kin_afterCID_59	LT01A4_cell18	3631.177	2397.705	1951.484	6497.442	358.349	3127.527	2039.357	1533.831	834.920	3797.479	1136.070	2215604.998	148.998
kin_afterCID_60	LT01A4_cell18	3589.366	2397.705	1929.259	6450.336	354.965	3092.218	2042.740	1520.905	830.262	3768.349	1130.368	2215607.498	151.498
kin_afterCID_61	LT01A4_cell18	3582.497	2397.705	1926.598	6481.883	353.784	3080.640	2043.921	1532.791	835.145	3816.459	1137.509	2215609.999	153.999
kin_afterCID_62	LT01A4_cell18	3553.055	2397.705	1911.190	6417.570	355.601	3054.245	2042.105	1512.516	822.628	3758.835	1121.354	2215612.499	156.499
kin_afterCID_63	LT01A4_cell18	3634.566	2397.705	1951.995	6592.212	355.396	3119.885	2042.309	1539.927	838.865	3831.916	1141.081	2215614.999	158.999
kin_afterCID_64	LT01A4_cell18	3587.029	2397.705	1927.597	6483.851	361.892	3072.082	2035.814	1529.111	833.683	3786.368	1127.855	2215617.499	161.499
kin_afterCID_65	LT01A4_cell18	3598.929	2397.705	1932.925	6487.753	359.439	3089.498	2038.267	1525.799	830.854	3768.440	1130.320	2215619.999	163.999
kin_afterCID_66	LT01A4_cell18	3621.490	2397.705	1945.084	6541.338	363.277	3100.109	2034.428	1524.343	829.603	3768.158	1123.677	2215622.500	166.500
kin_afterCID_67	LT01A4_cell18	3600.860	2397.705	1934.513	6538.392	356.895	3087.101	2040.856	1521.587	827.589	3778.029	1126.973	2215624.998	168.998
kin_afterCID_68	LT01A4_cell18	3580.117	2397.705	1926.502	6498.003	358.803	3066.631	2038.902	1522.335	828.337	3766.401	1127.428	2215627.499	171.499
kin_afterCID_69	LT01A4_cell18	3631.419	2397.705	1951.808	6553.349	361.551	3112.584	2036.154	1536.978	835.055	3795.186	1135.998	2215629.998	173.998
kin_afterCID_70	LT01A4_cell18	3606.227	2397.705	1938.793	6518.184	358.440	3094.395	2039.266	1531.628	833.909	3777.268	1136.914	2215632.498	176.498
kin_afterCID_71	LT01A4_cell18	3561.022	2397.705	1916.298	6461.953	356.895	3053.709	2040.810	1516.344	827.421	3755.301	1124.797	2215634.998	178.998
kin_afterCID_72	LT01A4_cell18	3596.686	2397.705	1933.919	6512.579	357.327	3086.033	2040.379	1519.080	828.815	3749.611	1128.452	2215637.498	181.498
kin_afterCID_73	LT01A4_cell18	3554.574	2397.705	1913.862	6429.097	359.439	3047.665	2038.267	1515.574	828.210	3735.757	1124.054	2215639.998	183.998
kin_afterCID_74	LT01A4_cell18	3594.020	2397.705	1933.898	6531.120	359.348	3076.230	2038.357	1540.451	838.914	3818.948	1138.768	2215642.500	186.500
kin_afterCID_75	LT01A4_cell18	3544.732	2397.705	1908.590	6462.654	356.577	3034.982	2041.128	1511.102	824.537	3762.026	1117.874	2215644.999	188.999
kin_afterCID_76	LT01A4_cell18	3593.871	2397.705	1932.967	6551.520	359.121	3072.846	2038.584	1519.686	828.182	3790.025	1119.739	2215647.498	191.498
kin_afterCID_77	LT01A4_cell18	3533.383	2397.705	1902.406	6426.040	361.960	3019.062	2035.746	1540.072	838.240	3811.208	1136.260	2215649.999	193.999
kin_afterCID_78	LT01A4_cell18	3619.716	2397.705	1946.356	6615.070	358.553	3093.030	2039.152	1532.251	832.978	3811.989	1131.394	2215652.501	196.501
kin_afterCID_79	LT01A4_cell18	3592.494	2397.705	1931.638	6544.286	360.325	3070.449	2037.381	1523.880	829.727	3761.718	1128.103	2215654.998	198.998
kin_afterCID_80	LT01A4_cell18	3581.712	2397.705	1925.276	6499.531	363.777	3059.848	2033.929	1530.300	831.943	3763.248	1130.928	2215657.498	201.498
kin_afterCID_81	LT01A4_cell18	3525.248	2397.705	1896.571	6438.224	359.416	3011.596	2038.289	1514.288	826.622	3730.581	1123.484	2215659.999	203.999
kin_afterCID_82	LT01A4_cell18	3533.254	2397.705	1902.768	6429.052	357.577	3025.703	2040.129	1506.590	822.136	3706.213	1121.059	2215662.499	206.499
kin_afterCID_83	LT01A4_cell18	3560.235	2397.705	1915.617	6490.856	356.986	3047.577	2040.719	1510.206	824.429	3719.256	1123.773	2215664.999	208.999
kin_afterCID_84	LT01A4_cell18	3602.074	2397.705	1935.350	6558.104	359.076	3081.412	2038.630	1517.718	827.030	3721.561	1129.543	2215667.499	211.499
kin_afterCID_85	LT01A4_cell18	3538.729	2397.705	1906.776	6462.778	355.056	3030.468	2042.650	1506.128	822.040	3712.958	1122.534	2215669.999	213.999
kin_afterCID_86	LT01A4_cell18	3540.081	2397.705	1906.004	6483.549	353.398	3031.246	2044.308	1502.641	819.296	3728.461	1117.865	2215672.498	216.498
kin_afterCID_87	LT01A4_cell18	3537.394	2397.705	1904.105	6433.615	357.281	3030.262	2040.424	1508.504	822.821	3704.877	1123.916	2215674.999	218.999
kin_afterCID_88	LT01A4_cell18	3583.722	2397.705	1926.965	6485.909	363.822	3064.577	2033.883	1521.342	829.555	3713.503	1129.208	2215677.498	221.498
kin_afterCID_89	LT01A4_cell18	3530.861	2397.705	1903.114	6416.504	356.577	3026.750	2041.128	1504.938	822.874	3691.794	1122.903	2215679.999	223.999
kin_afterCID_90	LT01A4_cell18	3562.718	2397.705	1915.573	6500.672	356.328	3049.890	2041.378	1515.269	828.023	3723.482	1129.820	2215682.498	226.498
kin_afterCID_91	LT01A4_cell18	3534.441	2397.705	1904.858	6418.621	360.188	3024.581	2037.517	1513.104	828.546	3707.055	1125.262	2215684.999	228.999
kin_afterCID_92	LT01A4_cell18	3568.984	2397.705	1920.867	6493.016	358.281	3055.298	2039.425	1511.673	824.252	3707.663	1125.887	2215687.498	231.498
kin_afterCID_93	LT01A4_cell18	3590.601	2397.705	1931.039	6489.892	361.733	3075.432	2036.018	1526.448	831.006	3731.403	1134.691	2215689.998	233.998
kin_afterCID_94	LT01A4_cell18	3520.714	2397.705	1894.938	6366.136	361.778	3015.091	2035.927	1525.277	831.182	3716.469	1135.909	2215692.499	236.499
kin_afterCID_95	LT01A4_cell18	3576.026	2397.705	1923.417	6466.146	358.417	3068.070	2039.288	1503.556	820.929	3655.095	1125.410	2215694.999	238.999
kin_afterCID_96	LT01A4_cell18	3597.137	2397.705	1932.223	6526.978	358.576	3081.931	2039.130	1515.246	826.885	3689.934	1132.832	2215697.498	241.498
kin_afterCID_97	LT01A4_cell18	3525.208	2397.705	1898.598	6334.203	362.777	3024.434	2034.928	1521.503	828.140	3692.065	1134.545	2215699.998	243.998
kin_afterCID_98	LT01A4_cell18	3530.514	2397.705	1900.300	6369.152	361.233	3026.992	2036.472	1503.171	822.162	3643.564	1123.504	2215702.501	246.501
kin_afterCID_99	LT01A4_cell18	3540.282	2397.705	1903.908	6454.876	359.030	3026.994	2038.675	1507.337	823.268	3694.873	1122.092	2215704.999	248.999
kin_afterCID_100	LT01A4_cell18	3541.784	2397.705	1905.659	6418.082	362.141	3030.070	2035.564	1510.587	825.112	3672.553	1125.957	2215707.499	251.499
kin_afterCID_101	LT01A4_cell18	3568.036	2397.705	1920.021	6442.561	362.982	3055.239	2034.724	1506.602	821.527	3656.427	1123.086	2215709.998	253.998
kin_afterCID_102	LT01A4_cell18	3517.130	2397.705	1895.608	6397.463	360.325	3007.724	2037.381	1517.298	827.921	3710.498	1129.415	2215712.498	256.498
kin_afterCID_103	LT01A4_cell18	3547.265	2397.705	1910.731	6410.468	362.641	3037.053	2035.064	1519.566	829.432	3695.787	1131.771	2215714.999	258.999
kin_afterCID_104	LT01A4_cell18	3556.258	2397.705	1912.613	6465.570	359.598	3042.947	2038.108	1502.936	821.182	3673.253	1120.011	2215717.498	261.498
kin_afterCID_105	LT01A4_cell18	3527.195	2397.705	1898.636	6394.240	362.618	3016.335	2035.087	1499.829	822.415	3631.782	1119.950	2215719.999	263.999
kin_afterCID_106	LT01A4_cell18	3549.533	2397.705	1909.402	6464.094	361.710	3031.739	2035.995	1505.350	823.286	3661.209	1122.345	2215722.498	266.498
kin_afterCID_107	LT01A4_cell18	3570.723	2397.705	1922.676	6489.695	366.434	3044.152	2031.272	1506.830	821.642	3654.909	1119.325	2215724.999	268.999
kin_afterCID_108	LT01A4_cell18	3555.163	2397.705	1913.813	6512.943	360.506	3031.749	2037.199	1512.134	823.392	3703.065	1124.424	2215727.499	271.499
kin_afterCID_109	LT01A4_cell18	3530.151	2397.705	1901.849	6430.532	361.097	3015.905	2036.609	1503.325	822.534	3661.811	1120.619	2215729.998	273.998
kin_afterCID_110	LT01A4_cell18	3545.402	2397.705	1909.377	6470.838	363.413	3022.792	2034.292	1503.360	823.246	3659.459	1118.187	2215732.499	276.499
kin_afterCID_111	LT01A4_cell18	3568.737	2397.705	1920.716	6489.524	366.411	3041.876	2031.294	1515.469	828.981	3680.276	1124.975	2215734.998	278.998
kin_afterCID_112	LT01A4_cell18	3547.244	2397.705	1909.251	6451.261	368.160	3020.455	2029.546	1515.849	826.611	3676.876	1123.839	2215737.499	281.499
kin_afterCID_113	LT01A4_cell18	3523.574	2397.705	1898.927	6393.685	365.321	3007.672	2032.385	1496.106	820.991	3616.989	1114.877	2215739.998	283.998
kin_afterCID_114	LT01A4_cell18	3547.341	2397.705	1909.525	6462.861	365.571	3022.853	2032.135	1507.641	823.148	3674.493	1117.835	2215742.499	286.499
kin_afterCID_115	LT01A4_cell18	3551.655	2397.705	1911.188	6511.268	359.893	3028.877	2037.903	1505.888	823.774	3690.817	1120.001	2215744.998	288.998
kin_afterCID_116	LT01A4_cell18	3547.224	2397.705	1908.825	6483.331	364.276	3021.238	2033.429	1499.454	819.489	3652.476	1113.753	2215747.499	291.499
kin_afterCID_117	LT01A4_cell18	3522.797	2397.705	1895.674	6417.579	366.525	3000.436	2031.181	1505.485	821.048	3661.967	1116.350	2215749.999	293.999
kin_afterCID_118	LT01A4_cell18	3566.945	2397.705	1920.340	6539.951	361.983	3038.299	2035.723	1505.083	819.444	3688.205	1116.891	2215752.498	296.498
kin_afterCID_119	LT01A4_cell18	3576.075	2397.705	1924.264	6515.368	368.909	3041.605	2028.796	1513.329	825.609	3682.088	1118.969	2215754.999	298.999
kin_afterCID_120	LT01A4_cell18	3519.003	2397.705	1895.456	6441.085	364.367	2994.516	2034.247	1490.942	815.383	3637.177	1106.299	2215757.499	301.499
