# Supplementary material for: Mandipropamid as a chemical inducer of proximity for in vivo applications
Source: Nat Chem Biol. 2021 Dec 21;18(1):64–9. doi: 10.1038/s41589-021-00922-3 (PMC8709788; doi:10.1038/s41589-021-00922-3)
Supplement: Source Data Fig. 2 — Single-cell trajectories, luminescence intensities of luciferase assay and two-color RICS binding efficiencies. [file 41589_2021_922_MOESM21_ESM.zip › Figure_02/Figure_02bcd/Single-Cell Trajectories/Mandi_50nM/exp04_Mandi_LT01B1_cell38_intensities.csv]

name	cellID	ff_488nm_cell	area_cell	fullframe_488nm	ff_488nm_mito	area_mito	ff_488nm_cyto	area_cyto	ff_561nm_tf_cell	fullframe_561nm	ff_561nm_tf_mito	ff_561nm_tf_cyto	FrameTimeAbs	FrameTimeRel
t0_	LT01B1_cell38	3073.635	2128.654	1676.782	3161.064	528.564	3027.975	1613.853	2148.343	1066.203	3918.919	1558.200	2216894.000	-12.000
tend_	LT01B1_cell38	3053.183	2128.654	1771.089	3945.938	512.326	2758.252	1630.727	2233.581	1212.111	3957.609	1681.901	2217243.000	337.000
kin_afterCID_1	LT01B1_cell38	3287.589	2128.654	1787.732	3405.577	546.710	3222.893	1600.249	2192.467	1086.318	3995.301	1562.193	2216914.102	4.102
kin_afterCID_2	LT01B1_cell38	3238.962	2128.654	1766.136	3400.924	547.981	3161.707	1597.388	2216.405	1098.485	4040.503	1577.354	2216916.497	6.497
kin_afterCID_3	LT01B1_cell38	3234.200	2128.654	1766.781	3427.072	549.798	3142.466	1598.660	2201.921	1088.375	4001.079	1567.413	2216918.998	8.998
kin_afterCID_4	LT01B1_cell38	3182.234	2128.654	1741.168	3421.361	544.643	3075.954	1603.951	2173.393	1079.556	3961.477	1550.365	2216921.496	11.496
kin_afterCID_5	LT01B1_cell38	3192.175	2128.654	1747.583	3461.288	547.573	3073.880	1602.066	2174.753	1082.130	3943.142	1554.088	2216923.998	13.998
kin_afterCID_6	LT01B1_cell38	3212.072	2128.654	1755.498	3535.539	543.121	3082.104	1601.294	2148.387	1069.479	3927.877	1532.511	2216926.497	16.497
kin_afterCID_7	LT01B1_cell38	3151.747	2128.654	1726.677	3486.305	546.119	3013.314	1602.248	2163.661	1074.714	3940.460	1542.948	2216928.997	18.997
kin_afterCID_8	LT01B1_cell38	3198.681	2128.654	1747.934	3587.263	543.326	3044.741	1603.179	2150.874	1069.728	3928.987	1534.841	2216931.497	21.497
kin_afterCID_9	LT01B1_cell38	3161.532	2128.654	1732.184	3553.426	547.141	3005.125	1599.636	2173.673	1079.492	3960.028	1548.818	2216933.998	23.998
kin_afterCID_10	LT01B1_cell38	3135.272	2128.654	1718.149	3558.604	544.370	2967.616	1604.087	2143.127	1068.978	3915.415	1527.085	2216936.496	26.496
kin_afterCID_11	LT01B1_cell38	3127.027	2128.654	1712.745	3584.779	542.758	2946.680	1607.062	2147.740	1067.875	3938.164	1527.315	2216938.998	28.998
kin_afterCID_12	LT01B1_cell38	3108.028	2128.654	1701.590	3579.575	541.168	2926.638	1606.427	2134.967	1063.916	3904.413	1524.974	2216941.498	31.498
kin_afterCID_13	LT01B1_cell38	3135.487	2128.654	1715.194	3617.657	543.303	2945.425	1607.653	2153.809	1072.993	3936.082	1535.343	2216943.996	33.996
kin_afterCID_14	LT01B1_cell38	3150.988	2128.654	1725.106	3664.936	543.167	2954.471	1604.201	2165.407	1076.371	3956.974	1544.901	2216946.497	36.497
kin_afterCID_15	LT01B1_cell38	3146.725	2128.654	1723.558	3680.573	542.395	2942.864	1605.564	2164.046	1073.821	3957.328	1543.516	2216948.998	38.998
kin_afterCID_16	LT01B1_cell38	3102.867	2128.654	1696.846	3648.650	536.331	2896.867	1613.399	2134.014	1061.760	3907.371	1529.375	2216951.497	41.497
kin_afterCID_17	LT01B1_cell38	3110.212	2128.654	1702.718	3665.519	537.444	2898.576	1614.194	2145.502	1066.983	3922.566	1537.141	2216953.997	43.997
kin_afterCID_18	LT01B1_cell38	3126.640	2128.654	1707.214	3710.795	535.831	2907.189	1614.171	2166.398	1078.014	3966.693	1553.018	2216956.497	46.497
kin_afterCID_19	LT01B1_cell38	3115.893	2128.654	1706.478	3711.626	534.968	2892.983	1615.579	2153.815	1073.252	3948.953	1543.292	2216958.998	48.998
kin_afterCID_20	LT01B1_cell38	3124.803	2128.654	1709.011	3741.240	532.334	2896.605	1618.304	2155.000	1071.922	3958.993	1545.021	2216961.497	51.497
kin_afterCID_21	LT01B1_cell38	3099.177	2128.654	1696.998	3718.916	533.038	2870.514	1616.374	2141.255	1066.976	3934.255	1534.634	2216963.997	53.997
kin_afterCID_22	LT01B1_cell38	3087.893	2128.654	1691.951	3711.617	532.788	2857.540	1617.714	2149.034	1065.693	3958.783	1536.684	2216966.498	56.498
kin_afterCID_23	LT01B1_cell38	3117.688	2128.654	1706.579	3766.765	535.718	2876.289	1615.783	2152.860	1074.395	3956.675	1537.588	2216968.997	58.997
kin_afterCID_24	LT01B1_cell38	3093.374	2128.654	1697.028	3753.420	536.036	2849.806	1615.147	2149.853	1072.002	3950.248	1535.386	2216971.497	61.497
kin_afterCID_25	LT01B1_cell38	3107.088	2128.654	1704.543	3781.942	535.445	2856.506	1617.918	2128.218	1061.473	3902.673	1522.621	2216973.998	63.998
kin_afterCID_26	LT01B1_cell38	3084.265	2128.654	1689.780	3762.822	536.899	2835.667	1612.286	2132.524	1056.638	3926.026	1520.173	2216976.497	66.497
kin_afterCID_27	LT01B1_cell38	3103.856	2128.654	1700.322	3786.270	533.810	2851.492	1620.643	2127.732	1060.499	3908.096	1522.531	2216978.996	68.996
kin_afterCID_28	LT01B1_cell38	3084.473	2128.654	1691.113	3770.110	533.810	2832.528	1618.463	2112.184	1052.167	3882.048	1511.396	2216981.498	71.498
kin_afterCID_29	LT01B1_cell38	3076.769	2128.654	1685.945	3774.818	537.466	2818.676	1615.034	2130.009	1062.405	3910.149	1520.075	2216983.997	73.997
kin_afterCID_30	LT01B1_cell38	3069.713	2128.654	1683.966	3762.981	537.058	2810.318	1618.895	2142.360	1065.909	3926.876	1530.275	2216986.497	76.497
kin_afterCID_31	LT01B1_cell38	3067.917	2128.654	1683.344	3764.177	535.150	2809.449	1620.439	2139.550	1065.192	3922.313	1531.095	2216988.997	78.997
kin_afterCID_32	LT01B1_cell38	3091.945	2128.654	1694.969	3784.139	542.145	2827.985	1615.942	2148.672	1068.707	3925.565	1531.269	2216991.497	81.497
kin_afterCID_33	LT01B1_cell38	3066.971	2128.654	1682.164	3791.113	533.379	2802.832	1619.213	2142.029	1065.270	3946.704	1529.861	2216993.997	83.997
kin_afterCID_34	LT01B1_cell38	3046.477	2128.654	1669.773	3778.026	529.291	2783.035	1622.392	2117.372	1056.681	3904.254	1517.953	2216996.497	86.497
kin_afterCID_35	LT01B1_cell38	3087.875	2128.654	1691.561	3841.519	533.674	2816.928	1614.739	2144.213	1062.598	3970.284	1526.284	2216998.997	88.997
kin_afterCID_36	LT01B1_cell38	3063.961	2128.654	1679.292	3803.680	535.536	2794.488	1615.692	2119.295	1055.170	3907.854	1510.235	2217001.497	91.497
kin_afterCID_37	LT01B1_cell38	3090.356	2128.654	1691.211	3841.838	536.036	2813.338	1618.009	2148.884	1067.113	3962.762	1529.640	2217003.997	93.997
kin_afterCID_38	LT01B1_cell38	3105.603	2128.654	1700.615	3870.020	530.880	2828.864	1621.211	2143.493	1065.409	3955.139	1533.217	2217006.497	96.497
kin_afterCID_39	LT01B1_cell38	3105.877	2128.654	1699.039	3879.359	530.131	2827.388	1622.188	2106.573	1050.581	3892.588	1505.917	2217008.997	98.997
kin_afterCID_40	LT01B1_cell38	3071.888	2128.654	1683.255	3847.527	527.769	2798.268	1619.780	2120.967	1055.001	3919.492	1521.285	2217011.497	101.497
kin_afterCID_41	LT01B1_cell38	3040.592	2128.654	1667.288	3797.237	529.790	2766.720	1623.482	2125.905	1058.272	3915.941	1524.516	2217013.997	103.997
kin_afterCID_42	LT01B1_cell38	3062.597	2128.654	1677.205	3818.333	528.360	2788.913	1625.367	2120.768	1055.459	3904.979	1522.686	2217016.498	106.498
kin_afterCID_43	LT01B1_cell38	3079.210	2128.654	1682.426	3837.965	533.515	2803.672	1618.440	2130.654	1061.455	3900.995	1530.410	2217018.998	108.998
kin_afterCID_44	LT01B1_cell38	3088.268	2128.654	1693.922	3858.829	531.766	2809.470	1621.279	2128.677	1057.500	3910.765	1526.884	2217021.498	111.498
kin_afterCID_45	LT01B1_cell38	3072.648	2128.654	1683.590	3828.124	535.945	2793.410	1620.053	2135.194	1060.017	3910.208	1528.433	2217023.997	113.997
kin_afterCID_46	LT01B1_cell38	3044.804	2128.654	1669.621	3807.715	531.948	2766.963	1623.414	2137.455	1061.727	3921.332	1533.520	2217026.497	116.497
kin_afterCID_47	LT01B1_cell38	3054.473	2128.654	1674.498	3835.143	529.904	2774.200	1622.006	2120.196	1054.399	3897.390	1523.185	2217028.997	118.997
kin_afterCID_48	LT01B1_cell38	3059.391	2128.654	1673.508	3836.130	535.150	2774.649	1619.712	2122.001	1056.671	3886.524	1520.561	2217031.498	121.498
kin_afterCID_49	LT01B1_cell38	3080.168	2128.654	1686.344	3863.184	536.036	2793.108	1618.690	2127.437	1060.645	3895.513	1523.565	2217034.019	124.019
kin_afterCID_50	LT01B1_cell38	3049.004	2128.654	1670.787	3828.604	535.536	2761.927	1620.916	2123.051	1056.968	3886.431	1520.992	2217036.497	126.497
kin_afterCID_51	LT01B1_cell38	3072.027	2128.654	1683.446	3839.011	534.582	2787.703	1623.369	2129.461	1058.333	3885.022	1530.551	2217038.997	128.997
kin_afterCID_52	LT01B1_cell38	3023.761	2128.654	1657.562	3798.886	530.699	2741.886	1625.026	2093.100	1042.567	3823.812	1509.322	2217041.498	131.498
kin_afterCID_53	LT01B1_cell38	3058.212	2128.654	1672.445	3857.962	529.541	2771.925	1622.233	2106.372	1048.533	3865.620	1516.225	2217043.997	133.997
kin_afterCID_54	LT01B1_cell38	3034.384	2128.654	1661.542	3826.066	533.061	2749.999	1617.305	2138.234	1067.766	3911.411	1538.815	2217046.497	136.497
kin_afterCID_55	LT01B1_cell38	3003.517	2128.654	1647.158	3787.110	531.698	2719.930	1622.165	2101.592	1049.008	3849.757	1511.414	2217048.997	138.997
kin_afterCID_56	LT01B1_cell38	3039.927	2128.654	1666.612	3827.044	533.424	2751.476	1622.665	2108.814	1052.272	3849.192	1517.998	2217051.498	141.498
kin_afterCID_57	LT01B1_cell38	3028.663	2128.654	1660.661	3829.478	529.836	2743.848	1620.484	2114.787	1053.590	3868.291	1526.421	2217053.997	143.997
kin_afterCID_58	LT01B1_cell38	3062.826	2128.654	1678.099	3854.552	536.467	2770.437	1619.848	2133.636	1061.434	3880.362	1536.167	2217056.498	146.498
kin_afterCID_59	LT01B1_cell38	3011.065	2128.654	1652.367	3808.957	530.517	2726.719	1619.848	2124.592	1058.369	3877.493	1535.696	2217058.998	148.998
kin_afterCID_60	LT01B1_cell38	3047.745	2128.654	1672.471	3849.874	535.445	2753.539	1620.416	2123.683	1059.296	3855.599	1532.602	2217061.512	151.512
kin_afterCID_61	LT01B1_cell38	3059.731	2128.654	1675.655	3861.628	532.743	2766.710	1623.391	2105.627	1050.539	3819.211	1524.866	2217064.011	154.011
kin_afterCID_62	LT01B1_cell38	3031.731	2128.654	1663.708	3812.098	531.403	2745.520	1626.094	2095.180	1045.912	3787.910	1522.235	2217066.502	156.502
kin_afterCID_63	LT01B1_cell38	3043.499	2128.654	1669.025	3836.171	527.474	2759.719	1626.117	2097.810	1047.808	3804.081	1527.425	2217069.001	159.001
kin_afterCID_64	LT01B1_cell38	3013.501	2128.654	1655.202	3781.024	532.811	2730.401	1625.049	2124.516	1060.686	3828.142	1545.907	2217071.501	161.501
kin_afterCID_65	LT01B1_cell38	3008.482	2128.654	1646.717	3787.121	532.470	2722.947	1624.527	2117.029	1056.401	3823.657	1537.996	2217074.001	164.001
kin_afterCID_66	LT01B1_cell38	3023.437	2128.654	1658.273	3819.872	526.293	2740.185	1626.298	2104.292	1051.477	3818.431	1533.403	2217076.501	166.501
kin_afterCID_67	LT01B1_cell38	3034.304	2128.654	1662.969	3830.602	530.676	2744.256	1625.867	2104.248	1052.017	3802.736	1531.196	2217079.001	169.001
kin_afterCID_68	LT01B1_cell38	3033.870	2128.654	1663.057	3836.354	531.902	2741.972	1623.687	2128.133	1057.964	3856.923	1543.216	2217081.501	171.501
kin_afterCID_69	LT01B1_cell38	3025.484	2128.654	1657.006	3832.836	530.631	2736.496	1621.052	2118.703	1053.628	3848.052	1536.460	2217084.001	174.001
kin_afterCID_70	LT01B1_cell38	3020.882	2128.654	1657.972	3807.348	532.697	2732.422	1624.073	2113.296	1055.245	3812.570	1536.575	2217086.501	176.501
kin_afterCID_71	LT01B1_cell38	3076.228	2128.654	1686.700	3900.172	530.017	2782.785	1620.575	2112.957	1053.782	3842.126	1532.041	2217089.001	179.001
kin_afterCID_72	LT01B1_cell38	3053.513	2128.654	1673.918	3864.240	531.789	2762.269	1619.803	2134.007	1064.683	3865.290	1548.928	2217091.501	181.501
kin_afterCID_73	LT01B1_cell38	3032.187	2128.654	1662.822	3832.749	532.243	2741.982	1621.938	2136.002	1062.087	3860.479	1552.111	2217094.001	184.001
kin_afterCID_74	LT01B1_cell38	3009.011	2128.654	1651.490	3796.178	534.037	2719.493	1623.232	2130.165	1059.804	3847.683	1545.189	2217096.501	186.501
kin_afterCID_75	LT01B1_cell38	2998.220	2128.654	1647.171	3800.563	527.746	2710.439	1626.571	2109.064	1050.725	3827.828	1533.615	2217099.001	189.001
kin_afterCID_76	LT01B1_cell38	3078.180	2128.654	1686.651	3905.459	528.814	2782.250	1624.095	2091.581	1043.287	3784.706	1523.899	2217101.501	191.501
kin_afterCID_77	LT01B1_cell38	3054.460	2128.654	1673.333	3872.651	529.064	2761.451	1623.709	2129.880	1057.220	3859.571	1549.108	2217104.001	194.001
kin_afterCID_78	LT01B1_cell38	3025.260	2128.654	1660.311	3824.979	534.105	2734.086	1620.393	2128.739	1059.035	3841.096	1546.099	2217106.501	196.501
kin_afterCID_79	LT01B1_cell38	3011.501	2128.654	1651.737	3814.710	530.404	2721.159	1624.413	2114.161	1054.227	3817.650	1539.626	2217109.001	199.001
kin_afterCID_80	LT01B1_cell38	3073.835	2128.654	1685.576	3911.394	527.497	2775.991	1625.322	2117.219	1055.717	3840.989	1541.054	2217111.501	201.501
kin_afterCID_81	LT01B1_cell38	3034.338	2128.654	1666.226	3841.720	536.149	2735.290	1622.710	2136.382	1062.173	3859.274	1546.320	2217114.001	204.001
kin_afterCID_82	LT01B1_cell38	3032.107	2128.654	1663.680	3862.701	530.699	2734.966	1621.484	2125.732	1057.699	3859.681	1541.786	2217116.501	206.501
kin_afterCID_83	LT01B1_cell38	3012.579	2128.654	1652.811	3833.718	528.382	2715.720	1628.933	2118.041	1057.357	3840.493	1539.518	2217119.001	209.001
kin_afterCID_84	LT01B1_cell38	3069.668	2128.654	1681.112	3920.706	527.928	2764.764	1627.161	2110.529	1050.066	3843.673	1529.880	2217121.500	211.500
kin_afterCID_85	LT01B1_cell38	3060.544	2128.654	1677.780	3909.321	528.132	2756.958	1626.548	2097.846	1048.357	3810.513	1523.963	2217124.001	214.001
kin_afterCID_86	LT01B1_cell38	3027.975	2128.654	1659.699	3852.950	530.767	2728.258	1626.503	2098.331	1048.213	3798.021	1523.902	2217126.501	216.501
kin_afterCID_87	LT01B1_cell38	3048.070	2128.654	1672.126	3870.663	531.607	2746.529	1626.980	2123.608	1056.569	3829.073	1545.431	2217129.001	219.001
kin_afterCID_88	LT01B1_cell38	3023.145	2128.654	1659.932	3855.887	530.608	2721.627	1626.026	2119.088	1056.540	3836.553	1539.268	2217131.501	221.501
kin_afterCID_89	LT01B1_cell38	3045.996	2128.654	1668.118	3889.352	531.403	2741.739	1623.459	2105.014	1048.268	3815.503	1527.092	2217134.001	224.001
kin_afterCID_90	LT01B1_cell38	3027.426	2128.654	1662.445	3862.221	532.379	2722.576	1625.390	2095.054	1046.873	3789.389	1520.008	2217136.501	226.501
kin_afterCID_91	LT01B1_cell38	3028.669	2128.654	1664.124	3838.277	540.623	2722.809	1622.051	2124.639	1058.394	3817.834	1536.439	2217139.001	229.001
kin_afterCID_92	LT01B1_cell38	3005.659	2128.654	1651.047	3820.904	537.921	2702.976	1621.711	2128.429	1059.868	3830.948	1542.116	2217141.501	231.501
kin_afterCID_93	LT01B1_cell38	3069.429	2128.654	1684.531	3898.590	538.761	2759.866	1621.552	2114.949	1052.571	3800.568	1532.586	2217144.001	234.001
kin_afterCID_94	LT01B1_cell38	3054.368	2128.654	1676.675	3897.245	529.995	2753.348	1622.733	2092.206	1044.391	3786.606	1522.612	2217146.511	236.511
kin_afterCID_95	LT01B1_cell38	3034.166	2128.654	1665.680	3867.326	533.129	2731.067	1623.732	2093.086	1047.196	3778.518	1520.516	2217149.011	239.011
kin_afterCID_96	LT01B1_cell38	3012.094	2128.654	1653.935	3843.927	534.877	2708.404	1622.210	2120.183	1054.101	3821.321	1539.462	2217151.510	241.510
kin_afterCID_97	LT01B1_cell38	3009.477	2128.654	1650.543	3836.026	532.924	2706.229	1627.070	2119.340	1050.537	3820.237	1540.669	2217154.011	244.011
kin_afterCID_98	LT01B1_cell38	2978.560	2128.654	1634.563	3818.575	528.836	2674.840	1630.568	2101.272	1044.591	3800.672	1529.108	2217156.511	246.511
kin_afterCID_99	LT01B1_cell38	3031.425	2128.654	1663.208	3880.765	531.289	2722.572	1627.797	2095.795	1042.333	3791.347	1521.419	2217159.000	249.000
kin_afterCID_100	LT01B1_cell38	3019.269	2128.654	1656.166	3878.412	531.516	2709.259	1625.435	2090.667	1043.150	3786.811	1516.697	2217161.500	251.500
kin_afterCID_101	LT01B1_cell38	3012.722	2128.654	1654.827	3858.386	535.809	2703.250	1622.506	2090.316	1044.399	3771.239	1514.972	2217164.001	254.001
kin_afterCID_102	LT01B1_cell38	2993.633	2128.654	1642.839	3835.573	536.717	2684.622	1621.552	2128.030	1059.346	3837.304	1541.403	2217166.500	256.500
kin_afterCID_103	LT01B1_cell38	2988.134	2128.654	1643.175	3822.501	540.646	2677.204	1619.394	2122.300	1055.197	3820.616	1533.220	2217169.002	259.002
kin_afterCID_104	LT01B1_cell38	3030.682	2128.654	1661.420	3906.048	534.310	2711.272	1624.913	2120.180	1053.898	3830.182	1536.337	2217171.501	261.501
kin_afterCID_105	LT01B1_cell38	3011.572	2128.654	1652.638	3890.630	529.541	2694.595	1629.273	2091.593	1044.955	3796.788	1517.014	2217174.001	264.001
kin_afterCID_106	LT01B1_cell38	3009.824	2128.654	1651.466	3885.621	529.677	2695.768	1626.730	2116.284	1054.527	3833.573	1537.538	2217176.501	266.501
kin_afterCID_107	LT01B1_cell38	3007.618	2128.654	1650.994	3886.822	527.724	2693.918	1628.501	2116.329	1054.136	3836.722	1539.637	2217179.001	269.001
kin_afterCID_108	LT01B1_cell38	3023.573	2128.654	1660.741	3896.011	526.225	2710.797	1632.816	2112.423	1052.044	3824.758	1539.297	2217181.501	271.501
kin_afterCID_109	LT01B1_cell38	3029.169	2128.654	1660.725	3907.994	528.405	2714.086	1629.001	2093.489	1043.276	3799.663	1519.798	2217184.000	274.000
kin_afterCID_110	LT01B1_cell38	2991.415	2128.654	1643.868	3844.073	531.721	2680.771	1628.002	2119.795	1055.249	3824.831	1540.991	2217186.500	276.500
kin_afterCID_111	LT01B1_cell38	2997.916	2128.654	1645.441	3863.293	531.789	2686.191	1624.436	2102.982	1048.765	3805.865	1526.529	2217189.001	279.001
kin_afterCID_112	LT01B1_cell38	3037.377	2128.654	1666.066	3908.438	531.403	2719.376	1629.182	2106.201	1051.612	3795.190	1532.481	2217191.500	281.500
kin_afterCID_113	LT01B1_cell38	3012.443	2128.654	1653.308	3874.261	530.790	2699.525	1628.615	2088.188	1042.787	3769.187	1519.772	2217194.000	284.000
kin_afterCID_114	LT01B1_cell38	3000.090	2128.654	1648.832	3854.800	534.105	2686.978	1625.390	2123.261	1056.980	3830.569	1540.533	2217196.500	286.500
kin_afterCID_115	LT01B1_cell38	3003.326	2128.654	1646.469	3861.297	531.471	2691.314	1627.570	2118.808	1057.765	3811.527	1544.786	2217199.000	289.000
kin_afterCID_116	LT01B1_cell38	2988.789	2128.654	1643.422	3865.577	527.837	2678.730	1625.208	2105.103	1051.382	3819.992	1531.272	2217201.500	291.500
kin_afterCID_117	LT01B1_cell38	2973.648	2128.654	1634.479	3831.715	529.495	2664.819	1627.547	2087.855	1041.738	3775.424	1519.364	2217204.000	294.000
kin_afterCID_118	LT01B1_cell38	2992.477	2128.654	1645.486	3879.000	521.932	2683.879	1630.250	2100.923	1050.904	3812.928	1536.752	2217206.500	296.500
kin_afterCID_119	LT01B1_cell38	3005.598	2128.654	1650.958	3872.394	529.336	2691.896	1629.659	2117.099	1053.100	3821.864	1542.070	2217208.999	298.999
kin_afterCID_120	LT01B1_cell38	2983.808	2128.654	1639.801	3852.632	529.404	2675.710	1622.506	2121.002	1057.275	3846.403	1541.767	2217211.499	301.499
