# Supplementary material for: Mandipropamid as a chemical inducer of proximity for in vivo applications
Source: Nat Chem Biol. 2021 Dec 21;18(1):64–9. doi: 10.1038/s41589-021-00922-3 (PMC8709788; doi:10.1038/s41589-021-00922-3)
Supplement: Source Data Fig. 2 — Single-cell trajectories, luminescence intensities of luciferase assay and two-color RICS binding efficiencies. [file 41589_2021_922_MOESM21_ESM.zip › Figure_02/Figure_02bcd/Single-Cell Trajectories/Mandi_50nM/exp04_Mandi_LT01B2_cell34_intensities.csv]

name	cellID	ff_488nm_cell	area_cell	fullframe_488nm	ff_488nm_mito	area_mito	ff_488nm_cyto	area_cyto	ff_561nm_tf_cell	fullframe_561nm	ff_561nm_tf_mito	ff_561nm_tf_cyto	FrameTimeAbs	FrameTimeRel
t0_	LT01B2_cell34	5153.032	3650.870	3500.247	7871.191	574.257	4645.681	3076.613	2761.072	1865.964	7560.445	1865.257	2216533.000	-8.000
tend_	LT01B2_cell34	5007.117	3650.870	3405.365	10494.413	583.092	3964.148	3067.778	2648.704	1795.757	7113.505	1800.080	2216864.000	323.000
kin_afterCID_1	LT01B2_cell34	5561.075	3650.870	3775.478	8619.633	595.787	4964.371	3055.265	2855.874	1924.865	7731.604	1904.969	2216549.100	4.100
kin_afterCID_2	LT01B2_cell34	5473.121	3650.870	3717.455	8636.146	592.948	4859.793	3057.922	2819.120	1903.088	7654.517	1881.509	2216551.490	6.490
kin_afterCID_3	LT01B2_cell34	5439.481	3650.870	3693.474	8765.890	601.624	4783.172	3049.247	2792.313	1886.601	7512.759	1860.958	2216553.990	8.990
kin_afterCID_4	LT01B2_cell34	5390.193	3650.870	3662.719	8833.961	598.649	4714.748	3052.222	2803.728	1894.352	7545.658	1873.668	2216556.491	11.491
kin_afterCID_5	LT01B2_cell34	5404.225	3650.870	3670.419	9041.554	604.008	4682.884	3047.089	2797.293	1888.753	7499.430	1865.079	2216558.991	13.991
kin_afterCID_6	LT01B2_cell34	5427.250	3650.870	3685.142	9207.129	598.058	4686.756	3052.812	2766.900	1867.809	7451.419	1849.185	2216561.490	16.490
kin_afterCID_7	LT01B2_cell34	5429.155	3650.870	3684.283	9325.649	601.215	4660.890	3049.746	2764.554	1867.291	7433.735	1844.032	2216563.991	18.991
kin_afterCID_8	LT01B2_cell34	5367.504	3650.870	3644.121	9341.794	601.033	4584.289	3049.837	2784.535	1881.218	7471.197	1860.932	2216566.491	21.491
kin_afterCID_9	LT01B2_cell34	5369.672	3650.870	3645.586	9427.726	603.849	4565.460	3047.021	2795.518	1887.950	7483.196	1866.529	2216568.990	23.990
kin_afterCID_10	LT01B2_cell34	5367.786	3650.870	3644.088	9504.684	601.578	4551.640	3049.292	2777.645	1875.466	7428.863	1860.031	2216571.490	26.490
kin_afterCID_11	LT01B2_cell34	5382.447	3650.870	3652.296	9625.222	608.051	4534.551	3042.865	2806.239	1896.002	7474.481	1873.368	2216573.990	28.990
kin_afterCID_12	LT01B2_cell34	5331.213	3650.870	3620.119	9598.171	601.238	4489.979	3049.633	2757.529	1863.389	7381.921	1845.827	2216576.490	31.490
kin_afterCID_13	LT01B2_cell34	5402.763	3650.870	3665.452	9837.148	605.553	4520.619	3045.636	2777.876	1879.117	7386.087	1861.454	2216578.990	33.990
kin_afterCID_14	LT01B2_cell34	5360.836	3650.870	3637.527	9809.705	608.687	4470.697	3042.184	2780.387	1877.928	7369.013	1862.285	2216581.490	36.490
kin_afterCID_15	LT01B2_cell34	5386.435	3650.870	3653.839	9916.349	604.281	4487.941	3046.590	2785.149	1880.747	7406.365	1868.546	2216583.991	38.991
kin_afterCID_16	LT01B2_cell34	5405.471	3650.870	3667.864	10011.543	600.579	4498.571	3050.291	2741.588	1854.112	7295.762	1844.906	2216586.491	41.491
kin_afterCID_17	LT01B2_cell34	5349.708	3650.870	3629.508	9976.803	604.326	4431.857	3046.544	2758.865	1864.674	7287.829	1860.479	2216588.991	43.991
kin_afterCID_18	LT01B2_cell34	5360.062	3650.870	3635.851	10001.919	603.554	4440.692	3047.316	2774.235	1874.690	7324.485	1873.009	2216591.492	46.492
kin_afterCID_19	LT01B2_cell34	5348.869	3650.870	3628.155	10038.296	604.326	4418.497	3046.680	2753.141	1861.113	7275.620	1855.990	2216593.991	48.991
kin_afterCID_20	LT01B2_cell34	5386.826	3650.870	3652.108	10176.233	601.487	4442.121	3049.383	2780.960	1878.922	7372.970	1875.191	2216596.491	51.491
kin_afterCID_21	LT01B2_cell34	5395.739	3650.870	3658.574	10256.052	602.691	4434.750	3048.179	2728.691	1846.627	7266.241	1831.519	2216598.990	53.990
kin_afterCID_22	LT01B2_cell34	5336.188	3650.870	3621.676	10212.835	605.916	4365.783	3044.954	2750.078	1858.665	7321.576	1840.395	2216601.491	56.491
kin_afterCID_23	LT01B2_cell34	5322.502	3650.870	3611.509	10227.653	607.778	4342.826	3043.092	2738.417	1853.389	7298.547	1827.650	2216603.990	58.990
kin_afterCID_24	LT01B2_cell34	5299.974	3650.870	3595.315	10204.543	606.347	4323.179	3044.523	2742.248	1854.662	7284.634	1837.586	2216606.491	61.491
kin_afterCID_25	LT01B2_cell34	5349.331	3650.870	3626.927	10368.302	608.437	4345.619	3042.434	2765.562	1868.311	7360.362	1846.678	2216608.991	63.991
kin_afterCID_26	LT01B2_cell34	5358.475	3650.870	3633.034	10372.811	610.163	4352.275	3040.708	2778.798	1878.667	7353.240	1860.869	2216611.491	66.491
kin_afterCID_27	LT01B2_cell34	5359.302	3650.870	3635.404	10401.446	611.276	4345.305	3039.595	2767.220	1869.262	7346.191	1846.369	2216613.991	68.991
kin_afterCID_28	LT01B2_cell34	5299.283	3650.870	3592.396	10348.832	607.733	4290.764	3043.228	2731.501	1847.677	7239.123	1831.270	2216616.489	71.489
kin_afterCID_29	LT01B2_cell34	5271.430	3650.870	3575.298	10316.725	604.599	4270.082	3046.272	2728.564	1847.030	7244.569	1832.264	2216618.990	73.990
kin_afterCID_30	LT01B2_cell34	5319.009	3650.870	3606.616	10408.852	608.800	4300.395	3042.070	2738.545	1850.698	7255.986	1834.484	2216621.490	76.490
kin_afterCID_31	LT01B2_cell34	5326.286	3650.870	3614.477	10430.830	604.939	4312.494	3045.931	2757.765	1864.459	7298.081	1856.032	2216623.991	78.991
kin_afterCID_32	LT01B2_cell34	5371.698	3650.870	3642.921	10594.399	600.238	4344.087	3050.632	2716.563	1839.617	7235.847	1827.355	2216626.491	81.491
kin_afterCID_33	LT01B2_cell34	5264.139	3650.870	3570.835	10432.374	598.717	4250.327	3052.154	2725.737	1844.002	7299.626	1828.513	2216628.991	83.991
kin_afterCID_34	LT01B2_cell34	5308.179	3650.870	3597.976	10524.864	603.418	4275.238	3047.453	2711.574	1834.314	7210.095	1820.834	2216631.490	86.490
kin_afterCID_35	LT01B2_cell34	5340.735	3650.870	3620.426	10591.345	604.985	4297.840	3045.886	2731.614	1848.695	7252.587	1833.643	2216633.991	88.991
kin_afterCID_36	LT01B2_cell34	5303.176	3650.870	3597.617	10555.830	604.599	4260.577	3046.362	2750.489	1859.581	7330.766	1841.403	2216636.491	91.491
kin_afterCID_37	LT01B2_cell34	5369.095	3650.870	3638.127	10705.382	605.643	4307.265	3045.727	2762.197	1867.833	7350.332	1849.548	2216638.990	93.990
kin_afterCID_38	LT01B2_cell34	5284.227	3650.870	3584.355	10569.605	602.555	4239.476	3048.316	2709.413	1832.159	7246.419	1812.592	2216641.491	96.491
kin_afterCID_39	LT01B2_cell34	5374.067	3650.870	3641.489	10733.084	598.399	4323.499	3052.472	2713.219	1835.843	7245.142	1824.793	2216643.989	98.989
kin_afterCID_40	LT01B2_cell34	5283.874	3650.870	3583.320	10551.997	600.533	4246.715	3050.337	2730.379	1848.183	7286.519	1833.392	2216646.491	101.491
kin_afterCID_41	LT01B2_cell34	5265.511	3650.870	3570.595	10558.655	599.398	4225.784	3051.472	2712.912	1837.100	7258.825	1819.962	2216648.990	103.990
kin_afterCID_42	LT01B2_cell34	5299.172	3650.870	3591.411	10622.338	598.876	4254.588	3052.040	2739.240	1853.940	7324.681	1839.448	2216651.490	106.490
kin_afterCID_43	LT01B2_cell34	5301.446	3650.870	3594.230	10662.477	596.446	4254.177	3054.788	2736.521	1852.352	7332.772	1838.889	2216653.991	108.991
kin_afterCID_44	LT01B2_cell34	5255.210	3650.870	3562.366	10558.229	602.259	4207.238	3048.929	2714.721	1837.256	7246.157	1819.430	2216656.490	111.490
kin_afterCID_45	LT01B2_cell34	5269.949	3650.870	3572.304	10560.053	607.097	4214.711	3043.864	2742.200	1855.907	7295.799	1833.931	2216658.991	113.991
kin_afterCID_46	LT01B2_cell34	5358.825	3650.870	3632.520	10767.380	604.508	4285.573	3046.362	2711.455	1835.858	7208.555	1819.069	2216661.491	116.491
kin_afterCID_47	LT01B2_cell34	5266.948	3650.870	3569.639	10612.893	600.783	4213.943	3050.087	2724.232	1843.605	7281.958	1826.485	2216663.991	118.991
kin_afterCID_48	LT01B2_cell34	5203.532	3650.870	3528.058	10526.116	595.537	4165.730	3055.651	2704.849	1832.107	7240.624	1820.662	2216666.492	121.492
kin_afterCID_49	LT01B2_cell34	5260.062	3650.870	3566.321	10657.217	597.876	4203.122	3052.994	2718.458	1838.575	7271.113	1826.899	2216668.991	123.991
kin_afterCID_50	LT01B2_cell34	5266.699	3650.870	3570.196	10684.236	595.401	4209.815	3056.559	2718.976	1841.757	7274.858	1830.895	2216671.491	126.491
kin_afterCID_51	LT01B2_cell34	5243.569	3650.870	3556.305	10654.781	595.583	4188.735	3055.288	2723.338	1842.036	7308.738	1829.483	2216673.991	128.991
kin_afterCID_52	LT01B2_cell34	5301.218	3650.870	3591.936	10743.420	595.197	4241.163	3055.674	2739.935	1851.044	7334.325	1845.021	2216676.491	131.491
kin_afterCID_53	LT01B2_cell34	5304.173	3650.870	3592.412	10800.083	593.902	4236.395	3057.014	2705.859	1833.406	7229.041	1827.089	2216678.990	133.990
kin_afterCID_54	LT01B2_cell34	5276.380	3650.870	3576.274	10689.509	599.784	4212.264	3051.086	2725.912	1845.039	7244.442	1837.657	2216681.490	136.490
kin_afterCID_55	LT01B2_cell34	5277.221	3650.870	3580.752	10719.070	604.076	4197.964	3047.112	2747.472	1860.767	7285.851	1847.565	2216683.991	138.991
kin_afterCID_56	LT01B2_cell34	5306.585	3650.870	3595.180	10772.881	601.238	4228.665	3049.860	2723.737	1841.966	7237.697	1833.740	2216686.491	141.491
kin_afterCID_57	LT01B2_cell34	5303.413	3650.870	3592.678	10738.551	604.213	4225.517	3046.658	2733.263	1848.513	7249.147	1837.674	2216688.991	143.991
kin_afterCID_58	LT01B2_cell34	5236.337	3650.870	3549.641	10640.083	603.668	4165.726	3047.294	2741.436	1854.606	7264.104	1845.439	2216691.493	146.493
kin_afterCID_59	LT01B2_cell34	5316.072	3650.870	3601.015	10845.865	601.238	4225.869	3049.633	2694.637	1824.430	7150.563	1816.148	2216693.991	148.991
kin_afterCID_60	LT01B2_cell34	5272.851	3650.870	3573.496	10760.962	600.465	4192.529	3050.405	2710.739	1835.991	7201.558	1826.731	2216696.491	151.491
kin_afterCID_61	LT01B2_cell34	5234.619	3650.870	3548.066	10695.021	600.034	4160.676	3050.836	2699.447	1827.224	7179.627	1818.292	2216698.990	153.990
kin_afterCID_62	LT01B2_cell34	5305.732	3650.870	3593.866	10814.282	602.782	4216.376	3048.088	2740.149	1852.939	7262.356	1845.849	2216701.490	156.490
kin_afterCID_63	LT01B2_cell34	5293.974	3650.870	3588.508	10803.717	600.829	4208.608	3050.042	2685.899	1814.844	7110.957	1814.205	2216703.990	158.990
kin_afterCID_64	LT01B2_cell34	5236.464	3650.870	3549.858	10711.192	600.783	4158.093	3050.087	2706.226	1829.026	7172.033	1826.585	2216706.490	161.490
kin_afterCID_65	LT01B2_cell34	5289.285	3650.870	3582.235	10927.425	593.947	4193.818	3056.923	2705.235	1830.546	7221.096	1827.821	2216708.991	163.991
kin_afterCID_66	LT01B2_cell34	5225.422	3650.870	3540.820	10801.608	597.763	4133.670	3053.107	2735.825	1852.068	7300.978	1842.021	2216711.490	166.490
kin_afterCID_67	LT01B2_cell34	5297.028	3650.870	3587.570	10933.490	598.308	4191.920	3052.880	2744.525	1853.323	7316.507	1848.312	2216713.991	168.991
kin_afterCID_68	LT01B2_cell34	5245.434	3650.870	3555.807	10827.120	601.010	4145.498	3049.860	2706.546	1829.451	7207.711	1819.538	2216716.490	171.490
kin_afterCID_69	LT01B2_cell34	5267.010	3650.870	3570.142	10862.150	601.010	4164.423	3049.860	2736.714	1852.599	7252.747	1846.777	2216718.990	173.990
kin_afterCID_70	LT01B2_cell34	5297.018	3650.870	3589.457	10935.576	599.829	4188.488	3051.041	2734.529	1848.837	7264.986	1843.849	2216721.491	176.491
kin_afterCID_71	LT01B2_cell34	5331.463	3650.870	3613.079	10970.764	601.169	4219.716	3049.792	2742.811	1856.324	7275.592	1849.264	2216723.990	178.990
kin_afterCID_72	LT01B2_cell34	5212.266	3650.870	3534.624	10783.920	599.671	4117.236	3051.200	2723.375	1842.967	7244.616	1834.788	2216726.491	181.491
kin_afterCID_73	LT01B2_cell34	5299.995	3650.870	3592.171	10986.362	594.924	4192.987	3055.946	2685.262	1818.372	7167.770	1812.618	2216728.990	183.990
kin_afterCID_74	LT01B2_cell34	5219.374	3650.870	3539.862	10792.784	594.061	4136.236	3056.809	2719.067	1842.209	7228.921	1842.620	2216731.490	186.490
kin_afterCID_75	LT01B2_cell34	5261.718	3650.870	3568.441	10889.783	592.358	4171.119	3059.103	2716.188	1839.464	7246.160	1838.660	2216733.990	188.990
kin_afterCID_76	LT01B2_cell34	5277.326	3650.870	3578.120	10959.494	591.722	4178.241	3059.148	2679.624	1814.679	7174.073	1810.276	2216736.490	191.490
kin_afterCID_77	LT01B2_cell34	5326.638	3650.870	3610.644	11029.136	595.197	4215.696	3055.855	2688.190	1820.315	7189.323	1811.384	2216738.991	193.991
kin_afterCID_78	LT01B2_cell34	5278.219	3650.870	3578.541	10983.579	592.744	4172.373	3058.127	2702.078	1830.603	7239.409	1822.626	2216741.491	196.491
kin_afterCID_79	LT01B2_cell34	5307.957	3650.870	3598.759	10991.164	595.628	4199.663	3055.560	2723.719	1841.471	7290.523	1833.312	2216743.990	198.990
kin_afterCID_80	LT01B2_cell34	5286.722	3650.870	3585.327	10951.381	597.127	4179.058	3053.743	2722.488	1844.083	7257.584	1835.699	2216746.493	201.493
kin_afterCID_81	LT01B2_cell34	5243.749	3650.870	3558.978	10882.100	596.309	4142.889	3054.697	2689.710	1823.359	7167.168	1815.580	2216748.991	203.991
kin_afterCID_82	LT01B2_cell34	5268.302	3650.870	3572.258	10936.442	600.579	4152.187	3050.382	2710.739	1835.842	7209.233	1824.991	2216751.491	206.491
kin_afterCID_83	LT01B2_cell34	5285.622	3650.870	3583.986	10975.176	600.511	4165.544	3050.360	2722.792	1842.625	7257.674	1830.029	2216753.990	208.990
kin_afterCID_84	LT01B2_cell34	5201.541	3650.870	3529.387	10822.458	599.080	4097.949	3051.972	2691.233	1821.414	7193.095	1807.457	2216756.490	211.490
kin_afterCID_85	LT01B2_cell34	5227.447	3650.870	3545.714	10890.969	596.650	4121.063	3054.220	2711.981	1835.727	7263.325	1822.864	2216758.992	213.992
kin_afterCID_86	LT01B2_cell34	5216.789	3650.870	3540.494	10864.610	594.561	4117.995	3056.401	2685.341	1817.744	7180.843	1810.781	2216761.490	216.490
kin_afterCID_87	LT01B2_cell34	5241.539	3650.870	3555.464	10902.495	598.399	4131.780	3052.472	2702.485	1830.167	7214.943	1817.874	2216763.991	218.991
kin_afterCID_88	LT01B2_cell34	5253.186	3650.870	3565.219	10949.213	596.650	4140.149	3054.493	2713.388	1838.423	7251.985	1826.670	2216766.491	221.491
kin_afterCID_89	LT01B2_cell34	5218.556	3650.870	3540.421	10899.100	599.171	4103.105	3051.836	2696.023	1826.541	7213.480	1809.028	2216768.990	223.990
kin_afterCID_90	LT01B2_cell34	5223.724	3650.870	3543.846	10937.598	596.900	4106.945	3053.970	2690.028	1818.221	7260.336	1796.760	2216771.490	226.490
kin_afterCID_91	LT01B2_cell34	5268.229	3650.870	3574.265	11048.870	595.356	4141.893	3055.515	2687.368	1821.775	7226.460	1802.943	2216773.990	228.990
kin_afterCID_92	LT01B2_cell34	5247.176	3650.870	3560.330	10987.477	595.764	4127.782	3055.106	2687.565	1820.885	7201.785	1807.264	2216776.490	231.490
kin_afterCID_93	LT01B2_cell34	5266.392	3650.870	3573.926	11017.707	596.877	4141.911	3054.447	2712.639	1835.480	7263.597	1823.076	2216778.991	233.991
kin_afterCID_94	LT01B2_cell34	5279.215	3650.870	3582.322	11048.324	592.562	4161.422	3058.308	2720.387	1841.364	7305.771	1831.946	2216781.490	236.490
kin_afterCID_95	LT01B2_cell34	5311.580	3650.870	3601.540	11138.132	592.857	4181.986	3058.013	2669.792	1808.483	7171.303	1797.084	2216783.991	238.991
kin_afterCID_96	LT01B2_cell34	5229.846	3650.870	3549.065	10929.293	596.014	4117.862	3054.856	2681.622	1817.053	7201.464	1799.784	2216786.492	241.492
kin_afterCID_97	LT01B2_cell34	5269.004	3650.870	3574.873	10984.343	602.441	4139.320	3048.611	2705.027	1829.839	7226.162	1811.490	2216788.991	243.991
kin_afterCID_98	LT01B2_cell34	5264.181	3650.870	3570.767	10984.127	600.420	4138.324	3050.450	2729.736	1846.946	7294.496	1831.254	2216791.490	246.490
kin_afterCID_99	LT01B2_cell34	5179.417	3650.870	3517.345	10811.410	603.713	4063.588	3047.157	2694.684	1825.632	7201.494	1801.780	2216793.990	248.990
kin_afterCID_100	LT01B2_cell34	5226.081	3650.870	3547.510	10940.409	600.375	4101.432	3050.496	2691.204	1821.697	7211.371	1801.580	2216796.491	251.491
kin_afterCID_101	LT01B2_cell34	5248.104	3650.870	3559.907	10996.985	604.531	4106.830	3046.749	2706.281	1833.120	7226.825	1809.075	2216798.991	253.991
kin_afterCID_102	LT01B2_cell34	5278.831	3650.870	3582.520	11024.379	606.052	4135.216	3044.818	2719.441	1840.092	7253.281	1817.008	2216801.491	256.491
kin_afterCID_103	LT01B2_cell34	5188.891	3650.870	3523.396	10830.247	603.191	4072.365	3047.680	2680.271	1816.242	7154.699	1794.701	2216803.991	258.991
kin_afterCID_104	LT01B2_cell34	5270.176	3650.870	3574.796	11050.385	607.233	4116.929	3043.683	2696.567	1826.889	7204.516	1797.179	2216806.490	261.490
kin_afterCID_105	LT01B2_cell34	5226.651	3650.870	3547.788	10997.577	601.487	4088.343	3049.383	2702.484	1831.485	7245.489	1806.381	2216808.990	263.990
kin_afterCID_106	LT01B2_cell34	5306.488	3650.870	3599.415	11178.024	598.103	4156.127	3052.767	2662.896	1804.562	7162.813	1781.264	2216811.490	266.490
kin_afterCID_107	LT01B2_cell34	5216.292	3650.870	3537.975	11006.731	599.035	4079.662	3051.881	2684.039	1817.542	7231.526	1791.415	2216813.990	268.990
kin_afterCID_108	LT01B2_cell34	5208.994	3650.870	3536.714	10943.799	599.557	4082.153	3051.313	2699.088	1827.887	7245.764	1805.706	2216816.490	271.490
kin_afterCID_109	LT01B2_cell34	5237.921	3650.870	3553.147	10988.938	600.761	4105.180	3050.110	2688.258	1820.660	7198.155	1799.973	2216818.991	273.991
kin_afterCID_110	LT01B2_cell34	5189.080	3650.870	3521.998	10912.326	600.965	4061.261	3049.996	2696.799	1826.440	7236.624	1802.228	2216821.491	276.491
kin_afterCID_111	LT01B2_cell34	5250.028	3650.870	3561.854	10993.739	604.939	4109.112	3046.113	2683.870	1816.625	7150.222	1796.771	2216823.991	278.991
kin_afterCID_112	LT01B2_cell34	5252.189	3650.870	3563.253	10961.505	604.303	4119.715	3046.567	2712.167	1835.068	7218.945	1818.222	2216826.490	281.490
kin_afterCID_113	LT01B2_cell34	5183.257	3650.870	3518.825	10875.246	601.487	4060.472	3049.428	2672.490	1810.393	7153.972	1788.512	2216828.989	283.989
kin_afterCID_114	LT01B2_cell34	5226.077	3650.870	3545.919	10965.321	600.216	4096.793	3050.746	2688.265	1821.701	7205.936	1799.384	2216831.490	286.490
kin_afterCID_115	LT01B2_cell34	5235.461	3650.870	3550.575	11028.436	600.375	4095.241	3050.587	2683.080	1817.275	7196.713	1794.716	2216833.991	288.991
kin_afterCID_116	LT01B2_cell34	5284.846	3650.870	3586.409	11131.577	598.944	4137.419	3051.927	2703.402	1829.585	7276.070	1806.011	2216836.490	291.490
kin_afterCID_117	LT01B2_cell34	5189.058	3650.870	3522.208	10961.317	599.784	4054.300	3051.132	2707.503	1833.678	7294.424	1805.791	2216838.992	293.992
kin_afterCID_118	LT01B2_cell34	5221.996	3650.870	3542.647	11034.641	597.899	4083.495	3053.107	2688.840	1821.416	7230.226	1799.403	2216841.490	296.490
kin_afterCID_119	LT01B2_cell34	5243.369	3650.870	3557.957	11090.432	593.334	4108.709	3057.536	2679.055	1815.782	7233.661	1795.205	2216843.991	298.991
kin_afterCID_120	LT01B2_cell34	5228.916	3650.870	3549.221	11040.611	591.676	4104.834	3059.239	2679.824	1814.071	7228.214	1800.108	2216846.491	301.491
