# Supplementary material for: Mandipropamid as a chemical inducer of proximity for in vivo applications
Source: Nat Chem Biol. 2021 Dec 21;18(1):64–9. doi: 10.1038/s41589-021-00922-3 (PMC8709788; doi:10.1038/s41589-021-00922-3)
Supplement: Source Data Fig. 2 — Single-cell trajectories, luminescence intensities of luciferase assay and two-color RICS binding efficiencies. [file 41589_2021_922_MOESM21_ESM.zip › Figure_02/Figure_02bcd/Single-Cell Trajectories/Mandi_50nM/exp04_Mandi_LT01B3_cell27_intensities.csv]

name	cellID	ff_488nm_cell	area_cell	fullframe_488nm	ff_488nm_mito	area_mito	ff_488nm_cyto	area_cyto	ff_561nm_tf_cell	fullframe_561nm	ff_561nm_tf_mito	ff_561nm_tf_cyto	FrameTimeAbs	FrameTimeRel
t0_	LT01B3_cell27	5011.339	3621.324	3403.204	8793.847	504.445	4386.081	3128.915	2410.995	1648.383	7484.167	1587.124	2216163.000	-15.000
tend_	LT01B3_cell27	4607.710	3621.324	3151.788	11179.265	491.478	3566.009	3142.519	2285.325	1570.548	7086.157	1528.627	2216492.000	314.000
kin_afterCID_1	LT01B3_cell27	5340.038	3621.324	3624.832	9598.834	507.534	4628.523	3129.278	2460.743	1683.329	7680.356	1607.640	2216186.104	4.104
kin_afterCID_2	LT01B3_cell27	5196.991	3621.324	3537.488	9480.132	508.601	4481.344	3127.666	2475.760	1691.106	7736.536	1614.048	2216188.498	6.498
kin_afterCID_3	LT01B3_cell27	5184.504	3621.324	3528.106	9688.863	506.171	4436.836	3130.323	2448.475	1673.292	7630.297	1604.301	2216190.998	8.998
kin_afterCID_4	LT01B3_cell27	5090.356	3621.324	3466.293	9742.936	501.470	4327.752	3134.661	2409.877	1649.381	7564.367	1579.286	2216193.498	11.498
kin_afterCID_5	LT01B3_cell27	5079.990	3621.324	3461.650	9908.088	500.857	4290.503	3135.365	2407.134	1647.113	7559.350	1578.033	2216195.998	13.998
kin_afterCID_6	LT01B3_cell27	5061.597	3621.324	3449.138	10025.929	501.084	4249.917	3135.319	2419.368	1655.498	7596.898	1585.744	2216198.499	16.499
kin_afterCID_7	LT01B3_cell27	5067.139	3621.324	3452.818	10308.474	501.357	4210.637	3135.274	2422.030	1656.901	7590.816	1589.202	2216201.000	19.000
kin_afterCID_8	LT01B3_cell27	5059.107	3621.324	3449.324	10401.781	503.378	4182.549	3133.117	2414.567	1652.433	7558.429	1581.883	2216203.499	21.499
kin_afterCID_9	LT01B3_cell27	5047.536	3621.324	3440.880	10485.835	508.420	4144.972	3128.756	2403.752	1644.777	7464.498	1574.950	2216205.999	23.999
kin_afterCID_10	LT01B3_cell27	5024.844	3621.324	3424.687	10562.278	505.149	4114.057	3130.936	2417.304	1655.181	7530.567	1586.345	2216208.498	26.498
kin_afterCID_11	LT01B3_cell27	4959.695	3621.324	3382.398	10572.024	504.127	4039.139	3132.140	2395.464	1639.856	7492.683	1569.067	2216210.998	28.998
kin_afterCID_12	LT01B3_cell27	4988.993	3621.324	3401.854	10722.393	504.900	4047.959	3130.777	2406.711	1647.076	7547.554	1571.816	2216213.498	31.498
kin_afterCID_13	LT01B3_cell27	5005.921	3621.324	3413.937	10853.941	507.852	4038.782	3129.006	2421.860	1657.283	7553.013	1582.732	2216215.999	33.999
kin_afterCID_14	LT01B3_cell27	4896.582	3621.324	3340.838	10629.312	506.557	3951.184	3130.391	2383.858	1632.843	7420.257	1562.485	2216218.498	36.498
kin_afterCID_15	LT01B3_cell27	4985.111	3621.324	3402.381	10904.072	505.467	4012.096	3131.118	2373.916	1626.061	7412.739	1554.413	2216220.999	38.999
kin_afterCID_16	LT01B3_cell27	4984.821	3621.324	3405.495	10993.420	507.875	3992.244	3128.529	2387.239	1636.897	7438.473	1561.226	2216223.499	41.499
kin_afterCID_17	LT01B3_cell27	4931.353	3621.324	3365.666	10897.737	504.877	3952.235	3131.709	2382.752	1632.233	7406.245	1566.681	2216225.998	43.998
kin_afterCID_18	LT01B3_cell27	4931.146	3621.324	3365.387	10939.034	509.442	3935.200	3127.144	2382.368	1633.191	7364.594	1564.708	2216228.498	46.498
kin_afterCID_19	LT01B3_cell27	4925.231	3621.324	3362.637	10970.528	508.238	3926.292	3128.075	2389.744	1638.901	7370.604	1574.589	2216230.999	48.999
kin_afterCID_20	LT01B3_cell27	4949.075	3621.324	3378.060	11081.092	512.985	3925.097	3123.328	2405.166	1648.609	7408.910	1577.260	2216233.498	51.498
kin_afterCID_21	LT01B3_cell27	4939.966	3621.324	3371.379	11131.003	511.009	3911.479	3124.714	2364.909	1624.504	7256.581	1559.206	2216235.998	53.998
kin_afterCID_22	LT01B3_cell27	4879.728	3621.324	3332.201	10984.308	513.348	3859.630	3122.920	2374.581	1627.854	7256.693	1566.111	2216238.499	56.499
kin_afterCID_23	LT01B3_cell27	4911.942	3621.324	3352.437	11094.283	511.259	3883.642	3125.281	2385.490	1635.253	7319.183	1572.295	2216240.999	58.999
kin_afterCID_24	LT01B3_cell27	4921.471	3621.324	3358.187	11170.541	507.057	3892.913	3128.438	2349.436	1610.929	7234.450	1552.115	2216243.498	61.498
kin_afterCID_25	LT01B3_cell27	4880.945	3621.324	3331.248	11135.951	505.694	3854.453	3130.073	2352.719	1614.786	7231.561	1558.977	2216245.998	63.998
kin_afterCID_26	LT01B3_cell27	4889.216	3621.324	3337.656	11217.767	505.059	3852.362	3130.800	2350.066	1612.361	7241.356	1555.434	2216248.501	66.501
kin_afterCID_27	LT01B3_cell27	4891.071	3621.324	3340.227	11226.586	511.213	3838.621	3124.646	2380.057	1630.345	7295.410	1570.038	2216250.998	68.998
kin_afterCID_28	LT01B3_cell27	4907.906	3621.324	3349.529	11307.198	505.672	3858.430	3129.960	2395.006	1641.003	7382.847	1583.430	2216253.499	71.499
kin_afterCID_29	LT01B3_cell27	4837.745	3621.324	3303.858	11171.825	503.310	3804.090	3132.776	2392.739	1639.836	7389.221	1584.105	2216255.997	73.997
kin_afterCID_30	LT01B3_cell27	4931.143	3621.324	3367.269	11433.280	500.834	3875.871	3135.569	2362.571	1619.460	7315.996	1565.351	2216258.499	76.499
kin_afterCID_31	LT01B3_cell27	4908.041	3621.324	3349.492	11404.183	502.697	3849.116	3133.934	2389.262	1637.264	7372.033	1583.860	2216260.999	78.999
kin_afterCID_32	LT01B3_cell27	4915.789	3621.324	3355.802	11432.086	503.787	3851.184	3132.481	2388.096	1635.518	7388.406	1577.763	2216263.498	81.498
kin_afterCID_33	LT01B3_cell27	4822.024	3621.324	3292.901	11227.086	501.834	3780.072	3134.888	2345.964	1608.447	7275.839	1550.503	2216265.999	83.999
kin_afterCID_34	LT01B3_cell27	4843.251	3621.324	3306.908	11334.824	500.403	3791.204	3135.865	2363.558	1621.989	7363.508	1559.643	2216268.500	86.500
kin_afterCID_35	LT01B3_cell27	4860.452	3621.324	3318.747	11321.740	503.900	3805.033	3131.913	2366.377	1622.387	7335.085	1561.068	2216270.999	88.999
kin_afterCID_36	LT01B3_cell27	4859.615	3621.324	3319.318	11342.198	500.244	3809.202	3136.160	2362.161	1619.811	7300.216	1568.373	2216273.499	91.499
kin_afterCID_37	LT01B3_cell27	4860.733	3621.324	3318.710	11333.155	503.242	3803.856	3134.070	2370.221	1626.064	7290.158	1573.559	2216275.999	93.999
kin_afterCID_38	LT01B3_cell27	4915.370	3621.324	3354.144	11483.048	502.061	3846.453	3134.570	2339.329	1606.902	7204.429	1553.869	2216278.499	96.499
kin_afterCID_39	LT01B3_cell27	4812.239	3621.324	3286.468	11262.673	499.517	3767.731	3137.977	2346.107	1608.354	7255.939	1557.909	2216280.998	98.998
kin_afterCID_40	LT01B3_cell27	4916.889	3621.324	3354.833	11525.665	499.426	3847.606	3137.432	2382.840	1632.986	7353.264	1585.198	2216283.498	101.498
kin_afterCID_41	LT01B3_cell27	4852.759	3621.324	3313.797	11444.550	494.930	3798.677	3140.384	2351.095	1612.958	7284.936	1567.890	2216285.999	103.999
kin_afterCID_42	LT01B3_cell27	4856.338	3621.324	3314.401	11472.067	499.449	3786.189	3137.273	2359.961	1618.324	7312.363	1565.192	2216288.499	106.499
kin_afterCID_43	LT01B3_cell27	4830.035	3621.324	3298.003	11451.450	496.020	3768.818	3139.158	2367.650	1623.640	7374.318	1570.927	2216290.999	108.999
kin_afterCID_44	LT01B3_cell27	4794.636	3621.324	3274.528	11381.507	494.907	3741.166	3140.997	2338.751	1606.302	7311.291	1549.379	2216293.499	111.499
kin_afterCID_45	LT01B3_cell27	4777.845	3621.324	3261.885	11369.073	496.270	3720.221	3139.816	2329.834	1600.538	7276.338	1542.095	2216295.998	113.998
kin_afterCID_46	LT01B3_cell27	4830.166	3621.324	3298.138	11501.139	496.360	3758.521	3140.906	2351.272	1612.943	7352.659	1554.365	2216298.501	116.501
kin_afterCID_47	LT01B3_cell27	4912.295	3621.324	3352.352	11729.243	496.043	3818.484	3140.815	2342.876	1607.789	7320.821	1550.312	2216300.998	118.998
kin_afterCID_48	LT01B3_cell27	4842.502	3621.324	3306.324	11514.960	494.407	3776.216	3141.996	2362.708	1620.808	7375.641	1567.783	2216303.498	121.498
kin_afterCID_49	LT01B3_cell27	4894.242	3621.324	3340.223	11704.580	495.656	3802.318	3141.383	2355.680	1614.434	7376.759	1557.104	2216305.998	123.998
kin_afterCID_50	LT01B3_cell27	4876.962	3621.324	3329.290	11651.299	495.861	3791.580	3139.816	2334.746	1600.721	7309.239	1543.415	2216308.498	126.498
kin_afterCID_51	LT01B3_cell27	4875.808	3621.324	3327.830	11627.042	499.994	3783.015	3136.364	2351.799	1612.302	7333.410	1551.509	2216310.999	128.999
kin_afterCID_52	LT01B3_cell27	4828.189	3621.324	3296.198	11599.410	496.724	3740.741	3139.317	2345.395	1609.343	7340.332	1549.054	2216313.499	131.499
kin_afterCID_53	LT01B3_cell27	4853.037	3621.324	3313.481	11633.038	496.156	3765.519	3140.066	2348.236	1611.454	7347.682	1552.225	2216315.998	133.998
kin_afterCID_54	LT01B3_cell27	4795.602	3621.324	3277.598	11442.511	496.974	3727.993	3138.522	2320.754	1592.710	7232.301	1537.368	2216318.498	136.498
kin_afterCID_55	LT01B3_cell27	4808.831	3621.324	3284.423	11540.082	498.495	3724.167	3136.818	2337.623	1604.735	7282.143	1546.194	2216321.001	139.001
kin_afterCID_56	LT01B3_cell27	4835.152	3621.324	3303.749	11582.806	497.564	3749.247	3138.703	2344.865	1608.512	7324.156	1549.459	2216323.498	141.498
kin_afterCID_57	LT01B3_cell27	4848.062	3621.324	3311.155	11579.061	496.996	3767.201	3138.136	2356.478	1617.000	7335.546	1562.392	2216325.998	143.998
kin_afterCID_58	LT01B3_cell27	4828.716	3621.324	3299.808	11507.384	494.430	3761.898	3141.429	2341.291	1606.628	7299.222	1555.106	2216328.499	146.499
kin_afterCID_59	LT01B3_cell27	4870.535	3621.324	3326.409	11680.698	491.228	3790.816	3144.722	2312.896	1588.139	7231.896	1538.790	2216330.998	148.998
kin_afterCID_60	LT01B3_cell27	4900.953	3621.324	3346.466	11757.420	492.840	3809.224	3143.790	2322.257	1596.919	7255.043	1542.838	2216333.498	151.498
kin_afterCID_61	LT01B3_cell27	4853.085	3621.324	3313.248	11607.733	494.793	3772.169	3142.610	2347.578	1610.338	7318.262	1558.548	2216335.999	153.999
kin_afterCID_62	LT01B3_cell27	4820.784	3621.324	3293.808	11512.031	497.087	3744.971	3139.544	2352.342	1615.202	7314.289	1560.600	2216338.499	156.499
kin_afterCID_63	LT01B3_cell27	4854.658	3621.324	3315.171	11604.694	490.569	3785.075	3146.652	2339.691	1604.806	7278.672	1563.262	2216340.998	158.998
kin_afterCID_64	LT01B3_cell27	4888.738	3621.324	3339.093	11707.004	491.410	3806.828	3145.221	2327.478	1598.944	7253.047	1551.863	2216343.500	161.500
kin_afterCID_65	LT01B3_cell27	4807.271	3621.324	3283.584	11520.193	493.090	3739.630	3141.451	2341.979	1606.937	7299.175	1558.817	2216345.999	163.999
kin_afterCID_66	LT01B3_cell27	4854.268	3621.324	3316.260	11637.396	493.113	3775.035	3142.110	2329.655	1599.690	7247.493	1552.610	2216348.499	166.499
kin_afterCID_67	LT01B3_cell27	4835.155	3621.324	3304.525	11562.818	498.586	3750.510	3137.045	2327.897	1597.209	7214.159	1545.746	2216350.998	168.998
kin_afterCID_68	LT01B3_cell27	4781.549	3621.324	3265.834	11445.030	498.836	3706.648	3137.023	2331.664	1598.601	7238.562	1545.680	2216353.498	171.498
kin_afterCID_69	LT01B3_cell27	4848.664	3621.324	3311.092	11589.673	499.086	3760.952	3136.182	2360.989	1619.288	7314.628	1567.268	2216355.999	173.999
kin_afterCID_70	LT01B3_cell27	4882.480	3621.324	3332.458	11692.698	500.766	3779.464	3134.456	2322.504	1595.932	7185.891	1540.240	2216358.498	176.498
kin_afterCID_71	LT01B3_cell27	4813.370	3621.324	3288.921	11585.231	499.722	3720.018	3134.820	2334.780	1601.819	7280.201	1541.363	2216360.998	178.998
kin_afterCID_72	LT01B3_cell27	4774.273	3621.324	3260.223	11492.413	498.200	3693.333	3136.387	2323.697	1596.185	7232.936	1538.761	2216363.499	181.499
kin_afterCID_73	LT01B3_cell27	4808.785	3621.324	3285.195	11553.051	503.128	3709.527	3133.457	2335.121	1604.075	7241.899	1541.266	2216365.999	183.999
kin_afterCID_74	LT01B3_cell27	4836.206	3621.324	3303.455	11641.703	502.560	3730.162	3132.026	2342.607	1606.972	7268.134	1547.138	2216368.498	186.498
kin_afterCID_75	LT01B3_cell27	4834.459	3621.324	3303.637	11583.007	504.536	3731.460	3131.368	2333.857	1600.957	7224.394	1540.199	2216370.998	188.998
kin_afterCID_76	LT01B3_cell27	4857.916	3621.324	3317.898	11672.991	502.674	3750.133	3131.867	2341.142	1606.624	7261.319	1546.454	2216373.500	191.500
kin_afterCID_77	LT01B3_cell27	4773.648	3621.324	3261.153	11484.530	499.495	3689.632	3136.273	2318.099	1590.738	7175.701	1538.844	2216376.000	194.000
kin_afterCID_78	LT01B3_cell27	4796.086	3621.324	3277.908	11447.756	502.470	3713.049	3134.661	2332.475	1601.271	7163.368	1551.758	2216378.499	196.499
kin_afterCID_79	LT01B3_cell27	4815.738	3621.324	3289.686	11546.342	499.812	3727.173	3136.591	2312.457	1588.471	7130.246	1538.814	2216380.998	198.998
kin_afterCID_80	LT01B3_cell27	4803.848	3621.324	3282.326	11505.193	497.496	3726.320	3138.181	2337.875	1603.944	7245.735	1554.101	2216383.498	201.498
kin_afterCID_81	LT01B3_cell27	4864.205	3621.324	3322.092	11616.625	504.741	3758.842	3132.572	2356.892	1617.934	7234.205	1564.445	2216385.999	203.999
kin_afterCID_82	LT01B3_cell27	4801.189	3621.324	3281.132	11496.251	502.265	3713.738	3132.322	2316.089	1589.927	7136.104	1538.129	2216388.498	206.498
kin_afterCID_83	LT01B3_cell27	4816.837	3621.324	3290.780	11576.065	505.422	3710.623	3129.846	2341.217	1607.860	7207.872	1549.962	2216390.999	208.999
kin_afterCID_84	LT01B3_cell27	4810.698	3621.324	3286.869	11518.072	502.901	3716.947	3134.911	2326.364	1597.130	7157.918	1544.638	2216393.499	211.499
kin_afterCID_85	LT01B3_cell27	4781.473	3621.324	3266.136	11434.692	504.059	3694.978	3132.299	2305.271	1583.460	7097.410	1528.254	2216395.999	213.999
kin_afterCID_86	LT01B3_cell27	4828.662	3621.324	3296.885	11606.305	504.014	3721.062	3133.571	2313.360	1589.794	7154.822	1528.098	2216398.499	216.499
kin_afterCID_87	LT01B3_cell27	4783.617	3621.324	3268.316	11518.239	500.312	3693.373	3136.182	2314.088	1589.059	7187.128	1530.726	2216400.999	218.999
kin_afterCID_88	LT01B3_cell27	4792.974	3621.324	3275.575	11481.153	500.766	3708.439	3136.182	2312.136	1588.345	7143.144	1534.547	2216403.497	221.497
kin_afterCID_89	LT01B3_cell27	4845.735	3621.324	3309.681	11634.539	498.859	3750.593	3137.182	2306.979	1583.533	7156.169	1530.204	2216405.999	223.999
kin_afterCID_90	LT01B3_cell27	4837.595	3621.324	3301.685	11610.942	504.105	3731.178	3132.572	2337.417	1604.441	7217.207	1546.041	2216408.500	226.500
kin_afterCID_91	LT01B3_cell27	4766.950	3621.324	3255.778	11416.409	506.512	3674.703	3130.164	2313.058	1588.480	7141.663	1525.759	2216410.998	228.998
kin_afterCID_92	LT01B3_cell27	4810.380	3621.324	3287.229	11516.526	505.808	3710.428	3131.186	2339.209	1605.751	7216.923	1545.019	2216413.498	231.498
kin_afterCID_93	LT01B3_cell27	4771.790	3621.324	3260.197	11481.243	502.174	3681.914	3133.048	2311.158	1587.789	7141.671	1531.561	2216415.999	233.999
kin_afterCID_94	LT01B3_cell27	4743.995	3621.324	3240.956	11434.517	499.744	3662.228	3136.614	2298.159	1579.477	7132.117	1522.158	2216418.498	236.498
kin_afterCID_95	LT01B3_cell27	4816.924	3621.324	3289.127	11607.240	499.926	3720.394	3134.434	2327.464	1596.676	7225.121	1541.391	2216420.998	238.998
kin_afterCID_96	LT01B3_cell27	4813.191	3621.324	3288.592	11620.206	500.834	3710.312	3134.979	2345.074	1609.332	7279.042	1551.096	2216423.499	241.499
kin_afterCID_97	LT01B3_cell27	4767.326	3621.324	3257.125	11549.987	505.513	3657.903	3128.983	2332.534	1600.797	7226.779	1536.884	2216425.998	243.998
kin_afterCID_98	LT01B3_cell27	4735.665	3621.324	3236.222	11468.462	503.401	3639.441	3131.504	2304.818	1582.914	7155.522	1519.925	2216428.498	246.498
kin_afterCID_99	LT01B3_cell27	4802.155	3621.324	3280.051	11599.909	506.149	3689.278	3127.530	2336.332	1603.512	7233.087	1539.298	2216430.998	248.998
kin_afterCID_100	LT01B3_cell27	4735.544	3621.324	3236.249	11454.557	508.738	3626.991	3127.575	2311.334	1587.707	7125.777	1522.358	2216433.498	251.498
kin_afterCID_101	LT01B3_cell27	4776.657	3621.324	3262.692	11559.156	506.535	3663.574	3129.324	2332.291	1602.210	7203.484	1538.115	2216435.998	253.998
kin_afterCID_102	LT01B3_cell27	4791.757	3621.324	3273.333	11556.093	507.852	3677.311	3128.961	2338.692	1604.356	7218.156	1540.468	2216438.499	256.499
kin_afterCID_103	LT01B3_cell27	4756.579	3621.324	3251.108	11513.392	502.401	3658.031	3133.684	2307.036	1584.904	7152.179	1524.486	2216440.998	258.998
kin_afterCID_104	LT01B3_cell27	4771.766	3621.324	3261.481	11518.639	507.012	3662.885	3129.256	2319.543	1592.199	7155.918	1530.043	2216443.499	261.499
kin_afterCID_105	LT01B3_cell27	4818.473	3621.324	3292.342	11636.119	508.125	3695.154	3128.143	2339.220	1606.313	7206.869	1542.551	2216445.999	263.999
kin_afterCID_106	LT01B3_cell27	4754.666	3621.324	3248.852	11476.993	509.056	3643.945	3128.120	2328.410	1599.939	7157.649	1536.213	2216448.498	266.498
kin_afterCID_107	LT01B3_cell27	4717.647	3621.324	3224.849	11407.782	507.943	3615.941	3128.461	2336.990	1603.049	7191.115	1542.802	2216450.999	268.999
kin_afterCID_108	LT01B3_cell27	4766.884	3621.324	3259.194	11478.694	508.170	3660.123	3129.051	2307.817	1587.580	7052.362	1530.932	2216453.498	271.498
kin_afterCID_109	LT01B3_cell27	4808.053	3621.324	3284.304	11581.879	509.941	3686.145	3127.825	2334.166	1603.421	7135.523	1544.657	2216455.998	273.998
kin_afterCID_110	LT01B3_cell27	4710.656	3621.324	3219.686	11380.188	506.467	3615.121	3130.755	2326.563	1598.811	7140.088	1541.394	2216458.497	276.497
kin_afterCID_111	LT01B3_cell27	4727.146	3621.324	3231.671	11408.502	504.514	3634.292	3132.799	2336.540	1603.073	7178.001	1550.266	2216461.000	279.000
kin_afterCID_112	LT01B3_cell27	4741.580	3621.324	3240.622	11449.830	505.422	3641.715	3132.299	2308.348	1587.374	7077.779	1532.040	2216463.499	281.499
kin_afterCID_113	LT01B3_cell27	4725.908	3621.324	3230.791	11367.548	505.172	3638.012	3132.095	2296.025	1580.230	7012.165	1528.950	2216465.998	283.998
kin_afterCID_114	LT01B3_cell27	4719.276	3621.324	3226.760	11301.908	511.531	3624.748	3126.326	2300.640	1580.217	7003.938	1524.310	2216468.499	286.499
kin_afterCID_115	LT01B3_cell27	4797.341	3621.324	3277.053	11459.453	508.738	3696.829	3128.665	2322.276	1596.362	7028.621	1550.460	2216470.998	288.998
kin_afterCID_116	LT01B3_cell27	4698.741	3621.324	3212.637	11183.859	504.309	3638.098	3133.048	2295.970	1577.985	6953.669	1539.814	2216473.499	291.499
kin_afterCID_117	LT01B3_cell27	4725.661	3621.324	3230.392	11302.048	507.375	3643.111	3129.619	2306.407	1584.435	7012.232	1537.091	2216475.998	293.998
kin_afterCID_118	LT01B3_cell27	4753.664	3621.324	3248.511	11370.019	509.305	3658.907	3128.643	2315.639	1590.949	7033.318	1540.769	2216478.499	296.499
kin_afterCID_119	LT01B3_cell27	4726.216	3621.324	3230.714	11312.316	505.445	3647.208	3131.050	2288.978	1572.086	6965.774	1527.917	2216481.000	299.000
0	0	0.000	0.000	0.000	0.000	0.000	0.000	0.000	0.000	0.000	0.000	0.000	2216483.499	301.499
