# Supplementary material for: Mandipropamid as a chemical inducer of proximity for in vivo applications
Source: Nat Chem Biol. 2021 Dec 21;18(1):64–9. doi: 10.1038/s41589-021-00922-3 (PMC8709788; doi:10.1038/s41589-021-00922-3)
Supplement: Source Data Fig. 2 — Single-cell trajectories, luminescence intensities of luciferase assay and two-color RICS binding efficiencies. [file 41589_2021_922_MOESM21_ESM.zip › Figure_02/Figure_02bcd/Single-Cell Trajectories/Mandi_50nM/exp04_Mandi_LT01B4_cell21_intensities.csv]

name	cellID	ff_488nm_cell	area_cell	fullframe_488nm	ff_488nm_mito	area_mito	ff_488nm_cyto	area_cyto	ff_561nm_tf_cell	fullframe_561nm	ff_561nm_tf_mito	ff_561nm_tf_cyto	FrameTimeAbs	FrameTimeRel
t0_	LT01B4_cell21	3697.798	3335.535	2506.386	4863.077	617.793	3432.908	2717.742	1999.853	1343.532	4319.234	1472.615	2215796.000	-20.000
tend_	LT01B4_cell21	3453.529	3335.535	2354.099	5653.596	593.857	2976.987	2741.679	1885.012	1275.555	4116.329	1401.702	2216126.000	310.000
kin_afterCID_1	LT01B4_cell21	3924.225	3335.535	2649.284	5149.404	649.361	3627.672	2686.583	2034.739	1366.285	4306.805	1485.447	2215824.097	4.097
kin_afterCID_2	LT01B4_cell21	3840.334	3335.535	2597.981	5082.932	648.657	3540.311	2686.924	2040.354	1370.176	4327.886	1488.100	2215826.498	6.498
kin_afterCID_3	LT01B4_cell21	3795.677	3335.535	2569.040	5066.067	658.377	3483.257	2677.158	2068.140	1385.443	4371.346	1501.726	2215828.998	8.998
kin_afterCID_4	LT01B4_cell21	3795.917	3335.535	2569.722	5164.599	642.843	3469.163	2692.692	2021.785	1356.064	4328.064	1471.193	2215831.498	11.498
kin_afterCID_5	LT01B4_cell21	3773.904	3335.535	2556.695	5177.273	646.204	3436.697	2689.331	2019.046	1354.931	4314.517	1467.480	2215833.998	13.998
kin_afterCID_6	LT01B4_cell21	3793.820	3335.535	2569.255	5272.670	645.137	3439.063	2690.580	2019.738	1356.587	4312.206	1469.998	2215836.497	16.497
kin_afterCID_7	LT01B4_cell21	3742.331	3335.535	2535.495	5249.499	643.593	3381.996	2691.943	2005.200	1345.660	4287.320	1459.588	2215838.998	18.998
kin_afterCID_8	LT01B4_cell21	3736.649	3335.535	2530.805	5263.943	645.796	3369.952	2689.740	2009.234	1349.844	4279.655	1464.116	2215841.497	21.497
kin_afterCID_9	LT01B4_cell21	3749.887	3335.535	2540.686	5328.305	647.317	3369.506	2688.581	2014.914	1353.662	4280.499	1469.325	2215843.997	23.997
kin_afterCID_10	LT01B4_cell21	3774.237	3335.535	2555.640	5395.595	649.588	3381.557	2686.628	2022.151	1356.414	4298.544	1471.522	2215846.497	26.497
kin_afterCID_11	LT01B4_cell21	3746.155	3335.535	2538.424	5432.163	644.955	3341.580	2691.125	2000.658	1344.222	4290.168	1451.786	2215848.998	28.998
kin_afterCID_12	LT01B4_cell21	3784.720	3335.535	2563.197	5509.016	647.408	3369.441	2688.127	2017.612	1355.017	4299.103	1468.138	2215851.497	31.497
kin_afterCID_13	LT01B4_cell21	3746.715	3335.535	2537.953	5501.811	640.322	3329.715	2695.258	1997.986	1345.349	4270.949	1457.977	2215853.998	33.998
kin_afterCID_14	LT01B4_cell21	3722.933	3335.535	2524.463	5471.244	641.708	3306.368	2693.964	1982.140	1334.157	4230.106	1446.605	2215856.498	36.498
kin_afterCID_15	LT01B4_cell21	3747.452	3335.535	2537.767	5525.024	643.502	3321.903	2692.851	1991.756	1338.394	4238.232	1454.632	2215858.997	38.997
kin_afterCID_16	LT01B4_cell21	3717.207	3335.535	2518.884	5522.270	638.642	3289.292	2697.529	1987.149	1337.263	4245.356	1452.240	2215861.497	41.497
kin_afterCID_17	LT01B4_cell21	3719.329	3335.535	2522.136	5557.562	639.323	3282.956	2696.848	1994.536	1340.728	4268.530	1455.243	2215863.997	43.997
kin_afterCID_18	LT01B4_cell21	3740.581	3335.535	2534.656	5585.667	634.894	3306.785	2700.686	1999.443	1343.029	4270.636	1465.494	2215866.497	46.497
kin_afterCID_19	LT01B4_cell21	3731.109	3335.535	2527.865	5597.530	635.485	3291.645	2700.277	1996.238	1341.420	4267.654	1461.605	2215868.998	48.998
kin_afterCID_20	LT01B4_cell21	3705.798	3335.535	2511.701	5593.795	635.962	3260.993	2699.619	1977.392	1330.227	4243.965	1443.429	2215871.497	51.497
kin_afterCID_21	LT01B4_cell21	3694.335	3335.535	2504.618	5572.464	634.554	3252.991	2701.118	1986.595	1337.636	4246.850	1455.571	2215873.999	53.999
kin_afterCID_22	LT01B4_cell21	3722.109	3335.535	2522.573	5655.182	634.031	3268.250	2701.731	1993.850	1339.216	4277.770	1457.803	2215876.497	56.497
kin_afterCID_23	LT01B4_cell21	3683.014	3335.535	2497.825	5596.562	635.621	3232.439	2700.005	1981.015	1334.933	4239.502	1449.310	2215878.996	58.996
kin_afterCID_24	LT01B4_cell21	3721.306	3335.535	2523.479	5668.979	638.187	3260.490	2697.348	1969.128	1323.060	4212.625	1438.321	2215881.498	61.498
kin_afterCID_25	LT01B4_cell21	3668.018	3335.535	2488.600	5576.549	639.641	3215.190	2695.894	1992.290	1341.081	4237.476	1459.586	2215883.998	63.998
kin_afterCID_26	LT01B4_cell21	3693.404	3335.535	2504.748	5632.498	634.872	3237.429	2700.845	1961.925	1321.057	4173.826	1441.925	2215886.497	66.497
kin_afterCID_27	LT01B4_cell21	3721.744	3335.535	2521.340	5659.802	640.890	3260.800	2694.645	1970.522	1326.071	4175.998	1445.976	2215888.998	68.998
kin_afterCID_28	LT01B4_cell21	3702.790	3335.535	2509.649	5670.025	639.845	3235.850	2695.690	1964.492	1320.937	4177.241	1439.277	2215891.497	71.497
kin_afterCID_29	LT01B4_cell21	3716.449	3335.535	2519.651	5692.733	635.712	3251.105	2699.823	1988.102	1337.223	4220.974	1462.341	2215893.997	73.997
kin_afterCID_30	LT01B4_cell21	3666.771	3335.535	2487.679	5647.112	629.785	3205.464	2706.205	1952.439	1316.055	4153.668	1440.046	2215896.498	76.498
kin_afterCID_31	LT01B4_cell21	3672.986	3335.535	2489.704	5645.802	634.168	3209.816	2701.413	1963.012	1322.838	4169.497	1445.015	2215898.998	78.998
kin_afterCID_32	LT01B4_cell21	3727.749	3335.535	2526.229	5752.294	634.349	3252.302	2701.186	1986.314	1335.165	4222.291	1461.215	2215901.497	81.497
kin_afterCID_33	LT01B4_cell21	3680.651	3335.535	2497.096	5676.619	633.623	3212.540	2701.958	1974.651	1329.812	4191.286	1454.817	2215903.997	83.997
kin_afterCID_34	LT01B4_cell21	3665.888	3335.535	2484.885	5670.864	633.441	3195.870	2702.094	1973.798	1328.162	4196.238	1452.801	2215906.498	86.498
kin_afterCID_35	LT01B4_cell21	3691.528	3335.535	2503.765	5709.130	630.716	3220.947	2704.956	1966.288	1325.856	4170.175	1452.364	2215908.997	88.997
kin_afterCID_36	LT01B4_cell21	3652.421	3335.535	2479.039	5666.085	629.353	3184.120	2706.182	1976.912	1331.818	4206.881	1458.308	2215911.497	91.497
kin_afterCID_37	LT01B4_cell21	3629.454	3335.535	2461.254	5629.456	633.555	3160.239	2702.299	1941.433	1309.529	4122.365	1429.975	2215913.998	93.998
kin_afterCID_38	LT01B4_cell21	3677.093	3335.535	2494.096	5706.765	634.531	3200.208	2701.095	1959.108	1321.046	4153.050	1443.696	2215916.497	96.497
kin_afterCID_39	LT01B4_cell21	3675.081	3335.535	2492.635	5694.690	637.529	3197.571	2698.460	1963.813	1322.231	4153.927	1446.165	2215918.997	98.997
kin_afterCID_40	LT01B4_cell21	3646.980	3335.535	2474.455	5675.693	633.714	3170.265	2703.048	1969.005	1325.592	4183.404	1449.314	2215921.497	101.497
kin_afterCID_41	LT01B4_cell21	3679.601	3335.535	2494.954	5750.664	629.944	3197.395	2705.592	1953.864	1316.476	4161.717	1439.810	2215923.998	103.998
kin_afterCID_42	LT01B4_cell21	3703.779	3335.535	2510.343	5801.149	636.166	3209.487	2699.369	1970.123	1323.682	4211.499	1441.894	2215926.497	106.497
kin_afterCID_43	LT01B4_cell21	3627.694	3335.535	2459.158	5682.218	635.985	3143.670	2699.551	1976.399	1329.582	4217.433	1448.436	2215928.998	108.998
kin_afterCID_44	LT01B4_cell21	3667.670	3335.535	2486.503	5741.742	632.169	3182.489	2703.593	1958.596	1318.677	4182.518	1438.527	2215931.498	111.498
kin_afterCID_45	LT01B4_cell21	3623.338	3335.535	2459.941	5682.766	630.761	3143.073	2704.774	1974.050	1329.117	4222.471	1449.711	2215933.998	113.998
kin_afterCID_46	LT01B4_cell21	3705.259	3335.535	2511.048	5857.324	620.541	3213.046	2715.448	1966.259	1324.587	4227.281	1449.437	2215936.499	116.499
kin_afterCID_47	LT01B4_cell21	3660.873	3335.535	2482.851	5791.432	620.632	3173.521	2715.312	1947.693	1315.762	4181.795	1436.929	2215938.997	118.997
kin_afterCID_48	LT01B4_cell21	3685.961	3335.535	2497.068	5835.999	619.474	3195.447	2716.243	1954.327	1317.630	4213.885	1438.939	2215941.497	121.497
kin_afterCID_49	LT01B4_cell21	3634.150	3335.535	2464.665	5766.739	623.221	3144.135	2712.314	1955.294	1318.560	4212.013	1436.757	2215943.998	123.998
kin_afterCID_50	LT01B4_cell21	3647.544	3335.535	2475.064	5771.085	623.812	3159.040	2711.723	1943.937	1309.991	4181.826	1429.127	2215946.497	126.497
kin_afterCID_51	LT01B4_cell21	3643.730	3335.535	2472.190	5786.443	624.380	3149.710	2711.882	1948.757	1313.173	4207.384	1428.507	2215948.998	128.998
kin_afterCID_52	LT01B4_cell21	3632.614	3335.535	2465.484	5749.350	627.559	3141.853	2708.249	1964.403	1323.061	4225.837	1440.306	2215951.497	131.497
kin_afterCID_53	LT01B4_cell21	3643.307	3335.535	2470.992	5772.204	620.700	3156.571	2714.835	1942.156	1310.328	4180.677	1430.357	2215953.998	133.998
kin_afterCID_54	LT01B4_cell21	3609.879	3335.535	2449.981	5691.090	626.037	3128.981	2709.543	1929.073	1301.198	4124.618	1421.774	2215956.498	136.498
kin_afterCID_55	LT01B4_cell21	3658.215	3335.535	2480.294	5782.866	627.468	3165.554	2708.521	1963.103	1322.606	4200.685	1444.580	2215959.000	139.000
kin_afterCID_56	LT01B4_cell21	3637.619	3335.535	2469.157	5772.782	626.696	3143.541	2708.975	1943.753	1312.421	4161.146	1430.722	2215961.498	141.498
kin_afterCID_57	LT01B4_cell21	3682.631	3335.535	2496.877	5822.301	630.807	3182.968	2705.546	1952.160	1316.509	4158.369	1437.519	2215963.997	143.997
kin_afterCID_58	LT01B4_cell21	3687.069	3335.535	2498.771	5836.387	633.691	3182.634	2702.299	1961.379	1324.013	4175.431	1442.033	2215966.498	146.498
kin_afterCID_59	LT01B4_cell21	3648.592	3335.535	2475.824	5775.170	632.669	3150.603	2703.139	1931.462	1305.070	4114.735	1420.351	2215969.000	149.000
kin_afterCID_60	LT01B4_cell21	3697.332	3335.535	2506.545	5821.116	633.782	3199.131	2701.753	1953.279	1317.417	4142.687	1439.684	2215971.498	151.498
kin_afterCID_61	LT01B4_cell21	3707.231	3335.535	2513.869	5846.848	634.168	3204.651	2701.731	1958.542	1320.801	4161.636	1441.250	2215973.998	153.998
kin_afterCID_62	LT01B4_cell21	3661.552	3335.535	2483.976	5787.887	631.715	3164.576	2704.093	1952.782	1318.436	4153.660	1438.540	2215976.498	156.498
kin_afterCID_63	LT01B4_cell21	3695.305	3335.535	2503.720	5836.946	633.055	3193.627	2702.480	1955.987	1320.419	4153.732	1441.166	2215978.998	158.998
kin_afterCID_64	LT01B4_cell21	3632.795	3335.535	2466.356	5741.308	627.491	3144.190	2708.090	1927.098	1300.530	4110.482	1421.169	2215981.496	161.496
kin_afterCID_65	LT01B4_cell21	3627.780	3335.535	2460.740	5741.710	631.147	3134.433	2704.388	1938.692	1308.786	4132.342	1426.741	2215983.998	163.998
kin_afterCID_66	LT01B4_cell21	3663.453	3335.535	2486.866	5795.179	624.334	3172.486	2711.292	1936.185	1306.555	4134.991	1429.832	2215986.497	166.497
kin_afterCID_67	LT01B4_cell21	3613.512	3335.535	2450.721	5716.013	632.601	3120.766	2703.934	1941.174	1311.460	4126.150	1429.622	2215988.998	168.998
kin_afterCID_68	LT01B4_cell21	3621.888	3335.535	2456.592	5735.849	627.832	3131.355	2708.294	1959.513	1320.912	4174.005	1445.915	2215991.498	171.498
kin_afterCID_69	LT01B4_cell21	3634.699	3335.535	2465.498	5761.979	627.832	3141.449	2707.704	1935.774	1307.911	4129.795	1427.049	2215993.998	173.998
kin_afterCID_70	LT01B4_cell21	3671.510	3335.535	2490.002	5828.794	627.037	3171.699	2709.044	1948.884	1316.791	4155.017	1438.080	2215996.498	176.498
kin_afterCID_71	LT01B4_cell21	3655.200	3335.535	2478.964	5795.117	630.784	3156.143	2704.751	1950.601	1315.584	4157.670	1435.883	2215999.000	179.000
kin_afterCID_72	LT01B4_cell21	3626.373	3335.535	2458.539	5791.740	626.151	3125.947	2709.384	1921.033	1299.228	4114.986	1414.000	2216001.498	181.498
kin_afterCID_73	LT01B4_cell21	3610.368	3335.535	2450.726	5739.771	627.014	3116.902	2709.293	1954.504	1320.122	4177.544	1439.713	2216003.997	183.997
kin_afterCID_74	LT01B4_cell21	3629.435	3335.535	2461.534	5774.614	624.107	3135.665	2711.428	1921.717	1297.563	4112.635	1417.419	2216006.498	186.498
kin_afterCID_75	LT01B4_cell21	3634.668	3335.535	2466.621	5773.706	625.651	3140.225	2710.701	1928.580	1304.854	4114.161	1423.832	2216009.000	189.000
kin_afterCID_76	LT01B4_cell21	3621.507	3335.535	2457.329	5742.076	625.515	3131.722	2710.429	1919.868	1301.503	4078.146	1421.671	2216011.498	191.498
kin_afterCID_77	LT01B4_cell21	3645.871	3335.535	2474.101	5799.940	624.402	3149.766	2711.133	1932.754	1305.245	4130.931	1426.491	2216013.996	193.996
kin_afterCID_78	LT01B4_cell21	3670.689	3335.535	2489.370	5813.675	630.693	3170.902	2704.978	1935.995	1308.170	4110.605	1428.927	2216016.498	196.498
kin_afterCID_79	LT01B4_cell21	3674.769	3335.535	2492.207	5828.567	629.194	3173.999	2706.386	1928.198	1301.685	4099.791	1423.315	2216018.997	198.997
kin_afterCID_80	LT01B4_cell21	3685.365	3335.535	2498.903	5862.578	629.217	3178.861	2706.682	1940.443	1311.239	4140.862	1428.756	2216021.497	201.497
kin_afterCID_81	LT01B4_cell21	3631.689	3335.535	2464.198	5795.913	623.607	3133.961	2712.019	1911.789	1292.011	4092.283	1410.378	2216023.998	203.998
kin_afterCID_82	LT01B4_cell21	3647.887	3335.535	2475.168	5827.070	623.335	3147.054	2712.200	1917.963	1296.056	4105.898	1415.118	2216026.497	206.497
kin_afterCID_83	LT01B4_cell21	3602.006	3335.535	2444.833	5747.328	626.878	3105.467	2708.703	1936.740	1309.548	4131.329	1428.827	2216028.997	208.997
kin_afterCID_84	LT01B4_cell21	3608.686	3335.535	2449.350	5765.331	627.082	3109.363	2708.453	1914.719	1293.401	4094.227	1410.102	2216031.499	211.499
kin_afterCID_85	LT01B4_cell21	3649.675	3335.535	2473.524	5810.280	631.306	3145.278	2704.229	1936.647	1308.379	4127.225	1425.253	2216033.997	213.997
kin_afterCID_86	LT01B4_cell21	3639.218	3335.535	2471.424	5802.708	626.196	3139.181	2709.339	1940.275	1310.825	4140.380	1431.776	2216036.498	216.498
kin_afterCID_87	LT01B4_cell21	3664.346	3335.535	2486.190	5810.687	634.781	3159.873	2700.754	1947.904	1315.395	4137.422	1433.283	2216038.998	218.998
kin_afterCID_88	LT01B4_cell21	3644.740	3335.535	2475.918	5795.391	629.149	3144.754	2706.432	1915.683	1296.456	4084.188	1411.570	2216041.497	221.497
kin_afterCID_89	LT01B4_cell21	3629.354	3335.535	2460.662	5777.260	627.309	3131.667	2708.453	1920.344	1297.658	4084.300	1419.086	2216043.998	223.998
kin_afterCID_90	LT01B4_cell21	3626.486	3335.535	2462.300	5784.548	628.944	3125.006	2706.591	1923.735	1300.697	4107.868	1416.197	2216046.497	226.497
kin_afterCID_91	LT01B4_cell21	3654.708	3335.535	2481.087	5815.125	628.944	3152.296	2707.136	1929.616	1304.197	4115.144	1421.704	2216048.997	228.997
kin_afterCID_92	LT01B4_cell21	3662.250	3335.535	2484.700	5838.723	626.991	3158.260	2708.771	1906.521	1289.100	4079.145	1403.566	2216051.498	231.498
kin_afterCID_93	LT01B4_cell21	3595.581	3335.535	2442.746	5748.110	623.630	3100.585	2711.905	1912.468	1294.175	4098.005	1409.881	2216053.997	233.997
kin_afterCID_94	LT01B4_cell21	3636.443	3335.535	2470.693	5817.821	625.788	3132.676	2709.748	1921.799	1299.888	4112.082	1415.977	2216056.498	236.498
kin_afterCID_95	LT01B4_cell21	3655.673	3335.535	2481.010	5850.200	623.562	3151.087	2711.973	1932.790	1305.932	4133.624	1426.754	2216059.000	239.000
kin_afterCID_96	LT01B4_cell21	3600.194	3335.535	2444.862	5775.326	622.404	3101.209	2713.131	1899.576	1283.890	4083.317	1398.617	2216061.497	241.497
kin_afterCID_97	LT01B4_cell21	3614.867	3335.535	2455.405	5802.599	625.765	3109.656	2709.770	1918.288	1296.991	4123.871	1408.955	2216063.997	243.997
kin_afterCID_98	LT01B4_cell21	3625.780	3335.535	2462.131	5802.674	623.312	3125.495	2712.223	1928.641	1303.871	4137.845	1420.931	2216066.497	246.497
kin_afterCID_99	LT01B4_cell21	3610.537	3335.535	2452.479	5752.926	625.152	3116.269	2710.565	1933.500	1307.881	4118.602	1429.496	2216068.999	248.999
kin_afterCID_100	LT01B4_cell21	3607.640	3335.535	2450.945	5761.307	625.583	3110.228	2710.270	1904.425	1289.158	4062.662	1406.179	2216071.497	251.497
kin_afterCID_101	LT01B4_cell21	3601.505	3335.535	2447.040	5776.393	620.133	3104.772	2715.448	1909.923	1291.702	4085.927	1412.962	2216073.998	253.998
kin_afterCID_102	LT01B4_cell21	3630.654	3335.535	2466.759	5816.151	621.359	3130.326	2714.176	1923.455	1299.602	4120.416	1420.502	2216076.496	256.496
kin_afterCID_103	LT01B4_cell21	3633.246	3335.535	2467.023	5816.247	624.675	3129.774	2711.451	1928.791	1304.402	4117.782	1424.299	2216078.997	258.997
kin_afterCID_104	LT01B4_cell21	3596.391	3335.535	2443.427	5754.425	624.152	3099.556	2711.474	1907.220	1288.460	4074.827	1408.225	2216081.497	261.497
kin_afterCID_105	LT01B4_cell21	3612.124	3335.535	2451.634	5781.112	626.106	3110.353	2710.111	1912.467	1293.077	4082.124	1410.981	2216083.998	263.998
kin_afterCID_106	LT01B4_cell21	3628.061	3335.535	2463.459	5830.117	623.857	3121.449	2711.678	1900.254	1284.174	4076.141	1399.663	2216086.498	266.498
kin_afterCID_107	LT01B4_cell21	3627.339	3335.535	2466.101	5818.464	625.061	3121.980	2710.565	1916.217	1294.427	4109.479	1410.411	2216088.997	268.997
kin_afterCID_108	LT01B4_cell21	3581.150	3335.535	2432.768	5751.198	623.834	3081.925	2711.701	1904.485	1287.635	4082.295	1403.473	2216091.498	271.498
kin_afterCID_109	LT01B4_cell21	3594.703	3335.535	2443.135	5755.666	626.923	3094.250	2708.975	1913.822	1294.327	4088.846	1410.355	2216093.998	273.998
kin_afterCID_110	LT01B4_cell21	3643.329	3335.535	2474.411	5859.057	628.059	3129.304	2707.522	1920.411	1298.220	4115.377	1411.227	2216096.497	276.497
kin_afterCID_111	LT01B4_cell21	3631.625	3335.535	2464.727	5808.165	628.763	3126.032	2706.773	1935.373	1310.526	4128.766	1425.864	2216098.999	278.999
kin_afterCID_112	LT01B4_cell21	3583.156	3335.535	2434.036	5767.595	626.946	3077.533	2708.589	1900.433	1285.238	4085.504	1394.664	2216101.497	281.497
kin_afterCID_113	LT01B4_cell21	3631.758	3335.535	2465.070	5830.369	626.378	3123.382	2709.203	1906.042	1288.939	4083.711	1402.537	2216103.998	283.998
kin_afterCID_114	LT01B4_cell21	3615.060	3335.535	2454.949	5835.609	623.426	3104.160	2712.745	1903.599	1289.990	4090.631	1400.802	2216106.497	286.497
kin_afterCID_115	LT01B4_cell21	3648.938	3335.535	2478.963	5903.633	618.543	3135.640	2716.992	1904.494	1289.815	4103.850	1403.794	2216108.997	288.997
kin_afterCID_116	LT01B4_cell21	3647.320	3335.535	2477.907	5876.405	624.152	3134.191	2711.383	1919.012	1297.504	4121.806	1411.936	2216111.498	291.498
kin_afterCID_117	LT01B4_cell21	3670.597	3335.535	2490.748	5941.947	622.994	3148.932	2712.541	1930.640	1304.614	4162.636	1418.014	2216113.998	293.998
kin_afterCID_118	LT01B4_cell21	3601.396	3335.535	2447.753	5796.335	619.588	3100.167	2716.629	1900.146	1284.063	4082.118	1402.251	2216116.497	296.497
kin_afterCID_119	LT01B4_cell21	3591.755	3335.535	2438.726	5759.085	623.880	3093.109	2711.655	1914.197	1293.383	4088.082	1414.044	2216118.998	298.998
kin_afterCID_120	LT01B4_cell21	3606.425	3335.535	2449.806	5823.150	620.859	3099.175	2715.039	1895.011	1281.683	4070.702	1397.387	2216121.497	301.497
