# Supplementary material for: Mandipropamid as a chemical inducer of proximity for in vivo applications
Source: Nat Chem Biol. 2021 Dec 21;18(1):64–9. doi: 10.1038/s41589-021-00922-3 (PMC8709788; doi:10.1038/s41589-021-00922-3)
Supplement: Source Data Fig. 2 — Single-cell trajectories, luminescence intensities of luciferase assay and two-color RICS binding efficiencies. [file 41589_2021_922_MOESM21_ESM.zip › Figure_02/Figure_02bcd/Single-Cell Trajectories/Mandi_5uM/exp01_Mandi5uM_LT02A1_cell02_intensities.csv]

name	cellID	ff_488nm_cell	area_cell	fullframe_488nm	ff_488nm_mito	area_mito	ff_488nm_cyto	area_cyto	ff_561nm_tf_cell	fullframe_561nm	ff_561nm_tf_mito	ff_561nm_tf_cyto	FrameTimeAbs	FrameTimeRel
t0_	LT02A1_cell02	2567.224	2298.512	2526.526	3984.780	308.087	2347.808	1990.425	1528.827	1499.229	4390.185	1085.933	2568970.000	-34.000
tend_	LT02A1_cell02	2211.118	2298.512	2177.426	4136.092	300.470	1921.636	1998.042	1382.934	1356.295	4006.486	988.398	2569333.000	329.000
kin_afterCID_1	LT02A1_cell02	2554.770	2298.512	2514.824	4596.058	316.697	2228.569	1981.815	1572.353	1541.742	4514.384	1102.212	2569012.070	4.070
kin_afterCID_2	LT02A1_cell02	2520.700	2298.512	2481.619	4550.834	314.179	2199.269	1984.333	1545.420	1515.571	4432.456	1088.315	2569013.001	5.001
kin_afterCID_3	LT02A1_cell02	2532.141	2298.512	2493.054	4596.113	314.910	2204.472	1983.602	1549.291	1519.114	4483.976	1083.390	2569014.003	6.003
kin_afterCID_4	LT02A1_cell02	2499.036	2298.512	2460.398	4532.981	313.755	2177.505	1984.757	1534.399	1504.699	4423.439	1077.693	2569015.006	7.006
kin_afterCID_5	LT02A1_cell02	2495.798	2298.512	2457.380	4535.382	313.421	2173.773	1985.091	1545.554	1515.531	4456.199	1085.999	2569016.008	8.008
kin_afterCID_6	LT02A1_cell02	2483.619	2298.512	2445.273	4523.518	312.401	2162.757	1986.111	1532.340	1502.589	4425.514	1077.264	2569017.011	9.011
kin_afterCID_7	LT02A1_cell02	2477.350	2298.512	2439.221	4519.055	311.779	2156.945	1986.733	1546.615	1516.634	4472.270	1087.491	2569018.015	10.015
kin_afterCID_8	LT02A1_cell02	2492.549	2298.512	2454.423	4540.672	312.419	2170.372	1986.093	1556.799	1526.443	4515.237	1091.426	2569019.007	11.007
kin_afterCID_9	LT02A1_cell02	2511.387	2298.512	2472.748	4586.230	312.979	2184.318	1985.551	1567.455	1536.904	4538.115	1099.190	2569020.014	12.014
kin_afterCID_10	LT02A1_cell02	2506.148	2298.512	2467.623	4586.798	314.044	2176.883	1984.468	1562.509	1532.067	4532.361	1092.527	2569021.001	13.001
kin_afterCID_11	LT02A1_cell02	2507.936	2298.512	2469.419	4574.397	313.376	2181.722	1985.136	1561.255	1530.874	4514.669	1095.026	2569022.008	14.008
kin_afterCID_12	LT02A1_cell02	2489.851	2298.512	2451.544	4551.864	313.755	2163.883	1984.757	1557.438	1527.155	4511.063	1090.522	2569023.017	15.017
kin_afterCID_13	LT02A1_cell02	2506.692	2298.512	2468.182	4585.168	314.035	2177.782	1984.477	1551.546	1521.378	4492.661	1086.128	2569024.004	16.004
kin_afterCID_14	LT02A1_cell02	2494.448	2298.512	2456.083	4581.886	312.609	2165.857	1985.903	1555.395	1525.148	4515.909	1089.369	2569025.011	17.011
kin_afterCID_15	LT02A1_cell02	2500.632	2298.512	2462.127	4588.577	311.544	2173.255	1986.968	1540.196	1510.265	4472.418	1080.442	2569025.998	17.998
kin_afterCID_16	LT02A1_cell02	2476.236	2298.512	2438.304	4537.215	311.201	2153.499	1987.311	1540.362	1510.492	4472.677	1081.179	2569027.006	19.006
kin_afterCID_17	LT02A1_cell02	2523.693	2298.512	2484.825	4640.424	311.156	2192.281	1987.356	1532.144	1502.510	4455.138	1074.497	2569028.001	20.001
kin_afterCID_18	LT02A1_cell02	2518.095	2298.512	2479.301	4633.085	311.535	2186.489	1986.977	1550.060	1519.980	4519.562	1084.476	2569029.015	21.015
kin_afterCID_19	LT02A1_cell02	2497.031	2298.512	2458.630	4581.455	311.652	2170.064	1986.878	1529.553	1499.932	4444.432	1072.333	2569030.002	22.002
kin_afterCID_20	LT02A1_cell02	2479.258	2298.512	2441.211	4553.547	311.679	2153.859	1986.833	1545.407	1515.461	4494.062	1082.845	2569031.009	23.009
kin_afterCID_21	LT02A1_cell02	2464.762	2298.512	2426.899	4529.507	310.705	2142.031	1987.807	1515.456	1486.109	4416.001	1062.086	2569032.016	24.016
kin_afterCID_22	LT02A1_cell02	2465.124	2298.512	2427.480	4524.631	310.109	2143.925	1988.403	1523.860	1494.331	4437.936	1069.384	2569033.003	25.003
kin_afterCID_23	LT02A1_cell02	2479.287	2298.512	2441.160	4567.739	308.241	2155.841	1990.271	1519.960	1490.599	4429.336	1069.374	2569034.011	26.011
kin_afterCID_24	LT02A1_cell02	2488.105	2298.512	2449.982	4579.934	310.127	2161.837	1988.403	1538.231	1508.340	4493.252	1077.335	2569035.018	27.018
kin_afterCID_25	LT02A1_cell02	2493.432	2298.512	2455.055	4590.335	308.087	2168.864	1990.425	1524.028	1494.602	4448.405	1071.379	2569036.003	28.003
kin_afterCID_26	LT02A1_cell02	2439.027	2298.512	2401.516	4482.193	309.333	2121.299	1989.179	1517.672	1488.488	4411.293	1067.691	2569037.011	29.011
kin_afterCID_27	LT02A1_cell02	2464.613	2298.512	2426.692	4530.708	309.243	2143.427	1989.269	1512.995	1483.780	4406.641	1063.162	2569038.017	30.017
kin_afterCID_28	LT02A1_cell02	2444.839	2298.512	2407.480	4494.582	309.297	2126.131	1989.215	1523.398	1493.937	4442.116	1069.576	2569039.003	31.003
kin_afterCID_29	LT02A1_cell02	2478.464	2298.512	2440.311	4552.110	310.235	2154.909	1988.277	1532.310	1502.581	4470.309	1073.888	2569040.008	32.008
kin_afterCID_30	LT02A1_cell02	2472.271	2298.512	2434.247	4553.928	309.225	2148.688	1989.287	1513.031	1483.812	4408.144	1063.000	2569041.013	33.013
kin_afterCID_31	LT02A1_cell02	2470.282	2298.512	2432.460	4541.842	310.533	2146.693	1987.979	1523.670	1494.166	4425.227	1070.431	2569041.998	33.998
kin_afterCID_32	LT02A1_cell02	2439.198	2298.512	2401.909	4485.359	308.791	2121.648	1989.721	1513.887	1484.698	4400.997	1065.827	2569043.003	35.003
kin_afterCID_33	LT02A1_cell02	2451.242	2298.512	2413.564	4512.856	310.416	2129.348	1988.096	1527.872	1498.307	4450.512	1071.539	2569044.008	36.008
kin_afterCID_34	LT02A1_cell02	2439.928	2298.512	2402.580	4481.632	310.244	2121.346	1988.268	1525.801	1496.283	4426.865	1073.127	2569045.013	37.013
kin_afterCID_35	LT02A1_cell02	2430.702	2298.512	2393.629	4462.352	311.210	2112.548	1987.302	1529.605	1500.049	4444.161	1073.187	2569046.018	38.018
kin_afterCID_36	LT02A1_cell02	2459.936	2298.512	2422.173	4517.558	310.244	2138.870	1988.268	1516.762	1487.513	4395.952	1067.500	2569047.005	39.005
kin_afterCID_37	LT02A1_cell02	2462.981	2298.512	2425.081	4519.881	309.640	2142.750	1988.872	1505.283	1476.246	4360.848	1060.712	2569048.011	40.011
kin_afterCID_38	LT02A1_cell02	2447.192	2298.512	2409.572	4490.034	309.847	2128.904	1988.665	1524.817	1495.289	4430.719	1072.058	2569049.016	41.016
kin_afterCID_39	LT02A1_cell02	2451.471	2298.512	2413.862	4507.359	309.829	2131.172	1988.683	1522.600	1493.077	4432.601	1069.233	2569050.003	42.003
kin_afterCID_40	LT02A1_cell02	2451.257	2298.512	2413.464	4522.045	308.521	2130.197	1990.009	1522.575	1493.136	4439.706	1070.312	2569051.009	43.009
kin_afterCID_41	LT02A1_cell02	2451.847	2298.512	2414.160	4522.546	309.649	2129.457	1988.863	1524.353	1494.868	4442.096	1070.086	2569052.014	44.014
kin_afterCID_42	LT02A1_cell02	2436.193	2298.512	2398.782	4489.386	309.703	2116.464	1988.809	1512.517	1483.309	4413.709	1060.735	2569053.000	45.000
kin_afterCID_43	LT02A1_cell02	2435.062	2298.512	2397.790	4488.360	309.396	2115.682	1989.116	1515.608	1486.368	4414.539	1064.696	2569054.007	46.007
kin_afterCID_44	LT02A1_cell02	2455.087	2298.512	2417.309	4522.036	309.369	2133.617	1989.143	1524.959	1495.454	4439.533	1071.659	2569055.013	47.013
kin_afterCID_45	LT02A1_cell02	2421.835	2298.512	2384.646	4462.202	306.192	2108.259	1992.320	1501.224	1472.397	4362.947	1061.417	2569056.016	48.016
kin_afterCID_46	LT02A1_cell02	2408.109	2298.512	2371.326	4444.695	305.217	2096.263	1993.295	1499.961	1471.202	4364.774	1061.295	2569056.999	48.999
kin_afterCID_47	LT02A1_cell02	2448.584	2298.512	2411.051	4503.558	308.087	2130.506	1990.425	1516.551	1487.229	4409.524	1068.763	2569058.002	50.002
kin_afterCID_48	LT02A1_cell02	2439.136	2298.512	2401.718	4491.359	307.618	2122.042	1990.894	1511.527	1482.320	4398.471	1065.458	2569059.005	51.005
kin_afterCID_49	LT02A1_cell02	2418.150	2298.512	2381.073	4448.667	306.697	2105.494	1991.814	1498.482	1469.722	4347.301	1059.824	2569060.007	52.007
kin_afterCID_50	LT02A1_cell02	2426.318	2298.512	2389.170	4465.164	307.438	2111.504	1991.074	1502.175	1473.292	4364.752	1060.171	2569061.010	53.010
kin_afterCID_51	LT02A1_cell02	2417.190	2298.512	2380.107	4445.178	308.530	2102.737	1990.055	1499.900	1471.173	4346.956	1058.477	2569062.013	54.013
kin_afterCID_52	LT02A1_cell02	2439.229	2298.512	2401.912	4483.787	309.721	2120.823	1988.791	1521.529	1492.267	4404.048	1072.625	2569063.016	55.016
kin_afterCID_53	LT02A1_cell02	2391.309	2298.512	2354.787	4384.644	310.019	2080.535	1988.493	1516.794	1487.543	4401.672	1067.023	2569064.009	56.009
kin_afterCID_54	LT02A1_cell02	2420.961	2298.512	2383.865	4441.452	309.748	2106.271	1988.764	1506.746	1477.887	4350.929	1063.768	2569065.012	57.012
kin_afterCID_55	LT02A1_cell02	2409.819	2298.512	2372.969	4423.088	307.934	2098.375	1990.578	1487.563	1459.068	4312.303	1050.587	2569066.014	58.014
kin_afterCID_56	LT02A1_cell02	2426.758	2298.512	2389.546	4458.204	309.261	2110.927	1989.269	1495.658	1466.876	4331.315	1054.809	2569067.016	59.016
kin_afterCID_57	LT02A1_cell02	2425.027	2298.512	2387.924	4459.655	308.385	2109.746	1990.127	1509.738	1480.797	4380.731	1064.856	2569067.999	59.999
kin_afterCID_58	LT02A1_cell02	2430.072	2298.512	2392.793	4469.420	308.701	2113.686	1989.811	1506.880	1477.898	4388.212	1059.868	2569069.003	61.003
kin_afterCID_59	LT02A1_cell02	2430.638	2298.512	2393.599	4466.309	310.037	2113.242	1988.475	1508.655	1479.736	4371.084	1062.354	2569070.006	62.006
kin_afterCID_60	LT02A1_cell02	2404.742	2298.512	2368.099	4421.709	307.410	2093.338	1991.101	1494.500	1466.009	4331.046	1056.560	2569071.008	63.008
kin_afterCID_61	LT02A1_cell02	2421.215	2298.512	2383.991	4458.302	307.672	2106.386	1990.858	1496.838	1467.972	4357.824	1054.687	2569072.013	64.013
kin_afterCID_62	LT02A1_cell02	2435.702	2298.512	2398.236	4475.404	308.024	2120.062	1990.488	1506.751	1477.800	4374.354	1062.994	2569073.016	65.016
kin_afterCID_63	LT02A1_cell02	2431.272	2298.512	2393.947	4481.614	306.716	2115.541	1991.796	1495.879	1467.196	4348.536	1056.600	2569074.000	66.000
kin_afterCID_64	LT02A1_cell02	2428.321	2298.512	2391.006	4468.398	306.535	2114.384	1991.977	1502.961	1474.086	4363.426	1062.779	2569075.003	67.003
kin_afterCID_65	LT02A1_cell02	2436.046	2298.512	2398.811	4477.394	307.275	2121.001	1991.309	1505.810	1476.850	4381.526	1062.033	2569076.005	68.005
kin_afterCID_66	LT02A1_cell02	2420.538	2298.512	2383.425	4452.690	307.113	2107.141	1991.399	1497.156	1468.417	4348.699	1057.392	2569077.008	69.008
kin_afterCID_67	LT02A1_cell02	2388.257	2298.512	2351.869	4387.249	307.916	2079.042	1990.596	1501.770	1472.854	4363.626	1059.083	2569078.011	70.011
kin_afterCID_68	LT02A1_cell02	2416.832	2298.512	2379.931	4451.146	306.364	2103.984	1992.148	1496.081	1467.378	4343.644	1058.167	2569079.014	71.014
kin_afterCID_69	LT02A1_cell02	2415.655	2298.512	2378.630	4458.864	305.326	2102.667	1993.186	1491.050	1462.486	4341.789	1054.361	2569080.017	72.017
kin_afterCID_70	LT02A1_cell02	2400.698	2298.512	2363.921	4419.962	305.398	2091.293	1993.114	1490.361	1461.901	4316.294	1057.353	2569080.999	72.999
kin_afterCID_71	LT02A1_cell02	2414.947	2298.512	2377.883	4441.281	306.941	2102.648	1991.571	1502.862	1474.099	4347.164	1064.498	2569082.003	74.003
kin_afterCID_72	LT02A1_cell02	2404.421	2298.512	2367.541	4415.075	306.183	2095.421	1992.329	1494.181	1465.611	4324.696	1059.185	2569083.005	75.005
kin_afterCID_73	LT02A1_cell02	2388.829	2298.512	2352.248	4388.438	305.939	2081.809	1992.573	1489.236	1460.775	4302.248	1057.326	2569083.998	75.998
kin_afterCID_74	LT02A1_cell02	2387.544	2298.512	2351.001	4370.580	306.382	2082.561	1992.130	1486.156	1457.763	4285.312	1055.657	2569085.001	77.001
kin_afterCID_75	LT02A1_cell02	2372.437	2298.512	2336.284	4339.355	305.578	2070.848	1992.934	1485.413	1456.934	4288.455	1055.619	2569086.015	78.015
kin_afterCID_76	LT02A1_cell02	2381.833	2298.512	2345.539	4365.799	307.058	2075.930	1991.453	1495.745	1467.180	4311.676	1061.562	2569086.999	78.999
kin_afterCID_77	LT02A1_cell02	2355.556	2298.512	2319.525	4326.951	306.607	2052.106	1991.905	1484.142	1455.736	4295.758	1051.359	2569088.002	80.002
kin_afterCID_78	LT02A1_cell02	2410.371	2298.512	2373.384	4421.072	308.575	2098.576	1989.937	1494.637	1465.911	4332.624	1054.557	2569089.005	81.005
kin_afterCID_79	LT02A1_cell02	2422.605	2298.512	2385.462	4456.068	307.456	2108.602	1991.056	1498.335	1469.549	4355.526	1057.132	2569090.008	82.008
kin_afterCID_80	LT02A1_cell02	2362.182	2298.512	2325.951	4334.060	307.961	2057.101	1990.569	1495.993	1467.219	4342.042	1055.674	2569091.011	83.011
kin_afterCID_81	LT02A1_cell02	2407.483	2298.512	2370.656	4427.014	307.609	2095.451	1990.903	1498.101	1469.341	4347.379	1057.866	2569092.014	84.014
kin_afterCID_82	LT02A1_cell02	2394.875	2298.512	2358.232	4399.705	306.409	2086.509	1992.103	1491.208	1462.640	4326.801	1055.061	2569093.017	85.017
kin_afterCID_83	LT02A1_cell02	2394.882	2298.512	2358.328	4409.065	305.452	2086.193	1993.060	1489.325	1460.769	4339.375	1052.532	2569094.000	86.000
kin_afterCID_84	LT02A1_cell02	2390.726	2298.512	2353.973	4402.878	305.903	2081.823	1992.609	1492.228	1463.526	4356.928	1052.442	2569095.002	87.002
kin_afterCID_85	LT02A1_cell02	2410.407	2298.512	2373.424	4421.073	306.517	2101.017	1991.995	1497.473	1468.767	4344.612	1059.371	2569096.005	88.005
kin_afterCID_86	LT02A1_cell02	2370.900	2298.512	2334.773	4354.974	304.423	2068.006	1994.089	1476.310	1448.031	4299.416	1045.327	2569097.007	89.007
kin_afterCID_87	LT02A1_cell02	2342.114	2298.512	2306.410	4301.822	304.784	2042.531	1993.728	1499.635	1470.957	4380.137	1059.289	2569098.012	90.012
kin_afterCID_88	LT02A1_cell02	2383.151	2298.512	2346.702	4389.976	305.190	2075.893	1993.322	1492.312	1463.688	4366.332	1052.282	2569099.013	91.013
kin_afterCID_89	LT02A1_cell02	2384.470	2298.512	2347.875	4401.500	305.181	2075.661	1993.331	1490.098	1461.543	4357.427	1051.107	2569100.016	92.016
kin_afterCID_90	LT02A1_cell02	2373.590	2298.512	2337.099	4386.904	305.317	2065.191	1993.195	1487.012	1458.762	4338.129	1050.279	2569100.998	92.998
kin_afterCID_91	LT02A1_cell02	2378.672	2298.512	2342.314	4377.910	306.111	2071.511	1992.401	1483.980	1455.640	4321.650	1048.002	2569102.000	94.000
kin_afterCID_92	LT02A1_cell02	2342.218	2298.512	2306.419	4305.537	306.364	2040.278	1992.166	1472.659	1444.498	4281.621	1040.678	2569103.003	95.003
kin_afterCID_93	LT02A1_cell02	2339.000	2298.512	2303.190	4314.267	305.723	2035.960	1992.807	1483.330	1455.020	4315.814	1048.783	2569104.006	96.006
kin_afterCID_94	LT02A1_cell02	2395.187	2298.512	2358.532	4416.516	306.129	2084.611	1992.383	1493.064	1464.471	4344.302	1054.973	2569105.009	97.009
kin_afterCID_95	LT02A1_cell02	2383.024	2298.512	2346.421	4383.888	306.219	2075.487	1992.293	1490.668	1462.061	4337.280	1053.139	2569106.012	98.012
kin_afterCID_96	LT02A1_cell02	2367.818	2298.512	2331.417	4360.704	307.284	2060.278	1991.228	1484.933	1456.445	4307.624	1049.339	2569107.014	99.014
kin_afterCID_97	LT02A1_cell02	2360.512	2298.512	2324.385	4347.042	305.605	2055.884	1992.906	1477.128	1448.778	4298.677	1044.452	2569108.007	100.007
kin_afterCID_98	LT02A1_cell02	2358.276	2298.512	2322.253	4341.486	307.203	2052.322	1991.309	1479.091	1450.783	4290.024	1045.443	2569109.010	101.010
kin_afterCID_99	LT02A1_cell02	2364.445	2298.512	2328.252	4365.670	305.885	2057.239	1992.627	1480.491	1452.156	4300.570	1047.585	2569110.013	102.013
kin_afterCID_100	LT02A1_cell02	2381.942	2298.512	2345.496	4386.099	306.688	2073.355	1991.823	1484.615	1456.200	4304.072	1050.493	2569111.015	103.015
kin_afterCID_101	LT02A1_cell02	2372.841	2298.512	2336.530	4376.794	305.723	2065.406	1992.789	1484.077	1455.612	4312.767	1050.115	2569111.998	103.998
kin_afterCID_102	LT02A1_cell02	2340.384	2298.512	2304.587	4305.751	307.853	2036.443	1990.659	1489.242	1460.501	4327.461	1050.315	2569113.000	105.000
kin_afterCID_103	LT02A1_cell02	2370.644	2298.512	2334.254	4380.091	307.347	2060.475	1991.165	1495.136	1466.397	4330.236	1057.522	2569114.003	106.003
kin_afterCID_104	LT02A1_cell02	2386.123	2298.512	2349.508	4404.764	307.410	2074.460	1991.101	1485.153	1456.647	4302.750	1050.138	2569115.008	107.008
kin_afterCID_105	LT02A1_cell02	2371.816	2298.512	2335.399	4379.900	306.860	2062.424	1991.652	1495.740	1467.118	4338.291	1057.779	2569116.009	108.009
kin_afterCID_106	LT02A1_cell02	2368.521	2298.512	2332.305	4372.361	305.723	2061.103	1992.789	1491.092	1462.634	4320.959	1056.949	2569117.012	109.012
kin_afterCID_107	LT02A1_cell02	2364.756	2298.512	2328.310	4372.834	307.104	2055.081	1991.408	1480.985	1452.693	4289.104	1047.934	2569118.015	110.015
kin_afterCID_108	LT02A1_cell02	2351.313	2298.512	2315.416	4346.706	304.974	2046.056	1993.538	1471.728	1443.731	4260.353	1045.121	2569119.018	111.018
kin_afterCID_109	LT02A1_cell02	2367.266	2298.512	2330.960	4366.150	307.744	2058.267	1990.768	1490.069	1461.489	4311.309	1053.945	2569120.000	112.000
kin_afterCID_110	LT02A1_cell02	2392.166	2298.512	2355.486	4430.404	304.198	2081.269	1994.314	1487.687	1459.212	4322.948	1055.218	2569121.003	113.003
kin_afterCID_111	LT02A1_cell02	2381.511	2298.512	2344.835	4400.812	304.685	2072.934	1993.827	1491.623	1463.197	4308.229	1061.206	2569122.006	114.006
kin_afterCID_112	LT02A1_cell02	2382.090	2298.512	2345.605	4399.402	303.530	2075.163	1994.982	1483.906	1455.529	4295.241	1056.171	2569123.009	115.009
kin_afterCID_113	LT02A1_cell02	2366.527	2298.512	2330.216	4358.507	303.882	2063.048	1994.630	1481.264	1453.053	4264.061	1057.305	2569124.012	116.012
kin_afterCID_114	LT02A1_cell02	2346.032	2298.512	2310.239	4335.888	303.602	2043.199	1994.910	1476.251	1448.047	4262.119	1052.274	2569125.015	117.015
kin_afterCID_115	LT02A1_cell02	2344.037	2298.512	2308.197	4324.323	302.988	2043.362	1995.524	1469.348	1441.267	4254.934	1046.402	2569126.017	118.017
kin_afterCID_116	LT02A1_cell02	2378.775	2298.512	2342.343	4396.044	303.809	2071.528	1994.702	1484.155	1455.700	4304.166	1054.645	2569127.000	119.000
kin_afterCID_117	LT02A1_cell02	2382.315	2298.512	2345.750	4402.414	303.855	2074.585	1994.657	1486.674	1458.120	4301.156	1057.932	2569128.003	120.003
kin_afterCID_118	LT02A1_cell02	2360.134	2298.512	2323.964	4359.449	301.995	2057.715	1996.516	1476.896	1448.629	4277.629	1053.254	2569129.006	121.006
kin_afterCID_119	LT02A1_cell02	2360.094	2298.512	2323.840	4354.712	303.439	2056.723	1995.072	1477.951	1449.673	4266.757	1053.789	2569129.998	121.998
kin_afterCID_120	LT02A1_cell02	2368.406	2298.512	2332.118	4364.319	303.503	2064.760	1995.027	1476.382	1448.060	4269.028	1051.531	2569131.001	123.001
kin_afterCID_121	LT02A1_cell02	2361.125	2298.512	2324.995	4359.186	302.555	2058.252	1995.957	1486.088	1457.575	4302.849	1059.112	2569132.003	124.003
kin_afterCID_122	LT02A1_cell02	2333.450	2298.512	2297.736	4297.983	304.279	2033.703	1994.233	1485.918	1457.471	4290.964	1057.926	2569133.005	125.005
kin_afterCID_123	LT02A1_cell02	2347.991	2298.512	2312.033	4343.694	302.736	2045.267	1995.776	1476.536	1448.430	4261.984	1054.016	2569134.007	126.007
kin_afterCID_124	LT02A1_cell02	2365.254	2298.512	2328.958	4366.662	303.954	2060.256	1994.558	1475.720	1447.471	4262.396	1051.054	2569135.009	127.009
kin_afterCID_125	LT02A1_cell02	2342.563	2298.512	2306.772	4313.582	303.115	2043.152	1995.397	1464.867	1437.018	4215.814	1046.979	2569136.012	128.012
kin_afterCID_126	LT02A1_cell02	2336.013	2298.512	2300.367	4299.411	303.728	2037.063	1994.784	1469.164	1441.209	4226.825	1049.279	2569137.014	129.014
kin_afterCID_127	LT02A1_cell02	2350.411	2298.512	2314.468	4332.323	304.947	2047.247	1993.565	1470.410	1442.257	4248.173	1045.508	2569138.016	130.016
kin_afterCID_128	LT02A1_cell02	2364.805	2298.512	2328.645	4357.665	304.892	2060.028	1993.619	1478.642	1450.277	4281.578	1049.977	2569138.998	130.998
kin_afterCID_129	LT02A1_cell02	2341.518	2298.512	2305.793	4302.457	307.419	2038.755	1991.092	1488.939	1460.395	4291.837	1056.179	2569140.000	132.000
kin_afterCID_130	LT02A1_cell02	2343.153	2298.512	2307.299	4310.528	305.290	2041.822	1993.222	1467.269	1439.225	4221.181	1045.469	2569141.002	133.002
kin_afterCID_131	LT02A1_cell02	2344.587	2298.512	2308.647	4315.980	305.497	2042.405	1993.015	1474.372	1446.201	4245.625	1049.584	2569142.004	134.004
kin_afterCID_132	LT02A1_cell02	2357.231	2298.512	2321.085	4331.479	305.037	2055.136	1993.475	1478.565	1450.282	4252.234	1054.145	2569143.007	135.007
kin_afterCID_133	LT02A1_cell02	2327.115	2298.512	2291.630	4277.153	304.207	2029.660	1994.305	1463.958	1436.048	4208.516	1045.310	2569144.009	136.009
kin_afterCID_134	LT02A1_cell02	2328.183	2298.512	2292.514	4280.643	304.026	2030.563	1994.486	1464.699	1436.775	4197.673	1048.103	2569145.011	137.011
kin_afterCID_135	LT02A1_cell02	2336.096	2298.512	2300.188	4287.550	305.903	2036.511	1992.609	1475.231	1447.026	4230.207	1052.289	2569146.013	138.013
kin_afterCID_136	LT02A1_cell02	2330.830	2298.512	2295.149	4298.045	303.719	2031.310	1994.793	1468.000	1439.968	4220.771	1048.874	2569147.018	139.018
kin_afterCID_137	LT02A1_cell02	2334.661	2298.512	2299.067	4287.112	305.127	2035.799	1993.385	1474.404	1446.329	4221.199	1053.952	2569147.999	139.999
kin_afterCID_138	LT02A1_cell02	2315.290	2298.512	2279.853	4246.552	305.786	2018.936	1992.726	1486.950	1458.447	4272.155	1059.558	2569149.001	141.001
kin_afterCID_139	LT02A1_cell02	2325.787	2298.512	2290.216	4292.619	302.745	2027.432	1995.767	1465.543	1437.709	4216.438	1048.251	2569150.004	142.004
kin_afterCID_140	LT02A1_cell02	2326.687	2298.512	2290.978	4297.784	304.098	2026.144	1994.414	1466.107	1438.099	4229.974	1044.687	2569151.006	143.006
kin_afterCID_141	LT02A1_cell02	2344.580	2298.512	2308.661	4321.552	304.125	2043.111	1994.387	1474.461	1446.298	4247.537	1051.593	2569152.008	144.008
kin_afterCID_142	LT02A1_cell02	2346.783	2298.512	2310.887	4331.590	304.333	2043.880	1994.179	1479.364	1451.126	4259.934	1055.019	2569153.010	145.010
kin_afterCID_143	LT02A1_cell02	2346.884	2298.512	2310.739	4336.706	306.210	2041.055	1992.302	1485.477	1457.068	4275.966	1056.588	2569154.012	146.012
kin_afterCID_144	LT02A1_cell02	2327.384	2298.512	2291.982	4293.874	303.476	2028.251	1995.036	1464.644	1436.755	4219.753	1045.550	2569155.014	147.014
kin_afterCID_145	LT02A1_cell02	2331.937	2298.512	2296.151	4305.283	304.324	2030.794	1994.188	1470.332	1442.270	4234.540	1048.499	2569156.016	148.016
kin_afterCID_146	LT02A1_cell02	2343.758	2298.512	2307.722	4322.648	305.452	2040.478	1993.060	1480.492	1452.151	4262.156	1054.180	2569156.999	148.999
kin_afterCID_147	LT02A1_cell02	2318.788	2298.512	2283.406	4276.279	303.584	2020.902	1994.928	1482.316	1453.868	4278.192	1056.845	2569158.001	150.001
kin_afterCID_148	LT02A1_cell02	2315.889	2298.512	2280.389	4272.251	303.340	2018.449	1995.172	1466.429	1438.493	4222.185	1047.452	2569159.003	151.003
kin_afterCID_149	LT02A1_cell02	2340.702	2298.512	2304.866	4323.012	304.631	2037.832	1993.899	1478.413	1450.220	4258.739	1053.623	2569160.005	152.005
kin_afterCID_150	LT02A1_cell02	2354.128	2298.512	2317.893	4342.629	303.773	2051.305	1994.739	1488.323	1459.851	4289.413	1061.753	2569161.007	153.007
kin_afterCID_151	LT02A1_cell02	2323.103	2298.512	2287.455	4297.599	302.059	2024.361	1996.471	1466.925	1438.957	4233.172	1048.397	2569162.010	154.010
kin_afterCID_152	LT02A1_cell02	2330.070	2298.512	2294.367	4307.579	303.791	2028.900	1994.721	1474.924	1446.836	4243.442	1053.285	2569163.012	155.012
kin_afterCID_153	LT02A1_cell02	2353.063	2298.512	2316.802	4354.327	305.750	2046.008	1992.762	1480.983	1452.679	4259.629	1054.655	2569164.014	156.014
kin_afterCID_154	LT02A1_cell02	2314.275	2298.512	2278.801	4274.798	303.936	2015.528	1994.576	1456.922	1429.143	4195.662	1039.590	2569165.016	157.016
kin_afterCID_155	LT02A1_cell02	2319.472	2298.512	2283.955	4291.978	302.221	2020.841	1996.309	1465.517	1437.527	4235.401	1046.179	2569165.998	157.998
kin_afterCID_156	LT02A1_cell02	2330.425	2298.512	2294.710	4301.393	303.051	2031.094	1995.461	1466.321	1438.363	4227.108	1047.039	2569167.000	159.000
kin_afterCID_157	LT02A1_cell02	2323.304	2298.512	2287.816	4290.437	303.530	2024.011	1994.982	1467.779	1439.754	4226.864	1047.994	2569168.002	160.002
kin_afterCID_158	LT02A1_cell02	2327.915	2298.512	2292.220	4301.213	304.559	2026.511	1993.953	1480.308	1452.007	4263.909	1055.138	2569169.004	161.004
kin_afterCID_159	LT02A1_cell02	2300.303	2298.512	2265.135	4251.928	301.680	2005.439	1996.868	1451.897	1424.176	4197.943	1037.023	2569170.007	162.007
kin_afterCID_160	LT02A1_cell02	2331.644	2298.512	2295.980	4305.977	301.689	2033.354	1996.823	1465.214	1437.275	4224.359	1048.351	2569171.009	163.009
kin_afterCID_161	LT02A1_cell02	2302.101	2298.512	2266.934	4242.533	302.708	2007.774	1995.840	1457.548	1429.824	4189.968	1043.108	2569172.011	164.011
kin_afterCID_162	LT02A1_cell02	2332.501	2298.512	2296.852	4312.387	302.113	2032.887	1996.399	1462.800	1434.944	4213.811	1046.492	2569173.014	165.014
kin_afterCID_163	LT02A1_cell02	2337.403	2298.512	2301.560	4312.481	304.026	2036.336	1994.486	1465.927	1437.886	4223.405	1045.595	2569174.016	166.016
kin_afterCID_164	LT02A1_cell02	2351.013	2298.512	2314.911	4333.442	304.712	2048.039	1993.800	1480.025	1451.838	4243.521	1057.681	2569174.998	166.998
kin_afterCID_165	LT02A1_cell02	2307.258	2298.512	2272.102	4255.386	302.293	2012.241	1996.237	1452.314	1424.678	4179.768	1039.284	2569176.000	168.000
kin_afterCID_166	LT02A1_cell02	2314.987	2298.512	2279.485	4282.641	302.555	2016.723	1995.957	1461.363	1433.544	4211.636	1044.465	2569177.002	169.002
kin_afterCID_167	LT02A1_cell02	2336.615	2298.512	2300.742	4322.417	303.340	2034.699	1995.172	1466.264	1438.484	4217.052	1048.042	2569178.004	170.004
kin_afterCID_168	LT02A1_cell02	2332.014	2298.512	2296.344	4311.470	303.512	2030.867	1995.000	1464.462	1436.485	4230.020	1043.721	2569179.006	171.006
kin_afterCID_169	LT02A1_cell02	2333.790	2298.512	2298.053	4315.447	303.376	2032.463	1995.136	1474.623	1446.502	4245.002	1053.365	2569180.008	172.008
kin_afterCID_170	LT02A1_cell02	2295.793	2298.512	2260.647	4213.138	305.551	2001.835	1992.961	1472.847	1444.696	4233.620	1049.578	2569181.010	173.010
kin_afterCID_171	LT02A1_cell02	2312.803	2298.512	2277.431	4259.582	303.033	2017.166	1995.479	1453.182	1425.568	4174.101	1039.983	2569182.013	174.013
kin_afterCID_172	LT02A1_cell02	2308.248	2298.512	2272.956	4252.604	303.611	2012.329	1994.901	1481.121	1452.956	4267.049	1057.121	2569183.015	175.015
kin_afterCID_173	LT02A1_cell02	2318.506	2298.512	2283.122	4282.506	302.961	2020.334	1995.551	1455.001	1427.443	4182.891	1040.857	2569184.018	176.018
kin_afterCID_174	LT02A1_cell02	2334.280	2298.512	2298.637	4315.983	303.755	2032.512	1994.757	1461.682	1433.774	4219.208	1041.774	2569185.000	177.000
kin_afterCID_175	LT02A1_cell02	2292.751	2298.512	2257.677	4229.690	304.640	1996.799	1993.890	1473.620	1445.460	4251.460	1049.201	2569186.002	178.002
kin_afterCID_176	LT02A1_cell02	2309.036	2298.512	2273.769	4259.209	303.782	2012.033	1994.748	1452.879	1425.292	4177.429	1037.949	2569187.004	179.004
kin_afterCID_177	LT02A1_cell02	2307.274	2298.512	2271.912	4268.720	302.582	2009.920	1995.930	1453.608	1425.951	4208.934	1035.902	2569188.006	180.006
kin_afterCID_178	LT02A1_cell02	2310.017	2298.512	2274.672	4287.259	303.638	2009.063	1994.874	1461.501	1433.729	4227.285	1040.524	2569189.008	181.008
kin_afterCID_179	LT02A1_cell02	2337.224	2298.512	2301.556	4300.696	304.053	2037.894	1994.459	1472.817	1444.801	4240.318	1050.914	2569190.011	182.011
kin_afterCID_180	LT02A1_cell02	2305.104	2298.512	2269.958	4244.340	302.375	2011.349	1996.137	1454.217	1426.768	4175.944	1041.930	2569191.013	183.013
kin_afterCID_181	LT02A1_cell02	2308.488	2298.512	2273.260	4257.720	302.808	2012.731	1995.704	1454.059	1426.436	4182.543	1040.066	2569192.015	184.015
kin_afterCID_182	LT02A1_cell02	2299.112	2298.512	2263.433	4270.386	303.142	1999.631	1995.370	1438.775	1410.719	4198.226	1019.552	2569193.017	185.017
kin_afterCID_183	LT02A1_cell02	2263.354	2298.512	2228.242	4200.584	303.575	1968.560	1994.937	1444.474	1416.261	4216.942	1022.581	2569193.999	185.999
kin_afterCID_184	LT02A1_cell02	2278.439	2298.512	2243.086	4217.719	302.943	1984.041	1995.569	1420.314	1392.583	4141.375	1007.235	2569195.001	187.001
kin_afterCID_185	LT02A1_cell02	2280.548	2298.512	2245.231	4222.020	303.602	1985.079	1994.910	1428.596	1400.792	4155.196	1013.640	2569196.004	188.004
kin_afterCID_186	LT02A1_cell02	2292.971	2298.512	2257.467	4262.085	301.860	1995.275	1996.652	1436.330	1408.406	4200.699	1018.404	2569197.006	189.006
kin_afterCID_187	LT02A1_cell02	2265.364	2298.512	2230.321	4199.976	303.115	1971.483	1995.397	1443.885	1415.788	4214.667	1022.984	2569198.008	190.008
kin_afterCID_188	LT02A1_cell02	2278.198	2298.512	2242.819	4222.305	303.593	1982.337	1994.919	1421.570	1393.933	4143.040	1007.408	2569199.010	191.010
kin_afterCID_189	LT02A1_cell02	2271.918	2298.512	2236.624	4215.813	303.097	1976.647	1995.415	1421.716	1394.101	4152.539	1006.914	2569200.013	192.013
kin_afterCID_190	LT02A1_cell02	2277.794	2298.512	2242.499	4214.912	305.037	1981.381	1993.475	1423.232	1395.480	4142.096	1007.197	2569201.016	193.016
kin_afterCID_191	LT02A1_cell02	2281.754	2298.512	2246.604	4243.627	302.907	1983.967	1995.605	1422.588	1394.854	4163.316	1006.581	2569201.999	193.999
kin_afterCID_192	LT02A1_cell02	2294.229	2298.512	2258.639	4255.562	304.685	1994.510	1993.827	1429.560	1401.742	4165.841	1011.418	2569203.001	195.001
kin_afterCID_193	LT02A1_cell02	2301.401	2298.512	2265.591	4272.156	305.560	1999.244	1992.952	1433.841	1405.913	4178.241	1013.068	2569204.003	196.003
kin_afterCID_194	LT02A1_cell02	2264.957	2298.512	2229.904	4189.959	304.288	1971.231	1994.224	1416.227	1388.831	4112.195	1004.864	2569205.006	197.006
kin_afterCID_195	LT02A1_cell02	2260.806	2298.512	2225.778	4195.888	304.062	1965.795	1994.450	1419.624	1392.009	4135.058	1005.645	2569206.008	198.008
kin_afterCID_196	LT02A1_cell02	2287.398	2298.512	2252.023	4239.499	303.900	1989.975	1994.612	1427.115	1399.399	4153.669	1011.697	2569207.010	199.010
kin_afterCID_197	LT02A1_cell02	2289.831	2298.512	2254.327	4250.224	304.829	1990.091	1993.683	1434.544	1406.571	4168.143	1016.584	2569208.012	200.012
kin_afterCID_198	LT02A1_cell02	2258.069	2298.512	2223.218	4186.389	304.017	1964.139	1994.495	1438.708	1410.652	4198.937	1017.972	2569209.014	201.014
kin_afterCID_199	LT02A1_cell02	2270.318	2298.512	2235.318	4215.424	304.053	1973.789	1994.459	1417.887	1390.356	4130.409	1004.365	2569210.017	202.017
kin_afterCID_200	LT02A1_cell02	2294.112	2298.512	2258.590	4245.239	304.378	1996.298	1994.134	1428.231	1400.483	4146.621	1013.305	2569210.999	202.999
kin_afterCID_201	LT02A1_cell02	2287.783	2298.512	2252.365	4239.630	304.911	1989.259	1993.601	1432.020	1404.033	4178.775	1011.919	2569212.001	204.001
kin_afterCID_202	LT02A1_cell02	2260.534	2298.512	2225.539	4203.336	303.097	1965.429	1995.415	1412.833	1385.461	4111.232	1002.955	2569213.003	205.003
kin_afterCID_203	LT02A1_cell02	2266.397	2298.512	2231.318	4215.977	303.367	1969.959	1995.145	1414.050	1386.485	4140.986	999.412	2569214.005	206.005
kin_afterCID_204	LT02A1_cell02	2283.342	2298.512	2247.974	4239.704	303.819	1985.361	1994.693	1428.289	1400.584	4149.616	1013.794	2569215.007	207.007
kin_afterCID_205	LT02A1_cell02	2296.945	2298.512	2261.348	4267.123	304.739	1995.812	1993.773	1430.350	1402.477	4174.590	1010.905	2569216.009	208.009
kin_afterCID_206	LT02A1_cell02	2251.654	2298.512	2216.953	4180.467	303.124	1958.645	1995.388	1410.153	1382.851	4092.187	1002.719	2569217.012	209.012
kin_afterCID_207	LT02A1_cell02	2287.253	2298.512	2251.840	4245.258	304.856	1987.848	1993.656	1417.504	1389.797	4128.206	1003.001	2569218.014	210.014
kin_afterCID_208	LT02A1_cell02	2292.875	2298.512	2257.523	4237.947	307.149	1992.866	1991.363	1417.916	1390.080	4128.621	999.816	2569219.016	211.016
kin_afterCID_209	LT02A1_cell02	2246.845	2298.512	2212.317	4171.503	303.918	1953.584	1994.594	1410.883	1383.526	4099.662	1001.192	2569219.998	211.998
kin_afterCID_210	LT02A1_cell02	2254.569	2298.512	2219.688	4179.421	303.837	1961.368	1994.675	1411.728	1384.313	4098.333	1002.494	2569221.000	213.000
kin_afterCID_211	LT02A1_cell02	2267.429	2298.512	2232.247	4216.213	306.093	1968.040	1992.419	1423.484	1395.839	4127.887	1008.010	2569222.003	214.003
kin_afterCID_212	LT02A1_cell02	2267.600	2298.512	2232.410	4215.031	305.777	1968.775	1992.735	1425.878	1398.059	4139.483	1009.486	2569223.005	215.005
kin_afterCID_213	LT02A1_cell02	2248.969	2298.512	2214.235	4175.660	305.353	1953.799	1993.159	1413.178	1385.799	4086.235	1003.665	2569224.007	216.007
kin_afterCID_214	LT02A1_cell02	2275.827	2298.512	2240.446	4225.803	306.282	1976.041	1992.230	1415.336	1387.865	4091.597	1003.892	2569225.009	217.009
kin_afterCID_215	LT02A1_cell02	2267.539	2298.512	2232.403	4205.591	306.634	1969.191	1991.878	1422.741	1395.089	4104.940	1009.837	2569226.011	218.011
kin_afterCID_216	LT02A1_cell02	2281.340	2298.512	2245.959	4236.255	308.259	1978.554	1990.253	1427.879	1399.986	4130.820	1009.236	2569227.014	219.014
kin_afterCID_217	LT02A1_cell02	2247.135	2298.512	2212.387	4163.155	308.845	1949.721	1989.666	1429.857	1401.995	4127.823	1011.066	2569228.018	220.018
kin_afterCID_218	LT02A1_cell02	2251.916	2298.512	2217.149	4174.069	308.114	1954.366	1990.398	1405.141	1377.900	4062.098	993.843	2569229.018	221.018
kin_afterCID_219	LT02A1_cell02	2270.929	2298.512	2235.850	4219.524	309.477	1967.744	1989.035	1415.747	1388.267	4089.248	999.773	2569230.000	222.000
kin_afterCID_220	LT02A1_cell02	2279.202	2298.512	2243.885	4237.858	309.793	1974.092	1988.719	1423.371	1395.684	4125.605	1002.430	2569231.002	223.002
kin_afterCID_221	LT02A1_cell02	2245.514	2298.512	2210.853	4167.382	310.353	1945.510	1988.159	1428.861	1400.980	4132.456	1006.828	2569232.004	224.004
kin_afterCID_222	LT02A1_cell02	2261.532	2298.512	2226.463	4214.825	308.196	1959.069	1990.316	1415.943	1388.457	4106.493	999.318	2569233.006	225.006
kin_afterCID_223	LT02A1_cell02	2274.134	2298.512	2238.781	4237.251	308.277	1970.058	1990.235	1424.797	1397.245	4133.379	1005.252	2569234.009	226.009
kin_afterCID_224	LT02A1_cell02	2281.282	2298.512	2245.832	4241.181	309.586	1976.215	1988.926	1428.375	1400.516	4143.953	1005.683	2569235.011	227.011
kin_afterCID_225	LT02A1_cell02	2247.210	2298.512	2212.587	4186.559	307.447	1947.749	1991.065	1413.142	1385.794	4093.209	999.305	2569236.013	228.013
kin_afterCID_226	LT02A1_cell02	2264.517	2298.512	2229.567	4216.536	306.580	1964.080	1991.932	1414.966	1387.480	4112.155	999.839	2569237.015	229.015
kin_afterCID_227	LT02A1_cell02	2266.681	2298.512	2231.587	4219.539	308.403	1964.050	1990.109	1421.575	1393.947	4125.602	1002.537	2569238.017	230.017
kin_afterCID_228	LT02A1_cell02	2279.449	2298.512	2244.112	4239.600	308.313	1975.791	1990.199	1425.895	1398.120	4138.422	1005.682	2569238.999	230.999
kin_afterCID_229	LT02A1_cell02	2240.308	2298.512	2205.740	4169.328	307.248	1942.665	1991.264	1406.796	1379.561	4076.038	994.938	2569240.002	232.002
kin_afterCID_230	LT02A1_cell02	2246.854	2298.512	2212.055	4176.321	308.403	1947.848	1990.109	1405.526	1378.229	4068.859	992.795	2569241.004	233.004
kin_afterCID_231	LT02A1_cell02	2268.301	2298.512	2233.308	4211.719	307.672	1967.958	1990.840	1410.575	1383.209	4081.381	997.818	2569242.006	234.006
kin_afterCID_232	LT02A1_cell02	2274.612	2298.512	2239.452	4236.393	308.160	1970.875	1990.352	1415.119	1387.517	4110.194	997.850	2569243.008	235.008
kin_afterCID_233	LT02A1_cell02	2233.887	2298.512	2199.362	4167.902	306.300	1936.535	1992.212	1404.903	1377.742	4072.391	994.780	2569244.010	236.010
kin_afterCID_234	LT02A1_cell02	2265.947	2298.512	2231.100	4210.580	308.214	1964.805	1990.298	1410.140	1382.788	4081.491	996.459	2569245.012	237.012
kin_afterCID_235	LT02A1_cell02	2265.549	2298.512	2230.630	4201.962	308.304	1965.579	1990.208	1413.909	1386.390	4088.243	999.627	2569246.015	238.015
kin_afterCID_236	LT02A1_cell02	2267.683	2298.512	2232.704	4207.119	309.017	1966.441	1989.495	1417.177	1389.586	4094.983	1001.249	2569247.017	239.017
kin_afterCID_237	LT02A1_cell02	2225.018	2298.512	2190.878	4131.555	307.131	1930.973	1991.381	1403.884	1376.790	4050.077	995.762	2569247.999	239.999
kin_afterCID_238	LT02A1_cell02	2250.291	2298.512	2215.591	4184.457	308.430	1950.526	1990.082	1404.891	1377.622	4066.053	992.454	2569249.001	241.001
kin_afterCID_239	LT02A1_cell02	2256.544	2298.512	2221.796	4193.088	306.851	1958.185	1991.661	1412.759	1385.347	4081.239	1001.632	2569250.003	242.003
kin_afterCID_240	LT02A1_cell02	2262.543	2298.512	2227.631	4213.275	306.436	1962.467	1992.076	1417.162	1389.659	4112.190	1002.593	2569251.005	243.005
kin_afterCID_241	LT02A1_cell02	2264.356	2298.512	2229.235	4217.207	307.817	1962.392	1990.695	1420.663	1393.072	4123.561	1002.720	2569252.007	244.007
kin_afterCID_242	LT02A1_cell02	2233.891	2298.512	2199.568	4150.827	307.456	1937.881	1991.056	1425.637	1397.975	4138.400	1006.736	2569253.009	245.009
kin_afterCID_243	LT02A1_cell02	2235.180	2298.512	2200.791	4162.855	307.808	1937.109	1990.722	1398.397	1371.200	4064.821	986.106	2569254.011	246.011
kin_afterCID_244	LT02A1_cell02	2255.305	2298.512	2220.427	4204.737	306.833	1954.980	1991.679	1414.074	1386.716	4112.860	998.306	2569255.014	247.014
kin_afterCID_245	LT02A1_cell02	2269.965	2298.512	2234.893	4238.419	307.943	1965.443	1990.569	1416.393	1388.830	4122.638	997.734	2569256.016	248.016
kin_afterCID_246	LT02A1_cell02	2227.955	2298.512	2193.786	4147.929	307.022	1931.958	1991.490	1400.246	1373.198	4063.238	989.700	2569256.998	248.998
kin_afterCID_247	LT02A1_cell02	2238.127	2298.512	2203.604	4164.117	306.788	1941.464	1991.724	1406.451	1379.317	4082.781	994.212	2569258.000	250.000
kin_afterCID_248	LT02A1_cell02	2253.569	2298.512	2218.852	4200.010	306.761	1953.787	1991.751	1404.056	1376.734	4089.662	990.431	2569259.002	251.002
kin_afterCID_249	LT02A1_cell02	2256.260	2298.512	2221.494	4199.858	306.914	1956.743	1991.598	1415.937	1388.484	4114.325	1000.103	2569260.004	252.004
kin_afterCID_250	LT02A1_cell02	2262.700	2298.512	2227.769	4207.285	306.752	1963.214	1991.760	1422.685	1395.073	4127.757	1006.076	2569261.006	253.006
kin_afterCID_251	LT02A1_cell02	2234.872	2298.512	2200.473	4173.106	305.515	1937.752	1992.997	1401.591	1374.522	4092.175	989.140	2569262.009	254.009
kin_afterCID_252	LT02A1_cell02	2256.421	2298.512	2221.703	4212.579	306.607	1955.316	1991.905	1415.106	1387.751	4110.790	1000.169	2569263.011	255.011
kin_afterCID_253	LT02A1_cell02	2268.371	2298.512	2233.402	4226.282	306.959	1966.597	1991.553	1420.356	1392.921	4119.808	1004.288	2569264.013	256.013
kin_afterCID_254	LT02A1_cell02	2237.793	2298.512	2203.426	4159.386	306.237	1942.421	1992.275	1397.303	1370.368	4046.456	990.095	2569265.015	257.015
kin_afterCID_255	LT02A1_cell02	2253.946	2298.512	2219.346	4192.789	307.618	1954.371	1990.894	1397.945	1370.859	4053.325	987.656	2569266.017	258.017
kin_afterCID_256	LT02A1_cell02	2264.190	2298.512	2229.423	4218.268	306.815	1963.170	1991.697	1413.420	1386.022	4106.331	998.586	2569267.000	259.000
kin_afterCID_257	LT02A1_cell02	2235.891	2298.512	2201.501	4175.131	305.263	1938.900	1993.249	1400.616	1373.585	4067.676	992.161	2569268.002	260.002
kin_afterCID_258	LT02A1_cell02	2243.300	2298.512	2208.837	4185.862	306.355	1944.562	1992.175	1400.409	1373.329	4067.230	990.303	2569269.004	261.004
kin_afterCID_259	LT02A1_cell02	2253.008	2298.512	2218.360	4195.840	306.707	1953.843	1991.805	1405.256	1378.064	4079.536	993.459	2569270.006	262.006
kin_afterCID_260	LT02A1_cell02	2257.103	2298.512	2222.361	4210.254	305.118	1958.145	1993.394	1408.262	1380.957	4096.527	996.784	2569271.008	263.008
kin_afterCID_261	LT02A1_cell02	2261.191	2298.512	2226.337	4218.222	306.093	1960.535	1992.419	1421.605	1394.227	4113.329	1008.079	2569272.012	264.012
kin_afterCID_262	LT02A1_cell02	2305.382	2298.512	2270.790	4239.300	306.977	2007.286	1991.535	1404.622	1377.413	4067.364	994.184	2569273.013	265.013
kin_afterCID_263	LT02A1_cell02	2333.383	2298.512	2298.199	4292.925	309.297	2028.700	1989.215	1415.557	1387.945	4100.703	998.052	2569274.015	266.015
kin_afterCID_264	LT02A1_cell02	2292.973	2298.512	2258.512	4220.036	309.378	1993.249	1989.134	1426.495	1398.748	4140.231	1004.416	2569275.017	267.017
kin_afterCID_265	LT02A1_cell02	2310.450	2298.512	2275.662	4261.922	308.593	2007.811	1989.937	1415.357	1387.947	4092.890	1000.127	2569275.999	267.999
kin_afterCID_266	LT02A1_cell02	2307.980	2298.512	2273.068	4266.818	310.091	2002.503	1988.421	1410.301	1382.889	4086.496	992.953	2569277.002	269.002
kin_afterCID_267	LT02A1_cell02	2317.308	2298.512	2282.340	4278.979	308.015	2013.753	1990.497	1413.374	1385.884	4097.350	998.048	2569278.004	270.004
kin_afterCID_268	LT02A1_cell02	2315.773	2298.512	2280.646	4294.117	307.726	2009.970	1990.786	1422.073	1394.516	4117.238	1005.467	2569279.006	271.006
kin_afterCID_269	LT02A1_cell02	2290.848	2298.512	2256.202	4239.006	306.562	1991.025	1991.950	1405.608	1378.476	4062.642	996.689	2569280.008	272.008
kin_afterCID_270	LT02A1_cell02	2290.718	2298.512	2256.011	4243.864	307.663	1988.881	1990.849	1417.274	1389.885	4090.062	1004.225	2569281.010	273.010
kin_afterCID_271	LT02A1_cell02	2306.845	2298.512	2271.824	4272.922	306.869	2003.915	1991.643	1418.847	1391.278	4101.902	1005.446	2569282.013	274.013
kin_afterCID_272	LT02A1_cell02	2275.601	2298.512	2241.293	4210.161	308.412	1975.796	1990.100	1416.978	1389.496	4098.171	1001.464	2569283.015	275.015
kin_afterCID_273	LT02A1_cell02	2274.424	2298.512	2239.792	4211.937	306.517	1976.290	1991.995	1392.398	1365.501	4027.222	986.967	2569284.017	276.017
kin_afterCID_274	LT02A1_cell02	2312.586	2298.512	2277.338	4287.003	308.006	2007.070	1990.506	1413.166	1385.808	4082.021	1000.194	2569284.999	276.999
kin_afterCID_275	LT02A1_cell02	2276.120	2298.512	2241.643	4225.380	306.147	1976.596	1992.365	1393.720	1366.736	4046.116	986.152	2569286.001	278.001
kin_afterCID_276	LT02A1_cell02	2304.038	2298.512	2268.922	4264.714	308.223	2000.401	1990.289	1415.505	1388.080	4077.368	1003.280	2569287.004	279.004
kin_afterCID_277	LT02A1_cell02	2292.859	2298.512	2257.980	4252.353	307.320	1990.431	1991.192	1407.773	1380.541	4066.694	997.396	2569288.007	280.007
kin_afterCID_278	LT02A1_cell02	2309.438	2298.512	2274.427	4275.282	306.833	2006.585	1991.679	1412.887	1385.545	4090.377	1000.399	2569289.009	281.009
kin_afterCID_279	LT02A1_cell02	2264.137	2298.512	2229.786	4191.388	307.654	1966.312	1990.858	1416.990	1389.476	4104.404	1001.695	2569290.011	282.011
kin_afterCID_280	LT02A1_cell02	2278.461	2298.512	2243.656	4227.667	308.051	1976.794	1990.461	1418.648	1391.161	4111.351	1001.916	2569291.013	283.013
kin_afterCID_281	LT02A1_cell02	2274.063	2298.512	2239.595	4215.258	308.430	1973.209	1990.082	1398.508	1371.475	4043.589	988.564	2569292.015	284.015
kin_afterCID_282	LT02A1_cell02	2273.500	2298.512	2238.755	4210.382	307.447	1974.420	1991.065	1402.323	1375.171	4053.837	992.894	2569293.017	285.017
kin_afterCID_283	LT02A1_cell02	2306.082	2298.512	2270.924	4275.601	309.134	2000.034	1989.378	1413.746	1386.326	4083.349	998.910	2569293.999	285.999
kin_afterCID_284	LT02A1_cell02	2265.308	2298.512	2230.900	4194.180	306.138	1968.928	1992.374	1392.574	1365.712	4018.278	989.122	2569295.002	287.002
kin_afterCID_285	LT02A1_cell02	2272.802	2298.512	2238.200	4212.968	307.140	1973.560	1991.372	1390.464	1363.481	4031.087	983.186	2569296.004	288.004
kin_afterCID_286	LT02A1_cell02	2267.847	2298.512	2233.128	4210.859	306.120	1969.314	1992.392	1396.934	1369.956	4031.135	992.203	2569297.006	289.006
kin_afterCID_287	LT02A1_cell02	2271.632	2298.512	2237.121	4209.430	307.790	1972.025	1990.722	1398.808	1371.696	4045.766	989.557	2569298.008	290.008
kin_afterCID_288	LT02A1_cell02	2283.407	2298.512	2248.607	4234.832	306.598	1983.041	1991.914	1407.170	1379.949	4056.937	999.314	2569299.010	291.010
kin_afterCID_289	LT02A1_cell02	2293.483	2298.512	2258.451	4252.709	308.773	1989.445	1989.739	1413.199	1385.862	4074.080	1000.276	2569300.012	292.012
kin_afterCID_290	LT02A1_cell02	2268.419	2298.512	2233.730	4202.761	306.355	1970.955	1992.157	1389.705	1362.840	4006.834	987.242	2569301.014	293.014
kin_afterCID_291	LT02A1_cell02	2267.098	2298.512	2232.417	4206.283	305.849	1969.457	1992.663	1402.710	1375.647	4041.937	997.621	2569302.016	294.016
kin_afterCID_292	LT02A1_cell02	2285.312	2298.512	2250.491	4226.886	307.627	1985.304	1990.885	1409.611	1382.310	4052.368	1001.258	2569302.998	294.998
kin_afterCID_293	LT02A1_cell02	2307.781	2298.512	2272.617	4268.696	308.484	2003.810	1990.027	1410.902	1383.651	4056.697	1000.763	2569304.000	296.000
kin_afterCID_294	LT02A1_cell02	2245.984	2298.512	2211.721	4161.368	306.986	1950.735	1991.526	1411.051	1383.699	4072.710	1000.766	2569305.003	297.003
kin_afterCID_295	LT02A1_cell02	2265.363	2298.512	2230.740	4200.432	306.950	1967.120	1991.562	1388.633	1361.853	3998.069	986.453	2569306.005	298.005
kin_afterCID_296	LT02A1_cell02	2264.861	2298.512	2230.241	4201.623	305.542	1967.936	1992.970	1396.954	1370.013	4029.824	993.308	2569307.007	299.007
kin_afterCID_297	LT02A1_cell02	2272.353	2298.512	2237.650	4216.336	307.519	1972.095	1990.993	1399.213	1372.116	4031.051	992.713	2569308.009	300.009
kin_afterCID_298	LT02A1_cell02	2288.299	2298.512	2253.431	4256.854	307.970	1983.731	1990.542	1410.177	1382.927	4066.970	999.127	2569309.011	301.011
kin_afterCID_299	LT02A1_cell02	2251.253	2298.512	2216.985	4171.598	306.553	1955.720	1991.959	1389.728	1362.896	4004.028	987.399	2569310.013	302.013
kin_afterCID_300	LT02A1_cell02	2263.443	2298.512	2228.979	4194.413	306.941	1965.842	1991.571	1394.442	1367.577	4018.046	990.092	2569311.015	303.015
