# Supplementary material for: Mandipropamid as a chemical inducer of proximity for in vivo applications
Source: Nat Chem Biol. 2021 Dec 21;18(1):64–9. doi: 10.1038/s41589-021-00922-3 (PMC8709788; doi:10.1038/s41589-021-00922-3)
Supplement: Source Data Fig. 2 — Single-cell trajectories, luminescence intensities of luciferase assay and two-color RICS binding efficiencies. [file 41589_2021_922_MOESM21_ESM.zip › Figure_02/Figure_02bcd/Single-Cell Trajectories/Mandi_5uM/exp01_Mandi5uM_LT02A2_cell09_intensities.csv]

name	cellID	ff_488nm_cell	area_cell	fullframe_488nm	ff_488nm_mito	area_mito	ff_488nm_cyto	area_cyto	ff_561nm_tf_cell	fullframe_561nm	ff_561nm_tf_mito	ff_561nm_tf_cyto	FrameTimeAbs	FrameTimeRel
t0_	LT02A2_cell09	2055.004	1385.667	1645.004	2505.226	214.868	1969.519	1174.770	1260.961	913.015	2633.098	1008.444	2569400.000	-19.000
tend_	LT02A2_cell09	1786.971	1385.667	1441.146	2616.296	201.610	1644.027	1188.749	1172.896	856.384	2492.804	947.438	2569766.000	347.000
kin_afterCID_1	LT02A2_cell09	2078.427	1385.667	1647.557	2920.585	226.438	1911.473	1163.831	1291.939	929.697	2699.067	1016.308	2569427.070	4.070
kin_afterCID_2	LT02A2_cell09	2044.947	1385.667	1624.905	2879.012	229.028	1877.528	1160.826	1291.087	929.722	2684.206	1014.574	2569428.003	5.003
kin_afterCID_3	LT02A2_cell09	2030.142	1385.667	1613.869	2864.340	227.710	1863.821	1162.342	1286.651	925.689	2682.474	1011.489	2569429.003	6.003
kin_afterCID_4	LT02A2_cell09	1990.152	1385.667	1584.165	2823.417	228.252	1823.380	1162.342	1296.866	935.418	2697.911	1019.749	2569430.005	7.005
kin_afterCID_5	LT02A2_cell09	1991.655	1385.667	1587.277	2820.013	228.234	1826.074	1161.801	1300.302	937.782	2700.804	1023.370	2569431.007	8.007
kin_afterCID_6	LT02A2_cell09	1994.905	1385.667	1586.879	2838.768	224.272	1829.768	1165.709	1277.999	923.047	2665.177	1009.466	2569432.009	9.009
kin_afterCID_7	LT02A2_cell09	1984.150	1385.667	1579.907	2820.348	224.534	1820.083	1165.663	1278.256	921.857	2666.574	1009.022	2569433.011	10.011
kin_afterCID_8	LT02A2_cell09	1994.636	1385.667	1587.735	2832.584	226.646	1828.575	1163.371	1280.077	921.588	2665.673	1008.384	2569434.013	11.013
kin_afterCID_9	LT02A2_cell09	2002.217	1385.667	1593.531	2851.980	227.151	1833.472	1162.757	1284.273	925.985	2675.019	1010.914	2569435.015	12.015
kin_afterCID_10	LT02A2_cell09	1973.186	1385.667	1569.941	2817.353	223.785	1808.755	1165.709	1267.422	913.579	2647.212	1001.031	2569436.017	13.017
kin_afterCID_11	LT02A2_cell09	1990.674	1385.667	1582.534	2849.741	224.470	1822.409	1165.546	1282.059	925.587	2678.574	1011.342	2569437.000	14.000
kin_afterCID_12	LT02A2_cell09	1987.771	1385.667	1580.659	2853.095	223.893	1819.114	1165.672	1289.513	930.867	2696.826	1017.596	2569438.002	15.002
kin_afterCID_13	LT02A2_cell09	1966.554	1385.667	1565.675	2814.130	221.537	1803.358	1167.902	1268.119	914.643	2663.199	1002.054	2569439.004	16.004
kin_afterCID_14	LT02A2_cell09	1986.384	1385.667	1581.491	2845.128	224.534	1818.194	1165.357	1274.304	919.060	2672.951	1003.129	2569440.006	17.006
kin_afterCID_15	LT02A2_cell09	1977.134	1385.667	1574.265	2835.412	223.487	1810.093	1166.079	1278.958	922.714	2691.267	1006.721	2569441.008	18.008
kin_afterCID_16	LT02A2_cell09	1992.642	1385.667	1585.316	2860.044	223.875	1823.545	1165.709	1282.163	924.037	2694.775	1009.288	2569442.011	19.011
kin_afterCID_17	LT02A2_cell09	1955.819	1385.667	1558.262	2806.152	220.265	1793.208	1169.355	1262.114	911.560	2665.082	996.304	2569443.013	20.013
kin_afterCID_18	LT02A2_cell09	1970.734	1385.667	1566.816	2824.993	221.438	1806.503	1167.676	1266.793	913.601	2663.995	1000.497	2569444.015	21.015
kin_afterCID_19	LT02A2_cell09	1990.873	1385.667	1584.408	2865.997	222.070	1821.935	1167.423	1273.436	918.371	2690.047	1002.499	2569445.017	22.017
kin_afterCID_20	LT02A2_cell09	1962.091	1385.667	1562.070	2819.268	223.586	1795.523	1165.492	1278.058	921.252	2700.068	1003.883	2569445.999	22.999
kin_afterCID_21	LT02A2_cell09	1973.962	1385.667	1573.220	2843.331	221.149	1806.799	1168.669	1263.980	913.630	2672.871	995.777	2569447.001	24.001
kin_afterCID_22	LT02A2_cell09	1965.717	1385.667	1567.630	2830.948	221.456	1799.119	1168.326	1266.781	916.252	2683.316	996.676	2569448.003	25.003
kin_afterCID_23	LT02A2_cell09	1969.741	1385.667	1569.661	2843.505	221.582	1801.542	1168.073	1272.305	919.428	2701.797	999.600	2569449.006	26.006
kin_afterCID_24	LT02A2_cell09	1979.034	1385.667	1577.368	2850.980	221.907	1810.786	1167.857	1267.460	915.294	2681.428	997.214	2569450.008	27.008
kin_afterCID_25	LT02A2_cell09	1990.387	1385.667	1587.352	2869.983	222.160	1820.503	1167.532	1274.662	920.204	2705.815	1000.836	2569451.010	28.010
kin_afterCID_26	LT02A2_cell09	1951.146	1385.667	1556.734	2807.609	220.545	1786.993	1169.364	1259.430	912.345	2663.193	993.020	2569452.012	29.012
kin_afterCID_27	LT02A2_cell09	1950.366	1385.667	1554.135	2806.894	221.501	1785.664	1167.829	1257.389	908.976	2660.339	989.926	2569453.014	30.014
kin_afterCID_28	LT02A2_cell09	1964.017	1385.667	1565.879	2831.898	220.039	1798.305	1169.598	1268.719	918.943	2684.146	1000.950	2569454.016	31.016
kin_afterCID_29	LT02A2_cell09	1982.513	1385.667	1579.670	2852.559	221.736	1814.762	1167.920	1265.135	912.517	2686.080	993.825	2569454.998	31.998
kin_afterCID_30	LT02A2_cell09	1951.942	1385.667	1556.900	2798.531	222.043	1788.506	1167.541	1270.541	916.765	2690.858	998.890	2569456.000	33.000
kin_afterCID_31	LT02A2_cell09	1950.429	1385.667	1553.876	2799.163	221.429	1787.133	1168.281	1253.707	907.478	2645.217	988.440	2569457.002	34.002
kin_afterCID_32	LT02A2_cell09	1962.883	1385.667	1566.480	2826.054	220.030	1798.091	1169.589	1261.018	913.789	2672.150	994.057	2569458.006	35.006
kin_afterCID_33	LT02A2_cell09	1969.783	1385.667	1571.005	2845.531	219.552	1803.060	1169.851	1257.767	909.343	2672.165	990.952	2569459.006	36.006
kin_afterCID_34	LT02A2_cell09	2021.841	1385.667	1608.158	2928.573	222.810	1846.181	1166.629	1290.761	929.675	2743.945	1011.754	2569460.009	37.009
kin_afterCID_35	LT02A2_cell09	1999.982	1385.667	1593.588	2892.258	223.324	1826.719	1166.115	1281.845	924.877	2721.994	1004.556	2569461.011	38.011
kin_afterCID_36	LT02A2_cell09	1963.783	1385.667	1564.916	2831.422	221.474	1796.688	1168.290	1264.907	913.955	2675.257	995.997	2569462.013	39.013
kin_afterCID_37	LT02A2_cell09	1966.771	1385.667	1569.023	2832.168	222.990	1798.856	1166.593	1270.516	917.747	2695.444	996.654	2569463.015	40.015
kin_afterCID_38	LT02A2_cell09	1975.069	1385.667	1573.256	2856.151	222.187	1804.790	1167.613	1275.859	920.470	2709.342	1001.479	2569464.018	41.018
kin_afterCID_39	LT02A2_cell09	1948.260	1385.667	1554.113	2813.559	219.055	1784.311	1169.932	1257.267	908.398	2670.769	991.370	2569465.000	42.000
kin_afterCID_40	LT02A2_cell09	1946.103	1385.667	1551.835	2817.981	220.427	1779.346	1169.120	1259.125	909.765	2680.609	989.678	2569466.002	43.002
kin_afterCID_41	LT02A2_cell09	1964.284	1385.667	1566.090	2845.596	221.339	1794.913	1168.227	1271.387	921.570	2695.071	1000.207	2569467.004	44.004
kin_afterCID_42	LT02A2_cell09	1968.192	1385.667	1568.528	2841.268	221.799	1800.007	1167.604	1264.445	911.975	2690.694	992.131	2569468.006	45.006
kin_afterCID_43	LT02A2_cell09	1929.580	1385.667	1540.083	2780.462	225.355	1762.487	1164.210	1268.680	915.310	2684.248	993.183	2569469.008	46.008
kin_afterCID_44	LT02A2_cell09	1943.915	1385.667	1551.111	2816.274	221.339	1776.572	1167.541	1248.231	903.110	2652.818	980.805	2569470.010	47.010
kin_afterCID_45	LT02A2_cell09	1937.279	1385.667	1545.865	2802.819	222.295	1770.195	1167.180	1250.489	902.881	2667.457	979.235	2569471.012	48.012
kin_afterCID_46	LT02A2_cell09	1948.670	1385.667	1553.789	2812.831	223.424	1780.679	1166.232	1265.777	916.010	2684.308	992.505	2569472.014	49.014
kin_afterCID_47	LT02A2_cell09	1955.911	1385.667	1559.044	2820.623	224.452	1787.133	1164.806	1265.899	914.697	2680.867	991.899	2569473.017	50.017
kin_afterCID_48	LT02A2_cell09	1926.399	1385.667	1538.763	2787.077	221.709	1760.795	1167.532	1247.968	903.971	2661.832	978.159	2569473.999	50.999
kin_afterCID_49	LT02A2_cell09	1929.854	1385.667	1540.375	2791.584	222.268	1763.392	1167.279	1249.524	904.698	2650.985	981.191	2569475.001	52.001
kin_afterCID_50	LT02A2_cell09	1934.601	1385.667	1544.016	2801.565	222.449	1766.802	1167.315	1250.970	904.821	2659.032	981.123	2569476.003	53.003
kin_afterCID_51	LT02A2_cell09	1936.805	1385.667	1546.522	2806.897	220.779	1770.052	1168.949	1256.905	909.365	2678.163	986.909	2569477.005	54.005
kin_afterCID_52	LT02A2_cell09	1944.294	1385.667	1551.063	2818.217	220.987	1776.763	1168.272	1257.633	908.077	2676.838	987.875	2569478.007	55.007
kin_afterCID_53	LT02A2_cell09	1920.279	1385.667	1533.639	2769.998	219.913	1758.049	1169.671	1244.761	901.232	2626.385	983.591	2569479.009	56.009
kin_afterCID_54	LT02A2_cell09	1926.138	1385.667	1537.282	2781.586	219.994	1762.943	1169.535	1244.228	900.423	2637.840	980.707	2569480.011	57.011
kin_afterCID_55	LT02A2_cell09	1933.997	1385.667	1544.493	2799.069	219.119	1769.911	1169.995	1245.177	900.328	2648.932	981.041	2569481.013	58.013
kin_afterCID_56	LT02A2_cell09	1932.017	1385.667	1542.799	2793.514	218.613	1769.108	1170.501	1250.992	905.099	2656.773	987.176	2569482.015	59.015
kin_afterCID_57	LT02A2_cell09	1950.145	1385.667	1557.179	2821.322	221.176	1783.029	1167.992	1259.761	911.224	2669.415	991.487	2569483.017	60.017
kin_afterCID_58	LT02A2_cell09	1923.881	1385.667	1537.980	2771.898	221.528	1760.970	1167.622	1242.952	900.834	2624.641	979.556	2569484.000	61.000
kin_afterCID_59	LT02A2_cell09	1945.393	1385.667	1555.460	2806.038	219.859	1781.459	1169.454	1249.188	903.411	2652.373	984.038	2569485.002	62.002
kin_afterCID_60	LT02A2_cell09	1945.219	1385.667	1554.792	2802.086	221.212	1780.699	1168.227	1258.369	912.181	2657.068	992.111	2569486.004	63.004
kin_afterCID_61	LT02A2_cell09	1919.246	1385.667	1535.354	2771.018	220.157	1756.720	1169.048	1257.415	909.417	2668.083	990.433	2569487.006	64.006
kin_afterCID_62	LT02A2_cell09	1923.653	1385.667	1538.085	2781.541	218.541	1761.466	1170.411	1235.093	894.292	2624.464	974.555	2569488.008	65.008
kin_afterCID_63	LT02A2_cell09	1922.944	1385.667	1537.244	2777.119	221.456	1758.550	1168.380	1246.902	904.526	2635.931	982.085	2569489.010	66.010
kin_afterCID_64	LT02A2_cell09	1942.034	1385.667	1553.040	2796.475	222.250	1776.926	1167.622	1251.560	905.685	2643.803	984.972	2569490.013	67.013
kin_afterCID_65	LT02A2_cell09	1955.892	1385.667	1562.758	2827.826	221.113	1788.519	1168.561	1251.534	906.105	2649.540	985.515	2569491.015	68.015
kin_afterCID_66	LT02A2_cell09	1921.911	1385.667	1537.983	2766.857	224.651	1756.611	1165.077	1257.821	910.569	2648.047	988.218	2569492.017	69.017
kin_afterCID_67	LT02A2_cell09	1924.415	1385.667	1540.705	2771.946	220.815	1761.879	1169.147	1242.201	901.477	2612.807	981.843	2569492.999	69.999
kin_afterCID_68	LT02A2_cell09	1948.514	1385.667	1557.384	2817.692	222.377	1780.417	1167.568	1253.806	907.719	2653.036	985.741	2569494.001	71.001
kin_afterCID_69	LT02A2_cell09	1931.012	1385.667	1545.976	2789.671	221.826	1765.500	1168.118	1237.130	896.214	2608.529	975.146	2569495.004	72.004
kin_afterCID_70	LT02A2_cell09	1941.795	1385.667	1552.860	2800.525	220.527	1777.293	1169.382	1242.368	899.975	2619.540	981.152	2569496.006	73.006
kin_afterCID_71	LT02A2_cell09	1927.134	1385.667	1539.999	2784.640	219.453	1763.758	1170.654	1248.059	903.662	2634.677	986.504	2569497.008	74.008
kin_afterCID_72	LT02A2_cell09	1906.241	1385.667	1526.460	2747.212	222.386	1743.502	1167.649	1254.094	909.017	2639.859	988.592	2569498.010	75.010
kin_afterCID_73	LT02A2_cell09	1914.100	1385.667	1532.157	2758.433	218.451	1754.266	1171.349	1231.260	892.471	2601.072	974.296	2569499.012	76.012
kin_afterCID_74	LT02A2_cell09	1918.441	1385.667	1534.638	2761.130	218.153	1759.042	1171.954	1238.003	898.244	2610.112	981.009	2569500.014	77.014
kin_afterCID_75	LT02A2_cell09	1936.733	1385.667	1548.585	2789.811	221.835	1772.087	1168.163	1240.336	896.787	2625.954	975.615	2569501.017	78.017
kin_afterCID_76	LT02A2_cell09	1923.434	1385.667	1538.956	2773.721	218.568	1762.158	1171.575	1240.471	900.603	2626.506	980.324	2569501.999	78.999
kin_afterCID_77	LT02A2_cell09	1928.903	1385.667	1542.611	2781.034	219.344	1766.479	1170.925	1236.697	894.914	2618.920	976.129	2569503.002	80.002
kin_afterCID_78	LT02A2_cell09	1898.042	1385.667	1519.085	2726.457	221.898	1738.170	1168.118	1241.634	899.018	2613.468	979.466	2569504.004	81.004
kin_afterCID_79	LT02A2_cell09	1902.169	1385.667	1521.963	2742.114	219.561	1742.113	1170.456	1226.981	890.409	2585.071	970.714	2569505.006	82.006
kin_afterCID_80	LT02A2_cell09	1914.165	1385.667	1531.513	2767.866	220.382	1750.835	1169.526	1231.363	893.480	2608.854	970.248	2569506.008	83.008
kin_afterCID_81	LT02A2_cell09	1920.673	1385.667	1537.019	2762.158	220.409	1759.227	1170.329	1240.297	899.646	2614.109	979.690	2569507.010	84.010
kin_afterCID_82	LT02A2_cell09	1916.819	1385.667	1532.786	2766.772	220.734	1753.758	1169.283	1236.362	894.901	2612.211	975.121	2569508.012	85.012
kin_afterCID_83	LT02A2_cell09	1893.894	1385.667	1514.768	2732.078	221.032	1732.774	1169.147	1241.201	899.593	2620.439	978.845	2569509.014	86.014
kin_afterCID_84	LT02A2_cell09	1892.085	1385.667	1514.939	2723.888	219.019	1734.013	1170.889	1221.126	885.000	2586.298	964.224	2569510.016	87.016
kin_afterCID_85	LT02A2_cell09	1899.126	1385.667	1520.045	2741.546	220.111	1737.804	1170.393	1232.516	895.307	2590.319	975.379	2569510.998	87.998
kin_afterCID_86	LT02A2_cell09	1911.404	1385.667	1529.280	2758.878	219.453	1749.766	1170.853	1235.028	894.812	2610.051	975.633	2569512.001	89.001
kin_afterCID_87	LT02A2_cell09	1888.063	1385.667	1512.965	2721.742	219.407	1729.337	1170.501	1244.657	901.811	2636.748	982.190	2569513.003	90.003
kin_afterCID_88	LT02A2_cell09	1904.116	1385.667	1524.528	2746.327	216.880	1745.747	1173.407	1227.675	891.917	2597.561	972.835	2569514.005	91.005
kin_afterCID_89	LT02A2_cell09	1894.916	1385.667	1518.688	2736.241	217.702	1736.155	1172.495	1230.178	892.550	2606.067	973.078	2569515.007	92.007
kin_afterCID_90	LT02A2_cell09	1896.658	1385.667	1517.766	2739.106	217.702	1737.615	1172.459	1232.129	893.455	2609.557	974.753	2569516.011	93.011
kin_afterCID_91	LT02A2_cell09	1886.223	1385.667	1512.930	2719.118	219.308	1727.625	1171.015	1240.182	898.944	2625.150	979.087	2569517.011	94.011
kin_afterCID_92	LT02A2_cell09	1885.999	1385.667	1512.421	2724.299	216.953	1728.475	1172.956	1223.834	889.911	2589.784	969.664	2569518.014	95.014
kin_afterCID_93	LT02A2_cell09	1906.922	1385.667	1527.671	2752.028	217.792	1747.473	1172.225	1225.397	890.157	2586.401	971.015	2569519.016	96.016
kin_afterCID_94	LT02A2_cell09	1906.789	1385.667	1527.191	2759.546	218.135	1745.430	1172.044	1232.860	895.668	2610.468	974.857	2569519.998	96.998
kin_afterCID_95	LT02A2_cell09	1913.923	1385.667	1533.896	2755.944	219.913	1753.053	1170.447	1234.283	894.588	2606.481	974.777	2569521.000	98.000
kin_afterCID_96	LT02A2_cell09	1897.465	1385.667	1520.655	2729.540	217.052	1740.969	1173.091	1224.139	889.225	2586.882	970.420	2569522.002	99.002
kin_afterCID_97	LT02A2_cell09	1892.596	1385.667	1516.616	2731.831	218.000	1733.999	1171.945	1224.836	890.076	2588.502	969.646	2569523.005	100.005
kin_afterCID_98	LT02A2_cell09	1898.228	1385.667	1521.051	2748.621	217.503	1738.026	1172.405	1224.632	888.464	2598.037	968.347	2569524.007	101.007
kin_afterCID_99	LT02A2_cell09	1909.449	1385.667	1529.812	2748.330	219.444	1749.618	1170.681	1226.568	889.717	2589.438	969.485	2569525.009	102.009
kin_afterCID_100	LT02A2_cell09	1915.280	1385.667	1533.918	2762.836	217.720	1755.528	1171.954	1230.745	891.984	2610.511	972.978	2569526.011	103.011
kin_afterCID_101	LT02A2_cell09	1910.983	1385.667	1530.979	2755.182	219.570	1749.971	1170.573	1238.268	897.971	2626.265	976.301	2569527.013	104.013
kin_afterCID_102	LT02A2_cell09	1878.492	1385.667	1505.668	2708.687	217.314	1722.268	1172.342	1217.426	883.953	2581.272	963.192	2569528.016	105.016
kin_afterCID_103	LT02A2_cell09	1884.344	1385.667	1511.507	2717.389	217.521	1727.258	1172.550	1218.817	883.823	2595.836	961.753	2569529.018	106.018
kin_afterCID_104	LT02A2_cell09	1894.280	1385.667	1517.524	2734.221	217.593	1735.680	1172.586	1229.018	892.372	2604.149	972.265	2569530.000	107.000
kin_afterCID_105	LT02A2_cell09	1897.081	1385.667	1519.557	2728.253	219.083	1738.883	1171.313	1229.525	892.877	2592.941	972.846	2569531.002	108.002
kin_afterCID_106	LT02A2_cell09	1903.283	1385.667	1523.862	2751.115	220.445	1740.686	1170.041	1235.449	897.344	2612.197	974.305	2569532.004	109.004
kin_afterCID_107	LT02A2_cell09	1880.086	1385.667	1506.488	2710.873	220.933	1720.750	1169.066	1235.535	895.168	2612.735	973.742	2569533.006	110.006
kin_afterCID_108	LT02A2_cell09	1876.873	1385.667	1504.522	2704.820	217.891	1720.542	1171.782	1220.750	886.884	2575.781	967.355	2569534.008	111.008
kin_afterCID_109	LT02A2_cell09	1887.260	1385.667	1512.983	2723.511	219.579	1727.773	1170.546	1226.066	892.059	2585.162	969.498	2569535.010	112.010
kin_afterCID_110	LT02A2_cell09	1903.502	1385.667	1524.904	2747.758	218.388	1743.651	1171.611	1222.962	887.219	2582.642	968.023	2569536.012	113.012
kin_afterCID_111	LT02A2_cell09	1899.785	1385.667	1522.143	2742.836	218.749	1739.601	1171.485	1224.882	888.596	2587.508	968.765	2569537.014	114.014
kin_afterCID_112	LT02A2_cell09	1898.812	1385.667	1520.870	2748.523	218.956	1737.565	1170.880	1224.694	887.340	2596.198	966.787	2569538.016	115.016
kin_afterCID_113	LT02A2_cell09	1904.268	1385.667	1525.471	2752.790	219.516	1742.603	1170.519	1236.696	898.210	2610.849	977.485	2569538.998	115.998
kin_afterCID_114	LT02A2_cell09	1862.654	1385.667	1492.786	2691.740	217.539	1706.453	1172.369	1235.690	896.004	2621.776	976.970	2569540.000	117.000
kin_afterCID_115	LT02A2_cell09	1875.214	1385.667	1503.797	2713.733	216.294	1718.193	1173.831	1215.568	883.734	2569.583	964.497	2569541.002	118.002
kin_afterCID_116	LT02A2_cell09	1869.795	1385.667	1498.444	2700.633	217.314	1713.342	1172.757	1214.653	880.842	2570.097	961.881	2569542.004	119.004
kin_afterCID_117	LT02A2_cell09	1890.333	1385.667	1513.916	2723.421	219.967	1731.007	1170.284	1229.479	892.885	2589.103	972.268	2569543.007	120.007
kin_afterCID_118	LT02A2_cell09	1904.487	1385.667	1525.806	2746.381	219.064	1744.246	1171.331	1233.338	895.564	2599.145	976.198	2569544.009	121.009
kin_afterCID_119	LT02A2_cell09	1867.316	1385.667	1498.481	2692.950	219.669	1709.696	1170.799	1234.209	895.067	2605.300	975.215	2569545.011	122.011
kin_afterCID_120	LT02A2_cell09	1874.893	1385.667	1502.227	2708.189	217.413	1717.841	1172.856	1221.245	888.365	2573.970	968.850	2569546.013	123.013
kin_afterCID_121	LT02A2_cell09	1876.332	1385.667	1504.159	2709.038	216.104	1720.466	1174.003	1217.882	882.365	2581.014	965.395	2569547.015	124.015
kin_afterCID_122	LT02A2_cell09	1891.731	1385.667	1517.407	2718.355	218.388	1735.090	1171.972	1225.230	889.381	2582.988	970.500	2569547.998	124.998
kin_afterCID_123	LT02A2_cell09	1890.946	1385.667	1515.998	2744.587	216.953	1730.591	1173.118	1232.733	895.416	2620.481	974.417	2569549.000	126.000
kin_afterCID_124	LT02A2_cell09	1892.710	1385.667	1515.655	2749.797	215.373	1733.102	1174.427	1216.531	885.078	2590.165	963.159	2569550.002	127.002
kin_afterCID_125	LT02A2_cell09	1868.159	1385.667	1497.526	2707.163	216.655	1710.823	1173.362	1220.881	888.033	2589.155	966.707	2569551.004	128.004
kin_afterCID_126	LT02A2_cell09	1878.841	1385.667	1504.717	2721.421	218.270	1719.417	1171.674	1227.066	891.348	2596.634	970.393	2569552.006	129.006
kin_afterCID_127	LT02A2_cell09	1888.337	1385.667	1512.796	2736.337	217.521	1728.465	1172.513	1231.448	895.131	2610.994	973.880	2569553.009	130.009
kin_afterCID_128	LT02A2_cell09	1891.822	1385.667	1516.094	2732.914	218.947	1731.857	1171.665	1234.584	897.680	2612.574	975.345	2569554.011	131.011
kin_afterCID_129	LT02A2_cell09	1861.663	1385.667	1494.016	2694.804	217.133	1704.655	1173.569	1237.936	899.563	2627.270	979.083	2569555.013	132.013
kin_afterCID_130	LT02A2_cell09	1868.808	1385.667	1497.829	2705.516	217.449	1711.175	1172.622	1218.290	885.845	2582.854	963.691	2569556.015	133.015
kin_afterCID_131	LT02A2_cell09	1867.090	1385.667	1496.494	2702.460	217.214	1709.624	1173.416	1218.562	884.687	2585.517	963.772	2569557.017	134.017
kin_afterCID_132	LT02A2_cell09	1851.641	1385.667	1485.102	2678.738	216.086	1696.855	1174.346	1227.779	891.219	2608.590	971.948	2569557.999	134.999
kin_afterCID_133	LT02A2_cell09	1853.317	1385.667	1485.768	2683.570	213.929	1699.619	1176.719	1212.121	882.809	2558.830	965.515	2569559.001	136.001
kin_afterCID_134	LT02A2_cell09	1873.437	1385.667	1501.568	2711.309	217.296	1715.513	1173.353	1219.337	885.833	2588.976	963.912	2569560.004	137.004
kin_afterCID_135	LT02A2_cell09	1873.882	1385.667	1501.806	2708.460	216.357	1717.380	1174.273	1220.868	886.226	2588.073	967.207	2569561.006	138.006
kin_afterCID_136	LT02A2_cell09	1880.497	1385.667	1507.027	2713.461	218.108	1722.504	1172.956	1227.874	890.974	2592.582	972.059	2569562.008	139.008
kin_afterCID_137	LT02A2_cell09	1854.812	1385.667	1489.429	2672.250	215.951	1701.965	1174.337	1208.830	878.288	2562.211	958.299	2569563.010	140.010
kin_afterCID_138	LT02A2_cell09	1853.405	1385.667	1485.258	2679.900	214.904	1699.547	1175.799	1215.983	884.330	2577.800	965.360	2569564.012	141.012
kin_afterCID_139	LT02A2_cell09	1870.888	1385.667	1499.358	2709.550	215.364	1714.345	1175.392	1219.849	886.436	2591.966	966.632	2569565.015	142.015
kin_afterCID_140	LT02A2_cell09	1879.074	1385.667	1505.261	2721.036	217.657	1720.032	1172.793	1224.432	888.267	2598.731	967.699	2569566.017	143.017
kin_afterCID_141	LT02A2_cell09	1850.481	1385.667	1485.307	2677.132	215.283	1696.197	1175.474	1207.661	878.653	2564.936	957.372	2569566.999	143.999
kin_afterCID_142	LT02A2_cell09	1856.965	1385.667	1489.822	2687.720	213.189	1703.906	1177.351	1214.053	882.826	2576.863	965.595	2569568.001	145.001
kin_afterCID_143	LT02A2_cell09	1859.802	1385.667	1489.906	2704.075	214.741	1702.803	1176.142	1219.356	885.597	2595.842	966.196	2569569.003	146.003
kin_afterCID_144	LT02A2_cell09	1873.821	1385.667	1501.307	2722.548	216.068	1714.827	1174.833	1224.595	888.320	2613.076	967.383	2569570.005	147.005
kin_afterCID_145	LT02A2_cell09	1848.434	1385.667	1483.699	2689.944	213.361	1692.997	1177.721	1209.497	881.290	2571.340	960.880	2569571.007	148.007
kin_afterCID_146	LT02A2_cell09	1862.752	1385.667	1492.815	2701.362	216.483	1705.452	1174.021	1211.499	880.169	2572.951	958.856	2569572.010	149.010
kin_afterCID_147	LT02A2_cell09	1871.950	1385.667	1501.310	2713.242	214.841	1715.241	1176.367	1217.676	883.129	2589.036	965.309	2569573.012	150.012
kin_afterCID_148	LT02A2_cell09	1862.228	1385.667	1493.390	2709.404	214.453	1704.867	1176.647	1213.546	886.406	2569.397	964.634	2569574.014	151.014
kin_afterCID_149	LT02A2_cell09	1862.743	1385.667	1493.293	2707.566	215.328	1705.262	1175.338	1209.845	880.784	2565.537	959.779	2569575.016	152.016
kin_afterCID_150	LT02A2_cell09	1864.770	1385.667	1494.741	2703.215	214.146	1709.444	1176.484	1218.854	885.764	2590.925	967.429	2569575.998	152.998
kin_afterCID_151	LT02A2_cell09	1872.195	1385.667	1499.959	2717.987	216.131	1713.692	1174.463	1222.658	887.533	2591.697	968.993	2569577.001	154.001
kin_afterCID_152	LT02A2_cell09	1842.488	1385.667	1478.307	2670.916	214.597	1688.538	1176.430	1207.206	879.562	2553.791	959.787	2569578.003	155.003
kin_afterCID_153	LT02A2_cell09	1858.168	1385.667	1490.885	2684.065	214.399	1704.746	1176.358	1219.423	888.835	2579.093	969.797	2569579.005	156.005
kin_afterCID_154	LT02A2_cell09	1880.363	1385.667	1507.289	2730.959	214.877	1722.135	1175.916	1216.373	884.294	2583.051	964.867	2569580.007	157.007
kin_afterCID_155	LT02A2_cell09	1877.279	1385.667	1504.451	2728.308	215.112	1718.635	1175.753	1224.893	891.431	2600.025	971.462	2569581.009	158.009
kin_afterCID_156	LT02A2_cell09	1853.056	1385.667	1486.986	2684.013	215.382	1697.863	1175.699	1206.672	879.026	2554.257	957.946	2569582.011	159.011
kin_afterCID_157	LT02A2_cell09	1862.571	1385.667	1492.789	2712.740	212.936	1705.995	1177.802	1208.848	878.145	2573.987	960.359	2569583.013	160.013
kin_afterCID_158	LT02A2_cell09	1881.031	1385.667	1507.797	2726.495	216.492	1722.264	1174.246	1222.596	888.455	2588.885	968.913	2569584.016	161.016
kin_afterCID_159	LT02A2_cell09	1843.529	1385.667	1477.887	2681.844	212.585	1689.697	1177.685	1200.920	873.197	2561.186	953.827	2569584.998	161.998
kin_afterCID_160	LT02A2_cell09	1854.677	1385.667	1487.082	2692.165	213.379	1699.997	1177.504	1210.236	880.781	2578.362	960.577	2569586.000	163.000
kin_afterCID_161	LT02A2_cell09	1861.898	1385.667	1493.311	2706.445	214.371	1704.912	1177.017	1218.482	887.492	2590.506	966.616	2569587.002	164.002
kin_afterCID_162	LT02A2_cell09	1871.272	1385.667	1500.652	2711.936	214.101	1715.091	1177.450	1213.750	880.447	2586.653	962.114	2569588.004	165.004
kin_afterCID_163	LT02A2_cell09	1843.705	1385.667	1480.444	2673.631	216.953	1687.223	1174.598	1217.362	883.243	2592.683	961.268	2569589.007	166.007
kin_afterCID_164	LT02A2_cell09	1851.572	1385.667	1485.099	2700.379	213.189	1695.130	1177.622	1203.632	875.046	2570.226	954.472	2569590.009	167.009
kin_afterCID_165	LT02A2_cell09	1855.030	1385.667	1487.779	2701.842	213.388	1698.665	1177.622	1210.803	880.584	2588.555	959.310	2569591.011	168.011
kin_afterCID_166	LT02A2_cell09	1857.611	1385.667	1489.287	2697.612	216.086	1700.000	1175.284	1215.037	883.169	2582.007	961.731	2569592.013	169.013
kin_afterCID_167	LT02A2_cell09	1835.050	1385.667	1472.466	2673.216	212.395	1681.334	1178.163	1199.558	874.033	2561.188	952.472	2569593.015	170.015
kin_afterCID_168	LT02A2_cell09	1850.841	1385.667	1483.882	2705.754	213.929	1692.834	1176.466	1205.162	876.824	2581.923	953.246	2569594.017	171.017
kin_afterCID_169	LT02A2_cell09	1853.330	1385.667	1487.056	2692.081	215.319	1696.673	1175.781	1212.372	881.320	2582.005	959.732	2569595.000	172.000
kin_afterCID_170	LT02A2_cell09	1871.003	1385.667	1499.926	2723.441	214.723	1712.515	1176.087	1219.404	887.531	2596.670	966.195	2569596.002	173.002
kin_afterCID_171	LT02A2_cell09	1840.405	1385.667	1477.334	2662.936	215.148	1687.089	1175.465	1216.444	883.250	2586.287	964.055	2569597.004	174.004
kin_afterCID_172	LT02A2_cell09	1852.922	1385.667	1487.309	2698.174	212.585	1697.877	1177.613	1205.207	878.274	2575.408	956.364	2569598.006	175.006
kin_afterCID_173	LT02A2_cell09	1859.411	1385.667	1492.663	2706.457	213.541	1703.069	1177.035	1208.526	879.945	2583.435	957.424	2569599.008	176.008
kin_afterCID_174	LT02A2_cell09	1862.593	1385.667	1491.751	2718.104	213.090	1705.150	1177.089	1211.353	879.796	2599.054	958.640	2569600.010	177.010
kin_afterCID_175	LT02A2_cell09	1838.580	1385.667	1475.719	2673.258	215.229	1682.992	1175.510	1214.985	882.654	2595.369	960.532	2569601.012	178.012
kin_afterCID_176	LT02A2_cell09	1842.121	1385.667	1479.040	2682.770	212.630	1687.897	1177.604	1194.431	869.398	2555.541	947.196	2569602.014	179.014
kin_afterCID_177	LT02A2_cell09	1836.949	1385.667	1474.364	2673.386	213.334	1682.850	1176.972	1197.798	870.580	2555.076	950.282	2569603.016	180.016
kin_afterCID_178	LT02A2_cell09	1859.291	1385.667	1492.777	2696.078	216.131	1702.721	1174.084	1210.299	880.973	2570.469	958.364	2569603.999	180.999
kin_afterCID_179	LT02A2_cell09	1862.023	1385.667	1494.092	2712.196	215.788	1703.490	1173.849	1213.238	881.799	2582.727	960.111	2569605.001	182.001
kin_afterCID_180	LT02A2_cell09	1833.053	1385.667	1471.327	2665.141	210.211	1682.460	1179.661	1194.309	868.244	2553.569	950.659	2569606.003	183.003
kin_afterCID_181	LT02A2_cell09	1844.430	1385.667	1478.834	2684.169	212.386	1690.718	1177.306	1203.812	876.867	2559.421	957.919	2569607.005	184.005
kin_afterCID_182	LT02A2_cell09	1851.241	1385.667	1485.021	2693.858	213.794	1695.658	1176.457	1209.441	880.504	2583.018	958.341	2569608.007	185.007
kin_afterCID_183	LT02A2_cell09	1853.747	1385.667	1487.047	2696.091	214.164	1698.091	1175.654	1212.220	882.143	2578.423	962.020	2569609.009	186.009
kin_afterCID_184	LT02A2_cell09	1837.177	1385.667	1473.189	2674.287	213.668	1682.729	1176.223	1215.348	883.241	2594.508	963.372	2569610.012	187.012
kin_afterCID_185	LT02A2_cell09	1837.000	1385.667	1474.849	2680.259	214.317	1680.845	1175.952	1200.520	875.487	2563.910	950.502	2569611.014	188.014
kin_afterCID_186	LT02A2_cell09	1857.275	1385.667	1490.724	2713.011	211.718	1701.469	1177.739	1207.818	879.338	2595.128	957.190	2569612.016	189.016
kin_afterCID_187	LT02A2_cell09	1863.374	1385.667	1493.763	2728.284	213.090	1704.285	1177.216	1211.429	881.339	2605.657	957.470	2569612.998	189.998
kin_afterCID_188	LT02A2_cell09	1837.772	1385.667	1475.082	2682.223	215.030	1680.847	1175.059	1215.848	883.707	2606.025	959.945	2569614.000	191.000
kin_afterCID_189	LT02A2_cell09	1842.410	1385.667	1480.402	2694.482	212.368	1686.619	1177.071	1193.509	868.594	2564.188	944.954	2569615.002	192.002
kin_afterCID_190	LT02A2_cell09	1840.450	1385.667	1477.479	2693.251	212.539	1684.359	1177.026	1202.913	874.800	2586.888	951.705	2569616.004	193.004
kin_afterCID_191	LT02A2_cell09	1855.866	1385.667	1489.697	2717.216	213.505	1697.265	1176.457	1214.594	885.350	2608.501	960.168	2569617.007	194.007
kin_afterCID_192	LT02A2_cell09	1819.678	1385.667	1462.068	2650.127	215.057	1665.340	1174.977	1214.709	883.199	2601.765	959.360	2569618.009	195.009
kin_afterCID_193	LT02A2_cell09	1840.638	1385.667	1478.069	2694.574	210.807	1685.841	1178.885	1192.903	868.712	2574.538	944.541	2569619.011	196.011
kin_afterCID_194	LT02A2_cell09	1844.840	1385.667	1480.327	2702.881	213.704	1686.508	1176.512	1196.807	870.296	2572.862	945.327	2569620.013	197.013
kin_afterCID_195	LT02A2_cell09	1857.925	1385.667	1491.275	2721.013	213.207	1698.820	1177.405	1204.184	877.842	2584.138	952.609	2569621.015	198.015
kin_afterCID_196	LT02A2_cell09	1859.904	1385.667	1493.038	2721.655	214.353	1700.302	1175.934	1210.981	881.599	2599.732	956.283	2569622.017	199.017
kin_afterCID_197	LT02A2_cell09	1819.690	1385.667	1461.817	2658.176	210.419	1667.990	1179.255	1190.064	866.900	2564.103	943.571	2569622.999	199.999
kin_afterCID_198	LT02A2_cell09	1836.707	1385.667	1474.819	2691.705	212.693	1679.745	1177.703	1196.576	870.088	2584.072	944.424	2569624.001	201.001
kin_afterCID_199	LT02A2_cell09	1846.658	1385.667	1482.986	2692.016	213.126	1691.035	1177.143	1201.121	872.643	2584.691	949.023	2569625.004	202.004
kin_afterCID_200	LT02A2_cell09	1824.591	1385.667	1465.895	2663.695	211.465	1671.902	1178.244	1189.190	866.347	2550.269	943.566	2569626.006	203.006
kin_afterCID_201	LT02A2_cell09	1823.418	1385.667	1463.645	2661.845	209.904	1671.923	1180.437	1196.352	872.499	2570.190	950.514	2569627.008	204.008
kin_afterCID_202	LT02A2_cell09	1839.486	1385.667	1478.144	2688.156	211.456	1684.936	1178.650	1201.416	874.749	2582.906	952.120	2569628.010	205.010
kin_afterCID_203	LT02A2_cell09	1830.506	1385.667	1468.528	2669.001	212.404	1676.741	1177.938	1208.111	879.958	2591.205	957.181	2569629.012	206.012
kin_afterCID_204	LT02A2_cell09	1848.232	1385.667	1483.364	2698.378	211.429	1693.325	1178.515	1208.394	878.815	2595.979	957.962	2569630.014	207.014
kin_afterCID_205	LT02A2_cell09	1826.723	1385.667	1467.531	2666.228	209.029	1675.911	1180.771	1193.358	869.750	2561.157	949.903	2569631.019	208.019
kin_afterCID_206	LT02A2_cell09	1837.814	1385.667	1474.152	2691.853	211.393	1682.290	1178.425	1198.891	872.502	2579.765	949.744	2569631.999	208.999
kin_afterCID_207	LT02A2_cell09	1835.839	1385.667	1474.115	2679.792	210.951	1682.459	1179.011	1203.076	875.430	2585.935	954.219	2569633.001	210.001
kin_afterCID_208	LT02A2_cell09	1849.840	1385.667	1484.446	2703.125	210.933	1694.640	1179.264	1190.522	867.071	2552.868	945.310	2569634.003	211.003
kin_afterCID_209	LT02A2_cell09	1856.150	1385.667	1488.520	2708.948	213.045	1699.251	1177.225	1203.978	874.675	2577.831	953.755	2569635.006	212.006
kin_afterCID_210	LT02A2_cell09	1837.401	1385.667	1474.195	2677.873	208.911	1686.193	1181.430	1196.815	872.634	2563.822	953.465	2569636.008	213.008
kin_afterCID_211	LT02A2_cell09	1843.155	1385.667	1478.812	2692.566	210.482	1689.095	1179.715	1195.706	870.345	2566.895	949.469	2569637.010	214.010
kin_afterCID_212	LT02A2_cell09	1845.145	1385.667	1481.408	2685.004	212.702	1690.871	1177.694	1202.108	874.852	2564.927	954.326	2569638.013	215.013
kin_afterCID_213	LT02A2_cell09	1851.961	1385.667	1485.244	2704.077	211.817	1696.239	1178.452	1207.835	879.026	2586.586	958.381	2569639.015	216.015
kin_afterCID_214	LT02A2_cell09	1820.303	1385.667	1461.167	2659.499	209.814	1668.790	1180.203	1188.201	865.667	2550.965	944.428	2569640.017	217.017
kin_afterCID_215	LT02A2_cell09	1835.604	1385.667	1473.111	2685.327	211.032	1681.147	1178.714	1202.012	877.302	2571.468	955.442	2569640.999	217.999
kin_afterCID_216	LT02A2_cell09	1838.854	1385.667	1475.826	2696.773	212.106	1681.821	1178.271	1203.643	877.598	2585.471	953.243	2569642.001	219.001
kin_afterCID_217	LT02A2_cell09	1856.406	1385.667	1489.763	2716.030	211.492	1699.671	1178.723	1203.546	875.125	2591.901	952.937	2569643.003	220.003
kin_afterCID_218	LT02A2_cell09	1817.725	1385.667	1460.545	2658.169	210.626	1665.355	1179.336	1197.075	874.124	2568.750	950.650	2569644.005	221.005
kin_afterCID_219	LT02A2_cell09	1836.083	1385.667	1473.809	2684.406	212.097	1680.922	1178.226	1201.939	874.308	2584.299	951.519	2569645.008	222.008
kin_afterCID_220	LT02A2_cell09	1818.977	1385.667	1461.213	2660.346	211.565	1665.553	1178.416	1203.200	875.755	2591.426	952.474	2569646.010	223.010
kin_afterCID_221	LT02A2_cell09	1812.606	1385.667	1456.181	2646.112	213.929	1658.483	1176.448	1203.226	875.057	2577.613	951.684	2569647.013	224.013
kin_afterCID_222	LT02A2_cell09	1827.241	1385.667	1466.226	2676.316	211.095	1673.025	1178.687	1195.532	872.958	2556.824	950.330	2569648.015	225.015
kin_afterCID_223	LT02A2_cell09	1832.576	1385.667	1471.395	2685.858	210.184	1678.074	1179.869	1193.702	869.884	2573.284	946.396	2569649.017	226.017
kin_afterCID_224	LT02A2_cell09	1833.275	1385.667	1471.290	2692.840	213.713	1674.772	1176.142	1202.517	875.785	2583.859	950.038	2569650.000	227.000
kin_afterCID_225	LT02A2_cell09	1845.472	1385.667	1483.053	2703.609	213.622	1687.225	1176.412	1200.057	872.389	2574.535	948.925	2569651.002	228.002
kin_afterCID_226	LT02A2_cell09	1818.615	1385.667	1460.979	2669.624	208.180	1666.536	1181.313	1193.283	871.636	2573.328	948.709	2569652.004	229.004
kin_afterCID_227	LT02A2_cell09	1815.273	1385.667	1456.233	2661.548	211.321	1661.441	1178.407	1188.335	865.607	2550.964	942.614	2569653.006	230.006
kin_afterCID_228	LT02A2_cell09	1820.070	1385.667	1460.356	2671.515	211.050	1665.178	1179.183	1194.067	870.354	2567.521	946.669	2569654.008	231.008
kin_afterCID_229	LT02A2_cell09	1830.559	1385.667	1468.587	2687.280	212.783	1673.434	1177.306	1198.115	871.740	2572.098	948.266	2569655.010	232.010
kin_afterCID_230	LT02A2_cell09	1803.827	1385.667	1448.991	2648.780	210.798	1650.375	1179.201	1180.129	859.897	2538.693	935.859	2569656.012	233.012
kin_afterCID_231	LT02A2_cell09	1815.641	1385.667	1457.499	2662.830	211.411	1661.424	1178.497	1186.122	864.262	2553.404	939.453	2569657.014	234.014
kin_afterCID_232	LT02A2_cell09	1820.993	1385.667	1460.927	2673.444	212.034	1664.880	1178.326	1195.211	870.947	2570.989	946.076	2569658.017	235.017
kin_afterCID_233	LT02A2_cell09	1807.319	1385.667	1450.688	2648.540	213.442	1652.360	1176.557	1201.129	873.998	2585.691	948.468	2569658.999	235.999
kin_afterCID_234	LT02A2_cell09	1813.664	1385.667	1455.284	2655.072	211.204	1660.816	1178.163	1178.980	858.201	2533.364	934.990	2569660.001	237.001
kin_afterCID_235	LT02A2_cell09	1816.747	1385.667	1460.028	2650.192	210.428	1665.852	1179.210	1188.731	866.218	2541.393	946.024	2569661.003	238.003
kin_afterCID_236	LT02A2_cell09	1822.995	1385.667	1462.521	2658.826	211.727	1670.458	1178.308	1195.623	872.424	2551.596	950.489	2569662.005	239.005
kin_afterCID_237	LT02A2_cell09	1830.212	1385.667	1469.097	2672.926	215.057	1673.643	1174.797	1196.937	871.109	2560.355	945.916	2569663.007	240.007
kin_afterCID_238	LT02A2_cell09	1804.569	1385.667	1451.009	2628.857	214.787	1651.856	1174.670	1196.007	869.638	2558.864	945.467	2569664.009	241.009
kin_afterCID_239	LT02A2_cell09	1804.231	1385.667	1449.301	2634.949	210.346	1653.713	1179.724	1185.674	866.235	2530.756	944.372	2569665.012	242.012
kin_afterCID_240	LT02A2_cell09	1806.146	1385.667	1451.558	2629.138	210.617	1657.088	1179.039	1185.456	863.779	2528.904	944.173	2569666.014	243.014
kin_afterCID_241	LT02A2_cell09	1822.990	1385.667	1463.626	2656.170	211.673	1670.966	1178.380	1194.691	872.057	2546.239	950.463	2569667.016	244.016
kin_afterCID_242	LT02A2_cell09	1805.483	1385.667	1451.146	2623.842	211.050	1656.502	1179.309	1193.386	871.009	2538.531	951.058	2569667.998	244.998
kin_afterCID_243	LT02A2_cell09	1802.123	1385.667	1446.957	2629.941	209.326	1652.803	1181.015	1183.492	863.736	2521.806	944.732	2569669.000	246.000
kin_afterCID_244	LT02A2_cell09	1810.083	1385.667	1455.067	2632.869	210.274	1660.744	1180.465	1190.935	867.982	2541.196	948.698	2569670.002	247.002
kin_afterCID_245	LT02A2_cell09	1830.064	1385.667	1469.715	2663.023	209.299	1679.817	1181.205	1198.874	871.842	2561.380	955.796	2569671.005	248.005
kin_afterCID_246	LT02A2_cell09	1804.215	1385.667	1449.341	2625.305	208.767	1656.488	1181.827	1176.838	857.544	2508.335	940.032	2569672.007	249.007
kin_afterCID_247	LT02A2_cell09	1814.233	1385.667	1457.682	2641.484	208.839	1665.616	1181.376	1187.577	866.449	2531.416	948.550	2569673.009	250.009
kin_afterCID_248	LT02A2_cell09	1819.874	1385.667	1462.169	2657.263	209.092	1669.318	1180.943	1194.177	870.010	2549.342	952.805	2569674.011	251.011
kin_afterCID_249	LT02A2_cell09	1825.290	1385.667	1466.250	2651.876	209.011	1676.460	1181.746	1200.822	875.593	2552.368	960.072	2569675.013	252.013
kin_afterCID_250	LT02A2_cell09	1816.733	1385.667	1460.450	2644.519	208.126	1668.768	1181.548	1191.254	868.836	2535.356	953.115	2569676.016	253.016
kin_afterCID_251	LT02A2_cell09	1794.157	1385.667	1441.292	2613.223	209.778	1646.056	1180.780	1195.834	871.319	2545.112	954.458	2569676.998	253.998
kin_afterCID_252	LT02A2_cell09	1796.120	1385.667	1441.959	2617.147	207.034	1649.923	1183.524	1185.117	865.164	2523.683	949.331	2569678.000	255.000
kin_afterCID_253	LT02A2_cell09	1799.438	1385.667	1445.294	2628.058	205.996	1652.944	1183.894	1181.677	862.694	2511.467	948.939	2569679.003	256.003
kin_afterCID_254	LT02A2_cell09	1807.072	1385.667	1450.358	2644.820	205.482	1659.444	1184.372	1178.779	860.014	2512.376	946.058	2569680.008	257.008
kin_afterCID_255	LT02A2_cell09	1802.050	1385.667	1447.811	2615.755	207.630	1656.854	1182.441	1184.724	865.253	2508.574	950.817	2569681.009	258.009
kin_afterCID_256	LT02A2_cell09	1814.621	1385.667	1457.235	2645.797	206.096	1667.422	1184.192	1185.696	866.096	2512.708	953.176	2569682.010	259.010
kin_afterCID_257	LT02A2_cell09	1812.972	1385.667	1455.228	2625.289	207.765	1667.587	1182.919	1191.448	869.005	2515.771	957.151	2569683.013	260.013
kin_afterCID_258	LT02A2_cell09	1790.821	1385.667	1438.518	2596.452	207.422	1646.946	1183.262	1177.107	860.589	2487.484	945.721	2569684.015	261.015
kin_afterCID_259	LT02A2_cell09	1808.925	1385.667	1454.596	2624.937	208.731	1662.298	1181.520	1174.811	855.809	2495.984	939.940	2569685.017	262.017
kin_afterCID_260	LT02A2_cell09	1819.776	1385.667	1461.855	2650.616	209.272	1670.062	1180.997	1190.681	869.460	2532.045	951.467	2569685.999	262.999
kin_afterCID_261	LT02A2_cell09	1827.664	1385.667	1468.674	2657.843	208.469	1678.642	1182.017	1191.631	869.598	2528.406	954.196	2569687.001	264.001
kin_afterCID_262	LT02A2_cell09	1795.831	1385.667	1444.263	2614.221	207.855	1649.310	1183.046	1180.345	862.802	2501.518	946.496	2569688.004	265.004
kin_afterCID_263	LT02A2_cell09	1813.717	1385.667	1457.796	2636.895	205.175	1668.466	1185.636	1186.801	867.104	2513.464	955.524	2569689.006	266.006
kin_afterCID_264	LT02A2_cell09	1829.715	1385.667	1468.638	2663.902	205.419	1682.464	1185.212	1194.939	872.217	2539.556	960.291	2569690.008	267.008
kin_afterCID_265	LT02A2_cell09	1802.120	1385.667	1448.371	2623.625	203.397	1659.001	1186.728	1179.188	862.592	2502.954	950.858	2569691.010	268.010
kin_afterCID_266	LT02A2_cell09	1805.717	1385.667	1450.750	2630.834	203.596	1661.389	1187.324	1181.719	863.737	2515.130	951.385	2569692.012	269.012
kin_afterCID_267	LT02A2_cell09	1815.595	1385.667	1458.174	2649.306	202.350	1670.961	1188.497	1178.963	859.821	2523.589	948.353	2569693.014	270.014
kin_afterCID_268	LT02A2_cell09	1814.406	1385.667	1457.490	2649.169	205.707	1666.857	1184.941	1188.393	868.098	2526.557	954.500	2569694.017	271.017
kin_afterCID_269	LT02A2_cell09	1787.977	1385.667	1437.818	2594.320	204.038	1646.727	1186.322	1172.251	856.863	2487.741	944.451	2569694.999	271.999
kin_afterCID_270	LT02A2_cell09	1802.737	1385.667	1448.909	2622.319	203.686	1659.488	1186.944	1176.191	860.797	2498.138	947.686	2569696.001	273.001
kin_afterCID_271	LT02A2_cell09	1805.300	1385.667	1451.880	2628.409	203.253	1662.106	1186.746	1175.486	859.604	2493.495	948.394	2569697.003	274.003
kin_afterCID_272	LT02A2_cell09	1793.704	1385.667	1440.723	2617.216	203.487	1650.182	1186.475	1177.199	859.727	2509.583	947.233	2569698.005	275.005
kin_afterCID_273	LT02A2_cell09	1815.653	1385.667	1459.231	2641.419	205.121	1670.223	1185.149	1182.316	862.510	2509.139	951.138	2569699.007	276.007
kin_afterCID_274	LT02A2_cell09	1812.905	1385.667	1456.151	2640.770	207.512	1665.520	1181.945	1186.837	865.634	2519.121	951.601	2569700.009	277.009
kin_afterCID_275	LT02A2_cell09	1786.302	1385.667	1436.624	2601.148	205.996	1642.330	1183.732	1172.324	856.972	2479.581	943.499	2569701.013	278.013
kin_afterCID_276	LT02A2_cell09	1804.403	1385.667	1450.431	2634.038	204.706	1658.808	1185.058	1173.244	856.243	2492.624	944.011	2569702.013	279.013
kin_afterCID_277	LT02A2_cell09	1800.103	1385.667	1446.892	2631.481	204.471	1654.200	1185.798	1181.465	864.311	2503.619	951.996	2569703.015	280.015
kin_afterCID_278	LT02A2_cell09	1806.783	1385.667	1451.567	2637.136	205.283	1660.361	1185.365	1181.583	862.710	2509.587	949.909	2569704.018	281.018
kin_afterCID_279	LT02A2_cell09	1819.101	1385.667	1461.614	2654.491	208.090	1669.555	1182.053	1189.446	868.576	2520.520	953.646	2569705.000	282.000
kin_afterCID_280	LT02A2_cell09	1783.747	1385.667	1434.115	2598.273	207.341	1638.708	1182.441	1186.742	864.895	2521.765	951.186	2569706.002	283.002
kin_afterCID_281	LT02A2_cell09	1794.504	1385.667	1442.812	2623.541	206.267	1647.599	1184.002	1170.659	855.990	2488.693	939.462	2569707.004	284.004
kin_afterCID_282	LT02A2_cell09	1793.271	1385.667	1441.045	2626.157	205.085	1646.713	1185.076	1174.351	857.482	2504.926	942.574	2569708.006	285.006
kin_afterCID_283	LT02A2_cell09	1803.907	1385.667	1450.807	2630.767	205.121	1658.559	1184.589	1175.302	857.267	2503.809	943.925	2569709.008	286.008
kin_afterCID_284	LT02A2_cell09	1797.049	1385.667	1444.578	2629.949	205.969	1650.198	1183.307	1180.031	860.086	2512.870	946.840	2569710.010	287.010
kin_afterCID_285	LT02A2_cell09	1810.808	1385.667	1457.755	2639.302	206.222	1664.606	1182.892	1188.140	865.660	2536.653	951.879	2569711.012	288.012
kin_afterCID_286	LT02A2_cell09	1788.343	1385.667	1438.187	2603.089	205.157	1644.941	1184.932	1174.403	857.743	2496.419	944.046	2569712.014	289.014
kin_afterCID_287	LT02A2_cell09	1788.593	1385.667	1437.312	2609.581	206.050	1643.590	1183.714	1177.197	859.379	2498.444	945.867	2569713.017	290.017
kin_afterCID_288	LT02A2_cell09	1806.708	1385.667	1451.864	2634.485	207.106	1659.415	1182.946	1185.591	865.052	2518.298	950.783	2569713.999	290.999
kin_afterCID_289	LT02A2_cell09	1772.248	1385.667	1425.330	2586.663	206.727	1627.780	1183.217	1187.026	865.924	2528.398	951.224	2569715.001	292.001
kin_afterCID_290	LT02A2_cell09	1782.183	1385.667	1433.128	2603.921	204.309	1638.597	1185.112	1165.508	850.377	2481.891	937.305	2569716.003	293.003
kin_afterCID_291	LT02A2_cell09	1794.048	1385.667	1444.379	2602.499	207.160	1650.326	1182.621	1171.703	855.234	2484.452	940.406	2569717.005	294.005
kin_afterCID_292	LT02A2_cell09	1792.715	1385.667	1441.682	2600.461	206.384	1649.541	1183.632	1179.054	861.254	2493.653	948.390	2569718.007	295.007
kin_afterCID_293	LT02A2_cell09	1804.552	1385.667	1450.350	2624.865	208.695	1657.204	1181.575	1180.649	861.068	2498.464	946.375	2569719.009	296.009
kin_afterCID_294	LT02A2_cell09	1773.731	1385.667	1427.886	2573.034	207.891	1630.900	1182.414	1180.622	862.422	2493.562	948.211	2569720.011	297.011
kin_afterCID_295	LT02A2_cell09	1799.890	1385.667	1446.342	2623.065	206.908	1653.532	1183.398	1180.115	862.090	2504.402	947.046	2569721.014	298.014
kin_afterCID_296	LT02A2_cell09	1767.747	1385.667	1423.165	2566.614	209.561	1623.349	1181.105	1192.444	871.067	2522.153	954.828	2569722.016	299.016
kin_afterCID_297	LT02A2_cell09	1778.935	1385.667	1430.067	2591.812	205.473	1635.440	1184.959	1173.690	858.165	2488.880	944.099	2569722.998	299.998
kin_afterCID_298	LT02A2_cell09	1791.189	1385.667	1441.386	2595.292	208.839	1646.397	1182.080	1176.602	858.836	2490.596	942.813	2569724.000	301.000
kin_afterCID_299	LT02A2_cell09	1800.030	1385.667	1446.945	2609.382	210.337	1653.074	1180.347	1183.393	863.826	2499.754	947.170	2569725.003	302.003
kin_afterCID_300	LT02A2_cell09	1775.257	1385.667	1428.091	2575.046	208.316	1631.792	1182.134	1182.993	861.743	2504.545	948.546	2569726.005	303.005
