# Supplementary material for: Mandipropamid as a chemical inducer of proximity for in vivo applications
Source: Nat Chem Biol. 2021 Dec 21;18(1):64–9. doi: 10.1038/s41589-021-00922-3 (PMC8709788; doi:10.1038/s41589-021-00922-3)
Supplement: Source Data Fig. 2 — Single-cell trajectories, luminescence intensities of luciferase assay and two-color RICS binding efficiencies. [file 41589_2021_922_MOESM21_ESM.zip › Figure_02/Figure_02bcd/Single-Cell Trajectories/Mandi_5uM/exp01_Mandi5uM_LT02A3_cell10_intensities.csv]

name	cellID	ff_488nm_cell	area_cell	fullframe_488nm	ff_488nm_mito	area_mito	ff_488nm_cyto	area_cyto	ff_561nm_tf_cell	fullframe_561nm	ff_561nm_tf_mito	ff_561nm_tf_cyto	FrameTimeAbs	FrameTimeRel
t0_	LT02A3_cell10	2447.092	2086.604	2294.191	3602.151	264.487	2279.430	1822.117	1209.331	1115.514	3159.285	926.288	2569786.000	-52.000
tend_	LT02A3_cell10	1927.307	2086.604	1818.514	3319.904	257.890	1730.914	1828.732	1060.327	982.164	2731.504	824.651	2570151.000	313.000
kin_afterCID_1	LT02A3_cell10	2240.367	2086.604	2101.694	3874.927	272.096	1995.256	1814.509	1193.701	1100.993	3164.439	898.178	2569846.091	4.091
kin_afterCID_2	LT02A3_cell10	2197.317	2086.604	2063.002	3808.850	272.493	1955.253	1814.112	1193.548	1101.144	3164.635	897.477	2569847.011	5.011
kin_afterCID_3	LT02A3_cell10	2186.584	2086.604	2053.431	3781.360	272.619	1946.910	1813.985	1191.503	1098.871	3163.421	895.148	2569848.013	6.013
kin_afterCID_4	LT02A3_cell10	2186.081	2086.604	2053.115	3790.442	272.087	1945.508	1814.518	1189.706	1097.343	3161.957	893.967	2569849.015	7.015
kin_afterCID_5	LT02A3_cell10	2146.801	2086.604	2016.685	3723.214	271.608	1910.895	1814.996	1176.529	1085.630	3117.653	886.047	2569850.018	8.018
kin_afterCID_6	LT02A3_cell10	2155.684	2086.604	2025.066	3751.286	270.931	1917.591	1815.673	1183.197	1091.482	3151.448	889.498	2569851.000	9.000
kin_afterCID_7	LT02A3_cell10	2184.287	2086.604	2051.521	3796.970	271.581	1942.981	1815.023	1186.011	1093.789	3154.896	891.407	2569852.002	10.002
kin_afterCID_8	LT02A3_cell10	2137.347	2086.604	2007.644	3720.013	271.807	1900.308	1814.798	1193.569	1100.977	3167.350	897.951	2569853.004	11.004
kin_afterCID_9	LT02A3_cell10	2143.230	2086.604	2013.061	3740.323	271.410	1904.431	1815.195	1174.108	1083.390	3121.352	882.954	2569854.006	12.006
kin_afterCID_10	LT02A3_cell10	2192.019	2086.604	2059.578	3809.026	271.843	1949.799	1814.761	1189.354	1096.861	3170.610	892.571	2569855.008	13.008
kin_afterCID_11	LT02A3_cell10	2190.744	2086.604	2058.502	3806.193	272.718	1947.861	1813.886	1195.495	1102.869	3171.011	898.476	2569856.011	14.011
kin_afterCID_12	LT02A3_cell10	2165.134	2086.604	2035.067	3761.263	274.036	1923.820	1812.568	1195.559	1102.747	3175.189	896.266	2569857.013	15.013
kin_afterCID_13	LT02A3_cell10	2173.905	2086.604	2043.510	3787.503	270.913	1933.145	1815.691	1176.367	1085.219	3134.666	884.176	2569858.015	16.015
kin_afterCID_14	LT02A3_cell10	2179.123	2086.604	2047.606	3792.840	273.305	1935.899	1813.299	1183.289	1091.602	3138.579	888.583	2569859.017	17.017
kin_afterCID_15	LT02A3_cell10	2140.154	2086.604	2011.341	3725.707	273.151	1901.330	1813.453	1190.987	1098.722	3163.251	893.914	2569859.999	17.999
kin_afterCID_16	LT02A3_cell10	2151.950	2086.604	2021.828	3755.955	272.114	1911.402	1814.491	1169.420	1078.767	3114.527	877.718	2569861.002	19.002
kin_afterCID_17	LT02A3_cell10	2159.299	2086.604	2028.901	3768.850	271.175	1918.877	1815.429	1177.004	1085.828	3137.714	884.129	2569862.004	20.004
kin_afterCID_18	LT02A3_cell10	2179.036	2086.604	2047.338	3797.569	271.996	1936.430	1814.608	1183.296	1091.216	3154.761	887.788	2569863.006	21.006
kin_afterCID_19	LT02A3_cell10	2151.975	2086.604	2022.240	3759.565	271.455	1911.561	1815.150	1169.810	1079.416	3122.620	877.768	2569864.008	22.008
kin_afterCID_20	LT02A3_cell10	2157.656	2086.604	2027.374	3768.727	270.615	1917.577	1815.989	1175.888	1084.881	3136.884	883.664	2569865.011	23.011
kin_afterCID_21	LT02A3_cell10	2167.258	2086.604	2036.406	3786.225	269.695	1926.945	1816.909	1175.618	1084.451	3146.734	883.033	2569866.013	24.013
kin_afterCID_22	LT02A3_cell10	2128.484	2086.604	2000.393	3708.872	268.386	1895.204	1818.218	1166.007	1076.361	3103.878	879.959	2569867.015	25.015
kin_afterCID_23	LT02A3_cell10	2149.397	2086.604	2019.982	3747.689	268.477	1913.383	1818.128	1164.762	1074.632	3120.247	876.003	2569868.017	26.017
kin_afterCID_24	LT02A3_cell10	2142.712	2086.604	2014.147	3724.558	268.964	1908.639	1817.640	1165.553	1074.908	3128.506	875.087	2569868.999	26.999
kin_afterCID_25	LT02A3_cell10	2146.683	2086.604	2017.347	3750.455	270.029	1908.287	1816.575	1176.133	1085.240	3141.997	883.912	2569870.001	28.001
kin_afterCID_26	LT02A3_cell10	2114.237	2086.604	1987.392	3674.233	269.957	1882.419	1816.648	1182.663	1091.358	3151.484	890.093	2569871.003	29.003
kin_afterCID_27	LT02A3_cell10	2118.416	2086.604	1991.403	3685.843	268.314	1887.120	1818.290	1164.946	1075.416	3108.386	878.164	2569872.006	30.006
kin_afterCID_28	LT02A3_cell10	2131.787	2086.604	2003.568	3724.944	267.330	1897.683	1819.274	1166.323	1076.327	3122.638	878.856	2569873.008	31.008
kin_afterCID_29	LT02A3_cell10	2145.764	2086.604	2016.786	3738.659	268.928	1910.093	1817.677	1172.595	1082.180	3128.757	883.179	2569874.010	32.010
kin_afterCID_30	LT02A3_cell10	2122.869	2086.604	1995.427	3708.333	266.130	1891.095	1820.474	1154.567	1065.963	3085.099	872.348	2569875.012	33.012
kin_afterCID_31	LT02A3_cell10	2124.470	2086.604	1997.204	3708.165	267.863	1891.225	1818.742	1160.559	1071.717	3094.780	875.688	2569876.014	34.014
kin_afterCID_32	LT02A3_cell10	2126.699	2086.604	1998.797	3707.263	268.919	1892.861	1817.686	1161.792	1072.047	3098.565	875.255	2569877.017	35.017
kin_afterCID_33	LT02A3_cell10	2103.504	2086.604	1977.442	3668.850	267.773	1873.050	1818.832	1172.806	1082.408	3129.706	884.706	2569877.999	35.999
kin_afterCID_34	LT02A3_cell10	2116.440	2086.604	1989.488	3691.398	268.206	1884.140	1818.399	1159.541	1070.604	3080.977	876.138	2569879.001	37.001
kin_afterCID_35	LT02A3_cell10	2127.047	2086.604	1999.590	3717.199	267.538	1893.176	1819.066	1159.429	1069.926	3101.378	873.819	2569880.003	38.003
kin_afterCID_36	LT02A3_cell10	2134.348	2086.604	2006.292	3722.507	269.208	1899.097	1817.397	1163.896	1074.199	3105.093	876.350	2569881.005	39.005
kin_afterCID_37	LT02A3_cell10	2104.261	2086.604	1978.423	3675.062	266.130	1874.630	1820.474	1149.480	1061.256	3076.966	867.706	2569882.008	40.008
kin_afterCID_38	LT02A3_cell10	2128.426	2086.604	2001.331	3714.165	268.368	1894.374	1818.236	1159.684	1070.674	3096.289	873.845	2569883.010	41.010
kin_afterCID_39	LT02A3_cell10	2136.772	2086.604	2008.575	3729.984	269.018	1900.963	1817.586	1170.406	1080.399	3119.438	881.933	2569884.012	42.012
kin_afterCID_40	LT02A3_cell10	2100.462	2086.604	1974.601	3658.176	269.045	1869.880	1817.559	1147.548	1059.459	3052.993	865.493	2569885.014	43.014
kin_afterCID_41	LT02A3_cell10	2102.375	2086.604	1976.988	3656.728	268.440	1872.607	1818.922	1152.814	1064.414	3064.414	870.530	2569886.016	44.016
kin_afterCID_42	LT02A3_cell10	2118.434	2086.604	1992.049	3682.847	267.971	1887.921	1818.633	1157.609	1068.413	3082.573	873.970	2569886.999	44.999
kin_afterCID_43	LT02A3_cell10	2090.665	2086.604	1966.086	3644.905	266.825	1862.766	1819.797	1147.282	1059.720	3055.001	867.560	2569888.001	46.001
kin_afterCID_44	LT02A3_cell10	2096.045	2086.604	1970.887	3649.608	267.538	1867.556	1819.066	1149.378	1061.101	3063.528	867.855	2569889.003	47.003
kin_afterCID_45	LT02A3_cell10	2115.873	2086.604	1989.007	3692.319	267.673	1883.877	1818.949	1157.504	1068.361	3094.808	872.408	2569890.006	48.006
kin_afterCID_46	LT02A3_cell10	2095.083	2086.604	1969.835	3651.488	264.641	1869.006	1821.981	1142.515	1054.942	3053.815	864.895	2569891.008	49.008
kin_afterCID_47	LT02A3_cell10	2103.454	2086.604	1977.659	3670.225	265.670	1874.867	1820.935	1147.119	1059.289	3062.451	867.676	2569892.010	50.010
kin_afterCID_48	LT02A3_cell10	2102.789	2086.604	1977.005	3664.912	266.518	1874.045	1820.086	1154.536	1066.149	3083.117	872.131	2569893.012	51.012
kin_afterCID_49	LT02A3_cell10	2113.034	2086.604	1986.249	3688.033	266.229	1882.690	1820.375	1159.546	1070.371	3101.720	875.504	2569894.014	52.014
kin_afterCID_50	LT02A3_cell10	2082.590	2086.604	1958.851	3623.024	264.704	1858.780	1821.900	1142.777	1055.548	3045.805	866.286	2569895.016	53.016
kin_afterCID_51	LT02A3_cell10	2084.284	2086.604	1959.746	3630.136	266.428	1858.010	1820.176	1144.781	1057.007	3055.252	865.136	2569895.998	53.998
kin_afterCID_52	LT02A3_cell10	2095.570	2086.604	1970.344	3649.970	264.903	1869.537	1821.702	1151.150	1062.705	3078.675	870.859	2569897.001	55.001
kin_afterCID_53	LT02A3_cell10	2059.978	2086.604	1936.830	3583.906	268.224	1835.188	1818.381	1154.864	1066.274	3073.927	871.788	2569898.003	56.003
kin_afterCID_54	LT02A3_cell10	2077.845	2086.604	1954.170	3618.909	265.246	1853.415	1821.377	1140.527	1053.292	3037.171	864.315	2569899.005	57.005
kin_afterCID_55	LT02A3_cell10	2078.598	2086.604	1954.289	3627.356	266.617	1851.714	1819.987	1144.116	1056.418	3052.483	864.552	2569900.007	58.007
kin_afterCID_56	LT02A3_cell10	2085.621	2086.604	1961.107	3632.037	266.482	1859.212	1820.122	1150.453	1062.520	3056.544	871.385	2569901.009	59.009
kin_afterCID_57	LT02A3_cell10	2090.185	2086.604	1965.486	3638.172	266.924	1863.106	1819.698	1152.697	1064.263	3069.320	871.550	2569902.011	60.011
kin_afterCID_58	LT02A3_cell10	2055.114	2086.604	1932.943	3563.375	266.320	1834.436	1820.303	1154.934	1066.230	3076.265	873.828	2569903.014	61.014
kin_afterCID_59	LT02A3_cell10	2069.110	2086.604	1945.368	3606.038	265.850	1844.693	1820.772	1139.451	1052.250	3028.989	863.557	2569904.016	62.016
kin_afterCID_60	LT02A3_cell10	2088.825	2086.604	1963.728	3637.986	266.744	1861.759	1819.861	1150.129	1062.062	3055.659	870.829	2569904.998	62.998
kin_afterCID_61	LT02A3_cell10	2059.731	2086.604	1936.803	3597.042	264.253	1836.803	1822.370	1138.715	1052.086	3031.776	864.208	2569906.000	64.000
kin_afterCID_62	LT02A3_cell10	2078.095	2086.604	1954.031	3622.158	264.957	1853.512	1821.648	1143.167	1055.829	3046.394	866.345	2569907.003	65.003
kin_afterCID_63	LT02A3_cell10	2087.016	2086.604	1962.326	3638.610	265.426	1860.873	1821.196	1149.598	1061.564	3070.489	869.638	2569908.005	66.005
kin_afterCID_64	LT02A3_cell10	2047.017	2086.604	1924.810	3575.383	264.713	1824.948	1821.909	1132.689	1046.069	3026.814	857.479	2569909.007	67.007
kin_afterCID_65	LT02A3_cell10	2062.083	2086.604	1938.691	3612.268	265.255	1836.311	1821.368	1141.469	1054.598	3046.382	864.044	2569910.009	68.009
kin_afterCID_66	LT02A3_cell10	2074.605	2086.604	1950.166	3631.497	264.244	1848.855	1822.361	1143.118	1055.747	3060.307	865.124	2569911.012	69.012
kin_afterCID_67	LT02A3_cell10	2075.767	2086.604	1951.053	3634.387	264.515	1849.501	1822.090	1145.267	1057.260	3069.747	865.888	2569912.014	70.014
kin_afterCID_68	LT02A3_cell10	2058.608	2086.604	1935.480	3609.347	263.711	1834.269	1822.893	1135.364	1048.776	3031.659	861.034	2569913.016	71.016
kin_afterCID_69	LT02A3_cell10	2065.008	2086.604	1941.329	3613.728	264.018	1840.661	1822.586	1138.352	1050.980	3053.363	860.946	2569913.998	71.998
kin_afterCID_70	LT02A3_cell10	2039.304	2086.604	1917.568	3563.176	263.874	1818.695	1822.731	1149.796	1061.955	3077.770	870.687	2569915.000	73.000
kin_afterCID_71	LT02A3_cell10	2053.266	2086.604	1930.705	3583.112	263.233	1832.408	1823.371	1136.804	1050.463	3034.663	862.817	2569916.003	74.003
kin_afterCID_72	LT02A3_cell10	2067.210	2086.604	1943.682	3622.438	262.646	1843.260	1823.958	1132.364	1045.439	3044.087	857.080	2569917.005	75.005
kin_afterCID_73	LT02A3_cell10	2077.679	2086.604	1953.441	3643.083	262.583	1852.326	1824.021	1143.096	1055.798	3065.891	866.293	2569918.007	76.007
kin_afterCID_74	LT02A3_cell10	2052.409	2086.604	1930.505	3584.084	261.410	1833.038	1825.194	1131.836	1045.814	3026.827	860.429	2569919.009	77.009
kin_afterCID_75	LT02A3_cell10	2045.711	2086.604	1923.959	3585.524	260.697	1825.861	1825.907	1134.176	1047.951	3040.695	861.969	2569920.012	78.012
kin_afterCID_76	LT02A3_cell10	2062.180	2086.604	1939.112	3614.580	262.764	1838.523	1823.841	1141.131	1054.371	3050.210	866.087	2569921.014	79.014
kin_afterCID_77	LT02A3_cell10	2063.898	2086.604	1940.315	3618.457	263.341	1839.366	1823.263	1141.738	1054.548	3065.190	863.926	2569922.016	80.016
kin_afterCID_78	LT02A3_cell10	2041.954	2086.604	1920.243	3582.847	261.184	1821.480	1825.420	1132.623	1046.690	3036.174	860.260	2569922.998	80.998
kin_afterCID_79	LT02A3_cell10	2077.388	2086.604	1953.208	3646.091	262.881	1851.267	1823.723	1144.493	1057.458	3057.146	868.794	2569924.000	82.000
kin_afterCID_80	LT02A3_cell10	2049.777	2086.604	1927.591	3598.835	261.193	1828.126	1825.411	1126.899	1041.236	3017.463	856.383	2569925.003	83.003
kin_afterCID_81	LT02A3_cell10	2053.414	2086.604	1930.860	3595.940	261.780	1832.131	1824.824	1131.053	1045.065	3032.675	858.256	2569926.005	84.005
kin_afterCID_82	LT02A3_cell10	2062.645	2086.604	1940.478	3604.580	263.395	1839.884	1823.209	1132.955	1046.558	3030.794	858.778	2569927.007	85.007
kin_afterCID_83	LT02A3_cell10	2051.607	2086.604	1929.644	3597.910	263.359	1828.251	1823.245	1138.987	1052.144	3054.001	862.372	2569928.009	86.009
kin_afterCID_84	LT02A3_cell10	2031.052	2086.604	1910.394	3562.719	261.455	1811.639	1825.149	1127.451	1042.271	3006.932	858.213	2569929.011	87.011
kin_afterCID_85	LT02A3_cell10	2036.062	2086.604	1915.000	3576.567	260.589	1816.218	1826.016	1133.873	1047.750	3038.478	862.069	2569930.014	88.014
kin_afterCID_86	LT02A3_cell10	2057.147	2086.604	1934.913	3604.134	260.796	1836.178	1825.808	1134.577	1047.833	3048.353	861.215	2569931.016	89.016
kin_afterCID_87	LT02A3_cell10	2040.255	2086.604	1918.901	3569.291	260.282	1822.342	1826.323	1127.000	1041.655	3010.943	858.506	2569931.998	89.998
kin_afterCID_88	LT02A3_cell10	2047.376	2086.604	1925.938	3585.298	261.816	1826.718	1824.788	1137.789	1051.803	3035.993	865.439	2569933.000	91.000
kin_afterCID_89	LT02A3_cell10	2052.132	2086.604	1929.672	3592.853	262.222	1830.681	1824.382	1140.077	1053.453	3042.881	866.583	2569934.003	92.003
kin_afterCID_90	LT02A3_cell10	2026.670	2086.604	1906.279	3553.776	260.255	1809.058	1826.350	1118.333	1033.250	3001.917	849.923	2569935.005	93.005
kin_afterCID_91	LT02A3_cell10	2050.128	2086.604	1928.162	3591.431	261.690	1829.108	1824.915	1131.692	1045.597	3025.730	860.090	2569936.007	94.007
kin_afterCID_92	LT02A3_cell10	2046.574	2086.604	1924.917	3576.197	261.771	1827.151	1824.833	1134.784	1048.034	3041.856	861.216	2569937.009	95.009
kin_afterCID_93	LT02A3_cell10	2028.825	2086.604	1908.506	3549.675	260.805	1811.580	1825.799	1122.334	1037.201	3000.268	854.082	2569938.012	96.012
kin_afterCID_94	LT02A3_cell10	2046.717	2086.604	1925.414	3579.890	261.663	1826.889	1824.942	1128.420	1043.038	3015.821	857.802	2569939.014	97.014
kin_afterCID_95	LT02A3_cell10	2058.974	2086.604	1936.857	3602.161	261.256	1838.103	1825.348	1132.187	1045.948	3041.066	858.975	2569940.016	98.016
kin_afterCID_96	LT02A3_cell10	2025.145	2086.604	1905.373	3539.852	260.751	1808.829	1825.853	1118.877	1033.802	2998.438	850.456	2569940.998	98.998
kin_afterCID_97	LT02A3_cell10	2032.364	2086.604	1912.008	3547.076	261.121	1815.696	1825.483	1129.419	1043.857	3014.605	859.758	2569942.003	100.003
kin_afterCID_98	LT02A3_cell10	2022.082	2086.604	1902.834	3527.994	259.876	1807.847	1826.729	1121.543	1036.914	2994.984	855.022	2569943.003	101.003
kin_afterCID_99	LT02A3_cell10	2047.986	2086.604	1926.266	3576.071	263.765	1826.871	1822.839	1129.718	1043.994	3010.014	857.638	2569944.006	102.006
kin_afterCID_100	LT02A3_cell10	2023.609	2086.604	1903.494	3532.432	262.141	1806.820	1824.463	1137.083	1050.734	3036.525	864.169	2569945.008	103.008
kin_afterCID_101	LT02A3_cell10	2008.456	2086.604	1889.414	3508.685	260.011	1794.902	1826.593	1117.425	1032.816	2988.643	851.061	2569946.010	104.010
kin_afterCID_102	LT02A3_cell10	2026.787	2086.604	1907.163	3546.678	260.110	1810.340	1826.494	1120.786	1035.906	3001.306	852.982	2569947.012	105.012
kin_afterCID_103	LT02A3_cell10	2038.345	2086.604	1917.326	3577.494	260.038	1819.225	1826.566	1123.009	1037.719	3018.169	853.205	2569948.014	106.014
kin_afterCID_104	LT02A3_cell10	2048.100	2086.604	1927.036	3584.368	261.275	1828.201	1825.330	1134.273	1048.530	3033.264	862.454	2569949.016	107.016
kin_afterCID_105	LT02A3_cell10	2018.660	2086.604	1899.488	3534.644	260.598	1802.307	1826.007	1117.854	1033.327	2993.595	850.158	2569949.999	107.999
kin_afterCID_106	LT02A3_cell10	2028.122	2086.604	1908.165	3550.891	260.625	1810.775	1825.980	1123.104	1037.843	3010.164	853.762	2569951.001	109.001
kin_afterCID_107	LT02A3_cell10	2008.887	2086.604	1890.456	3514.594	259.912	1794.647	1826.693	1130.314	1044.324	3036.601	859.078	2569952.003	110.003
kin_afterCID_108	LT02A3_cell10	2026.206	2086.604	1906.400	3543.634	260.038	1810.179	1826.566	1125.360	1040.671	2996.106	859.033	2569953.006	111.006
kin_afterCID_109	LT02A3_cell10	2031.339	2086.604	1910.961	3555.852	260.047	1814.294	1826.557	1123.832	1038.341	3021.115	853.716	2569954.008	112.008
kin_afterCID_110	LT02A3_cell10	2010.293	2086.604	1891.967	3504.731	261.004	1796.635	1825.601	1130.209	1044.247	3032.141	858.292	2569955.010	113.010
kin_afterCID_111	LT02A3_cell10	2012.913	2086.604	1894.491	3525.485	259.641	1797.952	1826.963	1119.610	1035.027	2996.846	852.824	2569956.012	114.012
kin_afterCID_112	LT02A3_cell10	2031.643	2086.604	1911.468	3556.300	260.192	1814.440	1826.413	1128.142	1042.766	3017.050	859.047	2569957.015	115.015
kin_afterCID_113	LT02A3_cell10	2010.893	2086.604	1892.322	3516.896	259.993	1796.534	1826.611	1114.045	1029.833	2975.026	849.160	2569958.017	116.017
kin_afterCID_114	LT02A3_cell10	2025.135	2086.604	1905.920	3534.597	259.451	1810.795	1827.153	1125.220	1040.753	2999.031	859.143	2569958.999	116.999
kin_afterCID_115	LT02A3_cell10	2036.997	2086.604	1916.913	3563.758	262.511	1817.275	1824.093	1127.504	1041.806	3018.268	855.399	2569960.001	118.001
kin_afterCID_116	LT02A3_cell10	2006.948	2086.604	1889.169	3505.688	260.471	1793.175	1826.133	1117.505	1033.402	2982.244	851.527	2569961.004	119.004
kin_afterCID_117	LT02A3_cell10	2032.993	2086.604	1913.796	3552.279	261.266	1815.534	1825.339	1122.264	1037.269	3006.629	852.550	2569962.006	120.006
kin_afterCID_118	LT02A3_cell10	2000.139	2086.604	1882.960	3496.818	261.193	1785.983	1825.411	1118.892	1033.967	2999.071	849.862	2569963.008	121.008
kin_afterCID_119	LT02A3_cell10	2012.771	2086.604	1894.982	3504.462	261.608	1798.941	1824.996	1126.280	1040.441	3020.283	854.779	2569964.011	122.011
kin_afterCID_120	LT02A3_cell10	2022.204	2086.604	1903.257	3527.353	261.329	1806.708	1825.276	1113.273	1028.939	2982.632	845.633	2569965.014	123.014
kin_afterCID_121	LT02A3_cell10	2033.571	2086.604	1914.840	3544.497	260.886	1817.667	1825.718	1119.106	1034.047	3002.749	849.942	2569966.016	124.016
kin_afterCID_122	LT02A3_cell10	2010.071	2086.604	1892.194	3502.881	258.991	1798.525	1827.613	1110.138	1026.478	2969.571	846.637	2569966.998	124.998
kin_afterCID_123	LT02A3_cell10	2025.532	2086.604	1906.678	3532.023	260.210	1810.900	1826.395	1116.422	1032.151	2986.463	849.994	2569968.000	126.000
kin_afterCID_124	LT02A3_cell10	2028.907	2086.604	1909.541	3549.767	260.598	1811.858	1826.007	1123.713	1038.795	3013.409	854.026	2569969.003	127.003
kin_afterCID_125	LT02A3_cell10	2011.854	2086.604	1894.500	3511.733	261.717	1796.748	1824.888	1125.883	1040.436	3022.465	853.885	2569970.005	128.005
kin_afterCID_126	LT02A3_cell10	2009.887	2086.604	1892.131	3502.923	261.500	1795.966	1825.104	1119.795	1035.509	2981.598	853.036	2569971.007	129.007
kin_afterCID_127	LT02A3_cell10	2034.644	2086.604	1914.750	3541.526	262.276	1818.006	1824.328	1121.131	1036.090	2998.119	851.284	2569972.009	130.009
kin_afterCID_128	LT02A3_cell10	2002.863	2086.604	1885.963	3476.560	259.163	1793.868	1827.442	1107.149	1023.408	2962.046	844.093	2569973.012	131.012
kin_afterCID_129	LT02A3_cell10	2023.118	2086.604	1905.074	3526.444	261.275	1807.935	1825.330	1110.848	1026.802	2971.555	844.510	2569974.014	132.014
kin_afterCID_130	LT02A3_cell10	2023.924	2086.604	1905.037	3531.558	261.942	1807.493	1824.662	1124.144	1039.084	3002.966	854.427	2569975.018	133.018
kin_afterCID_131	LT02A3_cell10	2014.339	2086.604	1896.679	3507.170	260.769	1801.130	1825.835	1111.595	1027.661	2968.590	846.375	2569975.998	133.998
kin_afterCID_132	LT02A3_cell10	2033.725	2086.604	1915.155	3540.689	262.547	1816.819	1824.057	1119.610	1034.900	2989.013	850.536	2569977.001	135.001
kin_afterCID_133	LT02A3_cell10	2002.771	2086.604	1886.223	3488.028	261.193	1790.250	1825.411	1110.791	1027.084	2965.503	845.405	2569978.003	136.003
kin_afterCID_134	LT02A3_cell10	2024.205	2086.604	1906.481	3522.961	262.412	1808.607	1824.193	1119.246	1034.851	2984.819	850.882	2569979.006	137.006
kin_afterCID_135	LT02A3_cell10	2002.284	2086.604	1885.669	3486.497	262.908	1788.317	1823.696	1124.307	1039.340	2997.127	854.317	2569980.008	138.008
kin_afterCID_136	LT02A3_cell10	2011.996	2086.604	1895.004	3494.446	260.941	1800.111	1825.664	1110.899	1027.751	2946.170	848.585	2569981.010	139.010
kin_afterCID_137	LT02A3_cell10	2021.445	2086.604	1903.721	3515.340	262.321	1806.632	1824.283	1108.288	1024.296	2961.757	841.770	2569982.012	140.012
kin_afterCID_138	LT02A3_cell10	2035.239	2086.604	1916.609	3532.594	263.269	1819.038	1823.335	1116.073	1031.379	2978.611	847.144	2569983.014	141.014
kin_afterCID_139	LT02A3_cell10	2016.192	2086.604	1899.050	3501.961	262.069	1802.782	1824.536	1108.575	1025.080	2945.853	844.675	2569984.017	142.017
kin_afterCID_140	LT02A3_cell10	2005.462	2086.604	1888.598	3482.393	261.437	1793.906	1825.167	1116.510	1032.075	2976.911	850.026	2569984.999	142.999
kin_afterCID_141	LT02A3_cell10	2001.064	2086.604	1884.440	3473.613	264.903	1786.934	1821.702	1122.701	1037.738	2989.900	851.183	2569986.001	144.001
kin_afterCID_142	LT02A3_cell10	2015.078	2086.604	1897.701	3506.155	263.043	1799.994	1823.561	1106.955	1023.599	2944.903	841.836	2569987.004	145.004
kin_afterCID_143	LT02A3_cell10	2025.541	2086.604	1907.703	3523.916	262.619	1809.803	1823.985	1113.142	1028.992	2966.573	846.283	2569988.006	146.006
kin_afterCID_144	LT02A3_cell10	2006.344	2086.604	1889.866	3469.430	263.504	1794.875	1823.101	1104.862	1021.883	2930.390	841.007	2569989.010	147.010
kin_afterCID_145	LT02A3_cell10	2012.512	2086.604	1895.839	3498.957	263.422	1797.742	1823.182	1113.341	1029.501	2960.035	846.522	2569990.011	148.011
kin_afterCID_146	LT02A3_cell10	2031.010	2086.604	1912.938	3527.049	263.513	1814.771	1823.092	1113.243	1028.951	2967.679	845.200	2569991.013	149.013
kin_afterCID_147	LT02A3_cell10	2008.874	2086.604	1892.064	3486.687	261.825	1796.833	1824.779	1101.756	1018.742	2931.314	839.245	2569992.015	150.015
kin_afterCID_148	LT02A3_cell10	2018.973	2086.604	1901.099	3508.756	263.043	1804.076	1823.561	1114.654	1031.102	2958.885	848.629	2569993.017	151.017
kin_afterCID_149	LT02A3_cell10	1994.580	2086.604	1878.893	3458.811	264.469	1782.057	1822.135	1124.287	1039.625	2987.017	853.925	2569994.000	152.000
kin_afterCID_150	LT02A3_cell10	2023.767	2086.604	1906.394	3512.429	261.825	1810.169	1824.779	1109.241	1025.495	2957.770	844.009	2569995.002	153.002
kin_afterCID_151	LT02A3_cell10	2025.330	2086.604	1907.525	3516.294	264.099	1809.275	1822.505	1115.086	1030.749	2967.059	846.716	2569996.004	154.004
kin_afterCID_152	LT02A3_cell10	2007.684	2086.604	1891.802	3482.090	261.112	1796.791	1825.492	1098.279	1015.655	2927.824	836.587	2569997.007	155.007
kin_afterCID_153	LT02A3_cell10	2015.307	2086.604	1898.063	3502.469	262.457	1801.336	1824.147	1112.834	1029.413	2955.801	847.669	2569998.009	156.009
kin_afterCID_154	LT02A3_cell10	2036.112	2086.604	1918.439	3521.082	262.673	1822.248	1823.949	1116.517	1032.921	2955.945	851.610	2569999.011	157.011
kin_afterCID_155	LT02A3_cell10	1996.304	2086.604	1880.646	3467.047	261.780	1785.319	1824.824	1098.459	1015.888	2918.942	837.302	2570000.013	158.013
kin_afterCID_156	LT02A3_cell10	1999.946	2086.604	1884.285	3467.006	262.971	1788.393	1823.633	1104.260	1021.406	2923.918	841.862	2570001.015	159.015
kin_afterCID_157	LT02A3_cell10	2014.053	2086.604	1897.403	3503.016	261.726	1800.505	1824.879	1109.505	1026.136	2945.255	846.220	2570002.018	160.018
kin_afterCID_158	LT02A3_cell10	2039.216	2086.604	1920.775	3541.967	263.188	1822.313	1823.416	1117.745	1033.605	2961.878	851.567	2570003.000	161.000
kin_afterCID_159	LT02A3_cell10	2009.735	2086.604	1893.392	3490.673	261.157	1797.865	1825.447	1101.596	1018.915	2927.877	840.319	2570004.002	162.002
kin_afterCID_160	LT02A3_cell10	2023.407	2086.604	1905.828	3521.150	262.258	1808.099	1824.346	1111.387	1028.136	2946.629	847.562	2570005.004	163.004
kin_afterCID_161	LT02A3_cell10	2030.814	2086.604	1913.057	3530.057	261.554	1815.952	1825.050	1114.171	1030.023	2969.990	848.207	2570006.006	164.006
kin_afterCID_162	LT02A3_cell10	2011.764	2086.604	1895.772	3483.400	262.240	1800.227	1824.364	1115.376	1031.043	2962.902	849.806	2570007.009	165.009
kin_afterCID_163	LT02A3_cell10	2010.014	2086.604	1893.628	3495.300	260.164	1798.444	1826.440	1101.856	1018.997	2925.114	842.145	2570008.011	166.011
kin_afterCID_164	LT02A3_cell10	2024.906	2086.604	1907.884	3514.451	261.988	1811.029	1824.617	1106.231	1022.973	2936.974	843.364	2570009.013	167.013
kin_afterCID_165	LT02A3_cell10	2030.925	2086.604	1913.177	3528.064	261.762	1816.170	1824.842	1113.300	1029.306	2958.842	848.569	2570010.015	168.015
kin_afterCID_166	LT02A3_cell10	2006.801	2086.604	1890.837	3475.247	261.175	1796.702	1825.429	1093.034	1010.528	2910.282	833.029	2570011.017	169.017
kin_afterCID_167	LT02A3_cell10	2012.857	2086.604	1896.531	3485.531	263.567	1799.944	1823.037	1105.221	1022.022	2922.492	842.488	2570012.000	170.000
kin_afterCID_168	LT02A3_cell10	2030.801	2086.604	1913.318	3533.544	260.850	1816.091	1825.772	1107.863	1024.121	2958.326	843.481	2570013.002	171.002
kin_afterCID_169	LT02A3_cell10	1996.051	2086.604	1880.987	3455.964	261.482	1786.891	1825.122	1096.674	1014.485	2906.095	837.441	2570014.004	172.004
kin_afterCID_170	LT02A3_cell10	2017.069	2086.604	1900.738	3493.490	260.706	1806.255	1825.916	1103.087	1020.160	2929.319	842.331	2570015.006	173.006
kin_afterCID_171	LT02A3_cell10	2023.429	2086.604	1906.084	3517.618	261.608	1809.241	1824.996	1111.291	1027.657	2954.618	847.055	2570016.008	174.008
kin_afterCID_172	LT02A3_cell10	2002.466	2086.604	1886.451	3480.418	260.020	1792.075	1826.584	1095.853	1013.776	2905.568	838.235	2570017.011	175.011
kin_afterCID_173	LT02A3_cell10	2016.387	2086.604	1899.747	3501.852	260.589	1804.394	1826.034	1105.172	1022.395	2930.357	844.700	2570018.013	176.013
kin_afterCID_174	LT02A3_cell10	2014.385	2086.604	1897.708	3507.319	261.428	1800.546	1825.176	1106.565	1023.080	2949.805	842.550	2570019.015	177.015
kin_afterCID_175	LT02A3_cell10	2001.095	2086.604	1885.884	3474.432	263.052	1788.562	1823.552	1116.206	1032.049	2966.744	849.261	2570020.017	178.017
kin_afterCID_176	LT02A3_cell10	2004.701	2086.604	1888.904	3481.741	259.749	1794.690	1826.855	1105.598	1022.444	2941.611	844.547	2570021.000	179.000
kin_afterCID_177	LT02A3_cell10	1986.431	2086.604	1871.983	3441.578	260.715	1778.653	1825.889	1110.409	1026.525	2958.760	846.486	2570022.002	180.002
kin_afterCID_178	LT02A3_cell10	2002.436	2086.604	1886.968	3474.365	261.085	1791.921	1825.519	1095.323	1012.818	2909.376	835.878	2570023.004	181.004
kin_afterCID_179	LT02A3_cell10	2011.244	2086.604	1894.943	3497.883	260.264	1799.390	1826.341	1101.783	1018.689	2936.328	840.350	2570024.007	182.007
kin_afterCID_180	LT02A3_cell10	2020.621	2086.604	1903.751	3519.237	260.146	1807.162	1826.476	1105.882	1022.189	2950.840	843.098	2570025.009	183.009
kin_afterCID_181	LT02A3_cell10	2009.232	2086.604	1893.547	3491.020	258.531	1799.674	1828.073	1093.923	1011.820	2909.247	837.195	2570026.011	184.011
kin_afterCID_182	LT02A3_cell10	2002.575	2086.604	1886.627	3481.808	259.930	1792.085	1826.675	1106.138	1022.925	2941.650	844.951	2570027.013	185.013
kin_afterCID_183	LT02A3_cell10	1983.590	2086.604	1869.362	3435.758	259.749	1777.109	1826.873	1114.406	1030.704	2956.991	852.418	2570028.016	186.016
kin_afterCID_184	LT02A3_cell10	2010.177	2086.604	1894.629	3479.329	258.350	1802.571	1828.254	1097.445	1015.254	2922.268	839.580	2570028.998	186.998
kin_afterCID_185	LT02A3_cell10	2025.673	2086.604	1908.889	3509.944	259.641	1814.734	1826.963	1106.117	1022.727	2943.679	844.970	2570030.000	188.000
kin_afterCID_186	LT02A3_cell10	2006.096	2086.604	1890.683	3480.658	259.063	1797.069	1827.541	1101.156	1018.964	2921.506	843.112	2570031.003	189.003
kin_afterCID_187	LT02A3_cell10	2015.673	2086.604	1899.781	3493.680	259.912	1805.374	1826.693	1100.185	1017.234	2929.552	839.893	2570032.005	190.005
kin_afterCID_188	LT02A3_cell10	2031.788	2086.604	1914.588	3527.237	258.982	1819.877	1827.622	1107.204	1023.656	2952.330	845.741	2570033.007	191.007
kin_afterCID_189	LT02A3_cell10	1990.477	2086.604	1875.705	3458.203	258.522	1782.916	1828.082	1092.881	1011.070	2908.613	836.105	2570034.009	192.009
kin_afterCID_190	LT02A3_cell10	2001.695	2086.604	1886.150	3478.187	258.215	1793.176	1828.389	1098.463	1016.380	2919.744	841.252	2570035.011	193.011
kin_afterCID_191	LT02A3_cell10	2004.455	2086.604	1888.845	3484.208	259.704	1794.099	1826.900	1108.120	1025.264	2942.126	847.406	2570036.014	194.014
kin_afterCID_192	LT02A3_cell10	1987.008	2086.604	1872.880	3441.529	258.702	1781.150	1827.902	1090.667	1008.971	2899.453	834.670	2570037.016	195.016
kin_afterCID_193	LT02A3_cell10	2003.978	2086.604	1888.360	3483.164	259.695	1793.709	1826.927	1098.682	1016.314	2922.212	839.465	2570038.000	196.000
kin_afterCID_194	LT02A3_cell10	2020.311	2086.604	1904.182	3505.767	259.659	1809.187	1826.945	1101.278	1018.415	2931.257	841.188	2570039.000	197.000
kin_afterCID_195	LT02A3_cell10	1982.335	2086.604	1868.544	3436.059	258.170	1777.073	1828.434	1086.584	1005.225	2890.036	831.941	2570040.003	198.003
kin_afterCID_196	LT02A3_cell10	1994.670	2086.604	1880.136	3457.154	257.683	1788.617	1828.922	1095.931	1014.267	2903.870	841.205	2570041.005	199.005
kin_afterCID_197	LT02A3_cell10	2001.411	2086.604	1886.065	3463.980	260.553	1792.722	1826.052	1097.348	1015.009	2906.663	839.183	2570042.007	200.007
kin_afterCID_198	LT02A3_cell10	2015.814	2086.604	1900.047	3489.210	259.054	1806.961	1827.550	1104.907	1021.826	2937.892	845.083	2570043.009	201.009
kin_afterCID_199	LT02A3_cell10	1988.030	2086.604	1873.811	3430.080	258.495	1784.124	1828.109	1092.310	1010.818	2885.881	838.699	2570044.011	202.011
kin_afterCID_200	LT02A3_cell10	2006.586	2086.604	1891.239	3477.502	258.197	1798.871	1828.407	1102.903	1020.131	2924.290	845.697	2570045.014	203.014
kin_afterCID_201	LT02A3_cell10	1984.394	2086.604	1870.683	3435.218	258.332	1779.395	1828.272	1104.642	1021.442	2938.258	845.555	2570046.016	204.016
kin_afterCID_202	LT02A3_cell10	1982.512	2086.604	1868.490	3433.664	257.132	1778.544	1829.490	1097.378	1015.614	2895.738	844.617	2570046.998	204.998
kin_afterCID_203	LT02A3_cell10	1987.833	2086.604	1873.871	3443.068	257.024	1783.398	1829.581	1085.765	1004.378	2878.783	833.878	2570048.001	206.001
kin_afterCID_204	LT02A3_cell10	1992.741	2086.604	1878.736	3447.601	258.341	1787.163	1828.263	1090.450	1008.442	2890.730	836.062	2570049.003	207.003
kin_afterCID_205	LT02A3_cell10	2008.432	2086.604	1893.154	3457.706	260.201	1801.955	1826.422	1097.769	1015.288	2900.702	840.911	2570050.006	208.006
kin_afterCID_206	LT02A3_cell10	1982.658	2086.604	1869.348	3427.653	259.415	1777.498	1827.207	1089.182	1008.002	2874.321	835.736	2570051.008	209.008
kin_afterCID_207	LT02A3_cell10	1996.829	2086.604	1882.828	3446.988	259.957	1790.442	1826.665	1095.768	1014.190	2885.427	841.073	2570052.010	210.010
kin_afterCID_208	LT02A3_cell10	2012.727	2086.604	1897.232	3479.528	260.264	1803.699	1826.341	1091.772	1009.806	2889.763	835.549	2570053.012	211.012
kin_afterCID_209	LT02A3_cell10	2019.272	2086.604	1903.455	3492.184	259.740	1809.847	1826.882	1101.541	1019.098	2913.265	843.953	2570054.014	212.014
kin_afterCID_210	LT02A3_cell10	1973.863	2086.604	1860.874	3409.318	258.197	1771.156	1828.407	1078.886	997.965	2860.289	827.327	2570055.016	213.016
kin_afterCID_211	LT02A3_cell10	2004.159	2086.604	1889.113	3472.334	258.585	1796.470	1828.037	1090.871	1009.590	2879.917	837.797	2570055.998	213.998
kin_afterCID_212	LT02A3_cell10	2004.604	2086.604	1889.301	3470.034	258.540	1797.351	1828.064	1095.989	1013.987	2898.582	841.052	2570057.001	215.001
kin_afterCID_213	LT02A3_cell10	2015.802	2086.604	1900.217	3477.079	260.462	1807.380	1826.160	1098.128	1015.789	2905.494	840.342	2570058.003	216.003
kin_afterCID_214	LT02A3_cell10	1991.196	2086.604	1877.178	3446.256	258.053	1785.846	1828.570	1081.617	1000.577	2866.111	829.781	2570059.005	217.005
kin_afterCID_215	LT02A3_cell10	1993.167	2086.604	1878.943	3450.501	258.729	1786.877	1827.893	1094.634	1012.993	2891.521	840.290	2570060.007	218.007
kin_afterCID_216	LT02A3_cell10	2009.976	2086.604	1894.631	3479.872	259.424	1801.271	1827.198	1101.411	1019.194	2907.171	845.025	2570061.010	219.010
kin_afterCID_217	LT02A3_cell10	1976.824	2086.604	1863.681	3422.556	256.618	1774.090	1829.987	1082.076	1001.388	2865.767	831.950	2570062.012	220.012
kin_afterCID_218	LT02A3_cell10	1979.105	2086.604	1865.645	3424.402	260.489	1772.938	1826.115	1085.764	1004.651	2871.136	831.087	2570063.014	221.014
kin_afterCID_219	LT02A3_cell10	1995.808	2086.604	1881.587	3449.006	259.560	1789.359	1827.045	1091.562	1009.892	2885.236	836.743	2570064.016	222.016
kin_afterCID_220	LT02A3_cell10	1970.453	2086.604	1857.786	3404.223	258.486	1767.718	1828.137	1082.720	1002.170	2861.756	831.173	2570064.998	222.998
kin_afterCID_221	LT02A3_cell10	2005.467	2086.604	1890.617	3470.389	258.919	1797.938	1827.685	1089.196	1007.786	2879.339	835.595	2570066.001	224.001
kin_afterCID_222	LT02A3_cell10	2000.290	2086.604	1885.818	3461.481	261.627	1790.815	1824.978	1096.544	1014.575	2892.883	839.023	2570067.003	225.003
kin_afterCID_223	LT02A3_cell10	1977.978	2086.604	1864.976	3422.769	261.031	1771.396	1825.592	1084.942	1004.306	2863.894	830.576	2570068.005	226.005
kin_afterCID_224	LT02A3_cell10	1995.357	2086.604	1880.709	3452.762	261.157	1786.849	1825.465	1088.249	1006.866	2874.195	832.741	2570069.007	227.007
kin_afterCID_225	LT02A3_cell10	2003.165	2086.604	1888.614	3455.453	261.392	1795.175	1825.231	1089.621	1007.489	2883.073	832.778	2570070.010	228.010
kin_afterCID_226	LT02A3_cell10	1978.173	2086.604	1864.951	3419.414	258.973	1773.950	1827.631	1075.697	995.334	2847.622	824.617	2570071.013	229.013
kin_afterCID_227	LT02A3_cell10	1982.415	2086.604	1869.016	3428.232	261.906	1774.891	1824.698	1080.446	999.430	2849.685	826.500	2570072.016	230.016
kin_afterCID_228	LT02A3_cell10	1974.414	2086.604	1861.473	3410.256	260.146	1769.904	1826.458	1083.681	1003.244	2849.904	832.114	2570072.999	230.999
kin_afterCID_229	LT02A3_cell10	1978.422	2086.604	1865.639	3416.730	262.493	1771.444	1824.129	1084.400	1003.500	2849.857	830.346	2570074.001	232.001
kin_afterCID_230	LT02A3_cell10	1988.044	2086.604	1874.660	3428.519	262.691	1780.578	1823.913	1085.979	1004.558	2862.251	830.149	2570075.003	233.003
kin_afterCID_231	LT02A3_cell10	1971.757	2086.604	1859.337	3405.077	262.520	1765.469	1824.102	1100.269	1018.076	2895.047	841.964	2570076.006	234.006
kin_afterCID_232	LT02A3_cell10	1979.502	2086.604	1865.779	3414.456	262.186	1773.282	1824.436	1089.775	1008.472	2858.700	835.563	2570077.008	235.008
kin_afterCID_233	LT02A3_cell10	1998.994	2086.604	1884.398	3452.540	262.240	1790.056	1824.364	1088.522	1006.951	2863.545	833.374	2570078.010	236.010
kin_afterCID_234	LT02A3_cell10	2009.631	2086.604	1894.431	3473.940	262.854	1798.582	1823.750	1091.962	1010.257	2870.503	835.624	2570079.012	237.012
kin_afterCID_235	LT02A3_cell10	1980.873	2086.604	1867.520	3427.767	262.376	1772.769	1824.229	1081.489	1000.853	2839.913	828.578	2570080.015	238.015
kin_afterCID_236	LT02A3_cell10	1997.704	2086.604	1882.950	3454.077	263.820	1786.917	1822.785	1087.859	1006.561	2853.387	832.327	2570081.017	239.017
kin_afterCID_237	LT02A3_cell10	1973.932	2086.604	1861.745	3408.228	262.475	1767.546	1824.147	1079.351	998.500	2838.713	826.194	2570081.999	239.999
kin_afterCID_238	LT02A3_cell10	2006.076	2086.604	1890.600	3480.262	263.206	1793.278	1823.398	1088.374	1006.943	2855.142	833.342	2570083.002	241.002
kin_afterCID_239	LT02A3_cell10	1969.436	2086.604	1856.896	3405.823	261.843	1763.323	1824.761	1081.065	1000.961	2827.777	830.421	2570084.004	242.004
kin_afterCID_240	LT02A3_cell10	1987.992	2086.604	1874.557	3428.365	262.728	1780.508	1823.877	1084.485	1003.564	2839.488	831.678	2570085.006	243.006
kin_afterCID_241	LT02A3_cell10	1976.374	2086.604	1863.502	3415.089	261.356	1770.365	1825.249	1082.627	1002.700	2830.232	832.389	2570086.009	244.009
kin_afterCID_242	LT02A3_cell10	1984.478	2086.604	1871.192	3426.177	261.247	1778.133	1825.375	1084.491	1004.035	2828.656	834.862	2570087.011	245.011
kin_afterCID_243	LT02A3_cell10	1994.963	2086.604	1880.521	3455.168	261.193	1786.026	1825.411	1086.009	1005.043	2846.213	834.146	2570088.013	246.013
kin_afterCID_244	LT02A3_cell10	1962.456	2086.604	1850.640	3386.388	263.973	1756.218	1822.649	1092.624	1010.987	2862.674	836.265	2570089.016	247.016
kin_afterCID_245	LT02A3_cell10	1991.415	2086.604	1877.429	3445.949	262.800	1781.818	1823.823	1082.539	1001.879	2832.796	830.336	2570089.998	247.998
kin_afterCID_246	LT02A3_cell10	2003.226	2086.604	1888.208	3471.536	262.601	1791.828	1824.021	1091.441	1010.335	2856.305	837.354	2570091.000	249.000
kin_afterCID_247	LT02A3_cell10	1974.033	2086.604	1861.096	3411.857	261.924	1767.632	1824.698	1077.830	997.693	2815.037	828.461	2570092.003	250.003
kin_afterCID_248	LT02A3_cell10	1978.377	2086.604	1865.280	3418.182	263.720	1770.076	1822.902	1084.993	1004.222	2835.746	831.706	2570093.005	251.005
kin_afterCID_249	LT02A3_cell10	1985.622	2086.604	1872.022	3432.077	262.800	1777.196	1823.805	1084.627	1003.632	2843.811	831.139	2570094.007	252.007
kin_afterCID_250	LT02A3_cell10	1991.798	2086.604	1877.827	3442.305	266.058	1779.812	1820.565	1085.585	1004.300	2837.159	829.605	2570095.009	253.009
kin_afterCID_251	LT02A3_cell10	1974.252	2086.604	1861.361	3414.580	263.025	1766.505	1823.579	1074.454	994.233	2818.083	822.960	2570096.011	254.011
kin_afterCID_252	LT02A3_cell10	2000.325	2086.604	1886.181	3456.873	265.318	1788.141	1821.287	1083.019	1002.252	2827.930	828.827	2570097.014	255.014
kin_afterCID_253	LT02A3_cell10	1977.128	2086.604	1864.820	3414.709	264.352	1768.576	1822.270	1092.698	1011.406	2851.937	837.484	2570098.016	256.016
kin_afterCID_254	LT02A3_cell10	1980.186	2086.604	1867.111	3413.127	263.486	1773.091	1823.119	1076.809	996.591	2812.915	825.899	2570098.998	256.998
kin_afterCID_255	LT02A3_cell10	1985.319	2086.604	1871.877	3433.618	262.962	1776.474	1823.660	1079.362	999.098	2819.159	828.488	2570100.000	258.000
kin_afterCID_256	LT02A3_cell10	1994.236	2086.604	1879.929	3447.282	263.477	1784.237	1823.146	1085.302	1004.212	2837.620	832.056	2570101.002	259.002
kin_afterCID_257	LT02A3_cell10	1973.819	2086.604	1861.514	3403.006	262.312	1768.315	1824.310	1076.284	996.608	2805.497	827.642	2570102.005	260.005
kin_afterCID_258	LT02A3_cell10	1987.525	2086.604	1874.039	3432.362	261.906	1780.135	1824.716	1077.009	996.930	2814.131	827.673	2570103.007	261.007
kin_afterCID_259	LT02A3_cell10	1995.348	2086.604	1881.389	3445.118	262.971	1786.289	1823.633	1087.853	1007.227	2832.469	836.277	2570104.009	262.009
kin_afterCID_260	LT02A3_cell10	1980.747	2086.604	1867.800	3420.734	261.807	1774.143	1824.815	1072.219	992.840	2792.542	825.401	2570105.011	263.011
kin_afterCID_261	LT02A3_cell10	1979.624	2086.604	1866.779	3410.343	261.816	1774.346	1824.806	1077.316	997.366	2803.800	829.603	2570106.013	264.013
kin_afterCID_262	LT02A3_cell10	1999.023	2086.604	1884.673	3452.065	262.376	1790.030	1824.247	1081.258	1000.685	2820.836	831.058	2570107.016	265.016
kin_afterCID_263	LT02A3_cell10	1969.857	2086.604	1857.320	3402.660	261.004	1765.012	1825.619	1069.973	990.557	2790.926	823.929	2570107.998	265.998
kin_afterCID_264	LT02A3_cell10	1972.227	2086.604	1860.234	3383.475	262.006	1769.575	1824.617	1075.061	994.874	2802.741	826.973	2570109.000	267.000
kin_afterCID_265	LT02A3_cell10	1988.827	2086.604	1874.988	3438.807	262.123	1780.502	1824.499	1083.357	1002.784	2822.937	833.430	2570110.002	268.002
kin_afterCID_266	LT02A3_cell10	1964.481	2086.604	1852.521	3392.447	261.500	1759.877	1825.122	1069.776	990.717	2777.643	825.072	2570111.005	269.005
kin_afterCID_267	LT02A3_cell10	1974.396	2086.604	1861.516	3406.637	263.260	1767.604	1823.344	1081.428	1001.635	2802.542	832.928	2570112.007	270.007
kin_afterCID_268	LT02A3_cell10	1993.519	2086.604	1879.785	3433.909	263.486	1785.345	1823.137	1079.745	999.250	2808.476	829.899	2570113.009	271.009
kin_afterCID_269	LT02A3_cell10	1955.560	2086.604	1844.076	3364.078	264.469	1751.124	1822.135	1086.137	1005.102	2819.082	834.613	2570114.011	272.011
kin_afterCID_270	LT02A3_cell10	1973.524	2086.604	1861.419	3400.804	262.475	1768.148	1824.147	1070.138	990.628	2776.905	824.550	2570115.014	273.014
kin_afterCID_271	LT02A3_cell10	1972.037	2086.604	1859.622	3397.904	263.567	1765.884	1823.055	1073.796	993.551	2794.212	825.063	2570116.016	274.016
kin_afterCID_272	LT02A3_cell10	1983.480	2086.604	1870.397	3411.195	264.659	1776.082	1821.963	1081.437	1000.719	2803.812	831.240	2570116.998	274.998
kin_afterCID_273	LT02A3_cell10	1971.647	2086.604	1859.271	3402.403	263.278	1765.045	1823.344	1066.123	986.944	2760.474	821.466	2570118.000	276.000
kin_afterCID_274	LT02A3_cell10	1972.738	2086.604	1860.468	3398.282	264.524	1765.782	1822.081	1076.505	996.758	2787.790	828.066	2570119.002	277.002
kin_afterCID_275	LT02A3_cell10	1977.649	2086.604	1865.168	3398.106	266.148	1769.972	1820.474	1080.233	1000.098	2789.085	830.398	2570120.004	278.004
kin_afterCID_276	LT02A3_cell10	1956.177	2086.604	1845.188	3359.326	265.318	1751.767	1821.305	1082.534	1001.994	2805.956	831.472	2570121.009	279.009
kin_afterCID_277	LT02A3_cell10	1965.511	2086.604	1853.759	3386.190	263.684	1760.006	1822.938	1068.215	989.071	2769.875	822.069	2570122.009	280.009
kin_afterCID_278	LT02A3_cell10	1973.941	2086.604	1861.551	3399.010	264.533	1767.047	1822.072	1070.012	990.441	2773.552	822.688	2570123.011	281.011
kin_afterCID_279	LT02A3_cell10	1980.552	2086.604	1868.141	3401.075	265.561	1773.395	1821.061	1082.242	1002.148	2790.007	833.197	2570124.013	282.013
kin_afterCID_280	LT02A3_cell10	1960.995	2086.604	1849.896	3372.312	263.540	1756.972	1823.083	1069.980	990.709	2772.706	823.836	2570125.016	283.016
kin_afterCID_281	LT02A3_cell10	1963.349	2086.604	1851.592	3376.601	264.930	1757.811	1821.693	1074.651	994.529	2783.523	826.125	2570125.998	283.998
kin_afterCID_282	LT02A3_cell10	1937.882	2086.604	1827.882	3320.712	264.262	1737.347	1822.361	1079.979	999.633	2790.413	831.943	2570127.000	285.000
kin_afterCID_283	LT02A3_cell10	1950.610	2086.604	1839.649	3352.778	263.305	1748.121	1823.317	1072.251	993.295	2763.168	828.063	2570128.002	286.002
kin_afterCID_284	LT02A3_cell10	1960.669	2086.604	1849.084	3371.783	262.637	1757.472	1823.985	1072.062	992.735	2771.342	827.377	2570129.004	287.004
kin_afterCID_285	LT02A3_cell10	1980.544	2086.604	1867.764	3404.918	263.170	1774.962	1823.453	1077.628	997.896	2781.278	831.745	2570130.009	288.009
kin_afterCID_286	LT02A3_cell10	1945.733	2086.604	1835.672	3328.564	263.278	1746.060	1823.326	1081.073	1000.561	2794.192	833.709	2570131.009	289.009
kin_afterCID_287	LT02A3_cell10	1964.225	2086.604	1852.869	3370.224	263.269	1761.212	1823.353	1075.001	995.813	2759.077	831.838	2570132.011	290.011
kin_afterCID_288	LT02A3_cell10	1971.945	2086.604	1859.911	3387.581	263.314	1767.496	1823.308	1072.738	992.953	2777.113	826.595	2570133.013	291.013
kin_afterCID_289	LT02A3_cell10	1951.336	2086.604	1840.834	3343.928	263.477	1750.075	1823.146	1080.321	1000.147	2792.814	832.831	2570134.016	292.016
kin_afterCID_290	LT02A3_cell10	1979.259	2086.604	1866.749	3399.660	261.879	1775.398	1824.743	1070.313	991.103	2761.827	827.551	2570134.998	292.998
kin_afterCID_291	LT02A3_cell10	1973.126	2086.604	1860.870	3395.302	262.249	1768.681	1824.373	1078.326	998.545	2786.677	832.750	2570136.000	294.000
kin_afterCID_292	LT02A3_cell10	1956.916	2086.604	1845.665	3367.050	260.345	1755.890	1826.277	1061.416	983.192	2740.411	822.064	2570137.002	295.002
kin_afterCID_293	LT02A3_cell10	1952.736	2086.604	1842.316	3354.741	261.256	1752.064	1825.366	1061.219	982.465	2744.949	820.230	2570138.004	296.004
kin_afterCID_294	LT02A3_cell10	1964.360	2086.604	1852.943	3373.530	263.468	1760.711	1823.155	1076.221	997.024	2764.448	832.248	2570139.007	297.007
kin_afterCID_295	LT02A3_cell10	1964.381	2086.604	1852.689	3377.751	263.621	1759.992	1823.001	1077.008	997.146	2780.092	830.723	2570140.009	298.009
kin_afterCID_296	LT02A3_cell10	1946.989	2086.604	1836.774	3345.799	262.493	1745.691	1824.129	1065.073	986.593	2745.350	823.278	2570141.011	299.011
kin_afterCID_297	LT02A3_cell10	1969.048	2086.604	1857.337	3380.713	262.664	1765.752	1823.958	1065.487	986.532	2750.313	822.855	2570142.013	300.013
kin_afterCID_298	LT02A3_cell10	1976.353	2086.604	1864.721	3389.070	263.540	1772.126	1823.083	1074.204	994.396	2770.015	829.058	2570143.016	301.016
kin_afterCID_299	LT02A3_cell10	1940.743	2086.604	1830.740	3332.106	263.080	1740.005	1823.543	1060.061	981.639	2731.426	818.933	2570143.998	301.998
kin_afterCID_300	LT02A3_cell10	1958.115	2086.604	1847.537	3367.215	263.459	1754.485	1823.164	1070.489	991.529	2755.414	827.002	2570145.000	303.000
