# Supplementary material for: Mandipropamid as a chemical inducer of proximity for in vivo applications
Source: Nat Chem Biol. 2021 Dec 21;18(1):64–9. doi: 10.1038/s41589-021-00922-3 (PMC8709788; doi:10.1038/s41589-021-00922-3)
Supplement: Source Data Fig. 2 — Single-cell trajectories, luminescence intensities of luciferase assay and two-color RICS binding efficiencies. [file 41589_2021_922_MOESM21_ESM.zip › Figure_02/Figure_02bcd/Single-Cell Trajectories/Mandi_5uM/exp01_Mandi5uM_LT02B1_cell23_intensities.csv]

name	cellID	ff_488nm_cell	area_cell	fullframe_488nm	ff_488nm_mito	area_mito	ff_488nm_cyto	area_cyto	ff_561nm_tf_cell	fullframe_561nm	ff_561nm_tf_mito	ff_561nm_tf_cyto	FrameTimeAbs	FrameTimeRel
t0_	LT02B1_cell23	3374.649	2348.890	3358.536	6239.720	264.469	3011.132	2084.420	1404.250	1397.157	4638.474	993.895	2570645.000	-26.000
tend_	LT02B1_cell23	2893.540	2348.890	2880.468	6579.325	250.363	2453.810	2098.526	1286.260	1279.934	4297.255	927.036	2571009.000	338.000
kin_afterCID_1	LT02B1_cell23	3394.736	2348.890	3378.693	7452.639	273.567	2859.828	2075.323	1462.475	1454.971	4804.672	1021.911	2570679.091	4.091
kin_afterCID_2	LT02B1_cell23	3353.211	2348.890	3337.399	7379.296	272.809	2824.161	2076.081	1462.094	1454.614	4803.739	1022.984	2570680.001	5.001
kin_afterCID_3	LT02B1_cell23	3281.140	2348.890	3265.787	7226.414	272.475	2763.427	2076.415	1464.552	1457.051	4810.542	1025.479	2570681.004	6.004
kin_afterCID_4	LT02B1_cell23	3303.053	2348.890	3287.634	7262.347	272.709	2782.994	2076.180	1450.098	1442.682	4772.232	1013.730	2570682.006	7.006
kin_afterCID_5	LT02B1_cell23	3309.584	2348.890	3294.184	7329.351	272.872	2781.226	2076.018	1454.650	1447.222	4788.890	1016.398	2570683.008	8.008
kin_afterCID_6	LT02B1_cell23	3300.297	2348.890	3284.860	7320.713	273.630	2770.192	2075.260	1458.111	1450.665	4793.731	1018.299	2570684.010	9.010
kin_afterCID_7	LT02B1_cell23	3248.304	2348.890	3233.202	7220.746	270.895	2730.441	2077.994	1459.169	1451.713	4816.850	1021.449	2570685.012	10.012
kin_afterCID_8	LT02B1_cell23	3255.138	2348.890	3239.899	7247.905	270.679	2735.097	2078.211	1436.328	1429.029	4731.991	1007.081	2570686.014	11.014
kin_afterCID_9	LT02B1_cell23	3255.938	2348.890	3240.769	7263.738	270.101	2735.197	2078.789	1436.093	1428.795	4735.642	1007.376	2570687.016	12.016
kin_afterCID_10	LT02B1_cell23	3258.071	2348.890	3242.899	7255.067	271.437	2735.829	2077.453	1438.220	1430.903	4734.774	1007.497	2570687.998	12.998
kin_afterCID_11	LT02B1_cell23	3203.372	2348.890	3188.473	7133.012	271.599	2689.584	2077.290	1447.497	1440.128	4770.529	1013.021	2570689.001	14.001
kin_afterCID_12	LT02B1_cell23	3229.112	2348.890	3214.143	7193.351	268.747	2716.945	2080.142	1417.193	1409.987	4680.217	995.621	2570690.003	15.003
kin_afterCID_13	LT02B1_cell23	3233.401	2348.890	3218.314	7227.708	268.801	2717.233	2080.088	1416.960	1409.770	4684.596	994.696	2570691.005	16.005
kin_afterCID_14	LT02B1_cell23	3234.182	2348.890	3219.174	7223.846	268.332	2719.630	2080.558	1423.451	1416.245	4704.529	1000.286	2570692.007	17.007
kin_afterCID_15	LT02B1_cell23	3249.700	2348.890	3234.539	7252.570	269.262	2731.425	2079.628	1423.030	1415.817	4693.946	999.525	2570693.009	18.009
kin_afterCID_16	LT02B1_cell23	3187.852	2348.890	3173.098	7095.580	269.641	2681.091	2079.249	1433.481	1426.221	4721.550	1007.078	2570694.011	19.011
kin_afterCID_17	LT02B1_cell23	3223.284	2348.890	3208.333	7211.107	266.744	2712.404	2082.146	1408.557	1401.445	4647.670	993.594	2570695.013	20.013
kin_afterCID_18	LT02B1_cell23	3202.326	2348.890	3187.493	7151.776	267.583	2694.565	2081.307	1413.706	1406.588	4661.725	996.125	2570696.015	21.015
kin_afterCID_19	LT02B1_cell23	3216.101	2348.890	3201.148	7171.535	268.161	2706.331	2080.729	1417.126	1409.957	4667.730	998.194	2570697.018	22.018
kin_afterCID_20	LT02B1_cell23	3165.485	2348.890	3150.855	7067.090	267.384	2664.296	2081.505	1426.336	1419.113	4708.860	1004.672	2570698.000	23.000
kin_afterCID_21	LT02B1_cell23	3176.598	2348.890	3161.833	7098.847	267.339	2672.852	2081.550	1402.328	1395.239	4624.461	988.500	2570699.002	24.002
kin_afterCID_22	LT02B1_cell23	3172.891	2348.890	3158.197	7106.212	266.509	2669.493	2082.381	1404.501	1397.416	4642.620	990.078	2570700.004	25.004
kin_afterCID_23	LT02B1_cell23	3222.966	2348.890	3207.985	7198.597	267.005	2713.084	2081.884	1410.895	1403.764	4653.752	994.993	2570701.006	26.006
kin_afterCID_24	LT02B1_cell23	3210.042	2348.890	3195.160	7149.973	268.657	2701.209	2080.233	1424.320	1417.130	4675.748	1004.406	2570702.008	27.008
kin_afterCID_25	LT02B1_cell23	3174.268	2348.890	3159.575	7071.190	267.628	2673.165	2081.261	1401.382	1394.340	4596.009	990.587	2570703.011	28.011
kin_afterCID_26	LT02B1_cell23	3182.919	2348.890	3168.161	7076.481	267.231	2683.086	2081.659	1407.157	1400.057	4612.780	995.638	2570704.013	29.013
kin_afterCID_27	LT02B1_cell23	3198.521	2348.890	3183.642	7105.932	268.675	2693.850	2080.215	1419.614	1412.437	4656.190	1001.587	2570705.015	30.015
kin_afterCID_28	LT02B1_cell23	3155.383	2348.890	3140.794	7001.233	268.783	2658.437	2080.106	1395.278	1388.258	4560.440	986.288	2570706.017	31.017
kin_afterCID_29	LT02B1_cell23	3178.833	2348.890	3164.037	7065.607	267.060	2680.233	2081.830	1405.528	1398.429	4613.905	993.953	2570706.999	31.999
kin_afterCID_30	LT02B1_cell23	3192.476	2348.890	3177.667	7091.792	268.233	2689.786	2080.657	1412.531	1405.370	4646.082	995.670	2570708.002	33.002
kin_afterCID_31	LT02B1_cell23	3154.203	2348.890	3139.619	6993.695	268.188	2659.319	2080.702	1396.683	1389.618	4577.710	986.671	2570709.004	34.004
kin_afterCID_32	LT02B1_cell23	3173.647	2348.890	3158.965	7035.757	269.569	2672.953	2079.321	1402.984	1395.915	4592.277	989.516	2570710.006	35.006
kin_afterCID_33	LT02B1_cell23	3182.906	2348.890	3168.267	7043.998	269.722	2682.022	2079.168	1412.149	1405.007	4612.229	997.015	2570711.008	36.008
kin_afterCID_34	LT02B1_cell23	3139.174	2348.890	3124.649	6973.961	267.926	2645.442	2080.964	1414.376	1407.224	4637.911	999.343	2570712.011	37.011
kin_afterCID_35	LT02B1_cell23	3141.170	2348.890	3126.555	6975.971	267.141	2649.068	2081.749	1397.793	1390.784	4577.993	989.693	2570713.013	38.013
kin_afterCID_36	LT02B1_cell23	3174.795	2348.890	3160.089	7048.018	269.352	2673.116	2079.538	1404.129	1397.072	4598.393	990.393	2570714.015	39.015
kin_afterCID_37	LT02B1_cell23	3199.702	2348.890	3184.872	7118.189	267.583	2695.922	2081.307	1407.755	1400.657	4632.256	993.197	2570715.017	40.017
kin_afterCID_38	LT02B1_cell23	3133.014	2348.890	3118.541	6958.038	267.899	2640.595	2080.991	1389.701	1382.703	4559.740	981.602	2570715.999	40.999
kin_afterCID_39	LT02B1_cell23	3139.182	2348.890	3124.692	6982.707	267.384	2645.454	2081.505	1397.780	1390.755	4591.445	987.531	2570717.001	42.001
kin_afterCID_40	LT02B1_cell23	3140.233	2348.890	3125.703	6976.447	267.845	2646.486	2081.045	1399.569	1392.537	4592.246	988.650	2570718.003	43.003
kin_afterCID_41	LT02B1_cell23	3156.465	2348.890	3141.848	7015.399	267.637	2660.229	2081.252	1406.635	1399.551	4623.238	992.999	2570719.005	44.005
kin_afterCID_42	LT02B1_cell23	3096.273	2348.890	3082.024	6856.853	269.244	2609.406	2079.646	1404.494	1397.382	4624.234	987.647	2570720.008	45.008
kin_afterCID_43	LT02B1_cell23	3148.619	2348.890	3134.020	6984.517	267.827	2654.950	2081.063	1387.227	1380.239	4554.039	979.668	2570721.010	46.010
kin_afterCID_44	LT02B1_cell23	3157.241	2348.890	3142.643	7022.285	267.403	2660.710	2081.487	1395.486	1388.469	4601.287	983.646	2570722.012	47.012
kin_afterCID_45	LT02B1_cell23	3098.290	2348.890	3083.965	6889.260	266.274	2613.592	2082.615	1384.361	1377.423	4563.799	977.851	2570723.015	48.015
kin_afterCID_46	LT02B1_cell23	3143.004	2348.890	3128.479	6992.473	266.726	2649.886	2082.164	1390.935	1383.930	4602.154	979.577	2570724.017	49.017
kin_afterCID_47	LT02B1_cell23	3159.144	2348.890	3144.442	7004.985	269.893	2659.880	2078.996	1398.877	1391.822	4600.802	983.206	2570724.999	49.999
kin_afterCID_48	LT02B1_cell23	3105.196	2348.890	3090.869	6888.157	267.764	2618.469	2081.126	1403.575	1396.483	4633.787	987.967	2570726.001	51.001
kin_afterCID_49	LT02B1_cell23	3114.835	2348.890	3100.470	6897.282	267.574	2628.563	2081.316	1383.213	1376.269	4554.527	975.509	2570727.003	52.003
kin_afterCID_50	LT02B1_cell23	3120.604	2348.890	3106.144	6918.046	266.103	2635.431	2082.787	1388.725	1381.755	4589.038	979.844	2570728.005	53.005
kin_afterCID_51	LT02B1_cell23	3143.037	2348.890	3128.510	7011.734	265.561	2649.895	2083.328	1399.611	1392.570	4642.925	986.186	2570729.008	54.008
kin_afterCID_52	LT02B1_cell23	3087.750	2348.890	3073.504	6861.977	268.034	2601.593	2080.855	1404.531	1397.458	4633.345	988.629	2570730.010	55.010
kin_afterCID_53	LT02B1_cell23	3120.862	2348.890	3106.510	6955.183	265.227	2632.795	2083.662	1382.379	1375.421	4592.975	973.705	2570731.012	56.012
kin_afterCID_54	LT02B1_cell23	3145.102	2348.890	3130.595	7003.114	265.940	2652.530	2082.949	1387.559	1380.588	4596.372	977.874	2570732.014	57.014
kin_afterCID_55	LT02B1_cell23	3109.112	2348.890	3094.787	6912.597	267.123	2621.067	2081.767	1399.192	1392.129	4647.805	982.345	2570733.017	58.017
kin_afterCID_56	LT02B1_cell23	3127.866	2348.890	3113.387	6974.855	265.751	2637.096	2083.139	1383.794	1376.818	4595.748	974.037	2570733.999	58.999
kin_afterCID_57	LT02B1_cell23	3126.077	2348.890	3111.648	6993.980	266.347	2631.392	2082.543	1386.742	1379.762	4620.395	973.174	2570735.001	60.001
kin_afterCID_58	LT02B1_cell23	3144.443	2348.890	3129.944	7018.933	267.114	2647.305	2081.776	1394.654	1387.625	4628.240	979.751	2570736.003	61.003
kin_afterCID_59	LT02B1_cell23	3101.000	2348.890	3086.687	6922.018	265.940	2613.152	2082.949	1368.824	1361.952	4552.987	962.286	2570737.005	62.005
kin_afterCID_60	LT02B1_cell23	3109.267	2348.890	3094.794	6949.746	266.735	2617.283	2082.155	1377.058	1370.105	4569.646	968.071	2570738.007	63.007
kin_afterCID_61	LT02B1_cell23	3148.399	2348.890	3133.920	7030.248	266.265	2652.101	2082.624	1385.353	1378.395	4592.037	975.375	2570739.010	64.010
kin_afterCID_62	LT02B1_cell23	3155.512	2348.890	3140.904	7034.874	266.211	2659.646	2082.678	1387.458	1380.465	4603.459	976.384	2570740.012	65.012
kin_afterCID_63	LT02B1_cell23	3120.844	2348.890	3106.490	6954.407	267.285	2628.601	2081.604	1393.226	1386.204	4617.585	979.208	2570741.014	66.014
kin_afterCID_64	LT02B1_cell23	3096.017	2348.890	3081.788	6910.575	265.607	2609.683	2083.283	1374.633	1367.744	4555.038	969.150	2570742.016	67.016
kin_afterCID_65	LT02B1_cell23	3127.499	2348.890	3113.151	6986.611	265.164	2636.408	2083.725	1381.725	1374.801	4591.908	973.213	2570742.998	67.998
kin_afterCID_66	LT02B1_cell23	3130.962	2348.890	3116.578	6993.800	265.363	2638.982	2083.527	1382.578	1375.601	4603.362	972.371	2570744.000	69.000
kin_afterCID_67	LT02B1_cell23	3063.294	2348.890	3049.163	6839.220	266.374	2580.317	2082.516	1371.147	1364.291	4527.662	967.398	2570745.002	70.002
kin_afterCID_68	LT02B1_cell23	3092.645	2348.890	3078.449	6886.827	266.527	2607.018	2082.363	1372.908	1366.001	4549.685	966.304	2570746.005	71.005
kin_afterCID_69	LT02B1_cell23	3117.430	2348.890	3103.032	6928.906	266.265	2630.129	2082.624	1381.308	1374.384	4568.604	973.809	2570747.009	72.009
kin_afterCID_70	LT02B1_cell23	3115.949	2348.890	3101.557	6943.728	265.652	2627.836	2083.238	1394.547	1387.549	4610.809	984.413	2570748.009	73.009
kin_afterCID_71	LT02B1_cell23	3082.181	2348.890	3067.953	6875.738	266.130	2597.450	2082.760	1378.392	1371.514	4550.198	973.107	2570749.011	74.011
kin_afterCID_72	LT02B1_cell23	3102.665	2348.890	3088.446	6894.378	265.453	2619.558	2083.437	1376.897	1369.982	4552.067	972.345	2570750.013	75.013
kin_afterCID_73	LT02B1_cell23	3118.387	2348.890	3103.971	6934.169	265.850	2631.394	2083.039	1384.986	1378.025	4581.269	977.057	2570751.016	76.016
kin_afterCID_74	LT02B1_cell23	3076.439	2348.890	3062.341	6860.228	264.975	2595.321	2083.915	1364.788	1357.935	4532.814	961.966	2570751.998	76.998
kin_afterCID_75	LT02B1_cell23	3078.995	2348.890	3064.818	6834.984	265.264	2600.825	2083.626	1381.686	1374.729	4581.802	974.284	2570753.043	78.043
kin_afterCID_76	LT02B1_cell23	3079.194	2348.890	3065.041	6851.909	264.939	2599.558	2083.951	1367.486	1360.644	4525.681	965.976	2570754.003	79.003
kin_afterCID_77	LT02B1_cell23	3091.438	2348.890	3077.166	6877.799	265.273	2609.383	2083.617	1372.020	1365.151	4533.437	969.529	2570755.005	80.005
kin_afterCID_78	LT02B1_cell23	3104.821	2348.890	3090.464	6922.986	264.406	2620.506	2084.483	1376.734	1369.836	4566.377	972.144	2570756.009	81.009
kin_afterCID_79	LT02B1_cell23	3109.487	2348.890	3095.220	6929.535	264.172	2625.418	2084.718	1361.936	1355.101	4508.948	963.152	2570757.009	82.009
kin_afterCID_80	LT02B1_cell23	3074.773	2348.890	3060.660	6853.560	264.560	2595.139	2084.330	1369.781	1362.921	4538.617	967.567	2570758.011	83.011
kin_afterCID_81	LT02B1_cell23	3083.714	2348.890	3069.540	6858.035	265.977	2601.754	2082.913	1375.194	1368.298	4552.715	969.442	2570759.014	84.014
kin_afterCID_82	LT02B1_cell23	3113.777	2348.890	3099.470	6926.457	264.866	2629.209	2084.023	1388.790	1381.858	4589.281	982.027	2570760.016	85.016
kin_afterCID_83	LT02B1_cell23	3077.181	2348.890	3063.062	6857.167	265.246	2595.993	2083.644	1361.200	1354.369	4530.775	957.717	2570760.998	85.998
kin_afterCID_84	LT02B1_cell23	3069.789	2348.890	3055.610	6839.009	265.038	2590.395	2083.852	1365.189	1358.366	4520.436	963.884	2570762.000	87.000
kin_afterCID_85	LT02B1_cell23	3097.561	2348.890	3083.315	6886.172	264.045	2617.734	2084.844	1369.877	1363.011	4557.864	966.118	2570763.002	88.002
kin_afterCID_86	LT02B1_cell23	3119.156	2348.890	3104.848	6936.901	266.455	2630.662	2082.435	1376.728	1369.851	4543.320	971.552	2570764.004	89.004
kin_afterCID_87	LT02B1_cell23	3121.315	2348.890	3106.981	6928.580	266.662	2633.733	2082.227	1375.419	1368.511	4544.109	969.618	2570765.006	90.006
kin_afterCID_88	LT02B1_cell23	3079.825	2348.890	3065.792	6833.308	265.949	2600.581	2082.940	1360.080	1353.297	4482.415	961.421	2570766.011	91.011
kin_afterCID_89	LT02B1_cell23	3091.956	2348.890	3077.660	6897.080	264.984	2608.107	2083.906	1360.964	1354.154	4501.468	961.626	2570767.011	92.011
kin_afterCID_90	LT02B1_cell23	3116.294	2348.890	3102.024	6930.263	266.103	2629.010	2082.787	1371.030	1364.144	4538.717	966.317	2570768.013	93.013
kin_afterCID_91	LT02B1_cell23	3113.284	2348.890	3098.957	6921.564	266.428	2626.057	2082.462	1375.797	1368.891	4548.753	969.853	2570769.015	94.015
kin_afterCID_92	LT02B1_cell23	3069.567	2348.890	3055.472	6833.917	265.101	2590.664	2083.789	1357.583	1350.809	4486.759	959.487	2570770.017	95.017
kin_afterCID_93	LT02B1_cell23	3094.556	2348.890	3080.439	6886.715	264.930	2612.467	2083.960	1371.196	1364.349	4521.608	970.691	2570770.999	95.999
kin_afterCID_94	LT02B1_cell23	3102.388	2348.890	3088.183	6894.937	266.500	2617.025	2082.390	1374.213	1367.334	4522.347	971.321	2570772.001	97.001
kin_afterCID_95	LT02B1_cell23	3066.775	2348.890	3052.700	6838.269	264.208	2588.785	2084.682	1354.975	1348.216	4484.091	958.398	2570773.004	98.004
kin_afterCID_96	LT02B1_cell23	3058.930	2348.890	3044.864	6815.042	263.585	2584.153	2085.305	1358.361	1351.573	4500.064	961.246	2570774.006	99.006
kin_afterCID_97	LT02B1_cell23	3083.081	2348.890	3068.949	6864.593	263.080	2606.125	2085.810	1358.972	1352.164	4509.764	961.568	2570775.008	100.008
kin_afterCID_98	LT02B1_cell23	3108.619	2348.890	3094.408	6939.133	262.655	2626.360	2086.234	1369.504	1362.654	4548.025	969.331	2570776.010	101.010
kin_afterCID_99	LT02B1_cell23	3119.127	2348.890	3104.961	6965.674	263.170	2633.781	2085.720	1370.058	1363.170	4568.805	966.450	2570777.012	102.012
kin_afterCID_100	LT02B1_cell23	3067.223	2348.890	3053.200	6864.021	261.843	2590.873	2087.047	1351.874	1345.122	4501.128	956.765	2570778.014	103.014
kin_afterCID_101	LT02B1_cell23	3097.767	2348.890	3083.547	6934.105	261.238	2617.707	2087.651	1359.954	1353.163	4516.263	964.989	2570779.016	104.016
kin_afterCID_102	LT02B1_cell23	3115.326	2348.890	3101.053	6960.986	262.114	2632.283	2086.776	1365.951	1359.114	4543.058	966.883	2570779.999	104.999
kin_afterCID_103	LT02B1_cell23	3115.525	2348.890	3101.237	6942.876	261.834	2635.360	2087.056	1371.339	1364.478	4548.733	972.715	2570781.001	106.001
kin_afterCID_104	LT02B1_cell23	3070.394	2348.890	3056.352	6845.781	261.726	2596.969	2087.164	1356.424	1349.662	4489.002	963.606	2570782.003	107.003
kin_afterCID_105	LT02B1_cell23	3099.716	2348.890	3085.579	6905.240	261.906	2622.141	2086.983	1361.214	1354.414	4509.259	966.150	2570783.005	108.005
kin_afterCID_106	LT02B1_cell23	3122.785	2348.890	3108.514	6962.688	260.923	2642.932	2087.967	1365.831	1358.975	4548.822	968.069	2570784.007	109.007
kin_afterCID_107	LT02B1_cell23	3088.583	2348.890	3074.476	6886.425	261.356	2613.099	2087.534	1357.089	1350.324	4492.243	964.573	2570785.010	110.010
kin_afterCID_108	LT02B1_cell23	3092.542	2348.890	3078.387	6905.552	259.912	2618.126	2088.978	1358.739	1351.957	4515.563	965.965	2570786.012	111.012
kin_afterCID_109	LT02B1_cell23	3121.759	2348.890	3107.409	6968.975	260.661	2641.535	2088.229	1364.807	1357.976	4538.247	968.686	2570787.014	112.014
kin_afterCID_110	LT02B1_cell23	3053.010	2348.890	3039.119	6809.734	260.841	2583.716	2088.048	1371.473	1364.608	4564.543	972.591	2570788.016	113.016
kin_afterCID_111	LT02B1_cell23	3081.813	2348.890	3067.718	6885.724	259.515	2609.342	2089.375	1348.877	1342.134	4498.112	957.720	2570788.998	113.998
kin_afterCID_112	LT02B1_cell23	3082.226	2348.890	3068.120	6907.181	259.542	2607.084	2089.348	1358.462	1351.671	4545.258	962.594	2570790.000	115.000
kin_afterCID_113	LT02B1_cell23	3038.499	2348.890	3024.667	6781.400	261.906	2568.783	2086.983	1369.993	1363.147	4560.692	969.576	2570791.003	116.003
kin_afterCID_114	LT02B1_cell23	3045.623	2348.890	3031.809	6795.843	259.533	2579.783	2089.357	1351.858	1345.141	4496.584	961.231	2570792.005	117.005
kin_afterCID_115	LT02B1_cell23	3075.856	2348.890	3061.807	6874.308	260.850	2601.331	2088.039	1356.469	1349.704	4512.120	962.246	2570793.007	118.007
kin_afterCID_116	LT02B1_cell23	3099.091	2348.890	3084.962	6936.614	262.186	2616.922	2086.704	1361.388	1354.601	4532.826	962.909	2570794.009	119.009
kin_afterCID_117	LT02B1_cell23	3050.742	2348.890	3036.855	6804.476	262.159	2579.154	2086.731	1367.382	1360.522	4554.232	967.013	2570795.012	120.012
kin_afterCID_118	LT02B1_cell23	3067.796	2348.890	3053.854	6875.817	259.316	2595.220	2089.574	1349.104	1342.405	4505.565	957.388	2570796.014	121.014
kin_afterCID_119	LT02B1_cell23	3073.327	2348.890	3059.304	6887.493	260.110	2598.359	2088.779	1355.349	1348.588	4518.886	961.402	2570797.016	122.016
kin_afterCID_120	LT02B1_cell23	3052.601	2348.890	3038.700	6832.632	260.210	2581.682	2088.680	1370.149	1363.286	4570.471	971.450	2570797.998	122.998
kin_afterCID_121	LT02B1_cell23	3055.251	2348.890	3041.294	6823.115	260.426	2585.407	2088.463	1349.797	1343.064	4495.015	957.596	2570799.000	124.000
kin_afterCID_122	LT02B1_cell23	3087.538	2348.890	3073.500	6892.619	259.939	2614.053	2088.951	1356.130	1349.372	4518.017	962.680	2570800.002	125.002
kin_afterCID_123	LT02B1_cell23	3077.586	2348.890	3063.543	6858.863	260.408	2606.107	2088.482	1361.376	1354.578	4537.810	965.313	2570801.005	126.005
kin_afterCID_124	LT02B1_cell23	3034.310	2348.890	3020.525	6772.562	259.903	2569.213	2088.987	1369.342	1362.501	4555.734	972.905	2570802.007	127.007
kin_afterCID_125	LT02B1_cell23	3048.262	2348.890	3034.278	6799.525	260.137	2581.072	2088.752	1348.100	1341.381	4482.428	957.744	2570803.009	128.009
kin_afterCID_126	LT02B1_cell23	3071.425	2348.890	3057.446	6846.338	259.939	2601.693	2088.951	1355.392	1348.643	4502.862	963.736	2570804.011	129.011
kin_afterCID_127	LT02B1_cell23	3063.115	2348.890	3049.260	6825.063	260.327	2594.211	2088.563	1349.045	1342.344	4468.984	960.163	2570805.014	130.014
kin_afterCID_128	LT02B1_cell23	3071.646	2348.890	3057.714	6849.134	259.280	2602.933	2089.610	1355.416	1348.663	4506.276	964.456	2570806.016	131.016
kin_afterCID_129	LT02B1_cell23	3083.604	2348.890	3069.573	6861.242	261.049	2611.274	2087.841	1359.651	1352.841	4515.486	965.068	2570806.998	131.998
kin_afterCID_130	LT02B1_cell23	3038.034	2348.890	3024.276	6769.314	258.829	2575.960	2090.061	1342.881	1336.209	4456.934	957.244	2570808.000	133.000
kin_afterCID_131	LT02B1_cell23	3064.776	2348.890	3050.878	6835.900	259.018	2597.383	2089.871	1347.792	1341.089	4477.193	959.935	2570809.003	134.003
kin_afterCID_132	LT02B1_cell23	3098.023	2348.890	3083.961	6903.488	260.228	2623.898	2088.662	1355.957	1349.213	4494.831	964.883	2570810.005	135.005
kin_afterCID_133	LT02B1_cell23	3085.487	2348.890	3071.442	6887.583	260.264	2611.708	2088.626	1358.715	1351.915	4514.959	965.416	2570811.007	136.007
kin_afterCID_134	LT02B1_cell23	3038.972	2348.890	3025.134	6787.574	259.849	2572.696	2089.041	1343.442	1336.754	4469.378	954.617	2570812.009	137.009
kin_afterCID_135	LT02B1_cell23	3056.270	2348.890	3042.354	6832.407	260.688	2584.863	2088.202	1349.174	1342.439	4478.596	958.502	2570813.011	138.011
kin_afterCID_136	LT02B1_cell23	3077.418	2348.890	3063.388	6862.327	261.338	2603.590	2087.552	1359.419	1352.654	4514.311	964.462	2570814.014	139.014
kin_afterCID_137	LT02B1_cell23	3038.447	2348.890	3024.671	6777.275	260.950	2571.170	2087.940	1344.480	1337.774	4473.728	953.389	2570815.016	140.016
kin_afterCID_138	LT02B1_cell23	3058.462	2348.890	3044.590	6809.963	261.825	2587.831	2087.065	1349.575	1342.837	4485.843	956.126	2570815.998	140.998
kin_afterCID_139	LT02B1_cell23	3076.238	2348.890	3062.290	6843.345	262.213	2602.861	2086.677	1361.689	1354.920	4501.300	967.163	2570817.000	142.000
kin_afterCID_140	LT02B1_cell23	3041.925	2348.890	3028.046	6771.991	262.294	2573.039	2086.595	1344.988	1338.292	4454.503	954.109	2570818.003	143.003
kin_afterCID_141	LT02B1_cell23	3066.377	2348.890	3052.413	6808.382	263.422	2593.711	2085.467	1353.346	1346.610	4475.032	959.036	2570819.005	144.005
kin_afterCID_142	LT02B1_cell23	3076.987	2348.890	3062.969	6846.997	262.339	2602.988	2086.550	1357.586	1350.800	4511.180	961.088	2570820.007	145.007
kin_afterCID_143	LT02B1_cell23	3038.432	2348.890	3024.661	6763.187	260.011	2574.797	2088.879	1342.608	1335.952	4457.293	954.911	2570821.009	146.009
kin_afterCID_144	LT02B1_cell23	3060.987	2348.890	3047.149	6806.053	261.220	2592.384	2087.669	1347.795	1341.093	4461.073	958.245	2570822.011	147.011
kin_afterCID_145	LT02B1_cell23	3076.901	2348.890	3062.955	6843.102	262.367	2603.326	2086.523	1349.650	1342.906	4470.693	957.200	2570823.014	148.014
kin_afterCID_146	LT02B1_cell23	3029.726	2348.890	3015.982	6742.821	262.583	2562.395	2086.306	1356.905	1350.106	4500.513	961.250	2570824.016	149.016
kin_afterCID_147	LT02B1_cell23	3056.214	2348.890	3042.321	6800.106	262.484	2585.207	2086.406	1343.838	1337.183	4432.541	955.259	2570824.998	149.998
kin_afterCID_148	LT02B1_cell23	3054.849	2348.890	3040.888	6816.973	262.646	2581.218	2086.243	1353.218	1346.507	4478.636	959.745	2570826.000	151.000
kin_afterCID_149	LT02B1_cell23	3098.320	2348.890	3084.208	6912.789	261.130	2621.219	2087.760	1362.066	1355.315	4516.113	967.568	2570827.002	152.002
kin_afterCID_150	LT02B1_cell23	3045.055	2348.890	3031.128	6790.585	261.482	2575.866	2087.408	1337.670	1331.012	4436.299	949.516	2570828.005	153.005
kin_afterCID_151	LT02B1_cell23	3086.848	2348.890	3072.761	6896.068	261.184	2610.292	2087.705	1347.692	1340.958	4487.955	954.827	2570829.007	154.007
kin_afterCID_152	LT02B1_cell23	3040.183	2348.890	3026.472	6766.589	262.349	2571.648	2086.541	1360.139	1353.360	4510.840	963.989	2570830.009	155.009
kin_afterCID_153	LT02B1_cell23	3066.109	2348.890	3052.192	6844.308	260.760	2594.298	2088.130	1338.535	1331.885	4439.800	951.257	2570831.012	156.012
kin_afterCID_154	LT02B1_cell23	3068.084	2348.890	3054.195	6847.418	260.688	2596.278	2088.202	1340.552	1333.864	4464.141	950.608	2570832.014	157.014
kin_afterCID_155	LT02B1_cell23	3086.362	2348.890	3072.319	6878.061	261.870	2610.596	2087.019	1346.263	1339.553	4473.945	953.815	2570833.016	158.016
kin_afterCID_156	LT02B1_cell23	3054.340	2348.890	3040.520	6831.228	259.199	2585.867	2089.691	1339.484	1332.870	4450.797	953.566	2570833.998	158.998
kin_afterCID_157	LT02B1_cell23	3046.087	2348.890	3032.269	6824.144	258.396	2579.100	2090.494	1344.898	1338.241	4479.423	957.455	2570835.000	160.000
kin_afterCID_158	LT02B1_cell23	3067.660	2348.890	3053.652	6881.834	259.262	2594.432	2089.628	1348.707	1341.978	4506.065	956.970	2570836.002	161.002
kin_afterCID_159	LT02B1_cell23	3013.569	2348.890	2999.868	6742.268	258.423	2552.629	2090.467	1354.129	1347.362	4534.850	960.929	2570837.005	162.005
kin_afterCID_160	LT02B1_cell23	3043.163	2348.890	3029.377	6822.013	257.683	2577.525	2091.207	1344.288	1337.600	4485.947	957.167	2570838.007	163.007
kin_afterCID_161	LT02B1_cell23	3074.723	2348.890	3060.796	6865.167	258.802	2605.378	2090.088	1343.343	1336.625	4496.388	952.923	2570839.009	164.009
kin_afterCID_162	LT02B1_cell23	3086.949	2348.890	3072.963	6900.737	258.802	2614.713	2090.088	1349.001	1342.261	4496.724	959.240	2570840.011	165.011
kin_afterCID_163	LT02B1_cell23	3036.867	2348.890	3023.075	6780.620	257.818	2575.282	2091.072	1336.572	1329.983	4435.107	954.539	2570841.014	166.014
kin_afterCID_164	LT02B1_cell23	3046.908	2348.890	3033.069	6796.619	258.919	2582.370	2089.971	1342.655	1336.003	4445.939	958.201	2570842.016	167.016
kin_afterCID_165	LT02B1_cell23	3073.413	2348.890	3059.454	6869.414	258.016	2604.981	2090.873	1354.169	1347.437	4499.313	966.054	2570842.998	167.998
kin_afterCID_166	LT02B1_cell23	3029.084	2348.890	3015.446	6776.120	256.735	2569.274	2092.155	1328.383	1321.782	4425.765	948.294	2570844.000	169.000
kin_afterCID_167	LT02B1_cell23	3035.016	2348.890	3021.274	6762.218	259.343	2572.416	2089.546	1339.388	1332.737	4440.911	954.444	2570845.002	170.002
kin_afterCID_168	LT02B1_cell23	3055.272	2348.890	3041.385	6851.952	257.728	2587.345	2091.162	1348.447	1341.752	4485.008	961.878	2570846.005	171.005
kin_afterCID_169	LT02B1_cell23	3016.301	2348.890	3002.674	6740.394	260.047	2552.676	2088.843	1349.932	1343.180	4495.188	958.369	2570847.007	172.007
kin_afterCID_170	LT02B1_cell23	3032.383	2348.890	3018.628	6788.435	258.657	2567.587	2090.232	1329.561	1322.944	4432.043	945.642	2570848.009	173.009
kin_afterCID_171	LT02B1_cell23	3043.385	2348.890	3029.530	6802.458	258.784	2577.960	2090.106	1336.530	1329.879	4454.535	950.478	2570849.011	174.011
kin_afterCID_172	LT02B1_cell23	3001.748	2348.890	2988.156	6712.569	258.775	2542.316	2090.115	1353.783	1347.084	4500.917	964.140	2570850.013	175.013
kin_afterCID_173	LT02B1_cell23	3061.593	2348.890	3047.716	6861.020	259.127	2590.472	2089.763	1339.133	1332.455	4478.045	949.914	2570851.016	176.016
kin_afterCID_174	LT02B1_cell23	3027.833	2348.890	3014.179	6788.394	258.522	2562.753	2090.368	1331.871	1325.275	4438.638	947.648	2570851.999	176.999
kin_afterCID_175	LT02B1_cell23	3053.630	2348.890	3039.810	6831.371	259.172	2585.106	2089.718	1342.269	1335.635	4469.337	954.442	2570853.001	178.001
kin_afterCID_176	LT02B1_cell23	3064.845	2348.890	3050.975	6854.504	259.524	2594.125	2089.366	1345.328	1338.647	4478.701	956.127	2570854.003	179.003
kin_afterCID_177	LT02B1_cell23	3021.194	2348.890	3007.533	6787.987	257.457	2557.499	2091.433	1326.634	1320.073	4427.006	944.976	2570855.005	180.005
kin_afterCID_178	LT02B1_cell23	3034.615	2348.890	3020.852	6803.386	259.027	2567.495	2089.862	1332.572	1325.948	4432.746	948.322	2570856.007	181.007
kin_afterCID_179	LT02B1_cell23	3060.021	2348.890	3046.148	6869.590	257.737	2590.488	2091.153	1344.305	1337.628	4474.117	958.553	2570857.010	182.010
kin_afterCID_180	LT02B1_cell23	3008.770	2348.890	2995.195	6746.677	258.856	2545.821	2090.034	1349.037	1342.315	4488.672	960.186	2570858.012	183.012
kin_afterCID_181	LT02B1_cell23	3023.072	2348.890	3009.382	6805.705	256.789	2558.784	2092.101	1331.059	1324.472	4432.931	950.329	2570859.014	184.014
kin_afterCID_182	LT02B1_cell23	3062.090	2348.890	3048.209	6883.957	259.136	2588.167	2089.754	1344.741	1338.090	4459.759	958.470	2570860.016	185.016
kin_afterCID_183	LT02B1_cell23	3028.583	2348.890	3014.967	6793.357	260.444	2559.089	2088.445	1352.259	1345.551	4492.567	960.640	2570860.999	185.999
kin_afterCID_184	LT02B1_cell23	3029.569	2348.890	3015.822	6806.861	259.208	2561.027	2089.682	1329.325	1322.734	4424.424	945.404	2570862.001	187.001
kin_afterCID_185	LT02B1_cell23	3050.439	2348.890	3036.611	6851.555	260.300	2576.708	2088.590	1338.695	1332.027	4452.436	950.631	2570863.003	188.003
kin_afterCID_186	LT02B1_cell23	3065.002	2348.890	3051.091	6904.391	259.009	2589.168	2089.880	1343.902	1337.238	4479.934	955.238	2570864.005	189.005
kin_afterCID_187	LT02B1_cell23	3030.379	2348.890	3016.665	6838.748	257.628	2561.215	2091.261	1326.883	1320.318	4429.420	944.673	2570865.007	190.007
kin_afterCID_188	LT02B1_cell23	3031.569	2348.890	3017.888	6818.071	257.285	2565.796	2091.604	1333.005	1326.397	4443.447	950.394	2570866.010	191.010
kin_afterCID_189	LT02B1_cell23	3050.527	2348.890	3036.764	6840.283	258.387	2582.113	2090.503	1338.860	1332.217	4451.823	954.097	2570867.012	192.012
kin_afterCID_190	LT02B1_cell23	3060.714	2348.890	3046.780	6862.381	259.641	2588.263	2089.249	1344.287	1337.617	4466.272	956.303	2570868.014	193.014
kin_afterCID_191	LT02B1_cell23	2983.797	2348.890	2970.328	6686.646	259.018	2524.867	2089.871	1349.752	1343.042	4495.904	959.819	2570869.016	194.016
kin_afterCID_192	LT02B1_cell23	3024.594	2348.890	3010.967	6815.009	257.430	2558.046	2091.460	1333.455	1326.858	4469.433	947.459	2570869.998	194.998
kin_afterCID_193	LT02B1_cell23	2993.151	2348.890	2979.650	6713.564	257.863	2534.353	2091.027	1340.715	1334.035	4496.281	951.574	2570871.001	196.001
kin_afterCID_194	LT02B1_cell23	3029.294	2348.890	3015.587	6812.560	256.816	2564.872	2092.073	1329.023	1322.434	4452.335	945.616	2570872.003	197.003
kin_afterCID_195	LT02B1_cell23	3043.054	2348.890	3029.223	6832.544	258.982	2573.459	2089.907	1341.537	1334.895	4470.309	953.818	2570873.005	198.005
kin_afterCID_196	LT02B1_cell23	3015.897	2348.890	3002.252	6781.475	257.917	2551.421	2090.972	1346.701	1340.017	4509.431	956.585	2570874.007	199.007
kin_afterCID_197	LT02B1_cell23	3013.224	2348.890	2999.604	6770.853	255.462	2554.678	2093.427	1325.069	1318.562	4429.172	946.274	2570875.009	200.009
kin_afterCID_198	LT02B1_cell23	3025.595	2348.890	3011.986	6812.141	256.166	2562.091	2092.723	1321.525	1314.962	4444.137	939.292	2570876.012	201.012
kin_afterCID_199	LT02B1_cell23	3057.021	2348.890	3043.155	6862.817	256.979	2589.502	2091.911	1336.870	1330.222	4478.335	950.960	2570877.014	202.014
kin_afterCID_200	LT02B1_cell23	3014.674	2348.890	3001.060	6759.617	258.044	2552.489	2090.846	1339.534	1332.871	4481.720	951.738	2570878.016	203.016
kin_afterCID_201	LT02B1_cell23	3041.504	2348.890	3027.729	6829.246	255.959	2578.275	2092.931	1330.464	1323.886	4438.247	950.392	2570878.998	203.998
kin_afterCID_202	LT02B1_cell23	3045.949	2348.890	3032.115	6838.674	255.850	2582.332	2093.039	1330.421	1323.790	4457.093	948.220	2570880.001	205.001
kin_afterCID_203	LT02B1_cell23	3031.712	2348.890	3018.003	6808.555	255.896	2569.945	2092.994	1322.340	1315.834	4408.169	945.057	2570881.003	206.003
kin_afterCID_204	LT02B1_cell23	3037.480	2348.890	3023.744	6822.708	256.870	2572.708	2092.019	1326.351	1319.805	4425.842	945.777	2570882.005	207.005
kin_afterCID_205	LT02B1_cell23	3045.346	2348.890	3031.604	6838.598	256.482	2580.378	2092.407	1324.538	1317.955	4426.280	944.334	2570883.007	208.007
kin_afterCID_206	LT02B1_cell23	3071.046	2348.890	3057.122	6904.841	257.854	2598.285	2091.036	1339.351	1332.665	4493.526	950.396	2570884.009	209.009
kin_afterCID_207	LT02B1_cell23	3057.387	2348.890	3043.554	6881.434	257.069	2587.441	2091.821	1332.045	1325.352	4486.864	944.342	2570885.012	210.012
kin_afterCID_208	LT02B1_cell23	3023.998	2348.890	3010.315	6796.255	257.511	2559.521	2091.379	1345.050	1338.352	4503.472	956.154	2570886.014	211.014
kin_afterCID_209	LT02B1_cell23	3036.832	2348.890	3023.058	6823.276	257.249	2571.140	2091.640	1328.258	1321.683	4433.336	946.367	2570887.017	212.017
kin_afterCID_210	LT02B1_cell23	3061.384	2348.890	3047.474	6865.669	259.154	2589.605	2089.736	1336.687	1330.014	4464.737	948.769	2570887.999	212.999
kin_afterCID_211	LT02B1_cell23	3014.094	2348.890	3000.464	6780.383	259.650	2546.021	2089.240	1347.075	1340.361	4509.840	954.008	2570889.001	214.001
kin_afterCID_212	LT02B1_cell23	3022.688	2348.890	3009.038	6808.921	257.782	2555.939	2091.108	1324.515	1317.930	4439.401	940.527	2570890.003	215.003
kin_afterCID_213	LT02B1_cell23	3035.362	2348.890	3021.596	6852.621	256.726	2566.953	2092.164	1328.885	1322.291	4454.756	945.315	2570891.005	216.005
kin_afterCID_214	LT02B1_cell23	3056.758	2348.890	3042.900	6879.043	255.968	2589.287	2092.922	1335.748	1329.086	4491.757	949.763	2570892.008	217.008
kin_afterCID_215	LT02B1_cell23	3022.643	2348.890	3008.991	6828.664	255.435	2558.247	2093.454	1320.062	1313.518	4437.658	939.665	2570893.010	218.010
kin_afterCID_216	LT02B1_cell23	3043.801	2348.890	3030.011	6879.826	254.316	2578.043	2094.573	1324.878	1318.282	4459.846	944.240	2570894.012	219.012
kin_afterCID_217	LT02B1_cell23	3051.742	2348.890	3037.890	6897.541	254.740	2583.924	2094.149	1327.517	1320.891	4478.267	944.247	2570895.014	220.014
kin_afterCID_218	LT02B1_cell23	3014.049	2348.890	3000.323	6804.759	254.623	2553.170	2094.267	1333.812	1327.165	4501.858	948.638	2570896.017	221.017
kin_afterCID_219	LT02B1_cell23	3024.687	2348.890	3011.016	6856.863	253.152	2561.784	2095.738	1322.964	1316.432	4457.164	944.373	2570896.999	221.999
kin_afterCID_220	LT02B1_cell23	3020.295	2348.890	3006.569	6834.463	254.298	2557.228	2094.591	1327.984	1321.396	4464.131	947.234	2570898.001	223.001
kin_afterCID_221	LT02B1_cell23	3039.769	2348.890	3026.028	6885.450	255.905	2569.567	2092.985	1335.729	1329.107	4501.716	948.631	2570899.003	224.003
kin_afterCID_222	LT02B1_cell23	2993.949	2348.890	2980.486	6764.224	255.210	2534.370	2093.680	1317.143	1310.613	4438.053	936.719	2570900.005	225.005
kin_afterCID_223	LT02B1_cell23	3013.051	2348.890	2999.374	6837.039	254.614	2548.145	2094.276	1322.576	1315.995	4476.328	939.155	2570901.008	226.008
kin_afterCID_224	LT02B1_cell23	3048.546	2348.890	3034.803	6889.576	255.932	2578.856	2092.958	1339.491	1332.831	4515.672	951.100	2570902.010	227.010
kin_afterCID_225	LT02B1_cell23	2998.584	2348.890	2985.016	6788.551	254.731	2537.576	2094.158	1317.396	1310.857	4447.078	936.705	2570903.012	228.012
kin_afterCID_226	LT02B1_cell23	3013.547	2348.890	2999.822	6817.928	256.329	2547.528	2092.561	1319.691	1313.144	4442.087	937.213	2570904.014	229.014
kin_afterCID_227	LT02B1_cell23	3036.972	2348.890	3023.168	6878.042	256.437	2566.236	2092.453	1327.373	1320.780	4456.864	943.843	2570905.016	230.016
kin_afterCID_228	LT02B1_cell23	3055.635	2348.890	3041.753	6921.817	256.410	2581.877	2092.480	1331.888	1325.229	4494.922	944.293	2570905.998	230.998
kin_afterCID_229	LT02B1_cell23	2994.379	2348.890	2980.776	6770.316	256.112	2532.284	2092.777	1317.188	1310.662	4415.595	938.008	2570907.001	232.001
kin_afterCID_230	LT02B1_cell23	3019.499	2348.890	3005.833	6831.738	255.571	2554.067	2093.319	1315.544	1308.974	4438.422	934.276	2570908.003	233.003
kin_afterCID_231	LT02B1_cell23	3025.508	2348.890	3011.762	6864.588	254.659	2558.674	2094.230	1326.547	1319.932	4476.995	943.451	2570909.005	234.005
kin_afterCID_232	LT02B1_cell23	3037.479	2348.890	3023.648	6880.287	255.950	2567.535	2092.940	1332.865	1326.212	4489.056	946.888	2570910.007	235.007
kin_afterCID_233	LT02B1_cell23	2983.923	2348.890	2970.407	6758.389	254.569	2525.129	2094.321	1319.369	1312.848	4426.354	941.708	2570911.009	236.009
kin_afterCID_234	LT02B1_cell23	3005.936	2348.890	2992.294	6832.130	254.605	2540.780	2094.285	1325.465	1318.923	4454.381	945.079	2570912.012	237.012
kin_afterCID_235	LT02B1_cell23	2981.665	2348.890	2968.110	6769.506	254.903	2520.568	2093.987	1330.484	1323.839	4486.782	946.265	2570913.014	238.014
kin_afterCID_236	LT02B1_cell23	2987.344	2348.890	2973.717	6764.454	255.047	2527.260	2093.842	1311.339	1304.827	4407.036	934.257	2570914.016	239.016
kin_afterCID_237	LT02B1_cell23	3007.506	2348.890	2993.865	6800.518	255.625	2544.312	2093.265	1317.627	1311.090	4425.215	938.135	2570914.998	239.998
kin_afterCID_238	LT02B1_cell23	3009.510	2348.890	2995.851	6819.092	257.069	2541.342	2091.821	1330.520	1323.918	4458.586	946.105	2570916.000	241.000
kin_afterCID_239	LT02B1_cell23	2975.116	2348.890	2961.656	6729.546	256.049	2515.779	2092.841	1315.112	1308.628	4393.154	938.528	2570917.003	242.003
kin_afterCID_240	LT02B1_cell23	2991.550	2348.890	2977.921	6774.819	256.527	2527.714	2092.362	1316.007	1309.470	4412.520	936.369	2570918.005	243.005
kin_afterCID_241	LT02B1_cell23	3009.981	2348.890	2996.279	6822.267	256.221	2543.215	2092.669	1331.710	1325.129	4454.536	949.360	2570919.007	244.007
kin_afterCID_242	LT02B1_cell23	2960.137	2348.890	2946.703	6701.816	255.255	2503.953	2093.635	1307.991	1301.509	4387.664	932.519	2570920.009	245.009
kin_afterCID_243	LT02B1_cell23	2992.884	2348.890	2979.340	6779.530	256.365	2528.965	2092.525	1312.882	1306.377	4390.531	935.825	2570921.012	246.012
kin_afterCID_244	LT02B1_cell23	2976.617	2348.890	2963.047	6755.653	257.529	2511.268	2091.360	1320.787	1314.257	4425.595	938.463	2570922.014	247.014
kin_afterCID_245	LT02B1_cell23	2989.258	2348.890	2975.595	6781.307	256.699	2523.997	2092.191	1319.723	1313.174	4432.730	937.776	2570923.016	248.016
kin_afterCID_246	LT02B1_cell23	2954.700	2348.890	2941.273	6667.290	259.722	2493.157	2089.167	1333.853	1327.238	4444.922	947.089	2570923.998	248.998
kin_afterCID_247	LT02B1_cell23	2966.023	2348.890	2952.491	6734.650	257.304	2502.412	2091.586	1320.161	1313.648	4408.451	940.244	2570925.000	250.000
kin_afterCID_248	LT02B1_cell23	2997.343	2348.890	2983.725	6798.611	256.825	2530.693	2092.064	1324.596	1318.032	4441.752	941.929	2570926.003	251.003
kin_afterCID_249	LT02B1_cell23	2946.269	2348.890	2932.891	6678.529	256.600	2488.543	2092.290	1329.758	1323.156	4469.290	944.724	2570927.005	252.005
kin_afterCID_250	LT02B1_cell23	2972.985	2348.890	2959.460	6733.547	257.069	2510.841	2091.821	1312.717	1306.238	4391.414	934.369	2570928.007	253.007
kin_afterCID_251	LT02B1_cell23	2978.517	2348.890	2964.937	6726.759	257.294	2517.432	2091.595	1314.325	1307.803	4394.466	935.426	2570929.009	254.009
kin_afterCID_252	LT02B1_cell23	2949.264	2348.890	2935.818	6664.392	257.674	2491.497	2091.216	1326.798	1320.210	4435.774	943.719	2570930.011	255.011
kin_afterCID_253	LT02B1_cell23	2974.162	2348.890	2960.621	6726.261	257.854	2511.475	2091.036	1310.393	1303.911	4362.671	934.005	2570931.014	256.014
kin_afterCID_254	LT02B1_cell23	3003.681	2348.890	2989.962	6793.818	257.710	2536.598	2091.180	1320.554	1314.014	4400.308	941.016	2570932.016	257.016
kin_afterCID_255	LT02B1_cell23	2971.448	2348.890	2957.954	6740.811	255.869	2510.649	2093.021	1308.176	1301.728	4363.142	934.712	2570932.998	257.998
kin_afterCID_256	LT02B1_cell23	2993.065	2348.890	2979.446	6788.040	256.239	2528.382	2092.651	1315.661	1309.147	4391.617	939.019	2570934.001	259.001
kin_afterCID_257	LT02B1_cell23	2985.785	2348.890	2972.143	6756.885	258.007	2520.445	2090.882	1314.897	1308.354	4390.530	935.375	2570935.003	260.003
kin_afterCID_258	LT02B1_cell23	2958.619	2348.890	2945.179	6706.536	256.040	2500.097	2092.850	1305.405	1298.971	4349.345	933.009	2570936.005	261.005
kin_afterCID_259	LT02B1_cell23	2964.486	2348.890	2950.933	6741.628	256.762	2500.926	2092.128	1308.513	1302.031	4376.748	931.956	2570937.009	262.009
kin_afterCID_260	LT02B1_cell23	2987.374	2348.890	2973.762	6777.841	257.267	2521.150	2091.622	1314.225	1307.714	4384.988	936.524	2570938.009	263.009
kin_afterCID_261	LT02B1_cell23	2986.015	2348.890	2972.399	6774.166	257.592	2519.415	2091.297	1316.474	1309.951	4387.913	938.154	2570939.011	264.011
kin_afterCID_262	LT02B1_cell23	2970.124	2348.890	2956.568	6736.953	256.482	2508.395	2092.407	1306.787	1300.335	4359.677	932.571	2570940.014	265.014
kin_afterCID_263	LT02B1_cell23	2970.312	2348.890	2956.737	6733.025	256.600	2508.851	2092.290	1311.874	1305.392	4365.988	937.316	2570941.016	266.016
kin_afterCID_264	LT02B1_cell23	2989.689	2348.890	2976.085	6785.400	256.789	2523.795	2092.101	1317.366	1310.847	4396.752	939.395	2570941.998	266.998
kin_afterCID_265	LT02B1_cell23	2921.313	2348.890	2907.981	6607.460	256.979	2468.492	2091.911	1321.847	1315.296	4396.612	944.130	2570943.002	268.002
kin_afterCID_266	LT02B1_cell23	2971.181	2348.890	2957.697	6728.445	255.841	2511.916	2093.048	1309.538	1303.043	4372.542	935.136	2570944.003	269.003
kin_afterCID_267	LT02B1_cell23	2970.837	2348.890	2957.283	6711.377	257.646	2509.993	2091.243	1315.682	1309.178	4373.419	938.961	2570945.005	270.005
kin_afterCID_268	LT02B1_cell23	2937.757	2348.890	2924.466	6636.192	255.336	2486.685	2093.554	1300.322	1293.902	4325.538	931.358	2570946.007	271.007
kin_afterCID_269	LT02B1_cell23	2952.722	2348.890	2939.294	6691.699	255.489	2496.398	2093.400	1307.962	1301.486	4360.047	935.470	2570947.009	272.009
kin_afterCID_270	LT02B1_cell23	2907.412	2348.890	2894.149	6587.142	255.065	2459.155	2093.824	1318.572	1312.046	4402.397	942.907	2570948.012	273.012
kin_afterCID_271	LT02B1_cell23	2942.272	2348.890	2928.893	6666.193	254.533	2489.694	2094.357	1301.222	1294.803	4346.210	931.156	2570949.014	274.014
kin_afterCID_272	LT02B1_cell23	2941.783	2348.890	2928.442	6689.025	252.195	2491.056	2096.694	1306.323	1299.878	4377.897	936.867	2570950.018	275.018
kin_afterCID_273	LT02B1_cell23	2973.333	2348.890	2959.750	6756.715	253.630	2515.356	2095.259	1318.144	1311.633	4397.762	945.357	2570950.998	275.998
kin_afterCID_274	LT02B1_cell23	2931.972	2348.890	2918.668	6656.907	253.522	2481.286	2095.368	1299.272	1292.857	4348.469	930.345	2570952.000	277.000
kin_afterCID_275	LT02B1_cell23	2951.570	2348.890	2938.142	6707.766	253.044	2498.062	2095.846	1307.530	1301.076	4374.496	937.237	2570953.003	278.003
kin_afterCID_276	LT02B1_cell23	2958.916	2348.890	2945.382	6704.938	255.508	2501.696	2093.382	1315.011	1308.504	4395.271	939.050	2570954.005	279.005
kin_afterCID_277	LT02B1_cell23	2908.031	2348.890	2894.827	6592.149	255.598	2458.188	2093.292	1301.046	1294.647	4329.675	931.240	2570955.007	280.007
kin_afterCID_278	LT02B1_cell23	2932.668	2348.890	2919.243	6638.551	253.910	2483.517	2094.980	1301.561	1295.114	4353.851	931.626	2570956.009	281.009
kin_afterCID_279	LT02B1_cell23	2915.653	2348.890	2902.342	6578.072	255.869	2467.928	2093.021	1318.591	1312.045	4392.635	942.794	2570957.012	282.012
kin_afterCID_280	LT02B1_cell23	2943.381	2348.890	2929.945	6649.496	255.444	2491.157	2093.445	1301.240	1294.793	4345.700	929.752	2570958.014	283.014
kin_afterCID_281	LT02B1_cell23	2949.505	2348.890	2936.052	6640.910	256.112	2497.755	2092.777	1314.181	1307.688	4370.321	940.173	2570959.017	284.017
kin_afterCID_282	LT02B1_cell23	2922.300	2348.890	2908.955	6593.588	255.697	2473.828	2093.193	1296.412	1290.026	4312.181	928.016	2570959.999	284.999
kin_afterCID_283	LT02B1_cell23	2922.639	2348.890	2909.328	6605.238	255.309	2473.552	2093.581	1300.830	1294.410	4330.128	931.412	2570961.001	286.001
kin_afterCID_284	LT02B1_cell23	2938.189	2348.890	2924.804	6645.275	256.139	2484.465	2092.750	1306.692	1300.220	4352.454	933.910	2570962.003	287.003
kin_afterCID_285	LT02B1_cell23	2912.385	2348.890	2899.156	6562.142	255.201	2467.515	2093.689	1293.205	1286.820	4294.852	927.333	2570963.006	288.006
kin_afterCID_286	LT02B1_cell23	2934.554	2348.890	2921.179	6616.475	255.020	2486.119	2093.869	1298.540	1292.139	4315.382	931.107	2570964.008	289.008
kin_afterCID_287	LT02B1_cell23	2948.520	2348.890	2935.064	6642.510	256.681	2495.326	2092.209	1309.242	1302.776	4337.175	937.763	2570965.010	290.010
kin_afterCID_288	LT02B1_cell23	2917.270	2348.890	2903.946	6576.261	255.201	2471.274	2093.689	1291.644	1285.285	4284.507	926.842	2570966.012	291.012
kin_afterCID_289	LT02B1_cell23	2939.857	2348.890	2926.389	6636.329	254.605	2490.472	2094.285	1299.762	1293.364	4313.889	933.331	2570967.014	292.014
kin_afterCID_290	LT02B1_cell23	2946.715	2348.890	2933.233	6627.714	257.583	2493.331	2091.306	1303.093	1296.662	4313.575	932.296	2570968.017	293.017
kin_afterCID_291	LT02B1_cell23	2900.721	2348.890	2887.479	6538.667	255.841	2456.041	2093.048	1292.864	1286.502	4294.440	925.969	2570968.999	293.999
kin_afterCID_292	LT02B1_cell23	2922.442	2348.890	2909.066	6588.713	256.591	2472.826	2092.299	1295.900	1289.519	4297.816	927.757	2570970.001	295.001
kin_afterCID_293	LT02B1_cell23	2948.156	2348.890	2934.704	6622.531	256.618	2497.493	2092.272	1298.180	1291.773	4305.264	929.360	2570971.003	296.003
kin_afterCID_294	LT02B1_cell23	2957.948	2348.890	2944.421	6668.829	256.780	2502.484	2092.110	1306.175	1299.712	4342.623	933.489	2570972.005	297.005
kin_afterCID_295	LT02B1_cell23	2921.979	2348.890	2908.648	6585.920	255.174	2475.433	2093.716	1291.477	1285.130	4291.739	925.818	2570973.008	298.008
kin_afterCID_296	LT02B1_cell23	2936.701	2348.890	2923.343	6612.213	256.879	2485.382	2092.010	1297.373	1290.970	4299.978	928.681	2570974.010	299.010
kin_afterCID_297	LT02B1_cell23	2961.158	2348.890	2947.590	6655.253	257.989	2505.355	2090.900	1308.587	1302.135	4326.167	936.258	2570975.012	300.012
kin_afterCID_298	LT02B1_cell23	2903.704	2348.890	2890.475	6519.027	257.033	2459.479	2091.857	1314.375	1307.901	4345.492	941.933	2570976.014	301.014
kin_afterCID_299	LT02B1_cell23	2926.681	2348.890	2913.396	6560.100	258.314	2477.731	2090.575	1293.297	1286.948	4254.713	927.380	2570977.016	302.016
kin_afterCID_300	LT02B1_cell23	2943.211	2348.890	2929.883	6601.896	257.583	2492.576	2091.306	1299.841	1293.450	4289.791	931.573	2570977.999	302.999
