# Supplementary material for: Mandipropamid as a chemical inducer of proximity for in vivo applications
Source: Nat Chem Biol. 2021 Dec 21;18(1):64–9. doi: 10.1038/s41589-021-00922-3 (PMC8709788; doi:10.1038/s41589-021-00922-3)
Supplement: Source Data Fig. 2 — Single-cell trajectories, luminescence intensities of luciferase assay and two-color RICS binding efficiencies. [file 41589_2021_922_MOESM21_ESM.zip › Figure_02/Figure_02bcd/Single-Cell Trajectories/Mandi_5uM/exp01_Mandi5uM_LT02B2_cell28_intensities.csv]

name	cellID	ff_488nm_cell	area_cell	fullframe_488nm	ff_488nm_mito	area_mito	ff_488nm_cyto	area_cyto	ff_561nm_tf_cell	fullframe_561nm	ff_561nm_tf_mito	ff_561nm_tf_cyto	FrameTimeAbs	FrameTimeRel
t0_	LT02B2_cell28	2005.114	2282.447	1974.529	3001.057	121.730	1949.005	2160.718	547.670	541.628	1293.504	505.651	2571065.000	-27.000
tend_	LT02B2_cell28	1731.693	2282.447	1707.539	3540.829	118.273	1632.823	2164.174	527.453	521.969	1219.160	489.650	2571432.000	340.000
kin_afterCID_1	LT02B2_cell28	1962.206	2282.447	1932.945	3691.649	131.016	1856.887	2151.431	555.373	549.119	1318.354	508.909	2571100.111	4.111
kin_afterCID_2	LT02B2_cell28	1937.797	2282.447	1909.151	3708.663	130.764	1830.177	2151.684	554.361	548.066	1327.366	507.384	2571101.002	5.002
kin_afterCID_3	LT02B2_cell28	1898.117	2282.447	1870.209	3659.204	126.775	1794.548	2155.673	542.018	535.872	1293.841	497.803	2571102.004	6.004
kin_afterCID_4	LT02B2_cell28	1877.147	2282.447	1849.442	3645.190	126.946	1773.020	2155.501	546.933	540.791	1305.391	502.265	2571103.006	7.006
kin_afterCID_5	LT02B2_cell28	1893.065	2282.447	1865.081	3699.186	129.473	1784.450	2152.974	549.891	543.749	1313.567	503.966	2571104.008	8.008
kin_afterCID_6	LT02B2_cell28	1895.232	2282.447	1867.233	3707.682	128.580	1787.035	2153.868	555.032	548.862	1315.702	509.623	2571105.010	9.010
kin_afterCID_7	LT02B2_cell28	1884.458	2282.447	1856.463	3699.156	130.475	1774.433	2151.973	552.225	546.013	1311.101	506.215	2571106.012	10.012
kin_afterCID_8	LT02B2_cell28	1867.630	2282.447	1839.975	3683.036	128.688	1759.159	2153.760	545.064	538.985	1296.413	500.170	2571107.014	11.014
kin_afterCID_9	LT02B2_cell28	1869.299	2282.447	1841.775	3706.122	127.948	1760.217	2154.500	552.843	546.774	1305.806	508.127	2571108.016	12.016
kin_afterCID_10	LT02B2_cell28	1885.192	2282.447	1857.389	3718.920	132.235	1772.421	2150.213	555.903	549.792	1310.724	509.482	2571108.999	12.999
kin_afterCID_11	LT02B2_cell28	1846.342	2282.447	1818.858	3672.145	130.412	1735.700	2152.036	553.158	546.976	1318.022	506.808	2571110.001	14.001
kin_afterCID_12	LT02B2_cell28	1850.813	2282.447	1823.439	3686.015	128.715	1741.134	2153.732	543.044	537.046	1290.622	498.366	2571111.003	15.003
kin_afterCID_13	LT02B2_cell28	1854.672	2282.447	1827.011	3702.194	129.103	1743.904	2153.344	545.875	539.790	1300.207	500.649	2571112.005	16.005
kin_afterCID_14	LT02B2_cell28	1853.189	2282.447	1825.588	3686.440	130.051	1742.421	2152.397	551.521	545.444	1302.600	506.140	2571113.007	17.007
kin_afterCID_15	LT02B2_cell28	1868.571	2282.447	1840.747	3739.308	128.769	1756.719	2153.678	548.084	541.967	1308.419	502.623	2571114.009	18.009
kin_afterCID_16	LT02B2_cell28	1845.239	2282.447	1817.899	3702.680	126.648	1736.119	2155.799	541.836	535.816	1297.003	497.472	2571115.011	19.011
kin_afterCID_17	LT02B2_cell28	1857.861	2282.447	1830.200	3718.164	128.291	1747.071	2154.157	550.385	544.300	1304.004	505.504	2571116.014	20.014
kin_afterCID_18	LT02B2_cell28	1828.094	2282.447	1800.979	3643.783	129.274	1719.082	2153.173	553.798	547.645	1309.764	508.410	2571117.016	21.016
kin_afterCID_19	LT02B2_cell28	1834.269	2282.447	1807.117	3665.636	130.267	1723.420	2152.180	542.594	536.592	1286.230	497.583	2571117.998	21.998
kin_afterCID_20	LT02B2_cell28	1837.521	2282.447	1810.310	3680.106	127.018	1728.939	2155.429	541.986	535.991	1295.196	497.599	2571119.000	23.000
kin_afterCID_21	LT02B2_cell28	1844.885	2282.447	1817.587	3697.951	127.352	1735.381	2155.095	547.562	541.585	1295.371	503.372	2571120.002	24.002
kin_afterCID_22	LT02B2_cell28	1846.970	2282.447	1819.405	3708.338	128.913	1735.546	2153.534	550.249	544.240	1302.330	505.228	2571121.004	25.004
kin_afterCID_23	LT02B2_cell28	1824.854	2282.447	1797.763	3651.195	130.141	1714.423	2152.307	546.123	540.002	1304.489	500.268	2571122.007	26.007
kin_afterCID_24	LT02B2_cell28	1828.981	2282.447	1801.833	3695.069	127.632	1718.450	2154.815	540.952	534.934	1291.976	496.468	2571123.009	27.009
kin_afterCID_25	LT02B2_cell28	1835.437	2282.447	1808.270	3674.049	129.049	1725.253	2153.399	541.769	535.717	1289.279	496.972	2571124.011	28.011
kin_afterCID_26	LT02B2_cell28	1844.400	2282.447	1816.909	3722.640	128.950	1731.933	2153.498	543.213	537.138	1302.875	497.725	2571125.013	29.013
kin_afterCID_27	LT02B2_cell28	1811.932	2282.447	1785.062	3650.188	126.386	1704.175	2156.061	546.619	540.770	1291.024	502.983	2571126.015	30.015
kin_afterCID_28	LT02B2_cell28	1812.542	2282.447	1785.555	3640.994	129.735	1702.349	2152.713	547.378	541.442	1293.342	502.422	2571127.017	31.017
kin_afterCID_29	LT02B2_cell28	1837.800	2282.447	1810.409	3710.976	128.300	1726.235	2154.148	545.804	539.820	1307.538	500.435	2571128.000	32.000
kin_afterCID_30	LT02B2_cell28	1836.044	2282.447	1808.760	3684.148	131.152	1723.376	2151.296	546.761	540.740	1299.040	500.899	2571129.002	33.002
kin_afterCID_31	LT02B2_cell28	1817.686	2282.447	1790.766	3649.765	129.717	1707.291	2152.731	547.604	541.680	1285.520	503.139	2571130.004	34.004
kin_afterCID_32	LT02B2_cell28	1822.508	2282.447	1795.534	3661.295	128.363	1712.933	2154.084	543.763	537.805	1286.328	499.513	2571131.006	35.006
kin_afterCID_33	LT02B2_cell28	1837.858	2282.447	1810.597	3696.849	129.554	1725.990	2152.893	543.043	537.014	1299.266	497.536	2571132.008	36.008
kin_afterCID_34	LT02B2_cell28	1806.656	2282.447	1779.952	3596.606	131.197	1697.493	2151.251	550.536	544.476	1300.790	504.781	2571133.011	37.011
kin_afterCID_35	LT02B2_cell28	1823.514	2282.447	1796.210	3660.593	127.966	1714.401	2154.482	545.150	539.179	1288.236	501.014	2571134.013	38.013
kin_afterCID_36	LT02B2_cell28	1828.667	2282.447	1801.457	3662.889	130.132	1717.768	2152.316	543.623	537.618	1289.545	498.524	2571135.015	39.015
kin_afterCID_37	LT02B2_cell28	1805.882	2282.447	1779.136	3619.293	129.437	1696.861	2153.010	545.389	539.365	1296.671	500.223	2571136.017	40.017
kin_afterCID_38	LT02B2_cell28	1807.343	2282.447	1780.530	3643.490	129.121	1697.241	2153.326	542.346	536.445	1287.110	497.687	2571136.999	40.999
kin_afterCID_39	LT02B2_cell28	1818.993	2282.447	1791.927	3642.940	130.926	1708.000	2151.521	542.063	536.131	1282.812	496.986	2571138.002	42.002
kin_afterCID_40	LT02B2_cell28	1826.172	2282.447	1799.040	3681.330	129.771	1714.337	2152.677	544.659	538.701	1292.467	499.579	2571139.004	43.004
kin_afterCID_41	LT02B2_cell28	1791.532	2282.447	1764.887	3584.001	132.199	1681.330	2150.249	541.736	535.681	1291.211	495.658	2571140.006	44.006
kin_afterCID_42	LT02B2_cell28	1800.056	2282.447	1773.355	3617.239	128.995	1691.204	2153.453	545.753	539.873	1283.809	501.542	2571141.008	45.008
kin_afterCID_43	LT02B2_cell28	1806.586	2282.447	1780.004	3614.043	129.690	1697.699	2152.758	547.238	541.332	1282.813	502.925	2571142.010	46.010
kin_afterCID_44	LT02B2_cell28	1819.574	2282.447	1792.679	3646.614	129.545	1709.636	2152.902	544.945	539.031	1285.950	500.356	2571143.012	47.012
kin_afterCID_45	LT02B2_cell28	1789.235	2282.447	1762.905	3583.860	131.450	1679.564	2150.998	542.914	536.896	1296.432	496.866	2571144.015	48.015
kin_afterCID_46	LT02B2_cell28	1789.950	2282.447	1763.544	3612.521	128.598	1681.132	2153.850	538.210	532.345	1281.378	493.839	2571145.017	49.017
kin_afterCID_47	LT02B2_cell28	1806.025	2282.447	1779.322	3623.884	127.334	1698.618	2155.113	544.506	538.569	1288.262	500.562	2571145.999	49.999
kin_afterCID_48	LT02B2_cell28	1783.239	2282.447	1756.902	3554.731	131.486	1674.950	2150.962	542.012	536.046	1286.141	496.524	2571147.001	51.001
kin_afterCID_49	LT02B2_cell28	1796.726	2282.447	1770.102	3609.625	127.045	1689.868	2155.402	542.908	537.132	1277.954	499.583	2571148.003	52.003
kin_afterCID_50	LT02B2_cell28	1796.265	2282.447	1769.736	3616.552	128.182	1687.955	2154.265	544.664	538.802	1287.691	500.453	2571149.006	53.006
kin_afterCID_51	LT02B2_cell28	1833.605	2282.447	1806.693	3673.504	129.365	1723.058	2153.083	543.295	537.337	1290.838	498.380	2571150.008	54.008
kin_afterCID_52	LT02B2_cell28	1798.639	2282.447	1772.201	3613.174	127.704	1691.098	2154.743	543.723	537.882	1274.752	500.398	2571151.010	55.010
kin_afterCID_53	LT02B2_cell28	1810.148	2282.447	1783.538	3625.853	129.320	1701.095	2153.128	540.427	534.489	1280.912	495.952	2571152.012	56.012
kin_afterCID_54	LT02B2_cell28	1812.547	2282.447	1785.797	3631.760	131.964	1700.911	2150.483	542.494	536.544	1285.926	496.873	2571153.014	57.014
kin_afterCID_55	LT02B2_cell28	1787.309	2282.447	1761.075	3562.628	130.213	1679.900	2152.234	540.917	534.934	1277.183	496.372	2571154.017	58.017
kin_afterCID_56	LT02B2_cell28	1792.155	2282.447	1765.886	3593.714	127.578	1685.495	2154.870	542.629	536.781	1275.089	499.264	2571154.999	58.999
kin_afterCID_57	LT02B2_cell28	1810.621	2282.447	1784.010	3638.077	129.825	1700.407	2152.622	539.306	533.375	1278.225	494.741	2571156.001	60.001
kin_afterCID_58	LT02B2_cell28	1793.434	2282.447	1767.231	3596.302	128.092	1686.241	2154.355	537.855	532.049	1262.532	494.767	2571157.003	61.003
kin_afterCID_59	LT02B2_cell28	1794.951	2282.447	1768.703	3583.435	129.816	1687.095	2152.631	543.895	538.093	1276.889	499.691	2571158.006	62.006
kin_afterCID_60	LT02B2_cell28	1792.818	2282.447	1766.469	3578.877	131.134	1683.948	2151.314	546.085	540.202	1274.864	501.662	2571159.008	63.008
kin_afterCID_61	LT02B2_cell28	1809.011	2282.447	1782.418	3623.539	132.857	1696.862	2149.590	540.523	534.568	1283.304	494.615	2571160.010	64.010
kin_afterCID_62	LT02B2_cell28	1788.467	2282.447	1762.283	3562.519	130.493	1680.890	2151.955	540.539	534.737	1266.429	496.522	2571161.012	65.012
kin_afterCID_63	LT02B2_cell28	1799.040	2282.447	1772.454	3607.376	131.657	1688.345	2150.790	540.519	534.640	1271.183	495.792	2571162.014	66.014
kin_afterCID_64	LT02B2_cell28	1809.553	2282.447	1783.049	3643.401	131.522	1697.419	2150.926	543.349	537.460	1287.448	497.850	2571163.017	67.017
kin_afterCID_65	LT02B2_cell28	1779.413	2282.447	1753.224	3574.494	130.294	1670.736	2152.153	542.881	536.960	1280.243	498.240	2571163.999	67.999
kin_afterCID_66	LT02B2_cell28	1780.941	2282.447	1754.912	3566.441	131.756	1671.557	2150.691	540.111	534.318	1271.073	495.330	2571165.001	69.001
kin_afterCID_67	LT02B2_cell28	1800.926	2282.447	1774.518	3631.616	129.572	1690.744	2152.875	542.235	536.415	1284.100	497.585	2571166.003	70.003
kin_afterCID_68	LT02B2_cell28	1777.956	2282.447	1751.876	3574.856	131.125	1668.434	2151.323	545.479	539.565	1290.866	500.047	2571167.005	71.005
kin_afterCID_69	LT02B2_cell28	1793.330	2282.447	1767.061	3614.727	129.274	1683.975	2153.173	536.226	530.372	1273.283	491.974	2571168.008	72.008
kin_afterCID_70	LT02B2_cell28	1794.612	2282.447	1768.334	3607.377	130.574	1684.615	2151.873	536.138	530.317	1270.608	491.570	2571169.010	73.010
kin_afterCID_71	LT02B2_cell28	1799.936	2282.447	1773.421	3609.304	131.260	1689.533	2151.187	541.797	535.934	1273.746	497.135	2571170.014	74.014
kin_afterCID_72	LT02B2_cell28	1804.769	2282.447	1778.092	3626.370	130.457	1694.341	2151.991	540.931	535.052	1281.182	496.056	2571171.014	75.014
kin_afterCID_73	LT02B2_cell28	1793.070	2282.447	1766.895	3603.824	126.621	1686.716	2155.826	540.579	534.822	1271.811	497.630	2571172.016	76.016
kin_afterCID_74	LT02B2_cell28	1791.742	2282.447	1765.413	3604.724	129.112	1683.037	2153.335	541.058	535.258	1267.836	497.481	2571172.998	76.998
kin_afterCID_75	LT02B2_cell28	1803.154	2282.447	1776.513	3628.216	130.764	1692.240	2151.684	537.959	532.124	1275.813	493.118	2571174.000	78.000
kin_afterCID_76	LT02B2_cell28	1781.067	2282.447	1754.872	3573.104	131.260	1671.721	2151.187	543.399	537.516	1283.180	498.259	2571175.002	79.002
kin_afterCID_77	LT02B2_cell28	1779.490	2282.447	1753.199	3581.433	129.293	1671.287	2153.155	539.299	533.553	1268.179	495.531	2571176.005	80.005
kin_afterCID_78	LT02B2_cell28	1792.208	2282.447	1765.973	3597.140	129.320	1683.801	2153.128	543.152	537.352	1276.401	499.112	2571177.007	81.007
kin_afterCID_79	LT02B2_cell28	1773.231	2282.447	1747.175	3556.273	130.574	1665.037	2151.873	543.238	537.359	1282.136	498.402	2571178.009	82.009
kin_afterCID_80	LT02B2_cell28	1783.909	2282.447	1757.683	3568.396	130.971	1675.278	2151.476	532.435	526.626	1259.111	488.199	2571179.012	83.012
kin_afterCID_81	LT02B2_cell28	1793.304	2282.447	1766.948	3604.327	130.700	1683.299	2151.747	538.405	532.638	1271.783	493.858	2571180.014	84.014
kin_afterCID_82	LT02B2_cell28	1789.730	2282.447	1763.308	3597.715	131.829	1678.904	2150.619	546.033	540.275	1274.128	501.402	2571181.016	85.016
kin_afterCID_83	LT02B2_cell28	1766.975	2282.447	1741.020	3557.928	129.951	1658.851	2152.496	536.855	531.169	1252.391	493.656	2571181.998	85.998
kin_afterCID_84	LT02B2_cell28	1774.051	2282.447	1748.101	3576.510	129.184	1665.913	2153.263	540.200	534.491	1271.079	496.351	2571183.000	87.000
kin_afterCID_85	LT02B2_cell28	1782.410	2282.447	1756.196	3605.503	130.195	1672.127	2152.252	538.814	533.006	1265.455	494.858	2571184.002	88.002
kin_afterCID_86	LT02B2_cell28	1763.352	2282.447	1737.545	3535.632	133.227	1653.490	2149.220	544.263	538.410	1269.826	499.287	2571185.005	89.005
kin_afterCID_87	LT02B2_cell28	1769.608	2282.447	1743.545	3573.224	130.673	1660.078	2151.774	536.892	531.191	1253.930	493.348	2571186.007	90.007
kin_afterCID_88	LT02B2_cell28	1781.955	2282.447	1755.867	3597.666	129.690	1672.570	2152.758	535.707	529.972	1261.088	492.008	2571187.009	91.009
kin_afterCID_89	LT02B2_cell28	1778.881	2282.447	1752.530	3571.770	132.605	1668.294	2149.843	537.416	531.623	1258.457	492.941	2571188.011	92.011
kin_afterCID_90	LT02B2_cell28	1780.244	2282.447	1754.139	3569.491	131.639	1670.734	2150.808	535.986	530.236	1254.246	492.025	2571189.014	93.014
kin_afterCID_91	LT02B2_cell28	1776.838	2282.447	1750.622	3570.970	131.188	1667.428	2151.260	538.533	532.704	1261.550	494.442	2571190.016	94.016
kin_afterCID_92	LT02B2_cell28	1747.197	2282.447	1721.584	3537.303	129.004	1639.959	2153.444	531.119	525.385	1252.971	487.876	2571190.998	94.998
kin_afterCID_93	LT02B2_cell28	1758.659	2282.447	1732.751	3572.356	129.139	1649.887	2153.308	539.232	533.530	1267.557	495.552	2571192.000	96.000
kin_afterCID_94	LT02B2_cell28	1774.114	2282.447	1747.966	3575.071	130.854	1664.585	2151.594	541.022	535.267	1265.492	496.962	2571193.003	97.003
kin_afterCID_95	LT02B2_cell28	1779.823	2282.447	1753.494	3606.055	130.312	1669.244	2152.135	537.662	531.860	1263.829	493.692	2571194.005	98.005
kin_afterCID_96	LT02B2_cell28	1763.087	2282.447	1737.151	3558.830	129.563	1655.017	2152.884	535.927	530.176	1254.207	492.700	2571195.007	99.007
kin_afterCID_97	LT02B2_cell28	1766.989	2282.447	1740.745	3566.247	130.718	1657.683	2151.729	538.165	532.412	1258.894	494.380	2571196.009	100.009
kin_afterCID_98	LT02B2_cell28	1777.026	2282.447	1750.743	3600.660	131.486	1665.549	2150.962	542.197	536.398	1266.832	497.901	2571197.011	101.011
kin_afterCID_99	LT02B2_cell28	1744.289	2282.447	1718.644	3531.359	130.312	1636.082	2152.135	534.630	528.943	1248.873	491.383	2571198.014	102.014
kin_afterCID_100	LT02B2_cell28	1760.677	2282.447	1734.718	3559.954	130.240	1651.794	2152.207	535.986	530.287	1256.593	492.379	2571199.016	103.016
kin_afterCID_101	LT02B2_cell28	1763.496	2282.447	1737.353	3570.528	132.144	1652.446	2150.303	539.141	533.335	1271.534	494.132	2571199.998	103.998
kin_afterCID_102	LT02B2_cell28	1747.513	2282.447	1721.771	3516.416	131.892	1639.027	2150.556	542.138	536.276	1269.846	497.508	2571201.000	105.000
kin_afterCID_103	LT02B2_cell28	1751.037	2282.447	1725.119	3547.858	130.276	1642.271	2152.171	539.248	533.601	1263.554	495.404	2571202.002	106.002
kin_afterCID_104	LT02B2_cell28	1756.137	2282.447	1730.290	3565.621	129.437	1647.353	2153.010	538.927	533.224	1262.528	495.424	2571203.004	107.004
kin_afterCID_105	LT02B2_cell28	1766.908	2282.447	1740.648	3583.115	132.271	1655.182	2150.177	538.300	532.554	1268.168	493.402	2571204.007	108.007
kin_afterCID_106	LT02B2_cell28	1749.761	2282.447	1724.012	3538.827	131.107	1640.732	2151.341	536.731	530.899	1267.287	492.210	2571205.009	109.009
kin_afterCID_107	LT02B2_cell28	1742.058	2282.447	1716.517	3520.828	131.404	1633.395	2151.043	541.637	536.008	1256.939	497.940	2571206.011	110.011
kin_afterCID_108	LT02B2_cell28	1742.382	2282.447	1716.657	3525.097	129.942	1634.763	2152.505	538.536	532.839	1258.082	495.098	2571207.013	111.013
kin_afterCID_109	LT02B2_cell28	1755.414	2282.447	1729.405	3538.105	131.910	1646.067	2150.538	537.816	532.120	1259.693	493.538	2571208.015	112.015
kin_afterCID_110	LT02B2_cell28	1764.713	2282.447	1738.758	3579.893	130.132	1654.965	2152.316	541.350	535.574	1268.570	497.381	2571209.017	113.017
kin_afterCID_111	LT02B2_cell28	1732.424	2282.447	1706.924	3505.023	130.872	1624.604	2151.575	528.221	522.541	1244.607	484.646	2571209.999	113.999
kin_afterCID_112	LT02B2_cell28	1758.004	2282.447	1732.080	3557.269	129.780	1649.530	2152.668	536.295	530.550	1255.533	492.933	2571211.002	115.002
kin_afterCID_113	LT02B2_cell28	1741.787	2282.447	1716.125	3511.296	130.899	1634.131	2151.548	534.600	528.789	1262.140	490.337	2571212.004	116.004
kin_afterCID_114	LT02B2_cell28	1752.959	2282.447	1727.077	3550.402	129.293	1645.027	2153.155	529.433	523.737	1248.045	486.282	2571213.006	117.006
kin_afterCID_115	LT02B2_cell28	1760.197	2282.447	1734.127	3573.937	130.448	1650.254	2152.000	536.550	530.820	1260.561	492.662	2571214.009	118.009
kin_afterCID_116	LT02B2_cell28	1773.062	2282.447	1746.860	3589.433	131.152	1662.329	2151.296	538.465	532.663	1264.641	494.194	2571215.011	119.011
kin_afterCID_117	LT02B2_cell28	1754.574	2282.447	1728.609	3542.179	128.832	1647.637	2153.615	533.334	527.670	1249.773	490.476	2571216.013	120.013
kin_afterCID_118	LT02B2_cell28	1753.974	2282.447	1728.039	3543.948	127.885	1647.729	2154.563	538.554	532.897	1256.423	495.945	2571217.015	121.015
kin_afterCID_119	LT02B2_cell28	1760.001	2282.447	1734.056	3575.785	128.787	1651.419	2153.660	535.744	530.003	1256.969	492.615	2571218.017	122.017
kin_afterCID_120	LT02B2_cell28	1759.772	2282.447	1733.634	3562.440	129.825	1651.053	2152.622	539.106	533.374	1258.521	495.718	2571218.999	122.999
kin_afterCID_121	LT02B2_cell28	1738.501	2282.447	1712.786	3515.089	130.186	1631.038	2152.261	540.526	534.766	1270.299	496.383	2571220.003	124.003
kin_afterCID_122	LT02B2_cell28	1756.516	2282.447	1730.662	3558.820	128.047	1649.396	2154.400	531.283	525.640	1251.238	488.492	2571221.003	125.003
kin_afterCID_123	LT02B2_cell28	1761.418	2282.447	1735.339	3576.622	126.594	1654.827	2155.853	533.578	527.875	1254.815	491.226	2571222.006	126.006
kin_afterCID_124	LT02B2_cell28	1758.920	2282.447	1732.881	3564.339	128.534	1651.182	2153.913	536.503	530.770	1254.591	493.652	2571223.008	127.008
kin_afterCID_125	LT02B2_cell28	1770.940	2282.447	1744.711	3580.688	129.238	1662.317	2153.209	537.731	531.989	1261.814	494.271	2571224.010	128.010
kin_afterCID_126	LT02B2_cell28	1753.495	2282.447	1727.626	3555.676	126.630	1647.637	2155.817	536.990	531.376	1250.925	495.055	2571225.012	129.012
kin_afterCID_127	LT02B2_cell28	1761.690	2282.447	1735.894	3571.238	128.724	1653.537	2153.723	532.051	526.367	1256.353	488.761	2571226.014	130.014
kin_afterCID_128	LT02B2_cell28	1766.369	2282.447	1740.368	3579.293	129.518	1657.305	2152.929	534.739	529.000	1261.926	490.992	2571227.017	131.017
kin_afterCID_129	LT02B2_cell28	1748.547	2282.447	1722.939	3543.851	125.439	1644.143	2157.009	536.276	530.658	1253.666	494.557	2571227.999	131.999
kin_afterCID_130	LT02B2_cell28	1759.900	2282.447	1734.146	3575.562	127.821	1652.187	2154.626	535.613	529.927	1258.417	492.734	2571229.001	133.001
kin_afterCID_131	LT02B2_cell28	1764.988	2282.447	1739.193	3579.324	130.024	1655.387	2152.424	537.946	532.231	1264.623	494.049	2571230.003	134.003
kin_afterCID_132	LT02B2_cell28	1737.174	2282.447	1711.734	3532.699	127.081	1631.309	2155.366	533.513	527.726	1267.572	490.232	2571231.005	135.005
kin_afterCID_133	LT02B2_cell28	1760.085	2282.447	1734.352	3559.884	127.136	1653.920	2155.312	532.877	527.252	1257.667	490.124	2571232.007	136.007
kin_afterCID_134	LT02B2_cell28	1756.672	2282.447	1730.978	3565.044	127.686	1649.512	2154.761	534.390	528.759	1259.238	491.437	2571233.010	137.010
kin_afterCID_135	LT02B2_cell28	1769.662	2282.447	1743.764	3597.542	127.605	1661.419	2154.843	540.172	534.466	1269.318	496.993	2571234.012	138.012
kin_afterCID_136	LT02B2_cell28	1744.918	2282.447	1719.632	3554.302	126.170	1639.046	2156.278	532.145	526.524	1259.267	489.599	2571235.014	139.014
kin_afterCID_137	LT02B2_cell28	1747.432	2282.447	1721.913	3553.232	127.479	1640.609	2154.969	533.073	527.462	1264.944	489.779	2571236.016	140.016
kin_afterCID_138	LT02B2_cell28	1757.233	2282.447	1731.409	3584.556	128.498	1648.220	2153.949	537.419	531.709	1272.881	493.543	2571236.999	140.999
kin_afterCID_139	LT02B2_cell28	1743.790	2282.447	1718.417	3553.002	124.563	1639.354	2157.884	533.630	528.046	1253.221	492.092	2571238.001	142.001
kin_afterCID_140	LT02B2_cell28	1759.854	2282.447	1734.172	3583.523	128.372	1651.173	2154.075	534.070	528.397	1265.654	490.472	2571239.003	143.003
kin_afterCID_141	LT02B2_cell28	1748.012	2282.447	1722.491	3568.302	126.323	1641.365	2156.124	530.265	524.691	1256.584	487.712	2571240.006	144.006
kin_afterCID_142	LT02B2_cell28	1760.666	2282.447	1735.081	3584.607	125.998	1654.096	2156.449	534.236	528.598	1267.091	491.416	2571241.008	145.008
kin_afterCID_143	LT02B2_cell28	1765.344	2282.447	1739.601	3612.019	125.285	1658.091	2157.162	536.359	530.662	1277.348	493.324	2571242.010	146.010
kin_afterCID_144	LT02B2_cell28	1749.980	2282.447	1724.445	3576.055	126.720	1642.637	2155.727	536.430	530.701	1283.051	492.541	2571243.012	147.012
kin_afterCID_145	LT02B2_cell28	1748.937	2282.447	1723.300	3572.963	126.161	1642.216	2156.287	529.927	524.320	1259.890	487.218	2571244.015	148.015
kin_afterCID_146	LT02B2_cell28	1765.434	2282.447	1739.601	3597.037	127.406	1657.150	2155.041	533.611	527.900	1264.331	490.411	2571245.017	149.017
kin_afterCID_147	LT02B2_cell28	1749.075	2282.447	1723.536	3569.192	128.904	1640.129	2153.543	536.563	530.817	1278.021	492.182	2571245.999	149.999
kin_afterCID_148	LT02B2_cell28	1756.008	2282.447	1730.559	3587.735	126.188	1648.813	2156.259	532.725	527.108	1261.385	490.082	2571247.001	151.001
kin_afterCID_149	LT02B2_cell28	1763.683	2282.447	1737.942	3603.285	127.659	1654.697	2154.788	534.271	528.567	1271.225	490.610	2571248.004	152.004
kin_afterCID_150	LT02B2_cell28	1744.293	2282.447	1719.058	3558.271	124.942	1639.245	2157.505	533.624	528.067	1257.127	491.725	2571249.006	153.006
kin_afterCID_151	LT02B2_cell28	1753.034	2282.447	1727.561	3575.504	127.677	1645.047	2154.770	533.324	527.696	1260.762	490.220	2571250.008	154.008
kin_afterCID_152	LT02B2_cell28	1758.975	2282.447	1733.451	3616.447	126.504	1649.984	2155.944	536.588	530.915	1281.085	492.904	2571251.010	155.010
kin_afterCID_153	LT02B2_cell28	1769.162	2282.447	1743.271	3620.059	127.072	1660.041	2155.375	534.662	528.966	1278.045	490.835	2571252.013	156.013
kin_afterCID_154	LT02B2_cell28	1757.688	2282.447	1732.158	3600.662	126.016	1649.989	2156.431	533.446	527.861	1264.886	490.702	2571253.015	157.015
kin_afterCID_155	LT02B2_cell28	1765.516	2282.447	1739.743	3604.370	128.228	1656.060	2154.220	531.609	525.929	1264.819	487.966	2571254.017	158.017
kin_afterCID_156	LT02B2_cell28	1735.234	2282.447	1710.294	3559.055	126.134	1628.550	2156.314	533.323	527.746	1266.404	490.441	2571254.999	158.999
kin_afterCID_157	LT02B2_cell28	1752.055	2282.447	1726.591	3580.669	125.755	1645.431	2156.693	532.659	527.033	1270.614	489.629	2571256.002	160.002
kin_afterCID_158	LT02B2_cell28	1773.635	2282.447	1747.905	3632.058	126.016	1665.034	2156.431	536.283	530.591	1276.683	493.016	2571257.004	161.004
kin_afterCID_159	LT02B2_cell28	1752.995	2282.447	1727.749	3570.286	126.558	1646.314	2155.889	531.313	525.738	1256.806	488.724	2571258.006	162.006
kin_afterCID_160	LT02B2_cell28	1753.647	2282.447	1728.405	3591.964	124.888	1647.238	2157.559	525.872	520.209	1258.872	483.442	2571259.008	163.008
kin_afterCID_161	LT02B2_cell28	1768.908	2282.447	1743.395	3599.169	127.803	1660.346	2154.644	536.664	530.997	1263.586	493.546	2571260.010	164.010
kin_afterCID_162	LT02B2_cell28	1775.001	2282.447	1749.421	3626.620	126.558	1666.305	2155.889	530.958	525.294	1267.403	487.726	2571261.013	165.013
kin_afterCID_163	LT02B2_cell28	1752.964	2282.447	1727.722	3579.386	124.654	1647.453	2157.794	525.067	519.500	1246.961	483.364	2571262.015	166.015
kin_afterCID_164	LT02B2_cell28	1764.382	2282.447	1738.908	3617.976	126.323	1655.783	2156.124	533.216	527.606	1268.138	490.159	2571263.017	167.017
kin_afterCID_165	LT02B2_cell28	1772.333	2282.447	1746.828	3630.601	125.276	1664.416	2157.171	536.538	530.847	1278.560	493.446	2571263.999	167.999
kin_afterCID_166	LT02B2_cell28	1747.212	2282.447	1722.086	3553.182	125.917	1641.763	2156.530	534.964	529.410	1261.847	492.522	2571265.002	169.002
kin_afterCID_167	LT02B2_cell28	1759.938	2282.447	1734.583	3597.888	127.352	1651.327	2155.095	537.277	531.645	1276.401	493.599	2571266.004	170.004
kin_afterCID_168	LT02B2_cell28	1779.880	2282.447	1754.344	3610.133	126.928	1672.105	2155.519	535.657	529.959	1270.065	492.411	2571267.006	171.006
kin_afterCID_169	LT02B2_cell28	1760.531	2282.447	1735.240	3610.073	123.535	1654.699	2158.913	531.494	525.907	1267.078	489.404	2571268.008	172.008
kin_afterCID_170	LT02B2_cell28	1776.542	2282.447	1751.027	3643.013	125.385	1668.048	2157.063	530.384	524.774	1268.828	487.460	2571269.011	173.011
kin_afterCID_171	LT02B2_cell28	1778.453	2282.447	1752.816	3632.186	126.657	1669.542	2155.790	538.948	533.261	1278.426	495.503	2571270.013	174.013
kin_afterCID_172	LT02B2_cell28	1755.070	2282.447	1729.919	3569.640	127.063	1648.098	2155.384	535.224	529.515	1276.559	491.522	2571271.015	175.015
kin_afterCID_173	LT02B2_cell28	1775.572	2282.447	1750.056	3638.576	124.897	1667.725	2157.550	535.400	529.761	1274.046	492.641	2571272.017	176.017
kin_afterCID_174	LT02B2_cell28	1755.845	2282.447	1730.688	3588.148	126.170	1648.631	2156.278	538.472	532.729	1280.726	495.041	2571273.000	177.000
kin_afterCID_175	LT02B2_cell28	1760.172	2282.447	1734.919	3615.306	122.551	1654.913	2159.897	533.043	527.441	1271.542	491.141	2571274.002	178.002
kin_afterCID_176	LT02B2_cell28	1765.885	2282.447	1740.502	3604.418	123.228	1660.959	2159.220	535.791	530.195	1271.977	493.776	2571275.004	179.004
kin_afterCID_177	LT02B2_cell28	1778.261	2282.447	1752.684	3640.879	125.493	1669.893	2156.954	535.984	530.332	1278.046	492.811	2571276.006	180.006
kin_afterCID_178	LT02B2_cell28	1746.140	2282.447	1721.031	3554.003	127.226	1639.419	2155.222	532.766	527.052	1274.332	488.991	2571277.008	181.008
kin_afterCID_179	LT02B2_cell28	1758.912	2282.447	1733.778	3574.576	123.760	1654.817	2158.687	533.272	527.713	1260.503	491.579	2571278.010	182.010
kin_afterCID_180	LT02B2_cell28	1770.385	2282.447	1745.041	3626.699	124.383	1663.394	2158.064	529.601	523.991	1266.832	487.110	2571279.015	183.015
kin_afterCID_181	LT02B2_cell28	1778.057	2282.447	1752.493	3623.822	125.087	1671.037	2157.361	535.735	530.117	1269.964	493.163	2571280.015	184.015
kin_afterCID_182	LT02B2_cell28	1749.442	2282.447	1724.541	3563.727	124.825	1644.480	2157.622	529.659	524.122	1249.262	488.028	2571281.017	185.017
kin_afterCID_183	LT02B2_cell28	1769.173	2282.447	1743.933	3592.628	124.184	1664.253	2158.263	534.038	528.490	1263.111	492.088	2571281.999	185.999
kin_afterCID_184	LT02B2_cell28	1774.592	2282.447	1749.307	3604.344	125.448	1668.176	2157.000	535.698	530.051	1273.556	492.786	2571283.004	187.004
kin_afterCID_185	LT02B2_cell28	1756.572	2282.447	1731.433	3577.447	123.959	1652.002	2158.489	531.923	526.382	1260.006	490.111	2571284.004	188.004
kin_afterCID_186	LT02B2_cell28	1770.653	2282.447	1745.317	3604.673	125.601	1663.851	2156.846	534.648	529.076	1264.839	492.126	2571285.006	189.006
kin_afterCID_187	LT02B2_cell28	1775.599	2282.447	1750.075	3625.285	125.177	1668.269	2157.270	530.535	524.852	1272.658	487.473	2571286.008	190.008
kin_afterCID_188	LT02B2_cell28	1744.354	2282.447	1719.467	3550.338	125.592	1639.193	2156.855	535.215	529.535	1279.614	491.869	2571287.010	191.010
kin_afterCID_189	LT02B2_cell28	1753.136	2282.447	1727.996	3576.019	124.338	1648.112	2158.110	531.085	525.566	1254.924	489.382	2571288.013	192.013
kin_afterCID_190	LT02B2_cell28	1764.913	2282.447	1739.732	3598.810	123.517	1659.992	2158.931	532.709	527.094	1268.745	490.599	2571289.015	193.015
kin_afterCID_191	LT02B2_cell28	1785.030	2282.447	1759.494	3642.126	124.563	1677.829	2157.884	531.733	526.106	1267.365	489.268	2571290.017	194.017
kin_afterCID_192	LT02B2_cell28	1755.709	2282.447	1730.684	3576.524	123.823	1651.263	2158.624	531.413	525.898	1250.423	490.169	2571290.999	194.999
kin_afterCID_193	LT02B2_cell28	1760.435	2282.447	1735.419	3576.741	125.024	1655.180	2157.424	530.897	525.324	1255.415	488.911	2571292.001	196.001
kin_afterCID_194	LT02B2_cell28	1752.595	2282.447	1727.476	3589.194	124.121	1646.976	2158.326	526.561	521.023	1253.284	484.769	2571293.004	197.004
kin_afterCID_195	LT02B2_cell28	1767.850	2282.447	1742.690	3586.250	128.291	1659.555	2154.157	529.093	523.501	1256.127	485.795	2571294.006	198.006
kin_afterCID_196	LT02B2_cell28	1758.565	2282.447	1733.562	3566.871	128.191	1650.960	2154.256	536.156	530.540	1265.420	492.760	2571295.009	199.009
kin_afterCID_197	LT02B2_cell28	1755.376	2282.447	1730.287	3587.123	124.482	1649.711	2157.965	527.274	521.811	1253.322	485.392	2571296.011	200.011
kin_afterCID_198	LT02B2_cell28	1764.485	2282.447	1739.247	3593.794	124.753	1658.719	2157.694	527.843	522.303	1245.469	486.351	2571297.013	201.013
kin_afterCID_199	LT02B2_cell28	1782.436	2282.447	1756.932	3634.766	124.933	1675.174	2157.514	529.092	523.529	1253.212	487.161	2571298.015	202.015
kin_afterCID_200	LT02B2_cell28	1786.928	2282.447	1761.505	3641.830	126.928	1677.702	2155.519	532.914	527.270	1263.379	489.900	2571299.017	203.017
kin_afterCID_201	LT02B2_cell28	1756.944	2282.447	1731.958	3590.935	125.565	1650.176	2156.882	529.228	523.716	1254.153	487.026	2571299.999	203.999
kin_afterCID_202	LT02B2_cell28	1770.088	2282.447	1744.778	3625.198	125.186	1662.436	2157.261	535.524	529.993	1264.613	493.215	2571301.002	205.002
kin_afterCID_203	LT02B2_cell28	1785.513	2282.447	1759.866	3634.764	125.394	1678.012	2157.054	534.621	529.001	1258.779	492.525	2571302.004	206.004
kin_afterCID_204	LT02B2_cell28	1755.126	2282.447	1730.223	3573.163	125.132	1649.673	2157.315	529.222	523.578	1265.489	486.516	2571303.006	207.006
kin_afterCID_205	LT02B2_cell28	1765.412	2282.447	1740.281	3619.243	122.722	1660.072	2159.725	529.689	524.124	1258.809	488.258	2571304.010	208.010
kin_afterCID_206	LT02B2_cell28	1775.108	2282.447	1749.825	3630.766	122.921	1669.484	2159.527	531.710	526.107	1267.206	489.845	2571305.011	209.011
kin_afterCID_207	LT02B2_cell28	1761.415	2282.447	1736.301	3588.557	122.840	1657.486	2159.608	526.607	521.105	1250.282	485.444	2571306.013	210.013
kin_afterCID_208	LT02B2_cell28	1772.012	2282.447	1746.737	3614.728	122.921	1667.124	2159.527	532.506	526.984	1255.234	491.368	2571307.015	211.015
kin_afterCID_209	LT02B2_cell28	1777.885	2282.447	1752.501	3635.106	123.688	1671.473	2158.759	532.261	526.688	1257.618	490.701	2571308.017	212.017
kin_afterCID_210	LT02B2_cell28	1744.899	2282.447	1720.120	3583.354	120.060	1642.825	2162.387	527.744	522.273	1252.664	487.495	2571309.000	213.000
kin_afterCID_211	LT02B2_cell28	1758.855	2282.447	1733.785	3595.112	124.130	1653.247	2158.317	525.092	519.550	1251.930	483.290	2571310.002	214.002
kin_afterCID_212	LT02B2_cell28	1775.773	2282.447	1750.376	3614.485	123.507	1670.585	2158.940	535.198	529.661	1262.911	493.568	2571311.004	215.004
kin_afterCID_213	LT02B2_cell28	1777.844	2282.447	1752.483	3630.086	123.489	1671.898	2158.958	534.018	528.402	1267.512	492.063	2571312.006	216.006
kin_afterCID_214	LT02B2_cell28	1756.120	2282.447	1731.141	3595.953	119.536	1654.439	2162.911	531.962	526.464	1259.452	491.756	2571313.008	217.008
kin_afterCID_215	LT02B2_cell28	1762.258	2282.447	1737.171	3576.410	122.722	1659.172	2159.725	532.992	527.485	1251.633	492.157	2571314.011	218.011
kin_afterCID_216	LT02B2_cell28	1773.164	2282.447	1747.899	3620.976	122.731	1668.157	2159.716	532.920	527.351	1265.178	491.308	2571315.013	219.013
kin_afterCID_217	LT02B2_cell28	1747.030	2282.447	1722.256	3573.888	123.020	1642.956	2159.427	533.686	528.055	1270.792	491.694	2571316.015	220.015
kin_afterCID_218	LT02B2_cell28	1759.425	2282.447	1734.411	3608.254	119.726	1657.076	2162.721	530.830	525.294	1259.536	490.489	2571317.017	221.017
kin_afterCID_219	LT02B2_cell28	1747.845	2282.447	1723.104	3561.657	122.361	1645.099	2160.086	535.446	529.812	1263.932	494.180	2571318.000	222.000
kin_afterCID_220	LT02B2_cell28	1758.128	2282.447	1733.131	3590.648	120.701	1655.810	2161.747	530.754	525.273	1250.254	490.581	2571319.002	223.002
kin_afterCID_221	LT02B2_cell28	1778.229	2282.447	1752.848	3627.576	122.668	1673.193	2159.779	529.852	524.288	1252.128	488.829	2571320.004	224.004
kin_afterCID_222	LT02B2_cell28	1782.937	2282.447	1757.472	3646.834	121.982	1677.699	2160.465	530.142	524.508	1262.554	488.789	2571321.006	225.006
kin_afterCID_223	LT02B2_cell28	1755.511	2282.447	1730.640	3586.366	121.116	1652.914	2161.332	530.760	525.297	1246.818	490.634	2571322.008	226.008
kin_afterCID_224	LT02B2_cell28	1774.189	2282.447	1748.936	3644.244	119.654	1670.731	2162.794	533.350	527.859	1263.157	492.974	2571323.011	227.011
kin_afterCID_225	LT02B2_cell28	1782.582	2282.447	1757.224	3645.521	119.825	1679.361	2162.622	530.665	525.074	1261.739	490.158	2571324.013	228.013
kin_afterCID_226	LT02B2_cell28	1749.431	2282.447	1724.516	3592.477	118.309	1648.675	2164.138	534.783	529.304	1258.827	495.201	2571325.015	229.015
kin_afterCID_227	LT02B2_cell28	1763.718	2282.447	1738.811	3593.515	120.367	1661.850	2162.081	534.356	528.829	1255.081	494.232	2571326.017	230.017
kin_afterCID_228	LT02B2_cell28	1767.592	2282.447	1742.474	3615.464	122.154	1663.104	2160.294	530.495	524.857	1261.477	489.161	2571327.000	231.000
kin_afterCID_229	LT02B2_cell28	1757.143	2282.447	1732.090	3591.146	120.403	1655.009	2162.045	527.064	521.564	1241.280	487.290	2571328.002	232.002
kin_afterCID_230	LT02B2_cell28	1771.846	2282.447	1746.649	3622.276	120.683	1668.544	2161.765	528.996	523.475	1249.564	488.769	2571329.004	233.004
kin_afterCID_231	LT02B2_cell28	1752.123	2282.447	1727.482	3572.997	122.370	1648.969	2160.077	530.027	524.364	1260.627	488.638	2571330.007	234.007
kin_afterCID_232	LT02B2_cell28	1751.994	2282.447	1727.140	3604.464	119.284	1649.843	2163.164	523.650	518.120	1251.871	483.494	2571331.009	235.009
kin_afterCID_233	LT02B2_cell28	1758.638	2282.447	1733.760	3586.409	121.549	1655.827	2160.898	530.370	524.858	1253.452	489.697	2571332.011	236.011
kin_afterCID_234	LT02B2_cell28	1771.952	2282.447	1746.732	3612.212	121.630	1668.365	2160.817	533.987	528.421	1258.893	493.182	2571333.013	237.013
kin_afterCID_235	LT02B2_cell28	1755.952	2282.447	1731.127	3594.745	119.780	1654.109	2162.667	528.083	522.576	1247.535	488.235	2571334.016	238.016
kin_afterCID_236	LT02B2_cell28	1773.761	2282.447	1748.548	3656.016	122.000	1667.471	2160.447	524.640	519.071	1258.953	483.173	2571334.998	238.998
kin_afterCID_237	LT02B2_cell28	1773.142	2282.447	1747.861	3647.535	121.125	1668.097	2161.323	532.012	526.424	1263.937	490.994	2571336.000	240.000
kin_afterCID_238	LT02B2_cell28	1755.831	2282.447	1730.888	3603.312	120.033	1653.279	2162.415	525.699	520.267	1242.244	485.925	2571337.002	241.002
kin_afterCID_239	LT02B2_cell28	1768.524	2282.447	1743.484	3653.270	119.347	1664.535	2163.100	527.410	521.880	1263.179	486.815	2571338.005	242.005
kin_afterCID_240	LT02B2_cell28	1752.818	2282.447	1727.883	3606.565	118.986	1650.866	2163.461	529.937	524.415	1254.128	490.108	2571339.007	243.007
kin_afterCID_241	LT02B2_cell28	1766.029	2282.447	1740.931	3631.316	119.356	1663.106	2163.091	530.014	524.481	1258.780	489.802	2571340.009	244.009
kin_afterCID_242	LT02B2_cell28	1774.375	2282.447	1749.296	3626.730	120.755	1670.900	2161.693	530.408	524.921	1253.881	489.994	2571341.011	245.011
kin_afterCID_243	LT02B2_cell28	1770.849	2282.447	1745.558	3632.396	120.782	1666.836	2161.665	533.081	527.526	1261.514	492.380	2571342.013	246.013
kin_afterCID_244	LT02B2_cell28	1746.562	2282.447	1721.820	3574.372	119.067	1645.964	2163.380	528.505	523.047	1248.547	488.875	2571343.016	247.016
kin_afterCID_245	LT02B2_cell28	1762.659	2282.447	1737.731	3603.800	118.417	1661.910	2164.030	528.900	523.346	1254.304	489.205	2571343.998	247.998
kin_afterCID_246	LT02B2_cell28	1768.715	2282.447	1743.779	3638.186	119.338	1665.577	2163.109	531.235	525.689	1262.676	490.882	2571345.000	249.000
kin_afterCID_247	LT02B2_cell28	1755.366	2282.447	1730.663	3607.265	117.280	1655.054	2165.167	530.863	525.391	1255.534	491.610	2571346.002	250.002
kin_afterCID_248	LT02B2_cell28	1769.787	2282.447	1744.852	3640.344	118.697	1667.174	2163.750	532.679	527.088	1259.088	492.830	2571347.005	251.005
kin_afterCID_249	LT02B2_cell28	1747.789	2282.447	1723.201	3576.253	120.096	1646.237	2162.351	523.495	518.021	1236.534	483.893	2571348.007	252.007
kin_afterCID_250	LT02B2_cell28	1749.344	2282.447	1724.579	3586.924	118.932	1648.329	2163.516	534.318	528.886	1245.970	495.198	2571349.009	253.009
kin_afterCID_251	LT02B2_cell28	1753.134	2282.447	1728.232	3601.930	120.024	1650.517	2162.424	529.758	524.268	1249.819	489.792	2571350.011	254.011
kin_afterCID_252	LT02B2_cell28	1761.124	2282.447	1736.215	3616.894	120.601	1657.597	2161.846	531.413	525.890	1252.532	491.184	2571351.014	255.014
kin_afterCID_253	LT02B2_cell28	1774.835	2282.447	1749.635	3639.445	119.627	1671.703	2162.821	533.569	527.995	1255.140	493.659	2571352.016	256.016
kin_afterCID_254	LT02B2_cell28	1744.523	2282.447	1719.943	3578.037	119.365	1643.344	2163.082	529.976	524.496	1246.788	490.420	2571352.998	256.998
kin_afterCID_255	LT02B2_cell28	1760.854	2282.447	1735.846	3617.805	119.013	1658.701	2163.434	526.053	520.491	1251.000	486.173	2571354.000	258.000
kin_afterCID_256	LT02B2_cell28	1734.021	2282.447	1709.619	3558.502	118.616	1634.007	2163.831	534.281	528.736	1265.898	494.176	2571355.002	259.002
kin_afterCID_257	LT02B2_cell28	1756.960	2282.447	1732.207	3608.654	117.686	1656.293	2164.761	525.211	519.708	1249.500	485.835	2571356.005	260.005
kin_afterCID_258	LT02B2_cell28	1767.506	2282.447	1742.669	3630.337	118.661	1665.349	2163.786	533.615	528.081	1258.774	493.847	2571357.007	261.007
kin_afterCID_259	LT02B2_cell28	1754.739	2282.447	1730.118	3608.060	117.398	1654.245	2165.050	524.246	518.781	1244.659	485.183	2571358.009	262.009
kin_afterCID_260	LT02B2_cell28	1751.273	2282.447	1726.541	3610.156	117.325	1650.542	2165.122	532.216	526.774	1259.802	492.789	2571359.012	263.012
kin_afterCID_261	LT02B2_cell28	1757.607	2282.447	1732.756	3609.298	116.008	1658.454	2166.440	530.465	524.917	1258.071	491.503	2571360.014	264.014
kin_afterCID_262	LT02B2_cell28	1737.249	2282.447	1712.583	3567.012	120.141	1635.584	2162.306	534.695	529.129	1268.384	493.930	2571361.016	265.016
kin_afterCID_263	LT02B2_cell28	1761.715	2282.447	1736.708	3616.394	119.807	1658.969	2162.640	528.217	522.707	1252.982	488.066	2571361.998	265.998
kin_afterCID_264	LT02B2_cell28	1745.313	2282.447	1720.779	3567.713	121.865	1642.522	2160.582	530.172	524.634	1254.342	489.326	2571363.001	267.001
kin_afterCID_265	LT02B2_cell28	1763.853	2282.447	1739.065	3635.820	120.493	1659.522	2161.954	530.053	524.618	1246.463	490.125	2571364.003	268.003
kin_afterCID_266	LT02B2_cell28	1768.422	2282.447	1743.356	3620.558	123.156	1662.785	2159.292	534.638	529.093	1260.176	493.257	2571365.006	269.006
kin_afterCID_267	LT02B2_cell28	1744.013	2282.447	1719.357	3568.436	123.787	1639.392	2158.660	530.275	524.717	1256.126	488.651	2571366.008	270.008
kin_afterCID_268	LT02B2_cell28	1755.970	2282.447	1731.286	3589.894	121.423	1652.926	2161.025	523.964	518.517	1239.739	483.746	2571367.010	271.010
kin_afterCID_269	LT02B2_cell28	1754.909	2282.447	1730.231	3597.903	121.080	1651.664	2161.368	529.239	523.797	1245.759	489.100	2571368.012	272.012
kin_afterCID_270	LT02B2_cell28	1765.917	2282.447	1740.993	3616.911	121.910	1661.473	2160.537	533.839	528.361	1254.063	493.200	2571369.014	273.014
kin_afterCID_271	LT02B2_cell28	1770.742	2282.447	1745.853	3620.328	124.464	1664.065	2157.983	529.404	523.879	1251.187	487.775	2571370.016	274.016
kin_afterCID_272	LT02B2_cell28	1747.590	2282.447	1723.113	3561.997	122.551	1644.642	2159.897	523.604	518.159	1232.203	483.399	2571370.998	274.998
kin_afterCID_273	LT02B2_cell28	1755.555	2282.447	1730.713	3590.904	120.231	1653.499	2162.216	525.265	519.764	1242.233	485.398	2571372.000	276.000
kin_afterCID_274	LT02B2_cell28	1764.896	2282.447	1739.955	3589.327	123.489	1660.541	2158.958	533.559	528.019	1242.841	492.989	2571373.003	277.003
kin_afterCID_275	LT02B2_cell28	1747.170	2282.447	1722.581	3565.128	121.396	1645.048	2161.052	523.685	518.231	1228.622	484.086	2571374.005	278.005
kin_afterCID_276	LT02B2_cell28	1755.082	2282.447	1730.256	3570.751	122.235	1652.343	2160.212	527.038	521.554	1234.213	487.022	2571375.007	279.007
kin_afterCID_277	LT02B2_cell28	1764.805	2282.447	1739.964	3593.645	123.878	1659.851	2158.570	531.211	525.703	1242.040	490.418	2571376.009	280.009
kin_afterCID_278	LT02B2_cell28	1746.260	2282.447	1721.867	3566.891	120.186	1645.063	2162.261	526.589	521.217	1233.490	487.297	2571377.012	281.012
kin_afterCID_279	LT02B2_cell28	1756.463	2282.447	1731.818	3586.582	123.444	1651.823	2159.003	524.826	519.385	1231.935	484.396	2571378.014	282.014
kin_afterCID_280	LT02B2_cell28	1759.653	2282.447	1734.862	3600.040	121.567	1656.116	2160.880	530.728	525.241	1242.605	490.679	2571379.016	283.016
kin_afterCID_281	LT02B2_cell28	1736.432	2282.447	1712.031	3549.309	121.522	1634.483	2160.925	521.601	516.208	1230.974	481.709	2571379.998	283.998
kin_afterCID_282	LT02B2_cell28	1746.191	2282.447	1721.747	3568.084	122.073	1643.245	2160.375	523.475	518.016	1236.839	483.166	2571381.001	285.001
kin_afterCID_283	LT02B2_cell28	1763.978	2282.447	1739.159	3597.150	123.174	1659.407	2159.274	523.690	518.171	1234.676	483.133	2571382.003	286.003
kin_afterCID_284	LT02B2_cell28	1772.225	2282.447	1747.190	3628.565	123.074	1666.423	2159.373	526.062	520.520	1249.098	484.852	2571383.005	287.005
kin_afterCID_285	LT02B2_cell28	1751.837	2282.447	1727.315	3576.500	121.775	1648.999	2160.673	526.698	521.265	1233.307	486.874	2571384.007	288.007
kin_afterCID_286	LT02B2_cell28	1751.922	2282.447	1727.149	3580.872	121.621	1648.980	2160.826	527.563	522.126	1232.250	487.899	2571385.009	289.009
kin_afterCID_287	LT02B2_cell28	1759.863	2282.447	1735.180	3598.837	120.520	1657.346	2161.927	529.626	524.155	1243.947	489.805	2571386.011	290.011
kin_afterCID_288	LT02B2_cell28	1762.065	2282.447	1737.371	3577.057	123.264	1658.450	2159.184	526.872	521.328	1238.373	486.254	2571387.014	291.014
kin_afterCID_289	LT02B2_cell28	1738.990	2282.447	1714.625	3517.414	122.840	1637.832	2159.608	531.950	526.445	1237.175	491.836	2571388.016	292.016
kin_afterCID_290	LT02B2_cell28	1744.623	2282.447	1720.062	3555.570	121.820	1642.519	2160.628	526.349	520.985	1223.403	487.048	2571388.999	292.999
kin_afterCID_291	LT02B2_cell28	1759.041	2282.447	1734.154	3593.414	121.522	1655.883	2160.925	528.550	523.072	1234.932	488.826	2571390.001	294.001
kin_afterCID_292	LT02B2_cell28	1743.143	2282.447	1718.738	3546.794	123.850	1639.658	2158.597	522.101	516.537	1237.283	481.067	2571391.003	295.003
kin_afterCID_293	LT02B2_cell28	1741.758	2282.447	1717.461	3555.571	120.114	1641.003	2162.333	521.698	516.239	1223.319	482.724	2571392.006	296.006
kin_afterCID_294	LT02B2_cell28	1750.588	2282.447	1725.892	3572.336	119.203	1650.203	2163.245	526.304	520.861	1227.974	487.640	2571393.008	297.008
kin_afterCID_295	LT02B2_cell28	1760.580	2282.447	1735.954	3582.694	121.396	1658.224	2161.052	529.056	523.565	1234.919	489.405	2571394.010	298.010
kin_afterCID_296	LT02B2_cell28	1734.704	2282.447	1710.540	3530.139	121.721	1633.562	2160.727	530.163	524.643	1237.160	490.335	2571395.012	299.012
kin_afterCID_297	LT02B2_cell28	1747.789	2282.447	1723.282	3560.144	122.632	1644.885	2159.815	522.105	516.670	1222.459	482.340	2571396.014	300.014
kin_afterCID_298	LT02B2_cell28	1758.629	2282.447	1734.026	3585.939	123.751	1653.875	2158.696	525.226	519.776	1231.777	484.722	2571397.016	301.016
kin_afterCID_299	LT02B2_cell28	1731.120	2282.447	1706.951	3525.342	121.396	1630.330	2161.052	530.998	525.488	1239.537	491.197	2571397.999	301.999
kin_afterCID_300	LT02B2_cell28	1743.693	2282.447	1719.303	3563.607	121.648	1641.236	2160.799	527.840	522.411	1232.550	488.166	2571399.001	303.001
