# Supplementary material for: Mandipropamid as a chemical inducer of proximity for in vivo applications
Source: Nat Chem Biol. 2021 Dec 21;18(1):64–9. doi: 10.1038/s41589-021-00922-3 (PMC8709788; doi:10.1038/s41589-021-00922-3)
Supplement: Source Data Fig. 2 — Single-cell trajectories, luminescence intensities of luciferase assay and two-color RICS binding efficiencies. [file 41589_2021_922_MOESM21_ESM.zip › Figure_02/Figure_02bcd/Single-Cell Trajectories/Mandi_5uM/exp01_Mandi5uM_LT02B3_cell33_intensities.csv]

name	cellID	ff_488nm_cell	area_cell	fullframe_488nm	ff_488nm_mito	area_mito	ff_488nm_cyto	area_cyto	ff_561nm_tf_cell	fullframe_561nm	ff_561nm_tf_mito	ff_561nm_tf_cyto	FrameTimeAbs	FrameTimeRel
t0_	LT02B3_cell33	2457.467	2146.133	2335.315	3785.280	258.143	2275.917	1887.991	1374.814	1285.584	4326.445	971.241	2571485.000	-26.000
tend_	LT02B3_cell33	2204.095	2146.133	2096.477	4437.644	243.838	1917.796	1902.295	1324.282	1238.981	4346.356	936.910	2571849.000	338.000
kin_afterCID_1	LT02B3_cell33	2417.768	2146.133	2293.818	4555.803	265.300	2116.189	1880.834	1409.987	1317.843	4429.841	984.024	2571519.091	4.091
kin_afterCID_2	LT02B3_cell33	2395.938	2146.133	2274.221	4524.480	265.607	2095.302	1880.527	1411.387	1318.792	4438.937	983.775	2571520.012	5.012
kin_afterCID_3	LT02B3_cell33	2377.652	2146.133	2257.133	4500.545	265.661	2077.744	1880.473	1415.463	1322.824	4435.631	988.793	2571521.014	6.014
kin_afterCID_4	LT02B3_cell33	2332.280	2146.133	2214.342	4424.868	264.469	2038.165	1881.664	1416.226	1323.488	4460.979	988.283	2571522.016	7.016
kin_afterCID_5	LT02B3_cell33	2330.831	2146.133	2213.307	4435.968	263.495	2036.195	1882.639	1394.869	1303.750	4398.276	974.512	2571522.998	7.998
kin_afterCID_6	LT02B3_cell33	2355.759	2146.133	2236.829	4483.854	263.504	2057.898	1882.630	1404.328	1312.573	4416.503	982.726	2571524.000	9.000
kin_afterCID_7	LT02B3_cell33	2350.878	2146.133	2231.239	4491.901	265.164	2049.054	1880.969	1414.016	1321.053	4452.501	985.674	2571525.002	10.002
kin_afterCID_8	LT02B3_cell33	2346.080	2146.133	2227.083	4487.369	266.013	2043.115	1880.121	1417.689	1324.701	4450.985	988.517	2571526.004	11.004
kin_afterCID_9	LT02B3_cell33	2315.229	2146.133	2197.536	4439.413	264.776	2016.278	1881.357	1422.910	1329.573	4471.724	993.830	2571527.006	12.006
kin_afterCID_10	LT02B3_cell33	2336.251	2146.133	2218.016	4475.850	264.487	2035.505	1881.646	1397.481	1306.109	4386.917	977.281	2571528.008	13.008
kin_afterCID_11	LT02B3_cell33	2338.665	2146.133	2220.151	4476.955	264.758	2037.752	1881.375	1402.055	1310.502	4384.764	982.310	2571529.011	14.011
kin_afterCID_12	LT02B3_cell33	2339.031	2146.133	2220.865	4479.190	263.558	2039.412	1882.576	1402.575	1310.884	4400.907	982.813	2571530.012	15.012
kin_afterCID_13	LT02B3_cell33	2339.816	2146.133	2221.470	4490.995	263.107	2039.241	1883.027	1407.381	1315.280	4422.552	986.085	2571531.014	16.014
kin_afterCID_14	LT02B3_cell33	2352.001	2146.133	2233.006	4516.761	263.314	2049.257	1882.819	1406.611	1314.023	4448.601	981.185	2571532.017	17.017
kin_afterCID_15	LT02B3_cell33	2321.602	2146.133	2204.390	4474.564	261.509	2022.858	1884.624	1395.270	1304.545	4394.619	979.083	2571532.999	17.999
kin_afterCID_16	LT02B3_cell33	2321.899	2146.133	2204.931	4473.121	261.040	2024.007	1885.094	1394.426	1303.175	4409.244	976.947	2571534.001	19.001
kin_afterCID_17	LT02B3_cell33	2328.842	2146.133	2211.425	4491.765	261.076	2029.282	1885.057	1403.924	1312.510	4436.412	983.931	2571535.003	20.003
kin_afterCID_18	LT02B3_cell33	2343.033	2146.133	2225.049	4516.199	260.201	2043.203	1885.933	1402.348	1310.441	4443.941	982.702	2571536.005	21.005
kin_afterCID_19	LT02B3_cell33	2349.706	2146.133	2230.826	4524.105	261.816	2047.585	1884.317	1406.655	1314.203	4441.282	985.009	2571537.007	22.007
kin_afterCID_20	LT02B3_cell33	2324.108	2146.133	2206.999	4478.112	261.590	2025.115	1884.543	1411.422	1319.012	4458.703	988.433	2571538.009	23.009
kin_afterCID_21	LT02B3_cell33	2326.203	2146.133	2209.126	4478.202	258.883	2031.003	1887.250	1389.462	1298.781	4398.068	976.758	2571539.011	24.011
kin_afterCID_22	LT02B3_cell33	2315.199	2146.133	2198.442	4460.691	259.975	2019.480	1886.158	1394.448	1303.674	4404.533	979.559	2571540.013	25.013
kin_afterCID_23	LT02B3_cell33	2317.630	2146.133	2200.921	4465.334	260.164	2021.360	1885.969	1390.121	1299.211	4398.550	975.117	2571541.015	26.015
kin_afterCID_24	LT02B3_cell33	2342.456	2146.133	2224.321	4513.430	260.977	2041.912	1885.157	1399.621	1308.117	4422.493	981.142	2571542.017	27.017
kin_afterCID_25	LT02B3_cell33	2339.692	2146.133	2221.592	4518.204	260.426	2038.828	1885.707	1404.643	1312.728	4453.307	983.607	2571542.999	27.999
kin_afterCID_26	LT02B3_cell33	2300.369	2146.133	2184.352	4436.982	259.831	2006.059	1886.303	1407.828	1315.554	4466.195	986.551	2571544.001	29.001
kin_afterCID_27	LT02B3_cell33	2315.395	2146.133	2198.455	4468.631	260.634	2017.752	1885.500	1386.417	1295.952	4380.982	972.476	2571545.004	30.004
kin_afterCID_28	LT02B3_cell33	2308.364	2146.133	2191.686	4467.632	259.334	2011.580	1886.799	1387.488	1296.844	4402.599	973.071	2571546.006	31.006
kin_afterCID_29	LT02B3_cell33	2319.735	2146.133	2202.884	4480.377	257.710	2024.876	1888.424	1395.430	1304.552	4429.124	981.427	2571547.008	32.008
kin_afterCID_30	LT02B3_cell33	2334.627	2146.133	2216.797	4513.671	258.567	2036.132	1887.566	1398.773	1307.300	4443.013	981.760	2571548.010	33.010
kin_afterCID_31	LT02B3_cell33	2296.123	2146.133	2180.533	4440.132	259.307	2001.471	1886.826	1405.701	1313.555	4478.262	983.438	2571549.014	34.014
kin_afterCID_32	LT02B3_cell33	2297.679	2146.133	2182.230	4438.806	257.719	2005.472	1888.415	1384.796	1294.559	4410.673	971.844	2571550.014	35.014
kin_afterCID_33	LT02B3_cell33	2314.693	2146.133	2197.998	4482.975	258.378	2017.920	1887.756	1392.029	1301.280	4434.525	975.602	2571551.016	36.016
kin_afterCID_34	LT02B3_cell33	2330.579	2146.133	2213.048	4516.984	257.538	2032.430	1888.595	1393.786	1302.670	4450.957	976.895	2571551.998	36.998
kin_afterCID_35	LT02B3_cell33	2334.105	2146.133	2216.493	4519.176	258.811	2034.464	1887.323	1401.022	1309.386	4462.759	981.162	2571553.000	38.000
kin_afterCID_36	LT02B3_cell33	2307.870	2146.133	2191.548	4470.901	258.910	2011.122	1887.223	1376.262	1286.485	4394.149	962.235	2571554.002	39.002
kin_afterCID_37	LT02B3_cell33	2310.302	2146.133	2193.876	4475.839	258.459	2013.799	1887.675	1386.171	1295.843	4418.424	970.998	2571555.005	40.005
kin_afterCID_38	LT02B3_cell33	2314.405	2146.133	2197.581	4496.564	258.720	2015.282	1887.413	1387.671	1296.820	4449.113	968.019	2571556.007	41.007
kin_afterCID_39	LT02B3_cell33	2344.379	2146.133	2226.402	4544.256	258.946	2042.528	1887.187	1396.158	1304.849	4460.086	975.748	2571557.009	42.009
kin_afterCID_40	LT02B3_cell33	2304.419	2146.133	2188.474	4471.534	256.852	2009.795	1889.281	1378.002	1288.267	4403.299	966.706	2571558.011	43.011
kin_afterCID_41	LT02B3_cell33	2304.712	2146.133	2188.707	4480.511	256.266	2009.674	1889.868	1387.640	1297.195	4442.920	973.345	2571559.013	44.013
kin_afterCID_42	LT02B3_cell33	2313.782	2146.133	2196.957	4498.380	255.968	2017.942	1890.166	1392.430	1301.695	4461.376	976.831	2571560.015	45.015
kin_afterCID_43	LT02B3_cell33	2323.449	2146.133	2206.380	4519.546	256.970	2024.729	1889.164	1392.019	1300.918	4469.945	973.350	2571561.017	46.017
kin_afterCID_44	LT02B3_cell33	2288.677	2146.133	2173.400	4446.400	255.914	1996.547	1890.220	1399.858	1308.403	4485.002	982.166	2571561.999	46.999
kin_afterCID_45	LT02B3_cell33	2290.796	2146.133	2175.627	4461.658	254.388	1998.874	1891.745	1381.103	1291.458	4410.552	973.724	2571563.002	48.002
kin_afterCID_46	LT02B3_cell33	2297.755	2146.133	2182.051	4478.305	253.973	2005.073	1892.160	1379.448	1289.544	4422.034	971.060	2571564.004	49.004
kin_afterCID_47	LT02B3_cell33	2329.106	2146.133	2211.670	4536.412	255.228	2031.172	1890.906	1394.669	1303.635	4466.551	980.037	2571565.006	50.006
kin_afterCID_48	LT02B3_cell33	2301.464	2146.133	2185.560	4485.560	253.775	2008.565	1892.359	1376.875	1287.185	4410.564	970.042	2571566.008	51.008
kin_afterCID_49	LT02B3_cell33	2299.470	2146.133	2183.505	4469.436	254.443	2007.598	1891.691	1380.053	1290.155	4416.635	971.616	2571567.010	52.010
kin_afterCID_50	LT02B3_cell33	2300.339	2146.133	2184.415	4479.219	254.668	2006.973	1891.465	1379.528	1289.458	4424.570	969.541	2571568.012	53.012
kin_afterCID_51	LT02B3_cell33	2296.904	2146.133	2181.387	4468.996	254.009	2005.310	1892.124	1377.191	1287.091	4411.209	969.887	2571569.014	54.014
kin_afterCID_52	LT02B3_cell33	2305.914	2146.133	2189.632	4500.845	253.648	2011.729	1892.485	1389.499	1298.902	4455.060	978.624	2571570.017	55.017
kin_afterCID_53	LT02B3_cell33	2319.524	2146.133	2202.462	4526.111	254.163	2023.096	1891.971	1392.644	1301.653	4460.455	980.521	2571570.999	55.999
kin_afterCID_54	LT02B3_cell33	2285.260	2146.133	2170.129	4457.484	252.601	1995.481	1893.532	1370.220	1280.818	4403.594	965.561	2571572.001	57.001
kin_afterCID_55	LT02B3_cell33	2297.595	2146.133	2181.500	4498.210	252.277	2004.456	1893.857	1383.323	1293.485	4439.591	976.204	2571573.003	58.003
kin_afterCID_56	LT02B3_cell33	2309.490	2146.133	2192.969	4512.970	254.045	2013.635	1892.088	1382.723	1292.746	4441.651	972.009	2571574.005	59.005
kin_afterCID_57	LT02B3_cell33	2311.669	2146.133	2195.409	4525.262	252.349	2016.705	1893.785	1389.624	1299.156	4475.149	978.474	2571575.007	60.007
kin_afterCID_58	LT02B3_cell33	2267.001	2146.133	2152.633	4442.060	252.222	1977.336	1893.911	1372.765	1283.429	4410.840	968.169	2571576.009	61.009
kin_afterCID_59	LT02B3_cell33	2280.777	2146.133	2165.665	4466.608	251.735	1990.315	1894.398	1376.739	1286.933	4442.280	969.378	2571577.012	62.012
kin_afterCID_60	LT02B3_cell33	2295.664	2146.133	2179.833	4498.841	252.529	2001.850	1893.604	1379.980	1289.769	4446.029	971.094	2571578.014	63.014
kin_afterCID_61	LT02B3_cell33	2291.697	2146.133	2176.021	4493.829	251.284	1999.663	1894.850	1381.871	1291.610	4446.335	975.480	2571579.016	64.016
kin_afterCID_62	LT02B3_cell33	2261.233	2146.133	2147.427	4429.849	252.268	1972.368	1893.866	1395.853	1305.073	4488.186	983.947	2571579.998	64.998
kin_afterCID_63	LT02B3_cell33	2266.041	2146.133	2151.903	4433.887	252.502	1976.974	1893.631	1368.736	1279.584	4386.983	966.274	2571581.000	66.000
kin_afterCID_64	LT02B3_cell33	2276.879	2146.133	2161.989	4461.143	252.114	1986.130	1894.019	1374.148	1284.760	4410.395	969.991	2571582.002	67.002
kin_afterCID_65	LT02B3_cell33	2277.694	2146.133	2162.616	4452.135	251.771	1988.699	1894.362	1376.426	1286.629	4413.933	972.724	2571583.004	68.004
kin_afterCID_66	LT02B3_cell33	2292.519	2146.133	2176.696	4489.109	250.074	2002.807	1896.059	1383.408	1293.201	4435.329	980.884	2571584.006	69.006
kin_afterCID_67	LT02B3_cell33	2255.704	2146.133	2142.029	4409.936	252.295	1968.720	1893.839	1383.567	1292.916	4443.475	975.930	2571585.008	70.008
kin_afterCID_68	LT02B3_cell33	2250.261	2146.133	2136.923	4400.618	251.681	1964.583	1894.452	1367.339	1278.480	4378.603	967.288	2571586.010	71.010
kin_afterCID_69	LT02B3_cell33	2276.955	2146.133	2161.891	4465.809	251.645	1986.209	1894.489	1371.619	1281.918	4412.314	967.723	2571587.013	72.013
kin_afterCID_70	LT02B3_cell33	2301.441	2146.133	2185.120	4504.484	251.699	2008.739	1894.434	1375.829	1285.640	4422.511	971.039	2571588.015	73.015
kin_afterCID_71	LT02B3_cell33	2291.651	2146.133	2176.180	4478.069	252.538	2000.060	1893.595	1386.134	1295.763	4447.767	977.820	2571589.017	74.017
kin_afterCID_72	LT02B3_cell33	2268.591	2146.133	2154.459	4438.473	250.472	1981.887	1895.662	1366.312	1277.674	4369.967	969.442	2571589.999	74.999
kin_afterCID_73	LT02B3_cell33	2274.361	2146.133	2159.614	4449.168	252.412	1984.484	1893.721	1371.894	1282.665	4390.781	969.510	2571591.001	76.001
kin_afterCID_74	LT02B3_cell33	2285.645	2146.133	2170.458	4478.816	250.959	1995.225	1895.174	1372.576	1282.934	4416.122	969.550	2571592.003	77.003
kin_afterCID_75	LT02B3_cell33	2248.896	2146.133	2135.551	4411.497	250.751	1962.792	1895.382	1385.445	1295.171	4454.159	979.466	2571593.005	78.005
kin_afterCID_76	LT02B3_cell33	2259.487	2146.133	2145.525	4431.946	251.311	1971.353	1894.822	1384.545	1293.846	4463.599	976.169	2571594.007	79.007
kin_afterCID_77	LT02B3_cell33	2278.307	2146.133	2163.606	4469.298	249.677	1989.852	1896.456	1368.367	1279.615	4391.380	970.373	2571595.009	80.009
kin_afterCID_78	LT02B3_cell33	2285.839	2146.133	2170.402	4490.777	250.616	1994.313	1895.517	1377.135	1287.766	4408.147	976.389	2571596.012	81.012
kin_afterCID_79	LT02B3_cell33	2291.469	2146.133	2175.802	4504.238	251.293	1998.013	1894.841	1377.258	1287.667	4423.150	973.313	2571597.014	82.014
kin_afterCID_80	LT02B3_cell33	2291.559	2146.133	2175.555	4508.248	250.950	1998.037	1895.183	1381.976	1291.904	4447.393	976.070	2571598.016	83.016
kin_afterCID_81	LT02B3_cell33	2263.003	2146.133	2149.054	4447.920	251.076	1973.523	1895.057	1365.011	1276.658	4380.217	965.526	2571598.998	83.998
kin_afterCID_82	LT02B3_cell33	2281.836	2146.133	2166.911	4480.151	251.058	1990.605	1895.075	1367.291	1278.221	4394.817	966.206	2571600.000	85.000
kin_afterCID_83	LT02B3_cell33	2281.919	2146.133	2166.969	4491.620	251.591	1988.476	1894.543	1376.655	1286.813	4437.613	970.167	2571601.002	86.002
kin_afterCID_84	LT02B3_cell33	2244.930	2146.133	2132.166	4401.209	252.231	1957.755	1893.902	1382.980	1292.770	4443.727	975.347	2571602.004	87.004
kin_afterCID_85	LT02B3_cell33	2263.644	2146.133	2150.112	4450.598	251.049	1973.930	1895.084	1359.953	1271.603	4377.901	960.154	2571603.008	88.008
kin_afterCID_86	LT02B3_cell33	2271.611	2146.133	2157.004	4465.197	252.791	1978.732	1893.342	1367.151	1278.080	4388.989	963.688	2571604.010	89.010
kin_afterCID_87	LT02B3_cell33	2289.873	2146.133	2174.440	4495.849	253.937	1993.826	1892.196	1373.392	1283.993	4410.353	965.825	2571605.012	90.012
kin_afterCID_88	LT02B3_cell33	2287.495	2146.133	2172.153	4488.218	252.981	1993.414	1893.153	1374.859	1285.696	4398.199	970.853	2571606.014	91.014
kin_afterCID_89	LT02B3_cell33	2280.155	2146.133	2165.650	4476.145	252.899	1986.814	1893.234	1373.213	1283.789	4413.833	967.045	2571607.016	92.016
kin_afterCID_90	LT02B3_cell33	2250.652	2146.133	2137.617	4411.276	252.295	1962.817	1893.839	1382.362	1292.375	4433.124	975.943	2571607.998	92.998
kin_afterCID_91	LT02B3_cell33	2261.725	2146.133	2148.033	4449.709	251.058	1971.862	1895.075	1358.812	1270.447	4360.577	961.140	2571609.000	94.000
kin_afterCID_92	LT02B3_cell33	2263.802	2146.133	2149.975	4448.548	250.887	1974.592	1895.247	1363.577	1274.946	4378.285	964.499	2571610.002	95.002
kin_afterCID_93	LT02B3_cell33	2282.576	2146.133	2167.896	4481.773	252.511	1989.317	1893.622	1373.649	1284.476	4395.779	970.654	2571611.004	96.004
kin_afterCID_94	LT02B3_cell33	2284.796	2146.133	2169.955	4485.216	252.746	1991.065	1893.388	1373.302	1283.843	4403.149	968.852	2571612.006	97.006
kin_afterCID_95	LT02B3_cell33	2252.993	2146.133	2140.331	4418.690	250.652	1966.608	1895.481	1355.883	1268.068	4340.827	961.164	2571613.009	98.009
kin_afterCID_96	LT02B3_cell33	2267.943	2146.133	2154.161	4455.904	251.365	1977.683	1894.768	1363.372	1275.088	4367.973	964.773	2571614.011	99.011
kin_afterCID_97	LT02B3_cell33	2271.141	2146.133	2157.576	4452.340	251.383	1981.753	1894.750	1362.255	1273.399	4368.979	963.343	2571615.013	100.013
kin_afterCID_98	LT02B3_cell33	2300.896	2146.133	2185.673	4518.842	252.511	2005.136	1893.622	1376.272	1287.015	4411.614	971.514	2571616.015	101.015
kin_afterCID_99	LT02B3_cell33	2263.098	2146.133	2149.653	4435.020	252.475	1973.523	1893.658	1375.982	1286.248	4419.987	970.135	2571617.017	102.017
kin_afterCID_100	LT02B3_cell33	2276.858	2146.133	2163.515	4464.896	249.596	1988.898	1896.537	1358.957	1270.796	4358.708	964.171	2571617.999	102.999
kin_afterCID_101	LT02B3_cell33	2276.461	2146.133	2162.078	4485.796	250.544	1984.449	1895.590	1362.371	1273.588	4393.194	961.781	2571619.001	104.001
kin_afterCID_102	LT02B3_cell33	2251.402	2146.133	2138.610	4420.964	250.715	1964.425	1895.418	1374.584	1285.133	4420.275	971.717	2571620.004	105.004
kin_afterCID_103	LT02B3_cell33	2251.255	2146.133	2138.579	4423.517	250.129	1964.682	1896.005	1352.132	1264.453	4339.834	957.983	2571621.006	106.006
kin_afterCID_104	LT02B3_cell33	2259.965	2146.133	2147.283	4432.493	250.192	1973.274	1895.942	1356.574	1268.701	4351.243	961.392	2571622.008	107.008
kin_afterCID_105	LT02B3_cell33	2273.617	2146.133	2160.023	4457.952	251.167	1984.096	1894.967	1363.063	1274.595	4362.415	965.517	2571623.010	108.010
kin_afterCID_106	LT02B3_cell33	2289.998	2146.133	2175.358	4489.745	249.668	2000.403	1896.465	1371.683	1282.767	4402.589	972.667	2571624.012	109.012
kin_afterCID_107	LT02B3_cell33	2260.055	2146.133	2147.164	4438.394	249.578	1973.396	1896.555	1356.613	1268.866	4349.515	962.760	2571625.015	110.015
kin_afterCID_108	LT02B3_cell33	2276.661	2146.133	2163.048	4470.933	249.298	1988.271	1896.835	1363.140	1274.866	4364.359	968.694	2571626.017	111.017
kin_afterCID_109	LT02B3_cell33	2288.733	2146.133	2174.421	4495.289	251.040	1996.434	1895.093	1371.554	1282.378	4406.702	969.493	2571626.999	111.999
kin_afterCID_110	LT02B3_cell33	2249.499	2146.133	2137.443	4414.798	248.874	1965.465	1897.259	1353.061	1265.229	4340.692	961.157	2571628.001	113.001
kin_afterCID_111	LT02B3_cell33	2272.219	2146.133	2158.851	4472.414	249.695	1982.530	1896.438	1362.791	1274.389	4366.904	967.253	2571629.003	114.003
kin_afterCID_112	LT02B3_cell33	2301.098	2146.133	2185.986	4527.227	249.704	2007.982	1896.429	1366.383	1277.418	4389.491	968.328	2571630.006	115.006
kin_afterCID_113	LT02B3_cell33	2269.838	2146.133	2156.768	4458.846	249.352	1982.069	1896.781	1353.427	1265.934	4329.542	962.185	2571631.008	116.008
kin_afterCID_114	LT02B3_cell33	2256.713	2146.133	2144.027	4431.589	250.697	1969.056	1895.436	1352.441	1264.544	4334.510	958.022	2571632.010	117.010
kin_afterCID_115	LT02B3_cell33	2269.520	2146.133	2156.181	4464.758	249.497	1980.743	1896.637	1357.255	1269.139	4368.149	961.181	2571633.012	118.012
kin_afterCID_116	LT02B3_cell33	2277.368	2146.133	2163.790	4475.829	249.948	1987.575	1896.185	1363.746	1275.181	4389.309	964.928	2571634.014	119.014
kin_afterCID_117	LT02B3_cell33	2246.729	2146.133	2135.068	4403.029	249.903	1962.551	1896.230	1372.146	1282.889	4414.553	971.189	2571635.016	120.016
kin_afterCID_118	LT02B3_cell33	2271.463	2146.133	2158.373	4460.416	249.361	1983.690	1896.772	1355.076	1267.527	4344.274	962.098	2571635.999	120.999
kin_afterCID_119	LT02B3_cell33	2275.015	2146.133	2161.482	4463.035	249.741	1986.869	1896.393	1359.281	1271.298	4355.657	964.681	2571637.001	122.001
kin_afterCID_120	LT02B3_cell33	2272.923	2146.133	2159.451	4470.413	249.343	1984.051	1896.790	1360.066	1271.698	4370.356	964.347	2571638.003	123.003
kin_afterCID_121	LT02B3_cell33	2280.676	2146.133	2166.835	4486.234	248.694	1991.598	1897.440	1364.850	1275.802	4399.278	967.133	2571639.005	124.005
kin_afterCID_122	LT02B3_cell33	2261.115	2146.133	2148.487	4445.067	246.519	1977.697	1899.615	1350.956	1263.736	4326.756	964.777	2571640.007	125.007
kin_afterCID_123	LT02B3_cell33	2254.121	2146.133	2142.026	4439.921	246.672	1970.264	1899.461	1352.452	1264.815	4346.291	963.659	2571641.009	126.009
kin_afterCID_124	LT02B3_cell33	2271.102	2146.133	2157.960	4465.922	247.899	1984.470	1898.234	1350.883	1263.103	4356.855	958.318	2571642.011	127.011
kin_afterCID_125	LT02B3_cell33	2237.380	2146.133	2126.433	4404.283	249.371	1952.494	1896.763	1366.156	1277.202	4406.457	966.442	2571643.013	128.013
kin_afterCID_126	LT02B3_cell33	2257.360	2146.133	2145.227	4448.432	247.881	1971.241	1898.252	1351.781	1264.399	4350.241	960.230	2571644.016	129.016
kin_afterCID_127	LT02B3_cell33	2262.000	2146.133	2149.506	4451.685	249.632	1973.776	1896.501	1351.589	1263.823	4351.831	956.674	2571644.998	129.998
kin_afterCID_128	LT02B3_cell33	2266.132	2146.133	2153.440	4461.783	248.486	1978.625	1897.647	1359.043	1270.901	4369.056	964.900	2571646.000	131.000
kin_afterCID_129	LT02B3_cell33	2282.172	2146.133	2168.512	4508.308	249.037	1989.942	1897.097	1364.222	1275.555	4392.008	966.757	2571647.002	132.002
kin_afterCID_130	LT02B3_cell33	2245.988	2146.133	2134.509	4422.086	248.224	1961.379	1897.909	1345.730	1258.682	4327.009	955.814	2571648.004	133.004
kin_afterCID_131	LT02B3_cell33	2263.738	2146.133	2150.830	4465.629	249.443	1974.157	1896.691	1352.325	1264.596	4352.005	957.823	2571649.006	134.006
kin_afterCID_132	LT02B3_cell33	2283.668	2146.133	2170.385	4495.490	249.271	1993.007	1896.862	1355.622	1267.499	4368.391	959.706	2571650.009	135.009
kin_afterCID_133	LT02B3_cell33	2241.017	2146.133	2129.619	4401.162	251.004	1954.913	1895.129	1366.526	1277.688	4372.718	968.365	2571651.011	136.011
kin_afterCID_134	LT02B3_cell33	2258.078	2146.133	2146.417	4436.835	249.325	1971.692	1896.808	1343.804	1256.924	4306.375	954.390	2571652.013	137.013
kin_afterCID_135	LT02B3_cell33	2249.680	2146.133	2137.760	4432.374	249.650	1962.353	1896.483	1355.799	1268.538	4345.393	962.253	2571653.015	138.015
kin_afterCID_136	LT02B3_cell33	2253.506	2146.133	2141.579	4442.422	250.598	1964.122	1895.535	1347.084	1259.597	4341.916	951.154	2571654.017	139.017
kin_afterCID_137	LT02B3_cell33	2281.785	2146.133	2168.612	4498.201	249.641	1990.032	1896.492	1358.283	1270.346	4376.044	961.046	2571654.999	139.999
kin_afterCID_138	LT02B3_cell33	2291.264	2146.133	2177.222	4520.420	250.309	1996.945	1895.824	1363.399	1275.139	4392.227	963.497	2571656.001	141.001
kin_afterCID_139	LT02B3_cell33	2256.371	2146.133	2144.405	4444.162	250.517	1967.242	1895.617	1340.938	1254.167	4315.627	947.816	2571657.003	142.003
kin_afterCID_140	LT02B3_cell33	2263.921	2146.133	2151.009	4468.692	250.968	1971.953	1895.165	1346.586	1259.544	4331.031	951.370	2571658.005	143.005
kin_afterCID_141	LT02B3_cell33	2275.976	2146.133	2162.905	4485.692	251.509	1982.639	1894.624	1350.431	1262.863	4346.525	952.702	2571659.007	144.007
kin_afterCID_142	LT02B3_cell33	2289.312	2146.133	2175.480	4506.625	251.582	1994.870	1894.552	1360.140	1271.933	4365.442	961.059	2571660.010	145.010
kin_afterCID_143	LT02B3_cell33	2253.161	2146.133	2141.452	4423.570	251.338	1965.264	1894.795	1367.872	1279.256	4376.884	968.737	2571661.012	146.012
kin_afterCID_144	LT02B3_cell33	2269.024	2146.133	2156.425	4459.543	250.986	1978.920	1895.147	1350.582	1263.521	4308.907	958.792	2571662.014	147.014
kin_afterCID_145	LT02B3_cell33	2280.637	2146.133	2167.650	4479.933	250.986	1989.371	1895.147	1348.669	1261.270	4329.630	953.882	2571663.016	148.016
kin_afterCID_146	LT02B3_cell33	2290.440	2146.133	2176.689	4510.958	251.058	1996.268	1895.075	1357.559	1269.548	4364.298	959.229	2571663.998	148.998
kin_afterCID_147	LT02B3_cell33	2260.978	2146.133	2149.263	4440.297	251.618	1971.535	1894.516	1368.119	1279.436	4387.353	967.124	2571665.000	150.000
kin_afterCID_148	LT02B3_cell33	2265.753	2146.133	2153.424	4462.998	251.509	1974.071	1894.624	1346.827	1259.498	4330.853	950.701	2571666.003	151.003
kin_afterCID_149	LT02B3_cell33	2268.618	2146.133	2155.807	4476.363	249.849	1977.732	1896.285	1350.524	1263.231	4345.126	955.964	2571667.005	152.005
kin_afterCID_150	LT02B3_cell33	2266.928	2146.133	2154.389	4470.164	250.878	1975.283	1895.256	1352.022	1264.423	4351.669	954.955	2571668.007	153.007
kin_afterCID_151	LT02B3_cell33	2273.852	2146.133	2161.212	4477.975	250.490	1982.591	1895.662	1359.745	1271.800	4356.874	963.704	2571669.009	154.009
kin_afterCID_152	LT02B3_cell33	2241.489	2146.133	2130.495	4415.495	251.934	1952.341	1894.200	1364.277	1275.894	4379.947	963.185	2571670.011	155.011
kin_afterCID_153	LT02B3_cell33	2243.610	2146.133	2132.460	4417.633	251.591	1954.905	1894.543	1338.313	1251.726	4294.458	945.744	2571671.013	156.013
kin_afterCID_154	LT02B3_cell33	2252.987	2146.133	2141.224	4433.944	253.657	1960.663	1892.476	1348.367	1261.117	4319.528	950.128	2571672.015	157.015
kin_afterCID_155	LT02B3_cell33	2265.124	2146.133	2152.977	4450.998	254.091	1971.573	1892.043	1353.330	1265.812	4329.119	953.698	2571673.017	158.017
kin_afterCID_156	LT02B3_cell33	2262.444	2146.133	2150.241	4453.742	254.388	1967.774	1891.745	1358.719	1270.425	4359.999	955.128	2571673.999	158.999
kin_afterCID_157	LT02B3_cell33	2246.202	2146.133	2134.868	4422.803	252.096	1956.497	1894.037	1350.938	1263.655	4329.338	954.513	2571675.002	160.002
kin_afterCID_158	LT02B3_cell33	2274.419	2146.133	2161.720	4475.829	252.601	1980.746	1893.532	1353.704	1265.764	4347.041	954.386	2571676.004	161.004
kin_afterCID_159	LT02B3_cell33	2284.755	2146.133	2171.506	4484.596	253.585	1989.995	1892.548	1357.273	1268.879	4363.616	954.448	2571677.006	162.006
kin_afterCID_160	LT02B3_cell33	2247.153	2146.133	2136.192	4414.022	251.103	1960.030	1895.030	1342.509	1255.760	4293.434	951.493	2571678.008	163.008
kin_afterCID_161	LT02B3_cell33	2268.480	2146.133	2156.183	4462.594	251.185	1977.640	1894.949	1347.101	1259.701	4333.406	951.251	2571679.010	164.010
kin_afterCID_162	LT02B3_cell33	2278.884	2146.133	2165.853	4493.047	251.284	1985.255	1894.850	1359.057	1271.127	4367.336	960.116	2571680.013	165.013
kin_afterCID_163	LT02B3_cell33	2241.447	2146.133	2130.383	4415.442	251.618	1952.710	1894.516	1359.987	1271.470	4387.000	957.958	2571681.015	166.015
kin_afterCID_164	LT02B3_cell33	2258.676	2146.133	2146.674	4452.986	251.266	1967.704	1894.868	1345.276	1258.259	4328.191	949.731	2571682.017	167.017
kin_afterCID_165	LT02B3_cell33	2270.727	2146.133	2158.489	4481.221	250.688	1978.370	1895.445	1353.066	1265.654	4357.658	955.684	2571682.999	167.999
kin_afterCID_166	LT02B3_cell33	2273.251	2146.133	2160.402	4499.863	251.230	1978.043	1894.904	1355.244	1267.100	4393.169	952.470	2571684.001	169.001
kin_afterCID_167	LT02B3_cell33	2233.851	2146.133	2123.558	4405.081	248.865	1949.050	1897.268	1336.555	1250.034	4322.561	944.880	2571685.003	170.003
kin_afterCID_168	LT02B3_cell33	2257.918	2146.133	2145.915	4467.113	248.522	1968.589	1897.611	1344.765	1257.558	4357.690	950.174	2571686.006	171.006
kin_afterCID_169	LT02B3_cell33	2258.304	2146.133	2146.566	4459.969	249.569	1968.576	1896.582	1347.838	1260.446	4369.368	950.232	2571687.008	172.008
kin_afterCID_170	LT02B3_cell33	2273.201	2146.133	2160.728	4494.873	248.721	1981.975	1897.413	1357.012	1268.745	4400.340	958.079	2571688.010	173.010
kin_afterCID_171	LT02B3_cell33	2237.659	2146.133	2126.978	4416.918	249.677	1950.749	1896.456	1339.416	1252.884	4320.441	946.950	2571689.012	174.012
kin_afterCID_172	LT02B3_cell33	2237.957	2146.133	2127.414	4428.207	248.251	1951.463	1897.882	1338.636	1251.883	4343.860	945.539	2571690.014	175.014
kin_afterCID_173	LT02B3_cell33	2250.192	2146.133	2138.672	4453.908	249.641	1960.109	1896.492	1347.197	1259.785	4365.945	949.830	2571691.016	176.016
kin_afterCID_174	LT02B3_cell33	2272.390	2146.133	2159.463	4497.140	250.020	1979.036	1896.113	1354.422	1266.065	4397.488	953.165	2571691.998	176.998
kin_afterCID_175	LT02B3_cell33	2212.847	2146.133	2103.477	4368.927	249.434	1929.302	1896.700	1342.320	1255.786	4324.837	950.091	2571693.001	178.001
kin_afterCID_176	LT02B3_cell33	2242.380	2146.133	2131.720	4432.668	249.641	1954.065	1896.492	1340.320	1253.668	4341.081	945.320	2571694.003	179.003
kin_afterCID_177	LT02B3_cell33	2245.921	2146.133	2134.857	4444.176	250.318	1955.670	1895.815	1347.982	1260.786	4357.434	950.622	2571695.005	180.005
kin_afterCID_178	LT02B3_cell33	2238.103	2146.133	2127.435	4423.765	250.138	1949.750	1895.996	1341.920	1255.352	4337.896	946.662	2571696.007	181.007
kin_afterCID_179	LT02B3_cell33	2245.066	2146.133	2133.682	4447.090	250.147	1954.543	1895.987	1340.284	1253.173	4346.848	943.613	2571697.010	182.010
kin_afterCID_180	LT02B3_cell33	2253.162	2146.133	2141.535	4468.407	249.885	1961.240	1896.248	1347.992	1260.702	4367.957	950.025	2571698.012	183.012
kin_afterCID_181	LT02B3_cell33	2254.122	2146.133	2142.564	4471.491	249.199	1962.828	1896.934	1349.073	1261.705	4382.069	950.631	2571699.014	184.014
kin_afterCID_182	LT02B3_cell33	2257.569	2146.133	2145.838	4480.045	249.650	1965.006	1896.483	1355.625	1267.675	4410.192	953.526	2571700.016	185.016
kin_afterCID_183	LT02B3_cell33	2233.714	2146.133	2123.271	4430.317	248.242	1946.400	1897.891	1337.649	1251.384	4343.705	944.460	2571700.998	185.998
kin_afterCID_184	LT02B3_cell33	2238.375	2146.133	2127.492	4452.484	248.017	1949.069	1898.117	1349.112	1261.901	4384.511	952.492	2571702.000	187.000
kin_afterCID_185	LT02B3_cell33	2261.304	2146.133	2149.283	4483.621	248.468	1970.328	1897.665	1358.221	1270.390	4403.327	959.515	2571703.002	188.002
kin_afterCID_186	LT02B3_cell33	2224.460	2146.133	2114.607	4412.537	247.656	1939.026	1898.478	1336.110	1249.796	4345.629	943.519	2571704.005	189.005
kin_afterCID_187	LT02B3_cell33	2230.475	2146.133	2120.123	4426.024	249.578	1941.550	1896.555	1344.990	1257.860	4384.284	945.033	2571705.007	190.007
kin_afterCID_188	LT02B3_cell33	2235.744	2146.133	2125.005	4430.110	249.813	1946.669	1896.321	1355.774	1268.113	4390.481	955.995	2571706.009	191.009
kin_afterCID_189	LT02B3_cell33	2222.571	2146.133	2112.618	4407.821	249.849	1934.648	1896.285	1337.643	1251.445	4332.683	943.025	2571707.011	192.011
kin_afterCID_190	LT02B3_cell33	2238.024	2146.133	2127.531	4447.286	249.587	1947.283	1896.546	1341.372	1254.527	4367.691	943.106	2571708.014	193.014
kin_afterCID_191	LT02B3_cell33	2241.502	2146.133	2130.595	4466.654	249.993	1948.131	1896.140	1348.076	1260.838	4392.800	946.650	2571709.016	194.016
kin_afterCID_192	LT02B3_cell33	2213.564	2146.133	2104.172	4412.749	248.269	1925.878	1897.864	1336.242	1250.281	4354.337	941.430	2571709.998	194.998
kin_afterCID_193	LT02B3_cell33	2225.920	2146.133	2116.063	4432.614	248.919	1936.396	1897.214	1338.659	1252.118	4369.787	940.967	2571711.000	196.000
kin_afterCID_194	LT02B3_cell33	2243.041	2146.133	2131.979	4476.718	248.576	1950.433	1897.557	1341.501	1254.729	4394.247	941.598	2571712.002	197.002
kin_afterCID_195	LT02B3_cell33	2253.974	2146.133	2142.545	4513.226	246.934	1960.226	1899.200	1345.517	1258.204	4427.838	944.754	2571713.004	198.004
kin_afterCID_196	LT02B3_cell33	2216.443	2146.133	2107.104	4429.470	248.206	1927.029	1897.927	1333.287	1247.265	4363.623	936.987	2571714.009	199.009
kin_afterCID_197	LT02B3_cell33	2229.889	2146.133	2119.593	4460.862	248.125	1938.236	1898.008	1342.420	1255.677	4409.253	941.496	2571715.009	200.009
kin_afterCID_198	LT02B3_cell33	2242.094	2146.133	2131.127	4486.587	247.186	1949.928	1898.947	1345.388	1258.292	4417.643	945.472	2571716.013	201.013
kin_afterCID_199	LT02B3_cell33	2217.973	2146.133	2108.629	4431.802	248.748	1927.740	1897.386	1354.076	1266.327	4444.744	948.889	2571717.013	202.013
kin_afterCID_200	LT02B3_cell33	2226.847	2146.133	2117.329	4444.762	247.809	1937.318	1898.324	1337.851	1251.498	4382.656	940.379	2571718.016	203.016
kin_afterCID_201	LT02B3_cell33	2248.544	2146.133	2137.756	4489.358	247.728	1956.135	1898.405	1350.236	1263.190	4421.749	949.426	2571718.998	203.998
kin_afterCID_202	LT02B3_cell33	2263.284	2146.133	2151.306	4530.100	247.114	1968.310	1899.019	1350.150	1262.841	4432.561	949.045	2571720.000	205.000
kin_afterCID_203	LT02B3_cell33	2226.281	2146.133	2116.574	4440.172	246.645	1938.812	1899.488	1328.452	1242.604	4356.787	935.229	2571721.002	206.002
kin_afterCID_204	LT02B3_cell33	2230.020	2146.133	2120.141	4449.038	246.185	1942.492	1899.949	1339.243	1253.097	4377.501	945.563	2571722.004	207.004
kin_afterCID_205	LT02B3_cell33	2240.025	2146.133	2129.763	4464.407	246.618	1951.229	1899.515	1339.172	1252.459	4393.769	942.587	2571723.006	208.006
kin_afterCID_206	LT02B3_cell33	2263.606	2146.133	2151.871	4526.333	246.663	1969.771	1899.470	1350.771	1263.575	4429.837	950.928	2571724.009	209.009
kin_afterCID_207	LT02B3_cell33	2229.038	2146.133	2119.173	4445.424	245.697	1942.493	1900.436	1331.876	1245.992	4359.312	940.475	2571725.011	210.011
kin_afterCID_208	LT02B3_cell33	2237.302	2146.133	2126.839	4461.156	246.365	1948.909	1899.768	1331.098	1244.819	4377.525	936.032	2571726.013	211.013
kin_afterCID_209	LT02B3_cell33	2245.492	2146.133	2134.737	4479.330	245.806	1956.548	1900.328	1340.641	1254.106	4394.213	945.664	2571727.015	212.015
kin_afterCID_210	LT02B3_cell33	2248.678	2146.133	2137.311	4490.531	246.275	1958.071	1899.858	1349.052	1261.900	4409.899	952.280	2571728.017	213.017
kin_afterCID_211	LT02B3_cell33	2236.657	2146.133	2126.365	4450.639	246.230	1949.722	1899.904	1329.682	1243.845	4348.860	938.393	2571728.999	213.999
kin_afterCID_212	LT02B3_cell33	2246.316	2146.133	2135.594	4467.875	246.185	1958.459	1899.949	1339.952	1253.604	4367.223	947.695	2571730.002	215.002
kin_afterCID_213	LT02B3_cell33	2239.802	2146.133	2129.268	4461.261	246.356	1951.732	1899.777	1342.714	1256.089	4378.217	949.081	2571731.004	216.004
kin_afterCID_214	LT02B3_cell33	2208.312	2146.133	2099.659	4396.898	246.365	1924.492	1899.768	1348.225	1260.743	4422.140	949.595	2571732.006	217.006
kin_afterCID_215	LT02B3_cell33	2232.937	2146.133	2122.941	4456.047	245.797	1945.392	1900.337	1333.811	1247.677	4363.800	941.901	2571733.008	218.008
kin_afterCID_216	LT02B3_cell33	2249.171	2146.133	2138.308	4479.654	245.797	1960.672	1900.337	1344.816	1257.956	4399.255	949.744	2571734.010	219.010
kin_afterCID_217	LT02B3_cell33	2211.124	2146.133	2102.258	4390.306	246.780	1927.986	1899.353	1352.376	1265.150	4401.754	956.174	2571735.013	220.013
kin_afterCID_218	LT02B3_cell33	2224.711	2146.133	2115.408	4425.830	246.383	1939.242	1899.750	1332.864	1246.875	4357.527	940.588	2571736.015	221.015
kin_afterCID_219	LT02B3_cell33	2228.743	2146.133	2118.802	4442.384	246.771	1941.140	1899.362	1340.279	1253.665	4386.037	944.564	2571737.017	222.017
kin_afterCID_220	LT02B3_cell33	2226.852	2146.133	2117.436	4421.654	246.862	1941.578	1899.272	1328.026	1242.374	4333.064	937.440	2571738.000	223.000
kin_afterCID_221	LT02B3_cell33	2248.761	2146.133	2137.978	4461.233	248.946	1958.444	1897.187	1342.395	1255.670	4369.238	945.217	2571739.002	224.002
kin_afterCID_222	LT02B3_cell33	2234.698	2146.133	2125.060	4431.515	249.127	1946.198	1897.007	1330.110	1244.343	4336.523	935.288	2571740.005	225.005
kin_afterCID_223	LT02B3_cell33	2252.542	2146.133	2141.803	4477.925	248.540	1961.070	1897.593	1338.657	1252.214	4362.058	942.662	2571741.007	226.007
kin_afterCID_224	LT02B3_cell33	2254.624	2146.133	2143.552	4471.197	250.381	1961.870	1895.752	1343.704	1256.566	4376.150	943.194	2571742.009	227.009
kin_afterCID_225	LT02B3_cell33	2237.555	2146.133	2127.659	4435.117	248.630	1949.608	1897.503	1325.797	1240.233	4313.579	934.306	2571743.011	228.011
kin_afterCID_226	LT02B3_cell33	2222.992	2146.133	2113.926	4406.517	249.145	1936.214	1896.988	1326.430	1241.044	4306.806	934.996	2571744.013	229.013
kin_afterCID_227	LT02B3_cell33	2227.266	2146.133	2117.897	4417.052	249.596	1939.076	1896.537	1332.230	1246.193	4335.519	936.979	2571745.015	230.015
kin_afterCID_228	LT02B3_cell33	2244.053	2146.133	2133.900	4461.001	249.217	1952.790	1896.916	1337.106	1250.593	4371.986	938.384	2571746.018	231.018
kin_afterCID_229	LT02B3_cell33	2215.867	2146.133	2107.007	4406.747	248.215	1929.338	1897.918	1325.563	1240.114	4329.794	932.660	2571747.000	232.000
kin_afterCID_230	LT02B3_cell33	2237.542	2146.133	2127.453	4459.869	247.719	1947.557	1898.414	1336.881	1250.387	4377.291	940.147	2571748.002	233.002
kin_afterCID_231	LT02B3_cell33	2198.571	2146.133	2090.665	4379.419	249.244	1912.015	1896.889	1337.011	1250.170	4390.632	935.777	2571749.004	234.004
kin_afterCID_232	LT02B3_cell33	2213.393	2146.133	2104.603	4411.498	248.594	1925.422	1897.539	1323.884	1238.596	4324.005	930.842	2571750.007	235.007
kin_afterCID_233	LT02B3_cell33	2235.725	2146.133	2125.738	4465.426	248.522	1943.711	1897.611	1331.745	1245.641	4377.673	932.833	2571751.011	236.011
kin_afterCID_234	LT02B3_cell33	2239.633	2146.133	2129.267	4461.328	248.838	1948.249	1897.295	1341.169	1254.383	4387.982	941.567	2571752.011	237.011
kin_afterCID_235	LT02B3_cell33	2217.922	2146.133	2109.158	4419.919	248.612	1929.417	1897.521	1323.613	1238.198	4337.131	928.783	2571753.013	238.013
kin_afterCID_236	LT02B3_cell33	2213.051	2146.133	2104.331	4412.650	248.224	1925.369	1897.909	1326.567	1240.800	4352.449	930.817	2571754.015	239.015
kin_afterCID_237	LT02B3_cell33	2229.384	2146.133	2119.741	4443.515	248.585	1939.326	1897.548	1334.103	1247.839	4376.138	935.586	2571755.018	240.018
kin_afterCID_238	LT02B3_cell33	2206.056	2146.133	2098.204	4396.990	248.315	1919.390	1897.819	1326.499	1241.131	4346.949	931.298	2571756.000	241.000
kin_afterCID_239	LT02B3_cell33	2232.406	2146.133	2123.221	4454.360	247.773	1942.398	1898.360	1332.307	1246.458	4378.375	934.736	2571757.002	242.002
kin_afterCID_240	LT02B3_cell33	2234.944	2146.133	2125.324	4459.541	248.703	1943.359	1897.431	1337.552	1251.132	4395.642	936.718	2571758.004	243.004
kin_afterCID_241	LT02B3_cell33	2202.748	2146.133	2095.001	4386.331	249.533	1915.458	1896.600	1317.989	1232.904	4332.680	921.351	2571759.007	244.007
kin_afterCID_242	LT02B3_cell33	2216.844	2146.133	2108.452	4428.847	247.818	1928.075	1898.315	1329.481	1243.991	4358.209	934.092	2571760.009	245.009
kin_afterCID_243	LT02B3_cell33	2233.693	2146.133	2124.355	4457.647	247.972	1943.160	1898.162	1335.594	1249.557	4381.346	937.704	2571761.011	246.011
kin_afterCID_244	LT02B3_cell33	2235.437	2146.133	2126.008	4457.818	248.071	1944.978	1898.062	1341.665	1255.102	4400.742	941.853	2571762.013	247.013
kin_afterCID_245	LT02B3_cell33	2203.841	2146.133	2096.167	4386.799	248.937	1917.408	1897.196	1344.296	1257.526	4406.316	942.518	2571763.015	248.015
kin_afterCID_246	LT02B3_cell33	2224.140	2146.133	2115.285	4440.285	248.630	1933.758	1897.503	1327.125	1241.829	4357.946	929.995	2571764.017	249.017
kin_afterCID_247	LT02B3_cell33	2238.966	2146.133	2129.437	4472.113	249.461	1945.250	1896.673	1337.377	1251.303	4379.906	937.207	2571765.000	250.000
kin_afterCID_248	LT02B3_cell33	2252.130	2146.133	2141.880	4493.246	249.650	1957.113	1896.483	1340.259	1253.581	4386.292	939.284	2571766.002	251.002
kin_afterCID_249	LT02B3_cell33	2210.733	2146.133	2102.767	4394.244	249.497	1923.498	1896.637	1319.207	1234.260	4306.168	926.281	2571767.004	252.004
kin_afterCID_250	LT02B3_cell33	2214.917	2146.133	2106.519	4405.579	249.695	1926.482	1896.438	1329.134	1243.734	4320.765	935.239	2571768.006	253.006
kin_afterCID_251	LT02B3_cell33	2226.037	2146.133	2117.322	4425.264	249.334	1936.948	1896.799	1325.444	1239.965	4317.767	932.103	2571769.008	254.008
kin_afterCID_252	LT02B3_cell33	2226.676	2146.133	2117.778	4429.512	249.704	1936.627	1896.429	1335.185	1249.155	4349.137	938.335	2571770.010	255.010
kin_afterCID_253	LT02B3_cell33	2247.160	2146.133	2136.948	4478.096	249.650	1953.483	1896.483	1343.843	1257.277	4368.901	945.628	2571771.012	256.012
kin_afterCID_254	LT02B3_cell33	2208.478	2146.133	2100.551	4394.427	249.551	1920.852	1896.582	1321.816	1236.669	4308.365	928.848	2571772.015	257.015
kin_afterCID_255	LT02B3_cell33	2216.312	2146.133	2107.991	4395.361	250.300	1928.620	1895.833	1329.243	1243.659	4313.366	935.260	2571773.017	258.017
kin_afterCID_256	LT02B3_cell33	2236.144	2146.133	2126.574	4457.006	249.795	1943.601	1896.339	1341.270	1255.070	4354.585	944.342	2571773.999	258.999
kin_afterCID_257	LT02B3_cell33	2203.837	2146.133	2096.134	4389.809	250.806	1914.571	1895.328	1342.510	1255.593	4384.623	939.953	2571775.001	260.001
kin_afterCID_258	LT02B3_cell33	2230.853	2146.133	2121.913	4446.961	249.587	1939.212	1896.546	1327.769	1242.222	4342.628	931.011	2571776.003	261.003
kin_afterCID_259	LT02B3_cell33	2222.412	2146.133	2113.301	4439.577	249.750	1930.416	1896.384	1333.862	1247.806	4366.167	934.514	2571777.005	262.005
kin_afterCID_260	LT02B3_cell33	2198.765	2146.133	2091.538	4390.348	249.028	1911.082	1897.106	1336.581	1250.063	4388.348	935.984	2571778.008	263.008
kin_afterCID_261	LT02B3_cell33	2200.953	2146.133	2093.347	4395.274	248.152	1914.056	1897.981	1315.620	1230.946	4315.773	923.364	2571779.010	264.010
kin_afterCID_262	LT02B3_cell33	2227.083	2146.133	2118.214	4459.831	247.954	1935.426	1898.180	1317.391	1232.248	4345.953	921.779	2571780.012	265.012
kin_afterCID_263	LT02B3_cell33	2244.646	2146.133	2134.695	4491.746	249.298	1949.313	1896.835	1319.022	1233.253	4357.511	919.677	2571781.014	266.014
kin_afterCID_264	LT02B3_cell33	2250.478	2146.133	2139.959	4511.435	249.930	1952.471	1896.203	1335.927	1249.642	4388.144	933.628	2571782.016	267.016
kin_afterCID_265	LT02B3_cell33	2221.332	2146.133	2112.690	4436.873	249.695	1929.622	1896.438	1312.641	1227.835	4310.169	917.970	2571782.998	267.998
kin_afterCID_266	LT02B3_cell33	2223.482	2146.133	2114.919	4446.518	249.885	1930.533	1896.248	1318.261	1232.833	4337.479	920.393	2571784.000	269.000
kin_afterCID_267	LT02B3_cell33	2244.221	2146.133	2134.738	4484.226	249.867	1949.061	1896.266	1330.224	1244.458	4365.456	930.278	2571785.003	270.003
kin_afterCID_268	LT02B3_cell33	2248.314	2146.133	2138.077	4502.080	250.688	1950.235	1895.445	1332.689	1246.606	4378.731	929.825	2571786.005	271.005
kin_afterCID_269	LT02B3_cell33	2216.667	2146.133	2108.112	4439.147	248.540	1925.574	1897.593	1310.357	1225.759	4319.910	916.176	2571787.007	272.007
kin_afterCID_270	LT02B3_cell33	2226.759	2146.133	2117.601	4472.538	249.822	1930.898	1896.312	1311.448	1226.687	4325.817	914.332	2571788.009	273.009
kin_afterCID_271	LT02B3_cell33	2243.376	2146.133	2133.654	4499.239	249.452	1946.684	1896.682	1330.440	1244.732	4380.524	929.292	2571789.011	274.011
kin_afterCID_272	LT02B3_cell33	2257.459	2146.133	2147.169	4527.834	249.352	1958.993	1896.781	1335.252	1249.013	4399.522	932.420	2571790.013	275.013
kin_afterCID_273	LT02B3_cell33	2211.306	2146.133	2103.254	4425.736	250.553	1918.608	1895.581	1343.325	1256.749	4404.770	938.672	2571791.016	276.016
kin_afterCID_274	LT02B3_cell33	2226.982	2146.133	2118.298	4458.017	250.905	1931.621	1895.229	1322.413	1237.162	4332.823	923.872	2571791.998	276.998
kin_afterCID_275	LT02B3_cell33	2228.065	2146.133	2119.097	4446.332	251.627	1933.437	1894.507	1326.797	1241.336	4325.615	928.496	2571793.000	278.000
kin_afterCID_276	LT02B3_cell33	2250.266	2146.133	2140.596	4499.523	250.914	1952.480	1895.220	1331.945	1246.095	4357.111	931.434	2571794.002	279.002
kin_afterCID_277	LT02B3_cell33	2265.616	2146.133	2155.125	4517.045	252.069	1965.988	1894.064	1338.243	1251.680	4373.778	934.263	2571795.004	280.004
kin_afterCID_278	LT02B3_cell33	2230.919	2146.133	2122.208	4455.704	251.094	1936.133	1895.039	1320.926	1235.942	4310.335	924.827	2571796.006	281.006
kin_afterCID_279	LT02B3_cell33	2234.789	2146.133	2125.857	4453.731	252.917	1938.358	1893.216	1329.099	1243.557	4332.672	927.847	2571797.009	282.009
kin_afterCID_280	LT02B3_cell33	2229.158	2146.133	2120.449	4445.900	250.102	1936.752	1896.032	1323.206	1237.940	4323.778	927.407	2571798.011	283.011
kin_afterCID_281	LT02B3_cell33	2247.156	2146.133	2137.454	4483.442	250.327	1951.871	1895.806	1331.000	1245.180	4340.447	933.625	2571799.014	284.014
kin_afterCID_282	LT02B3_cell33	2257.810	2146.133	2147.793	4502.307	251.257	1960.195	1894.877	1333.548	1247.544	4361.154	932.094	2571800.016	285.016
kin_afterCID_283	LT02B3_cell33	2211.462	2146.133	2103.632	4420.649	250.472	1919.564	1895.662	1318.852	1234.209	4301.485	924.760	2571800.998	285.998
kin_afterCID_284	LT02B3_cell33	2231.065	2146.133	2122.802	4454.030	250.354	1937.503	1895.779	1327.968	1242.729	4330.043	931.518	2571802.000	287.000
kin_afterCID_285	LT02B3_cell33	2240.589	2146.133	2131.433	4489.714	248.504	1946.055	1897.629	1329.876	1244.061	4376.150	930.951	2571803.002	288.002
kin_afterCID_286	LT02B3_cell33	2209.352	2146.133	2101.667	4427.858	248.342	1919.042	1897.792	1338.409	1251.973	4408.740	936.631	2571804.004	289.004
kin_afterCID_287	LT02B3_cell33	2222.699	2146.133	2114.333	4467.561	246.591	1931.281	1899.543	1321.343	1236.275	4352.772	927.815	2571805.007	290.007
kin_afterCID_288	LT02B3_cell33	2235.635	2146.133	2126.516	4489.833	247.195	1942.193	1898.938	1331.816	1245.963	4393.925	933.204	2571806.009	291.009
kin_afterCID_289	LT02B3_cell33	2246.752	2146.133	2137.530	4510.582	245.968	1953.710	1900.165	1335.482	1249.355	4405.238	938.115	2571807.011	292.011
kin_afterCID_290	LT02B3_cell33	2209.674	2146.133	2102.232	4435.703	246.645	1920.629	1899.488	1337.294	1250.998	4402.893	939.232	2571808.013	293.013
kin_afterCID_291	LT02B3_cell33	2220.871	2146.133	2112.800	4451.933	246.952	1930.765	1899.182	1318.620	1233.890	4326.572	927.494	2571809.015	294.015
kin_afterCID_292	LT02B3_cell33	2235.207	2146.133	2126.565	4474.188	248.685	1941.760	1897.449	1328.810	1243.238	4361.861	931.291	2571810.017	295.017
kin_afterCID_293	LT02B3_cell33	2255.366	2146.133	2145.216	4524.947	248.892	1957.628	1897.241	1330.705	1244.528	4376.085	931.193	2571811.000	296.000
kin_afterCID_294	LT02B3_cell33	2216.397	2146.133	2108.552	4444.219	248.567	1924.568	1897.566	1316.536	1231.937	4319.542	923.164	2571812.002	297.002
kin_afterCID_295	LT02B3_cell33	2229.174	2146.133	2120.876	4459.848	249.244	1936.072	1896.889	1321.044	1236.075	4330.649	925.593	2571813.004	298.004
kin_afterCID_296	LT02B3_cell33	2240.278	2146.133	2131.481	4481.222	249.795	1945.090	1896.339	1328.603	1243.175	4354.179	930.060	2571814.006	299.006
kin_afterCID_297	LT02B3_cell33	2210.025	2146.133	2102.790	4429.448	248.748	1919.058	1897.386	1315.254	1230.841	4315.485	921.923	2571815.008	300.008
kin_afterCID_298	LT02B3_cell33	2229.048	2146.133	2120.773	4458.512	249.524	1935.733	1896.609	1321.176	1236.287	4322.609	926.298	2571816.011	301.011
kin_afterCID_299	LT02B3_cell33	2235.800	2146.133	2126.886	4478.141	249.100	1941.358	1897.034	1332.970	1247.405	4359.094	935.609	2571817.013	302.013
kin_afterCID_300	LT02B3_cell33	2255.307	2146.133	2145.147	4507.534	248.260	1960.694	1897.873	1333.212	1247.379	4355.121	937.917	2571818.015	303.015
