# Supplementary material for: Mandipropamid as a chemical inducer of proximity for in vivo applications
Source: Nat Chem Biol. 2021 Dec 21;18(1):64–9. doi: 10.1038/s41589-021-00922-3 (PMC8709788; doi:10.1038/s41589-021-00922-3)
Supplement: Source Data Fig. 2 — Single-cell trajectories, luminescence intensities of luciferase assay and two-color RICS binding efficiencies. [file 41589_2021_922_MOESM21_ESM.zip › Figure_02/Figure_02bcd/Single-Cell Trajectories/Mandi_5uM/exp02_Mandi5uM_LT02A1_cell00_intensities.csv]

name	cellID	ff_488nm_cell	area_cell	fullframe_488nm	ff_488nm_mito	area_mito	ff_488nm_cyto	area_cyto	ff_561nm_tf_cell	fullframe_561nm	ff_561nm_tf_mito	ff_561nm_tf_cyto	FrameTimeAbs	FrameTimeRel
t0_	LT02A1_cell00	2850.111	2363.375	2848.466	4066.467	324.143	2656.767	2039.232	2185.224	2183.526	5962.637	1584.791	47261.000	-51.000
tend_	LT02A1_cell00	2509.307	2363.375	2507.882	4082.128	335.036	2249.495	2028.375	2043.748	2042.194	5392.712	1490.565	47625.000	313.000
kin_afterCID_1	LT02A1_cell00	2879.168	2363.375	2877.466	4493.024	350.857	2597.812	2012.518	2240.605	2238.853	5868.642	1608.102	47320.081	4.081
kin_afterCID_2	LT02A1_cell00	2828.625	2363.375	2826.994	4435.372	348.032	2551.154	2015.343	2217.959	2216.227	5825.246	1595.012	47321.002	5.002
kin_afterCID_3	LT02A1_cell00	2772.196	2363.375	2770.613	4336.791	352.139	2498.258	2011.236	2254.475	2252.718	5891.823	1617.628	47322.005	6.005
kin_afterCID_4	LT02A1_cell00	2757.630	2363.375	2756.048	4329.449	350.180	2484.224	2013.195	2251.032	2249.259	5903.656	1615.685	47323.008	7.008
kin_afterCID_5	LT02A1_cell00	2760.093	2363.375	2758.517	4355.304	346.191	2486.322	2017.184	2221.324	2219.593	5847.831	1598.940	47324.010	8.010
kin_afterCID_6	LT02A1_cell00	2764.719	2363.375	2763.126	4361.834	348.330	2488.634	2015.045	2228.600	2226.860	5859.158	1601.005	47325.012	9.012
kin_afterCID_7	LT02A1_cell00	2789.452	2363.375	2787.852	4404.798	347.689	2510.818	2015.686	2256.689	2254.927	5955.697	1618.640	47326.014	10.014
kin_afterCID_8	LT02A1_cell00	2781.789	2363.375	2780.189	4371.618	348.880	2506.454	2014.494	2239.240	2237.505	5868.746	1610.664	47327.017	11.017
kin_afterCID_9	LT02A1_cell00	2801.171	2363.375	2799.571	4411.338	350.144	2521.128	2013.231	2246.392	2244.642	5891.869	1612.365	47327.999	11.999
kin_afterCID_10	LT02A1_cell00	2818.410	2363.375	2816.788	4464.079	347.310	2534.908	2016.065	2258.720	2256.950	5958.719	1621.317	47329.001	13.001
kin_afterCID_11	LT02A1_cell00	2774.080	2363.375	2772.496	4382.611	346.651	2497.593	2016.724	2218.327	2216.599	5847.126	1594.578	47330.003	14.003
kin_afterCID_12	LT02A1_cell00	2793.401	2363.375	2791.790	4415.128	348.312	2513.079	2015.063	2240.610	2238.869	5894.847	1608.961	47331.006	15.006
kin_afterCID_13	LT02A1_cell00	2746.189	2363.375	2744.600	4352.311	348.574	2468.319	2014.801	2258.555	2256.802	5945.959	1620.611	47332.008	16.008
kin_afterCID_14	LT02A1_cell00	2760.105	2363.375	2758.515	4390.723	344.819	2481.555	2018.556	2222.782	2221.062	5870.525	1599.658	47333.010	17.010
kin_afterCID_15	LT02A1_cell00	2760.645	2363.375	2759.060	4354.075	346.372	2487.012	2017.003	2218.372	2216.655	5828.914	1598.348	47334.012	18.012
kin_afterCID_16	LT02A1_cell00	2775.832	2363.375	2774.240	4411.640	345.523	2495.727	2017.852	2230.960	2229.225	5899.819	1602.730	47335.014	19.014
kin_afterCID_17	LT02A1_cell00	2793.105	2363.375	2791.489	4424.708	349.007	2510.415	2014.368	2236.176	2234.427	5881.076	1604.665	47336.017	20.017
kin_afterCID_18	LT02A1_cell00	2741.567	2363.375	2739.957	4357.764	344.720	2465.574	2018.655	2200.247	2198.540	5809.289	1583.941	47336.999	20.999
kin_afterCID_19	LT02A1_cell00	2778.851	2363.375	2777.234	4421.898	345.108	2497.903	2018.267	2230.786	2229.054	5900.575	1603.280	47338.001	22.001
kin_afterCID_20	LT02A1_cell00	2773.658	2363.375	2772.072	4427.596	345.541	2490.432	2017.834	2234.394	2232.655	5912.702	1604.507	47339.003	23.003
kin_afterCID_21	LT02A1_cell00	2749.093	2363.375	2747.524	4382.689	342.581	2472.152	2020.794	2197.111	2195.397	5839.505	1579.624	47340.005	24.005
kin_afterCID_22	LT02A1_cell00	2731.088	2363.375	2729.540	4346.124	343.538	2456.400	2019.837	2209.789	2208.065	5848.525	1590.906	47341.008	25.008
kin_afterCID_23	LT02A1_cell00	2733.487	2363.375	2731.933	4341.523	344.783	2458.828	2018.592	2235.688	2233.943	5927.320	1605.143	47342.010	26.010
kin_afterCID_24	LT02A1_cell00	2773.609	2363.375	2772.020	4429.068	343.962	2491.639	2019.413	2222.364	2220.633	5906.361	1594.878	47343.013	27.013
kin_afterCID_25	LT02A1_cell00	2728.498	2363.375	2726.925	4366.670	342.644	2450.722	2020.731	2237.694	2235.958	5958.100	1606.846	47344.017	28.017
kin_afterCID_26	LT02A1_cell00	2730.196	2363.375	2728.629	4378.432	342.238	2451.101	2021.137	2201.847	2200.140	5858.216	1582.716	47345.017	29.017
kin_afterCID_27	LT02A1_cell00	2747.185	2363.375	2745.616	4388.043	340.550	2470.941	2022.824	2208.638	2206.925	5881.070	1590.370	47345.999	29.999
kin_afterCID_28	LT02A1_cell00	2741.575	2363.375	2739.986	4387.580	341.074	2463.966	2022.301	2222.312	2220.582	5920.519	1598.586	47347.002	31.002
kin_afterCID_29	LT02A1_cell00	2709.120	2363.375	2707.581	4337.715	338.917	2436.475	2024.458	2197.524	2195.832	5851.616	1585.789	47348.004	32.004
kin_afterCID_30	LT02A1_cell00	2731.016	2363.375	2729.447	4401.663	337.924	2452.287	2025.451	2202.543	2200.829	5896.608	1586.229	47349.006	33.006
kin_afterCID_31	LT02A1_cell00	2739.619	2363.375	2738.024	4408.817	337.852	2461.201	2025.523	2208.767	2207.056	5926.243	1588.702	47350.008	34.008
kin_afterCID_32	LT02A1_cell00	2743.110	2363.375	2741.501	4400.747	337.915	2466.560	2025.460	2219.989	2218.272	5911.134	1604.181	47351.010	35.010
kin_afterCID_33	LT02A1_cell00	2705.344	2363.375	2703.783	4332.133	339.883	2432.087	2023.510	2231.728	2229.992	5951.379	1606.943	47352.012	36.012
kin_afterCID_34	LT02A1_cell00	2714.240	2363.375	2712.697	4358.587	337.852	2439.968	2025.523	2191.865	2190.165	5863.055	1579.521	47353.014	37.014
kin_afterCID_35	LT02A1_cell00	2702.362	2363.375	2700.811	4363.110	334.540	2428.517	2028.835	2188.507	2186.817	5887.140	1578.630	47354.017	38.017
kin_afterCID_36	LT02A1_cell00	2738.695	2363.375	2737.160	4417.520	338.655	2457.894	2024.720	2212.949	2211.229	5927.652	1591.627	47355.000	39.000
kin_afterCID_37	LT02A1_cell00	2721.689	2363.375	2720.133	4380.368	338.078	2444.811	2025.297	2209.849	2208.135	5908.767	1592.398	47356.003	40.003
kin_afterCID_38	LT02A1_cell00	2747.420	2363.375	2745.818	4445.950	332.572	2469.262	2030.803	2189.506	2187.814	5906.177	1580.849	47357.006	41.006
kin_afterCID_39	LT02A1_cell00	2735.382	2363.375	2733.798	4407.957	335.605	2458.564	2027.770	2215.468	2213.743	5938.491	1599.291	47358.009	42.009
kin_afterCID_40	LT02A1_cell00	2687.583	2363.375	2686.075	4324.534	335.902	2416.381	2027.472	2192.757	2191.061	5872.604	1583.097	47359.013	43.013
kin_afterCID_41	LT02A1_cell00	2709.973	2363.375	2708.445	4355.839	336.137	2437.071	2027.238	2197.178	2195.473	5884.194	1585.832	47360.014	44.014
kin_afterCID_42	LT02A1_cell00	2714.530	2363.375	2713.009	4371.581	335.930	2439.971	2027.445	2200.764	2199.058	5890.404	1589.424	47361.016	45.016
kin_afterCID_43	LT02A1_cell00	2685.328	2363.375	2683.771	4342.315	333.971	2412.644	2029.404	2173.246	2171.567	5858.052	1566.852	47361.998	45.998
kin_afterCID_44	LT02A1_cell00	2685.625	2363.375	2684.097	4351.057	333.664	2411.844	2029.711	2184.126	2182.441	5878.399	1576.824	47363.000	47.000
kin_afterCID_45	LT02A1_cell00	2694.721	2363.375	2693.185	4356.353	336.101	2419.239	2027.274	2184.116	2182.427	5862.709	1574.243	47364.002	48.002
kin_afterCID_46	LT02A1_cell00	2718.448	2363.375	2716.870	4427.127	332.563	2438.637	2030.812	2198.197	2196.500	5952.832	1583.343	47365.004	49.004
kin_afterCID_47	LT02A1_cell00	2729.655	2363.375	2728.083	4432.797	333.105	2450.222	2030.270	2207.205	2205.492	5957.538	1591.891	47366.006	50.006
kin_afterCID_48	LT02A1_cell00	2683.466	2363.375	2681.917	4354.338	330.623	2411.703	2032.752	2175.997	2174.325	5880.788	1573.421	47367.009	51.009
kin_afterCID_49	LT02A1_cell00	2685.422	2363.375	2683.889	4361.078	332.753	2410.837	2030.622	2181.777	2180.096	5894.941	1573.310	47368.011	52.011
kin_afterCID_50	LT02A1_cell00	2696.392	2363.375	2694.828	4371.201	334.224	2420.532	2029.151	2184.524	2182.832	5884.962	1575.020	47369.013	53.013
kin_afterCID_51	LT02A1_cell00	2725.646	2363.375	2724.075	4425.764	336.110	2443.775	2027.265	2197.232	2195.530	5915.814	1580.710	47370.015	54.015
kin_afterCID_52	LT02A1_cell00	2671.682	2363.375	2670.149	4335.154	334.287	2397.630	2029.088	2209.740	2208.036	5956.447	1592.480	47371.017	55.017
kin_afterCID_53	LT02A1_cell00	2682.339	2363.375	2680.830	4350.158	334.188	2407.665	2029.187	2177.140	2175.450	5872.702	1568.517	47371.999	55.999
kin_afterCID_54	LT02A1_cell00	2695.360	2363.375	2693.806	4382.126	331.661	2420.009	2031.714	2190.641	2188.943	5924.306	1581.151	47373.001	57.001
kin_afterCID_55	LT02A1_cell00	2705.795	2363.375	2704.254	4386.305	335.451	2427.811	2027.924	2204.129	2202.431	5931.086	1587.630	47374.003	58.003
kin_afterCID_56	LT02A1_cell00	2683.296	2363.375	2681.735	4362.762	331.534	2409.258	2031.840	2168.480	2166.808	5865.069	1565.310	47375.006	59.006
kin_afterCID_57	LT02A1_cell00	2691.056	2363.375	2689.457	4387.218	331.652	2414.180	2031.723	2178.351	2176.669	5908.234	1569.498	47376.008	60.008
kin_afterCID_58	LT02A1_cell00	2709.112	2363.375	2707.546	4404.395	332.996	2431.074	2030.378	2188.807	2187.123	5914.287	1577.802	47377.010	61.010
kin_afterCID_59	LT02A1_cell00	2661.612	2363.375	2660.094	4321.263	334.639	2387.853	2028.736	2202.826	2201.129	5936.717	1586.923	47378.012	62.012
kin_afterCID_60	LT02A1_cell00	2668.228	2363.375	2666.692	4369.299	329.720	2392.425	2033.673	2163.015	2161.353	5886.790	1559.268	47379.014	63.014
kin_afterCID_61	LT02A1_cell00	2702.339	2363.375	2700.778	4419.754	333.448	2420.226	2029.927	2194.928	2193.228	5959.097	1576.603	47380.017	64.017
kin_afterCID_62	LT02A1_cell00	2672.082	2363.375	2670.526	4333.812	334.088	2398.506	2029.286	2206.411	2204.706	5946.603	1590.650	47380.999	64.999
kin_afterCID_63	LT02A1_cell00	2696.040	2363.375	2694.489	4417.015	330.478	2416.269	2032.896	2172.107	2170.432	5903.394	1565.529	47382.001	66.001
kin_afterCID_64	LT02A1_cell00	2700.161	2363.375	2698.579	4406.695	330.614	2422.605	2032.761	2158.403	2156.738	5828.253	1561.528	47383.003	67.003
kin_afterCID_65	LT02A1_cell00	2674.408	2363.375	2672.871	4377.417	330.027	2397.997	2033.348	2167.046	2165.366	5884.856	1563.619	47384.006	68.006
kin_afterCID_66	LT02A1_cell00	2672.134	2363.375	2670.589	4377.146	329.793	2395.622	2033.600	2172.427	2170.744	5893.503	1568.964	47385.008	69.008
kin_afterCID_67	LT02A1_cell00	2701.464	2363.375	2699.907	4411.793	332.067	2421.869	2031.308	2191.963	2190.266	5914.971	1583.347	47386.010	70.010
kin_afterCID_68	LT02A1_cell00	2703.700	2363.375	2702.147	4413.734	332.301	2423.923	2031.073	2200.938	2199.235	5934.463	1590.100	47387.012	71.012
kin_afterCID_69	LT02A1_cell00	2686.579	2363.375	2685.042	4395.038	330.515	2408.808	2032.860	2169.690	2168.020	5865.449	1568.812	47388.015	72.015
kin_afterCID_70	LT02A1_cell00	2682.553	2363.375	2680.999	4368.685	331.778	2407.192	2031.597	2171.868	2170.203	5848.256	1571.480	47389.017	73.017
kin_afterCID_71	LT02A1_cell00	2701.492	2363.375	2699.926	4407.196	332.274	2422.444	2031.118	2186.271	2184.578	5906.824	1577.609	47389.999	73.999
kin_afterCID_72	LT02A1_cell00	2709.439	2363.375	2707.855	4417.479	334.377	2427.956	2028.998	2195.999	2194.314	5909.827	1583.963	47391.001	75.001
kin_afterCID_73	LT02A1_cell00	2651.460	2363.375	2649.928	4334.767	331.607	2376.726	2031.768	2163.030	2161.363	5847.201	1561.733	47392.003	76.003
kin_afterCID_74	LT02A1_cell00	2684.014	2363.375	2682.451	4389.245	329.973	2407.296	2033.402	2172.620	2170.943	5873.178	1572.106	47393.005	77.005
kin_afterCID_75	LT02A1_cell00	2680.604	2363.375	2679.057	4379.294	331.309	2403.639	2032.084	2176.282	2174.605	5879.209	1572.552	47394.007	78.007
kin_afterCID_76	LT02A1_cell00	2694.312	2363.375	2692.762	4399.812	332.031	2415.535	2031.362	2183.541	2181.857	5898.115	1576.375	47395.010	79.010
kin_afterCID_77	LT02A1_cell00	2709.965	2363.375	2708.393	4410.190	334.792	2429.355	2028.600	2189.989	2188.304	5874.122	1581.965	47396.012	80.012
kin_afterCID_78	LT02A1_cell00	2663.853	2363.375	2662.317	4348.311	332.464	2388.098	2030.929	2159.283	2157.620	5819.542	1560.088	47397.014	81.014
kin_afterCID_79	LT02A1_cell00	2671.938	2363.375	2670.416	4356.351	332.211	2396.441	2031.164	2176.207	2174.526	5838.524	1577.209	47398.016	82.016
kin_afterCID_80	LT02A1_cell00	2704.148	2363.375	2702.564	4399.153	333.312	2425.843	2030.081	2186.108	2184.425	5870.461	1581.176	47398.998	82.998
kin_afterCID_81	LT02A1_cell00	2651.608	2363.375	2650.094	4330.139	329.820	2379.369	2033.555	2151.367	2149.714	5805.378	1558.728	47400.000	84.000
kin_afterCID_82	LT02A1_cell00	2659.464	2363.375	2657.955	4340.515	330.650	2386.018	2032.725	2161.248	2159.581	5832.950	1563.997	47401.002	85.002
kin_afterCID_83	LT02A1_cell00	2678.008	2363.375	2676.464	4364.496	331.706	2402.659	2031.669	2168.066	2166.388	5837.743	1568.926	47402.005	86.005
kin_afterCID_84	LT02A1_cell00	2647.660	2363.375	2646.130	4324.823	328.321	2377.078	2035.053	2149.662	2148.005	5812.415	1558.739	47403.007	87.007
kin_afterCID_85	LT02A1_cell00	2667.993	2363.375	2666.464	4351.913	332.329	2392.463	2031.046	2173.249	2171.570	5842.316	1572.901	47404.009	88.009
kin_afterCID_86	LT02A1_cell00	2640.530	2363.375	2639.023	4279.652	335.045	2369.768	2028.348	2190.770	2189.084	5856.176	1585.303	47405.012	89.012
kin_afterCID_87	LT02A1_cell00	2660.945	2363.375	2659.442	4343.172	330.641	2387.317	2032.734	2147.980	2146.331	5811.684	1552.048	47406.014	90.014
kin_afterCID_88	LT02A1_cell00	2659.257	2363.375	2657.738	4328.882	332.374	2386.022	2031.001	2158.477	2156.813	5821.696	1558.991	47407.016	91.016
kin_afterCID_89	LT02A1_cell00	2661.729	2363.375	2660.183	4338.513	332.365	2387.331	2031.010	2172.237	2170.558	5852.705	1569.947	47407.998	91.998
kin_afterCID_90	LT02A1_cell00	2682.595	2363.375	2681.042	4386.441	332.428	2403.707	2030.947	2149.629	2147.974	5806.626	1551.047	47409.000	93.000
kin_afterCID_91	LT02A1_cell00	2653.533	2363.375	2652.007	4335.853	333.023	2377.595	2030.351	2156.913	2155.251	5839.772	1552.841	47410.003	94.003
kin_afterCID_92	LT02A1_cell00	2658.546	2363.375	2657.018	4368.568	331.228	2379.822	2032.147	2159.662	2157.991	5870.782	1554.772	47411.005	95.005
kin_afterCID_93	LT02A1_cell00	2674.078	2363.375	2672.509	4384.492	330.885	2395.626	2032.490	2166.496	2164.817	5889.770	1560.356	47412.007	96.007
kin_afterCID_94	LT02A1_cell00	2676.277	2363.375	2674.699	4382.583	332.536	2396.877	2030.857	2180.986	2179.299	5902.087	1571.675	47413.009	97.009
kin_afterCID_95	LT02A1_cell00	2640.175	2363.375	2638.642	4321.101	329.395	2367.955	2033.979	2145.416	2143.762	5841.127	1546.910	47414.011	98.011
kin_afterCID_96	LT02A1_cell00	2647.910	2363.375	2646.396	4342.162	331.570	2371.424	2031.804	2151.324	2149.670	5866.316	1545.074	47415.013	99.013
kin_afterCID_97	LT02A1_cell00	2644.155	2363.375	2642.665	4319.914	332.013	2370.264	2031.362	2161.000	2159.335	5850.177	1558.029	47416.015	100.015
kin_afterCID_98	LT02A1_cell00	2658.775	2363.375	2657.241	4338.867	335.975	2380.355	2027.400	2174.418	2172.738	5851.806	1565.013	47417.017	101.017
kin_afterCID_99	LT02A1_cell00	2628.884	2363.375	2627.349	4291.977	335.713	2353.531	2027.662	2181.727	2180.041	5881.085	1569.237	47418.000	102.000
kin_afterCID_100	LT02A1_cell00	2638.204	2363.375	2636.676	4314.658	331.616	2364.580	2031.759	2150.407	2148.760	5805.441	1553.847	47419.002	103.002
kin_afterCID_101	LT02A1_cell00	2658.569	2363.375	2657.009	4361.507	331.390	2380.842	2031.985	2157.577	2155.902	5874.713	1551.361	47420.004	104.004
kin_afterCID_102	LT02A1_cell00	2677.261	2363.375	2675.708	4397.179	332.653	2395.521	2030.721	2170.121	2168.445	5887.164	1561.231	47421.006	105.006
kin_afterCID_103	LT02A1_cell00	2638.623	2363.375	2637.085	4323.104	332.753	2362.592	2030.622	2184.013	2182.323	5927.387	1570.596	47422.008	106.008
kin_afterCID_104	LT02A1_cell00	2641.554	2363.375	2640.020	4322.323	332.780	2366.105	2030.595	2151.441	2149.770	5819.025	1550.387	47423.011	107.011
kin_afterCID_105	LT02A1_cell00	2650.039	2363.375	2648.491	4352.258	332.608	2371.241	2030.766	2163.429	2161.763	5860.433	1557.917	47424.013	108.013
kin_afterCID_106	LT02A1_cell00	2670.171	2363.375	2668.612	4358.787	333.087	2393.138	2030.288	2175.770	2174.090	5885.114	1567.219	47425.015	109.015
kin_afterCID_107	LT02A1_cell00	2620.862	2363.375	2619.330	4305.884	330.145	2347.257	2033.230	2140.293	2138.643	5814.818	1543.644	47426.017	110.017
kin_afterCID_108	LT02A1_cell00	2645.067	2363.375	2643.517	4315.363	332.419	2371.679	2030.956	2154.499	2152.837	5809.880	1556.200	47426.999	110.999
kin_afterCID_109	LT02A1_cell00	2654.439	2363.375	2652.891	4353.573	330.668	2378.034	2032.707	2164.514	2162.836	5874.246	1561.038	47428.001	112.001
kin_afterCID_110	LT02A1_cell00	2604.186	2363.375	2602.679	4249.923	332.726	2334.529	2030.649	2173.642	2171.954	5864.724	1568.851	47429.004	113.004
kin_afterCID_111	LT02A1_cell00	2641.074	2363.375	2639.562	4327.768	328.782	2368.511	2034.593	2145.961	2144.308	5822.327	1551.876	47430.006	114.006
kin_afterCID_112	LT02A1_cell00	2640.243	2363.375	2638.725	4340.790	329.612	2364.635	2033.763	2155.841	2154.172	5861.741	1555.225	47431.008	115.008
kin_afterCID_113	LT02A1_cell00	2644.323	2363.375	2642.806	4332.636	330.361	2369.975	2033.014	2158.055	2156.386	5856.762	1557.022	47432.010	116.010
kin_afterCID_114	LT02A1_cell00	2665.592	2363.375	2664.063	4356.984	328.664	2392.384	2034.710	2171.937	2170.266	5884.481	1572.254	47433.012	117.012
kin_afterCID_115	LT02A1_cell00	2626.828	2363.375	2625.333	4304.050	327.924	2356.616	2035.450	2138.415	2136.776	5797.334	1548.940	47434.014	118.014
kin_afterCID_116	LT02A1_cell00	2639.696	2363.375	2638.172	4342.821	327.915	2365.320	2035.459	2143.174	2141.524	5834.377	1548.516	47435.016	119.016
kin_afterCID_117	LT02A1_cell00	2651.578	2363.375	2650.038	4335.797	330.262	2377.991	2033.113	2153.319	2151.660	5836.187	1555.068	47435.999	119.999
kin_afterCID_118	LT02A1_cell00	2603.786	2363.375	2602.292	4230.350	335.695	2334.498	2027.680	2168.285	2166.610	5821.828	1563.419	47437.001	121.001
kin_afterCID_119	LT02A1_cell00	2615.030	2363.375	2613.512	4278.230	330.090	2345.021	2033.284	2132.032	2130.401	5752.410	1544.288	47438.003	122.003
kin_afterCID_120	LT02A1_cell00	2622.359	2363.375	2620.839	4285.480	330.343	2352.122	2033.032	2136.388	2134.748	5774.115	1545.302	47439.005	123.005
kin_afterCID_121	LT02A1_cell00	2628.502	2363.375	2626.992	4294.843	331.417	2356.717	2031.958	2140.642	2138.989	5781.428	1546.822	47440.007	124.007
kin_afterCID_122	LT02A1_cell00	2637.403	2363.375	2635.908	4308.360	331.625	2364.668	2031.750	2148.510	2146.851	5796.367	1553.103	47441.009	125.009
kin_afterCID_123	LT02A1_cell00	2657.499	2363.375	2655.971	4330.854	334.341	2381.766	2029.034	2164.976	2163.303	5808.170	1564.656	47442.011	126.011
kin_afterCID_124	LT02A1_cell00	2615.893	2363.375	2614.378	4281.144	328.565	2347.001	2034.810	2131.342	2129.700	5775.301	1542.944	47443.013	127.013
kin_afterCID_125	LT02A1_cell00	2646.648	2363.375	2645.112	4334.990	332.202	2370.516	2031.173	2159.139	2157.469	5842.477	1556.721	47444.016	128.016
kin_afterCID_126	LT02A1_cell00	2616.181	2363.375	2614.673	4263.107	333.836	2345.281	2029.539	2168.205	2166.527	5862.768	1560.492	47444.998	128.998
kin_afterCID_127	LT02A1_cell00	2630.577	2363.375	2629.067	4299.047	332.933	2356.997	2030.442	2140.790	2139.148	5778.436	1544.321	47446.000	130.000
kin_afterCID_128	LT02A1_cell00	2632.857	2363.375	2631.345	4306.345	332.635	2358.739	2030.739	2156.274	2154.620	5838.497	1553.125	47447.003	131.003
kin_afterCID_129	LT02A1_cell00	2598.921	2363.375	2597.430	4229.418	333.403	2331.129	2029.972	2158.632	2156.959	5838.495	1554.251	47448.005	132.005
kin_afterCID_130	LT02A1_cell00	2619.531	2363.375	2618.029	4286.158	329.450	2349.576	2033.925	2134.489	2132.849	5784.097	1543.336	47449.007	133.007
kin_afterCID_131	LT02A1_cell00	2638.247	2363.375	2636.707	4306.901	331.318	2366.181	2032.057	2150.360	2148.705	5803.274	1554.768	47450.009	134.009
kin_afterCID_132	LT02A1_cell00	2656.863	2363.375	2655.334	4346.742	332.861	2379.842	2030.514	2154.760	2153.100	5835.292	1551.412	47451.012	135.012
kin_afterCID_133	LT02A1_cell00	2605.120	2363.375	2603.635	4282.654	328.340	2334.452	2035.053	2130.241	2128.605	5786.345	1540.347	47452.014	136.014
kin_afterCID_134	LT02A1_cell00	2620.761	2363.375	2619.264	4295.140	329.865	2349.141	2033.528	2139.609	2137.959	5810.497	1544.133	47453.016	137.016
kin_afterCID_135	LT02A1_cell00	2641.613	2363.375	2640.075	4314.917	332.762	2367.404	2030.613	2149.505	2147.845	5809.862	1549.673	47453.998	137.998
kin_afterCID_136	LT02A1_cell00	2603.732	2363.375	2602.250	4237.007	333.583	2335.301	2029.828	2167.500	2165.840	5841.638	1563.667	47455.000	139.000
kin_afterCID_137	LT02A1_cell00	2614.542	2363.375	2613.065	4280.812	329.892	2344.215	2033.501	2124.420	2122.784	5780.253	1531.329	47456.002	140.002
kin_afterCID_138	LT02A1_cell00	2643.922	2363.375	2642.418	4343.962	328.150	2369.815	2035.225	2143.982	2142.329	5843.552	1547.481	47457.005	141.005
kin_afterCID_139	LT02A1_cell00	2643.085	2363.375	2641.568	4348.264	328.024	2368.273	2035.351	2128.590	2126.947	5801.909	1536.586	47458.007	142.007
kin_afterCID_140	LT02A1_cell00	2624.312	2363.375	2622.820	4306.968	328.114	2353.043	2035.261	2136.820	2135.172	5828.680	1541.639	47459.009	143.009
kin_afterCID_141	LT02A1_cell00	2634.695	2363.375	2633.160	4333.757	326.435	2362.407	2036.940	2148.572	2146.920	5869.237	1552.307	47460.012	144.012
kin_afterCID_142	LT02A1_cell00	2604.377	2363.375	2602.897	4296.406	325.054	2334.547	2038.320	2124.826	2123.188	5820.809	1535.422	47461.014	145.014
kin_afterCID_143	LT02A1_cell00	2612.919	2363.375	2611.433	4319.681	324.739	2341.045	2038.636	2131.130	2129.491	5871.062	1535.388	47462.016	146.016
kin_afterCID_144	LT02A1_cell00	2623.484	2363.375	2621.946	4317.409	327.699	2350.800	2035.676	2149.776	2148.105	5880.955	1549.139	47462.998	146.998
kin_afterCID_145	LT02A1_cell00	2591.678	2363.375	2590.177	4266.071	326.372	2323.404	2037.003	2154.601	2152.947	5899.930	1554.518	47464.000	148.000
kin_afterCID_146	LT02A1_cell00	2596.792	2363.375	2595.291	4275.884	326.814	2327.342	2036.561	2122.153	2120.524	5798.087	1532.263	47465.003	149.003
kin_afterCID_147	LT02A1_cell00	2601.057	2363.375	2599.571	4282.387	326.941	2331.126	2036.434	2135.074	2133.429	5827.109	1542.334	47466.005	150.005
kin_afterCID_148	LT02A1_cell00	2633.716	2363.375	2632.204	4323.346	328.321	2361.122	2035.053	2141.533	2139.887	5838.656	1545.064	47467.007	151.007
kin_afterCID_149	LT02A1_cell00	2584.116	2363.375	2582.614	4253.456	327.184	2315.879	2036.191	2157.656	2155.996	5911.630	1554.450	47468.009	152.009
kin_afterCID_150	LT02A1_cell00	2602.990	2363.375	2601.486	4276.921	328.475	2332.773	2034.918	2117.650	2116.024	5783.947	1525.829	47469.011	153.011
kin_afterCID_151	LT02A1_cell00	2628.479	2363.375	2626.980	4328.132	326.553	2355.973	2036.840	2135.736	2134.093	5834.923	1542.660	47470.013	154.013
kin_afterCID_152	LT02A1_cell00	2637.039	2363.375	2635.530	4347.423	328.827	2360.603	2034.548	2141.020	2139.371	5857.550	1540.348	47471.016	155.016
kin_afterCID_153	LT02A1_cell00	2590.747	2363.375	2589.233	4278.536	323.547	2323.021	2039.864	2112.447	2110.826	5814.136	1525.293	47471.998	155.998
kin_afterCID_154	LT02A1_cell00	2607.510	2363.375	2606.013	4301.883	324.910	2337.444	2038.465	2130.222	2128.587	5829.209	1540.642	47473.000	157.000
kin_afterCID_155	LT02A1_cell00	2615.721	2363.375	2614.209	4304.349	330.677	2341.005	2032.716	2135.425	2133.777	5823.197	1535.495	47474.002	158.002
kin_afterCID_156	LT02A1_cell00	2618.397	2363.375	2616.889	4301.986	329.838	2345.320	2033.537	2143.143	2141.484	5838.018	1543.838	47475.004	159.004
kin_afterCID_157	LT02A1_cell00	2578.254	2363.375	2576.778	4234.395	330.578	2308.904	2032.833	2156.118	2154.460	5858.349	1554.042	47476.006	160.006
kin_afterCID_158	LT02A1_cell00	2598.096	2363.375	2596.616	4287.526	330.271	2323.638	2033.140	2119.582	2117.952	5786.766	1523.850	47477.009	161.009
kin_afterCID_159	LT02A1_cell00	2608.470	2363.375	2606.994	4289.996	330.695	2334.884	2032.716	2133.259	2131.615	5798.406	1536.970	47478.011	162.011
kin_afterCID_160	LT02A1_cell00	2610.691	2363.375	2609.198	4280.593	329.612	2340.032	2033.799	2135.556	2133.909	5809.590	1540.093	47479.016	163.016
kin_afterCID_161	LT02A1_cell00	2631.411	2363.375	2629.930	4319.111	331.182	2356.358	2032.229	2147.648	2145.993	5840.995	1545.740	47480.016	164.016
kin_afterCID_162	LT02A1_cell00	2584.560	2363.375	2583.071	4264.020	328.926	2313.007	2034.485	2112.738	2111.126	5779.986	1519.813	47480.998	164.998
kin_afterCID_163	LT02A1_cell00	2606.736	2363.375	2605.235	4306.226	327.211	2333.610	2036.200	2118.133	2116.514	5812.662	1524.411	47482.000	166.000
kin_afterCID_164	LT02A1_cell00	2611.022	2363.375	2609.524	4294.817	330.397	2337.359	2033.014	2127.390	2125.753	5800.418	1530.443	47483.002	167.002
kin_afterCID_165	LT02A1_cell00	2617.387	2363.375	2615.876	4294.561	330.469	2344.727	2032.941	2141.105	2139.448	5831.860	1541.125	47484.005	168.005
kin_afterCID_166	LT02A1_cell00	2576.846	2363.375	2575.360	4239.223	331.372	2305.743	2032.021	2150.004	2148.352	5860.122	1544.965	47485.007	169.007
kin_afterCID_167	LT02A1_cell00	2583.449	2363.375	2581.964	4259.033	326.805	2314.556	2036.606	2106.380	2104.761	5764.928	1519.288	47486.009	170.009
kin_afterCID_168	LT02A1_cell00	2598.576	2363.375	2597.086	4289.881	328.457	2325.562	2034.954	2118.210	2116.573	5797.580	1524.313	47487.011	171.011
kin_afterCID_169	LT02A1_cell00	2605.911	2363.375	2604.409	4297.103	328.078	2333.283	2035.333	2135.177	2133.526	5835.484	1538.700	47488.013	172.013
kin_afterCID_170	LT02A1_cell00	2583.220	2363.375	2581.728	4255.100	329.747	2312.129	2033.627	2105.709	2104.094	5743.168	1515.905	47489.015	173.015
kin_afterCID_171	LT02A1_cell00	2596.628	2363.375	2595.150	4284.527	329.287	2323.365	2034.124	2117.897	2116.271	5778.902	1525.226	47489.998	173.998
kin_afterCID_172	LT02A1_cell00	2618.523	2363.375	2617.024	4307.713	331.950	2342.475	2031.479	2129.880	2128.243	5776.397	1533.994	47491.000	175.000
kin_afterCID_173	LT02A1_cell00	2583.942	2363.375	2582.458	4231.656	333.123	2313.557	2030.306	2148.198	2146.546	5822.696	1545.270	47492.002	176.002
kin_afterCID_174	LT02A1_cell00	2575.268	2363.375	2573.812	4237.567	329.080	2306.336	2034.349	2109.153	2107.541	5735.621	1522.495	47493.004	177.004
kin_afterCID_175	LT02A1_cell00	2598.275	2363.375	2596.794	4271.710	332.211	2324.550	2031.218	2113.031	2111.402	5743.193	1519.276	47494.006	178.006
kin_afterCID_176	LT02A1_cell00	2621.071	2363.375	2619.578	4324.106	331.327	2343.373	2032.084	2123.557	2121.926	5779.150	1527.499	47495.008	179.008
kin_afterCID_177	LT02A1_cell00	2619.538	2363.375	2618.045	4285.108	333.998	2345.400	2029.413	2135.384	2133.741	5772.354	1536.797	47496.011	180.011
kin_afterCID_178	LT02A1_cell00	2581.892	2363.375	2580.401	4253.426	329.982	2310.623	2033.411	2097.942	2096.331	5716.484	1510.713	47497.013	181.013
kin_afterCID_179	LT02A1_cell00	2585.540	2363.375	2584.077	4249.256	331.444	2314.136	2031.967	2117.033	2115.413	5756.097	1523.424	47498.015	182.015
kin_afterCID_180	LT02A1_cell00	2600.232	2363.375	2598.765	4265.610	333.014	2327.063	2030.396	2119.338	2117.709	5729.593	1527.184	47499.017	183.017
kin_afterCID_181	LT02A1_cell00	2623.097	2363.375	2621.579	4301.346	331.715	2349.073	2031.696	2134.487	2132.844	5777.850	1539.614	47499.999	183.999
kin_afterCID_182	LT02A1_cell00	2580.837	2363.375	2579.369	4251.630	327.275	2312.281	2036.100	2106.574	2104.956	5732.373	1523.778	47501.001	185.001
kin_afterCID_183	LT02A1_cell00	2588.353	2363.375	2586.868	4260.320	328.123	2318.778	2035.288	2107.832	2106.217	5744.105	1521.583	47502.003	186.003
kin_afterCID_184	LT02A1_cell00	2603.229	2363.375	2601.718	4290.269	327.798	2331.534	2035.613	2116.864	2115.238	5760.791	1530.057	47503.005	187.005
kin_afterCID_185	LT02A1_cell00	2611.516	2363.375	2610.017	4281.665	331.372	2339.136	2032.039	2127.672	2126.036	5755.536	1536.039	47504.008	188.008
kin_afterCID_186	LT02A1_cell00	2574.569	2363.375	2573.098	4249.763	326.192	2306.317	2037.219	2101.851	2100.246	5723.783	1521.902	47505.010	189.010
kin_afterCID_187	LT02A1_cell00	2598.155	2363.375	2596.674	4288.991	327.825	2325.838	2035.568	2108.696	2107.086	5740.563	1523.779	47506.012	190.012
kin_afterCID_188	LT02A1_cell00	2600.889	2363.375	2599.380	4285.018	329.928	2327.638	2033.447	2120.995	2119.377	5757.380	1530.990	47507.014	191.014
kin_afterCID_189	LT02A1_cell00	2623.287	2363.375	2621.787	4299.403	332.274	2349.086	2031.100	2121.627	2119.989	5747.070	1528.529	47508.016	192.016
kin_afterCID_190	LT02A1_cell00	2591.700	2363.375	2590.244	4250.846	331.796	2320.722	2031.615	2094.769	2093.170	5670.413	1510.787	47508.998	192.998
kin_afterCID_191	LT02A1_cell00	2601.105	2363.375	2599.599	4273.465	329.323	2330.328	2034.088	2111.034	2109.408	5740.109	1523.455	47510.001	194.001
kin_afterCID_192	LT02A1_cell00	2602.385	2363.375	2600.901	4277.012	330.731	2329.906	2032.644	2117.058	2115.427	5735.784	1528.256	47511.003	195.003
kin_afterCID_193	LT02A1_cell00	2615.596	2363.375	2614.103	4299.488	331.552	2340.819	2031.822	2137.096	2135.455	5776.828	1543.165	47512.005	196.005
kin_afterCID_194	LT02A1_cell00	2577.025	2363.375	2575.589	4225.347	330.469	2309.058	2032.941	2099.338	2097.730	5676.167	1517.878	47513.007	197.007
kin_afterCID_195	LT02A1_cell00	2583.669	2363.375	2582.212	4238.270	329.648	2315.473	2033.727	2104.820	2103.213	5692.272	1523.327	47514.009	198.009
kin_afterCID_196	LT02A1_cell00	2588.444	2363.375	2586.953	4253.583	326.886	2321.165	2036.488	2113.034	2111.414	5724.819	1533.289	47515.011	199.011
kin_afterCID_197	LT02A1_cell00	2615.087	2363.375	2613.615	4285.074	330.027	2344.015	2033.384	2118.084	2116.443	5720.188	1533.424	47516.013	200.013
kin_afterCID_198	LT02A1_cell00	2568.943	2363.375	2567.477	4211.888	330.081	2302.218	2033.330	2132.829	2131.198	5759.321	1544.100	47517.016	201.016
kin_afterCID_199	LT02A1_cell00	2593.714	2363.375	2592.246	4260.558	328.448	2324.674	2034.945	2100.465	2098.848	5675.709	1523.396	47517.998	201.998
kin_afterCID_200	LT02A1_cell00	2601.355	2363.375	2599.839	4266.585	328.628	2332.388	2034.783	2116.085	2114.457	5719.013	1534.173	47519.000	203.000
kin_afterCID_201	LT02A1_cell00	2614.964	2363.375	2613.447	4284.260	330.885	2343.188	2032.526	2116.124	2114.503	5709.163	1531.174	47520.002	204.002
kin_afterCID_202	LT02A1_cell00	2556.165	2363.375	2554.703	4186.779	329.585	2291.894	2033.826	2124.274	2122.638	5747.418	1537.118	47521.004	205.004
kin_afterCID_203	LT02A1_cell00	2571.872	2363.375	2570.379	4219.085	328.989	2305.475	2034.422	2099.882	2098.277	5671.151	1522.345	47522.006	206.006
kin_afterCID_204	LT02A1_cell00	2593.306	2363.375	2591.830	4265.338	326.859	2324.946	2036.515	2109.377	2107.765	5723.367	1529.333	47523.009	207.009
kin_afterCID_205	LT02A1_cell00	2587.688	2363.375	2586.208	4271.614	326.210	2318.026	2037.201	2110.504	2108.891	5744.350	1528.610	47524.011	208.011
kin_afterCID_206	LT02A1_cell00	2558.006	2363.375	2556.558	4184.963	330.984	2293.045	2032.409	2126.196	2124.558	5720.359	1540.865	47525.013	209.013
kin_afterCID_207	LT02A1_cell00	2558.515	2363.375	2557.064	4210.284	324.107	2295.981	2039.304	2095.587	2093.983	5694.103	1523.654	47526.015	210.015
kin_afterCID_208	LT02A1_cell00	2578.636	2363.375	2577.145	4255.617	327.275	2309.065	2036.136	2101.004	2099.390	5699.495	1522.590	47527.017	211.017
kin_afterCID_209	LT02A1_cell00	2542.141	2363.375	2540.698	4181.781	327.771	2278.112	2035.640	2116.373	2114.741	5733.893	1533.873	47527.999	211.999
kin_afterCID_210	LT02A1_cell00	2556.360	2363.375	2554.902	4216.385	323.466	2293.123	2039.927	2085.079	2083.485	5686.746	1513.963	47529.002	213.002
kin_afterCID_211	LT02A1_cell00	2581.190	2363.375	2579.739	4256.367	325.361	2313.744	2038.032	2094.679	2093.065	5706.221	1518.105	47530.004	214.004
kin_afterCID_212	LT02A1_cell00	2576.473	2363.375	2575.032	4250.302	327.266	2307.421	2036.145	2104.227	2102.612	5706.852	1525.165	47531.006	215.006
kin_afterCID_213	LT02A1_cell00	2596.751	2363.375	2595.273	4254.934	328.213	2329.321	2035.198	2110.146	2108.519	5700.625	1531.094	47532.008	216.008
kin_afterCID_214	LT02A1_cell00	2556.138	2363.375	2554.674	4206.609	325.813	2292.204	2037.598	2085.588	2083.986	5659.128	1514.157	47533.010	217.010
kin_afterCID_215	LT02A1_cell00	2568.431	2363.375	2566.966	4229.996	325.758	2302.786	2037.653	2098.155	2096.552	5704.797	1521.543	47534.012	218.012
kin_afterCID_216	LT02A1_cell00	2592.154	2363.375	2590.679	4292.210	323.006	2323.016	2040.387	2107.136	2105.522	5766.536	1527.819	47535.015	219.015
kin_afterCID_217	LT02A1_cell00	2601.743	2363.375	2600.224	4295.171	324.269	2332.426	2039.142	2114.534	2112.915	5764.249	1534.125	47536.017	220.017
kin_afterCID_218	LT02A1_cell00	2578.551	2363.375	2577.098	4256.736	323.619	2312.288	2039.773	2091.442	2089.856	5683.557	1521.525	47536.999	220.999
kin_afterCID_219	LT02A1_cell00	2579.449	2363.375	2577.999	4247.902	324.026	2314.335	2039.385	2094.541	2092.930	5693.779	1522.658	47538.001	222.001
kin_afterCID_220	LT02A1_cell00	2591.289	2363.375	2589.787	4259.208	327.879	2322.599	2035.532	2111.980	2110.369	5712.145	1532.052	47539.003	223.003
kin_afterCID_221	LT02A1_cell00	2555.644	2363.375	2554.181	4192.840	326.119	2293.546	2037.292	2121.075	2119.444	5732.911	1542.891	47540.006	224.006
kin_afterCID_222	LT02A1_cell00	2570.158	2363.375	2568.709	4237.217	324.459	2304.873	2038.916	2098.165	2096.559	5698.911	1525.168	47541.008	225.008
kin_afterCID_223	LT02A1_cell00	2568.140	2363.375	2566.656	4219.174	326.652	2303.336	2036.741	2103.025	2101.414	5677.018	1529.818	47542.010	226.010
kin_afterCID_224	LT02A1_cell00	2566.623	2363.375	2565.157	4222.895	327.816	2299.873	2035.595	2094.104	2092.490	5666.307	1518.810	47543.013	227.013
kin_afterCID_225	LT02A1_cell00	2588.068	2363.375	2586.554	4266.061	326.011	2319.562	2037.364	2106.802	2105.192	5707.117	1530.694	47544.015	228.015
kin_afterCID_226	LT02A1_cell00	2598.055	2363.375	2596.536	4266.021	329.639	2327.694	2033.754	2108.599	2106.978	5687.206	1528.552	47545.017	229.017
kin_afterCID_227	LT02A1_cell00	2560.755	2363.375	2559.297	4230.883	322.943	2296.403	2040.468	2081.822	2080.229	5672.873	1513.452	47546.001	230.001
kin_afterCID_228	LT02A1_cell00	2572.178	2363.375	2570.690	4236.662	325.397	2306.398	2038.014	2087.869	2086.265	5675.320	1515.062	47547.001	231.001
kin_afterCID_229	LT02A1_cell00	2576.863	2363.375	2575.372	4260.581	325.596	2307.823	2037.815	2103.550	2101.940	5715.789	1526.377	47548.003	232.003
kin_afterCID_230	LT02A1_cell00	2595.552	2363.375	2594.081	4263.583	329.179	2325.608	2034.232	2118.471	2116.845	5712.662	1536.839	47549.006	233.006
kin_afterCID_231	LT02A1_cell00	2553.289	2363.375	2551.825	4206.588	326.634	2288.130	2036.777	2083.974	2082.385	5639.769	1513.718	47550.008	234.008
kin_afterCID_232	LT02A1_cell00	2581.763	2363.375	2580.274	4247.694	325.208	2315.937	2038.203	2087.662	2086.065	5664.660	1516.909	47551.010	235.010
kin_afterCID_233	LT02A1_cell00	2571.579	2363.375	2570.106	4235.866	325.894	2305.366	2037.517	2100.144	2098.536	5690.144	1525.914	47552.012	236.012
kin_afterCID_234	LT02A1_cell00	2589.243	2363.375	2587.786	4253.907	327.518	2321.421	2035.893	2113.436	2111.819	5707.706	1535.197	47553.014	237.014
kin_afterCID_235	LT02A1_cell00	2552.293	2363.375	2550.852	4209.874	324.405	2288.545	2039.006	2076.347	2074.753	5647.954	1508.086	47554.016	238.016
kin_afterCID_236	LT02A1_cell00	2563.180	2363.375	2561.729	4226.205	325.298	2297.730	2038.113	2086.619	2085.025	5663.058	1515.773	47554.998	238.998
kin_afterCID_237	LT02A1_cell00	2583.370	2363.375	2581.895	4262.791	325.578	2315.032	2037.833	2100.885	2099.264	5729.040	1521.204	47556.001	240.001
kin_afterCID_238	LT02A1_cell00	2585.401	2363.375	2583.921	4246.361	329.522	2316.282	2033.889	2109.176	2107.562	5697.054	1527.865	47557.003	241.003
kin_afterCID_239	LT02A1_cell00	2540.558	2363.375	2539.124	4194.773	324.847	2276.939	2038.564	2075.345	2073.764	5654.443	1504.994	47558.005	242.005
kin_afterCID_240	LT02A1_cell00	2554.250	2363.375	2552.780	4216.578	324.125	2290.034	2039.250	2087.723	2086.134	5672.463	1517.953	47559.007	243.007
kin_afterCID_241	LT02A1_cell00	2571.128	2363.375	2569.669	4233.270	326.381	2304.799	2037.012	2097.841	2096.235	5711.263	1518.867	47560.009	244.009
kin_afterCID_242	LT02A1_cell00	2554.193	2363.375	2552.726	4217.842	325.912	2288.066	2037.481	2077.805	2076.213	5646.792	1506.905	47561.012	245.012
kin_afterCID_243	LT02A1_cell00	2569.319	2363.375	2567.844	4233.292	327.266	2301.847	2036.145	2088.883	2087.288	5681.464	1511.433	47562.014	246.014
kin_afterCID_244	LT02A1_cell00	2562.095	2363.375	2560.629	4201.602	329.477	2296.482	2033.934	2098.461	2096.848	5672.786	1519.434	47563.016	247.016
kin_afterCID_245	LT02A1_cell00	2534.235	2363.375	2532.788	4157.136	331.561	2269.387	2031.849	2109.889	2108.269	5704.967	1523.215	47563.998	247.998
kin_afterCID_246	LT02A1_cell00	2546.406	2363.375	2544.948	4199.835	327.771	2280.156	2035.640	2090.515	2088.917	5678.415	1512.784	47565.000	249.000
kin_afterCID_247	LT02A1_cell00	2571.892	2363.375	2570.442	4201.694	333.321	2304.271	2030.090	2103.563	2101.954	5658.457	1519.863	47566.003	250.003
kin_afterCID_248	LT02A1_cell00	2550.774	2363.375	2549.322	4179.720	329.495	2286.857	2033.916	2077.149	2075.569	5598.307	1506.700	47567.005	251.005
kin_afterCID_249	LT02A1_cell00	2547.347	2363.375	2545.919	4174.997	330.569	2282.647	2032.842	2076.999	2075.409	5608.975	1502.629	47568.007	252.007
kin_afterCID_250	LT02A1_cell00	2571.613	2363.375	2570.145	4212.968	331.661	2303.655	2031.750	2092.729	2091.136	5647.779	1512.387	47569.010	253.010
kin_afterCID_251	LT02A1_cell00	2580.282	2363.375	2578.804	4258.009	326.318	2311.509	2037.093	2094.533	2092.938	5701.300	1516.754	47570.012	254.012
kin_afterCID_252	LT02A1_cell00	2543.619	2363.375	2542.185	4182.683	328.213	2279.265	2035.198	2070.141	2068.568	5622.135	1497.297	47571.014	255.014
kin_afterCID_253	LT02A1_cell00	2555.188	2363.375	2553.721	4194.379	330.090	2289.061	2033.321	2084.726	2083.138	5638.870	1507.725	47572.016	256.016
kin_afterCID_254	LT02A1_cell00	2584.188	2363.375	2582.735	4238.068	329.576	2316.170	2033.835	2093.595	2091.992	5654.898	1516.478	47572.998	256.998
kin_afterCID_255	LT02A1_cell00	2537.337	2363.375	2535.881	4145.082	332.247	2274.333	2031.164	2104.359	2102.747	5660.607	1522.624	47574.000	258.000
kin_afterCID_256	LT02A1_cell00	2557.522	2363.375	2556.085	4198.244	325.063	2295.850	2038.347	2065.382	2063.807	5598.575	1501.909	47575.002	259.002
kin_afterCID_257	LT02A1_cell00	2570.577	2363.375	2569.111	4229.591	324.414	2306.593	2038.997	2077.276	2075.692	5640.320	1510.356	47576.005	260.005
kin_afterCID_258	LT02A1_cell00	2573.564	2363.375	2572.113	4213.750	329.089	2308.213	2034.322	2088.856	2087.256	5628.239	1516.276	47577.007	261.007
kin_afterCID_259	LT02A1_cell00	2543.559	2363.375	2542.125	4185.741	326.923	2279.931	2036.452	2100.047	2098.444	5705.939	1521.174	47578.009	262.009
kin_afterCID_260	LT02A1_cell00	2549.433	2363.375	2547.986	4192.391	327.229	2285.374	2036.181	2072.783	2071.203	5614.934	1503.512	47579.011	263.011
kin_afterCID_261	LT02A1_cell00	2553.797	2363.375	2552.351	4196.466	326.968	2290.039	2036.425	2069.429	2067.846	5606.331	1501.536	47580.013	264.013
kin_afterCID_262	LT02A1_cell00	2570.169	2363.375	2568.656	4204.384	329.423	2305.468	2033.988	2090.256	2088.654	5629.380	1517.042	47581.015	265.015
kin_afterCID_263	LT02A1_cell00	2571.179	2363.375	2569.695	4215.148	329.919	2304.440	2033.492	2096.816	2095.215	5649.999	1520.318	47582.018	266.018
kin_afterCID_264	LT02A1_cell00	2542.077	2363.375	2540.651	4174.332	326.868	2280.075	2036.542	2060.854	2059.285	5586.948	1494.890	47583.000	267.000
kin_afterCID_265	LT02A1_cell00	2545.672	2363.375	2544.234	4168.078	330.677	2281.732	2032.716	2074.816	2073.237	5585.481	1503.699	47584.002	268.002
kin_afterCID_266	LT02A1_cell00	2563.387	2363.375	2561.909	4180.973	330.487	2300.402	2032.923	2078.631	2077.033	5599.758	1506.188	47585.004	269.004
kin_afterCID_267	LT02A1_cell00	2565.419	2363.375	2563.959	4198.463	328.087	2302.151	2035.324	2095.482	2093.879	5654.671	1521.733	47586.006	270.006
kin_afterCID_268	LT02A1_cell00	2542.834	2363.375	2541.377	4173.052	327.157	2280.891	2036.254	2071.909	2070.320	5609.785	1503.471	47587.009	271.009
kin_afterCID_269	LT02A1_cell00	2560.132	2363.375	2558.665	4189.674	330.406	2295.275	2033.005	2084.912	2083.321	5626.765	1509.266	47588.013	272.013
kin_afterCID_270	LT02A1_cell00	2523.983	2363.375	2522.557	4141.629	326.210	2264.933	2037.201	2048.967	2047.392	5554.415	1487.630	47589.015	273.015
kin_afterCID_271	LT02A1_cell00	2534.397	2363.375	2532.902	4164.434	329.829	2270.000	2033.582	2064.409	2062.837	5582.342	1493.810	47590.017	274.017
kin_afterCID_272	LT02A1_cell00	2560.347	2363.375	2558.873	4198.761	330.307	2294.140	2033.104	2071.976	2070.384	5599.417	1498.871	47591.000	275.000
kin_afterCID_273	LT02A1_cell00	2573.415	2363.375	2571.944	4227.011	329.107	2305.880	2034.304	2085.453	2083.861	5625.349	1512.755	47592.002	276.002
kin_afterCID_274	LT02A1_cell00	2535.137	2363.375	2533.669	4154.366	328.367	2273.844	2035.044	2057.430	2055.863	5548.514	1494.102	47593.004	277.004
kin_afterCID_275	LT02A1_cell00	2545.311	2363.375	2543.836	4173.331	327.581	2283.324	2035.830	2069.947	2068.365	5586.488	1504.089	47594.006	278.006
kin_afterCID_276	LT02A1_cell00	2558.206	2363.375	2556.742	4198.968	326.941	2294.769	2036.470	2081.465	2079.878	5632.637	1511.330	47595.008	279.008
kin_afterCID_277	LT02A1_cell00	2524.023	2363.375	2522.608	4110.822	331.552	2265.074	2031.858	2095.499	2093.890	5611.781	1521.702	47596.011	280.011
kin_afterCID_278	LT02A1_cell00	2541.975	2363.375	2540.530	4159.786	327.518	2281.694	2035.893	2058.436	2056.867	5537.696	1498.700	47597.013	281.013
kin_afterCID_279	LT02A1_cell00	2545.227	2363.375	2543.747	4171.028	327.636	2283.547	2035.775	2071.288	2069.716	5564.011	1509.154	47598.015	282.015
kin_afterCID_280	LT02A1_cell00	2569.347	2363.375	2567.895	4205.011	329.973	2303.899	2033.438	2074.439	2072.852	5562.826	1508.345	47599.017	283.017
kin_afterCID_281	LT02A1_cell00	2581.388	2363.375	2579.917	4207.335	332.554	2315.114	2030.857	2091.779	2090.182	5597.614	1517.676	47599.999	283.999
kin_afterCID_282	LT02A1_cell00	2568.094	2363.375	2566.622	4208.458	331.950	2300.046	2031.425	2075.589	2073.999	5571.532	1504.327	47601.002	285.002
kin_afterCID_283	LT02A1_cell00	2584.530	2363.375	2583.051	4215.301	334.097	2316.026	2029.313	2089.867	2088.270	5586.751	1514.134	47602.004	286.004
kin_afterCID_284	LT02A1_cell00	2539.951	2363.375	2538.524	4141.830	333.439	2276.808	2029.972	2052.108	2050.542	5498.071	1486.063	47603.006	287.006
kin_afterCID_285	LT02A1_cell00	2541.454	2363.375	2539.992	4175.035	329.089	2277.178	2034.304	2061.195	2059.623	5563.535	1494.612	47604.008	288.008
kin_afterCID_286	LT02A1_cell00	2543.155	2363.375	2541.728	4189.879	326.896	2278.813	2036.515	2066.716	2065.132	5597.892	1499.878	47605.010	289.010
kin_afterCID_287	LT02A1_cell00	2562.828	2363.375	2561.381	4197.832	330.090	2297.372	2033.321	2084.155	2082.575	5592.039	1514.664	47606.012	290.012
kin_afterCID_288	LT02A1_cell00	2528.317	2363.375	2526.894	4145.144	327.446	2268.264	2035.965	2044.987	2043.422	5538.111	1483.167	47607.015	291.015
kin_afterCID_289	LT02A1_cell00	2549.106	2363.375	2547.662	4191.099	325.542	2286.789	2037.869	2062.660	2061.093	5567.542	1502.748	47608.017	292.017
kin_afterCID_290	LT02A1_cell00	2550.754	2363.375	2549.297	4169.924	331.625	2286.449	2031.786	2076.727	2075.139	5562.382	1507.783	47608.999	292.999
kin_afterCID_291	LT02A1_cell00	2526.576	2363.375	2525.133	4132.592	330.767	2265.210	2032.644	2057.204	2055.640	5508.134	1495.624	47610.001	294.001
kin_afterCID_292	LT02A1_cell00	2558.585	2363.375	2557.129	4189.003	328.800	2295.081	2034.611	2069.738	2068.161	5552.223	1506.934	47611.004	295.004
kin_afterCID_293	LT02A1_cell00	2552.766	2363.375	2551.328	4178.644	333.312	2285.795	2030.099	2070.660	2069.093	5522.582	1503.885	47612.006	296.006
kin_afterCID_294	LT02A1_cell00	2526.674	2363.375	2525.245	4142.700	328.385	2265.881	2035.026	2048.250	2046.683	5497.139	1491.696	47613.008	297.008
kin_afterCID_295	LT02A1_cell00	2530.782	2363.375	2529.362	4153.139	332.383	2265.254	2031.028	2056.704	2055.138	5513.088	1491.039	47614.010	298.010
kin_afterCID_296	LT02A1_cell00	2565.785	2363.375	2564.355	4208.351	330.740	2298.504	2032.671	2068.419	2066.842	5538.162	1503.829	47615.013	299.013
kin_afterCID_297	LT02A1_cell00	2530.623	2363.375	2529.196	4151.076	329.215	2268.345	2034.196	2040.898	2039.350	5484.744	1483.525	47616.015	300.015
kin_afterCID_298	LT02A1_cell00	2559.897	2363.375	2558.446	4191.581	331.110	2294.035	2032.301	2073.011	2071.425	5550.358	1506.449	47617.018	301.018
kin_afterCID_299	LT02A1_cell00	2507.919	2363.375	2506.485	4100.850	329.874	2249.497	2033.537	2074.006	2072.415	5562.984	1508.015	47618.001	302.001
kin_afterCID_300	LT02A1_cell00	2527.263	2363.375	2525.806	4144.497	326.787	2267.742	2036.624	2043.270	2041.715	5492.700	1489.770	47619.003	303.003
