# Supplementary material for: Mandipropamid as a chemical inducer of proximity for in vivo applications
Source: Nat Chem Biol. 2021 Dec 21;18(1):64–9. doi: 10.1038/s41589-021-00922-3 (PMC8709788; doi:10.1038/s41589-021-00922-3)
Supplement: Source Data Fig. 2 — Single-cell trajectories, luminescence intensities of luciferase assay and two-color RICS binding efficiencies. [file 41589_2021_922_MOESM21_ESM.zip › Figure_02/Figure_02bcd/Single-Cell Trajectories/Mandi_5uM/exp02_Mandi5uM_LT02A2_cell09_intensities.csv]

name	cellID	ff_488nm_cell	area_cell	fullframe_488nm	ff_488nm_mito	area_mito	ff_488nm_cyto	area_cyto	ff_561nm_tf_cell	fullframe_561nm	ff_561nm_tf_mito	ff_561nm_tf_cyto	FrameTimeAbs	FrameTimeRel
t0_	LT02A2_cell09	1729.478	2002.437	1634.055	2119.582	208.054	1684.240	1794.419	834.951	769.543	1885.660	713.123	47710.000	-18.000
tend_	LT02A2_cell09	1497.600	2002.437	1418.208	2198.267	198.117	1420.666	1804.320	777.188	718.908	1726.344	672.969	48073.000	345.000
kin_afterCID_1	LT02A2_cell09	1670.716	2002.437	1575.393	2408.688	209.940	1584.277	1792.533	842.928	776.081	1935.390	714.978	47736.081	4.081
kin_afterCID_2	LT02A2_cell09	1649.779	2002.437	1555.880	2392.251	209.209	1563.160	1793.246	840.689	773.922	1940.572	712.371	47737.011	5.011
kin_afterCID_3	LT02A2_cell09	1643.994	2002.437	1551.084	2385.525	209.173	1557.495	1793.300	840.994	774.304	1929.975	713.973	47738.013	6.013
kin_afterCID_4	LT02A2_cell09	1657.137	2002.437	1564.230	2407.662	207.106	1570.557	1795.349	853.570	785.702	1963.938	725.480	47739.015	7.015
kin_afterCID_5	LT02A2_cell09	1673.846	2002.437	1580.150	2434.506	210.924	1584.289	1791.549	849.014	781.275	1956.299	718.650	47740.017	8.017
kin_afterCID_6	LT02A2_cell09	1646.061	2002.437	1555.202	2389.506	207.720	1560.012	1794.735	838.173	771.868	1934.215	711.319	47740.999	8.999
kin_afterCID_7	LT02A2_cell09	1647.234	2002.437	1555.754	2400.837	208.659	1559.573	1793.796	836.928	770.516	1927.408	710.081	47742.001	10.001
kin_afterCID_8	LT02A2_cell09	1641.782	2002.437	1550.656	2389.257	210.743	1553.859	1791.712	842.243	775.692	1927.631	714.579	47743.003	11.003
kin_afterCID_9	LT02A2_cell09	1653.624	2002.437	1561.870	2414.444	207.476	1565.679	1794.979	843.206	776.444	1941.727	716.230	47744.005	12.005
kin_afterCID_10	LT02A2_cell09	1623.934	2002.437	1533.938	2368.010	207.422	1537.956	1795.033	842.362	775.554	1944.369	715.022	47745.008	13.008
kin_afterCID_11	LT02A2_cell09	1626.290	2002.437	1536.129	2369.964	211.249	1538.584	1791.206	845.394	778.215	1945.196	715.688	47746.010	14.010
kin_afterCID_12	LT02A2_cell09	1630.856	2002.437	1540.295	2383.487	208.523	1543.371	1793.914	836.995	771.038	1923.844	710.660	47747.012	15.012
kin_afterCID_13	LT02A2_cell09	1641.906	2002.437	1550.922	2399.446	208.207	1553.998	1794.248	836.811	770.637	1923.276	710.736	47748.014	16.014
kin_afterCID_14	LT02A2_cell09	1636.509	2002.437	1545.097	2391.579	209.489	1548.286	1792.966	838.322	771.888	1922.027	711.703	47749.016	17.016
kin_afterCID_15	LT02A2_cell09	1620.329	2002.437	1530.551	2361.443	208.379	1534.249	1794.076	829.493	764.026	1897.273	705.471	47749.998	17.998
kin_afterCID_16	LT02A2_cell09	1606.151	2002.437	1517.011	2348.459	208.298	1519.970	1794.139	830.806	765.134	1905.756	706.005	47751.000	19.000
kin_afterCID_17	LT02A2_cell09	1617.566	2002.437	1527.457	2371.024	209.372	1529.586	1793.065	833.757	767.832	1914.404	707.573	47752.003	20.003
kin_afterCID_18	LT02A2_cell09	1628.000	2002.437	1537.296	2382.361	209.462	1539.871	1792.993	845.080	778.860	1937.746	717.433	47753.005	21.005
kin_afterCID_19	LT02A2_cell09	1605.610	2002.437	1516.934	2338.705	210.789	1519.360	1791.666	839.950	773.346	1930.772	711.615	47754.007	22.007
kin_afterCID_20	LT02A2_cell09	1604.497	2002.437	1515.898	2344.510	205.942	1519.666	1796.513	828.516	763.366	1905.161	705.097	47755.009	23.009
kin_afterCID_21	LT02A2_cell09	1609.762	2002.437	1520.086	2355.678	207.233	1523.652	1795.222	831.781	766.221	1909.715	707.348	47756.011	24.011
kin_afterCID_22	LT02A2_cell09	1615.130	2002.437	1525.183	2368.003	206.854	1528.401	1795.601	835.059	769.220	1922.629	709.773	47757.013	25.013
kin_afterCID_23	LT02A2_cell09	1602.113	2002.437	1513.044	2348.947	206.772	1516.114	1795.665	828.014	763.094	1903.388	704.183	47758.016	26.016
kin_afterCID_24	LT02A2_cell09	1610.300	2002.437	1520.821	2363.603	207.233	1523.345	1795.222	829.961	764.519	1912.538	704.994	47758.998	26.998
kin_afterCID_25	LT02A2_cell09	1613.832	2002.437	1524.037	2361.021	208.604	1526.943	1793.850	834.499	768.737	1914.903	708.860	47760.000	28.000
kin_afterCID_26	LT02A2_cell09	1620.635	2002.437	1530.413	2375.155	209.245	1532.590	1793.210	833.491	767.364	1913.515	707.466	47761.002	29.002
kin_afterCID_27	LT02A2_cell09	1598.676	2002.437	1510.202	2341.169	205.816	1513.613	1796.639	829.892	765.117	1900.082	707.295	47762.004	30.004
kin_afterCID_28	LT02A2_cell09	1599.470	2002.437	1510.632	2344.934	206.177	1513.905	1796.260	828.762	763.687	1900.210	705.780	47763.006	31.006
kin_afterCID_29	LT02A2_cell09	1607.446	2002.437	1517.751	2364.280	207.530	1519.939	1794.906	831.568	766.194	1915.477	706.244	47764.008	32.008
kin_afterCID_30	LT02A2_cell09	1610.891	2002.437	1521.455	2367.656	206.050	1524.088	1796.387	834.500	768.758	1919.919	709.999	47765.011	33.011
kin_afterCID_31	LT02A2_cell09	1587.414	2002.437	1499.782	2330.600	205.355	1502.486	1797.099	825.898	761.469	1900.612	703.089	47766.013	34.013
kin_afterCID_32	LT02A2_cell09	1594.112	2002.437	1505.577	2345.496	204.904	1508.461	1797.551	829.253	764.414	1914.876	705.502	47767.015	35.015
kin_afterCID_33	LT02A2_cell09	1601.231	2002.437	1512.158	2354.960	205.924	1514.830	1796.531	829.157	763.888	1911.803	705.060	47768.017	36.017
kin_afterCID_34	LT02A2_cell09	1584.629	2002.437	1497.063	2317.148	209.390	1499.086	1793.065	835.959	770.515	1920.557	709.301	47768.999	36.999
kin_afterCID_35	LT02A2_cell09	1596.734	2002.437	1508.338	2348.526	205.256	1510.872	1797.199	823.055	758.871	1893.043	700.853	47770.001	38.001
kin_afterCID_36	LT02A2_cell09	1598.835	2002.437	1510.257	2353.981	205.031	1512.694	1797.424	823.673	759.324	1893.900	701.593	47771.003	39.003
kin_afterCID_37	LT02A2_cell09	1600.845	2002.437	1511.736	2358.610	205.924	1513.986	1796.531	824.704	760.078	1905.353	700.836	47772.006	40.006
kin_afterCID_38	LT02A2_cell09	1596.547	2002.437	1508.145	2351.866	204.633	1510.573	1797.803	823.254	758.178	1909.666	699.594	47773.008	41.008
kin_afterCID_39	LT02A2_cell09	1573.991	2002.437	1487.012	2312.090	206.366	1489.180	1796.089	828.787	763.487	1908.627	704.715	47774.010	42.010
kin_afterCID_40	LT02A2_cell09	1594.945	2002.437	1506.167	2346.832	204.191	1509.561	1798.264	820.655	756.105	1901.886	697.881	47775.012	43.012
kin_afterCID_41	LT02A2_cell09	1597.895	2002.437	1508.978	2351.343	205.590	1511.688	1796.847	826.998	762.231	1902.299	703.965	47776.015	44.015
kin_afterCID_42	LT02A2_cell09	1574.883	2002.437	1488.059	2310.928	203.334	1491.695	1799.121	826.146	761.032	1906.145	704.085	47777.017	45.017
kin_afterCID_43	LT02A2_cell09	1577.553	2002.437	1490.240	2324.258	199.778	1494.797	1802.677	820.605	756.787	1892.634	701.799	47777.999	45.999
kin_afterCID_44	LT02A2_cell09	1586.086	2002.437	1498.204	2325.998	204.209	1502.061	1798.228	822.463	758.287	1889.777	701.257	47779.001	47.001
kin_afterCID_45	LT02A2_cell09	1570.767	2002.437	1483.896	2307.553	202.215	1488.007	1800.240	815.545	751.812	1876.166	696.408	47780.006	48.006
kin_afterCID_46	LT02A2_cell09	1574.461	2002.437	1487.777	2318.370	201.421	1491.268	1801.052	821.205	757.407	1889.783	701.698	47781.006	49.006
kin_afterCID_47	LT02A2_cell09	1583.727	2002.437	1496.035	2325.812	205.229	1498.981	1797.244	827.869	763.498	1894.511	706.068	47782.008	50.008
kin_afterCID_48	LT02A2_cell09	1585.691	2002.437	1497.620	2330.589	201.962	1502.135	1800.475	824.903	760.592	1896.647	704.684	47783.010	51.010
kin_afterCID_49	LT02A2_cell09	1552.630	2002.437	1467.216	2273.290	204.263	1470.763	1798.228	823.894	759.284	1890.948	702.684	47784.012	52.012
kin_afterCID_50	LT02A2_cell09	1578.059	2002.437	1490.814	2316.432	202.828	1494.835	1799.626	819.744	755.720	1880.862	700.148	47785.014	53.014
kin_afterCID_51	LT02A2_cell09	1562.696	2002.437	1476.483	2300.682	199.264	1481.151	1803.209	813.843	750.525	1874.096	696.679	47786.017	54.017
kin_afterCID_52	LT02A2_cell09	1579.921	2002.437	1492.894	2321.217	202.702	1496.425	1799.753	816.909	752.787	1883.609	696.769	47786.999	54.999
kin_afterCID_53	LT02A2_cell09	1585.073	2002.437	1497.478	2331.026	203.623	1500.630	1798.832	820.927	756.816	1888.187	700.115	47788.001	56.001
kin_afterCID_54	LT02A2_cell09	1585.260	2002.437	1497.535	2333.283	200.662	1501.952	1801.793	821.166	756.625	1903.564	700.620	47789.003	57.003
kin_afterCID_55	LT02A2_cell09	1562.849	2002.437	1476.977	2296.720	202.801	1480.146	1799.654	819.911	755.312	1896.355	698.610	47790.005	58.005
kin_afterCID_56	LT02A2_cell09	1564.273	2002.437	1478.129	2314.493	199.399	1481.303	1803.056	815.698	752.315	1888.883	697.014	47791.008	59.008
kin_afterCID_57	LT02A2_cell09	1575.914	2002.437	1488.632	2335.179	201.123	1491.140	1801.314	820.300	756.651	1901.140	699.621	47792.010	60.010
kin_afterCID_58	LT02A2_cell09	1583.757	2002.437	1496.064	2340.473	201.854	1498.927	1800.601	818.984	754.823	1893.456	698.531	47793.012	61.012
kin_afterCID_59	LT02A2_cell09	1560.179	2002.437	1474.125	2304.106	202.756	1476.367	1799.681	824.216	759.668	1906.965	702.231	47794.014	62.014
kin_afterCID_60	LT02A2_cell09	1570.167	2002.437	1483.852	2320.442	199.390	1487.198	1803.047	813.861	750.788	1884.661	695.447	47795.016	63.016
kin_afterCID_61	LT02A2_cell09	1572.745	2002.437	1485.945	2318.559	199.625	1490.157	1802.848	817.869	754.339	1888.166	699.357	47795.998	63.998
kin_afterCID_62	LT02A2_cell09	1576.533	2002.437	1489.353	2327.436	201.060	1492.720	1801.413	817.656	753.793	1892.865	697.649	47797.000	65.000
kin_afterCID_63	LT02A2_cell09	1574.560	2002.437	1487.434	2329.680	200.762	1490.416	1801.675	824.351	760.157	1912.091	703.144	47798.004	66.004
kin_afterCID_64	LT02A2_cell09	1558.270	2002.437	1472.384	2295.928	202.549	1475.259	1799.888	819.036	754.657	1902.830	697.072	47799.005	67.005
kin_afterCID_65	LT02A2_cell09	1567.995	2002.437	1481.843	2316.806	199.092	1485.328	1803.363	812.185	748.974	1879.219	694.383	47800.007	68.007
kin_afterCID_66	LT02A2_cell09	1566.066	2002.437	1479.638	2314.729	198.650	1483.615	1803.805	815.441	752.059	1888.414	697.276	47801.009	69.009
kin_afterCID_67	LT02A2_cell09	1579.152	2002.437	1491.896	2332.557	197.594	1496.658	1804.879	817.425	753.645	1898.698	699.050	47802.011	70.011
kin_afterCID_68	LT02A2_cell09	1553.981	2002.437	1468.470	2294.410	197.413	1472.997	1805.060	821.581	757.309	1904.231	703.173	47803.013	71.013
kin_afterCID_69	LT02A2_cell09	1557.424	2002.437	1472.252	2295.722	197.052	1476.835	1805.403	812.129	749.419	1878.340	695.755	47804.015	72.015
kin_afterCID_70	LT02A2_cell09	1556.809	2002.437	1471.198	2300.547	197.711	1475.328	1804.744	813.069	749.891	1876.523	696.566	47805.017	73.017
kin_afterCID_71	LT02A2_cell09	1572.514	2002.437	1485.843	2321.982	197.838	1490.350	1804.599	817.702	754.078	1893.615	699.749	47805.999	73.999
kin_afterCID_72	LT02A2_cell09	1577.021	2002.437	1490.338	2324.579	200.392	1493.889	1802.063	820.277	756.421	1894.623	700.806	47807.002	75.002
kin_afterCID_73	LT02A2_cell09	1558.161	2002.437	1472.669	2300.777	197.043	1477.111	1805.393	807.666	744.903	1877.466	690.906	47808.004	76.004
kin_afterCID_74	LT02A2_cell09	1566.507	2002.437	1480.718	2325.473	196.755	1483.803	1805.718	817.320	754.182	1896.209	699.759	47809.006	77.006
kin_afterCID_75	LT02A2_cell09	1570.121	2002.437	1483.651	2319.100	200.356	1486.846	1802.099	817.341	753.826	1885.560	698.576	47810.008	78.008
kin_afterCID_76	LT02A2_cell09	1578.752	2002.437	1491.678	2332.866	199.399	1495.354	1803.038	817.303	753.487	1896.554	697.947	47811.010	79.010
kin_afterCID_77	LT02A2_cell09	1554.729	2002.437	1469.408	2311.751	196.818	1472.211	1805.619	823.469	759.298	1922.131	703.711	47812.012	80.012
kin_afterCID_78	LT02A2_cell09	1553.720	2002.437	1468.505	2300.970	194.814	1473.186	1807.623	811.417	748.358	1884.421	695.775	47813.014	81.014
kin_afterCID_79	LT02A2_cell09	1568.406	2002.437	1482.500	2323.258	197.549	1485.786	1804.888	814.819	751.401	1893.240	696.784	47814.017	82.017
kin_afterCID_80	LT02A2_cell09	1546.952	2002.437	1462.167	2283.946	198.966	1465.643	1803.507	818.868	754.897	1895.371	700.105	47814.999	82.999
kin_afterCID_81	LT02A2_cell09	1557.435	2002.437	1472.284	2305.522	195.428	1476.527	1807.027	813.617	751.209	1878.279	698.473	47816.001	84.001
kin_afterCID_82	LT02A2_cell09	1559.010	2002.437	1473.414	2306.523	197.838	1477.060	1804.599	808.929	746.000	1875.498	692.001	47817.003	85.003
kin_afterCID_83	LT02A2_cell09	1556.680	2002.437	1471.218	2307.586	196.276	1475.078	1806.161	814.773	751.648	1896.934	697.174	47818.005	86.005
kin_afterCID_84	LT02A2_cell09	1573.854	2002.437	1487.235	2339.408	196.249	1490.671	1806.206	817.445	753.942	1906.564	699.108	47819.007	87.007
kin_afterCID_85	LT02A2_cell09	1556.014	2002.437	1470.813	2299.757	197.792	1474.499	1804.662	806.563	744.109	1864.683	690.592	47820.010	88.010
kin_afterCID_86	LT02A2_cell09	1556.499	2002.437	1471.194	2305.800	195.527	1475.416	1806.910	809.821	747.369	1879.695	694.049	47821.012	89.012
kin_afterCID_87	LT02A2_cell09	1567.689	2002.437	1481.551	2324.769	198.605	1484.333	1803.832	814.416	751.322	1887.067	696.316	47822.014	90.014
kin_afterCID_88	LT02A2_cell09	1575.310	2002.437	1488.677	2328.599	198.081	1492.616	1804.374	818.090	754.963	1888.549	700.576	47823.016	91.016
kin_afterCID_89	LT02A2_cell09	1551.098	2002.437	1466.036	2292.123	200.211	1468.779	1802.244	817.189	753.388	1896.109	697.330	47823.998	91.998
kin_afterCID_90	LT02A2_cell09	1566.004	2002.437	1479.931	2315.500	197.847	1483.833	1804.590	802.885	740.544	1861.102	686.867	47825.000	93.000
kin_afterCID_91	LT02A2_cell09	1562.227	2002.437	1476.185	2320.708	197.359	1479.293	1805.114	812.419	749.363	1885.308	695.117	47826.002	94.002
kin_afterCID_92	LT02A2_cell09	1567.738	2002.437	1481.348	2324.005	198.677	1484.439	1803.778	811.093	747.727	1881.983	693.140	47827.004	95.004
kin_afterCID_93	LT02A2_cell09	1575.733	2002.437	1489.242	2334.849	199.968	1491.516	1802.487	817.326	753.843	1888.658	698.471	47828.007	96.007
kin_afterCID_94	LT02A2_cell09	1549.585	2002.437	1464.675	2300.406	196.610	1467.839	1805.827	809.614	747.120	1870.758	694.082	47829.011	97.011
kin_afterCID_95	LT02A2_cell09	1553.580	2002.437	1468.873	2306.874	197.522	1471.144	1804.933	815.310	752.709	1881.742	698.604	47830.011	98.011
kin_afterCID_96	LT02A2_cell09	1555.616	2002.437	1470.116	2307.584	197.973	1473.114	1804.482	811.634	748.650	1879.154	694.513	47831.013	99.013
kin_afterCID_97	LT02A2_cell09	1570.434	2002.437	1483.883	2332.483	200.527	1485.624	1801.928	813.291	750.027	1886.993	693.806	47832.015	100.015
kin_afterCID_98	LT02A2_cell09	1535.434	2002.437	1451.522	2279.203	200.852	1452.518	1801.603	818.627	755.033	1902.130	697.831	47833.019	101.019
kin_afterCID_99	LT02A2_cell09	1548.675	2002.437	1463.633	2298.568	198.469	1466.173	1803.968	808.554	746.225	1871.823	691.575	47833.999	101.999
kin_afterCID_100	LT02A2_cell09	1553.879	2002.437	1468.777	2304.190	199.354	1470.920	1803.101	809.884	747.510	1868.179	692.877	47835.001	103.001
kin_afterCID_101	LT02A2_cell09	1546.346	2002.437	1461.669	2291.549	201.809	1462.825	1800.664	808.851	746.053	1870.507	689.865	47836.003	104.003
kin_afterCID_102	LT02A2_cell09	1563.407	2002.437	1477.726	2323.710	200.897	1478.623	1801.558	814.422	751.200	1893.760	694.060	47837.006	105.006
kin_afterCID_103	LT02A2_cell09	1544.104	2002.437	1459.781	2292.491	202.152	1460.067	1800.321	818.091	754.777	1893.984	697.281	47838.008	106.008
kin_afterCID_104	LT02A2_cell09	1553.719	2002.437	1468.315	2315.206	197.413	1470.437	1805.042	809.474	746.824	1881.777	692.199	47839.010	107.010
kin_afterCID_105	LT02A2_cell09	1556.111	2002.437	1471.048	2309.158	198.343	1473.319	1804.112	809.437	746.673	1889.146	690.735	47840.012	108.012
kin_afterCID_106	LT02A2_cell09	1566.744	2002.437	1481.008	2328.461	199.038	1482.670	1803.417	815.380	752.450	1898.080	695.883	47841.014	109.014
kin_afterCID_107	LT02A2_cell09	1539.546	2002.437	1455.308	2287.527	196.556	1458.135	1805.881	808.270	746.127	1879.588	691.666	47842.016	110.016
kin_afterCID_108	LT02A2_cell09	1535.165	2002.437	1451.437	2279.906	197.287	1453.770	1805.168	814.031	750.712	1905.148	694.782	47842.999	110.999
kin_afterCID_109	LT02A2_cell09	1533.607	2002.437	1450.115	2276.777	196.547	1452.719	1805.926	805.234	743.330	1867.275	689.647	47844.001	112.001
kin_afterCID_110	LT02A2_cell09	1545.981	2002.437	1461.474	2305.909	194.354	1464.294	1808.119	807.702	745.596	1879.353	692.512	47845.003	113.003
kin_afterCID_111	LT02A2_cell09	1554.750	2002.437	1469.806	2314.547	196.971	1471.857	1805.484	804.284	741.816	1881.698	686.743	47846.005	114.005
kin_afterCID_112	LT02A2_cell09	1563.335	2002.437	1477.728	2330.407	196.105	1480.056	1806.368	810.426	747.648	1893.214	692.876	47847.008	115.008
kin_afterCID_113	LT02A2_cell09	1563.303	2002.437	1477.899	2327.302	200.058	1478.501	1802.397	817.357	754.119	1898.682	697.334	47848.012	116.012
kin_afterCID_114	LT02A2_cell09	1539.916	2002.437	1455.749	2294.469	195.320	1458.354	1807.171	804.385	742.560	1863.764	689.888	47849.012	117.012
kin_afterCID_115	LT02A2_cell09	1546.586	2002.437	1461.890	2307.623	194.426	1464.749	1808.029	806.056	744.150	1875.080	691.098	47850.016	118.016
kin_afterCID_116	LT02A2_cell09	1549.796	2002.437	1465.211	2311.740	195.392	1467.408	1807.045	806.278	744.170	1877.649	690.433	47851.016	119.016
kin_afterCID_117	LT02A2_cell09	1538.268	2002.437	1454.274	2292.455	194.850	1456.969	1807.623	808.177	746.454	1873.697	693.321	47851.998	119.998
kin_afterCID_118	LT02A2_cell09	1553.443	2002.437	1468.362	2320.915	194.327	1470.950	1808.128	809.651	747.565	1880.781	694.532	47853.001	121.001
kin_afterCID_119	LT02A2_cell09	1557.563	2002.437	1472.251	2317.240	196.980	1474.673	1805.475	809.972	747.591	1884.184	692.773	47854.003	122.003
kin_afterCID_120	LT02A2_cell09	1553.921	2002.437	1468.905	2311.798	198.596	1470.478	1803.859	811.306	748.646	1881.253	693.509	47855.005	123.005
kin_afterCID_121	LT02A2_cell09	1533.618	2002.437	1450.075	2280.948	198.560	1451.356	1803.895	816.521	753.698	1892.958	698.034	47856.007	124.007
kin_afterCID_122	LT02A2_cell09	1541.006	2002.437	1456.595	2301.636	194.995	1458.948	1807.460	808.504	746.698	1877.738	693.152	47857.009	125.009
kin_afterCID_123	LT02A2_cell09	1550.585	2002.437	1466.260	2317.232	194.914	1467.915	1807.541	807.254	745.028	1882.125	691.346	47858.011	126.011
kin_afterCID_124	LT02A2_cell09	1565.084	2002.437	1479.519	2333.719	196.312	1481.537	1806.161	809.235	746.327	1894.136	691.315	47859.014	127.014
kin_afterCID_125	LT02A2_cell09	1532.624	2002.437	1449.127	2290.242	194.516	1451.106	1807.975	802.231	740.652	1866.378	687.740	47860.016	128.016
kin_afterCID_126	LT02A2_cell09	1544.754	2002.437	1460.347	2304.617	195.383	1462.593	1807.072	803.758	741.751	1869.047	688.576	47860.998	128.998
kin_afterCID_127	LT02A2_cell09	1559.623	2002.437	1473.931	2322.152	199.561	1475.219	1802.894	808.121	745.282	1877.065	689.799	47862.000	130.000
kin_afterCID_128	LT02A2_cell09	1542.309	2002.437	1457.832	2298.988	196.051	1460.186	1806.422	802.742	741.142	1860.767	687.911	47863.003	131.003
kin_afterCID_129	LT02A2_cell09	1545.795	2002.437	1461.420	2299.498	196.457	1463.805	1805.998	805.510	743.313	1870.045	689.708	47864.005	132.005
kin_afterCID_130	LT02A2_cell09	1547.821	2002.437	1462.830	2314.027	194.489	1465.396	1807.966	807.216	744.809	1886.246	691.140	47865.007	133.007
kin_afterCID_131	LT02A2_cell09	1556.673	2002.437	1471.595	2324.695	194.598	1474.002	1807.857	807.524	744.711	1890.953	690.902	47866.009	134.009
kin_afterCID_132	LT02A2_cell09	1543.572	2002.437	1459.743	2299.719	196.132	1461.461	1806.341	803.929	742.001	1867.576	688.441	47867.011	135.011
kin_afterCID_133	LT02A2_cell09	1544.489	2002.437	1459.961	2306.512	196.619	1461.514	1805.872	804.895	742.587	1874.367	688.452	47868.014	136.014
kin_afterCID_134	LT02A2_cell09	1535.927	2002.437	1452.107	2285.295	198.000	1453.699	1804.491	808.620	745.881	1882.414	690.794	47869.016	137.016
kin_afterCID_135	LT02A2_cell09	1549.477	2002.437	1464.710	2318.215	194.300	1466.864	1808.155	801.418	739.648	1872.262	686.347	47869.998	137.998
kin_afterCID_136	LT02A2_cell09	1558.500	2002.437	1472.901	2341.353	193.885	1474.577	1808.588	811.264	749.053	1889.269	695.699	47871.000	139.000
kin_afterCID_137	LT02A2_cell09	1566.577	2002.437	1480.333	2343.719	196.430	1482.041	1806.079	805.896	743.295	1882.437	688.811	47872.002	140.002
kin_afterCID_138	LT02A2_cell09	1537.539	2002.437	1453.556	2292.549	194.363	1456.376	1808.092	798.462	736.870	1861.449	684.194	47873.005	141.005
kin_afterCID_139	LT02A2_cell09	1546.393	2002.437	1461.574	2317.115	190.762	1465.241	1811.711	804.507	742.683	1884.844	690.753	47874.007	142.007
kin_afterCID_140	LT02A2_cell09	1552.976	2002.437	1467.947	2325.847	192.161	1470.936	1810.330	804.505	742.068	1887.716	689.526	47875.009	143.009
kin_afterCID_141	LT02A2_cell09	1531.749	2002.437	1447.841	2294.988	192.016	1450.801	1810.493	798.403	736.969	1866.803	685.089	47876.011	144.011
kin_afterCID_142	LT02A2_cell09	1550.282	2002.437	1465.211	2327.568	193.190	1467.279	1809.283	803.748	741.926	1877.383	689.105	47877.014	145.014
kin_afterCID_143	LT02A2_cell09	1544.620	2002.437	1460.056	2310.405	196.132	1461.471	1806.323	810.451	748.185	1876.740	694.672	47878.016	146.016
kin_afterCID_144	LT02A2_cell09	1525.691	2002.437	1442.674	2282.214	196.673	1443.297	1805.818	811.631	748.938	1894.284	693.717	47878.998	146.998
kin_afterCID_145	LT02A2_cell09	1535.393	2002.437	1451.828	2288.956	193.424	1454.817	1809.049	802.138	740.499	1867.573	688.219	47880.000	148.000
kin_afterCID_146	LT02A2_cell09	1542.851	2002.437	1458.196	2308.856	193.722	1460.805	1808.733	802.952	740.997	1878.027	687.807	47881.002	149.002
kin_afterCID_147	LT02A2_cell09	1542.404	2002.437	1458.070	2310.225	193.118	1460.450	1809.337	807.606	745.200	1890.652	692.009	47882.005	150.005
kin_afterCID_148	LT02A2_cell09	1529.343	2002.437	1445.935	2291.969	189.814	1449.479	1812.641	797.469	736.513	1861.300	686.067	47883.007	151.007
kin_afterCID_149	LT02A2_cell09	1533.504	2002.437	1450.118	2287.758	193.235	1452.946	1809.238	801.860	740.177	1871.309	687.635	47884.009	152.009
kin_afterCID_150	LT02A2_cell09	1544.266	2002.437	1459.961	2310.398	194.868	1461.674	1807.587	805.816	743.737	1889.636	688.974	47885.011	153.011
kin_afterCID_151	LT02A2_cell09	1517.120	2002.437	1434.262	2269.849	195.076	1435.875	1807.379	809.783	747.204	1895.169	692.633	47886.013	154.013
kin_afterCID_152	LT02A2_cell09	1535.556	2002.437	1451.669	2302.518	195.663	1452.493	1806.828	805.423	744.097	1876.062	689.481	47887.016	155.016
kin_afterCID_153	LT02A2_cell09	1541.291	2002.437	1457.395	2300.169	195.509	1459.175	1806.946	806.443	744.483	1877.616	690.542	47887.998	155.998
kin_afterCID_154	LT02A2_cell09	1555.739	2002.437	1470.847	2322.532	196.836	1472.142	1805.655	809.241	746.801	1887.716	691.674	47889.000	157.000
kin_afterCID_155	LT02A2_cell09	1537.496	2002.437	1453.785	2298.111	195.726	1455.097	1806.711	810.646	747.995	1901.141	692.510	47890.002	158.002
kin_afterCID_156	LT02A2_cell09	1532.407	2002.437	1449.005	2290.886	195.175	1450.490	1807.280	801.345	740.012	1873.643	685.542	47891.004	159.004
kin_afterCID_157	LT02A2_cell09	1543.957	2002.437	1459.908	2314.399	196.330	1460.207	1806.106	810.357	748.282	1891.234	692.862	47892.006	160.006
kin_afterCID_158	LT02A2_cell09	1552.934	2002.437	1467.971	2334.140	195.166	1468.571	1807.271	808.298	746.160	1899.402	690.470	47893.009	161.009
kin_afterCID_159	LT02A2_cell09	1532.683	2002.437	1449.541	2293.775	195.338	1450.410	1807.135	796.488	735.492	1865.234	680.966	47894.011	162.011
kin_afterCID_160	LT02A2_cell09	1538.964	2002.437	1455.785	2307.308	194.011	1456.531	1808.462	804.346	743.186	1881.950	688.739	47895.013	163.013
kin_afterCID_161	LT02A2_cell09	1545.557	2002.437	1461.218	2316.918	196.412	1461.669	1806.061	802.988	741.371	1882.432	685.595	47896.017	164.017
kin_afterCID_162	LT02A2_cell09	1535.576	2002.437	1452.415	2300.528	193.217	1453.882	1809.220	800.212	739.474	1869.560	686.011	47897.017	165.017
kin_afterCID_163	LT02A2_cell09	1532.821	2002.437	1449.146	2302.187	193.118	1450.703	1809.319	804.393	742.977	1889.030	688.624	47898.000	166.000
kin_afterCID_164	LT02A2_cell09	1554.763	2002.437	1469.829	2338.785	193.190	1471.046	1809.247	804.040	743.003	1876.024	689.574	47899.002	167.002
kin_afterCID_165	LT02A2_cell09	1534.384	2002.437	1450.879	2295.324	197.847	1450.959	1804.608	803.325	741.785	1872.600	686.097	47900.004	168.004
kin_afterCID_166	LT02A2_cell09	1550.250	2002.437	1466.003	2315.493	198.975	1465.822	1803.462	806.988	745.040	1878.589	688.758	47901.007	169.007
kin_afterCID_167	LT02A2_cell09	1517.101	2002.437	1434.202	2268.823	196.222	1435.433	1806.233	805.070	742.894	1889.503	687.259	47902.009	170.009
kin_afterCID_168	LT02A2_cell09	1527.915	2002.437	1444.930	2280.894	196.854	1445.821	1805.583	799.438	738.472	1859.288	683.888	47903.011	171.011
kin_afterCID_169	LT02A2_cell09	1532.313	2002.437	1448.737	2294.535	197.052	1449.117	1805.421	799.788	738.359	1872.120	682.749	47904.013	172.013
kin_afterCID_170	LT02A2_cell09	1533.589	2002.437	1449.995	2298.894	197.811	1449.701	1804.626	801.204	739.518	1876.592	683.328	47905.015	173.015
kin_afterCID_171	LT02A2_cell09	1550.833	2002.437	1466.565	2311.985	199.724	1466.503	1802.749	805.020	743.284	1872.675	686.736	47906.017	174.017
kin_afterCID_172	LT02A2_cell09	1518.314	2002.437	1435.761	2270.353	198.163	1435.719	1804.310	795.247	734.389	1849.819	679.424	47906.999	174.999
kin_afterCID_173	LT02A2_cell09	1537.425	2002.437	1453.785	2298.519	198.108	1453.859	1804.347	803.473	742.117	1866.728	686.731	47908.002	176.002
kin_afterCID_174	LT02A2_cell09	1540.634	2002.437	1456.771	2301.197	198.731	1456.831	1803.742	803.477	741.839	1868.196	686.167	47909.004	177.004
kin_afterCID_175	LT02A2_cell09	1543.719	2002.437	1459.629	2302.485	200.653	1459.220	1801.783	808.565	746.748	1871.406	690.203	47910.006	178.006
kin_afterCID_176	LT02A2_cell09	1517.412	2002.437	1434.883	2273.844	193.930	1436.299	1808.507	795.592	735.019	1855.499	681.936	47911.008	179.008
kin_afterCID_177	LT02A2_cell09	1533.448	2002.437	1449.830	2292.426	196.159	1451.021	1806.314	805.608	744.286	1878.983	689.041	47912.010	180.010
kin_afterCID_178	LT02A2_cell09	1513.229	2002.437	1430.818	2258.825	197.431	1431.674	1805.023	807.794	745.898	1885.335	689.933	47913.013	181.013
kin_afterCID_179	LT02A2_cell09	1518.814	2002.437	1436.221	2269.229	194.498	1438.084	1807.939	795.790	734.884	1855.504	681.786	47914.017	182.017
kin_afterCID_180	LT02A2_cell09	1531.691	2002.437	1448.390	2292.017	193.677	1450.282	1808.778	796.116	734.825	1858.530	682.357	47915.017	183.017
kin_afterCID_181	LT02A2_cell09	1546.334	2002.437	1461.938	2304.939	195.663	1464.182	1806.774	801.496	739.725	1865.959	686.221	47915.999	183.999
kin_afterCID_182	LT02A2_cell09	1518.395	2002.437	1436.086	2266.753	191.619	1439.204	1810.818	788.726	728.251	1840.741	677.402	47917.001	185.001
kin_afterCID_183	LT02A2_cell09	1532.575	2002.437	1449.652	2282.906	192.702	1452.678	1809.753	797.131	736.250	1857.170	684.257	47918.006	186.006
kin_afterCID_184	LT02A2_cell09	1530.010	2002.437	1446.465	2293.259	191.737	1449.189	1810.700	798.043	736.898	1868.104	684.733	47919.006	187.006
kin_afterCID_185	LT02A2_cell09	1549.114	2002.437	1465.018	2311.591	194.679	1466.998	1807.776	797.761	736.137	1863.720	682.968	47920.008	188.008
kin_afterCID_186	LT02A2_cell09	1518.633	2002.437	1435.947	2261.053	194.968	1438.549	1807.469	802.569	740.677	1871.479	687.269	47921.010	189.010
kin_afterCID_187	LT02A2_cell09	1530.738	2002.437	1447.726	2293.269	191.755	1449.984	1810.682	792.701	732.196	1851.565	680.566	47922.012	190.012
kin_afterCID_188	LT02A2_cell09	1533.068	2002.437	1449.749	2281.731	195.482	1452.075	1806.955	801.637	740.784	1850.842	688.130	47923.014	191.014
kin_afterCID_189	LT02A2_cell09	1539.793	2002.437	1456.130	2292.443	194.995	1458.594	1807.442	797.612	736.362	1852.252	683.832	47924.017	192.017
kin_afterCID_190	LT02A2_cell09	1510.539	2002.437	1428.666	2245.876	197.422	1430.114	1805.032	800.628	739.086	1857.823	685.000	47924.999	192.999
kin_afterCID_191	LT02A2_cell09	1529.459	2002.437	1446.418	2279.111	193.018	1449.490	1809.419	790.541	730.104	1832.345	679.407	47926.001	194.001
kin_afterCID_192	LT02A2_cell09	1531.759	2002.437	1448.601	2279.424	194.886	1451.147	1807.550	791.895	731.154	1838.113	679.094	47927.003	195.003
kin_afterCID_193	LT02A2_cell09	1531.452	2002.437	1448.261	2285.796	194.534	1450.283	1807.902	796.811	735.707	1856.494	682.787	47928.005	196.005
kin_afterCID_194	LT02A2_cell09	1539.081	2002.437	1455.171	2283.892	198.108	1457.303	1804.329	796.990	735.721	1848.574	681.530	47929.007	197.007
kin_afterCID_195	LT02A2_cell09	1513.345	2002.437	1431.472	2253.315	194.237	1433.858	1808.200	796.177	735.892	1839.476	684.106	47930.009	198.009
kin_afterCID_196	LT02A2_cell09	1526.523	2002.437	1443.813	2275.389	193.587	1446.377	1808.850	793.837	733.296	1846.276	681.203	47931.011	199.011
kin_afterCID_197	LT02A2_cell09	1528.647	2002.437	1445.605	2278.022	194.291	1448.124	1808.146	800.209	739.259	1854.617	686.910	47932.013	200.013
kin_afterCID_198	LT02A2_cell09	1544.361	2002.437	1460.621	2297.510	193.758	1463.678	1808.679	800.409	739.282	1857.304	687.187	47933.016	201.016
kin_afterCID_199	LT02A2_cell09	1516.429	2002.437	1433.970	2254.107	194.760	1436.951	1807.677	800.194	738.626	1861.439	685.855	47933.998	201.998
kin_afterCID_200	LT02A2_cell09	1520.029	2002.437	1437.224	2263.404	192.423	1441.001	1810.014	792.269	731.734	1844.464	680.410	47935.000	203.000
kin_afterCID_201	LT02A2_cell09	1519.331	2002.437	1436.765	2265.319	191.042	1440.654	1811.395	794.695	733.875	1854.947	682.874	47936.002	204.002
kin_afterCID_202	LT02A2_cell09	1538.288	2002.437	1454.650	2297.031	192.693	1457.500	1809.744	794.988	733.747	1859.037	681.692	47937.004	205.004
kin_afterCID_203	LT02A2_cell09	1507.376	2002.437	1426.170	2253.261	189.318	1429.494	1813.119	787.598	727.487	1840.147	677.695	47938.006	206.006
kin_afterCID_204	LT02A2_cell09	1512.566	2002.437	1430.517	2250.990	191.222	1434.606	1811.215	793.422	732.920	1844.557	682.446	47939.008	207.008
kin_afterCID_205	LT02A2_cell09	1512.447	2002.437	1430.276	2250.567	192.874	1433.774	1809.563	800.479	739.646	1852.855	688.310	47940.011	208.011
kin_afterCID_206	LT02A2_cell09	1525.434	2002.437	1442.550	2277.265	193.560	1444.984	1808.877	797.791	736.768	1857.212	684.427	47941.013	209.013
kin_afterCID_207	LT02A2_cell09	1507.524	2002.437	1426.009	2240.951	193.442	1429.095	1808.994	788.645	728.458	1828.319	677.468	47942.015	210.015
kin_afterCID_208	LT02A2_cell09	1523.483	2002.437	1440.925	2270.117	193.930	1443.420	1808.507	794.668	734.088	1847.020	681.822	47943.017	211.017
kin_afterCID_209	LT02A2_cell09	1533.148	2002.437	1449.911	2297.475	193.109	1451.572	1809.328	795.979	734.859	1857.750	682.657	47944.000	212.000
kin_afterCID_210	LT02A2_cell09	1504.523	2002.437	1423.431	2248.476	191.737	1425.745	1810.700	789.276	729.383	1835.369	678.505	47945.002	213.002
kin_afterCID_211	LT02A2_cell09	1511.650	2002.437	1430.053	2258.658	194.580	1431.249	1807.857	794.053	733.611	1843.432	681.109	47946.004	214.004
kin_afterCID_212	LT02A2_cell09	1519.695	2002.437	1437.130	2271.113	194.083	1439.048	1808.354	797.391	736.639	1854.035	683.986	47947.006	215.006
kin_afterCID_213	LT02A2_cell09	1537.656	2002.437	1454.135	2296.214	194.895	1455.866	1807.541	798.391	737.111	1862.908	683.611	47948.008	216.008
kin_afterCID_214	LT02A2_cell09	1512.228	2002.437	1430.435	2258.399	191.394	1433.372	1811.043	785.692	725.680	1838.237	674.457	47949.010	217.010
kin_afterCID_215	LT02A2_cell09	1520.009	2002.437	1437.682	2266.607	191.177	1441.206	1811.260	788.238	727.865	1842.126	677.001	47950.013	218.013
kin_afterCID_216	LT02A2_cell09	1512.102	2002.437	1430.124	2258.841	190.870	1433.425	1811.567	797.699	737.256	1858.360	685.945	47951.015	219.015
kin_afterCID_217	LT02A2_cell09	1499.374	2002.437	1418.218	2238.965	189.128	1422.234	1813.308	790.052	730.228	1835.675	680.994	47952.017	220.017
kin_afterCID_218	LT02A2_cell09	1507.532	2002.437	1425.885	2249.444	190.979	1429.313	1811.458	789.106	728.793	1839.318	678.384	47952.999	220.999
kin_afterCID_219	LT02A2_cell09	1516.012	2002.437	1433.529	2260.262	194.399	1435.985	1808.056	795.864	735.038	1851.166	682.403	47954.001	222.001
kin_afterCID_220	LT02A2_cell09	1496.682	2002.437	1416.040	2227.163	194.372	1418.154	1808.065	798.758	737.804	1856.380	685.061	47955.004	223.004
kin_afterCID_221	LT02A2_cell09	1509.718	2002.437	1427.967	2257.570	190.284	1431.190	1812.153	789.727	729.882	1842.417	679.190	47956.006	224.006
kin_afterCID_222	LT02A2_cell09	1517.409	2002.437	1435.453	2275.984	189.616	1438.064	1812.821	790.428	729.934	1856.928	678.875	47957.008	225.008
kin_afterCID_223	LT02A2_cell09	1516.016	2002.437	1434.197	2264.228	191.619	1436.841	1810.818	784.588	724.330	1840.051	672.900	47958.001	226.001
kin_afterCID_224	LT02A2_cell09	1529.175	2002.437	1446.094	2286.563	193.785	1448.025	1808.652	801.318	740.450	1864.447	687.410	47959.003	227.003
kin_afterCID_225	LT02A2_cell09	1500.003	2002.437	1419.239	2234.049	194.056	1421.233	1808.381	798.829	737.734	1858.444	685.123	47960.005	228.005
kin_afterCID_226	LT02A2_cell09	1503.222	2002.437	1422.129	2242.131	189.905	1425.804	1812.532	788.726	728.750	1836.601	678.937	47961.007	229.007
kin_afterCID_227	LT02A2_cell09	1514.370	2002.437	1432.803	2257.243	193.939	1434.707	1808.498	790.744	730.507	1836.596	678.589	47962.009	230.009
kin_afterCID_228	LT02A2_cell09	1522.231	2002.437	1439.477	2271.853	196.637	1440.603	1805.800	795.957	735.701	1844.577	681.771	47963.012	231.012
kin_afterCID_229	LT02A2_cell09	1529.063	2002.437	1446.370	2277.249	194.182	1448.718	1808.254	797.557	736.633	1858.959	683.577	47964.014	232.014
kin_afterCID_230	LT02A2_cell09	1506.667	2002.437	1425.868	2243.820	190.600	1429.119	1811.855	784.553	724.941	1826.903	674.903	47965.016	233.016
kin_afterCID_231	LT02A2_cell09	1514.880	2002.437	1432.893	2267.153	192.892	1434.686	1809.563	792.423	732.375	1841.200	680.628	47965.998	233.998
kin_afterCID_232	LT02A2_cell09	1516.674	2002.437	1435.057	2259.236	195.013	1436.554	1807.424	791.569	731.311	1833.384	679.162	47967.000	235.000
kin_afterCID_233	LT02A2_cell09	1516.704	2002.437	1434.846	2256.851	195.229	1436.747	1807.208	795.420	734.810	1843.106	682.240	47968.002	236.002
kin_afterCID_234	LT02A2_cell09	1506.737	2002.437	1425.481	2242.483	193.614	1427.981	1808.841	785.314	725.990	1817.068	674.876	47969.004	237.004
kin_afterCID_235	LT02A2_cell09	1500.657	2002.437	1419.862	2236.163	191.294	1422.972	1811.142	788.456	728.754	1831.003	678.341	47970.007	238.007
kin_afterCID_236	LT02A2_cell09	1522.924	2002.437	1440.581	2267.976	195.617	1442.258	1806.837	792.831	732.369	1838.369	679.638	47971.009	239.009
kin_afterCID_237	LT02A2_cell09	1503.722	2002.437	1422.948	2239.554	194.020	1424.777	1808.417	795.562	734.840	1847.756	682.675	47972.011	240.011
kin_afterCID_238	LT02A2_cell09	1500.705	2002.437	1419.648	2236.549	192.323	1422.522	1810.114	783.157	723.507	1818.122	673.192	47973.013	241.013
kin_afterCID_239	LT02A2_cell09	1505.267	2002.437	1424.137	2246.867	192.423	1426.427	1810.014	787.314	727.434	1827.030	676.782	47974.015	242.015
kin_afterCID_240	LT02A2_cell09	1512.384	2002.437	1430.892	2251.944	193.442	1433.300	1808.994	790.841	730.575	1831.871	679.520	47975.018	243.018
kin_afterCID_241	LT02A2_cell09	1502.735	2002.437	1421.871	2236.464	191.087	1425.331	1811.350	786.886	727.797	1818.773	678.027	47976.000	244.000
kin_afterCID_242	LT02A2_cell09	1506.833	2002.437	1425.245	2233.568	193.226	1429.217	1809.211	787.859	728.089	1814.951	678.164	47977.002	245.002
kin_afterCID_243	LT02A2_cell09	1512.570	2002.437	1430.799	2250.045	195.211	1432.910	1807.226	794.641	734.418	1825.103	683.333	47978.004	246.004
kin_afterCID_244	LT02A2_cell09	1493.038	2002.437	1412.613	2216.323	196.457	1414.358	1805.980	791.928	731.331	1830.544	678.946	47979.006	247.006
kin_afterCID_245	LT02A2_cell09	1505.543	2002.437	1424.137	2242.705	191.809	1427.447	1810.646	783.945	724.500	1804.517	675.832	47980.008	248.008
kin_afterCID_246	LT02A2_cell09	1510.252	2002.437	1428.845	2245.402	193.686	1431.531	1808.751	785.417	725.875	1807.181	676.004	47981.011	249.011
kin_afterCID_247	LT02A2_cell09	1517.984	2002.437	1436.077	2258.302	190.248	1440.264	1812.189	788.983	729.403	1815.653	681.201	47982.013	250.013
kin_afterCID_248	LT02A2_cell09	1516.940	2002.437	1435.301	2251.460	193.145	1438.529	1809.292	789.398	729.156	1819.625	679.420	47983.015	251.015
kin_afterCID_249	LT02A2_cell09	1500.139	2002.437	1419.241	2227.191	191.989	1423.038	1810.448	785.284	726.021	1804.233	677.229	47984.017	252.017
kin_afterCID_250	LT02A2_cell09	1500.263	2002.437	1419.472	2226.873	190.762	1423.753	1811.675	780.575	721.214	1797.069	673.543	47985.000	253.000
kin_afterCID_251	LT02A2_cell09	1509.074	2002.437	1427.682	2234.730	191.547	1432.317	1810.890	787.260	727.728	1801.203	680.010	47986.002	254.002
kin_afterCID_252	LT02A2_cell09	1521.123	2002.437	1439.336	2248.108	192.775	1443.680	1809.662	787.132	727.307	1807.411	678.446	47987.004	255.004
kin_afterCID_253	LT02A2_cell09	1494.687	2002.437	1413.835	2210.257	194.516	1417.698	1807.920	788.072	727.670	1813.625	677.731	47988.006	256.006
kin_afterCID_254	LT02A2_cell09	1498.946	2002.437	1418.550	2219.029	194.065	1421.670	1808.372	780.798	721.544	1791.151	672.372	47989.009	257.009
kin_afterCID_255	LT02A2_cell09	1511.280	2002.437	1429.955	2231.234	193.217	1434.395	1809.238	786.465	726.789	1797.827	678.457	47990.011	258.011
kin_afterCID_256	LT02A2_cell09	1520.042	2002.437	1438.130	2241.081	195.103	1442.205	1807.334	788.079	728.221	1800.144	678.826	47991.013	259.013
kin_afterCID_257	LT02A2_cell09	1496.192	2002.437	1415.762	2212.182	196.439	1418.314	1805.998	785.934	725.814	1808.940	674.661	47992.015	260.015
kin_afterCID_258	LT02A2_cell09	1504.369	2002.437	1423.707	2232.525	192.016	1427.138	1810.438	783.085	723.970	1793.583	675.911	47993.017	261.017
kin_afterCID_259	LT02A2_cell09	1509.461	2002.437	1428.287	2241.830	191.249	1432.128	1811.188	784.237	724.592	1804.588	676.495	47993.999	261.999
kin_afterCID_260	LT02A2_cell09	1512.765	2002.437	1430.929	2237.076	193.975	1435.076	1808.462	789.008	729.227	1801.670	680.390	47995.001	263.001
kin_afterCID_261	LT02A2_cell09	1519.050	2002.437	1437.047	2249.889	194.959	1440.220	1807.478	790.361	729.994	1811.831	680.183	47996.004	264.004
kin_afterCID_262	LT02A2_cell09	1495.517	2002.437	1414.984	2216.121	190.726	1419.656	1811.711	778.081	719.110	1784.290	672.154	47997.006	265.006
kin_afterCID_263	LT02A2_cell09	1501.410	2002.437	1420.838	2218.073	194.426	1424.343	1808.011	779.659	720.494	1786.461	671.392	47998.008	266.008
kin_afterCID_264	LT02A2_cell09	1509.690	2002.437	1428.670	2233.443	191.628	1433.104	1810.827	785.601	726.209	1790.534	679.254	47999.010	267.010
kin_afterCID_265	LT02A2_cell09	1507.818	2002.437	1426.292	2238.005	191.980	1430.386	1810.493	786.768	726.873	1803.945	678.909	48000.012	268.012
kin_afterCID_266	LT02A2_cell09	1498.266	2002.437	1417.612	2221.248	190.392	1422.300	1812.063	792.297	732.370	1818.186	684.507	48001.014	269.014
kin_afterCID_267	LT02A2_cell09	1503.729	2002.437	1422.908	2221.805	191.204	1427.924	1811.251	781.772	723.035	1782.967	676.083	48002.016	270.016
kin_afterCID_268	LT02A2_cell09	1501.801	2002.437	1421.106	2229.813	191.313	1424.900	1811.142	779.975	720.564	1792.883	672.981	48002.998	270.998
kin_afterCID_269	LT02A2_cell09	1516.490	2002.437	1434.768	2249.190	192.161	1438.712	1810.294	785.883	726.017	1805.059	677.698	48004.001	272.001
kin_afterCID_270	LT02A2_cell09	1493.198	2002.437	1413.339	2213.962	190.464	1417.435	1811.973	779.021	720.362	1778.822	673.927	48005.003	273.003
kin_afterCID_271	LT02A2_cell09	1490.424	2002.437	1410.291	2206.853	192.016	1414.438	1810.420	779.814	720.826	1782.909	673.423	48006.005	274.005
kin_afterCID_272	LT02A2_cell09	1499.571	2002.437	1418.644	2224.373	192.973	1422.274	1809.500	782.528	723.389	1786.462	675.460	48007.007	275.007
kin_afterCID_273	LT02A2_cell09	1516.631	2002.437	1435.160	2248.095	192.414	1438.873	1810.023	788.963	729.324	1803.042	681.162	48008.009	276.009
kin_afterCID_274	LT02A2_cell09	1496.512	2002.437	1416.319	2212.197	194.011	1419.729	1808.444	785.044	725.182	1800.261	676.130	48009.011	277.011
kin_afterCID_275	LT02A2_cell09	1505.694	2002.437	1424.848	2232.840	191.484	1428.808	1810.953	782.077	723.352	1781.112	676.443	48010.014	278.014
kin_afterCID_276	LT02A2_cell09	1504.477	2002.437	1423.672	2231.862	191.511	1427.554	1810.926	786.071	727.138	1794.487	679.428	48011.016	279.016
kin_afterCID_277	LT02A2_cell09	1515.337	2002.437	1433.943	2255.633	190.609	1437.456	1811.828	791.809	732.411	1810.917	684.597	48011.998	279.998
kin_afterCID_278	LT02A2_cell09	1525.906	2002.437	1444.076	2266.798	192.197	1447.244	1810.240	783.292	723.616	1800.215	675.323	48013.000	281.000
kin_afterCID_279	LT02A2_cell09	1496.807	2002.437	1416.923	2217.457	191.069	1420.791	1811.368	780.410	721.649	1785.261	674.415	48014.002	282.002
kin_afterCID_280	LT02A2_cell09	1510.408	2002.437	1429.495	2234.705	191.159	1433.967	1811.278	783.222	723.936	1791.590	676.800	48015.005	283.005
kin_afterCID_281	LT02A2_cell09	1511.591	2002.437	1430.445	2241.581	191.854	1434.239	1810.583	785.507	726.064	1799.130	678.101	48016.007	284.007
kin_afterCID_282	LT02A2_cell09	1488.383	2002.437	1409.115	2206.238	191.385	1412.522	1811.070	786.106	726.290	1801.527	678.800	48017.009	285.009
kin_afterCID_283	LT02A2_cell09	1499.628	2002.437	1419.547	2224.014	190.924	1423.278	1811.531	778.603	719.843	1777.229	673.352	48018.011	286.011
kin_afterCID_284	LT02A2_cell09	1516.969	2002.437	1435.370	2254.005	189.751	1439.817	1812.686	786.636	727.312	1796.569	680.916	48019.013	287.013
kin_afterCID_285	LT02A2_cell09	1496.235	2002.437	1416.188	2221.882	190.744	1419.835	1811.693	788.872	729.207	1807.716	681.603	48020.016	288.016
kin_afterCID_286	LT02A2_cell09	1499.468	2002.437	1419.623	2224.587	191.177	1422.932	1811.260	782.429	723.763	1777.513	677.399	48021.018	289.018
kin_afterCID_287	LT02A2_cell09	1506.129	2002.437	1425.403	2234.521	191.105	1429.277	1811.368	783.137	723.945	1790.666	676.837	48022.000	290.000
kin_afterCID_288	LT02A2_cell09	1521.043	2002.437	1439.412	2253.479	193.506	1442.695	1808.949	787.112	727.632	1793.689	679.437	48023.002	291.002
kin_afterCID_289	LT02A2_cell09	1505.719	2002.437	1425.322	2228.345	192.260	1428.964	1810.195	782.854	724.274	1771.770	677.821	48024.004	292.004
kin_afterCID_290	LT02A2_cell09	1502.611	2002.437	1421.937	2231.405	190.897	1425.811	1811.558	778.712	719.845	1779.117	673.292	48025.006	293.006
kin_afterCID_291	LT02A2_cell09	1519.210	2002.437	1437.683	2243.792	194.814	1441.120	1807.641	787.450	727.951	1787.040	679.720	48026.009	294.009
kin_afterCID_292	LT02A2_cell09	1493.303	2002.437	1413.315	2215.137	190.284	1417.505	1812.189	775.061	716.690	1764.292	671.188	48027.011	295.011
kin_afterCID_293	LT02A2_cell09	1496.374	2002.437	1416.292	2217.619	190.284	1420.640	1812.153	780.286	721.400	1776.194	675.712	48028.013	296.013
kin_afterCID_294	LT02A2_cell09	1508.454	2002.437	1427.430	2224.121	194.002	1431.679	1808.453	784.238	725.115	1775.469	677.902	48029.015	297.015
kin_afterCID_295	LT02A2_cell09	1499.333	2002.437	1418.932	2217.555	190.843	1423.672	1811.594	784.689	725.392	1786.380	679.166	48029.998	297.998
kin_afterCID_296	LT02A2_cell09	1484.116	2002.437	1405.022	2189.789	194.336	1408.270	1808.101	787.451	728.074	1782.053	680.550	48031.000	299.000
kin_afterCID_297	LT02A2_cell09	1511.203	2002.437	1429.883	2241.742	191.078	1434.137	1811.377	783.689	724.284	1781.546	678.425	48032.003	300.003
kin_afterCID_298	LT02A2_cell09	1493.319	2002.437	1413.260	2202.892	188.434	1419.608	1814.039	777.671	719.021	1764.707	675.142	48033.006	301.006
kin_afterCID_299	LT02A2_cell09	1502.321	2002.437	1421.702	2220.952	190.220	1426.889	1812.216	775.572	716.839	1762.531	671.975	48034.008	302.008
kin_afterCID_300	LT02A2_cell09	1512.579	2002.437	1431.037	2233.008	192.603	1435.911	1809.870	783.767	724.464	1775.846	678.190	48035.010	303.010
