# Supplementary material for: Mandipropamid as a chemical inducer of proximity for in vivo applications
Source: Nat Chem Biol. 2021 Dec 21;18(1):64–9. doi: 10.1038/s41589-021-00922-3 (PMC8709788; doi:10.1038/s41589-021-00922-3)
Supplement: Source Data Fig. 2 — Single-cell trajectories, luminescence intensities of luciferase assay and two-color RICS binding efficiencies. [file 41589_2021_922_MOESM21_ESM.zip › Figure_02/Figure_02bcd/Single-Cell Trajectories/Mandi_5uM/exp02_Mandi5uM_LT02A3_cell11_intensities.csv]

name	cellID	ff_488nm_cell	area_cell	fullframe_488nm	ff_488nm_mito	area_mito	ff_488nm_cyto	area_cyto	ff_561nm_tf_cell	fullframe_561nm	ff_561nm_tf_mito	ff_561nm_tf_cyto	FrameTimeAbs	FrameTimeRel
t0_	LT02A3_cell11	2469.804	2137.316	2340.990	4325.736	240.499	2234.489	1896.817	1108.962	1042.244	3576.986	796.040	48102.000	-44.000
tend_	LT02A3_cell11	2096.618	2137.316	1989.402	4866.025	230.842	1761.289	1906.474	1000.189	942.735	3132.201	742.038	48467.000	321.000
kin_afterCID_1	LT02A3_cell11	2441.685	2137.316	2310.574	5526.314	238.405	2054.415	1898.911	1113.789	1045.947	3641.275	796.467	48154.080	4.080
kin_afterCID_2	LT02A3_cell11	2375.361	2137.316	2248.400	5429.729	237.846	1992.903	1899.470	1116.962	1049.284	3649.254	799.877	48155.000	5.000
kin_afterCID_3	LT02A3_cell11	2384.796	2137.316	2257.886	5463.500	239.217	1996.787	1898.099	1111.794	1044.318	3622.130	795.416	48156.003	6.003
kin_afterCID_4	LT02A3_cell11	2362.032	2137.316	2236.066	5457.536	239.560	1971.276	1897.756	1113.089	1045.313	3635.499	794.677	48157.005	7.005
kin_afterCID_5	LT02A3_cell11	2308.492	2137.316	2186.006	5381.328	238.179	1923.114	1899.136	1117.957	1049.915	3666.677	798.311	48158.007	8.007
kin_afterCID_6	LT02A3_cell11	2342.340	2137.316	2217.657	5466.574	237.584	1951.617	1899.732	1107.075	1040.118	3610.046	794.049	48159.009	9.009
kin_afterCID_7	LT02A3_cell11	2349.530	2137.316	2224.617	5506.274	238.297	1953.408	1899.019	1111.562	1044.203	3628.193	795.765	48160.011	10.011
kin_afterCID_8	LT02A3_cell11	2354.929	2137.316	2229.484	5529.551	238.161	1956.819	1899.154	1117.173	1049.499	3649.466	799.614	48161.013	11.013
kin_afterCID_9	LT02A3_cell11	2308.392	2137.316	2186.001	5415.959	237.918	1919.140	1899.398	1114.759	1046.921	3654.369	796.648	48162.015	12.015
kin_afterCID_10	LT02A3_cell11	2308.763	2137.316	2186.107	5432.740	235.364	1922.175	1901.952	1098.820	1032.517	3593.747	790.077	48163.018	13.018
kin_afterCID_11	LT02A3_cell11	2341.504	2137.316	2216.891	5507.540	237.647	1945.436	1899.669	1110.718	1043.397	3636.745	794.714	48164.000	14.000
kin_afterCID_12	LT02A3_cell11	2283.099	2137.316	2162.105	5402.392	234.434	1898.804	1902.882	1093.002	1026.945	3597.919	784.397	48165.002	15.002
kin_afterCID_13	LT02A3_cell11	2313.453	2137.316	2190.601	5469.732	236.230	1921.251	1901.086	1093.438	1027.311	3582.347	784.164	48166.004	16.004
kin_afterCID_14	LT02A3_cell11	2300.881	2137.316	2178.710	5442.015	234.055	1914.597	1903.261	1101.062	1034.642	3601.870	793.523	48167.008	17.008
kin_afterCID_15	LT02A3_cell11	2322.222	2137.316	2198.692	5517.681	234.335	1928.731	1902.981	1102.370	1035.724	3622.832	791.998	48168.008	18.008
kin_afterCID_16	LT02A3_cell11	2328.375	2137.316	2204.604	5525.417	234.109	1935.114	1903.207	1106.384	1039.187	3644.379	794.191	48169.011	19.011
kin_afterCID_17	LT02A3_cell11	2312.669	2137.316	2190.349	5481.704	232.169	1926.478	1905.147	1091.315	1025.668	3588.184	787.036	48170.013	20.013
kin_afterCID_18	LT02A3_cell11	2298.697	2137.316	2176.907	5438.159	234.714	1911.398	1902.602	1094.213	1028.311	3586.651	786.735	48171.015	21.015
kin_afterCID_19	LT02A3_cell11	2302.835	2137.316	2180.561	5464.094	233.180	1915.708	1904.136	1094.977	1028.569	3606.381	787.432	48172.017	22.017
kin_afterCID_20	LT02A3_cell11	2316.753	2137.316	2193.672	5517.148	233.893	1923.488	1903.423	1101.755	1035.111	3630.828	790.983	48172.999	22.999
kin_afterCID_21	LT02A3_cell11	2285.644	2137.316	2164.294	5448.206	233.315	1898.106	1904.001	1090.582	1025.512	3575.969	786.024	48174.001	24.001
kin_afterCID_22	LT02A3_cell11	2300.740	2137.316	2179.178	5460.483	232.367	1915.312	1904.949	1087.383	1021.682	3593.021	781.743	48175.003	25.003
kin_afterCID_23	LT02A3_cell11	2297.851	2137.316	2176.144	5454.316	232.981	1911.681	1904.335	1091.032	1025.124	3598.108	784.310	48176.006	26.006
kin_afterCID_24	LT02A3_cell11	2310.521	2137.316	2188.312	5498.217	232.557	1921.328	1904.759	1094.348	1028.199	3608.733	787.360	48177.008	27.008
kin_afterCID_25	LT02A3_cell11	2271.811	2137.316	2151.971	5408.580	231.934	1889.985	1905.382	1081.312	1016.451	3565.893	778.875	48178.010	28.010
kin_afterCID_26	LT02A3_cell11	2283.423	2137.316	2162.484	5453.918	230.499	1900.168	1906.817	1089.164	1023.972	3596.664	786.053	48179.012	29.012
kin_afterCID_27	LT02A3_cell11	2295.299	2137.316	2174.003	5468.308	232.024	1908.894	1905.292	1087.001	1021.733	3593.545	781.757	48180.014	30.014
kin_afterCID_28	LT02A3_cell11	2303.956	2137.316	2182.229	5492.765	232.503	1914.728	1904.813	1091.443	1025.781	3606.375	784.468	48181.016	31.016
kin_afterCID_29	LT02A3_cell11	2267.846	2137.316	2148.131	5412.936	231.690	1885.458	1905.625	1082.756	1018.268	3572.722	780.020	48181.998	31.998
kin_afterCID_30	LT02A3_cell11	2282.163	2137.316	2161.894	5452.364	231.086	1897.850	1906.230	1082.258	1017.391	3590.960	778.137	48183.001	33.001
kin_afterCID_31	LT02A3_cell11	2311.890	2137.316	2189.625	5523.306	232.169	1920.534	1905.147	1090.579	1025.410	3600.934	784.658	48184.003	34.003
kin_afterCID_32	LT02A3_cell11	2308.133	2137.316	2186.316	5521.113	231.402	1918.037	1905.914	1094.109	1028.691	3616.822	787.820	48185.005	35.005
kin_afterCID_33	LT02A3_cell11	2277.181	2137.316	2157.152	5450.456	230.887	1892.866	1906.429	1079.465	1014.952	3578.327	776.828	48186.007	36.007
kin_afterCID_34	LT02A3_cell11	2295.962	2137.316	2174.626	5489.690	230.472	1909.950	1906.844	1079.394	1014.607	3590.906	775.838	48187.009	37.009
kin_afterCID_35	LT02A3_cell11	2299.082	2137.316	2177.814	5510.405	230.373	1911.130	1906.943	1084.228	1019.135	3614.852	778.509	48188.012	38.012
kin_afterCID_36	LT02A3_cell11	2255.524	2137.316	2136.452	5394.237	230.544	1876.027	1906.772	1088.029	1022.502	3625.601	781.216	48189.014	39.014
kin_afterCID_37	LT02A3_cell11	2278.737	2137.316	2158.907	5424.066	232.837	1894.197	1904.479	1077.754	1013.410	3549.665	775.545	48190.016	40.016
kin_afterCID_38	LT02A3_cell11	2345.192	2137.316	2223.351	5575.708	233.026	1949.877	1904.290	1093.610	1028.187	3629.333	783.316	48190.998	40.998
kin_afterCID_39	LT02A3_cell11	2339.921	2137.316	2218.299	5529.419	234.118	1947.571	1903.198	1093.836	1028.181	3623.833	782.614	48192.000	42.000
kin_afterCID_40	LT02A3_cell11	2304.151	2137.316	2184.117	5450.858	234.127	1917.049	1903.189	1096.726	1030.904	3623.498	785.886	48193.002	43.002
kin_afterCID_41	LT02A3_cell11	2336.298	2137.316	2215.046	5538.810	232.133	1946.096	1905.183	1079.632	1014.898	3579.897	774.993	48194.005	44.005
kin_afterCID_42	LT02A3_cell11	2328.090	2137.316	2207.034	5502.930	232.250	1941.040	1905.066	1081.273	1016.462	3579.362	776.726	48195.007	45.007
kin_afterCID_43	LT02A3_cell11	2326.235	2137.316	2205.274	5517.549	232.746	1936.243	1904.570	1082.876	1017.947	3588.135	776.722	48196.009	46.009
kin_afterCID_44	LT02A3_cell11	2317.493	2137.316	2196.992	5514.222	230.671	1930.745	1906.645	1072.721	1008.700	3562.539	771.497	48197.011	47.011
kin_afterCID_45	LT02A3_cell11	2291.651	2137.316	2172.569	5412.203	233.432	1909.044	1903.884	1083.478	1018.634	3575.684	777.912	48198.013	48.013
kin_afterCID_46	LT02A3_cell11	2310.146	2137.316	2190.156	5465.603	232.205	1925.543	1905.111	1084.804	1019.639	3589.166	779.560	48199.015	49.015
kin_afterCID_47	LT02A3_cell11	2322.415	2137.316	2201.659	5493.067	233.649	1933.261	1903.667	1085.501	1020.065	3593.693	777.655	48200.017	50.017
kin_afterCID_48	LT02A3_cell11	2278.465	2137.316	2160.326	5395.219	231.690	1899.522	1905.625	1076.029	1011.846	3554.731	774.663	48200.999	50.999
kin_afterCID_49	LT02A3_cell11	2291.871	2137.316	2172.906	5428.111	233.911	1906.456	1903.405	1078.536	1013.841	3559.594	773.637	48202.002	52.002
kin_afterCID_50	LT02A3_cell11	2317.967	2137.316	2197.469	5509.834	232.178	1928.976	1905.138	1068.354	1004.726	3537.757	767.410	48203.004	53.004
kin_afterCID_51	LT02A3_cell11	2275.472	2137.316	2157.498	5389.248	232.575	1895.270	1904.741	1076.688	1012.601	3551.171	774.545	48204.006	54.006
kin_afterCID_52	LT02A3_cell11	2294.165	2137.316	2175.531	5420.372	232.828	1911.980	1904.488	1079.266	1015.109	3554.085	776.715	48205.008	55.008
kin_afterCID_53	LT02A3_cell11	2300.941	2137.316	2181.484	5439.572	233.071	1916.786	1904.245	1078.691	1014.215	3558.663	775.153	48206.010	56.010
kin_afterCID_54	LT02A3_cell11	2306.963	2137.316	2186.816	5480.244	232.340	1919.934	1904.976	1086.600	1022.020	3576.363	782.936	48207.012	57.012
kin_afterCID_55	LT02A3_cell11	2295.350	2137.316	2176.099	5443.115	231.844	1912.353	1905.472	1081.431	1016.920	3569.918	778.650	48208.015	58.015
kin_afterCID_56	LT02A3_cell11	2296.962	2137.316	2177.820	5418.033	233.306	1914.525	1904.010	1079.079	1014.173	3561.128	774.944	48209.017	59.017
kin_afterCID_57	LT02A3_cell11	2312.877	2137.316	2192.249	5489.735	230.499	1928.854	1906.817	1069.736	1006.086	3529.719	772.370	48210.000	60.000
kin_afterCID_58	LT02A3_cell11	2277.674	2137.316	2159.571	5398.814	229.597	1902.040	1907.719	1069.115	1005.482	3521.785	773.933	48211.002	61.002
kin_afterCID_59	LT02A3_cell11	2274.917	2137.316	2157.014	5399.887	229.723	1898.591	1907.593	1074.090	1009.919	3560.827	774.624	48212.004	62.004
kin_afterCID_60	LT02A3_cell11	2304.128	2137.316	2184.484	5459.403	230.553	1922.613	1906.763	1087.258	1022.575	3580.712	785.766	48213.006	63.006
kin_afterCID_61	LT02A3_cell11	2296.990	2137.316	2177.788	5446.561	229.443	1918.218	1907.873	1071.219	1008.102	3515.025	777.324	48214.008	64.008
kin_afterCID_62	LT02A3_cell11	2266.613	2137.316	2149.270	5345.192	231.302	1893.015	1906.014	1072.755	1009.228	3517.224	776.109	48215.010	65.010
kin_afterCID_63	LT02A3_cell11	2263.807	2137.316	2146.060	5347.097	231.014	1890.161	1906.302	1069.863	1006.224	3508.250	774.369	48216.012	66.012
kin_afterCID_64	LT02A3_cell11	2255.670	2137.316	2138.847	5328.444	230.445	1884.325	1906.871	1067.117	1003.687	3509.672	771.935	48217.014	67.014
kin_afterCID_65	LT02A3_cell11	2266.262	2137.316	2148.592	5357.899	230.418	1892.687	1906.898	1072.461	1008.696	3514.396	777.392	48218.017	68.017
kin_afterCID_66	LT02A3_cell11	2279.273	2137.316	2160.909	5389.998	230.129	1903.920	1907.187	1077.088	1012.935	3546.223	779.151	48218.999	68.999
kin_afterCID_67	LT02A3_cell11	2287.240	2137.316	2168.114	5429.886	227.909	1912.130	1909.407	1062.330	999.396	3492.177	772.300	48220.002	70.002
kin_afterCID_68	LT02A3_cell11	2264.617	2137.316	2147.165	5352.804	229.570	1892.999	1907.746	1066.030	1002.714	3494.988	773.740	48221.004	71.004
kin_afterCID_69	LT02A3_cell11	2266.066	2137.316	2148.558	5350.675	229.245	1895.466	1908.071	1074.625	1011.210	3516.277	781.273	48222.006	72.006
kin_afterCID_70	LT02A3_cell11	2249.105	2137.316	2131.844	5322.850	230.716	1877.154	1906.600	1070.181	1006.535	3513.670	774.497	48223.008	73.008
kin_afterCID_71	LT02A3_cell11	2276.357	2137.316	2157.656	5409.584	229.606	1899.252	1907.710	1074.805	1010.774	3547.878	777.154	48224.010	74.010
kin_afterCID_72	LT02A3_cell11	2283.270	2137.316	2163.899	5423.366	228.766	1906.885	1908.550	1069.891	1005.646	3539.233	773.906	48225.012	75.012
kin_afterCID_73	LT02A3_cell11	2246.508	2137.316	2129.781	5317.743	228.315	1879.190	1909.001	1062.079	999.163	3482.926	772.548	48226.014	76.014
kin_afterCID_74	LT02A3_cell11	2252.858	2137.316	2135.782	5321.538	229.209	1884.237	1908.107	1070.839	1007.240	3507.206	778.173	48227.016	77.016
kin_afterCID_75	LT02A3_cell11	2236.830	2137.316	2120.468	5302.343	227.593	1871.494	1909.723	1065.696	1002.781	3484.604	777.420	48227.998	77.998
kin_afterCID_76	LT02A3_cell11	2234.648	2137.316	2118.087	5285.078	228.839	1868.882	1908.477	1065.052	1001.534	3490.046	774.280	48229.001	79.001
kin_afterCID_77	LT02A3_cell11	2249.020	2137.316	2132.137	5313.016	229.064	1881.221	1908.252	1071.889	1008.336	3496.471	780.845	48230.003	80.003
kin_afterCID_78	LT02A3_cell11	2262.338	2137.316	2144.392	5355.018	229.759	1889.834	1907.557	1073.586	1009.986	3506.450	780.555	48231.005	81.005
kin_afterCID_79	LT02A3_cell11	2278.987	2137.316	2160.291	5387.875	229.579	1904.860	1907.737	1072.759	1008.795	3516.120	778.722	48232.007	82.007
kin_afterCID_80	LT02A3_cell11	2242.896	2137.316	2126.181	5308.456	228.631	1875.689	1908.685	1060.925	998.072	3470.479	772.298	48233.009	83.009
kin_afterCID_81	LT02A3_cell11	2240.276	2137.316	2124.051	5303.686	229.570	1871.639	1907.746	1063.043	999.787	3482.366	771.913	48234.012	84.012
kin_afterCID_82	LT02A3_cell11	2255.046	2137.316	2137.493	5349.017	229.849	1882.223	1907.467	1069.115	1005.535	3507.747	775.260	48235.014	85.014
kin_afterCID_83	LT02A3_cell11	2264.193	2137.316	2146.197	5377.872	227.774	1892.788	1909.542	1058.565	996.063	3457.815	772.379	48236.016	86.016
kin_afterCID_84	LT02A3_cell11	2226.068	2137.316	2110.658	5251.825	230.337	1860.598	1906.979	1057.858	995.157	3452.003	768.678	48236.998	86.998
kin_afterCID_85	LT02A3_cell11	2235.031	2137.316	2118.873	5298.359	228.875	1867.653	1908.441	1064.992	1001.738	3491.213	774.021	48238.000	88.000
kin_afterCID_86	LT02A3_cell11	2254.477	2137.316	2136.946	5328.723	230.589	1882.694	1906.726	1070.627	1007.114	3493.869	777.573	48239.002	89.002
kin_afterCID_87	LT02A3_cell11	2258.140	2137.316	2140.276	5358.732	229.299	1885.522	1908.017	1071.314	1007.681	3509.504	778.301	48240.004	90.004
kin_afterCID_88	LT02A3_cell11	2221.961	2137.316	2106.540	5277.876	226.059	1860.515	1911.257	1053.489	990.895	3470.011	767.669	48241.006	91.006
kin_afterCID_89	LT02A3_cell11	2232.584	2137.316	2116.678	5285.821	228.017	1867.953	1909.299	1063.294	1000.359	3484.123	774.188	48242.009	92.009
kin_afterCID_90	LT02A3_cell11	2262.121	2137.316	2144.341	5367.905	227.268	1892.577	1910.048	1057.350	994.894	3465.185	770.852	48243.011	93.011
kin_afterCID_91	LT02A3_cell11	2223.269	2137.316	2107.749	5256.961	228.423	1860.249	1908.893	1055.969	993.319	3447.540	769.787	48244.013	94.013
kin_afterCID_92	LT02A3_cell11	2238.407	2137.316	2121.909	5306.882	227.277	1873.287	1910.039	1065.212	1002.014	3488.147	776.904	48245.016	95.016
kin_afterCID_93	LT02A3_cell11	2233.957	2137.316	2117.003	5289.593	229.317	1866.709	1907.999	1070.537	1006.916	3491.214	779.602	48245.998	95.998
kin_afterCID_94	LT02A3_cell11	2262.204	2137.316	2144.227	5376.032	226.032	1893.957	1911.284	1057.451	995.326	3448.915	774.633	48247.000	97.000
kin_afterCID_95	LT02A3_cell11	2216.957	2137.316	2101.375	5290.269	225.707	1854.086	1911.609	1059.647	997.131	3481.180	773.732	48248.002	98.002
kin_afterCID_96	LT02A3_cell11	2225.836	2137.316	2109.827	5299.362	228.153	1858.537	1909.163	1062.315	999.583	3474.495	774.049	48249.004	99.004
kin_afterCID_97	LT02A3_cell11	2245.698	2137.316	2128.608	5331.691	227.007	1878.982	1910.309	1065.234	1002.078	3490.030	777.090	48250.006	100.006
kin_afterCID_98	LT02A3_cell11	2251.421	2137.316	2134.252	5341.611	227.232	1883.798	1910.084	1070.123	1006.606	3504.354	780.535	48251.008	101.008
kin_afterCID_99	LT02A3_cell11	2224.134	2137.316	2108.630	5268.115	226.772	1862.829	1910.544	1056.364	994.032	3447.448	772.554	48252.011	102.011
kin_afterCID_100	LT02A3_cell11	2221.270	2137.316	2105.729	5236.245	228.884	1859.676	1908.432	1059.354	996.842	3440.638	773.760	48253.013	103.013
kin_afterCID_101	LT02A3_cell11	2227.006	2137.316	2110.868	5267.015	228.207	1863.616	1909.109	1060.373	997.359	3463.360	773.130	48254.015	104.015
kin_afterCID_102	LT02A3_cell11	2207.134	2137.316	2091.967	5243.917	225.075	1849.697	1912.241	1056.173	994.113	3432.784	776.441	48255.017	105.017
kin_afterCID_103	LT02A3_cell11	2224.315	2137.316	2108.482	5265.928	225.472	1865.604	1911.844	1055.691	993.172	3445.276	773.877	48255.999	105.999
kin_afterCID_104	LT02A3_cell11	2233.922	2137.316	2117.495	5289.738	225.806	1872.939	1911.510	1060.694	997.853	3453.958	777.979	48257.001	107.001
kin_afterCID_105	LT02A3_cell11	2246.644	2137.316	2129.233	5312.988	225.824	1884.385	1911.492	1049.042	987.351	3404.961	770.713	48258.004	108.004
kin_afterCID_106	LT02A3_cell11	2216.453	2137.316	2101.252	5231.276	226.158	1859.691	1911.158	1052.936	990.812	3422.499	772.532	48259.006	109.006
kin_afterCID_107	LT02A3_cell11	2210.079	2137.316	2094.721	5232.335	226.745	1851.400	1910.571	1054.497	992.275	3426.581	772.980	48260.008	110.008
kin_afterCID_108	LT02A3_cell11	2233.493	2137.316	2117.040	5302.165	225.003	1872.433	1912.313	1062.544	999.821	3461.165	780.322	48261.010	111.010
kin_afterCID_109	LT02A3_cell11	2240.576	2137.316	2123.670	5305.077	227.250	1875.976	1910.066	1065.612	1002.382	3466.885	779.920	48262.012	112.012
kin_afterCID_110	LT02A3_cell11	2207.726	2137.316	2092.455	5231.126	226.294	1849.710	1911.022	1050.594	988.594	3413.995	770.732	48263.014	113.014
kin_afterCID_111	LT02A3_cell11	2215.678	2137.316	2100.108	5248.498	226.925	1855.425	1910.391	1051.928	989.442	3421.406	770.470	48264.017	114.017
kin_afterCID_112	LT02A3_cell11	2230.641	2137.316	2114.362	5283.866	227.115	1867.626	1910.201	1059.805	997.046	3444.565	776.267	48264.999	114.999
kin_afterCID_113	LT02A3_cell11	2245.065	2137.316	2128.012	5317.839	227.729	1878.620	1909.587	1065.615	1002.527	3466.028	779.353	48266.001	116.001
kin_afterCID_114	LT02A3_cell11	2242.362	2137.316	2125.603	5326.711	226.330	1877.064	1910.986	1044.114	982.248	3416.860	763.096	48267.005	117.005
kin_afterCID_115	LT02A3_cell11	2205.746	2137.316	2090.565	5254.092	225.942	1845.404	1911.374	1050.142	987.813	3429.577	768.871	48268.005	118.005
kin_afterCID_116	LT02A3_cell11	2222.448	2137.316	2106.005	5286.201	226.691	1858.942	1910.625	1062.223	999.506	3459.550	777.786	48269.007	119.007
kin_afterCID_117	LT02A3_cell11	2241.246	2137.316	2124.422	5339.171	226.203	1874.569	1911.113	1047.496	985.827	3416.075	767.146	48270.010	120.010
kin_afterCID_118	LT02A3_cell11	2237.468	2137.316	2120.521	5320.189	227.449	1870.343	1909.867	1051.177	989.329	3401.823	771.236	48271.012	121.012
kin_afterCID_119	LT02A3_cell11	2211.104	2137.316	2095.716	5234.603	227.620	1850.728	1909.696	1047.950	985.990	3396.436	768.030	48272.014	122.014
kin_afterCID_120	LT02A3_cell11	2214.357	2137.316	2098.971	5253.509	228.586	1850.394	1908.730	1055.490	992.885	3432.642	770.807	48273.016	123.016
kin_afterCID_121	LT02A3_cell11	2235.343	2137.316	2118.771	5309.239	228.207	1867.902	1909.109	1046.213	984.612	3384.317	766.726	48273.998	123.998
kin_afterCID_122	LT02A3_cell11	2190.755	2137.316	2076.695	5185.825	227.070	1834.733	1910.246	1046.739	984.792	3407.567	766.109	48275.000	125.000
kin_afterCID_123	LT02A3_cell11	2219.640	2137.316	2103.927	5249.961	229.290	1855.482	1908.026	1056.299	993.796	3423.689	771.807	48276.002	126.002
kin_afterCID_124	LT02A3_cell11	2217.567	2137.316	2101.907	5256.945	229.949	1851.145	1907.367	1059.568	997.083	3426.132	774.259	48277.005	127.005
kin_afterCID_125	LT02A3_cell11	2230.341	2137.316	2114.180	5265.772	231.808	1861.076	1905.508	1062.649	999.733	3432.319	774.376	48278.007	128.007
kin_afterCID_126	LT02A3_cell11	2198.465	2137.316	2084.118	5204.343	227.972	1839.568	1909.344	1048.792	987.151	3399.747	768.092	48279.009	129.009
kin_afterCID_127	LT02A3_cell11	2208.156	2137.316	2093.073	5227.296	227.855	1847.884	1909.461	1057.163	995.232	3411.027	776.278	48280.011	130.011
kin_afterCID_128	LT02A3_cell11	2212.643	2137.316	2097.510	5221.229	230.246	1849.407	1907.069	1051.928	989.638	3407.904	767.483	48281.013	131.013
kin_afterCID_129	LT02A3_cell11	2224.095	2137.316	2107.775	5275.146	230.382	1855.489	1906.934	1055.119	992.535	3423.970	768.932	48282.015	132.015
kin_afterCID_130	LT02A3_cell11	2196.862	2137.316	2082.872	5186.415	229.786	1836.732	1907.530	1046.470	984.789	3380.664	765.286	48283.017	133.017
kin_afterCID_131	LT02A3_cell11	2211.981	2137.316	2096.796	5259.692	227.368	1849.170	1909.948	1048.509	986.424	3414.434	766.860	48284.000	134.000
kin_afterCID_132	LT02A3_cell11	2224.218	2137.316	2107.907	5268.429	228.685	1859.472	1908.631	1060.906	998.543	3424.539	777.704	48285.002	135.002
kin_afterCID_133	LT02A3_cell11	2174.587	2137.316	2061.417	5155.584	226.591	1821.073	1910.725	1040.465	979.206	3380.983	762.905	48286.004	136.004
kin_afterCID_134	LT02A3_cell11	2212.509	2137.316	2096.826	5240.362	227.765	1851.358	1909.551	1052.908	991.221	3393.426	773.739	48287.006	137.006
kin_afterCID_135	LT02A3_cell11	2218.445	2137.316	2102.711	5261.295	228.649	1853.926	1908.667	1054.165	991.894	3409.813	771.969	48288.008	138.008
kin_afterCID_136	LT02A3_cell11	2185.717	2137.316	2072.035	5186.904	226.357	1830.221	1910.959	1040.378	979.278	3373.936	763.963	48289.011	139.011
kin_afterCID_137	LT02A3_cell11	2196.925	2137.316	2082.767	5193.416	226.212	1842.239	1911.104	1047.155	985.602	3383.356	770.625	48290.013	140.013
kin_afterCID_138	LT02A3_cell11	2201.419	2137.316	2086.881	5206.803	226.393	1845.362	1910.923	1050.396	988.670	3393.338	772.820	48291.015	141.015
kin_afterCID_139	LT02A3_cell11	2213.372	2137.316	2098.021	5231.604	226.907	1854.884	1910.409	1036.719	975.804	3347.631	762.243	48292.019	142.019
kin_afterCID_140	LT02A3_cell11	2186.949	2137.316	2073.160	5185.810	225.102	1833.929	1912.214	1041.995	980.731	3379.998	766.770	48292.999	142.999
kin_afterCID_141	LT02A3_cell11	2204.531	2137.316	2089.868	5212.922	226.564	1847.816	1910.752	1046.972	985.443	3381.609	770.146	48294.002	144.002
kin_afterCID_142	LT02A3_cell11	2213.990	2137.316	2098.306	5232.397	228.469	1852.719	1908.847	1052.141	989.985	3389.911	772.335	48295.004	145.004
kin_afterCID_143	LT02A3_cell11	2220.279	2137.316	2104.443	5267.725	227.647	1857.000	1909.669	1037.511	976.680	3341.340	762.877	48296.006	146.006
kin_afterCID_144	LT02A3_cell11	2184.811	2137.316	2071.180	5161.766	228.469	1828.501	1908.847	1040.424	979.396	3342.922	764.839	48297.008	147.008
kin_afterCID_145	LT02A3_cell11	2200.536	2137.316	2085.883	5191.964	227.909	1843.475	1909.407	1045.933	984.632	3350.829	770.818	48298.010	148.010
kin_afterCID_146	LT02A3_cell11	2210.729	2137.316	2095.283	5219.381	229.741	1848.379	1907.575	1047.058	985.402	3359.715	768.530	48299.012	149.012
kin_afterCID_147	LT02A3_cell11	2215.601	2137.316	2100.016	5216.804	230.084	1853.543	1907.232	1051.484	989.356	3369.314	771.866	48300.015	150.015
kin_afterCID_148	LT02A3_cell11	2179.375	2137.316	2065.930	5156.099	228.162	1823.629	1909.154	1038.636	977.510	3342.232	763.335	48301.017	151.017
kin_afterCID_149	LT02A3_cell11	2198.951	2137.316	2084.393	5183.284	230.472	1838.247	1906.844	1040.607	979.197	3333.635	763.459	48301.999	151.999
kin_afterCID_150	LT02A3_cell11	2214.936	2137.316	2099.637	5206.642	229.876	1854.388	1907.439	1053.848	991.916	3360.784	775.826	48303.001	153.001
kin_afterCID_151	LT02A3_cell11	2179.407	2137.316	2065.887	5164.423	226.185	1826.125	1911.131	1039.001	978.186	3338.052	766.905	48304.005	154.005
kin_afterCID_152	LT02A3_cell11	2180.900	2137.316	2067.357	5151.975	228.135	1825.876	1909.181	1037.267	976.205	3332.431	763.010	48305.005	155.005
kin_afterCID_153	LT02A3_cell11	2192.294	2137.316	2078.194	5175.585	229.723	1833.029	1907.593	1038.372	977.261	3322.128	763.350	48306.007	156.007
kin_afterCID_154	LT02A3_cell11	2199.155	2137.316	2084.591	5194.530	228.315	1840.911	1909.001	1043.725	982.321	3343.329	768.694	48307.010	157.010
kin_afterCID_155	LT02A3_cell11	2201.727	2137.316	2087.057	5167.661	230.120	1843.860	1907.196	1045.191	983.520	3330.265	769.476	48308.012	158.012
kin_afterCID_156	LT02A3_cell11	2180.701	2137.316	2067.031	5153.480	228.360	1825.080	1908.956	1037.510	976.662	3313.715	765.217	48309.014	159.014
kin_afterCID_157	LT02A3_cell11	2196.887	2137.316	2082.476	5180.116	229.109	1838.704	1908.207	1041.993	980.558	3335.720	766.597	48310.016	160.016
kin_afterCID_158	LT02A3_cell11	2212.890	2137.316	2097.783	5209.086	229.840	1851.864	1907.476	1047.712	986.011	3343.188	771.119	48310.998	160.998
kin_afterCID_159	LT02A3_cell11	2166.765	2137.316	2053.979	5115.143	229.127	1812.736	1908.189	1035.238	974.719	3293.905	764.027	48312.000	162.000
kin_afterCID_160	LT02A3_cell11	2187.579	2137.316	2074.045	5163.184	228.189	1831.919	1909.127	1036.528	975.578	3319.567	763.647	48313.003	163.003
kin_afterCID_161	LT02A3_cell11	2183.777	2137.316	2070.112	5181.952	229.353	1823.371	1907.963	1042.032	980.752	3335.506	766.338	48314.005	164.005
kin_afterCID_162	LT02A3_cell11	2198.316	2137.316	2083.794	5203.696	228.324	1838.859	1908.992	1033.056	972.754	3297.226	762.251	48315.007	165.007
kin_afterCID_163	LT02A3_cell11	2170.873	2137.316	2058.042	5116.599	228.929	1817.505	1908.387	1033.694	973.216	3291.474	762.852	48316.011	166.011
kin_afterCID_164	LT02A3_cell11	2178.563	2137.316	2065.023	5155.209	228.938	1821.470	1908.378	1039.234	978.280	3323.329	765.223	48317.011	167.011
kin_afterCID_165	LT02A3_cell11	2192.948	2137.316	2078.851	5173.256	229.317	1834.754	1907.999	1043.810	982.360	3333.844	768.577	48318.013	168.013
kin_afterCID_166	LT02A3_cell11	2160.528	2137.316	2048.539	5090.795	228.017	1810.582	1909.299	1028.396	968.115	3288.190	758.521	48319.016	169.016
kin_afterCID_167	LT02A3_cell11	2171.365	2137.316	2058.606	5121.235	228.541	1818.172	1908.775	1036.491	975.774	3301.932	765.246	48319.998	169.998
kin_afterCID_168	LT02A3_cell11	2187.762	2137.316	2074.303	5149.262	229.308	1831.844	1908.008	1038.259	977.389	3302.228	766.171	48321.000	171.000
kin_afterCID_169	LT02A3_cell11	2200.693	2137.316	2086.522	5160.312	228.983	1845.565	1908.333	1041.116	979.870	3313.025	768.507	48322.002	172.002
kin_afterCID_170	LT02A3_cell11	2205.586	2137.316	2090.896	5200.998	228.748	1846.576	1908.568	1044.225	982.847	3335.499	769.608	48323.004	173.004
kin_afterCID_171	LT02A3_cell11	2178.380	2137.316	2065.008	5141.907	227.566	1825.246	1909.750	1030.347	969.993	3296.824	760.273	48324.006	174.006
kin_afterCID_172	LT02A3_cell11	2179.363	2137.316	2066.061	5125.196	228.784	1826.233	1908.532	1039.279	978.554	3301.532	768.092	48325.009	175.009
kin_afterCID_173	LT02A3_cell11	2194.055	2137.316	2079.733	5186.273	227.638	1837.376	1909.678	1039.950	979.053	3317.338	768.480	48326.011	176.011
kin_afterCID_174	LT02A3_cell11	2209.123	2137.316	2093.881	5209.151	228.243	1850.449	1909.073	1043.327	981.984	3331.355	769.777	48327.015	177.015
kin_afterCID_175	LT02A3_cell11	2216.175	2137.316	2100.565	5233.621	226.763	1858.036	1910.553	1033.592	973.467	3280.112	766.954	48328.015	178.015
kin_afterCID_176	LT02A3_cell11	2188.986	2137.316	2075.084	5158.749	227.358	1835.469	1909.957	1036.828	976.269	3302.081	767.175	48329.017	179.017
kin_afterCID_177	LT02A3_cell11	2198.204	2137.316	2084.009	5178.916	228.225	1841.870	1909.091	1039.999	978.947	3321.129	767.298	48329.999	179.999
kin_afterCID_178	LT02A3_cell11	2191.377	2137.316	2077.205	5152.294	229.299	1835.545	1908.017	1044.199	982.976	3323.014	770.339	48331.001	181.001
kin_afterCID_179	LT02A3_cell11	2214.774	2137.316	2099.407	5239.056	226.149	1856.909	1911.167	1033.266	973.331	3295.670	765.555	48332.003	182.003
kin_afterCID_180	LT02A3_cell11	2170.961	2137.316	2058.299	5126.079	226.285	1821.047	1911.031	1033.356	972.950	3300.111	764.951	48333.006	183.006
kin_afterCID_181	LT02A3_cell11	2182.886	2137.316	2069.309	5149.906	228.793	1827.200	1908.522	1037.013	976.215	3312.319	764.250	48334.008	184.008
kin_afterCID_182	LT02A3_cell11	2193.473	2137.316	2079.558	5183.403	228.469	1835.610	1908.847	1043.842	982.724	3339.302	769.100	48335.010	185.010
kin_afterCID_183	LT02A3_cell11	2202.613	2137.316	2088.075	5196.488	229.010	1843.327	1908.306	1042.893	981.449	3333.266	768.033	48336.012	186.012
kin_afterCID_184	LT02A3_cell11	2160.163	2137.316	2047.704	5093.092	228.189	1809.604	1909.127	1027.227	967.077	3279.093	758.073	48337.014	187.014
kin_afterCID_185	LT02A3_cell11	2176.678	2137.316	2063.529	5141.838	227.331	1823.756	1909.985	1036.983	976.516	3303.385	767.229	48338.018	188.018
kin_afterCID_186	LT02A3_cell11	2190.781	2137.316	2076.793	5167.789	227.819	1835.600	1909.497	1040.984	980.107	3322.469	768.784	48338.998	188.998
kin_afterCID_187	LT02A3_cell11	2194.605	2137.316	2080.115	5189.092	227.313	1838.225	1910.003	1042.777	981.491	3334.800	769.998	48340.001	190.001
kin_afterCID_188	LT02A3_cell11	2155.616	2137.316	2043.800	5087.610	226.790	1807.572	1910.526	1027.427	967.274	3282.784	759.704	48341.003	191.003
kin_afterCID_189	LT02A3_cell11	2175.856	2137.316	2062.665	5150.535	225.933	1824.239	1911.383	1034.888	974.622	3302.701	766.824	48342.005	192.005
kin_afterCID_190	LT02A3_cell11	2179.725	2137.316	2066.624	5165.093	225.924	1826.859	1911.392	1035.878	975.284	3316.173	766.350	48343.007	193.007
kin_afterCID_191	LT02A3_cell11	2187.512	2137.316	2073.550	5180.890	225.445	1834.537	1911.871	1041.308	980.122	3340.318	770.212	48344.009	194.009
kin_afterCID_192	LT02A3_cell11	2156.627	2137.316	2044.835	5090.527	224.696	1811.950	1912.620	1030.927	970.818	3294.765	764.969	48345.011	195.011
kin_afterCID_193	LT02A3_cell11	2168.851	2137.316	2056.209	5144.976	224.579	1819.418	1912.737	1029.003	968.489	3314.608	760.645	48346.013	196.013
kin_afterCID_194	LT02A3_cell11	2194.162	2137.316	2080.038	5157.176	228.469	1839.521	1908.847	1037.950	977.113	3302.990	766.850	48347.016	197.016
kin_afterCID_195	LT02A3_cell11	2162.192	2137.316	2049.844	5113.300	224.137	1816.458	1913.179	1027.835	967.907	3290.741	762.726	48347.998	197.998
kin_afterCID_196	LT02A3_cell11	2168.192	2137.316	2055.260	5137.936	224.416	1819.789	1912.900	1033.992	973.827	3305.317	767.527	48349.000	199.000
kin_afterCID_197	LT02A3_cell11	2180.274	2137.316	2067.147	5141.460	224.660	1832.455	1912.656	1035.419	974.851	3306.633	768.643	48350.002	200.002
kin_afterCID_198	LT02A3_cell11	2186.849	2137.316	2073.102	5176.764	226.907	1831.725	1910.409	1039.837	978.931	3322.723	768.689	48351.004	201.004
kin_afterCID_199	LT02A3_cell11	2161.487	2137.316	2049.525	5111.365	225.202	1814.062	1912.114	1029.109	969.144	3284.356	763.494	48352.007	202.007
kin_afterCID_200	LT02A3_cell11	2163.117	2137.316	2050.897	5126.851	223.595	1816.840	1913.721	1033.652	973.383	3313.417	767.289	48353.009	203.009
kin_afterCID_201	LT02A3_cell11	2158.021	2137.316	2046.578	5107.306	224.507	1811.863	1912.809	1033.450	973.631	3303.761	766.984	48354.011	204.011
kin_afterCID_202	LT02A3_cell11	2173.717	2137.316	2060.967	5134.586	225.535	1824.420	1911.781	1029.916	969.503	3294.863	762.717	48355.014	205.014
kin_afterCID_203	LT02A3_cell11	2176.040	2137.316	2062.773	5140.024	226.068	1825.452	1911.248	1032.833	972.003	3305.543	764.011	48356.016	206.016
kin_afterCID_204	LT02A3_cell11	2175.952	2137.316	2062.777	5135.723	226.059	1825.877	1911.257	1043.086	982.101	3323.901	773.317	48356.998	206.998
kin_afterCID_205	LT02A3_cell11	2157.296	2137.316	2045.351	5114.722	223.568	1811.803	1913.748	1026.537	966.661	3290.206	762.090	48358.000	208.000
kin_afterCID_206	LT02A3_cell11	2173.397	2137.316	2060.312	5110.407	226.465	1825.316	1910.851	1035.064	974.503	3300.446	766.582	48359.002	209.002
kin_afterCID_207	LT02A3_cell11	2184.677	2137.316	2071.217	5138.575	226.014	1835.376	1911.302	1040.821	979.946	3323.489	770.893	48360.004	210.004
kin_afterCID_208	LT02A3_cell11	2176.716	2137.316	2063.378	5134.146	225.003	1828.744	1912.313	1022.329	962.853	3257.503	759.338	48361.007	211.007
kin_afterCID_209	LT02A3_cell11	2157.372	2137.316	2045.878	5075.071	225.590	1813.075	1911.726	1030.503	970.590	3277.850	765.309	48362.009	212.009
kin_afterCID_210	LT02A3_cell11	2163.925	2137.316	2051.495	5096.319	225.671	1817.754	1911.645	1036.909	976.558	3297.383	770.058	48363.011	213.011
kin_afterCID_211	LT02A3_cell11	2177.000	2137.316	2063.835	5110.955	226.817	1828.677	1910.499	1040.434	979.684	3313.588	770.562	48364.015	214.015
kin_afterCID_212	LT02A3_cell11	2154.812	2137.316	2042.721	5080.691	225.102	1810.383	1912.214	1027.549	967.633	3283.804	761.947	48365.015	215.015
kin_afterCID_213	LT02A3_cell11	2168.635	2137.316	2056.352	5122.767	224.299	1822.266	1913.017	1036.235	975.833	3314.818	769.074	48366.018	216.018
kin_afterCID_214	LT02A3_cell11	2178.806	2137.316	2065.884	5128.224	225.599	1830.750	1911.717	1037.243	976.725	3306.975	769.395	48367.000	217.000
kin_afterCID_215	LT02A3_cell11	2181.233	2137.316	2067.551	5163.243	224.272	1831.643	1913.044	1022.630	963.424	3260.171	760.316	48368.002	218.002
kin_afterCID_216	LT02A3_cell11	2156.629	2137.316	2045.014	5070.096	224.886	1814.030	1912.430	1023.181	963.601	3266.859	759.344	48369.004	219.004
kin_afterCID_217	LT02A3_cell11	2165.186	2137.316	2052.969	5109.144	224.200	1820.181	1913.116	1031.466	971.378	3301.149	765.480	48370.006	220.006
kin_afterCID_218	LT02A3_cell11	2172.657	2137.316	2059.997	5113.022	225.833	1825.266	1911.483	1032.578	971.971	3306.574	763.916	48371.008	221.008
kin_afterCID_219	LT02A3_cell11	2137.282	2137.316	2026.681	5035.556	224.317	1797.433	1912.999	1018.779	959.322	3260.064	755.967	48372.011	222.011
kin_afterCID_220	LT02A3_cell11	2139.074	2137.316	2028.314	5048.019	224.705	1797.314	1912.611	1026.891	967.212	3282.699	761.864	48373.013	223.013
kin_afterCID_221	LT02A3_cell11	2152.280	2137.316	2040.441	5071.357	224.642	1809.437	1912.674	1026.295	966.321	3281.870	761.380	48374.015	224.015
kin_afterCID_222	LT02A3_cell11	2149.340	2137.316	2038.364	5064.000	224.642	1807.015	1912.674	1025.192	965.525	3280.883	760.263	48375.017	225.017
kin_afterCID_223	LT02A3_cell11	2146.340	2137.316	2035.006	5066.119	225.779	1801.474	1911.537	1026.454	966.446	3283.532	759.862	48376.000	226.000
kin_afterCID_224	LT02A3_cell11	2167.332	2137.316	2055.071	5093.307	226.718	1820.126	1910.598	1035.297	975.134	3290.110	767.734	48377.002	227.002
kin_afterCID_225	LT02A3_cell11	2143.644	2137.316	2032.870	5032.093	223.875	1805.692	1913.441	1017.016	957.693	3237.370	757.232	48378.004	228.004
kin_afterCID_226	LT02A3_cell11	2147.188	2137.316	2036.201	5030.086	225.436	1807.256	1911.880	1024.537	964.906	3255.586	761.466	48379.006	229.006
kin_afterCID_227	LT02A3_cell11	2143.897	2137.316	2032.741	5052.236	224.209	1803.051	1913.107	1027.975	968.261	3271.339	765.061	48380.008	230.008
kin_afterCID_228	LT02A3_cell11	2169.428	2137.316	2057.276	5093.390	225.617	1824.346	1911.699	1032.358	972.194	3279.321	767.174	48381.010	231.010
kin_afterCID_229	LT02A3_cell11	2127.567	2137.316	2017.877	5013.384	223.099	1791.231	1914.217	1019.896	960.954	3249.451	760.046	48382.013	232.013
kin_afterCID_230	LT02A3_cell11	2140.171	2137.316	2029.158	5056.161	223.324	1799.934	1913.992	1019.536	960.225	3259.920	758.129	48383.015	233.015
kin_afterCID_231	LT02A3_cell11	2157.181	2137.316	2045.659	5103.279	223.595	1812.965	1913.721	1025.373	965.804	3279.725	761.980	48384.017	234.017
kin_afterCID_232	LT02A3_cell11	2166.660	2137.316	2054.478	5111.231	223.424	1822.917	1913.892	1025.898	965.937	3285.170	762.156	48384.999	234.999
kin_afterCID_233	LT02A3_cell11	2161.204	2137.316	2049.183	5103.935	224.985	1814.993	1912.331	1031.934	971.616	3305.641	764.434	48386.001	236.001
kin_afterCID_234	LT02A3_cell11	2149.078	2137.316	2038.057	5065.727	223.514	1808.441	1913.802	1022.147	962.729	3272.320	759.348	48387.003	237.003
kin_afterCID_235	LT02A3_cell11	2159.233	2137.316	2047.724	5064.392	225.229	1817.029	1912.087	1029.350	969.499	3285.758	763.564	48388.006	238.006
kin_afterCID_236	LT02A3_cell11	2158.112	2137.316	2046.346	5113.857	222.936	1813.905	1914.380	1017.048	958.406	3252.378	756.736	48389.008	239.008
kin_afterCID_237	LT02A3_cell11	2137.252	2137.316	2027.024	5061.653	222.449	1797.526	1914.867	1016.924	957.999	3270.330	755.147	48390.010	240.010
kin_afterCID_238	LT02A3_cell11	2141.637	2137.316	2031.013	5062.701	224.434	1798.915	1912.882	1016.606	957.499	3259.080	753.501	48391.012	241.012
kin_afterCID_239	LT02A3_cell11	2169.073	2137.316	2056.765	5114.423	224.985	1822.553	1912.331	1032.901	972.981	3303.297	765.790	48392.014	242.014
kin_afterCID_240	LT02A3_cell11	2138.388	2137.316	2027.917	5039.964	224.705	1797.493	1912.611	1018.917	959.647	3260.263	755.590	48393.017	243.017
kin_afterCID_241	LT02A3_cell11	2154.441	2137.316	2042.817	5057.057	226.393	1810.560	1910.923	1027.017	967.459	3262.824	762.134	48393.999	243.999
kin_afterCID_242	LT02A3_cell11	2169.967	2137.316	2057.885	5078.517	227.719	1823.123	1909.596	1025.765	965.714	3267.777	758.405	48395.001	245.001
kin_afterCID_243	LT02A3_cell11	2129.863	2137.316	2019.814	4999.533	224.958	1792.293	1912.358	1013.343	954.469	3230.123	752.574	48396.003	246.003
kin_afterCID_244	LT02A3_cell11	2145.509	2137.316	2034.815	5051.091	225.084	1803.499	1912.232	1020.095	961.034	3253.910	757.158	48397.005	247.005
kin_afterCID_245	LT02A3_cell11	2158.572	2137.316	2047.211	5066.067	227.395	1812.407	1909.921	1021.652	962.112	3250.584	756.277	48398.008	248.008
kin_afterCID_246	LT02A3_cell11	2147.250	2137.316	2036.212	5053.886	225.292	1804.764	1912.024	1026.665	966.979	3274.708	761.781	48399.010	249.010
kin_afterCID_247	LT02A3_cell11	2159.424	2137.316	2047.699	5099.460	225.183	1813.189	1912.132	1011.164	952.547	3234.870	749.288	48400.012	250.012
kin_afterCID_248	LT02A3_cell11	2120.050	2137.316	2010.164	5005.068	225.572	1779.640	1911.744	1015.414	956.487	3242.251	752.664	48401.014	251.014
kin_afterCID_249	LT02A3_cell11	2145.932	2137.316	2034.942	5067.870	224.498	1802.999	1912.818	1019.070	959.762	3270.198	754.867	48402.016	252.016
kin_afterCID_250	LT02A3_cell11	2154.674	2137.316	2043.349	5099.800	224.344	1809.284	1912.972	1025.563	966.110	3288.236	760.208	48402.998	252.998
kin_afterCID_251	LT02A3_cell11	2173.084	2137.316	2060.462	5145.771	225.310	1822.785	1912.006	1028.915	969.197	3297.753	761.556	48404.000	254.000
kin_afterCID_252	LT02A3_cell11	2124.538	2137.316	2014.739	5027.169	223.333	1785.844	1913.983	1019.582	960.878	3264.286	757.659	48405.002	255.002
kin_afterCID_253	LT02A3_cell11	2135.407	2137.316	2025.371	5034.373	225.057	1794.222	1912.259	1018.891	959.887	3252.634	755.998	48406.005	256.005
kin_afterCID_254	LT02A3_cell11	2142.930	2137.316	2032.336	5053.408	224.949	1800.575	1912.367	1021.547	962.326	3270.906	756.959	48407.007	257.007
kin_afterCID_255	LT02A3_cell11	2119.856	2137.316	2010.471	5015.465	224.931	1779.280	1912.385	1014.590	956.076	3252.237	751.402	48408.009	258.009
kin_afterCID_256	LT02A3_cell11	2138.374	2137.316	2028.234	5041.047	225.671	1795.712	1911.645	1017.318	958.559	3249.791	753.774	48409.011	259.011
kin_afterCID_257	LT02A3_cell11	2143.996	2137.316	2033.507	5045.730	226.700	1799.698	1910.616	1020.667	961.326	3263.815	754.512	48410.013	260.013
kin_afterCID_258	LT02A3_cell11	2140.425	2137.316	2029.869	5039.133	227.999	1794.279	1909.317	1025.564	965.901	3276.334	756.790	48411.016	261.016
kin_afterCID_259	LT02A3_cell11	2115.547	2137.316	2006.678	4971.797	227.431	1775.422	1909.885	1013.280	955.083	3217.506	750.799	48411.998	261.998
kin_afterCID_260	LT02A3_cell11	2125.808	2137.316	2016.031	4994.786	228.514	1782.347	1908.802	1016.322	957.541	3231.268	751.158	48413.000	263.000
kin_afterCID_261	LT02A3_cell11	2139.277	2137.316	2028.665	5025.472	228.757	1793.342	1908.559	1016.056	956.967	3235.961	749.981	48414.002	264.002
kin_afterCID_262	LT02A3_cell11	2148.163	2137.316	2037.190	5058.624	228.171	1800.320	1909.145	1017.248	957.943	3252.706	750.078	48415.004	265.004
kin_afterCID_263	LT02A3_cell11	2155.956	2137.316	2044.287	5082.053	227.665	1807.112	1909.651	1005.963	947.649	3202.665	744.076	48416.006	266.006
kin_afterCID_264	LT02A3_cell11	2132.404	2137.316	2022.459	4996.292	228.062	1790.309	1909.254	1010.869	952.436	3206.594	748.587	48417.008	267.008
kin_afterCID_265	LT02A3_cell11	2140.950	2137.316	2030.400	5046.252	227.458	1794.938	1909.858	1013.039	954.197	3232.969	748.653	48418.010	268.010
kin_afterCID_266	LT02A3_cell11	2141.035	2137.316	2030.388	5025.513	228.884	1795.092	1908.432	1017.527	958.452	3225.407	752.730	48419.013	269.013
kin_afterCID_267	LT02A3_cell11	2160.635	2137.316	2049.231	5097.510	225.869	1813.595	1911.447	1002.295	944.372	3194.693	743.226	48420.015	270.015
kin_afterCID_268	LT02A3_cell11	2128.058	2137.316	2018.303	5009.949	227.584	1784.621	1909.732	1009.171	950.749	3213.998	746.421	48421.017	271.017
kin_afterCID_269	LT02A3_cell11	2133.250	2137.316	2023.519	5022.984	226.257	1791.124	1911.059	1017.619	959.005	3229.099	755.793	48421.999	271.999
kin_afterCID_270	LT02A3_cell11	2140.282	2137.316	2029.975	5016.927	228.324	1796.223	1908.992	1017.376	958.297	3230.024	752.733	48423.001	273.001
kin_afterCID_271	LT02A3_cell11	2150.087	2137.316	2039.094	5043.460	228.613	1803.536	1908.703	1020.003	960.910	3239.942	754.112	48424.003	274.003
kin_afterCID_272	LT02A3_cell11	2155.866	2137.316	2044.578	5097.089	224.669	1810.376	1912.647	1009.854	951.838	3212.462	751.124	48425.006	275.006
kin_afterCID_273	LT02A3_cell11	2120.593	2137.316	2011.325	4997.692	226.411	1779.705	1910.905	1010.384	952.335	3208.821	749.905	48426.009	276.009
kin_afterCID_274	LT02A3_cell11	2125.935	2137.316	2016.368	5013.632	227.007	1782.783	1910.309	1013.575	955.227	3226.728	750.581	48427.011	277.011
kin_afterCID_275	LT02A3_cell11	2141.731	2137.316	2031.380	5037.890	227.142	1797.344	1910.174	1020.109	961.426	3243.532	755.719	48428.013	278.013
kin_afterCID_276	LT02A3_cell11	2160.439	2137.316	2048.944	5101.205	226.826	1811.292	1910.490	1019.171	960.013	3262.028	752.884	48429.015	279.015
kin_afterCID_277	LT02A3_cell11	2126.586	2137.316	2017.194	5022.897	225.192	1785.485	1912.123	1011.136	952.621	3238.173	748.856	48430.019	280.019
kin_afterCID_278	LT02A3_cell11	2139.662	2137.316	2029.186	5044.073	227.936	1792.942	1909.380	1017.927	959.259	3238.331	752.862	48430.999	280.999
kin_afterCID_279	LT02A3_cell11	2148.716	2137.316	2037.955	5068.676	225.626	1804.090	1911.690	1001.620	943.822	3197.194	742.489	48432.001	282.001
kin_afterCID_280	LT02A3_cell11	2118.170	2137.316	2009.370	4997.933	225.436	1778.607	1911.880	1008.336	950.331	3215.733	748.054	48433.004	283.004
kin_afterCID_281	LT02A3_cell11	2124.518	2137.316	2014.886	5011.035	225.644	1783.808	1911.672	1011.039	952.833	3218.779	750.449	48434.006	284.006
kin_afterCID_282	LT02A3_cell11	2146.782	2137.316	2036.091	5066.590	226.095	1801.372	1911.221	1018.546	959.820	3249.152	754.669	48435.008	285.008
kin_afterCID_283	LT02A3_cell11	2148.943	2137.316	2037.897	5066.435	225.337	1805.101	1911.979	1023.575	964.694	3254.257	760.678	48436.010	286.010
kin_afterCID_284	LT02A3_cell11	2116.561	2137.316	2007.671	4982.048	226.149	1777.486	1911.167	1006.223	948.560	3189.359	747.892	48437.012	287.012
kin_afterCID_285	LT02A3_cell11	2118.635	2137.316	2009.383	4979.605	226.970	1778.720	1910.346	1008.135	949.967	3202.820	747.382	48438.014	288.014
kin_afterCID_286	LT02A3_cell11	2129.662	2137.316	2019.952	5014.856	226.609	1787.478	1910.707	1008.449	949.796	3225.078	745.557	48439.016	289.016
kin_afterCID_287	LT02A3_cell11	2141.002	2137.316	2030.389	5059.217	224.118	1799.152	1913.197	1004.882	947.265	3201.591	747.553	48439.999	289.999
kin_afterCID_288	LT02A3_cell11	2126.426	2137.316	2017.190	4996.621	225.572	1787.765	1911.744	1005.531	947.529	3197.199	746.931	48441.001	291.001
kin_afterCID_289	LT02A3_cell11	2139.144	2137.316	2029.008	5027.792	224.741	1799.707	1912.575	1013.335	955.131	3212.023	754.974	48442.003	292.003
kin_afterCID_290	LT02A3_cell11	2146.765	2137.316	2036.070	5027.400	227.512	1803.599	1909.804	1019.361	960.483	3232.580	755.704	48443.005	293.005
kin_afterCID_291	LT02A3_cell11	2122.407	2137.316	2012.978	4983.066	226.005	1784.146	1911.311	1006.301	948.591	3197.568	747.192	48444.008	294.008
kin_afterCID_292	LT02A3_cell11	2130.096	2137.316	2020.893	4995.140	226.790	1789.999	1910.526	1008.969	950.880	3203.391	748.479	48445.010	295.010
kin_afterCID_293	LT02A3_cell11	2138.982	2137.316	2028.729	5024.440	227.034	1796.050	1910.282	1010.064	951.634	3216.966	747.778	48446.012	296.012
kin_afterCID_294	LT02A3_cell11	2145.620	2137.316	2034.883	5038.141	227.223	1801.528	1910.093	1018.891	960.067	3236.419	755.095	48447.014	297.014
kin_afterCID_295	LT02A3_cell11	2120.955	2137.316	2011.717	4977.801	225.969	1783.204	1911.347	1008.077	950.300	3199.323	749.018	48448.016	298.016
kin_afterCID_296	LT02A3_cell11	2131.787	2137.316	2022.151	5006.912	226.483	1791.010	1910.833	1006.232	948.104	3205.875	745.518	48448.998	298.998
kin_afterCID_297	LT02A3_cell11	2125.097	2137.316	2015.483	4996.976	226.275	1785.054	1911.040	1009.422	950.977	3222.328	747.404	48450.001	300.001
kin_afterCID_298	LT02A3_cell11	2144.155	2137.316	2033.534	5052.811	225.481	1801.108	1911.835	1016.419	957.833	3238.290	754.372	48451.003	301.003
kin_afterCID_299	LT02A3_cell11	2130.120	2137.316	2020.724	5016.883	224.795	1790.813	1912.521	1004.298	946.135	3217.106	744.207	48452.005	302.005
0	0	0.000	0.000	0.000	0.000	0.000	0.000	0.000	0.000	0.000	0.000	0.000	48453.007	303.007
