# Supplementary material for: Mandipropamid as a chemical inducer of proximity for in vivo applications
Source: Nat Chem Biol. 2021 Dec 21;18(1):64–9. doi: 10.1038/s41589-021-00922-3 (PMC8709788; doi:10.1038/s41589-021-00922-3)
Supplement: Source Data Fig. 2 — Single-cell trajectories, luminescence intensities of luciferase assay and two-color RICS binding efficiencies. [file 41589_2021_922_MOESM21_ESM.zip › Figure_02/Figure_02bcd/Single-Cell Trajectories/Mandi_5uM/exp02_Mandi5uM_LT02A4_cell15_intensities.csv]

name	cellID	ff_488nm_cell	area_cell	fullframe_488nm	ff_488nm_mito	area_mito	ff_488nm_cyto	area_cyto	ff_561nm_tf_cell	fullframe_561nm	ff_561nm_tf_mito	ff_561nm_tf_cyto	FrameTimeAbs	FrameTimeRel
t0_	LT02A4_cell15	2102.645	2293.999	2074.362	3542.458	204.760	1961.534	2089.240	935.791	920.758	2867.799	746.440	48514.000	-52.000
tend_	LT02A4_cell15	1758.632	2293.999	1736.198	3887.688	193.072	1562.974	2100.927	834.864	822.410	2557.883	676.521	48879.000	313.000
kin_afterCID_1	LT02A4_cell15	2003.476	2293.999	1976.378	4121.885	211.881	1787.902	2082.119	918.936	904.207	2890.958	718.259	48574.081	4.081
kin_afterCID_2	LT02A4_cell15	1966.476	2293.999	1940.018	4090.827	208.785	1753.773	2085.214	915.586	901.023	2871.776	719.720	48575.001	5.001
kin_afterCID_3	LT02A4_cell15	1967.501	2293.999	1941.198	4134.824	209.029	1750.216	2084.971	919.671	905.038	2889.997	722.136	48576.003	6.003
kin_afterCID_4	LT02A4_cell15	1927.866	2293.999	1901.987	4083.857	208.298	1712.548	2085.702	908.205	893.848	2855.387	713.741	48577.005	7.005
kin_afterCID_5	LT02A4_cell15	1944.423	2293.999	1918.527	4129.881	207.964	1726.548	2086.036	904.565	890.078	2846.939	710.924	48578.007	8.007
kin_afterCID_6	LT02A4_cell15	1951.049	2293.999	1924.974	4179.093	206.646	1730.475	2087.353	913.032	898.524	2872.074	719.089	48579.009	9.009
kin_afterCID_7	LT02A4_cell15	1955.392	2293.999	1929.154	4191.636	209.290	1730.889	2084.709	914.345	899.714	2874.945	717.514	48580.012	10.012
kin_afterCID_8	LT02A4_cell15	1924.303	2293.999	1898.532	4147.738	205.256	1705.811	2088.743	898.107	883.825	2835.332	707.740	48581.014	11.014
kin_afterCID_9	LT02A4_cell15	1926.299	2293.999	1900.519	4167.401	204.841	1706.560	2089.158	907.263	892.851	2863.117	715.493	48582.016	12.016
kin_afterCID_10	LT02A4_cell15	1975.892	2293.999	1949.743	4246.757	210.698	1746.224	2083.301	912.322	897.617	2882.156	713.100	48582.998	12.998
kin_afterCID_11	LT02A4_cell15	1951.363	2293.999	1925.474	4204.155	208.352	1726.314	2085.648	904.234	889.797	2843.700	710.485	48584.000	14.000
kin_afterCID_12	LT02A4_cell15	1951.312	2293.999	1925.389	4219.012	207.530	1725.756	2086.469	903.953	889.530	2843.064	711.080	48585.002	15.002
kin_afterCID_13	LT02A4_cell15	1955.483	2293.999	1929.352	4237.560	206.682	1729.517	2087.317	910.744	896.367	2849.112	718.810	48586.005	16.005
kin_afterCID_14	LT02A4_cell15	1960.316	2293.999	1934.170	4241.288	207.937	1732.952	2086.063	907.560	893.083	2850.362	713.904	48587.007	17.007
kin_afterCID_15	LT02A4_cell15	1965.053	2293.999	1938.697	4266.376	208.009	1735.572	2085.991	909.203	894.662	2859.959	714.679	48588.009	18.009
kin_afterCID_16	LT02A4_cell15	1933.326	2293.999	1907.584	4188.144	210.419	1705.614	2083.581	907.247	892.681	2857.721	710.271	48589.011	19.011
kin_afterCID_17	LT02A4_cell15	1939.958	2293.999	1914.112	4232.432	206.285	1713.441	2087.714	896.123	881.861	2829.634	705.075	48590.013	20.013
kin_afterCID_18	LT02A4_cell15	1939.589	2293.999	1913.611	4212.450	208.406	1712.470	2085.594	902.380	887.991	2842.138	708.547	48591.015	21.015
kin_afterCID_19	LT02A4_cell15	1941.884	2293.999	1915.867	4227.096	207.891	1714.151	2086.108	904.160	889.752	2851.130	710.134	48592.017	22.017
kin_afterCID_20	LT02A4_cell15	1951.661	2293.999	1925.516	4246.480	210.166	1720.216	2083.834	907.925	893.401	2848.488	712.209	48592.999	22.999
kin_afterCID_21	LT02A4_cell15	1912.299	2293.999	1886.820	4159.165	207.233	1689.167	2086.767	900.115	885.948	2813.220	710.128	48594.001	24.001
kin_afterCID_22	LT02A4_cell15	1927.812	2293.999	1902.081	4211.673	206.899	1701.409	2087.101	896.810	882.570	2826.362	705.529	48595.003	25.003
kin_afterCID_23	LT02A4_cell15	1926.347	2293.999	1900.697	4199.942	207.684	1700.020	2086.316	901.263	887.016	2831.168	709.149	48596.005	26.005
kin_afterCID_24	LT02A4_cell15	1946.245	2293.999	1920.313	4238.230	208.523	1717.073	2085.476	902.684	888.342	2830.318	709.943	48597.008	27.008
kin_afterCID_25	LT02A4_cell15	1918.435	2293.999	1892.945	4165.057	207.801	1694.654	2086.198	904.062	889.679	2846.108	710.619	48598.010	28.010
kin_afterCID_26	LT02A4_cell15	1932.451	2293.999	1906.587	4202.784	207.233	1706.989	2086.767	892.017	877.918	2796.304	702.906	48599.012	29.012
kin_afterCID_27	LT02A4_cell15	1924.604	2293.999	1898.833	4191.834	207.585	1699.029	2086.415	895.394	881.264	2803.603	705.539	48600.014	30.014
kin_afterCID_28	LT02A4_cell15	1931.291	2293.999	1905.578	4205.083	207.061	1705.690	2086.938	895.072	880.874	2811.396	704.939	48601.016	31.016
kin_afterCID_29	LT02A4_cell15	1932.545	2293.999	1906.769	4198.331	209.209	1705.173	2084.790	900.154	885.832	2813.808	708.119	48601.998	31.998
kin_afterCID_30	LT02A4_cell15	1915.794	2293.999	1890.571	4158.111	206.285	1694.233	2087.714	893.424	879.422	2780.754	706.939	48603.000	33.000
kin_afterCID_31	LT02A4_cell15	1925.562	2293.999	1900.045	4175.530	206.249	1703.287	2087.750	890.515	876.463	2789.274	702.937	48604.002	34.002
kin_afterCID_32	LT02A4_cell15	1932.269	2293.999	1906.706	4204.233	205.969	1708.156	2088.030	897.976	883.886	2798.126	710.540	48605.005	35.005
kin_afterCID_33	LT02A4_cell15	1936.334	2293.999	1910.404	4203.187	208.965	1709.146	2085.034	904.011	889.826	2807.998	713.190	48606.007	36.007
kin_afterCID_34	LT02A4_cell15	1914.815	2293.999	1889.425	4160.614	207.115	1691.928	2086.884	903.212	888.878	2835.319	711.458	48607.009	37.009
kin_afterCID_35	LT02A4_cell15	1930.100	2293.999	1904.417	4206.901	205.816	1705.694	2088.184	897.973	883.889	2810.142	709.506	48608.011	38.011
kin_afterCID_36	LT02A4_cell15	1938.697	2293.999	1913.028	4236.832	205.193	1712.941	2088.806	893.460	879.315	2820.662	704.142	48609.013	39.013
kin_afterCID_37	LT02A4_cell15	1928.733	2293.999	1903.127	4202.786	207.521	1702.555	2086.478	895.683	881.416	2815.767	704.711	48610.016	40.016
kin_afterCID_38	LT02A4_cell15	1899.926	2293.999	1874.699	4135.603	207.657	1677.406	2086.343	899.364	885.098	2827.980	707.406	48611.018	41.018
kin_afterCID_39	LT02A4_cell15	1912.188	2293.999	1886.840	4159.383	205.635	1690.913	2088.364	890.517	876.528	2800.160	702.480	48612.000	42.000
kin_afterCID_40	LT02A4_cell15	1918.456	2293.999	1892.857	4185.853	205.798	1694.998	2088.202	893.892	879.764	2809.457	705.108	48613.002	43.002
kin_afterCID_41	LT02A4_cell15	1895.722	2293.999	1870.530	4126.159	207.521	1673.883	2086.478	899.351	885.150	2822.304	708.094	48614.004	44.004
kin_afterCID_42	LT02A4_cell15	1897.560	2293.999	1872.424	4146.552	205.085	1676.759	2088.915	888.763	874.844	2786.936	702.405	48615.006	45.006
kin_afterCID_43	LT02A4_cell15	1909.161	2293.999	1883.860	4162.897	205.762	1687.092	2088.238	885.970	871.899	2787.823	698.573	48616.008	46.008
kin_afterCID_44	LT02A4_cell15	1911.653	2293.999	1886.253	4166.327	207.558	1687.360	2086.442	893.428	879.296	2808.658	702.903	48617.010	47.010
kin_afterCID_45	LT02A4_cell15	1887.748	2293.999	1862.733	4107.455	207.828	1666.617	2086.171	893.915	879.714	2805.911	703.439	48618.013	48.013
kin_afterCID_46	LT02A4_cell15	1909.222	2293.999	1883.983	4150.373	205.554	1688.639	2088.445	888.685	874.704	2780.894	702.445	48619.015	49.015
kin_afterCID_47	LT02A4_cell15	1913.647	2293.999	1888.351	4171.402	205.175	1691.879	2088.824	892.802	878.826	2791.628	706.289	48620.019	50.019
kin_afterCID_48	LT02A4_cell15	1880.477	2293.999	1855.702	4103.278	202.991	1664.692	2091.009	882.721	868.868	2772.414	699.274	48621.000	51.000
kin_afterCID_49	LT02A4_cell15	1896.153	2293.999	1871.281	4137.073	204.417	1676.931	2089.583	887.399	873.445	2790.977	701.179	48622.002	52.002
kin_afterCID_50	LT02A4_cell15	1914.660	2293.999	1889.183	4167.939	206.357	1691.930	2087.642	888.124	874.136	2785.468	700.577	48623.004	53.004
kin_afterCID_51	LT02A4_cell15	1884.510	2293.999	1859.767	4106.032	206.195	1665.109	2087.805	889.677	875.555	2799.126	701.097	48624.006	54.006
kin_afterCID_52	LT02A4_cell15	1890.442	2293.999	1865.530	4122.016	204.417	1672.134	2089.583	884.365	870.443	2780.003	698.921	48625.009	55.009
kin_afterCID_53	LT02A4_cell15	1907.411	2293.999	1882.043	4155.468	205.337	1686.403	2088.662	890.595	876.625	2788.232	704.037	48626.011	56.011
kin_afterCID_54	LT02A4_cell15	1877.055	2293.999	1852.264	4078.459	204.092	1662.074	2089.907	895.487	881.434	2808.173	708.701	48627.013	57.013
kin_afterCID_55	LT02A4_cell15	1885.272	2293.999	1860.338	4114.875	201.908	1670.093	2092.092	889.171	875.420	2779.523	706.733	48628.015	58.015
kin_afterCID_56	LT02A4_cell15	1888.989	2293.999	1863.988	4130.273	201.673	1672.959	2092.326	883.709	869.887	2776.329	701.285	48629.017	59.017
kin_afterCID_57	LT02A4_cell15	1900.973	2293.999	1875.822	4145.733	203.235	1682.769	2090.765	891.091	877.160	2785.855	706.909	48629.999	59.999
kin_afterCID_58	LT02A4_cell15	1900.977	2293.999	1875.925	4151.679	202.558	1682.995	2091.442	888.693	874.654	2804.166	703.178	48631.001	61.001
kin_afterCID_59	LT02A4_cell15	1884.062	2293.999	1859.226	4130.152	201.466	1667.812	2092.534	895.334	881.341	2823.443	709.699	48632.003	62.003
kin_afterCID_60	LT02A4_cell15	1885.150	2293.999	1860.238	4148.774	198.605	1670.600	2095.395	882.386	868.672	2793.683	701.230	48633.006	63.006
kin_afterCID_61	LT02A4_cell15	1887.836	2293.999	1862.883	4161.435	199.164	1671.676	2094.835	882.107	868.225	2798.641	699.895	48634.008	64.008
kin_afterCID_62	LT02A4_cell15	1898.220	2293.999	1873.006	4166.186	202.070	1679.145	2091.929	888.159	874.292	2801.421	703.347	48635.010	65.010
kin_afterCID_63	LT02A4_cell15	1894.784	2293.999	1869.697	4162.794	201.222	1676.713	2092.777	883.429	869.508	2799.933	699.156	48636.012	66.012
kin_afterCID_64	LT02A4_cell15	1871.530	2293.999	1846.954	4086.335	203.018	1656.490	2090.981	891.221	877.292	2799.387	705.953	48637.014	67.014
kin_afterCID_65	LT02A4_cell15	1869.682	2293.999	1844.885	4104.665	201.511	1654.449	2092.489	891.357	877.329	2814.138	706.189	48638.016	68.016
kin_afterCID_66	LT02A4_cell15	1881.846	2293.999	1856.958	4119.552	200.870	1667.102	2093.129	879.900	866.142	2768.955	698.615	48638.998	68.998
kin_afterCID_67	LT02A4_cell15	1888.592	2293.999	1863.536	4141.198	200.671	1672.652	2093.328	887.275	873.379	2789.032	704.968	48640.000	70.000
kin_afterCID_68	LT02A4_cell15	1866.651	2293.999	1841.965	4091.888	199.345	1654.879	2094.655	877.723	864.036	2754.677	699.096	48641.003	71.003
kin_afterCID_69	LT02A4_cell15	1873.631	2293.999	1848.922	4122.119	199.814	1659.095	2094.185	885.401	871.708	2782.824	704.360	48642.005	72.005
kin_afterCID_70	LT02A4_cell15	1879.198	2293.999	1854.360	4134.222	199.218	1664.740	2094.781	887.926	874.067	2797.734	706.299	48643.007	73.007
kin_afterCID_71	LT02A4_cell15	1887.595	2293.999	1862.674	4140.711	200.771	1671.488	2093.229	886.067	872.166	2793.940	703.075	48644.009	74.009
kin_afterCID_72	LT02A4_cell15	1872.803	2293.999	1848.020	4114.416	198.262	1660.741	2095.738	876.912	863.212	2773.808	697.461	48645.012	75.012
kin_afterCID_73	LT02A4_cell15	1882.083	2293.999	1857.272	4126.300	200.166	1667.540	2093.833	883.233	869.388	2781.478	701.765	48646.014	76.014
kin_afterCID_74	LT02A4_cell15	1888.170	2293.999	1863.288	4123.385	201.709	1672.681	2092.290	882.965	869.007	2780.398	700.040	48647.016	77.016
kin_afterCID_75	LT02A4_cell15	1864.919	2293.999	1840.374	4070.306	201.980	1651.993	2092.019	878.329	864.642	2747.284	697.885	48647.998	77.998
kin_afterCID_76	LT02A4_cell15	1879.145	2293.999	1854.213	4136.882	201.005	1662.318	2092.994	881.113	867.317	2780.908	698.662	48649.000	79.000
kin_afterCID_77	LT02A4_cell15	1889.102	2293.999	1864.097	4154.194	202.007	1670.380	2091.992	887.697	873.848	2793.424	703.677	48650.003	80.003
kin_afterCID_78	LT02A4_cell15	1856.986	2293.999	1832.547	4068.760	202.170	1643.224	2091.830	888.495	874.610	2793.464	704.385	48651.005	81.005
kin_afterCID_79	LT02A4_cell15	1861.571	2293.999	1837.096	4101.431	197.829	1650.181	2096.171	876.713	863.043	2770.271	698.006	48652.007	82.007
kin_afterCID_80	LT02A4_cell15	1859.614	2293.999	1835.028	4094.734	199.715	1646.469	2094.285	881.830	868.139	2779.775	700.838	48653.009	83.009
kin_afterCID_81	LT02A4_cell15	1877.487	2293.999	1852.589	4114.852	200.753	1662.912	2093.247	881.110	867.327	2771.083	699.853	48654.011	84.011
kin_afterCID_82	LT02A4_cell15	1876.645	2293.999	1851.981	4119.866	201.421	1660.725	2092.579	883.955	870.163	2781.512	701.306	48655.013	85.013
kin_afterCID_83	LT02A4_cell15	1846.550	2293.999	1822.362	4043.641	200.518	1636.108	2093.481	886.927	873.051	2790.454	704.604	48656.015	86.015
kin_afterCID_84	LT02A4_cell15	1856.851	2293.999	1832.361	4073.549	199.977	1645.159	2094.023	881.357	867.689	2772.288	700.775	48657.018	87.018
kin_afterCID_85	LT02A4_cell15	1868.362	2293.999	1843.553	4104.316	199.787	1655.053	2094.212	880.351	866.549	2783.104	698.830	48658.000	88.000
kin_afterCID_86	LT02A4_cell15	1880.983	2293.999	1856.119	4128.184	200.906	1665.285	2093.093	882.854	869.046	2779.185	700.834	48659.002	89.002
kin_afterCID_87	LT02A4_cell15	1847.279	2293.999	1822.934	4055.811	199.688	1636.701	2094.312	888.312	874.485	2802.630	705.786	48660.004	90.004
kin_afterCID_88	LT02A4_cell15	1850.440	2293.999	1826.121	4066.704	197.792	1641.319	2096.207	873.389	859.824	2761.305	695.251	48661.006	91.006
kin_afterCID_89	LT02A4_cell15	1865.883	2293.999	1841.400	4096.462	200.509	1652.244	2093.490	876.077	862.426	2759.199	695.716	48662.008	92.008
kin_afterCID_90	LT02A4_cell15	1871.168	2293.999	1846.440	4114.978	200.662	1656.082	2093.337	881.440	867.724	2775.313	699.897	48663.010	93.010
kin_afterCID_91	LT02A4_cell15	1848.924	2293.999	1824.524	4066.379	201.403	1635.505	2092.597	886.051	872.248	2791.496	702.661	48664.012	94.012
kin_afterCID_92	LT02A4_cell15	1848.383	2293.999	1823.963	4084.828	197.919	1637.211	2096.081	869.032	855.469	2753.355	691.108	48665.015	95.015
kin_afterCID_93	LT02A4_cell15	1856.331	2293.999	1831.895	4105.225	198.163	1643.697	2095.837	876.827	863.130	2770.953	697.736	48666.017	96.017
kin_afterCID_94	LT02A4_cell15	1861.097	2293.999	1836.566	4095.489	200.843	1646.702	2093.156	881.538	867.852	2762.891	701.018	48666.999	96.999
kin_afterCID_95	LT02A4_cell15	1870.974	2293.999	1846.296	4108.634	200.085	1657.154	2093.915	877.498	863.698	2767.704	696.878	48668.001	98.001
kin_afterCID_96	LT02A4_cell15	1842.456	2293.999	1818.183	4029.949	199.020	1634.648	2094.980	874.486	861.002	2729.595	698.254	48669.003	99.003
kin_afterCID_97	LT02A4_cell15	1848.973	2293.999	1824.791	4045.655	201.754	1637.148	2092.245	877.210	863.693	2736.239	697.944	48670.005	100.005
kin_afterCID_98	LT02A4_cell15	1862.413	2293.999	1837.844	4076.625	201.773	1648.877	2092.227	882.214	868.552	2754.582	701.645	48671.007	101.007
kin_afterCID_99	LT02A4_cell15	1855.290	2293.999	1830.714	4062.981	202.179	1641.912	2091.821	879.508	865.735	2753.339	698.399	48672.009	102.009
kin_afterCID_100	LT02A4_cell15	1841.355	2293.999	1817.135	3996.264	204.724	1630.200	2089.276	883.304	869.540	2748.944	700.494	48673.011	103.011
kin_afterCID_101	LT02A4_cell15	1853.333	2293.999	1828.929	4051.217	199.733	1643.718	2094.267	873.309	859.777	2730.956	696.143	48674.014	104.014
kin_afterCID_102	LT02A4_cell15	1859.554	2293.999	1835.079	4075.041	200.103	1647.831	2093.897	878.142	864.499	2743.954	699.836	48675.016	105.016
kin_afterCID_103	LT02A4_cell15	1863.305	2293.999	1838.781	4074.304	203.812	1647.713	2090.187	880.707	866.977	2744.729	698.948	48675.998	105.998
kin_afterCID_104	LT02A4_cell15	1837.846	2293.999	1813.561	4007.429	204.336	1625.696	2089.664	883.770	869.939	2751.442	701.141	48677.000	107.000
kin_afterCID_105	LT02A4_cell15	1836.138	2293.999	1811.929	4016.956	201.150	1626.533	2092.850	872.910	859.456	2720.323	695.350	48678.002	108.002
kin_afterCID_106	LT02A4_cell15	1847.070	2293.999	1822.834	4043.064	202.088	1634.926	2091.911	872.963	859.399	2733.676	693.210	48679.004	109.004
kin_afterCID_107	LT02A4_cell15	1856.298	2293.999	1831.759	4073.693	201.466	1642.811	2092.534	876.010	862.334	2747.085	695.866	48680.006	110.006
kin_afterCID_108	LT02A4_cell15	1844.584	2293.999	1820.452	4029.470	202.449	1633.100	2091.550	879.533	865.835	2754.550	698.043	48681.009	111.009
kin_afterCID_109	LT02A4_cell15	1843.064	2293.999	1818.911	4024.342	197.792	1637.244	2096.207	865.027	851.596	2716.204	690.355	48682.011	112.011
kin_afterCID_110	LT02A4_cell15	1851.009	2293.999	1826.906	4047.038	198.695	1642.762	2095.304	874.339	860.869	2739.650	697.454	48683.013	113.013
kin_afterCID_111	LT02A4_cell15	1847.889	2293.999	1823.589	4049.951	200.067	1637.491	2093.933	876.169	862.572	2743.678	697.736	48684.015	114.015
kin_afterCID_112	LT02A4_cell15	1853.939	2293.999	1829.541	4066.294	199.814	1642.849	2094.185	878.466	864.776	2747.140	700.169	48685.017	115.017
kin_afterCID_113	LT02A4_cell15	1819.979	2293.999	1796.001	3990.495	197.034	1616.033	2096.965	868.051	854.657	2719.097	694.124	48685.999	115.999
kin_afterCID_114	LT02A4_cell15	1831.261	2293.999	1807.134	4012.368	199.056	1624.018	2094.943	874.545	861.051	2731.368	698.114	48687.001	117.001
kin_afterCID_115	LT02A4_cell15	1838.465	2293.999	1814.249	4026.610	200.130	1629.324	2093.869	879.167	865.573	2740.339	701.278	48688.003	118.003
kin_afterCID_116	LT02A4_cell15	1848.783	2293.999	1824.412	4057.035	199.940	1637.940	2094.059	867.151	853.752	2706.792	691.503	48689.006	119.006
kin_afterCID_117	LT02A4_cell15	1834.805	2293.999	1810.532	4019.456	200.112	1626.019	2093.888	863.206	849.680	2711.464	686.568	48690.008	120.008
kin_afterCID_118	LT02A4_cell15	1844.860	2293.999	1820.645	4033.223	199.588	1636.318	2094.411	874.405	860.867	2726.055	697.950	48691.010	121.010
kin_afterCID_119	LT02A4_cell15	1827.530	2293.999	1803.623	3987.125	198.993	1622.402	2095.007	880.229	866.545	2752.349	702.407	48692.013	122.013
kin_afterCID_120	LT02A4_cell15	1824.801	2293.999	1800.706	4006.083	197.215	1619.638	2096.785	864.631	851.203	2715.959	690.503	48693.015	123.015
kin_afterCID_121	LT02A4_cell15	1830.946	2293.999	1806.952	4005.350	198.587	1624.873	2095.413	867.697	854.238	2716.435	692.488	48694.017	124.017
kin_afterCID_122	LT02A4_cell15	1840.616	2293.999	1816.521	4025.742	200.834	1630.959	2093.166	870.447	856.952	2722.086	692.787	48694.999	124.999
kin_afterCID_123	LT02A4_cell15	1847.141	2293.999	1822.761	4063.670	198.830	1636.794	2095.169	874.410	860.905	2746.303	696.768	48696.001	126.001
kin_afterCID_124	LT02A4_cell15	1827.547	2293.999	1803.563	4021.056	196.024	1622.597	2097.976	868.673	855.323	2717.751	695.905	48697.003	127.003
kin_afterCID_125	LT02A4_cell15	1837.339	2293.999	1813.117	4042.833	197.522	1629.546	2096.478	870.979	857.616	2724.341	696.362	48698.005	128.005
kin_afterCID_126	LT02A4_cell15	1839.182	2293.999	1815.000	4030.092	197.973	1632.247	2096.026	874.902	861.445	2736.576	699.064	48699.007	129.007
kin_afterCID_127	LT02A4_cell15	1843.687	2293.999	1819.498	4057.340	196.673	1636.106	2097.326	872.583	859.043	2739.822	697.486	48700.009	130.009
kin_afterCID_128	LT02A4_cell15	1845.457	2293.999	1821.279	4060.099	198.975	1635.122	2095.025	876.132	862.566	2737.485	699.350	48701.011	131.011
kin_afterCID_129	LT02A4_cell15	1818.732	2293.999	1794.824	4006.680	196.917	1613.283	2097.082	866.383	853.039	2714.359	692.858	48702.014	132.014
kin_afterCID_130	LT02A4_cell15	1839.461	2293.999	1815.312	4054.943	195.997	1632.490	2098.003	872.470	859.101	2735.247	698.448	48703.016	133.016
kin_afterCID_131	LT02A4_cell15	1847.174	2293.999	1822.963	4067.731	198.027	1637.377	2095.972	872.007	858.531	2740.566	695.466	48703.998	133.998
kin_afterCID_132	LT02A4_cell15	1848.445	2293.999	1824.077	4066.548	200.419	1636.105	2093.581	877.153	863.571	2751.642	697.708	48705.000	135.000
kin_afterCID_133	LT02A4_cell15	1817.025	2293.999	1793.288	4011.378	198.857	1608.751	2095.142	863.061	849.760	2711.393	687.629	48706.002	136.002
kin_afterCID_134	LT02A4_cell15	1853.276	2293.999	1828.937	4082.907	198.984	1641.506	2095.016	872.015	858.538	2740.010	694.593	48707.005	137.005
kin_afterCID_135	LT02A4_cell15	1831.211	2293.999	1807.413	4039.533	198.686	1621.809	2095.313	864.424	851.043	2729.888	687.534	48708.007	138.007
kin_afterCID_136	LT02A4_cell15	1840.026	2293.999	1815.912	4067.886	199.724	1627.562	2094.276	868.664	855.232	2741.746	690.034	48709.010	139.010
kin_afterCID_137	LT02A4_cell15	1837.195	2293.999	1813.150	4047.904	199.426	1626.712	2094.573	870.558	857.074	2744.754	692.114	48710.012	140.012
kin_afterCID_138	LT02A4_cell15	1816.131	2293.999	1792.355	3993.477	199.552	1608.681	2094.447	862.766	849.550	2712.399	686.539	48711.014	141.014
kin_afterCID_139	LT02A4_cell15	1823.653	2293.999	1799.847	4012.590	200.780	1613.692	2093.220	864.813	851.549	2714.525	687.390	48712.016	142.016
kin_afterCID_140	LT02A4_cell15	1833.909	2293.999	1809.825	4047.450	200.852	1621.505	2093.147	867.688	854.303	2728.224	689.157	48712.998	142.998
kin_afterCID_141	LT02A4_cell15	1819.138	2293.999	1795.556	3994.124	200.031	1611.368	2093.969	869.290	855.801	2737.900	690.787	48714.000	144.000
kin_afterCID_142	LT02A4_cell15	1819.246	2293.999	1795.459	4006.765	197.215	1613.497	2096.785	865.632	852.424	2706.474	692.490	48715.002	145.002
kin_afterCID_143	LT02A4_cell15	1822.679	2293.999	1798.770	4006.030	197.522	1616.972	2096.478	863.361	850.119	2709.762	689.400	48716.005	146.005
kin_afterCID_144	LT02A4_cell15	1835.314	2293.999	1811.242	4010.844	198.442	1629.298	2095.557	865.725	852.398	2703.509	691.693	48717.007	147.007
kin_afterCID_145	LT02A4_cell15	1820.700	2293.999	1796.890	3990.554	197.098	1616.745	2096.902	863.097	849.937	2685.517	691.800	48718.009	148.009
kin_afterCID_146	LT02A4_cell15	1825.973	2293.999	1802.108	4003.920	198.487	1619.677	2095.512	861.356	848.134	2683.973	688.718	48719.011	149.011
kin_afterCID_147	LT02A4_cell15	1841.444	2293.999	1817.390	4029.114	198.370	1634.362	2095.629	862.604	849.314	2688.684	689.750	48720.013	150.013
kin_afterCID_148	LT02A4_cell15	1843.000	2293.999	1818.807	4028.606	197.567	1637.029	2096.433	866.536	853.171	2702.690	693.498	48721.015	151.015
kin_afterCID_149	LT02A4_cell15	1822.341	2293.999	1798.525	3985.564	200.067	1615.653	2093.933	871.289	857.829	2715.902	695.043	48722.018	152.018
kin_afterCID_150	LT02A4_cell15	1834.276	2293.999	1810.521	4011.388	198.072	1628.532	2095.927	863.332	850.105	2691.984	690.519	48723.000	153.000
kin_afterCID_151	LT02A4_cell15	1840.491	2293.999	1816.492	4036.942	198.632	1632.277	2095.368	867.147	853.823	2708.721	692.573	48724.002	154.002
kin_afterCID_152	LT02A4_cell15	1815.043	2293.999	1791.334	3979.244	198.623	1609.897	2095.377	865.958	852.498	2725.054	689.733	48725.004	155.004
kin_afterCID_153	LT02A4_cell15	1826.990	2293.999	1803.306	4007.345	197.242	1621.884	2096.757	859.682	846.531	2690.556	687.452	48726.006	156.006
kin_afterCID_154	LT02A4_cell15	1824.307	2293.999	1800.547	4012.050	196.394	1619.474	2097.606	863.005	849.746	2710.064	690.069	48727.008	157.008
kin_afterCID_155	LT02A4_cell15	1839.254	2293.999	1815.142	4050.554	197.585	1630.841	2096.415	867.321	854.026	2721.723	692.546	48728.011	158.011
kin_afterCID_156	LT02A4_cell15	1842.555	2293.999	1818.451	4043.898	199.832	1632.496	2094.167	868.142	854.737	2718.468	691.578	48729.013	159.013
kin_afterCID_157	LT02A4_cell15	1827.534	2293.999	1803.724	3998.926	200.834	1619.194	2093.166	872.203	858.707	2724.131	694.516	48730.015	160.015
kin_afterCID_158	LT02A4_cell15	1827.152	2293.999	1803.321	4006.943	197.973	1621.268	2096.026	857.209	844.003	2684.726	684.597	48731.017	161.017
kin_afterCID_159	LT02A4_cell15	1832.381	2293.999	1808.481	4023.859	197.937	1625.434	2096.063	868.517	855.231	2705.083	695.086	48731.999	161.999
kin_afterCID_160	LT02A4_cell15	1845.107	2293.999	1820.934	4052.116	197.928	1636.704	2096.072	867.357	854.013	2712.784	693.097	48733.001	163.001
kin_afterCID_161	LT02A4_cell15	1818.333	2293.999	1794.630	3997.416	196.060	1614.690	2097.940	857.856	844.821	2684.888	687.113	48734.003	164.003
kin_afterCID_162	LT02A4_cell15	1844.103	2293.999	1819.933	4053.527	196.881	1636.679	2097.118	868.247	854.928	2723.863	694.039	48735.006	165.006
kin_afterCID_163	LT02A4_cell15	1810.045	2293.999	1786.371	3975.959	197.025	1606.542	2096.974	856.211	843.092	2690.926	683.827	48736.008	166.008
kin_afterCID_164	LT02A4_cell15	1831.362	2293.999	1807.512	4024.908	197.098	1625.181	2096.902	864.862	851.633	2713.201	691.128	48737.011	167.011
kin_afterCID_165	LT02A4_cell15	1841.054	2293.999	1816.983	4044.864	198.126	1632.725	2095.873	869.955	856.633	2724.039	694.685	48738.013	168.013
kin_afterCID_166	LT02A4_cell15	1818.427	2293.999	1794.748	4003.021	195.708	1614.670	2098.292	859.360	846.256	2693.135	688.324	48739.015	169.015
kin_afterCID_167	LT02A4_cell15	1819.291	2293.999	1795.465	4011.806	196.213	1614.218	2097.786	856.532	843.389	2697.932	684.299	48740.017	170.017
kin_afterCID_168	LT02A4_cell15	1832.120	2293.999	1808.211	4020.648	198.081	1625.287	2095.918	866.683	853.429	2705.495	692.901	48740.999	170.999
kin_afterCID_169	LT02A4_cell15	1814.213	2293.999	1790.671	3987.052	195.636	1611.634	2098.364	859.391	846.270	2685.091	689.176	48742.002	172.002
kin_afterCID_170	LT02A4_cell15	1819.393	2293.999	1795.657	4008.757	196.890	1613.842	2097.109	860.146	847.023	2690.588	688.292	48743.004	173.004
kin_afterCID_171	LT02A4_cell15	1829.437	2293.999	1805.549	4011.654	198.009	1623.282	2095.990	860.355	847.124	2686.844	687.806	48744.006	174.006
kin_afterCID_172	LT02A4_cell15	1841.755	2293.999	1817.579	4056.219	198.307	1632.209	2095.693	867.890	854.563	2713.802	693.219	48745.008	175.008
kin_afterCID_173	LT02A4_cell15	1815.616	2293.999	1792.000	3962.432	198.551	1612.198	2095.449	862.603	849.235	2693.391	689.130	48746.010	176.010
kin_afterCID_174	LT02A4_cell15	1825.105	2293.999	1801.248	4002.809	196.971	1620.556	2097.028	863.099	849.847	2690.014	691.500	48747.013	177.013
kin_afterCID_175	LT02A4_cell15	1838.850	2293.999	1814.777	4049.673	196.872	1631.305	2097.127	862.346	849.065	2697.981	690.023	48748.015	178.015
kin_afterCID_176	LT02A4_cell15	1804.466	2293.999	1780.979	3958.013	195.437	1603.908	2098.562	858.324	845.297	2662.637	690.290	48749.017	179.017
kin_afterCID_177	LT02A4_cell15	1810.546	2293.999	1786.889	3986.341	196.719	1606.463	2097.281	862.133	848.982	2683.811	691.265	48749.999	179.999
kin_afterCID_178	LT02A4_cell15	1829.921	2293.999	1806.026	4029.279	196.646	1623.711	2097.353	862.782	849.485	2699.447	690.577	48751.002	181.002
kin_afterCID_179	LT02A4_cell15	1824.895	2293.999	1801.065	4012.731	196.637	1619.775	2097.362	858.768	845.627	2677.260	688.276	48752.004	182.004
kin_afterCID_180	LT02A4_cell15	1826.089	2293.999	1802.261	4013.520	195.311	1622.520	2098.689	863.274	850.052	2697.674	692.559	48753.006	183.006
kin_afterCID_181	LT02A4_cell15	1837.033	2293.999	1813.147	4032.414	197.829	1629.842	2096.171	867.352	854.080	2692.861	695.067	48754.009	184.009
kin_afterCID_182	LT02A4_cell15	1818.448	2293.999	1795.025	3986.710	196.403	1615.429	2097.597	853.745	840.759	2656.190	684.978	48755.011	185.011
kin_afterCID_183	LT02A4_cell15	1824.887	2293.999	1801.020	4018.229	196.258	1619.684	2097.741	858.228	845.112	2670.352	688.692	48756.013	186.013
kin_afterCID_184	LT02A4_cell15	1824.332	2293.999	1800.617	4010.170	196.403	1619.667	2097.597	863.079	849.921	2689.140	692.101	48757.015	187.015
kin_afterCID_185	LT02A4_cell15	1802.972	2293.999	1779.587	3955.419	198.172	1599.446	2095.828	870.258	856.947	2709.697	696.329	48758.017	188.017
kin_afterCID_186	LT02A4_cell15	1814.539	2293.999	1791.014	4000.308	194.372	1612.192	2099.627	857.651	844.526	2692.023	687.835	48759.000	189.000
kin_afterCID_187	LT02A4_cell15	1820.254	2293.999	1796.562	4016.662	194.182	1617.139	2099.817	862.009	848.847	2698.236	692.203	48760.002	190.002
kin_afterCID_188	LT02A4_cell15	1832.072	2293.999	1808.289	4043.398	196.276	1625.166	2097.723	865.495	852.229	2709.650	692.944	48761.004	191.004
kin_afterCID_189	LT02A4_cell15	1795.671	2293.999	1772.230	3969.707	194.282	1594.512	2099.718	854.556	841.569	2675.080	686.108	48762.006	192.006
kin_afterCID_190	LT02A4_cell15	1815.583	2293.999	1792.020	4004.535	193.740	1613.661	2100.259	860.683	847.579	2689.303	692.001	48763.008	193.008
kin_afterCID_191	LT02A4_cell15	1824.291	2293.999	1800.528	4021.778	195.888	1619.125	2098.111	861.258	848.066	2688.177	690.689	48764.011	194.011
kin_afterCID_192	LT02A4_cell15	1796.277	2293.999	1772.876	3959.632	196.114	1594.043	2097.886	855.013	842.055	2659.522	686.324	48765.013	195.013
kin_afterCID_193	LT02A4_cell15	1805.031	2293.999	1781.526	3985.250	193.388	1604.314	2100.611	852.878	839.860	2671.091	685.488	48766.015	196.015
kin_afterCID_194	LT02A4_cell15	1817.979	2293.999	1794.493	3994.360	195.040	1615.745	2098.960	854.951	841.859	2669.563	686.333	48767.017	197.017
kin_afterCID_195	LT02A4_cell15	1798.377	2293.999	1775.134	3943.426	196.980	1596.885	2097.019	864.235	850.958	2692.399	692.509	48767.999	197.999
kin_afterCID_196	LT02A4_cell15	1807.397	2293.999	1783.977	3989.997	192.811	1607.116	2101.189	853.647	840.675	2659.556	687.932	48769.001	199.001
kin_afterCID_197	LT02A4_cell15	1815.188	2293.999	1791.608	4011.879	194.173	1612.057	2099.826	857.053	843.976	2672.826	689.147	48770.004	200.004
kin_afterCID_198	LT02A4_cell15	1823.988	2293.999	1800.143	4011.877	196.186	1619.378	2097.813	857.568	844.420	2669.857	688.084	48771.006	201.006
kin_afterCID_199	LT02A4_cell15	1801.926	2293.999	1778.616	3942.167	197.892	1599.868	2096.108	861.326	848.115	2671.300	690.447	48772.008	202.008
kin_afterCID_200	LT02A4_cell15	1795.894	2293.999	1772.521	3957.011	195.338	1594.743	2098.662	855.766	842.868	2646.792	689.063	48773.010	203.010
kin_afterCID_201	LT02A4_cell15	1821.597	2293.999	1798.051	4010.417	196.141	1616.951	2097.859	855.147	842.080	2660.328	686.370	48774.012	204.012
kin_afterCID_202	LT02A4_cell15	1824.231	2293.999	1800.441	4015.272	198.217	1617.005	2095.783	863.631	850.468	2674.386	692.372	48775.015	205.015
kin_afterCID_203	LT02A4_cell15	1795.518	2293.999	1772.200	3963.174	194.850	1594.308	2099.149	856.140	843.216	2654.389	689.220	48776.017	206.017
kin_afterCID_204	LT02A4_cell15	1809.832	2293.999	1786.266	3992.412	196.457	1605.410	2097.543	855.172	842.197	2657.344	686.380	48776.999	206.999
kin_afterCID_205	LT02A4_cell15	1818.238	2293.999	1794.492	4019.294	197.242	1611.185	2096.757	856.676	843.531	2674.163	685.705	48778.001	208.001
kin_afterCID_206	LT02A4_cell15	1824.247	2293.999	1800.587	4022.953	197.991	1616.555	2096.008	858.188	845.059	2678.465	686.243	48779.003	209.003
kin_afterCID_207	LT02A4_cell15	1796.122	2293.999	1772.882	3952.130	199.056	1591.264	2094.943	864.262	851.041	2690.109	690.775	48780.005	210.005
kin_afterCID_208	LT02A4_cell15	1809.916	2293.999	1786.376	3990.971	197.657	1604.272	2096.342	851.438	838.464	2647.017	682.139	48781.007	211.007
kin_afterCID_209	LT02A4_cell15	1814.426	2293.999	1790.913	3997.771	198.072	1608.092	2095.927	854.420	841.360	2659.538	683.830	48782.009	212.009
kin_afterCID_210	LT02A4_cell15	1818.937	2293.999	1795.349	4001.667	198.496	1612.177	2095.503	862.179	849.143	2663.644	691.535	48783.012	213.012
kin_afterCID_211	LT02A4_cell15	1786.513	2293.999	1763.402	3917.793	199.895	1583.069	2094.104	858.460	845.327	2672.495	685.299	48784.014	214.014
kin_afterCID_212	LT02A4_cell15	1806.550	2293.999	1783.064	3982.230	197.702	1601.361	2096.297	854.389	841.501	2639.690	686.017	48785.016	215.016
kin_afterCID_213	LT02A4_cell15	1820.231	2293.999	1796.532	4023.515	196.556	1613.757	2097.443	855.870	842.784	2667.986	686.052	48785.998	215.998
kin_afterCID_214	LT02A4_cell15	1820.425	2293.999	1796.729	4017.754	196.673	1614.374	2097.326	858.465	845.309	2675.275	688.097	48787.000	217.000
kin_afterCID_215	LT02A4_cell15	1810.890	2293.999	1787.335	4000.496	195.329	1607.097	2098.671	849.595	836.641	2646.950	682.310	48788.003	218.003
kin_afterCID_216	LT02A4_cell15	1812.657	2293.999	1789.027	3972.457	197.928	1608.712	2096.072	858.417	845.384	2647.275	689.498	48789.005	219.005
kin_afterCID_217	LT02A4_cell15	1794.973	2293.999	1771.615	3932.169	199.002	1591.962	2094.998	853.449	840.252	2657.029	682.128	48790.007	220.007
kin_afterCID_218	LT02A4_cell15	1803.427	2293.999	1780.124	3947.739	198.596	1600.196	2095.404	856.334	843.384	2628.841	688.341	48791.010	221.010
kin_afterCID_219	LT02A4_cell15	1816.141	2293.999	1792.591	3973.337	197.413	1613.020	2096.586	855.944	842.944	2636.545	688.284	48792.012	222.012
kin_afterCID_220	LT02A4_cell15	1824.607	2293.999	1801.023	3979.786	197.395	1621.696	2096.604	859.060	845.990	2640.611	691.327	48793.014	223.014
kin_afterCID_221	LT02A4_cell15	1796.002	2293.999	1772.726	3933.346	193.840	1598.730	2100.160	848.207	835.385	2610.482	685.553	48794.016	224.016
kin_afterCID_222	LT02A4_cell15	1792.033	2293.999	1768.711	3938.951	194.796	1592.809	2099.203	851.108	838.247	2620.321	686.933	48794.998	224.998
kin_afterCID_223	LT02A4_cell15	1807.269	2293.999	1783.842	3963.298	196.195	1605.629	2097.804	850.402	837.430	2625.281	684.408	48796.000	226.000
kin_afterCID_224	LT02A4_cell15	1814.479	2293.999	1790.849	3965.497	198.352	1610.887	2095.647	855.894	842.846	2627.642	688.199	48797.002	227.002
kin_afterCID_225	LT02A4_cell15	1802.529	2293.999	1779.312	3965.442	193.262	1603.547	2100.738	843.620	830.811	2613.889	680.761	48798.005	228.005
kin_afterCID_226	LT02A4_cell15	1792.681	2293.999	1769.627	3934.210	195.581	1593.081	2098.418	850.220	837.459	2607.473	686.437	48799.008	229.008
kin_afterCID_227	LT02A4_cell15	1810.598	2293.999	1787.124	3990.419	193.578	1609.702	2100.422	851.821	838.939	2638.974	687.115	48800.010	230.010
kin_afterCID_228	LT02A4_cell15	1809.943	2293.999	1786.641	3968.231	196.664	1607.563	2097.335	852.771	839.828	2621.877	686.885	48801.012	231.012
kin_afterCID_229	LT02A4_cell15	1818.501	2293.999	1794.808	4008.908	195.211	1614.768	2098.788	854.541	841.576	2650.187	687.525	48802.014	232.014
kin_afterCID_230	LT02A4_cell15	1789.760	2293.999	1766.565	3935.899	195.771	1589.519	2098.229	854.557	841.501	2651.813	686.867	48803.016	233.016
kin_afterCID_231	LT02A4_cell15	1804.210	2293.999	1780.757	3970.360	194.778	1603.222	2099.221	851.848	838.930	2635.463	686.354	48803.998	233.998
kin_afterCID_232	LT02A4_cell15	1820.198	2293.999	1796.565	3997.177	196.150	1616.649	2097.849	849.312	836.345	2634.610	682.386	48805.001	235.001
kin_afterCID_233	LT02A4_cell15	1782.724	2293.999	1759.692	3914.998	197.332	1582.041	2096.667	857.435	844.401	2653.862	688.360	48806.003	236.003
kin_afterCID_234	LT02A4_cell15	1785.997	2293.999	1762.861	3945.749	194.652	1585.745	2099.348	844.561	831.798	2621.630	679.791	48807.005	237.005
kin_afterCID_235	LT02A4_cell15	1801.349	2293.999	1778.100	3964.238	196.412	1598.823	2097.588	851.316	838.372	2634.019	684.389	48808.007	238.007
kin_afterCID_236	LT02A4_cell15	1787.823	2293.999	1764.718	3932.311	194.047	1589.661	2099.952	841.585	828.883	2607.346	678.419	48809.010	239.010
kin_afterCID_237	LT02A4_cell15	1814.973	2293.999	1791.468	3974.547	197.305	1611.751	2096.694	852.007	839.116	2614.999	686.104	48810.012	240.012
kin_afterCID_238	LT02A4_cell15	1810.964	2293.999	1787.398	3977.117	195.780	1608.845	2098.220	856.020	843.140	2628.071	690.675	48811.014	241.014
kin_afterCID_239	LT02A4_cell15	1823.096	2293.999	1799.558	3999.174	197.567	1618.023	2096.433	848.808	835.809	2630.230	680.927	48812.016	242.016
kin_afterCID_240	LT02A4_cell15	1797.993	2293.999	1774.768	3968.496	193.794	1597.711	2100.205	849.304	836.539	2624.235	685.524	48812.998	242.998
kin_afterCID_241	LT02A4_cell15	1812.161	2293.999	1788.688	3998.654	195.031	1608.997	2098.969	848.093	835.253	2620.939	683.364	48814.001	244.001
kin_afterCID_242	LT02A4_cell15	1782.004	2293.999	1759.052	3922.909	195.229	1582.855	2098.770	852.469	839.448	2646.067	685.627	48815.003	245.003
kin_afterCID_243	LT02A4_cell15	1788.370	2293.999	1765.119	3952.719	195.356	1586.898	2098.644	845.385	832.625	2605.732	681.521	48816.005	246.005
kin_afterCID_244	LT02A4_cell15	1799.633	2293.999	1776.406	3960.354	194.164	1599.838	2099.835	852.558	839.770	2614.533	689.635	48817.007	247.007
kin_afterCID_245	LT02A4_cell15	1792.053	2293.999	1768.955	3938.840	193.921	1593.820	2100.079	849.134	836.296	2618.745	685.729	48818.010	248.010
kin_afterCID_246	LT02A4_cell15	1810.694	2293.999	1787.265	3994.733	194.706	1608.128	2099.293	849.378	836.492	2632.271	684.017	48819.012	249.012
kin_afterCID_247	LT02A4_cell15	1779.325	2293.999	1756.379	3912.730	195.717	1580.332	2098.283	851.143	838.180	2647.340	683.604	48820.015	250.015
kin_afterCID_248	LT02A4_cell15	1790.706	2293.999	1767.491	3982.436	192.044	1590.460	2101.956	846.101	833.338	2640.726	682.136	48821.017	251.017
kin_afterCID_249	LT02A4_cell15	1808.219	2293.999	1784.867	4002.289	193.235	1606.402	2100.765	846.771	833.987	2636.629	682.134	48821.999	251.999
kin_afterCID_250	LT02A4_cell15	1819.225	2293.999	1795.825	4020.329	194.435	1615.387	2099.564	851.735	838.792	2650.341	685.171	48823.001	253.001
kin_afterCID_251	LT02A4_cell15	1795.351	2293.999	1772.263	3988.799	192.405	1594.537	2101.595	843.502	830.829	2624.852	680.417	48824.003	254.003
kin_afterCID_252	LT02A4_cell15	1786.914	2293.999	1763.802	3947.980	193.587	1587.737	2100.413	847.216	834.495	2618.922	683.925	48825.005	255.005
kin_afterCID_253	LT02A4_cell15	1805.752	2293.999	1782.461	4002.432	193.578	1603.303	2100.422	847.005	834.124	2644.215	681.372	48826.008	256.008
kin_afterCID_254	LT02A4_cell15	1785.219	2293.999	1762.285	3947.110	193.190	1586.412	2100.810	847.849	834.913	2656.767	681.501	48827.010	257.010
kin_afterCID_255	LT02A4_cell15	1784.149	2293.999	1760.992	3969.789	191.998	1584.510	2102.001	847.730	835.056	2633.290	684.635	48828.012	258.012
kin_afterCID_256	LT02A4_cell15	1798.698	2293.999	1775.340	4007.940	191.249	1597.763	2102.750	846.455	833.680	2643.735	682.989	48829.014	259.014
kin_afterCID_257	LT02A4_cell15	1776.359	2293.999	1753.526	3915.803	193.776	1578.964	2100.223	852.133	839.245	2648.620	686.381	48830.017	260.017
kin_afterCID_258	LT02A4_cell15	1798.591	2293.999	1775.399	3978.348	194.480	1596.678	2099.519	849.333	836.512	2636.871	683.752	48830.999	260.999
kin_afterCID_259	LT02A4_cell15	1779.540	2293.999	1756.466	3935.966	193.560	1580.820	2100.440	840.071	827.420	2596.579	678.205	48832.002	262.002
kin_afterCID_260	LT02A4_cell15	1790.721	2293.999	1767.592	3963.012	194.264	1589.744	2099.736	849.292	836.499	2629.458	684.594	48833.004	263.004
kin_afterCID_261	LT02A4_cell15	1786.896	2293.999	1763.921	3930.702	195.022	1587.710	2098.978	853.407	840.526	2636.970	687.692	48834.006	264.006
kin_afterCID_262	LT02A4_cell15	1796.975	2293.999	1773.815	3963.948	192.098	1598.930	2101.902	838.676	826.050	2595.937	678.075	48835.009	265.009
kin_afterCID_263	LT02A4_cell15	1794.894	2293.999	1771.707	3982.207	190.266	1597.070	2103.734	844.256	831.541	2616.645	683.957	48836.011	266.011
kin_afterCID_264	LT02A4_cell15	1811.290	2293.999	1787.933	3999.832	193.849	1609.283	2100.151	847.111	834.388	2613.909	684.031	48837.013	267.013
kin_afterCID_265	LT02A4_cell15	1775.230	2293.999	1752.520	3912.546	193.623	1578.202	2100.377	847.384	834.550	2617.431	684.212	48838.015	268.015
kin_afterCID_266	LT02A4_cell15	1782.945	2293.999	1759.954	3920.083	191.782	1587.978	2102.218	839.693	827.130	2577.031	681.199	48839.017	269.017
kin_afterCID_267	LT02A4_cell15	1787.843	2293.999	1764.886	3942.071	192.323	1590.711	2101.676	844.543	831.899	2608.230	683.149	48839.999	269.999
kin_afterCID_268	LT02A4_cell15	1809.017	2293.999	1785.657	3991.317	193.226	1608.292	2100.774	847.165	834.473	2621.295	683.984	48841.001	271.001
kin_afterCID_269	LT02A4_cell15	1797.638	2293.999	1774.517	3962.755	196.168	1595.178	2097.831	849.738	836.984	2622.494	683.968	48842.003	272.003
kin_afterCID_270	LT02A4_cell15	1782.178	2293.999	1759.188	3937.618	193.244	1583.904	2100.756	837.157	824.671	2589.883	675.928	48843.008	273.008
kin_afterCID_271	LT02A4_cell15	1787.331	2293.999	1764.374	3952.154	192.423	1589.117	2101.577	844.853	832.257	2609.850	683.248	48844.008	274.008
kin_afterCID_272	LT02A4_cell15	1795.883	2293.999	1772.765	3975.638	193.145	1595.485	2100.855	842.169	829.465	2613.785	679.294	48845.010	275.010
kin_afterCID_273	LT02A4_cell15	1792.204	2293.999	1768.929	3970.375	194.769	1590.111	2099.230	847.595	834.820	2631.942	682.041	48846.012	276.012
kin_afterCID_274	LT02A4_cell15	1776.648	2293.999	1753.919	3927.837	193.831	1578.109	2100.169	851.194	838.345	2646.953	685.459	48847.014	277.014
kin_afterCID_275	LT02A4_cell15	1798.240	2293.999	1775.001	3983.005	193.903	1596.519	2100.097	840.385	827.589	2620.164	676.058	48848.017	278.017
kin_afterCID_276	LT02A4_cell15	1785.363	2293.999	1762.314	3962.227	191.394	1587.210	2102.606	837.263	824.734	2602.015	676.623	48848.999	278.999
kin_afterCID_277	LT02A4_cell15	1791.701	2293.999	1768.638	3965.899	192.766	1592.242	2101.234	840.790	828.130	2610.993	678.393	48850.001	280.001
kin_afterCID_278	LT02A4_cell15	1804.827	2293.999	1781.538	4008.956	192.035	1603.459	2101.965	843.359	830.628	2631.012	680.040	48851.003	281.003
kin_afterCID_279	LT02A4_cell15	1803.610	2293.999	1780.334	4000.858	192.847	1601.944	2101.153	849.637	836.870	2636.308	685.654	48852.005	282.005
kin_afterCID_280	LT02A4_cell15	1786.883	2293.999	1764.069	3935.409	194.092	1588.297	2099.907	843.862	831.072	2631.266	678.654	48853.008	283.008
kin_afterCID_281	LT02A4_cell15	1789.932	2293.999	1766.909	3954.417	192.991	1591.110	2101.008	842.121	829.456	2619.953	678.816	48854.010	284.010
kin_afterCID_282	LT02A4_cell15	1797.112	2293.999	1774.120	3980.730	194.155	1595.211	2099.844	848.535	835.874	2624.217	684.352	48855.012	285.012
kin_afterCID_283	LT02A4_cell15	1804.684	2293.999	1781.570	3990.404	194.480	1602.218	2099.519	845.404	832.633	2621.543	680.879	48856.014	286.014
kin_afterCID_284	LT02A4_cell15	1777.849	2293.999	1755.082	3948.105	191.006	1580.734	2102.994	836.757	824.295	2600.633	676.552	48857.016	287.016
kin_afterCID_285	LT02A4_cell15	1783.413	2293.999	1760.423	3976.034	190.807	1584.492	2103.192	840.591	828.008	2620.529	679.111	48857.998	287.998
kin_afterCID_286	LT02A4_cell15	1796.412	2293.999	1773.362	3986.165	192.928	1595.341	2101.071	843.356	830.651	2621.190	680.109	48859.001	289.001
kin_afterCID_287	LT02A4_cell15	1763.721	2293.999	1741.168	3944.409	189.959	1566.842	2104.041	832.568	820.110	2604.381	672.603	48860.003	290.003
kin_afterCID_288	LT02A4_cell15	1776.303	2293.999	1753.457	3957.701	192.612	1576.357	2101.387	837.391	824.788	2612.195	674.713	48861.005	291.005
kin_afterCID_289	LT02A4_cell15	1783.336	2293.999	1760.466	3959.539	192.784	1583.672	2101.216	840.046	827.393	2606.725	677.955	48862.009	292.009
kin_afterCID_290	LT02A4_cell15	1792.826	2293.999	1769.851	3986.462	192.757	1591.594	2101.243	846.818	834.094	2634.451	682.831	48863.010	293.010
kin_afterCID_291	LT02A4_cell15	1775.678	2293.999	1752.808	3948.506	190.888	1578.462	2103.111	838.163	825.603	2601.551	678.109	48864.014	294.014
kin_afterCID_292	LT02A4_cell15	1789.180	2293.999	1766.248	3968.688	194.580	1587.178	2099.420	847.745	835.068	2620.145	683.474	48865.016	295.016
kin_afterCID_293	LT02A4_cell15	1772.081	2293.999	1749.449	3932.287	192.901	1573.753	2101.099	836.154	823.691	2583.163	675.762	48866.016	296.016
kin_afterCID_294	LT02A4_cell15	1786.503	2293.999	1763.632	3967.186	192.829	1586.377	2101.171	843.212	830.662	2601.273	681.871	48866.999	296.999
kin_afterCID_295	LT02A4_cell15	1792.069	2293.999	1768.986	3976.463	193.054	1591.346	2100.945	841.173	828.535	2608.993	678.729	48868.001	298.001
kin_afterCID_296	LT02A4_cell15	1797.781	2293.999	1774.650	4003.860	193.343	1594.735	2100.656	845.385	832.664	2634.587	680.707	48869.003	299.003
kin_afterCID_297	LT02A4_cell15	1777.627	2293.999	1754.843	3959.233	191.457	1578.971	2102.543	834.352	821.867	2596.195	673.919	48870.005	300.005
kin_afterCID_298	LT02A4_cell15	1787.093	2293.999	1763.940	3981.227	192.630	1585.959	2101.369	838.886	826.335	2609.397	676.585	48871.007	301.007
kin_afterCID_299	LT02A4_cell15	1788.448	2293.999	1765.389	3984.701	192.820	1586.904	2101.180	843.629	831.021	2622.916	680.348	48872.009	302.009
kin_afterCID_300	LT02A4_cell15	1802.186	2293.999	1779.040	4010.603	193.776	1598.427	2100.223	839.895	827.232	2622.393	675.433	48873.011	303.011
