# Supplementary material for: Mandipropamid as a chemical inducer of proximity for in vivo applications
Source: Nat Chem Biol. 2021 Dec 21;18(1):64–9. doi: 10.1038/s41589-021-00922-3 (PMC8709788; doi:10.1038/s41589-021-00922-3)
Supplement: Source Data Fig. 2 — Single-cell trajectories, luminescence intensities of luciferase assay and two-color RICS binding efficiencies. [file 41589_2021_922_MOESM21_ESM.zip › Figure_02/Figure_02bcd/Single-Cell Trajectories/Mandi_5uM/exp02_Mandi5uM_LT02B2_cell27_intensities.csv]

name	cellID	ff_488nm_cell	area_cell	fullframe_488nm	ff_488nm_mito	area_mito	ff_488nm_cyto	area_cyto	ff_561nm_tf_cell	fullframe_561nm	ff_561nm_tf_mito	ff_561nm_tf_cyto	FrameTimeAbs	FrameTimeRel
t0_	LT02B2_cell27	2798.915	2177.486	2665.909	5099.657	235.905	2519.359	1941.599	1383.157	1307.847	3916.562	1075.340	49370.000	-34.000
tend_	LT02B2_cell27	2294.857	2177.486	2191.458	4831.954	212.422	2020.599	1965.064	1251.573	1185.810	3652.953	991.985	49734.000	330.000
kin_afterCID_1	LT02B2_cell27	2662.907	2177.486	2535.669	5514.055	235.472	2317.201	1942.014	1385.935	1310.264	4041.724	1063.917	49412.081	4.081
kin_afterCID_2	LT02B2_cell27	2605.401	2177.486	2481.702	5412.512	232.575	2269.723	1944.911	1375.928	1300.708	4030.723	1058.464	49413.001	5.001
kin_afterCID_3	LT02B2_cell27	2577.077	2177.486	2454.983	5374.214	233.802	2240.614	1943.684	1377.699	1302.391	4039.204	1057.551	49414.003	6.003
kin_afterCID_4	LT02B2_cell27	2594.034	2177.486	2471.274	5433.454	231.754	2255.835	1945.733	1379.565	1303.881	4060.399	1060.255	49415.005	7.005
kin_afterCID_5	LT02B2_cell27	2590.514	2177.486	2468.254	5436.345	233.884	2248.061	1943.603	1393.183	1316.994	4094.651	1068.101	49416.007	8.007
kin_afterCID_6	LT02B2_cell27	2605.999	2177.486	2482.864	5456.171	235.824	2259.832	1941.662	1393.275	1316.894	4089.485	1065.807	49417.010	9.010
kin_afterCID_7	LT02B2_cell27	2555.249	2177.486	2434.421	5375.060	234.822	2214.401	1942.664	1396.189	1319.627	4111.730	1067.945	49418.012	10.012
kin_afterCID_8	LT02B2_cell27	2546.353	2177.486	2426.488	5366.242	232.142	2209.850	1945.345	1374.375	1299.290	4046.856	1055.463	49419.015	11.015
kin_afterCID_9	LT02B2_cell27	2549.458	2177.486	2429.313	5394.768	232.945	2208.606	1944.541	1389.390	1313.272	4105.960	1063.960	49420.017	12.017
kin_afterCID_10	LT02B2_cell27	2581.109	2177.486	2459.401	5463.235	232.151	2237.164	1945.336	1371.628	1296.754	4049.771	1052.026	49420.999	12.999
kin_afterCID_11	LT02B2_cell27	2538.151	2177.486	2418.934	5363.836	232.909	2199.709	1944.577	1375.490	1300.283	4061.706	1053.753	49422.001	14.001
kin_afterCID_12	LT02B2_cell27	2547.216	2177.486	2427.255	5394.370	232.954	2206.129	1944.532	1377.348	1302.019	4073.731	1054.322	49423.003	15.003
kin_afterCID_13	LT02B2_cell27	2550.044	2177.486	2430.087	5422.662	232.458	2206.726	1945.029	1378.919	1303.501	4088.010	1055.145	49424.005	16.005
kin_afterCID_14	LT02B2_cell27	2551.225	2177.486	2431.225	5399.170	233.432	2209.258	1944.054	1382.801	1307.233	4084.400	1058.406	49425.007	17.007
kin_afterCID_15	LT02B2_cell27	2569.083	2177.486	2448.320	5450.681	233.008	2223.779	1944.478	1389.364	1313.128	4123.096	1061.779	49426.010	18.010
kin_afterCID_16	LT02B2_cell27	2522.664	2177.486	2404.380	5332.782	232.142	2187.327	1945.345	1366.576	1292.023	4037.912	1047.800	49427.012	19.012
kin_afterCID_17	LT02B2_cell27	2566.247	2177.486	2446.316	5411.140	235.959	2220.499	1941.527	1391.690	1315.289	4116.176	1060.575	49428.014	20.014
kin_afterCID_18	LT02B2_cell27	2570.854	2177.486	2450.299	5454.964	233.956	2223.675	1943.531	1390.583	1314.342	4121.379	1061.858	49429.016	21.016
kin_afterCID_19	LT02B2_cell27	2567.082	2177.486	2446.715	5448.414	231.402	2224.474	1946.085	1367.677	1293.043	4055.823	1048.040	49429.998	21.998
kin_afterCID_20	LT02B2_cell27	2526.732	2177.486	2408.626	5342.348	232.990	2189.365	1944.496	1368.064	1293.103	4051.855	1046.491	49431.000	23.000
kin_afterCID_21	LT02B2_cell27	2538.673	2177.486	2419.627	5369.772	233.866	2198.022	1943.621	1373.309	1298.310	4056.043	1050.510	49432.003	24.003
kin_afterCID_22	LT02B2_cell27	2536.403	2177.486	2417.543	5376.612	230.978	2199.377	1946.509	1384.757	1309.528	4082.612	1064.623	49433.005	25.005
kin_afterCID_23	LT02B2_cell27	2551.002	2177.486	2431.550	5369.578	233.062	2213.162	1944.424	1382.020	1306.511	4073.500	1059.414	49434.007	26.007
kin_afterCID_24	LT02B2_cell27	2549.976	2177.486	2430.590	5367.446	234.976	2209.161	1942.511	1385.763	1310.049	4076.312	1060.300	49435.009	27.009
kin_afterCID_25	LT02B2_cell27	2515.434	2177.486	2398.025	5318.912	230.535	2183.479	1946.951	1368.887	1294.515	4036.547	1053.014	49436.011	28.011
kin_afterCID_26	LT02B2_cell27	2523.860	2177.486	2405.852	5365.512	229.732	2188.682	1947.772	1371.641	1297.174	4054.247	1055.234	49437.013	29.013
kin_afterCID_27	LT02B2_cell27	2521.696	2177.486	2404.014	5351.280	231.140	2185.667	1946.346	1373.510	1298.579	4064.189	1053.976	49438.015	30.015
kin_afterCID_28	LT02B2_cell27	2547.488	2177.486	2428.357	5385.695	231.122	2210.464	1946.364	1381.514	1306.085	4073.528	1061.849	49439.017	31.017
kin_afterCID_29	LT02B2_cell27	2563.694	2177.486	2443.796	5455.634	230.210	2221.803	1947.276	1362.724	1288.716	4028.375	1047.586	49439.999	31.999
kin_afterCID_30	LT02B2_cell27	2520.443	2177.486	2403.041	5345.633	230.066	2186.679	1947.420	1364.405	1289.969	4037.908	1048.561	49441.001	33.001
kin_afterCID_31	LT02B2_cell27	2525.367	2177.486	2407.533	5361.399	230.815	2189.102	1946.671	1372.287	1297.578	4049.882	1054.807	49442.004	34.004
kin_afterCID_32	LT02B2_cell27	2530.664	2177.486	2412.519	5353.032	230.463	2196.589	1947.023	1378.351	1303.471	4048.554	1062.287	49443.006	35.006
kin_afterCID_33	LT02B2_cell27	2535.174	2177.486	2416.749	5398.466	227.476	2201.161	1950.011	1354.439	1280.852	4018.025	1043.722	49444.008	36.008
kin_afterCID_34	LT02B2_cell27	2502.938	2177.486	2386.435	5326.298	228.270	2172.298	1949.216	1353.773	1279.782	4019.020	1041.650	49445.010	37.010
kin_afterCID_35	LT02B2_cell27	2516.653	2177.486	2399.132	5338.359	231.248	2181.383	1946.238	1372.789	1297.979	4043.216	1055.494	49446.012	38.012
kin_afterCID_36	LT02B2_cell27	2530.285	2177.486	2411.926	5374.594	229.768	2194.748	1947.718	1352.480	1278.971	3987.710	1041.607	49447.015	39.015
kin_afterCID_37	LT02B2_cell27	2488.753	2177.486	2373.145	5231.040	232.692	2160.641	1944.794	1357.776	1283.993	3970.502	1045.167	49448.017	40.017
kin_afterCID_38	LT02B2_cell27	2496.014	2177.486	2379.945	5263.165	230.626	2168.216	1946.861	1359.721	1285.663	4005.896	1046.255	49448.999	40.999
kin_afterCID_39	LT02B2_cell27	2517.229	2177.486	2400.111	5305.388	231.645	2185.309	1945.841	1364.424	1290.250	3996.646	1051.068	49450.001	42.001
kin_afterCID_40	LT02B2_cell27	2522.470	2177.486	2404.943	5350.086	229.813	2188.829	1947.673	1349.124	1275.836	3972.642	1039.565	49451.003	43.003
kin_afterCID_41	LT02B2_cell27	2481.274	2177.486	2365.955	5223.418	231.357	2155.287	1946.130	1354.586	1281.073	3963.264	1044.466	49452.005	44.005
kin_afterCID_42	LT02B2_cell27	2492.555	2177.486	2376.553	5266.325	228.505	2167.349	1948.982	1355.090	1281.475	3984.575	1046.801	49453.007	45.007
kin_afterCID_43	LT02B2_cell27	2505.646	2177.486	2389.031	5258.824	231.988	2177.347	1945.498	1359.478	1285.282	3983.726	1046.553	49454.009	46.009
kin_afterCID_44	LT02B2_cell27	2504.158	2177.486	2387.486	5263.123	231.790	2175.484	1945.697	1362.400	1288.009	4003.076	1047.818	49455.012	47.012
kin_afterCID_45	LT02B2_cell27	2463.247	2177.486	2348.876	5197.869	229.389	2141.244	1948.097	1349.020	1275.871	3966.195	1040.847	49456.014	48.014
kin_afterCID_46	LT02B2_cell27	2474.724	2177.486	2359.656	5212.653	230.147	2151.141	1947.339	1353.814	1280.126	3989.499	1042.314	49457.016	49.016
kin_afterCID_47	LT02B2_cell27	2490.212	2177.486	2374.314	5266.068	230.580	2161.455	1946.906	1363.844	1289.732	4013.732	1050.006	49457.998	49.998
kin_afterCID_48	LT02B2_cell27	2507.903	2177.486	2391.365	5284.335	232.268	2176.384	1945.218	1366.292	1291.755	4022.259	1049.157	49459.000	51.000
kin_afterCID_49	LT02B2_cell27	2463.405	2177.486	2349.174	5198.712	228.514	2142.695	1948.973	1346.907	1274.193	3951.113	1041.569	49460.002	52.002
kin_afterCID_50	LT02B2_cell27	2472.463	2177.486	2357.924	5195.566	230.725	2149.729	1946.762	1349.745	1276.532	3955.189	1040.954	49461.004	53.004
kin_afterCID_51	LT02B2_cell27	2485.267	2177.486	2370.050	5217.253	232.485	2158.715	1945.002	1354.754	1281.272	3966.105	1042.621	49462.007	54.007
kin_afterCID_52	LT02B2_cell27	2490.223	2177.486	2374.632	5236.256	230.815	2164.628	1946.671	1361.089	1287.287	3993.541	1048.962	49463.009	55.009
kin_afterCID_53	LT02B2_cell27	2507.515	2177.486	2391.142	5257.479	232.665	2178.528	1944.821	1360.713	1286.623	3991.892	1045.937	49464.011	56.011
kin_afterCID_54	LT02B2_cell27	2454.270	2177.486	2340.848	5160.332	230.481	2133.934	1947.005	1341.859	1269.122	3947.452	1033.416	49465.013	57.013
kin_afterCID_55	LT02B2_cell27	2464.991	2177.486	2350.770	5159.043	229.597	2147.445	1947.890	1345.209	1272.207	3938.046	1039.593	49466.017	58.017
kin_afterCID_56	LT02B2_cell27	2485.269	2177.486	2370.125	5186.045	231.248	2164.367	1946.238	1354.152	1280.632	3960.637	1044.455	49467.017	59.017
kin_afterCID_57	LT02B2_cell27	2485.905	2177.486	2370.517	5223.459	226.979	2167.338	1950.507	1334.779	1262.580	3920.959	1033.827	49467.999	59.999
kin_afterCID_58	LT02B2_cell27	2461.412	2177.486	2347.242	5182.800	226.212	2145.920	1951.274	1341.053	1268.383	3960.007	1037.437	49469.001	61.001
kin_afterCID_59	LT02B2_cell27	2475.019	2177.486	2360.474	5196.773	228.929	2155.250	1948.557	1347.370	1274.464	3956.990	1040.776	49470.004	62.004
kin_afterCID_60	LT02B2_cell27	2475.716	2177.486	2360.844	5173.406	229.976	2157.154	1947.511	1355.483	1282.294	3956.061	1048.389	49471.006	63.006
kin_afterCID_61	LT02B2_cell27	2446.977	2177.486	2333.834	5133.714	227.413	2133.656	1950.074	1338.332	1266.104	3924.804	1036.705	49472.008	64.008
kin_afterCID_62	LT02B2_cell27	2449.577	2177.486	2336.486	5131.789	228.613	2134.940	1948.873	1343.167	1270.738	3934.028	1039.246	49473.010	65.010
kin_afterCID_63	LT02B2_cell27	2460.202	2177.486	2346.377	5150.047	227.810	2145.908	1949.677	1346.752	1273.842	3945.928	1043.052	49474.012	66.012
kin_afterCID_64	LT02B2_cell27	2477.757	2177.486	2363.105	5182.992	228.622	2160.405	1948.864	1351.307	1278.101	3950.088	1046.443	49475.015	67.015
kin_afterCID_65	LT02B2_cell27	2440.888	2177.486	2327.913	5122.340	227.557	2127.962	1949.929	1337.717	1265.563	3916.196	1036.808	49476.017	68.017
kin_afterCID_66	LT02B2_cell27	2448.112	2177.486	2334.711	5108.754	229.100	2135.261	1948.386	1340.670	1268.136	3911.121	1038.425	49476.999	68.999
kin_afterCID_67	LT02B2_cell27	2448.101	2177.486	2335.025	5130.897	227.855	2134.561	1949.631	1350.930	1277.982	3945.593	1047.690	49478.001	70.001
kin_afterCID_68	LT02B2_cell27	2474.015	2177.486	2359.353	5170.512	226.871	2160.392	1950.615	1326.350	1254.795	3871.007	1030.387	49479.003	71.003
kin_afterCID_69	LT02B2_cell27	2422.926	2177.486	2310.739	5078.510	226.646	2114.405	1950.841	1330.069	1258.415	3883.643	1033.398	49480.006	72.006
kin_afterCID_70	LT02B2_cell27	2461.084	2177.486	2347.283	5154.881	227.449	2146.884	1950.038	1337.100	1264.705	3910.709	1036.919	49481.008	73.008
kin_afterCID_71	LT02B2_cell27	2469.443	2177.486	2355.425	5159.214	228.613	2153.919	1948.873	1345.674	1272.531	3934.199	1042.027	49482.010	74.010
kin_afterCID_72	LT02B2_cell27	2469.053	2177.486	2354.534	5177.129	227.232	2153.524	1950.254	1323.956	1252.402	3866.226	1027.746	49483.012	75.012
kin_afterCID_73	LT02B2_cell27	2418.923	2177.486	2307.080	5066.881	226.185	2111.985	1951.301	1329.716	1258.037	3885.470	1033.466	49484.014	76.014
kin_afterCID_74	LT02B2_cell27	2449.239	2177.486	2336.192	5100.266	229.010	2137.657	1948.476	1336.144	1263.831	3885.132	1036.553	49485.016	77.016
kin_afterCID_75	LT02B2_cell27	2479.446	2177.486	2364.955	5202.321	224.940	2165.762	1952.547	1320.529	1249.308	3864.095	1027.501	49485.999	77.999
kin_afterCID_76	LT02B2_cell27	2434.418	2177.486	2322.064	5093.969	226.348	2125.889	1951.139	1330.222	1258.363	3888.460	1033.446	49487.001	79.001
kin_afterCID_77	LT02B2_cell27	2445.290	2177.486	2332.429	5113.721	226.122	2136.075	1951.364	1330.177	1258.331	3882.759	1034.386	49488.003	80.003
kin_afterCID_78	LT02B2_cell27	2442.665	2177.486	2329.759	5114.378	228.071	2130.088	1949.415	1335.910	1263.648	3903.270	1035.542	49489.005	81.005
kin_afterCID_79	LT02B2_cell27	2458.464	2177.486	2345.122	5169.614	227.683	2141.876	1949.803	1337.850	1265.276	3927.662	1035.431	49490.007	82.007
kin_afterCID_80	LT02B2_cell27	2456.380	2177.486	2342.757	5141.598	226.880	2144.056	1950.606	1322.477	1251.337	3849.569	1028.544	49491.009	83.009
kin_afterCID_81	LT02B2_cell27	2433.419	2177.486	2321.508	5077.290	226.817	2125.989	1950.687	1321.248	1249.731	3861.550	1025.868	49492.011	84.011
kin_afterCID_82	LT02B2_cell27	2421.949	2177.486	2310.385	5075.582	226.916	2113.243	1950.570	1324.376	1252.667	3889.322	1025.988	49493.013	85.013
kin_afterCID_83	LT02B2_cell27	2438.878	2177.486	2326.179	5126.640	225.878	2127.798	1951.608	1332.411	1260.551	3900.503	1035.181	49494.016	86.016
kin_afterCID_84	LT02B2_cell27	2447.431	2177.486	2334.481	5148.467	228.324	2131.032	1949.162	1338.605	1266.293	3924.964	1035.640	49495.018	87.018
kin_afterCID_85	LT02B2_cell27	2461.500	2177.486	2347.641	5195.055	226.266	2144.513	1951.220	1317.934	1247.071	3880.795	1020.741	49496.000	88.000
kin_afterCID_86	LT02B2_cell27	2425.472	2177.486	2313.777	5098.526	225.761	2116.274	1951.725	1323.908	1252.634	3882.367	1027.965	49497.002	89.002
kin_afterCID_87	LT02B2_cell27	2430.607	2177.486	2318.660	5093.940	228.117	2118.942	1949.370	1329.253	1257.569	3891.863	1029.375	49498.004	90.004
kin_afterCID_88	LT02B2_cell27	2434.736	2177.486	2322.479	5119.792	228.378	2120.126	1949.108	1336.665	1264.566	3922.405	1033.692	49499.006	91.006
kin_afterCID_89	LT02B2_cell27	2460.704	2177.486	2347.136	5170.233	229.245	2141.881	1948.242	1338.531	1266.138	3920.489	1034.718	49500.008	92.008
kin_afterCID_90	LT02B2_cell27	2411.363	2177.486	2300.178	5079.457	225.346	2103.371	1952.140	1320.236	1249.430	3872.927	1025.566	49501.010	93.010
kin_afterCID_91	LT02B2_cell27	2433.089	2177.486	2320.806	5108.872	225.860	2123.422	1951.626	1323.294	1252.062	3878.981	1027.526	49502.012	94.012
kin_afterCID_92	LT02B2_cell27	2434.106	2177.486	2321.964	5135.985	223.875	2124.483	1953.612	1336.329	1264.642	3912.621	1041.098	49503.015	95.015
kin_afterCID_93	LT02B2_cell27	2435.025	2177.486	2322.596	5081.091	229.218	2123.710	1948.269	1336.240	1263.914	3894.522	1035.253	49504.017	96.017
kin_afterCID_94	LT02B2_cell27	2402.262	2177.486	2291.575	5031.635	226.095	2097.614	1951.391	1319.417	1248.410	3861.742	1024.854	49504.999	96.999
kin_afterCID_95	LT02B2_cell27	2407.314	2177.486	2296.339	5042.107	226.754	2101.045	1950.733	1329.350	1258.069	3878.276	1033.062	49506.001	98.001
kin_afterCID_96	LT02B2_cell27	2424.053	2177.486	2312.571	5093.291	229.145	2110.122	1948.341	1329.316	1257.749	3888.921	1028.279	49507.003	99.003
kin_afterCID_97	LT02B2_cell27	2428.699	2177.486	2316.776	5105.288	228.496	2114.902	1948.991	1333.641	1261.806	3906.337	1032.023	49508.005	100.005
kin_afterCID_98	LT02B2_cell27	2441.752	2177.486	2329.233	5109.302	230.490	2125.961	1946.996	1338.057	1266.211	3892.861	1035.614	49509.007	101.007
kin_afterCID_99	LT02B2_cell27	2409.717	2177.486	2298.977	5056.434	228.080	2100.051	1949.406	1320.754	1249.973	3851.924	1024.607	49510.009	102.009
kin_afterCID_100	LT02B2_cell27	2399.250	2177.486	2288.988	5044.110	227.476	2090.717	1950.011	1323.423	1252.251	3881.400	1025.026	49511.012	103.012
kin_afterCID_101	LT02B2_cell27	2410.143	2177.486	2299.134	5045.820	226.826	2103.662	1950.660	1326.068	1254.690	3868.767	1030.399	49512.014	104.014
kin_afterCID_102	LT02B2_cell27	2423.997	2177.486	2312.224	5082.279	228.108	2112.937	1949.379	1332.470	1260.531	3896.208	1032.473	49513.016	105.016
kin_afterCID_103	LT02B2_cell27	2424.467	2177.486	2312.749	5075.510	229.064	2112.800	1948.422	1327.097	1255.663	3870.342	1028.103	49513.998	105.998
kin_afterCID_104	LT02B2_cell27	2434.057	2177.486	2321.926	5095.004	228.739	2121.721	1948.747	1332.635	1260.656	3881.191	1033.491	49515.001	107.001
kin_afterCID_105	LT02B2_cell27	2414.743	2177.486	2303.412	5057.816	226.736	2107.539	1950.751	1315.583	1245.095	3827.630	1023.607	49516.003	108.003
kin_afterCID_106	LT02B2_cell27	2440.485	2177.486	2328.213	5123.597	227.395	2127.615	1950.092	1333.446	1261.603	3899.420	1034.235	49517.005	109.005
kin_afterCID_107	LT02B2_cell27	2397.553	2177.486	2287.814	5006.506	225.987	2095.432	1951.500	1315.322	1244.683	3834.195	1023.633	49518.008	110.008
kin_afterCID_108	LT02B2_cell27	2408.389	2177.486	2297.729	5022.066	227.710	2103.143	1949.776	1314.974	1244.137	3831.033	1021.129	49519.010	111.010
kin_afterCID_109	LT02B2_cell27	2410.580	2177.486	2299.321	5053.795	227.151	2102.732	1950.335	1321.281	1250.258	3859.852	1025.620	49520.012	112.012
kin_afterCID_110	LT02B2_cell27	2417.091	2177.486	2305.979	5058.703	228.090	2108.009	1949.397	1324.782	1253.384	3873.308	1026.592	49521.014	113.014
kin_afterCID_111	LT02B2_cell27	2387.303	2177.486	2277.708	5002.958	226.212	2084.068	1951.274	1312.179	1241.731	3832.950	1019.945	49522.016	114.016
kin_afterCID_112	LT02B2_cell27	2398.756	2177.486	2288.368	5017.229	227.313	2093.545	1950.173	1322.782	1251.638	3858.409	1027.228	49522.998	114.998
kin_afterCID_113	LT02B2_cell27	2422.379	2177.486	2311.110	5064.434	226.880	2115.075	1950.606	1326.471	1254.892	3879.707	1029.497	49524.001	116.001
kin_afterCID_114	LT02B2_cell27	2388.650	2177.486	2278.723	5000.156	226.330	2085.713	1951.175	1307.901	1237.712	3806.593	1018.058	49525.003	117.003
kin_afterCID_115	LT02B2_cell27	2391.182	2177.486	2281.398	4997.908	227.277	2087.394	1950.209	1319.098	1248.297	3840.751	1025.225	49526.005	118.005
kin_afterCID_116	LT02B2_cell27	2402.682	2177.486	2292.607	4996.838	228.586	2098.414	1948.900	1323.485	1252.341	3836.886	1028.689	49527.007	119.007
kin_afterCID_117	LT02B2_cell27	2419.185	2177.486	2307.824	5063.904	227.945	2109.952	1949.559	1323.690	1252.072	3864.408	1026.620	49528.009	120.009
kin_afterCID_118	LT02B2_cell27	2392.526	2177.486	2282.731	5009.018	226.005	2089.495	1951.500	1310.515	1240.446	3818.860	1020.016	49529.012	121.012
kin_afterCID_119	LT02B2_cell27	2389.119	2177.486	2279.116	5005.922	225.987	2086.090	1951.500	1311.281	1240.716	3838.127	1018.668	49530.014	122.014
kin_afterCID_120	LT02B2_cell27	2404.314	2177.486	2293.995	5018.846	227.070	2099.928	1950.417	1317.306	1246.506	3838.087	1023.833	49531.016	123.016
kin_afterCID_121	LT02B2_cell27	2415.273	2177.486	2304.251	5051.454	228.071	2106.853	1949.415	1321.661	1250.317	3862.929	1024.346	49531.998	123.998
kin_afterCID_122	LT02B2_cell27	2425.679	2177.486	2313.878	5086.285	224.759	2119.443	1952.727	1310.465	1240.447	3823.728	1021.188	49533.000	125.000
kin_afterCID_123	LT02B2_cell27	2396.616	2177.486	2286.706	5024.412	225.093	2093.655	1952.393	1309.129	1238.842	3820.935	1019.541	49534.002	126.002
kin_afterCID_124	LT02B2_cell27	2405.964	2177.486	2295.289	5030.732	226.519	2101.213	1950.967	1311.289	1240.810	3831.889	1018.632	49535.004	127.004
kin_afterCID_125	LT02B2_cell27	2401.029	2177.486	2290.518	5015.253	226.673	2097.259	1950.832	1320.183	1249.516	3837.975	1027.629	49536.006	128.006
kin_afterCID_126	LT02B2_cell27	2418.657	2177.486	2307.328	5056.232	225.238	2114.351	1952.249	1317.160	1246.145	3856.129	1024.230	49537.008	129.008
kin_afterCID_127	LT02B2_cell27	2422.507	2177.486	2311.240	5092.009	222.963	2117.974	1954.541	1301.107	1231.539	3809.129	1015.001	49538.010	130.010
kin_afterCID_128	LT02B2_cell27	2368.011	2177.486	2259.528	4968.188	225.535	2067.574	1951.969	1308.036	1237.872	3832.280	1016.375	49539.013	131.013
kin_afterCID_129	LT02B2_cell27	2384.303	2177.486	2274.852	5005.364	223.812	2084.036	1953.675	1309.289	1238.934	3837.570	1019.650	49540.015	132.015
kin_afterCID_130	LT02B2_cell27	2392.314	2177.486	2282.564	5015.375	224.317	2091.053	1953.187	1317.964	1247.202	3848.052	1027.389	49541.017	133.017
kin_afterCID_131	LT02B2_cell27	2360.152	2177.486	2251.841	4946.221	222.801	2065.384	1954.685	1306.055	1236.301	3804.734	1021.248	49541.999	133.999
kin_afterCID_132	LT02B2_cell27	2386.552	2177.486	2277.137	4991.883	223.243	2088.932	1954.243	1311.404	1241.381	3822.016	1024.605	49543.001	135.001
kin_afterCID_133	LT02B2_cell27	2387.165	2177.486	2277.572	5013.007	223.369	2087.013	1954.117	1314.055	1243.749	3845.056	1024.744	49544.003	136.003
kin_afterCID_134	LT02B2_cell27	2386.317	2177.486	2276.754	5017.184	223.667	2085.144	1953.819	1315.865	1245.368	3852.975	1025.424	49545.005	137.005
kin_afterCID_135	LT02B2_cell27	2403.089	2177.486	2292.868	5014.672	227.395	2098.560	1950.092	1318.160	1247.391	3831.671	1025.066	49546.008	138.008
kin_afterCID_136	LT02B2_cell27	2375.681	2177.486	2267.002	4971.285	224.931	2076.672	1952.556	1305.517	1235.833	3802.799	1017.835	49547.010	139.010
kin_afterCID_137	LT02B2_cell27	2379.969	2177.486	2270.812	5001.908	224.913	2077.954	1952.574	1308.523	1238.542	3818.637	1019.389	49548.012	140.012
kin_afterCID_138	LT02B2_cell27	2400.776	2177.486	2290.566	5029.450	224.768	2098.202	1952.718	1309.390	1239.049	3823.448	1020.009	49549.014	141.014
kin_afterCID_139	LT02B2_cell27	2407.011	2177.486	2296.448	5055.263	223.523	2104.065	1953.963	1295.047	1225.739	3780.833	1010.687	49550.016	142.016
kin_afterCID_140	LT02B2_cell27	2358.803	2177.486	2250.657	4940.825	224.913	2061.385	1952.574	1302.619	1233.155	3790.353	1016.062	49550.998	142.998
kin_afterCID_141	LT02B2_cell27	2378.829	2177.486	2269.615	4977.284	226.203	2077.602	1951.283	1309.483	1239.499	3795.489	1021.291	49552.000	144.000
kin_afterCID_142	LT02B2_cell27	2396.903	2177.486	2287.004	5005.147	223.496	2098.574	1953.991	1309.960	1239.709	3807.780	1024.262	49553.003	145.003
kin_afterCID_143	LT02B2_cell27	2398.240	2177.486	2288.047	5027.299	224.642	2095.811	1952.844	1316.564	1246.087	3834.496	1026.918	49554.005	146.005
kin_afterCID_144	LT02B2_cell27	2370.024	2177.486	2261.393	4968.649	225.021	2070.534	1952.465	1300.594	1231.211	3787.787	1013.946	49555.007	147.007
kin_afterCID_145	LT02B2_cell27	2384.291	2177.486	2274.684	4990.305	223.505	2086.193	1954.000	1304.322	1234.681	3805.195	1018.260	49556.009	148.009
kin_afterCID_146	LT02B2_cell27	2406.858	2177.486	2296.347	5017.930	227.377	2102.415	1950.110	1309.354	1238.833	3822.154	1016.369	49557.011	149.011
kin_afterCID_147	LT02B2_cell27	2364.823	2177.486	2256.466	4944.375	223.279	2070.094	1954.207	1293.513	1224.344	3777.029	1009.757	49558.014	150.014
kin_afterCID_148	LT02B2_cell27	2379.570	2177.486	2270.550	5005.350	221.709	2081.910	1955.778	1301.763	1232.004	3819.181	1016.386	49559.016	151.016
kin_afterCID_149	LT02B2_cell27	2395.436	2177.486	2285.439	5015.275	223.135	2096.321	1954.352	1308.139	1238.105	3818.188	1021.559	49559.998	151.998
kin_afterCID_150	LT02B2_cell27	2414.742	2177.486	2303.979	5043.031	223.794	2113.674	1953.693	1315.179	1244.683	3835.390	1026.491	49561.000	153.000
kin_afterCID_151	LT02B2_cell27	2371.425	2177.486	2263.041	4958.272	223.207	2075.969	1954.279	1292.290	1223.411	3759.560	1010.492	49562.002	154.002
kin_afterCID_152	LT02B2_cell27	2387.533	2177.486	2278.130	5035.824	222.007	2086.871	1955.480	1299.625	1230.263	3809.140	1014.718	49563.004	155.004
kin_afterCID_153	LT02B2_cell27	2399.127	2177.486	2289.173	5054.243	220.418	2100.090	1957.068	1293.803	1224.955	3798.587	1011.697	49564.006	156.006
kin_afterCID_154	LT02B2_cell27	2370.014	2177.486	2261.156	4977.976	221.799	2074.239	1955.687	1300.783	1231.642	3795.313	1017.873	49565.008	157.008
kin_afterCID_155	LT02B2_cell27	2388.662	2177.486	2278.996	5006.697	222.747	2090.332	1954.740	1302.757	1233.022	3797.724	1018.450	49566.011	158.011
kin_afterCID_156	LT02B2_cell27	2391.645	2177.486	2282.030	5020.985	222.873	2091.837	1954.613	1307.194	1237.295	3819.559	1020.724	49567.013	159.013
kin_afterCID_157	LT02B2_cell27	2352.691	2177.486	2245.060	4945.201	221.267	2059.455	1956.220	1286.401	1217.683	3771.474	1005.316	49568.016	160.016
kin_afterCID_158	LT02B2_cell27	2363.591	2177.486	2255.504	4967.686	222.142	2067.746	1955.344	1298.143	1228.943	3796.183	1014.347	49569.018	161.018
kin_afterCID_159	LT02B2_cell27	2397.006	2177.486	2286.829	5045.566	221.086	2097.701	1956.400	1305.121	1235.488	3816.786	1021.286	49570.000	162.000
kin_afterCID_160	LT02B2_cell27	2371.677	2177.486	2263.286	4974.095	224.940	2071.870	1952.547	1307.666	1237.437	3823.588	1017.824	49571.002	163.002
kin_afterCID_161	LT02B2_cell27	2376.122	2177.486	2267.096	5008.028	222.512	2076.563	1954.974	1292.582	1223.743	3783.656	1009.052	49572.004	164.004
kin_afterCID_162	LT02B2_cell27	2384.214	2177.486	2274.627	5007.808	222.972	2084.913	1954.514	1287.868	1218.807	3778.002	1003.792	49573.006	165.006
kin_afterCID_163	LT02B2_cell27	2394.053	2177.486	2284.383	5022.032	224.218	2092.385	1953.269	1299.170	1229.719	3796.404	1012.510	49574.008	166.008
kin_afterCID_164	LT02B2_cell27	2401.154	2177.486	2290.880	5047.880	223.992	2097.674	1953.494	1300.318	1230.594	3808.247	1012.753	49575.011	167.011
kin_afterCID_165	LT02B2_cell27	2371.960	2177.486	2263.267	4980.144	222.819	2074.644	1954.667	1290.984	1222.546	3764.730	1008.993	49576.013	168.013
kin_afterCID_166	LT02B2_cell27	2383.706	2177.486	2274.369	5029.846	224.642	2079.313	1952.844	1296.500	1227.353	3799.737	1008.544	49577.015	169.015
kin_afterCID_167	LT02B2_cell27	2393.951	2177.486	2284.005	5033.651	225.256	2089.373	1952.231	1301.120	1231.427	3809.872	1011.651	49578.017	170.017
kin_afterCID_168	LT02B2_cell27	2352.819	2177.486	2245.250	4940.177	222.765	2057.957	1954.722	1288.026	1219.633	3758.391	1006.498	49578.999	170.999
kin_afterCID_169	LT02B2_cell27	2373.873	2177.486	2265.088	4999.638	222.169	2075.525	1955.317	1290.245	1221.415	3781.323	1007.201	49580.001	172.001
kin_afterCID_170	LT02B2_cell27	2379.187	2177.486	2270.526	5006.713	222.485	2080.167	1955.001	1295.989	1226.825	3805.725	1010.373	49581.003	173.003
kin_afterCID_171	LT02B2_cell27	2397.709	2177.486	2287.679	5060.541	223.703	2092.821	1953.783	1302.666	1233.298	3820.995	1014.323	49582.006	174.006
kin_afterCID_172	LT02B2_cell27	2388.652	2177.486	2279.149	5031.168	223.108	2086.988	1954.379	1300.260	1230.592	3823.714	1012.188	49583.008	175.008
kin_afterCID_173	LT02B2_cell27	2349.081	2177.486	2241.742	4952.909	222.566	2052.637	1954.920	1293.220	1224.075	3802.357	1007.556	49584.010	176.010
kin_afterCID_174	LT02B2_cell27	2392.899	2177.486	2283.284	5032.792	222.756	2092.064	1954.731	1304.553	1234.901	3819.033	1018.010	49585.012	177.012
kin_afterCID_175	LT02B2_cell27	2362.233	2177.486	2254.381	4970.667	222.205	2065.801	1955.281	1293.231	1224.542	3786.099	1009.933	49586.015	178.015
kin_afterCID_176	LT02B2_cell27	2382.271	2177.486	2273.314	5007.159	221.068	2085.669	1956.418	1290.434	1221.412	3789.504	1008.049	49587.017	179.017
kin_afterCID_177	LT02B2_cell27	2397.913	2177.486	2288.116	5053.257	222.232	2096.109	1955.254	1298.828	1229.617	3815.357	1012.801	49587.999	179.999
kin_afterCID_178	LT02B2_cell27	2379.076	2177.486	2270.125	5008.271	223.126	2078.906	1954.361	1297.531	1228.349	3799.148	1011.926	49589.001	181.001
kin_afterCID_179	LT02B2_cell27	2378.952	2177.486	2269.974	4987.661	224.822	2078.595	1952.664	1304.237	1234.480	3814.921	1015.166	49590.003	182.003
kin_afterCID_180	LT02B2_cell27	2357.421	2177.486	2249.737	4975.698	219.931	2063.258	1957.555	1286.910	1218.532	3790.907	1005.587	49591.006	183.006
kin_afterCID_181	LT02B2_cell27	2367.084	2177.486	2259.044	4986.495	219.895	2072.839	1957.610	1291.407	1222.715	3793.745	1010.319	49592.008	184.008
kin_afterCID_182	LT02B2_cell27	2369.257	2177.486	2261.140	5002.012	219.498	2074.116	1957.989	1297.489	1228.422	3825.580	1014.081	49593.010	185.010
kin_afterCID_183	LT02B2_cell27	2349.597	2177.486	2242.566	4945.272	222.142	2054.709	1955.344	1291.472	1222.759	3790.860	1007.522	49594.013	186.013
kin_afterCID_184	LT02B2_cell27	2360.441	2177.486	2252.626	4996.228	221.916	2061.334	1955.570	1302.448	1233.105	3843.385	1014.104	49595.015	187.015
kin_afterCID_185	LT02B2_cell27	2370.026	2177.486	2261.734	4976.029	222.765	2073.040	1954.722	1302.846	1233.088	3813.000	1016.783	49596.017	188.017
kin_afterCID_186	LT02B2_cell27	2334.043	2177.486	2227.579	4928.335	219.615	2043.041	1957.871	1282.692	1214.373	3767.465	1003.974	49596.999	188.999
kin_afterCID_187	LT02B2_cell27	2345.276	2177.486	2238.191	4958.689	218.550	2053.709	1958.936	1289.398	1220.745	3798.182	1009.503	49598.002	190.002
kin_afterCID_188	LT02B2_cell27	2365.806	2177.486	2257.987	4977.015	220.418	2071.714	1957.068	1291.967	1223.006	3790.408	1010.575	49599.004	191.004
kin_afterCID_189	LT02B2_cell27	2371.754	2177.486	2263.172	4989.675	222.458	2073.867	1955.028	1302.831	1233.186	3818.407	1016.590	49600.006	192.006
kin_afterCID_190	LT02B2_cell27	2335.889	2177.486	2229.215	4919.182	219.462	2046.345	1958.025	1281.037	1212.843	3758.183	1003.391	49601.008	193.008
kin_afterCID_191	LT02B2_cell27	2334.178	2177.486	2227.358	4925.103	219.389	2043.885	1958.097	1289.359	1220.736	3790.552	1009.120	49602.010	194.010
kin_afterCID_192	LT02B2_cell27	2351.252	2177.486	2243.867	4938.052	221.366	2058.515	1956.120	1295.418	1226.360	3782.520	1013.963	49603.012	195.012
kin_afterCID_193	LT02B2_cell27	2372.181	2177.486	2263.829	5003.206	220.066	2076.384	1957.420	1295.586	1226.164	3818.686	1011.922	49604.015	196.015
kin_afterCID_194	LT02B2_cell27	2335.822	2177.486	2229.442	4921.206	219.209	2046.415	1958.277	1284.660	1216.516	3761.973	1007.350	49605.017	197.017
kin_afterCID_195	LT02B2_cell27	2345.130	2177.486	2237.992	4938.857	219.498	2054.363	1957.989	1284.254	1215.619	3773.571	1005.193	49605.999	197.999
kin_afterCID_196	LT02B2_cell27	2372.816	2177.486	2264.550	4976.784	221.384	2078.109	1956.102	1296.938	1227.809	3791.083	1014.661	49607.001	199.001
kin_afterCID_197	LT02B2_cell27	2378.427	2177.486	2269.586	5013.045	221.564	2079.981	1955.922	1292.760	1223.526	3805.658	1008.101	49608.003	200.003
kin_afterCID_198	LT02B2_cell27	2333.308	2177.486	2226.654	4924.789	219.200	2043.231	1958.286	1276.787	1208.939	3759.878	998.843	49609.005	201.005
kin_afterCID_199	LT02B2_cell27	2338.716	2177.486	2232.019	4911.091	219.678	2050.079	1957.808	1285.418	1217.084	3763.397	1007.373	49610.008	202.008
kin_afterCID_200	LT02B2_cell27	2345.922	2177.486	2239.077	4933.627	220.382	2054.530	1957.104	1288.738	1220.123	3780.333	1008.169	49611.010	203.010
kin_afterCID_201	LT02B2_cell27	2367.587	2177.486	2259.619	5001.961	219.173	2072.750	1958.314	1298.415	1229.213	3829.496	1015.138	49612.012	204.012
kin_afterCID_202	LT02B2_cell27	2328.277	2177.486	2221.998	4920.076	217.476	2040.700	1960.010	1282.280	1214.360	3769.506	1006.306	49613.014	205.014
kin_afterCID_203	LT02B2_cell27	2344.474	2177.486	2237.868	4932.033	217.368	2057.526	1960.119	1280.331	1212.292	3766.618	1004.613	49614.016	206.016
kin_afterCID_204	LT02B2_cell27	2355.947	2177.486	2248.478	4968.882	219.651	2062.799	1957.835	1289.209	1220.796	3790.858	1008.547	49614.998	206.998
kin_afterCID_205	LT02B2_cell27	2356.262	2177.486	2248.570	4962.833	217.630	2066.820	1959.857	1289.812	1221.098	3798.910	1011.193	49616.000	208.000
kin_afterCID_206	LT02B2_cell27	2371.475	2177.486	2263.152	4997.233	220.454	2075.691	1957.032	1292.679	1223.533	3822.452	1007.707	49617.002	209.002
kin_afterCID_207	LT02B2_cell27	2341.844	2177.486	2235.126	4932.742	217.792	2053.903	1959.694	1277.617	1209.736	3762.597	1001.447	49618.004	210.004
kin_afterCID_208	LT02B2_cell27	2345.318	2177.486	2238.200	4958.725	218.532	2053.778	1958.954	1284.755	1216.639	3792.920	1004.956	49619.007	211.007
kin_afterCID_209	LT02B2_cell27	2339.108	2177.486	2232.249	4945.886	220.617	2045.220	1956.870	1290.164	1221.673	3793.746	1007.911	49620.009	212.009
kin_afterCID_210	LT02B2_cell27	2346.848	2177.486	2239.693	4926.454	222.088	2053.865	1955.398	1293.179	1224.196	3795.120	1009.017	49621.011	213.011
kin_afterCID_211	LT02B2_cell27	2324.770	2177.486	2218.912	4906.516	220.247	2034.248	1957.240	1278.524	1210.577	3772.624	997.864	49622.013	214.013
kin_afterCID_212	LT02B2_cell27	2331.237	2177.486	2224.969	4918.789	221.276	2038.548	1956.211	1284.294	1216.051	3789.400	1000.930	49623.015	215.015
kin_afterCID_213	LT02B2_cell27	2350.949	2177.486	2243.985	4933.985	221.925	2057.815	1955.561	1285.450	1216.755	3781.370	1002.202	49624.017	216.017
kin_afterCID_214	LT02B2_cell27	2354.622	2177.486	2247.306	4945.941	223.406	2058.362	1954.081	1296.012	1227.056	3805.813	1009.072	49624.999	216.999
kin_afterCID_215	LT02B2_cell27	2321.450	2177.486	2215.953	4890.230	218.126	2035.480	1959.360	1271.992	1204.340	3758.947	995.132	49626.002	218.002
kin_afterCID_216	LT02B2_cell27	2327.055	2177.486	2221.101	4923.245	218.884	2036.918	1958.602	1280.427	1212.583	3781.001	1000.975	49627.004	219.004
kin_afterCID_217	LT02B2_cell27	2337.031	2177.486	2230.610	4928.557	221.925	2042.933	1955.561	1284.515	1216.353	3785.829	1000.656	49628.006	220.006
kin_afterCID_218	LT02B2_cell27	2352.108	2177.486	2245.143	4981.906	220.906	2055.194	1956.581	1285.563	1217.097	3821.727	999.220	49629.008	221.008
kin_afterCID_219	LT02B2_cell27	2347.166	2177.486	2240.232	4973.670	220.897	2050.637	1956.590	1290.193	1221.279	3828.550	1003.616	49630.010	222.010
kin_afterCID_220	LT02B2_cell27	2315.526	2177.486	2209.971	4904.903	219.353	2025.460	1958.133	1281.241	1213.304	3795.547	999.584	49631.012	223.012
kin_afterCID_221	LT02B2_cell27	2338.814	2177.486	2232.199	4919.469	218.685	2050.703	1958.801	1285.821	1217.621	3786.785	1006.607	49632.014	224.014
kin_afterCID_222	LT02B2_cell27	2360.440	2177.486	2252.936	4981.989	218.713	2067.723	1958.774	1294.778	1226.051	3828.894	1011.824	49633.016	225.016
kin_afterCID_223	LT02B2_cell27	2370.560	2177.486	2262.372	5010.279	220.184	2073.609	1957.303	1270.000	1202.763	3743.285	991.771	49633.999	225.999
kin_afterCID_224	LT02B2_cell27	2324.283	2177.486	2218.396	4908.922	219.064	2035.171	1958.422	1274.815	1207.280	3767.731	995.963	49635.001	227.001
kin_afterCID_225	LT02B2_cell27	2338.072	2177.486	2231.528	4931.589	219.741	2046.970	1957.745	1279.361	1211.193	3791.410	997.403	49636.003	228.003
kin_afterCID_226	LT02B2_cell27	2354.772	2177.486	2247.263	4975.445	220.102	2060.085	1957.384	1289.584	1221.064	3811.738	1005.975	49637.005	229.005
kin_afterCID_227	LT02B2_cell27	2370.579	2177.486	2262.380	4991.698	219.101	2077.333	1958.386	1269.037	1201.785	3741.900	992.378	49638.007	230.007
kin_afterCID_228	LT02B2_cell27	2334.189	2177.486	2228.186	4917.361	217.936	2046.895	1959.550	1275.706	1207.873	3764.001	998.964	49639.009	231.009
kin_afterCID_229	LT02B2_cell27	2346.481	2177.486	2239.683	4982.550	219.164	2051.468	1958.323	1279.810	1211.761	3802.694	997.464	49640.012	232.012
kin_afterCID_230	LT02B2_cell27	2349.848	2177.486	2243.027	4964.011	216.637	2061.032	1960.850	1271.544	1204.450	3747.141	998.037	49641.014	233.014
kin_afterCID_231	LT02B2_cell27	2311.859	2177.486	2206.457	4881.196	217.756	2026.367	1959.730	1273.666	1206.246	3754.247	998.035	49642.016	234.016
kin_afterCID_232	LT02B2_cell27	2331.827	2177.486	2225.666	4925.843	218.117	2043.062	1959.369	1277.038	1209.499	3770.715	999.442	49642.998	234.998
kin_afterCID_233	LT02B2_cell27	2335.623	2177.486	2229.328	4929.015	219.344	2045.120	1958.142	1284.642	1216.466	3787.893	1004.236	49644.000	236.000
kin_afterCID_234	LT02B2_cell27	2353.600	2177.486	2246.214	4984.813	219.182	2059.104	1958.305	1286.621	1218.288	3812.360	1003.930	49645.002	237.002
kin_afterCID_235	LT02B2_cell27	2321.819	2177.486	2216.642	4886.241	218.045	2036.453	1959.442	1266.259	1199.231	3736.609	991.361	49646.004	238.004
kin_afterCID_236	LT02B2_cell27	2338.800	2177.486	2232.541	4932.154	218.018	2050.254	1959.469	1272.663	1205.206	3766.174	995.226	49647.007	239.007
kin_afterCID_237	LT02B2_cell27	2342.908	2177.486	2235.795	4938.217	219.796	2051.525	1957.691	1278.126	1210.215	3764.977	998.921	49648.009	240.009
kin_afterCID_238	LT02B2_cell27	2320.141	2177.486	2214.964	4863.269	219.922	2034.434	1957.564	1282.730	1214.331	3785.643	1001.541	49649.011	241.011
kin_afterCID_239	LT02B2_cell27	2311.084	2177.486	2206.096	4869.210	217.864	2026.680	1959.622	1266.536	1199.421	3732.423	992.387	49650.013	242.013
kin_afterCID_240	LT02B2_cell27	2333.987	2177.486	2227.839	4922.563	218.722	2044.939	1958.765	1275.285	1207.979	3749.209	999.039	49651.015	243.015
kin_afterCID_241	LT02B2_cell27	2331.496	2177.486	2225.530	4922.469	217.052	2044.633	1960.434	1279.296	1211.500	3784.610	1001.917	49652.017	244.017
kin_afterCID_242	LT02B2_cell27	2348.212	2177.486	2241.214	4973.197	217.602	2056.765	1959.884	1283.798	1215.661	3802.653	1004.134	49652.999	244.999
kin_afterCID_243	LT02B2_cell27	2330.754	2177.486	2224.812	4918.074	215.644	2046.358	1961.842	1265.334	1198.388	3740.073	993.313	49654.002	246.002
kin_afterCID_244	LT02B2_cell27	2333.622	2177.486	2227.009	4918.926	217.494	2046.739	1959.992	1273.986	1206.522	3763.847	997.694	49655.004	247.004
kin_afterCID_245	LT02B2_cell27	2326.942	2177.486	2221.383	4898.328	217.052	2042.247	1960.434	1270.747	1203.752	3748.149	996.458	49656.008	248.008
kin_afterCID_246	LT02B2_cell27	2330.929	2177.486	2225.052	4912.231	217.494	2044.491	1959.992	1276.022	1208.539	3762.281	1000.130	49657.008	249.008
kin_afterCID_247	LT02B2_cell27	2346.216	2177.486	2239.391	4928.194	217.639	2059.490	1959.848	1279.015	1211.084	3771.919	1002.181	49658.010	250.010
kin_afterCID_248	LT02B2_cell27	2300.328	2177.486	2196.068	4837.947	216.086	2020.760	1961.400	1263.897	1197.359	3712.008	994.191	49659.013	251.013
kin_afterCID_249	LT02B2_cell27	2326.560	2177.486	2220.800	4902.709	215.382	2043.774	1962.104	1268.601	1201.613	3742.815	997.004	49660.015	252.015
kin_afterCID_250	LT02B2_cell27	2338.440	2177.486	2232.104	4933.441	217.097	2051.065	1960.389	1276.974	1209.311	3776.427	1000.180	49661.017	253.017
kin_afterCID_251	LT02B2_cell27	2317.219	2177.486	2211.629	4865.791	216.556	2035.767	1960.931	1281.673	1213.544	3769.481	1006.931	49662.000	254.000
kin_afterCID_252	LT02B2_cell27	2319.623	2177.486	2214.334	4877.369	216.411	2037.368	1961.075	1268.006	1201.302	3719.591	997.465	49663.002	255.002
kin_afterCID_253	LT02B2_cell27	2312.978	2177.486	2208.143	4866.974	217.278	2029.883	1960.209	1265.871	1198.938	3722.754	993.540	49664.004	256.004
kin_afterCID_254	LT02B2_cell27	2330.406	2177.486	2224.876	4901.046	216.086	2047.200	1961.400	1270.525	1203.329	3747.832	997.602	49665.006	257.006
kin_afterCID_255	LT02B2_cell27	2334.426	2177.486	2228.609	4928.429	216.592	2047.904	1960.895	1274.976	1207.618	3766.302	999.795	49666.008	258.008
kin_afterCID_256	LT02B2_cell27	2309.489	2177.486	2204.939	4867.020	215.436	2028.667	1962.050	1257.713	1191.342	3709.359	988.518	49667.012	259.012
kin_afterCID_257	LT02B2_cell27	2302.776	2177.486	2198.399	4852.027	215.238	2023.150	1962.248	1262.247	1195.590	3722.932	992.335	49668.015	260.015
kin_afterCID_258	LT02B2_cell27	2323.232	2177.486	2217.511	4887.152	218.090	2037.856	1959.397	1272.015	1204.856	3739.910	997.327	49669.015	261.015
kin_afterCID_259	LT02B2_cell27	2340.475	2177.486	2234.062	4960.984	216.149	2051.681	1961.337	1277.520	1209.964	3781.589	1001.559	49670.017	262.017
kin_afterCID_260	LT02B2_cell27	2312.135	2177.486	2207.294	4853.583	218.352	2028.883	1959.135	1281.725	1214.029	3763.610	1005.111	49670.999	262.999
kin_afterCID_261	LT02B2_cell27	2307.991	2177.486	2203.423	4872.736	215.581	2026.169	1961.906	1260.012	1193.587	3727.584	988.867	49672.001	264.001
kin_afterCID_262	LT02B2_cell27	2321.329	2177.486	2215.704	4901.477	216.249	2036.838	1961.238	1259.546	1192.781	3726.453	987.542	49673.003	265.003
kin_afterCID_263	LT02B2_cell27	2332.462	2177.486	2226.676	4930.822	214.696	2048.245	1962.790	1271.802	1204.582	3759.598	999.679	49674.005	266.005
kin_afterCID_264	LT02B2_cell27	2291.368	2177.486	2187.628	4835.480	217.178	2009.511	1960.308	1277.632	1209.978	3778.416	1000.576	49675.007	267.007
kin_afterCID_265	LT02B2_cell27	2306.011	2177.486	2201.547	4873.792	213.875	2026.330	1963.611	1262.120	1195.694	3722.736	994.112	49676.010	268.010
kin_afterCID_266	LT02B2_cell27	2313.374	2177.486	2208.351	4899.440	214.056	2031.438	1963.431	1259.857	1193.154	3741.557	989.299	49677.012	269.012
kin_afterCID_267	LT02B2_cell27	2347.197	2177.486	2240.664	4950.465	215.454	2061.327	1962.032	1265.288	1198.273	3740.760	993.452	49678.014	270.014
kin_afterCID_268	LT02B2_cell27	2351.464	2177.486	2244.438	4976.493	213.334	2066.350	1964.153	1252.856	1186.757	3710.849	985.885	49679.016	271.016
kin_afterCID_269	LT02B2_cell27	2321.467	2177.486	2216.088	4910.461	214.967	2037.878	1962.519	1258.862	1192.355	3729.461	988.242	49679.998	271.998
kin_afterCID_270	LT02B2_cell27	2320.414	2177.486	2215.209	4910.620	213.812	2038.383	1963.674	1263.459	1196.600	3753.150	992.372	49681.000	273.000
kin_afterCID_271	LT02B2_cell27	2337.304	2177.486	2231.136	4952.933	213.857	2052.432	1963.647	1268.113	1201.143	3763.406	996.351	49682.002	274.002
kin_afterCID_272	LT02B2_cell27	2299.619	2177.486	2195.328	4851.015	217.756	2016.120	1959.730	1273.768	1206.469	3755.882	997.968	49683.004	275.004
kin_afterCID_273	LT02B2_cell27	2295.200	2177.486	2191.167	4865.267	212.124	2017.809	1965.362	1250.374	1184.369	3711.243	984.769	49684.007	276.007
kin_afterCID_274	LT02B2_cell27	2310.695	2177.486	2205.829	4871.077	215.707	2029.160	1961.797	1260.784	1194.173	3717.195	990.687	49685.009	277.009
kin_afterCID_275	LT02B2_cell27	2325.829	2177.486	2219.785	4906.720	215.220	2042.759	1962.267	1265.882	1198.845	3733.667	995.217	49686.011	278.011
kin_afterCID_276	LT02B2_cell27	2295.049	2177.486	2191.137	4828.717	216.655	2015.101	1960.832	1275.987	1208.648	3757.657	1001.784	49687.013	279.013
kin_afterCID_277	LT02B2_cell27	2304.499	2177.486	2200.321	4880.819	214.417	2023.100	1963.070	1254.904	1188.813	3716.639	986.020	49688.015	280.015
kin_afterCID_278	LT02B2_cell27	2314.035	2177.486	2209.008	4896.472	213.722	2032.982	1963.765	1264.619	1197.811	3743.032	994.887	49689.018	281.018
kin_afterCID_279	LT02B2_cell27	2337.703	2177.486	2231.614	4931.833	214.534	2054.187	1962.952	1264.417	1197.320	3734.784	994.426	49690.000	282.000
kin_afterCID_280	LT02B2_cell27	2294.997	2177.486	2191.147	4870.650	212.512	2016.439	1964.974	1250.099	1184.357	3714.711	983.551	49691.002	283.002
kin_afterCID_281	LT02B2_cell27	2298.392	2177.486	2193.840	4876.506	213.460	2018.191	1964.026	1256.492	1190.309	3718.149	988.947	49692.004	284.004
kin_afterCID_282	LT02B2_cell27	2310.849	2177.486	2205.866	4884.847	215.653	2027.904	1961.833	1268.430	1201.409	3756.145	994.969	49693.006	285.006
kin_afterCID_283	LT02B2_cell27	2289.638	2177.486	2185.996	4829.240	213.785	2013.156	1963.701	1248.840	1182.911	3686.546	983.451	49694.008	286.008
kin_afterCID_284	LT02B2_cell27	2299.953	2177.486	2195.692	4856.601	215.373	2019.320	1962.113	1260.921	1194.580	3720.637	990.928	49695.011	287.011
kin_afterCID_285	LT02B2_cell27	2325.831	2177.486	2220.557	4913.176	216.303	2040.467	1961.184	1266.976	1199.927	3750.205	993.096	49696.013	288.013
kin_afterCID_286	LT02B2_cell27	2312.532	2177.486	2208.035	4867.480	214.904	2032.764	1962.582	1258.731	1192.451	3705.495	990.809	49697.015	289.015
kin_afterCID_287	LT02B2_cell27	2308.551	2177.486	2204.119	4870.270	212.964	2030.849	1964.523	1260.118	1193.569	3729.939	992.378	49698.017	290.017
kin_afterCID_288	LT02B2_cell27	2286.880	2177.486	2183.378	4814.446	215.048	2009.904	1962.438	1263.839	1196.935	3736.041	992.930	49699.000	291.000
kin_afterCID_289	LT02B2_cell27	2298.461	2177.486	2194.463	4860.481	213.243	2020.321	1964.243	1248.794	1183.261	3685.354	984.275	49700.002	292.002
kin_afterCID_290	LT02B2_cell27	2292.905	2177.486	2188.986	4835.430	213.234	2016.895	1964.252	1255.907	1189.927	3696.736	990.936	49701.004	293.004
kin_afterCID_291	LT02B2_cell27	2316.611	2177.486	2211.639	4891.303	216.149	2032.866	1961.337	1262.988	1196.357	3728.465	991.280	49702.007	294.007
kin_afterCID_292	LT02B2_cell27	2292.910	2177.486	2189.282	4845.962	214.597	2013.793	1962.889	1247.327	1181.567	3681.150	981.244	49703.009	295.009
kin_afterCID_293	LT02B2_cell27	2292.060	2177.486	2188.310	4839.377	213.370	2015.335	1964.117	1258.549	1192.663	3695.891	993.771	49704.002	296.002
kin_afterCID_294	LT02B2_cell27	2311.342	2177.486	2206.654	4875.797	215.824	2029.198	1961.662	1258.744	1192.600	3701.415	989.998	49705.004	297.004
kin_afterCID_295	LT02B2_cell27	2302.591	2177.486	2198.318	4845.456	215.157	2023.782	1962.330	1256.857	1190.552	3696.399	989.378	49706.006	298.006
kin_afterCID_296	LT02B2_cell27	2282.669	2177.486	2179.692	4807.086	212.458	2009.730	1965.028	1244.713	1179.335	3664.115	983.129	49707.009	299.009
0	0	0.000	0.000	0.000	0.000	0.000	0.000	0.000	0.000	0.000	0.000	0.000	49708.011	300.011
0	0	0.000	0.000	0.000	0.000	0.000	0.000	0.000	0.000	0.000	0.000	0.000	49709.013	301.013
0	0	0.000	0.000	0.000	0.000	0.000	0.000	0.000	0.000	0.000	0.000	0.000	49710.015	302.015
0	0	0.000	0.000	0.000	0.000	0.000	0.000	0.000	0.000	0.000	0.000	0.000	49711.017	303.017
