# Supplementary material for: Mandipropamid as a chemical inducer of proximity for in vivo applications
Source: Nat Chem Biol. 2021 Dec 21;18(1):64–9. doi: 10.1038/s41589-021-00922-3 (PMC8709788; doi:10.1038/s41589-021-00922-3)
Supplement: Source Data Fig. 2 — Single-cell trajectories, luminescence intensities of luciferase assay and two-color RICS binding efficiencies. [file 41589_2021_922_MOESM21_ESM.zip › Figure_02/Figure_02bcd/Single-Cell Trajectories/Mandi_5uM/exp02_Mandi5uM_LT02B3_cell31_intensities.csv]

name	cellID	ff_488nm_cell	area_cell	fullframe_488nm	ff_488nm_mito	area_mito	ff_488nm_cyto	area_cyto	ff_561nm_tf_cell	fullframe_561nm	ff_561nm_tf_mito	ff_561nm_tf_cyto	FrameTimeAbs	FrameTimeRel
t0_	LT02B3_cell31	1874.077	2096.848	1785.377	2696.050	177.107	1798.245	1919.741	753.484	712.241	1865.544	650.890	49778.000	-44.000
tend_	LT02B3_cell31	1649.064	2096.848	1574.253	2910.420	154.283	1548.885	1942.565	707.932	671.467	1760.559	624.330	50143.000	321.000
kin_afterCID_1	LT02B3_cell31	1889.638	2096.848	1796.545	3190.017	178.028	1768.989	1918.820	764.366	722.349	1899.291	659.068	49830.080	4.080
kin_afterCID_2	LT02B3_cell31	1851.520	2096.848	1761.280	3175.193	172.658	1732.746	1924.190	756.685	715.106	1895.074	654.538	49831.000	5.000
kin_afterCID_3	LT02B3_cell31	1848.868	2096.848	1759.101	3186.248	171.864	1729.470	1925.002	759.567	717.653	1902.551	657.520	49832.003	6.003
kin_afterCID_4	LT02B3_cell31	1823.500	2096.848	1735.072	3163.593	169.111	1705.940	1927.737	746.215	705.107	1876.195	647.088	49833.005	7.005
kin_afterCID_5	LT02B3_cell31	1828.018	2096.848	1739.824	3167.577	170.889	1709.160	1925.959	754.331	713.006	1887.477	653.788	49834.007	8.007
kin_afterCID_6	LT02B3_cell31	1826.319	2096.848	1737.865	3181.969	170.817	1706.088	1926.031	756.559	715.118	1898.494	655.283	49835.009	9.009
kin_afterCID_7	LT02B3_cell31	1817.815	2096.848	1730.279	3163.529	172.622	1697.091	1924.226	754.031	712.196	1898.894	651.326	49836.011	10.011
kin_afterCID_8	LT02B3_cell31	1822.578	2096.848	1734.977	3178.100	169.797	1703.139	1927.051	749.245	708.325	1871.870	650.328	49837.013	11.013
kin_afterCID_9	LT02B3_cell31	1825.374	2096.848	1737.004	3202.543	168.091	1705.354	1928.757	750.666	709.640	1875.989	652.594	49838.016	12.016
kin_afterCID_10	LT02B3_cell31	1825.266	2096.848	1737.079	3184.983	170.293	1705.077	1926.554	748.901	707.494	1878.325	649.068	49838.998	12.998
kin_afterCID_11	LT02B3_cell31	1830.276	2096.848	1741.814	3200.299	171.205	1708.470	1925.643	756.270	714.707	1891.523	655.337	49840.000	14.000
kin_afterCID_12	LT02B3_cell31	1801.585	2096.848	1714.668	3161.061	169.562	1681.979	1927.286	748.000	707.223	1865.236	649.705	49841.002	15.002
kin_afterCID_13	LT02B3_cell31	1816.382	2096.848	1728.773	3185.809	170.221	1695.384	1926.645	751.538	710.711	1872.301	652.517	49842.004	16.004
kin_afterCID_14	LT02B3_cell31	1813.972	2096.848	1726.356	3185.739	169.743	1693.140	1927.123	750.434	709.423	1883.977	650.589	49843.006	17.006
kin_afterCID_15	LT02B3_cell31	1811.633	2096.848	1724.063	3170.700	171.087	1690.892	1925.760	749.323	707.963	1877.954	649.054	49844.008	18.008
kin_afterCID_16	LT02B3_cell31	1787.865	2096.848	1701.817	3134.740	171.990	1667.519	1924.858	757.243	715.720	1892.781	655.781	49845.010	19.010
kin_afterCID_17	LT02B3_cell31	1819.251	2096.848	1731.470	3184.620	170.429	1698.458	1926.419	753.042	711.821	1878.087	653.510	49846.013	20.013
kin_afterCID_18	LT02B3_cell31	1825.185	2096.848	1737.087	3187.803	172.739	1702.858	1924.127	756.906	715.539	1885.729	655.565	49847.015	21.015
kin_afterCID_19	LT02B3_cell31	1788.519	2096.848	1702.888	3110.892	172.423	1670.038	1924.443	751.735	710.237	1882.135	650.455	49848.017	22.017
kin_afterCID_20	LT02B3_cell31	1796.103	2096.848	1709.775	3151.797	170.320	1676.249	1926.527	749.332	708.690	1867.610	650.467	49848.999	22.999
kin_afterCID_21	LT02B3_cell31	1813.943	2096.848	1726.776	3164.228	172.225	1693.113	1924.623	749.604	708.517	1873.762	649.009	49850.002	24.002
kin_afterCID_22	LT02B3_cell31	1807.765	2096.848	1720.460	3178.359	171.331	1685.811	1925.517	754.929	713.757	1888.581	654.058	49851.004	25.004
kin_afterCID_23	LT02B3_cell31	1798.115	2096.848	1711.441	3166.212	169.120	1678.092	1927.728	748.207	707.532	1884.070	648.557	49852.006	26.006
kin_afterCID_24	LT02B3_cell31	1805.942	2096.848	1719.105	3180.282	168.488	1685.861	1928.359	746.314	705.601	1885.238	646.801	49853.008	27.008
kin_afterCID_25	LT02B3_cell31	1810.340	2096.848	1723.370	3170.574	169.824	1690.466	1927.024	746.622	705.791	1880.179	646.724	49854.010	28.010
kin_afterCID_26	LT02B3_cell31	1815.119	2096.848	1728.346	3188.599	168.894	1694.798	1927.953	747.922	706.933	1889.965	647.876	49855.012	29.012
kin_afterCID_27	LT02B3_cell31	1788.350	2096.848	1702.846	3151.044	165.230	1671.785	1931.636	744.807	704.578	1879.189	647.772	49856.014	30.014
kin_afterCID_28	LT02B3_cell31	1814.580	2096.848	1727.710	3180.535	168.858	1694.946	1927.989	749.188	708.374	1884.839	649.725	49857.017	31.017
kin_afterCID_29	LT02B3_cell31	1814.778	2096.848	1728.132	3185.557	169.761	1694.023	1927.087	749.740	708.533	1892.606	649.062	49857.999	31.999
kin_afterCID_30	LT02B3_cell31	1790.547	2096.848	1704.865	3157.635	166.674	1672.496	1930.174	743.180	702.756	1882.341	644.812	49859.001	33.001
kin_afterCID_31	LT02B3_cell31	1838.515	2096.848	1751.641	3220.662	167.486	1718.532	1929.361	758.418	717.781	1908.479	658.582	49860.003	34.003
kin_afterCID_32	LT02B3_cell31	1811.936	2096.848	1726.332	3168.690	170.113	1692.145	1926.753	763.499	722.416	1915.852	661.757	49861.006	35.006
kin_afterCID_33	LT02B3_cell31	1822.200	2096.848	1736.108	3194.141	167.053	1703.438	1929.794	751.864	711.310	1894.191	652.978	49862.008	36.008
kin_afterCID_34	LT02B3_cell31	1815.738	2096.848	1729.725	3188.220	168.624	1695.715	1928.224	755.116	714.415	1899.424	655.046	49863.012	37.012
kin_afterCID_35	LT02B3_cell31	1796.421	2096.848	1711.851	3142.437	168.560	1678.759	1928.287	760.446	719.542	1912.728	659.720	49864.015	38.015
kin_afterCID_36	LT02B3_cell31	1792.750	2096.848	1707.943	3142.312	165.122	1677.390	1931.726	747.035	706.910	1889.040	649.417	49865.015	39.015
kin_afterCID_37	LT02B3_cell31	1800.453	2096.848	1715.110	3150.748	166.232	1684.188	1930.616	747.161	706.917	1886.585	649.053	49866.017	40.017
kin_afterCID_38	LT02B3_cell31	1804.510	2096.848	1718.922	3177.183	165.663	1686.758	1931.184	751.771	711.467	1907.139	652.659	49866.999	40.999
kin_afterCID_39	LT02B3_cell31	1806.494	2096.848	1721.023	3159.503	169.174	1687.753	1927.674	754.639	714.063	1901.250	654.011	49868.001	42.001
kin_afterCID_40	LT02B3_cell31	1781.540	2096.848	1697.488	3125.676	166.692	1665.458	1930.155	743.324	703.477	1880.064	645.153	49869.003	43.003
kin_afterCID_41	LT02B3_cell31	1790.049	2096.848	1705.099	3147.649	167.658	1672.066	1929.190	749.204	709.212	1885.789	650.428	49870.007	44.007
kin_afterCID_42	LT02B3_cell31	1800.473	2096.848	1715.366	3137.403	170.645	1682.032	1926.203	749.021	708.875	1874.870	649.280	49871.007	45.007
kin_afterCID_43	LT02B3_cell31	1799.882	2096.848	1714.411	3158.936	168.542	1681.094	1928.305	750.196	710.006	1896.500	650.004	49872.009	46.009
kin_afterCID_44	LT02B3_cell31	1808.175	2096.848	1722.422	3160.413	167.847	1690.507	1929.036	751.235	710.777	1902.963	651.020	49873.011	47.011
kin_afterCID_45	LT02B3_cell31	1786.670	2096.848	1702.066	3117.716	167.730	1670.940	1929.118	744.097	704.372	1872.916	645.950	49874.014	48.014
kin_afterCID_46	LT02B3_cell31	1795.222	2096.848	1710.345	3148.147	163.922	1680.487	1932.926	747.355	707.569	1892.058	650.279	49875.016	49.016
kin_afterCID_47	LT02B3_cell31	1797.871	2096.848	1712.663	3154.840	166.638	1680.715	1930.246	754.233	714.080	1904.821	654.900	49875.998	49.998
kin_afterCID_48	LT02B3_cell31	1801.267	2096.848	1716.189	3150.527	167.938	1683.795	1928.910	751.734	711.348	1892.974	652.374	49877.000	51.000
kin_afterCID_49	LT02B3_cell31	1780.245	2096.848	1696.382	3102.683	168.425	1664.746	1928.423	752.550	712.047	1896.954	652.600	49878.002	52.002
kin_afterCID_50	LT02B3_cell31	1784.363	2096.848	1700.504	3123.889	166.232	1669.026	1930.616	745.954	706.115	1876.589	648.603	49879.004	53.004
kin_afterCID_51	LT02B3_cell31	1803.003	2096.848	1717.991	3145.310	168.985	1685.345	1927.863	754.235	714.137	1887.159	654.930	49880.007	54.007
kin_afterCID_52	LT02B3_cell31	1800.093	2096.848	1715.683	3144.598	166.403	1684.190	1930.462	745.650	705.601	1885.566	647.391	49881.010	55.010
kin_afterCID_53	LT02B3_cell31	1797.777	2096.848	1713.035	3142.351	165.338	1682.680	1931.509	749.572	709.376	1887.247	652.187	49882.012	56.012
kin_afterCID_54	LT02B3_cell31	1776.697	2096.848	1693.104	3089.506	167.956	1662.386	1928.892	749.546	709.143	1892.481	650.026	49883.014	57.014
kin_afterCID_55	LT02B3_cell31	1785.992	2096.848	1702.525	3114.526	165.411	1672.215	1931.437	745.895	706.215	1870.294	649.600	49884.016	58.016
kin_afterCID_56	LT02B3_cell31	1801.268	2096.848	1716.691	3134.430	166.521	1686.262	1930.327	749.532	709.648	1878.568	652.135	49885.000	59.000
kin_afterCID_57	LT02B3_cell31	1787.406	2096.848	1703.287	3114.902	165.077	1673.967	1931.771	744.288	704.679	1871.136	647.995	49886.001	60.001
kin_afterCID_58	LT02B3_cell31	1790.178	2096.848	1706.125	3118.893	166.205	1675.787	1930.661	741.007	701.065	1869.436	643.863	49887.003	61.003
kin_afterCID_59	LT02B3_cell31	1798.608	2096.848	1713.949	3129.175	167.153	1683.349	1929.713	748.546	708.475	1878.706	650.651	49888.005	62.005
kin_afterCID_60	LT02B3_cell31	1769.951	2096.848	1687.081	3072.257	167.252	1657.071	1929.596	749.036	708.759	1889.151	650.215	49889.007	63.007
kin_afterCID_61	LT02B3_cell31	1785.813	2096.848	1702.252	3105.478	165.943	1672.395	1930.923	741.906	702.448	1858.150	645.978	49890.009	64.009
kin_afterCID_62	LT02B3_cell31	1788.023	2096.848	1703.968	3111.087	168.849	1672.151	1928.017	749.600	709.754	1877.081	650.858	49891.012	65.012
kin_afterCID_63	LT02B3_cell31	1799.516	2096.848	1715.000	3143.129	166.151	1683.888	1930.697	746.877	706.926	1892.194	648.314	49892.014	66.014
kin_afterCID_64	LT02B3_cell31	1773.334	2096.848	1690.246	3092.163	167.360	1658.941	1929.488	752.264	712.156	1894.411	653.196	49893.016	67.016
kin_afterCID_65	LT02B3_cell31	1779.541	2096.848	1696.031	3108.827	166.169	1665.132	1930.679	741.051	701.550	1865.898	644.238	49893.998	67.998
kin_afterCID_66	LT02B3_cell31	1779.251	2096.848	1695.566	3124.235	164.526	1664.733	1932.321	742.343	702.795	1877.780	645.667	49895.000	69.000
kin_afterCID_67	LT02B3_cell31	1793.876	2096.848	1709.710	3139.354	166.033	1678.176	1930.814	745.030	705.348	1880.590	647.382	49896.002	70.002
kin_afterCID_68	LT02B3_cell31	1793.293	2096.848	1708.784	3156.906	164.283	1677.376	1932.565	741.311	702.311	1863.719	645.898	49897.004	71.004
kin_afterCID_69	LT02B3_cell31	1777.998	2096.848	1694.683	3119.762	163.488	1664.536	1933.359	740.356	701.092	1866.141	645.158	49898.007	72.007
kin_afterCID_70	LT02B3_cell31	1778.013	2096.848	1694.800	3130.251	163.028	1664.015	1933.820	747.052	707.740	1884.143	651.191	49899.009	73.009
kin_afterCID_71	LT02B3_cell31	1781.501	2096.848	1697.811	3147.741	162.748	1666.534	1934.117	748.108	708.499	1893.937	651.689	49900.011	74.011
kin_afterCID_72	LT02B3_cell31	1791.049	2096.848	1707.015	3146.655	166.133	1674.403	1930.715	747.588	707.849	1882.766	649.909	49901.013	75.013
kin_afterCID_73	LT02B3_cell31	1765.139	2096.848	1682.708	3094.882	161.900	1653.877	1934.948	739.326	700.230	1864.793	645.157	49902.015	76.015
kin_afterCID_74	LT02B3_cell31	1774.875	2096.848	1691.677	3123.221	163.497	1660.850	1933.350	738.214	699.005	1871.930	642.339	49903.017	77.017
kin_afterCID_75	LT02B3_cell31	1783.303	2096.848	1699.704	3109.830	167.829	1667.891	1929.018	743.554	703.840	1868.784	645.656	49904.000	78.000
kin_afterCID_76	LT02B3_cell31	1761.571	2096.848	1679.471	3087.151	164.156	1648.980	1932.691	733.441	694.577	1844.256	639.092	49905.002	79.002
kin_afterCID_77	LT02B3_cell31	1772.478	2096.848	1689.655	3114.047	163.840	1658.768	1933.007	735.172	696.055	1848.813	640.781	49906.004	80.004
kin_afterCID_78	LT02B3_cell31	1780.656	2096.848	1697.320	3134.701	162.288	1667.059	1934.596	740.083	700.636	1874.098	644.954	49907.006	81.006
kin_afterCID_79	LT02B3_cell31	1783.517	2096.848	1700.074	3138.803	163.678	1668.773	1933.188	744.286	704.748	1876.930	648.387	49908.008	82.008
kin_afterCID_80	LT02B3_cell31	1756.475	2096.848	1674.741	3070.645	167.207	1642.600	1929.641	745.467	705.839	1863.362	648.600	49909.010	83.010
kin_afterCID_81	LT02B3_cell31	1755.298	2096.848	1673.251	3089.340	162.189	1643.461	1934.659	739.538	700.746	1856.730	645.881	49910.014	84.014
kin_afterCID_82	LT02B3_cell31	1764.172	2096.848	1681.956	3111.381	160.916	1652.191	1935.931	738.373	699.387	1867.564	644.514	49911.015	85.015
kin_afterCID_83	LT02B3_cell31	1774.805	2096.848	1692.137	3128.295	164.418	1659.646	1932.430	742.075	702.899	1864.050	646.613	49912.017	86.017
kin_afterCID_84	LT02B3_cell31	1786.213	2096.848	1703.033	3138.145	164.996	1670.747	1931.852	745.877	706.349	1877.961	649.188	49912.999	86.999
kin_afterCID_85	LT02B3_cell31	1754.491	2096.848	1673.021	3088.284	162.956	1642.101	1933.892	749.631	710.031	1893.163	653.273	49914.001	88.001
kin_afterCID_86	LT02B3_cell31	1768.711	2096.848	1686.555	3119.887	162.342	1655.321	1934.506	740.236	701.342	1865.856	645.775	49915.003	89.003
kin_afterCID_87	LT02B3_cell31	1770.374	2096.848	1687.670	3129.800	163.696	1655.260	1933.152	738.518	699.283	1869.305	642.765	49916.005	90.005
kin_afterCID_88	LT02B3_cell31	1771.708	2096.848	1689.256	3124.824	163.308	1657.423	1933.540	742.731	703.462	1876.045	647.011	49917.007	91.007
kin_afterCID_89	LT02B3_cell31	1748.589	2096.848	1667.295	3069.006	166.060	1635.025	1930.787	741.390	701.979	1870.625	644.268	49918.009	92.009
kin_afterCID_90	LT02B3_cell31	1758.206	2096.848	1676.508	3113.082	163.497	1643.628	1933.350	742.940	703.484	1884.959	646.363	49919.011	93.011
kin_afterCID_91	LT02B3_cell31	1773.661	2096.848	1690.835	3130.904	164.436	1658.168	1932.412	736.188	697.366	1846.720	641.689	49920.014	94.014
kin_afterCID_92	LT02B3_cell31	1774.835	2096.848	1691.842	3126.956	165.835	1658.715	1931.013	743.829	704.673	1862.646	647.745	49921.016	95.016
kin_afterCID_93	LT02B3_cell31	1751.964	2096.848	1670.507	3082.719	164.210	1638.894	1932.655	734.613	696.118	1833.431	641.250	49921.998	95.998
kin_afterCID_94	LT02B3_cell31	1753.116	2096.848	1671.378	3070.457	165.005	1640.597	1931.843	733.276	694.582	1836.587	639.039	49923.000	97.000
kin_afterCID_95	LT02B3_cell31	1765.809	2096.848	1683.383	3102.917	165.799	1651.002	1931.067	737.842	698.951	1844.725	642.810	49924.002	98.002
kin_afterCID_96	LT02B3_cell31	1748.809	2096.848	1667.612	3050.687	167.116	1636.066	1929.731	742.761	703.373	1860.531	645.961	49925.005	99.005
kin_afterCID_97	LT02B3_cell31	1755.232	2096.848	1673.595	3093.837	165.293	1640.680	1931.554	737.687	699.123	1839.695	643.382	49926.007	100.007
kin_afterCID_98	LT02B3_cell31	1771.262	2096.848	1689.006	3115.235	163.362	1657.708	1933.486	735.492	696.832	1838.900	642.264	49927.009	101.009
kin_afterCID_99	LT02B3_cell31	1763.113	2096.848	1680.918	3094.841	165.456	1649.021	1931.428	734.273	695.378	1837.804	639.736	49928.011	102.011
kin_afterCID_100	LT02B3_cell31	1783.339	2096.848	1700.323	3122.571	164.571	1669.277	1932.276	739.016	700.157	1843.100	644.981	49929.013	103.013
kin_afterCID_101	LT02B3_cell31	1748.675	2096.848	1667.403	3051.988	166.015	1636.610	1930.850	738.127	698.770	1847.299	642.761	49930.015	104.015
kin_afterCID_102	LT02B3_cell31	1760.469	2096.848	1678.446	3094.644	166.115	1645.680	1930.733	745.189	706.104	1854.291	649.765	49930.998	104.998
kin_afterCID_103	LT02B3_cell31	1744.756	2096.848	1664.180	3050.648	166.088	1632.421	1930.760	743.147	703.956	1860.674	647.015	49932.000	106.000
kin_afterCID_104	LT02B3_cell31	1738.579	2096.848	1657.920	3036.829	163.795	1628.570	1933.071	733.323	694.956	1829.364	640.451	49933.004	107.004
kin_afterCID_105	LT02B3_cell31	1752.834	2096.848	1671.841	3069.516	163.001	1641.848	1933.865	733.995	695.458	1840.229	640.754	49934.004	108.004
kin_afterCID_106	LT02B3_cell31	1762.528	2096.848	1680.742	3096.366	162.306	1650.618	1934.560	739.888	701.196	1855.836	646.260	49935.006	109.006
kin_afterCID_107	LT02B3_cell31	1767.378	2096.848	1685.106	3091.264	165.763	1653.728	1931.121	739.974	701.073	1843.931	645.212	49936.008	110.008
kin_afterCID_108	LT02B3_cell31	1764.479	2096.848	1682.409	3069.739	165.808	1652.404	1931.076	734.888	696.047	1831.171	640.756	49937.011	111.011
kin_afterCID_109	LT02B3_cell31	1769.576	2096.848	1687.365	3095.335	165.411	1656.036	1931.437	735.839	696.962	1848.014	640.591	49938.013	112.013
kin_afterCID_110	LT02B3_cell31	1737.788	2096.848	1657.292	3017.359	167.559	1626.657	1929.289	742.216	703.053	1849.567	646.042	49939.015	113.015
kin_afterCID_111	LT02B3_cell31	1744.518	2096.848	1664.037	3040.648	166.476	1632.740	1930.372	728.586	690.102	1818.497	634.592	49940.018	114.018
kin_afterCID_112	LT02B3_cell31	1761.110	2096.848	1679.408	3065.092	166.259	1648.813	1930.589	740.478	701.954	1833.856	646.318	49941.000	115.000
kin_afterCID_113	LT02B3_cell31	1746.646	2096.848	1665.925	3046.576	164.463	1636.011	1932.385	728.382	689.941	1825.184	635.035	49942.002	116.002
kin_afterCID_114	LT02B3_cell31	1763.038	2096.848	1681.284	3084.866	163.985	1650.894	1932.863	734.794	696.264	1842.689	640.800	49943.005	117.005
kin_afterCID_115	LT02B3_cell31	1761.221	2096.848	1679.306	3066.869	166.196	1648.827	1930.652	736.556	697.709	1829.029	642.513	49944.007	118.007
kin_afterCID_116	LT02B3_cell31	1737.134	2096.848	1656.766	3015.548	164.725	1628.141	1932.123	731.027	692.815	1810.976	638.955	49945.009	119.009
kin_afterCID_117	LT02B3_cell31	1745.326	2096.848	1664.458	3043.215	161.025	1637.365	1935.823	735.189	696.812	1830.680	644.065	49946.011	120.011
kin_afterCID_118	LT02B3_cell31	1750.566	2096.848	1669.187	3062.435	162.938	1640.037	1933.910	737.074	698.464	1825.846	645.341	49947.013	121.013
kin_afterCID_119	LT02B3_cell31	1764.079	2096.848	1682.007	3075.543	162.965	1653.564	1933.883	739.686	700.847	1834.983	647.387	49948.015	122.015
kin_afterCID_120	LT02B3_cell31	1769.077	2096.848	1686.974	3079.385	163.046	1658.585	1933.856	738.584	699.642	1838.705	645.829	49949.017	123.017
kin_afterCID_121	LT02B3_cell31	1751.316	2096.848	1670.336	3057.605	161.241	1642.499	1935.607	735.669	697.305	1826.696	644.784	49950.000	124.000
kin_afterCID_122	LT02B3_cell31	1739.604	2096.848	1658.927	3031.303	164.030	1629.983	1932.818	737.642	699.036	1823.782	645.466	49951.002	125.002
kin_afterCID_123	LT02B3_cell31	1756.746	2096.848	1675.395	3067.529	163.894	1645.605	1932.953	737.708	698.975	1839.298	644.304	49952.004	126.004
kin_afterCID_124	LT02B3_cell31	1734.593	2096.848	1654.258	3027.998	164.932	1624.158	1931.951	738.664	699.538	1842.217	644.454	49953.006	127.006
kin_afterCID_125	LT02B3_cell31	1727.850	2096.848	1647.281	3038.557	161.142	1618.737	1935.706	731.400	693.032	1828.852	640.040	49954.008	128.008
kin_afterCID_126	LT02B3_cell31	1747.001	2096.848	1665.794	3062.794	161.864	1636.932	1935.002	733.844	695.288	1837.925	641.486	49955.010	129.010
kin_afterCID_127	LT02B3_cell31	1733.959	2096.848	1653.744	3040.666	162.748	1623.988	1934.136	738.945	699.874	1861.567	644.480	49956.013	130.013
kin_afterCID_128	LT02B3_cell31	1750.508	2096.848	1669.170	3076.437	162.992	1638.753	1933.874	731.799	693.369	1836.568	638.685	49957.015	131.015
kin_afterCID_129	LT02B3_cell31	1749.514	2096.848	1668.069	3078.688	162.929	1637.529	1933.937	733.095	694.400	1847.093	639.243	49958.017	132.017
kin_afterCID_130	LT02B3_cell31	1733.105	2096.848	1652.772	3042.878	161.909	1623.507	1934.939	730.954	692.731	1832.610	638.772	49959.000	133.000
kin_afterCID_131	LT02B3_cell31	1753.680	2096.848	1672.260	3076.039	164.246	1641.296	1932.601	734.115	695.388	1839.848	640.141	49960.002	134.002
kin_afterCID_132	LT02B3_cell31	1734.344	2096.848	1654.224	3049.922	165.122	1621.889	1931.726	733.889	694.872	1849.318	638.544	49961.004	135.004
kin_afterCID_133	LT02B3_cell31	1726.046	2096.848	1646.184	3036.570	161.025	1617.035	1935.823	731.477	693.289	1835.736	639.623	49962.006	136.006
kin_afterCID_134	LT02B3_cell31	1740.046	2096.848	1659.432	3060.260	163.037	1628.740	1933.811	728.779	690.454	1837.512	635.303	49963.009	137.009
kin_afterCID_135	LT02B3_cell31	1748.244	2096.848	1666.679	3070.774	163.479	1636.415	1933.368	735.618	696.883	1848.995	641.475	49964.011	138.011
kin_afterCID_136	LT02B3_cell31	1730.948	2096.848	1650.743	3045.578	163.136	1620.040	1933.711	738.431	699.463	1856.385	644.116	49965.013	139.013
kin_afterCID_137	LT02B3_cell31	1735.362	2096.848	1654.764	3059.736	160.853	1625.326	1935.995	734.937	696.729	1840.251	643.102	49966.015	140.015
kin_afterCID_138	LT02B3_cell31	1751.962	2096.848	1671.027	3081.847	161.792	1640.769	1935.056	731.077	692.679	1841.839	638.205	49967.017	141.017
kin_afterCID_139	LT02B3_cell31	1758.133	2096.848	1676.889	3093.915	160.682	1647.277	1936.166	734.067	695.319	1853.033	641.205	49967.999	141.999
kin_afterCID_140	LT02B3_cell31	1725.578	2096.848	1645.613	3046.922	160.212	1616.267	1936.635	742.086	703.253	1862.168	649.425	49969.002	143.002
kin_afterCID_141	LT02B3_cell31	1739.543	2096.848	1658.961	3079.536	159.156	1629.480	1937.691	730.603	692.418	1842.774	639.253	49970.004	144.004
kin_afterCID_142	LT02B3_cell31	1740.162	2096.848	1659.458	3061.429	161.304	1630.051	1935.543	735.747	697.045	1845.558	643.258	49971.006	145.006
kin_afterCID_143	LT02B3_cell31	1727.686	2096.848	1647.602	3042.335	159.698	1619.307	1937.150	729.766	691.867	1831.954	638.902	49972.008	146.008
kin_afterCID_144	LT02B3_cell31	1730.776	2096.848	1650.124	3067.746	160.303	1620.105	1936.545	729.427	691.330	1836.907	637.752	49973.011	147.011
kin_afterCID_145	LT02B3_cell31	1745.205	2096.848	1664.082	3090.816	160.492	1633.676	1936.356	731.264	692.703	1846.456	638.833	49974.013	148.013
kin_afterCID_146	LT02B3_cell31	1728.974	2096.848	1649.071	3047.268	161.322	1619.096	1935.525	735.952	697.163	1860.046	642.261	49975.015	149.015
kin_afterCID_147	LT02B3_cell31	1733.625	2096.848	1653.223	3079.092	156.404	1625.178	1940.444	730.452	692.534	1847.564	640.410	49976.017	150.017
kin_afterCID_148	LT02B3_cell31	1741.720	2096.848	1660.480	3093.907	159.012	1630.765	1937.836	732.557	694.161	1851.133	640.771	49976.999	150.999
kin_afterCID_149	LT02B3_cell31	1753.670	2096.848	1672.323	3100.590	160.907	1641.714	1935.977	729.343	690.766	1848.500	636.325	49978.002	152.002
kin_afterCID_150	LT02B3_cell31	1722.684	2096.848	1642.974	3045.967	161.738	1612.083	1935.110	735.096	696.419	1858.026	641.241	49979.004	153.004
kin_afterCID_151	LT02B3_cell31	1743.283	2096.848	1662.619	3086.442	158.570	1633.399	1938.278	730.830	692.590	1849.036	639.350	49980.006	154.006
kin_afterCID_152	LT02B3_cell31	1739.027	2096.848	1658.807	3071.242	157.180	1631.072	1939.668	726.999	689.037	1838.910	636.896	49981.009	155.009
kin_afterCID_153	LT02B3_cell31	1741.299	2096.848	1660.582	3089.243	158.272	1631.248	1938.576	730.747	692.617	1848.419	639.496	49982.011	156.011
kin_afterCID_154	LT02B3_cell31	1758.111	2096.848	1676.638	3102.636	160.555	1646.624	1936.292	734.428	696.014	1850.088	641.918	49983.013	157.013
kin_afterCID_155	LT02B3_cell31	1734.812	2096.848	1654.595	3071.324	159.319	1624.913	1937.529	727.039	689.191	1828.458	636.472	49984.015	158.015
kin_afterCID_156	LT02B3_cell31	1747.504	2096.848	1666.514	3087.795	159.887	1636.869	1936.960	732.703	694.657	1839.898	641.309	49985.018	159.018
kin_afterCID_157	LT02B3_cell31	1727.737	2096.848	1647.810	3060.738	159.896	1617.693	1936.969	737.618	699.235	1856.211	645.276	49986.000	160.000
kin_afterCID_158	LT02B3_cell31	1736.188	2096.848	1655.827	3075.997	156.918	1627.812	1939.930	728.979	691.040	1833.473	639.638	49987.002	161.002
kin_afterCID_159	LT02B3_cell31	1731.787	2096.848	1651.583	3057.895	159.183	1622.844	1937.664	728.947	690.855	1839.220	637.735	49988.004	162.004
kin_afterCID_160	LT02B3_cell31	1752.011	2096.848	1670.925	3109.762	158.146	1641.255	1938.702	729.938	691.664	1855.717	638.105	49989.007	163.007
kin_afterCID_161	LT02B3_cell31	1726.295	2096.848	1646.228	3063.148	158.082	1617.291	1938.765	735.140	696.551	1865.928	642.938	49990.009	164.009
kin_afterCID_162	LT02B3_cell31	1731.417	2096.848	1651.483	3085.529	154.662	1623.585	1942.204	721.609	683.770	1839.310	632.604	49991.011	165.011
kin_afterCID_163	LT02B3_cell31	1734.756	2096.848	1654.770	3086.320	156.611	1625.661	1940.236	728.310	690.252	1845.846	638.105	49992.013	166.013
kin_afterCID_164	LT02B3_cell31	1734.411	2096.848	1653.845	3074.327	158.552	1624.802	1938.314	732.445	694.152	1851.654	640.895	49993.015	167.015
kin_afterCID_165	LT02B3_cell31	1715.960	2096.848	1636.900	3027.481	159.418	1608.043	1937.430	727.964	689.408	1850.482	635.599	49994.017	168.017
kin_afterCID_166	LT02B3_cell31	1727.244	2096.848	1647.625	3053.657	157.667	1619.399	1939.180	727.127	689.350	1828.148	637.608	49994.999	168.999
kin_afterCID_167	LT02B3_cell31	1736.487	2096.848	1656.531	3074.389	157.785	1627.617	1939.099	727.154	689.193	1834.709	637.032	49996.002	170.002
kin_afterCID_168	LT02B3_cell31	1720.648	2096.848	1641.265	3058.481	155.122	1613.770	1941.726	727.404	689.597	1839.660	638.547	49997.004	171.004
kin_afterCID_169	LT02B3_cell31	1733.152	2096.848	1653.184	3065.896	158.597	1624.100	1938.251	728.998	690.756	1837.834	638.268	49998.007	172.007
kin_afterCID_170	LT02B3_cell31	1745.235	2096.848	1664.587	3099.350	158.642	1634.401	1938.206	733.410	694.989	1854.244	641.670	49999.009	173.009
kin_afterCID_171	LT02B3_cell31	1723.400	2096.848	1643.377	3064.730	154.924	1616.391	1941.924	722.786	684.848	1837.906	633.823	50000.011	174.011
kin_afterCID_172	LT02B3_cell31	1724.969	2096.848	1645.216	3068.293	155.709	1617.214	1941.139	721.435	683.545	1840.406	631.677	50001.013	175.013
kin_afterCID_173	LT02B3_cell31	1739.931	2096.848	1659.522	3093.577	156.431	1630.804	1940.417	727.236	689.050	1850.137	636.711	50002.015	176.015
kin_afterCID_174	LT02B3_cell31	1719.527	2096.848	1640.188	3061.687	155.140	1612.290	1941.708	721.798	684.288	1838.435	632.580	50003.017	177.017
kin_afterCID_175	LT02B3_cell31	1730.395	2096.848	1650.837	3083.532	154.436	1622.811	1942.411	727.132	689.240	1856.393	637.347	50004.000	178.000
kin_afterCID_176	LT02B3_cell31	1737.211	2096.848	1657.139	3095.616	157.658	1626.772	1939.226	732.136	694.112	1852.987	641.010	50005.002	179.002
kin_afterCID_177	LT02B3_cell31	1729.538	2096.848	1649.745	3087.426	157.902	1618.952	1938.964	728.800	690.625	1859.172	636.746	50006.004	180.004
kin_afterCID_178	LT02B3_cell31	1723.707	2096.848	1644.510	3073.575	154.734	1616.162	1942.150	728.202	690.633	1845.535	639.182	50007.006	181.006
kin_afterCID_179	LT02B3_cell31	1720.763	2096.848	1641.713	3057.300	156.494	1612.969	1940.372	724.384	686.676	1839.231	634.469	50008.008	182.008
kin_afterCID_180	LT02B3_cell31	1730.109	2096.848	1650.778	3069.701	156.638	1621.960	1940.209	727.557	689.521	1852.736	636.718	50009.011	183.011
kin_afterCID_181	LT02B3_cell31	1712.227	2096.848	1633.718	3040.870	153.795	1607.058	1943.070	726.828	689.369	1835.491	639.078	50010.013	184.013
kin_afterCID_182	LT02B3_cell31	1717.066	2096.848	1638.017	3063.500	153.615	1610.628	1943.251	723.024	685.539	1841.971	634.572	50011.015	185.015
kin_afterCID_183	LT02B3_cell31	1736.469	2096.848	1656.822	3068.634	157.902	1627.981	1938.946	721.473	683.483	1839.168	630.452	50012.017	186.017
kin_afterCID_184	LT02B3_cell31	1734.464	2096.848	1654.649	3086.522	156.214	1625.628	1940.634	726.374	688.165	1853.425	635.650	50012.999	186.999
kin_afterCID_185	LT02B3_cell31	1707.685	2096.848	1629.477	3020.328	155.447	1602.583	1941.401	719.716	682.112	1824.866	631.227	50014.002	188.002
kin_afterCID_186	LT02B3_cell31	1724.925	2096.848	1645.653	3062.799	155.258	1617.943	1941.590	730.153	692.496	1844.999	641.005	50015.004	189.004
kin_afterCID_187	LT02B3_cell31	1736.231	2096.848	1656.557	3073.797	157.360	1627.707	1939.487	728.343	690.604	1839.972	638.151	50016.006	190.006
kin_afterCID_188	LT02B3_cell31	1703.895	2096.848	1625.480	3005.192	156.620	1598.851	1940.227	727.668	689.618	1847.280	637.290	50017.008	191.008
kin_afterCID_189	LT02B3_cell31	1704.074	2096.848	1625.863	3034.438	154.066	1598.573	1942.781	719.433	682.012	1833.689	631.070	50018.010	192.010
kin_afterCID_190	LT02B3_cell31	1706.520	2096.848	1628.004	3031.439	154.951	1600.800	1941.897	723.474	686.032	1835.208	634.765	50019.013	193.013
kin_afterCID_191	LT02B3_cell31	1728.217	2096.848	1648.705	3056.625	156.295	1621.225	1940.552	723.267	685.438	1839.421	633.370	50020.015	194.015
kin_afterCID_192	LT02B3_cell31	1733.841	2096.848	1654.170	3079.261	155.781	1625.864	1941.067	729.080	691.087	1862.987	638.078	50021.018	195.018
kin_afterCID_193	LT02B3_cell31	1708.659	2096.848	1630.440	3052.652	152.379	1603.337	1944.469	722.175	684.592	1850.343	633.766	50022.000	196.000
kin_afterCID_194	LT02B3_cell31	1719.273	2096.848	1640.524	3071.977	151.557	1613.885	1945.290	723.946	685.964	1860.758	635.377	50023.004	197.004
kin_afterCID_195	LT02B3_cell31	1736.771	2096.848	1656.605	3097.271	153.254	1629.494	1943.594	731.329	693.313	1863.170	642.082	50024.004	198.004
kin_afterCID_196	LT02B3_cell31	1706.513	2096.848	1628.510	3056.226	151.359	1601.506	1945.489	718.828	681.383	1849.430	630.867	50025.007	199.007
kin_afterCID_197	LT02B3_cell31	1718.792	2096.848	1639.874	3073.590	151.918	1612.969	1944.929	724.347	686.656	1853.867	636.121	50026.009	200.009
kin_afterCID_198	LT02B3_cell31	1725.658	2096.848	1646.254	3090.149	151.566	1619.344	1945.281	727.192	689.174	1866.125	638.453	50027.011	201.011
kin_afterCID_199	LT02B3_cell31	1704.953	2096.848	1626.687	3041.717	151.566	1600.799	1945.281	718.642	681.237	1834.520	631.698	50028.013	202.013
kin_afterCID_200	LT02B3_cell31	1710.571	2096.848	1632.080	3060.095	149.852	1606.705	1946.996	723.718	686.069	1856.767	636.513	50029.015	203.015
kin_afterCID_201	LT02B3_cell31	1728.112	2096.848	1648.831	3093.696	150.447	1622.559	1946.401	728.080	690.283	1869.388	639.862	50029.998	203.998
kin_afterCID_202	LT02B3_cell31	1700.782	2096.848	1622.861	3035.789	150.005	1597.919	1946.843	717.515	680.333	1834.721	631.434	50031.000	205.000
kin_afterCID_203	LT02B3_cell31	1712.527	2096.848	1634.035	3061.833	149.355	1609.048	1947.493	719.886	682.494	1844.316	633.652	50032.002	206.002
kin_afterCID_204	LT02B3_cell31	1714.982	2096.848	1636.475	3063.350	148.353	1612.321	1948.494	726.318	688.622	1863.804	639.712	50033.004	207.004
kin_afterCID_205	LT02B3_cell31	1728.211	2096.848	1648.943	3073.793	152.649	1622.555	1944.216	727.624	689.927	1851.438	639.389	50034.006	208.006
kin_afterCID_206	LT02B3_cell31	1706.693	2096.848	1628.709	3039.060	148.110	1605.429	1948.738	718.568	681.523	1839.336	633.387	50035.008	209.008
kin_afterCID_207	LT02B3_cell31	1703.520	2096.848	1625.649	3049.934	148.543	1600.867	1948.305	719.334	682.149	1844.390	633.558	50036.011	210.011
kin_afterCID_208	LT02B3_cell31	1717.108	2096.848	1638.326	3049.591	154.003	1611.487	1942.845	722.800	685.252	1835.695	634.584	50037.013	211.013
kin_afterCID_209	LT02B3_cell31	1719.964	2096.848	1640.608	3060.404	153.010	1614.451	1943.837	720.708	682.779	1842.062	632.440	50038.015	212.015
kin_afterCID_210	LT02B3_cell31	1706.599	2096.848	1628.491	3036.076	148.588	1605.204	1948.260	714.429	677.239	1827.330	629.551	50039.017	213.017
kin_afterCID_211	LT02B3_cell31	1708.757	2096.848	1630.371	3036.377	151.377	1605.453	1945.489	724.395	686.961	1839.559	637.626	50039.999	213.999
kin_afterCID_212	LT02B3_cell31	1714.318	2096.848	1635.630	3046.779	149.409	1612.091	1947.438	725.660	688.071	1845.999	639.707	50041.001	215.001
kin_afterCID_213	LT02B3_cell31	1692.435	2096.848	1615.233	2993.618	152.469	1590.402	1944.379	723.952	686.189	1848.349	635.782	50042.004	216.004
kin_afterCID_214	LT02B3_cell31	1694.925	2096.848	1617.415	3025.637	148.344	1593.615	1948.503	721.699	684.624	1841.154	636.472	50043.006	217.006
kin_afterCID_215	LT02B3_cell31	1709.330	2096.848	1631.128	3050.947	149.779	1606.125	1947.068	723.467	686.044	1845.733	637.136	50044.008	218.008
kin_afterCID_216	LT02B3_cell31	1713.604	2096.848	1634.990	3059.383	150.565	1609.497	1946.301	724.253	686.538	1852.565	636.968	50045.010	219.010
kin_afterCID_217	LT02B3_cell31	1692.572	2096.848	1615.354	3021.931	149.563	1590.469	1947.285	715.792	678.794	1822.743	630.772	50046.012	220.012
kin_afterCID_218	LT02B3_cell31	1693.141	2096.848	1615.291	3016.464	153.759	1588.425	1943.088	721.949	684.691	1834.409	633.919	50047.015	221.015
kin_afterCID_219	LT02B3_cell31	1703.773	2096.848	1625.473	3028.895	153.507	1599.100	1943.341	730.239	692.776	1841.719	642.442	50048.017	222.017
kin_afterCID_220	LT02B3_cell31	1680.239	2096.848	1603.624	2968.718	154.328	1577.873	1942.520	722.351	684.562	1835.394	633.923	50048.999	222.999
kin_afterCID_221	LT02B3_cell31	1705.696	2096.848	1627.388	3035.700	152.947	1601.050	1943.901	717.880	680.674	1825.303	630.747	50050.001	224.001
kin_afterCID_222	LT02B3_cell31	1718.852	2096.848	1639.842	3037.912	155.158	1613.447	1941.689	721.150	683.545	1830.270	632.522	50051.003	225.003
kin_afterCID_223	LT02B3_cell31	1720.124	2096.848	1641.152	3054.997	154.310	1614.085	1942.538	724.317	686.627	1840.254	635.670	50052.005	226.005
kin_afterCID_224	LT02B3_cell31	1693.483	2096.848	1616.067	3015.331	151.990	1590.180	1944.857	715.584	678.623	1821.989	629.118	50053.008	227.008
kin_afterCID_225	LT02B3_cell31	1703.395	2096.848	1625.198	3026.849	151.711	1600.172	1945.137	721.728	684.417	1835.259	634.878	50054.010	228.010
kin_afterCID_226	LT02B3_cell31	1718.918	2096.848	1640.235	3056.450	154.166	1612.775	1942.682	722.618	685.117	1838.874	634.035	50055.012	229.012
kin_afterCID_227	LT02B3_cell31	1687.828	2096.848	1610.748	3000.655	153.380	1584.218	1943.467	722.827	685.012	1844.327	634.317	50056.014	230.014
kin_afterCID_228	LT02B3_cell31	1695.283	2096.848	1617.875	3013.666	151.963	1592.271	1944.884	721.983	684.628	1834.383	635.066	50057.017	231.017
kin_afterCID_229	LT02B3_cell31	1704.924	2096.848	1626.711	3031.684	153.055	1600.454	1943.792	729.644	692.203	1848.568	641.539	50057.999	231.999
kin_afterCID_230	LT02B3_cell31	1689.830	2096.848	1612.437	3020.085	149.617	1587.619	1947.231	718.129	681.118	1832.281	632.522	50059.001	233.001
kin_afterCID_231	LT02B3_cell31	1695.260	2096.848	1617.573	3025.066	152.451	1590.996	1944.397	713.670	676.630	1823.025	626.691	50060.003	234.003
kin_afterCID_232	LT02B3_cell31	1704.467	2096.848	1626.518	3040.090	152.036	1600.054	1944.812	720.612	683.253	1837.485	633.300	50061.005	235.005
kin_afterCID_233	LT02B3_cell31	1711.565	2096.848	1632.929	3059.927	153.389	1605.138	1943.476	721.010	683.534	1845.929	632.226	50062.008	236.008
kin_afterCID_234	LT02B3_cell31	1691.363	2096.848	1614.388	2999.432	152.586	1588.705	1944.262	722.020	684.298	1844.287	633.944	50063.010	237.010
kin_afterCID_235	LT02B3_cell31	1698.547	2096.848	1621.031	3050.410	152.568	1592.465	1944.280	717.783	680.772	1834.546	630.150	50064.012	238.012
kin_afterCID_236	LT02B3_cell31	1706.527	2096.848	1628.390	3059.853	151.702	1600.982	1945.146	721.000	683.911	1847.738	633.125	50065.014	239.014
kin_afterCID_237	LT02B3_cell31	1718.274	2096.848	1639.606	3077.519	154.626	1610.061	1942.222	721.348	683.890	1846.352	631.783	50066.016	240.016
kin_afterCID_238	LT02B3_cell31	1695.500	2096.848	1617.928	3043.036	148.949	1592.456	1947.917	718.045	681.217	1835.295	632.614	50066.998	240.998
kin_afterCID_239	LT02B3_cell31	1703.355	2096.848	1625.465	3047.388	151.268	1598.857	1945.579	718.627	681.690	1832.136	632.052	50068.001	242.001
kin_afterCID_240	LT02B3_cell31	1706.698	2096.848	1628.431	3057.321	149.545	1602.976	1947.303	718.298	680.865	1849.267	631.444	50069.003	243.003
kin_afterCID_241	LT02B3_cell31	1707.404	2096.848	1628.854	3060.111	148.624	1604.210	1948.224	722.302	684.979	1857.056	635.735	50070.005	244.005
kin_afterCID_242	LT02B3_cell31	1690.780	2096.848	1613.415	3013.995	147.947	1590.331	1948.900	716.483	679.649	1831.441	631.843	50071.007	245.007
kin_afterCID_243	LT02B3_cell31	1699.951	2096.848	1622.228	3040.432	147.496	1598.524	1949.352	717.149	679.988	1845.444	631.778	50072.009	246.009
kin_afterCID_244	LT02B3_cell31	1709.093	2096.848	1630.810	3049.366	150.384	1605.544	1946.464	719.433	682.014	1845.169	632.458	50073.011	247.011
kin_afterCID_245	LT02B3_cell31	1715.182	2096.848	1636.382	3051.859	150.285	1611.984	1946.563	720.722	683.349	1844.068	633.993	50074.014	248.014
kin_afterCID_246	LT02B3_cell31	1690.785	2096.848	1613.486	3029.748	150.601	1587.176	1946.247	721.142	683.817	1854.344	633.455	50075.016	249.016
kin_afterCID_247	LT02B3_cell31	1682.616	2096.848	1605.380	3017.333	148.065	1581.207	1948.783	714.260	677.697	1830.041	629.485	50075.998	249.998
kin_afterCID_248	LT02B3_cell31	1690.923	2096.848	1613.228	3026.992	148.958	1588.751	1947.890	715.720	678.918	1837.178	629.960	50077.001	251.001
kin_afterCID_249	LT02B3_cell31	1700.242	2096.848	1622.656	3031.982	150.754	1597.079	1946.094	714.179	677.165	1827.576	627.930	50078.003	252.003
kin_afterCID_250	LT02B3_cell31	1715.252	2096.848	1636.546	3087.232	148.092	1610.991	1948.756	723.175	685.869	1866.573	636.285	50079.005	253.005
kin_afterCID_251	LT02B3_cell31	1688.113	2096.848	1610.854	3035.353	146.413	1586.980	1950.435	718.499	681.938	1842.394	634.132	50080.007	254.007
kin_afterCID_252	LT02B3_cell31	1686.909	2096.848	1609.390	3027.406	146.341	1586.335	1950.507	716.325	679.362	1845.394	631.614	50081.009	255.009
kin_afterCID_253	LT02B3_cell31	1699.498	2096.848	1621.547	3062.858	146.413	1597.155	1950.435	713.363	676.221	1854.344	627.713	50082.013	256.013
kin_afterCID_254	LT02B3_cell31	1701.623	2096.848	1623.856	3047.622	147.857	1599.511	1948.991	726.881	689.595	1863.749	640.634	50083.014	257.014
kin_afterCID_255	LT02B3_cell31	1702.823	2096.848	1624.907	3058.401	149.960	1598.409	1946.888	721.696	684.417	1858.523	634.132	50084.016	258.016
kin_afterCID_256	LT02B3_cell31	1684.608	2096.848	1607.384	3028.302	148.047	1582.530	1948.801	718.010	681.080	1848.928	632.096	50084.998	258.998
kin_afterCID_257	LT02B3_cell31	1700.219	2096.848	1622.396	3050.693	148.823	1597.047	1948.025	716.639	679.533	1849.893	630.062	50086.000	260.000
kin_afterCID_258	LT02B3_cell31	1700.128	2096.848	1622.230	3051.324	147.288	1598.045	1949.559	720.178	682.913	1863.328	633.814	50087.002	261.002
kin_afterCID_259	LT02B3_cell31	1675.780	2096.848	1599.162	3012.374	148.480	1573.921	1948.368	725.399	688.068	1861.674	638.807	50088.004	262.004
kin_afterCID_260	LT02B3_cell31	1685.015	2096.848	1608.331	3019.129	146.621	1584.712	1950.245	717.115	680.437	1845.171	632.308	50089.006	263.006
kin_afterCID_261	LT02B3_cell31	1685.960	2096.848	1608.907	3015.233	147.234	1585.573	1949.613	718.849	682.107	1842.179	634.016	50090.009	264.009
kin_afterCID_262	LT02B3_cell31	1696.255	2096.848	1618.680	3048.599	147.902	1593.628	1948.946	719.315	682.284	1847.961	633.664	50091.011	265.011
kin_afterCID_263	LT02B3_cell31	1702.385	2096.848	1624.468	3046.445	147.469	1600.707	1949.379	720.720	683.555	1847.659	635.468	50092.013	266.013
kin_afterCID_264	LT02B3_cell31	1674.515	2096.848	1598.132	2994.838	146.828	1575.101	1950.020	712.002	675.545	1826.378	628.094	50093.015	267.015
kin_afterCID_265	LT02B3_cell31	1693.023	2096.848	1615.483	3029.929	146.016	1592.952	1950.850	722.200	685.395	1844.306	638.213	50094.017	268.017
kin_afterCID_266	LT02B3_cell31	1702.987	2096.848	1625.201	3050.677	147.929	1600.693	1948.918	717.665	680.393	1846.299	631.998	50094.999	268.999
kin_afterCID_267	LT02B3_cell31	1675.102	2096.848	1599.007	3000.059	145.727	1576.142	1951.121	714.299	677.753	1825.180	631.329	50096.002	270.002
kin_afterCID_268	LT02B3_cell31	1685.169	2096.848	1608.422	3019.380	145.492	1585.690	1951.355	719.236	682.509	1841.374	635.569	50097.004	271.004
kin_afterCID_269	LT02B3_cell31	1702.225	2096.848	1624.006	3042.527	147.099	1601.106	1949.749	719.050	681.984	1839.821	634.493	50098.006	272.006
kin_afterCID_270	LT02B3_cell31	1672.271	2096.848	1596.211	2979.394	148.940	1572.326	1947.908	724.453	687.014	1845.263	638.754	50099.008	273.008
kin_afterCID_271	LT02B3_cell31	1679.456	2096.848	1602.860	3001.974	146.368	1580.212	1950.480	715.701	679.081	1823.904	632.539	50100.010	274.010
kin_afterCID_272	LT02B3_cell31	1688.562	2096.848	1611.482	3020.423	146.503	1588.517	1950.344	712.677	675.900	1829.272	628.802	50101.013	275.013
kin_afterCID_273	LT02B3_cell31	1699.444	2096.848	1621.975	3034.136	145.835	1599.678	1951.012	720.954	684.022	1840.440	637.274	50102.015	276.015
kin_afterCID_274	LT02B3_cell31	1670.546	2096.848	1594.572	2987.282	145.664	1572.247	1951.184	724.124	687.028	1861.667	639.202	50103.017	277.017
kin_afterCID_275	LT02B3_cell31	1677.895	2096.848	1601.322	3011.106	143.507	1579.948	1953.341	712.939	676.239	1830.227	630.854	50103.999	277.999
kin_afterCID_276	LT02B3_cell31	1694.397	2096.848	1616.683	3036.012	147.604	1592.805	1949.243	720.668	683.601	1849.452	635.192	50105.001	279.001
kin_afterCID_277	LT02B3_cell31	1684.471	2096.848	1607.842	3004.492	146.991	1584.961	1949.857	715.993	679.580	1820.152	632.756	50106.004	280.004
kin_afterCID_278	LT02B3_cell31	1670.640	2096.848	1594.657	2981.393	147.667	1571.339	1949.180	714.491	677.730	1828.400	630.103	50107.006	281.006
kin_afterCID_279	LT02B3_cell31	1686.584	2096.848	1610.188	2992.646	147.478	1587.775	1949.370	717.406	680.496	1830.736	633.178	50108.010	282.010
kin_afterCID_280	LT02B3_cell31	1689.029	2096.848	1611.963	3007.233	148.498	1588.552	1948.368	714.437	677.384	1829.515	629.451	50109.010	283.010
kin_afterCID_281	LT02B3_cell31	1674.397	2096.848	1598.130	2992.591	147.812	1574.427	1949.036	720.309	683.058	1849.427	634.678	50110.012	284.012
kin_afterCID_282	LT02B3_cell31	1675.257	2096.848	1599.132	2988.320	147.108	1576.186	1949.740	712.859	676.322	1812.439	629.896	50111.014	285.014
kin_afterCID_283	LT02B3_cell31	1690.296	2096.848	1613.357	3017.968	148.290	1589.257	1948.557	707.937	670.981	1824.726	622.946	50112.017	286.017
kin_afterCID_284	LT02B3_cell31	1699.192	2096.848	1621.682	3031.953	149.418	1596.935	1947.429	722.088	684.947	1846.562	635.812	50112.999	286.999
kin_afterCID_285	LT02B3_cell31	1677.506	2096.848	1601.366	3008.566	147.180	1577.024	1949.668	711.322	674.806	1827.134	627.089	50114.001	288.001
kin_afterCID_286	LT02B3_cell31	1678.770	2096.848	1602.431	2993.358	148.444	1578.615	1948.404	712.689	675.906	1822.271	628.152	50115.003	289.003
kin_afterCID_287	LT02B3_cell31	1690.846	2096.848	1613.837	3021.590	148.850	1589.162	1947.998	716.834	679.929	1832.546	631.581	50116.005	290.005
kin_afterCID_288	LT02B3_cell31	1663.290	2096.848	1587.723	2957.760	150.907	1562.903	1945.940	719.624	682.495	1832.463	633.323	50117.008	291.008
kin_afterCID_289	LT02B3_cell31	1678.923	2096.848	1602.582	2988.593	146.557	1580.506	1950.290	710.485	673.928	1807.654	628.036	50118.010	292.010
kin_afterCID_290	LT02B3_cell31	1686.286	2096.848	1609.542	3008.492	147.523	1586.222	1949.325	716.861	680.111	1827.318	632.822	50119.012	293.012
kin_afterCID_291	LT02B3_cell31	1689.084	2096.848	1612.460	3005.249	146.927	1589.910	1949.920	705.728	669.327	1801.862	623.134	50120.014	294.014
kin_afterCID_292	LT02B3_cell31	1676.308	2096.848	1600.262	2987.755	146.964	1577.463	1949.884	714.306	677.614	1823.643	630.695	50121.017	295.017
kin_afterCID_293	LT02B3_cell31	1687.438	2096.848	1610.705	3008.023	148.218	1586.991	1948.630	714.665	677.858	1830.039	629.826	50121.999	295.999
kin_afterCID_294	LT02B3_cell31	1688.123	2096.848	1611.429	3011.955	149.491	1586.498	1947.357	718.112	680.972	1837.054	632.216	50123.001	297.001
kin_afterCID_295	LT02B3_cell31	1666.365	2096.848	1590.847	2968.704	147.153	1568.071	1949.695	709.054	672.669	1810.081	625.954	50124.003	298.003
kin_afterCID_296	LT02B3_cell31	1680.033	2096.848	1603.575	3000.551	146.251	1581.025	1950.597	712.218	675.556	1822.931	628.940	50125.005	299.005
kin_afterCID_297	LT02B3_cell31	1690.571	2096.848	1613.668	3029.418	145.908	1590.441	1950.940	718.990	682.086	1842.678	634.952	50126.007	300.007
kin_afterCID_298	LT02B3_cell31	1703.873	2096.848	1626.492	3030.523	148.344	1602.872	1948.503	716.266	679.115	1828.549	631.585	50127.010	301.010
kin_afterCID_299	LT02B3_cell31	1677.848	2096.848	1601.934	3013.587	144.671	1578.859	1952.177	711.659	675.321	1832.516	628.594	50128.012	302.012
kin_afterCID_300	LT02B3_cell31	1687.392	2096.848	1610.464	3013.889	147.415	1587.083	1949.433	711.774	675.178	1812.051	628.572	50129.014	303.014
