# Supplementary material for: Mandipropamid as a chemical inducer of proximity for in vivo applications
Source: Nat Chem Biol. 2021 Dec 21;18(1):64–9. doi: 10.1038/s41589-021-00922-3 (PMC8709788; doi:10.1038/s41589-021-00922-3)
Supplement: Source Data Fig. 2 — Single-cell trajectories, luminescence intensities of luciferase assay and two-color RICS binding efficiencies. [file 41589_2021_922_MOESM21_ESM.zip › Figure_02/Figure_02bcd/Single-Cell Trajectories/Mandi_5uM/exp02_Mandi5uM_LT02B4_cell37_intensities.csv]

name	cellID	ff_488nm_cell	area_cell	fullframe_488nm	ff_488nm_mito	area_mito	ff_488nm_cyto	area_cyto	ff_561nm_tf_cell	fullframe_561nm	ff_561nm_tf_mito	ff_561nm_tf_cyto	FrameTimeAbs	FrameTimeRel
t0_	LT02B4_cell37	2666.028	1974.856	2407.005	4676.395	237.142	2391.651	1737.751	1437.838	1270.282	4470.541	1023.963	50204.000	-38.000
tend_	LT02B4_cell37	2281.772	1974.856	2076.271	4828.011	223.568	1956.721	1751.288	1307.177	1161.785	4198.674	938.051	50572.000	330.000
kin_afterCID_1	LT02B4_cell37	2656.006	1974.856	2394.724	5402.955	246.762	2263.757	1728.094	1488.950	1313.445	4627.076	1040.843	50250.080	4.080
kin_afterCID_2	LT02B4_cell37	2621.672	1974.856	2365.530	5322.287	247.836	2234.092	1727.074	1483.785	1309.797	4580.367	1039.399	50251.001	5.001
kin_afterCID_3	LT02B4_cell37	2609.501	1974.856	2353.838	5324.923	245.255	2224.458	1729.601	1477.637	1304.004	4594.474	1035.674	50252.003	6.003
kin_afterCID_4	LT02B4_cell37	2603.821	1974.856	2349.794	5301.107	244.894	2221.903	1730.089	1478.885	1304.279	4604.381	1036.414	50253.007	7.007
kin_afterCID_5	LT02B4_cell37	2547.872	1974.856	2300.281	5200.049	245.039	2172.138	1729.872	1459.982	1289.479	4533.431	1024.601	50254.009	8.009
kin_afterCID_6	LT02B4_cell37	2565.527	1974.856	2316.700	5236.374	244.001	2189.015	1730.856	1455.799	1285.139	4526.265	1022.952	50255.009	9.009
kin_afterCID_7	LT02B4_cell37	2573.319	1974.856	2323.895	5273.851	242.800	2194.706	1732.146	1461.509	1290.468	4563.630	1026.639	50256.011	10.011
kin_afterCID_8	LT02B4_cell37	2570.687	1974.856	2321.341	5255.277	243.215	2193.627	1731.641	1459.838	1287.844	4561.130	1024.249	50257.014	11.014
kin_afterCID_9	LT02B4_cell37	2580.235	1974.856	2329.652	5281.028	242.196	2202.620	1732.823	1469.994	1298.567	4570.427	1036.575	50258.016	12.016
kin_afterCID_10	LT02B4_cell37	2538.577	1974.856	2292.595	5201.561	241.510	2167.492	1733.419	1445.445	1276.951	4507.243	1018.826	50258.998	12.998
kin_afterCID_11	LT02B4_cell37	2565.042	1974.856	2316.406	5259.687	242.033	2188.666	1732.823	1456.630	1286.530	4532.706	1026.977	50260.000	14.000
kin_afterCID_12	LT02B4_cell37	2563.825	1974.856	2315.191	5264.968	241.492	2187.491	1733.383	1459.381	1288.865	4560.877	1027.279	50261.002	15.002
kin_afterCID_13	LT02B4_cell37	2525.396	1974.856	2281.782	5177.714	241.428	2155.963	1733.464	1437.790	1270.541	4489.239	1012.784	50262.004	16.004
kin_afterCID_14	LT02B4_cell37	2534.535	1974.856	2290.195	5178.520	241.582	2165.880	1733.527	1439.428	1271.670	4485.125	1014.882	50263.006	17.006
kin_afterCID_15	LT02B4_cell37	2533.325	1974.856	2288.453	5193.805	241.871	2161.899	1733.184	1440.363	1271.973	4494.905	1014.009	50264.009	18.009
kin_afterCID_16	LT02B4_cell37	2552.399	1974.856	2305.637	5229.662	241.104	2180.054	1733.825	1447.800	1278.798	4534.752	1018.500	50265.011	19.011
kin_afterCID_17	LT02B4_cell37	2498.947	1974.856	2258.015	5133.214	241.067	2132.553	1734.042	1460.786	1291.010	4572.484	1028.082	50266.015	20.015
kin_afterCID_18	LT02B4_cell37	2515.297	1974.856	2272.550	5169.208	241.474	2145.576	1733.401	1432.143	1265.704	4487.518	1006.501	50267.015	21.015
kin_afterCID_19	LT02B4_cell37	2531.757	1974.856	2287.569	5213.267	240.075	2160.641	1734.836	1440.407	1272.930	4526.360	1013.335	50268.017	22.017
kin_afterCID_20	LT02B4_cell37	2538.217	1974.856	2293.710	5203.002	241.672	2166.644	1733.184	1437.779	1269.854	4517.119	1008.402	50268.999	22.999
kin_afterCID_21	LT02B4_cell37	2496.293	1974.856	2256.295	5125.722	239.551	2133.259	1735.395	1427.390	1262.044	4474.718	1006.702	50270.002	24.002
kin_afterCID_22	LT02B4_cell37	2509.007	1974.856	2267.172	5171.118	238.333	2143.528	1736.740	1428.773	1262.969	4487.899	1008.882	50271.004	25.004
kin_afterCID_23	LT02B4_cell37	2516.064	1974.856	2273.470	5172.980	240.048	2148.288	1735.080	1433.499	1266.847	4492.392	1010.198	50272.006	26.006
kin_afterCID_24	LT02B4_cell37	2517.708	1974.856	2274.493	5176.848	239.235	2150.992	1736.000	1440.210	1272.973	4519.341	1015.716	50273.008	27.008
kin_afterCID_25	LT02B4_cell37	2523.617	1974.856	2281.059	5177.715	240.174	2156.045	1734.881	1438.229	1270.516	4509.420	1012.975	50274.010	28.010
kin_afterCID_26	LT02B4_cell37	2480.237	1974.856	2241.634	5099.135	239.055	2119.538	1735.838	1441.551	1273.283	4545.946	1014.007	50275.012	29.012
kin_afterCID_27	LT02B4_cell37	2487.658	1974.856	2248.814	5112.309	239.687	2124.920	1735.495	1419.969	1255.412	4469.865	998.618	50276.014	30.014
kin_afterCID_28	LT02B4_cell37	2492.375	1974.856	2252.403	5131.485	239.452	2128.099	1735.657	1427.725	1261.932	4499.765	1003.810	50277.016	31.016
kin_afterCID_29	LT02B4_cell37	2512.288	1974.856	2270.380	5170.956	241.167	2142.315	1733.924	1435.502	1268.855	4513.506	1007.288	50277.998	31.998
kin_afterCID_30	LT02B4_cell37	2524.014	1974.856	2281.691	5198.134	241.013	2152.080	1734.240	1434.670	1268.049	4504.460	1007.880	50279.000	33.000
kin_afterCID_31	LT02B4_cell37	2468.985	1974.856	2231.777	5099.070	237.891	2108.658	1737.182	1414.851	1251.455	4463.929	997.221	50280.002	34.002
kin_afterCID_32	LT02B4_cell37	2468.487	1974.856	2231.469	5087.547	238.270	2109.029	1736.785	1412.793	1249.292	4446.509	996.517	50281.004	35.004
kin_afterCID_33	LT02B4_cell37	2488.045	1974.856	2249.263	5130.798	239.488	2123.243	1735.531	1417.476	1252.960	4465.192	996.857	50282.007	36.007
kin_afterCID_34	LT02B4_cell37	2510.616	1974.856	2270.319	5165.232	238.071	2146.715	1736.821	1421.913	1256.757	4475.968	1003.270	50283.009	37.009
kin_afterCID_35	LT02B4_cell37	2459.978	1974.856	2224.667	5064.907	239.560	2100.117	1735.729	1436.139	1269.549	4517.959	1010.612	50284.011	38.011
kin_afterCID_36	LT02B4_cell37	2466.070	1974.856	2230.041	5100.965	238.387	2104.173	1736.794	1413.398	1250.188	4457.768	995.409	50285.013	39.013
kin_afterCID_37	LT02B4_cell37	2478.366	1974.856	2241.008	5126.676	239.082	2113.371	1736.190	1416.383	1252.434	4472.792	995.329	50286.015	40.015
kin_afterCID_38	LT02B4_cell37	2489.418	1974.856	2250.508	5138.945	239.750	2123.262	1735.215	1417.271	1252.800	4470.179	995.414	50287.017	41.017
kin_afterCID_39	LT02B4_cell37	2506.842	1974.856	2266.607	5171.874	239.118	2139.533	1736.045	1428.206	1263.046	4495.153	1005.646	50287.999	41.999
kin_afterCID_40	LT02B4_cell37	2449.620	1974.856	2215.723	5062.130	237.647	2092.076	1737.516	1404.306	1242.147	4440.958	988.850	50289.001	43.001
kin_afterCID_41	LT02B4_cell37	2491.705	1974.856	2253.540	5147.531	239.804	2124.468	1735.359	1433.767	1268.022	4520.355	1007.111	50290.004	44.004
kin_afterCID_42	LT02B4_cell37	2460.466	1974.856	2225.106	5085.807	238.351	2100.006	1736.722	1429.413	1263.917	4515.396	1005.796	50291.007	45.007
kin_afterCID_43	LT02B4_cell37	2448.584	1974.856	2214.353	5070.044	236.952	2091.082	1738.049	1405.721	1243.440	4447.187	991.014	50292.010	46.010
kin_afterCID_44	LT02B4_cell37	2484.469	1974.856	2247.093	5135.524	238.540	2120.119	1736.587	1412.434	1249.009	4454.595	994.446	50293.012	47.012
kin_afterCID_45	LT02B4_cell37	2479.419	1974.856	2242.014	5136.095	238.152	2115.034	1736.866	1417.009	1253.180	4476.339	997.453	50294.014	48.014
kin_afterCID_46	LT02B4_cell37	2440.141	1974.856	2207.579	5053.116	237.809	2082.293	1737.282	1428.174	1263.054	4511.153	1006.062	50295.016	49.016
kin_afterCID_47	LT02B4_cell37	2464.477	1974.856	2228.996	5113.561	238.198	2101.083	1736.749	1403.766	1241.526	4440.014	987.303	50295.998	49.998
kin_afterCID_48	LT02B4_cell37	2480.322	1974.856	2243.413	5138.798	237.891	2116.179	1737.038	1408.980	1246.309	4463.855	990.578	50297.000	51.000
kin_afterCID_49	LT02B4_cell37	2487.743	1974.856	2250.467	5159.735	238.107	2121.306	1736.948	1417.956	1253.798	4483.339	997.669	50298.002	52.002
kin_afterCID_50	LT02B4_cell37	2447.458	1974.856	2214.339	5043.555	239.921	2088.234	1735.332	1420.353	1255.602	4475.351	997.819	50299.005	53.005
kin_afterCID_51	LT02B4_cell37	2465.981	1974.856	2231.293	5111.385	237.214	2104.831	1737.679	1411.707	1248.716	4467.622	994.524	50300.007	54.007
kin_afterCID_52	LT02B4_cell37	2480.569	1974.856	2244.345	5131.081	238.856	2115.751	1736.235	1414.428	1250.472	4481.122	992.440	50301.009	55.009
kin_afterCID_53	LT02B4_cell37	2445.554	1974.856	2213.096	5074.795	236.979	2086.984	1737.968	1397.564	1236.541	4435.926	983.236	50302.012	56.012
kin_afterCID_54	LT02B4_cell37	2447.386	1974.856	2214.623	5083.600	237.503	2086.988	1737.390	1402.733	1240.896	4458.957	984.928	50303.014	57.014
kin_afterCID_55	LT02B4_cell37	2463.321	1974.856	2229.012	5112.673	237.096	2101.793	1737.868	1406.336	1243.991	4459.995	989.684	50304.016	58.016
kin_afterCID_56	LT02B4_cell37	2472.676	1974.856	2236.877	5129.474	237.791	2108.974	1737.083	1417.430	1253.529	4495.187	996.105	50304.998	58.998
kin_afterCID_57	LT02B4_cell37	2437.279	1974.856	2205.624	5069.393	235.454	2080.903	1739.565	1400.130	1238.870	4444.618	987.987	50306.000	60.000
kin_afterCID_58	LT02B4_cell37	2456.897	1974.856	2222.539	5097.483	236.681	2097.272	1738.283	1408.735	1246.183	4460.429	993.178	50307.002	61.002
kin_afterCID_59	LT02B4_cell37	2469.056	1974.856	2233.963	5120.943	236.817	2107.656	1738.202	1414.368	1250.857	4485.089	995.940	50308.005	62.005
kin_afterCID_60	LT02B4_cell37	2445.964	1974.856	2213.907	5070.864	235.066	2091.301	1739.809	1394.097	1233.793	4421.514	985.056	50309.007	63.007
kin_afterCID_61	LT02B4_cell37	2450.167	1974.856	2217.646	5086.804	234.506	2094.758	1740.639	1404.385	1242.690	4462.021	992.328	50310.009	64.009
kin_afterCID_62	LT02B4_cell37	2455.741	1974.856	2221.715	5105.624	235.048	2097.714	1739.863	1405.610	1243.337	4463.290	992.510	50311.011	65.011
kin_afterCID_63	LT02B4_cell37	2426.029	1974.856	2195.201	5035.002	235.346	2072.962	1739.673	1410.354	1246.998	4496.459	992.795	50312.013	66.013
kin_afterCID_64	LT02B4_cell37	2430.060	1974.856	2199.636	5066.948	232.855	2077.547	1742.074	1394.561	1234.456	4440.550	987.388	50313.015	67.015
kin_afterCID_65	LT02B4_cell37	2457.280	1974.856	2223.210	5111.231	233.721	2100.939	1741.298	1399.585	1237.783	4460.515	988.675	50313.998	67.998
kin_afterCID_66	LT02B4_cell37	2420.267	1974.856	2190.582	5027.349	235.084	2067.962	1739.827	1409.446	1246.146	4490.767	993.079	50315.000	69.000
kin_afterCID_67	LT02B4_cell37	2435.992	1974.856	2204.662	5072.199	235.165	2079.611	1739.745	1391.535	1231.298	4430.347	980.751	50316.002	70.002
kin_afterCID_68	LT02B4_cell37	2445.844	1974.856	2213.657	5063.846	236.528	2089.622	1738.329	1404.054	1242.530	4447.303	989.971	50317.005	71.005
kin_afterCID_69	LT02B4_cell37	2407.312	1974.856	2179.152	5011.232	234.308	2056.767	1740.567	1409.285	1246.513	4504.329	992.636	50318.007	72.007
kin_afterCID_70	LT02B4_cell37	2424.770	1974.856	2194.853	5040.717	234.940	2071.541	1739.917	1387.939	1228.208	4419.094	978.645	50319.009	73.009
kin_afterCID_71	LT02B4_cell37	2445.403	1974.856	2213.475	5071.266	236.059	2088.917	1738.798	1392.790	1232.314	4417.046	982.219	50320.011	74.011
kin_afterCID_72	LT02B4_cell37	2447.807	1974.856	2215.236	5068.491	235.995	2092.068	1738.987	1399.037	1237.913	4424.542	988.399	50321.013	75.013
kin_afterCID_73	LT02B4_cell37	2474.023	1974.856	2239.434	5122.145	236.555	2113.656	1738.301	1405.059	1243.442	4436.212	992.567	50322.015	76.015
kin_afterCID_74	LT02B4_cell37	2417.802	1974.856	2188.411	4999.887	235.869	2067.566	1739.005	1406.960	1244.716	4444.219	994.998	50323.017	77.017
kin_afterCID_75	LT02B4_cell37	2421.772	1974.856	2191.832	5029.258	235.192	2069.256	1739.664	1383.741	1224.442	4380.471	978.602	50323.999	77.999
kin_afterCID_76	LT02B4_cell37	2443.440	1974.856	2211.921	5085.770	234.037	2088.203	1740.819	1392.292	1232.191	4432.980	983.500	50325.002	79.002
kin_afterCID_77	LT02B4_cell37	2441.840	1974.856	2210.112	5061.333	237.133	2084.379	1737.724	1399.390	1238.612	4413.090	988.135	50326.004	80.004
kin_afterCID_78	LT02B4_cell37	2452.793	1974.856	2219.942	5088.437	234.705	2097.270	1740.224	1397.626	1236.228	4449.669	985.964	50327.006	81.006
kin_afterCID_79	LT02B4_cell37	2416.152	1974.856	2187.083	5009.114	235.707	2064.616	1739.366	1405.395	1243.982	4449.363	992.809	50328.008	82.008
kin_afterCID_80	LT02B4_cell37	2443.948	1974.856	2213.092	5070.215	232.403	2093.664	1742.453	1384.611	1225.250	4417.136	980.141	50329.010	83.010
kin_afterCID_81	LT02B4_cell37	2451.583	1974.856	2218.746	5099.225	234.524	2094.791	1740.332	1385.113	1225.066	4420.451	976.076	50330.012	84.012
kin_afterCID_82	LT02B4_cell37	2442.200	1974.856	2209.936	5067.749	234.885	2087.767	1739.971	1395.911	1235.138	4432.596	985.977	50331.016	85.016
kin_afterCID_83	LT02B4_cell37	2412.630	1974.856	2184.115	4997.130	235.463	2062.764	1739.393	1397.638	1235.842	4450.972	984.306	50332.016	86.016
kin_afterCID_84	LT02B4_cell37	2426.063	1974.856	2195.630	5040.126	235.481	2072.113	1739.466	1383.523	1224.158	4386.391	976.974	50332.999	86.999
kin_afterCID_85	LT02B4_cell37	2447.742	1974.856	2215.326	5064.780	236.735	2091.146	1738.374	1393.704	1233.339	4397.473	984.545	50334.001	88.001
kin_afterCID_86	LT02B4_cell37	2421.464	1974.856	2192.180	5039.577	233.640	2070.161	1741.217	1379.338	1221.577	4368.202	978.286	50335.003	89.003
kin_afterCID_87	LT02B4_cell37	2414.801	1974.856	2185.539	5027.723	234.163	2063.302	1740.693	1378.521	1220.616	4363.498	976.973	50336.005	90.005
kin_afterCID_88	LT02B4_cell37	2430.107	1974.856	2199.788	5049.465	235.842	2074.814	1739.123	1386.281	1226.625	4387.104	979.294	50337.007	91.007
kin_afterCID_89	LT02B4_cell37	2434.144	1974.856	2203.187	5059.863	236.257	2077.309	1738.653	1390.280	1229.776	4394.626	982.011	50338.010	92.010
kin_afterCID_90	LT02B4_cell37	2402.287	1974.856	2175.171	4976.912	237.394	2050.488	1737.498	1399.270	1237.785	4416.342	987.034	50339.012	93.012
kin_afterCID_91	LT02B4_cell37	2406.776	1974.856	2179.087	4999.973	236.438	2054.057	1738.455	1384.313	1226.090	4358.837	979.752	50340.014	94.014
kin_afterCID_92	LT02B4_cell37	2431.668	1974.856	2201.121	5056.315	237.178	2073.412	1737.715	1385.892	1226.454	4379.913	977.229	50341.016	95.016
kin_afterCID_93	LT02B4_cell37	2436.639	1974.856	2205.373	5056.143	237.367	2078.623	1737.814	1392.034	1231.616	4375.058	984.450	50341.998	95.998
kin_afterCID_94	LT02B4_cell37	2383.678	1974.856	2158.467	4959.363	236.086	2033.952	1738.789	1383.006	1224.425	4375.387	976.706	50343.000	97.000
kin_afterCID_95	LT02B4_cell37	2387.705	1974.856	2161.912	4957.437	237.764	2035.760	1737.489	1387.621	1228.113	4370.535	979.271	50344.002	98.002
kin_afterCID_96	LT02B4_cell37	2404.449	1974.856	2177.202	5000.076	235.707	2052.664	1739.150	1393.716	1233.524	4403.054	985.861	50345.005	99.005
kin_afterCID_97	LT02B4_cell37	2425.156	1974.856	2194.941	5034.935	236.871	2069.425	1738.076	1399.896	1238.519	4415.386	988.896	50346.007	100.007
kin_afterCID_98	LT02B4_cell37	2390.776	1974.856	2164.736	4958.500	236.456	2041.468	1738.491	1377.737	1219.473	4346.295	973.941	50347.009	101.009
kin_afterCID_99	LT02B4_cell37	2396.138	1974.856	2169.718	4970.678	236.519	2045.712	1738.590	1383.424	1224.404	4362.804	978.010	50348.011	102.011
kin_afterCID_100	LT02B4_cell37	2407.107	1974.856	2178.745	4985.840	237.096	2055.068	1738.175	1386.954	1227.574	4367.613	980.212	50349.013	103.013
kin_afterCID_101	LT02B4_cell37	2425.421	1974.856	2195.784	5029.528	237.349	2069.544	1737.814	1392.109	1231.481	4387.255	982.912	50350.015	104.015
kin_afterCID_102	LT02B4_cell37	2431.175	1974.856	2201.244	5053.669	238.143	2071.528	1736.803	1394.578	1233.349	4402.207	982.147	50351.017	105.017
kin_afterCID_103	LT02B4_cell37	2387.904	1974.856	2162.402	4947.392	236.456	2039.651	1738.635	1377.772	1219.966	4338.488	975.019	50351.999	105.999
kin_afterCID_104	LT02B4_cell37	2395.844	1974.856	2169.066	4972.067	236.275	2045.550	1738.960	1379.823	1221.188	4343.468	976.993	50353.001	107.001
kin_afterCID_105	LT02B4_cell37	2418.410	1974.856	2189.837	5053.462	237.033	2058.956	1737.913	1395.069	1234.827	4412.595	983.473	50354.004	108.004
kin_afterCID_106	LT02B4_cell37	2426.565	1974.856	2196.592	5060.357	236.104	2068.706	1739.168	1371.886	1214.811	4327.031	970.537	50355.006	109.006
kin_afterCID_107	LT02B4_cell37	2389.721	1974.856	2163.859	4994.457	235.517	2036.984	1739.412	1381.525	1223.599	4365.734	977.434	50356.008	110.008
kin_afterCID_108	LT02B4_cell37	2395.116	1974.856	2168.985	4990.367	236.726	2041.498	1738.455	1387.262	1228.411	4371.528	980.766	50357.010	111.010
kin_afterCID_109	LT02B4_cell37	2390.627	1974.856	2164.689	4969.590	234.940	2042.232	1740.224	1382.782	1224.951	4363.063	980.306	50358.012	112.012
kin_afterCID_110	LT02B4_cell37	2401.257	1974.856	2173.862	5013.876	236.943	2044.926	1738.220	1382.872	1223.885	4381.198	974.040	50359.015	113.015
kin_afterCID_111	LT02B4_cell37	2411.690	1974.856	2184.214	5016.430	236.672	2056.843	1738.599	1390.454	1231.064	4387.335	982.329	50360.017	114.017
kin_afterCID_112	LT02B4_cell37	2412.913	1974.856	2184.247	5038.175	236.745	2054.995	1738.780	1398.738	1238.600	4417.731	987.419	50360.999	114.999
kin_afterCID_113	LT02B4_cell37	2377.492	1974.856	2152.911	4972.037	235.003	2026.849	1740.251	1375.709	1218.113	4371.345	971.030	50362.002	116.002
kin_afterCID_114	LT02B4_cell37	2398.410	1974.856	2172.121	4998.309	235.508	2046.274	1739.583	1376.218	1217.744	4366.517	971.292	50363.004	117.004
kin_afterCID_115	LT02B4_cell37	2404.283	1974.856	2177.113	5008.891	236.131	2050.550	1738.744	1386.361	1227.561	4373.726	980.653	50364.006	118.006
kin_afterCID_116	LT02B4_cell37	2389.446	1974.856	2163.732	4980.155	235.580	2038.257	1739.854	1387.082	1227.566	4386.963	980.667	50365.008	119.008
kin_afterCID_117	LT02B4_cell37	2407.170	1974.856	2180.078	5030.092	235.779	2051.562	1739.078	1373.114	1216.785	4325.835	972.793	50366.010	120.010
kin_afterCID_118	LT02B4_cell37	2361.948	1974.856	2139.340	4925.155	236.763	2012.618	1738.455	1370.470	1213.325	4322.101	968.354	50367.012	121.012
kin_afterCID_119	LT02B4_cell37	2367.047	1974.856	2143.405	4942.407	236.041	2017.274	1739.159	1378.764	1221.040	4348.046	975.635	50368.014	122.014
kin_afterCID_120	LT02B4_cell37	2389.807	1974.856	2164.551	4977.509	236.104	2038.339	1738.915	1386.263	1226.941	4374.283	980.504	50369.016	123.016
kin_afterCID_121	LT02B4_cell37	2395.972	1974.856	2169.458	5007.425	236.988	2039.848	1737.886	1389.177	1229.163	4397.242	978.973	50369.999	123.999
kin_afterCID_122	LT02B4_cell37	2364.003	1974.856	2141.134	4938.216	235.896	2014.744	1739.069	1367.045	1210.340	4325.937	965.642	50371.001	125.001
kin_afterCID_123	LT02B4_cell37	2375.155	1974.856	2150.737	4959.931	234.804	2026.089	1740.630	1376.189	1219.358	4337.853	976.447	50372.003	126.003
kin_afterCID_124	LT02B4_cell37	2385.327	1974.856	2160.317	4994.036	235.084	2032.504	1740.458	1381.483	1223.461	4379.871	976.228	50373.005	127.005
kin_afterCID_125	LT02B4_cell37	2389.249	1974.856	2163.492	5013.445	234.299	2035.843	1740.901	1380.061	1221.502	4397.608	973.816	50374.007	128.007
kin_afterCID_126	LT02B4_cell37	2400.809	1974.856	2173.791	5045.228	234.958	2043.278	1740.747	1388.503	1229.506	4408.732	980.504	50375.009	129.009
kin_afterCID_127	LT02B4_cell37	2399.581	1974.856	2172.402	5045.032	233.802	2044.220	1741.271	1364.772	1208.992	4333.166	966.120	50376.011	130.011
kin_afterCID_128	LT02B4_cell37	2364.104	1974.856	2141.364	4961.636	233.721	2015.189	1741.623	1368.415	1211.580	4350.023	968.107	50377.013	131.013
kin_afterCID_129	LT02B4_cell37	2369.972	1974.856	2146.513	4977.088	235.743	2016.313	1739.691	1370.802	1213.355	4345.062	967.553	50378.015	132.015
kin_afterCID_130	LT02B4_cell37	2366.936	1974.856	2144.258	4968.921	235.824	2013.733	1739.773	1379.255	1221.021	4374.170	973.015	50379.017	133.017
kin_afterCID_131	LT02B4_cell37	2394.161	1974.856	2168.388	5035.262	234.921	2037.479	1740.115	1384.019	1224.876	4410.112	975.413	50379.999	133.999
kin_afterCID_132	LT02B4_cell37	2358.659	1974.856	2136.579	4959.121	234.308	2008.202	1741.289	1367.137	1211.032	4340.097	966.811	50381.001	135.001
kin_afterCID_133	LT02B4_cell37	2371.641	1974.856	2148.208	4979.488	235.048	2018.944	1740.567	1375.995	1218.883	4362.200	972.439	50382.004	136.004
kin_afterCID_134	LT02B4_cell37	2374.232	1974.856	2150.859	4976.935	235.932	2020.750	1739.610	1379.801	1221.925	4362.171	975.053	50383.006	137.006
kin_afterCID_135	LT02B4_cell37	2377.161	1974.856	2153.442	4988.753	235.580	2022.906	1740.287	1377.292	1218.419	4388.328	969.305	50384.008	138.008
kin_afterCID_136	LT02B4_cell37	2394.949	1974.856	2168.848	5042.679	236.356	2034.566	1739.384	1386.560	1227.689	4395.026	977.415	50385.010	139.010
kin_afterCID_137	LT02B4_cell37	2342.759	1974.856	2122.874	4928.427	234.741	1993.701	1740.639	1368.400	1212.804	4342.023	967.179	50386.012	140.012
kin_afterCID_138	LT02B4_cell37	2345.897	1974.856	2125.377	4937.095	235.490	1994.621	1740.287	1370.556	1214.026	4351.212	966.876	50387.014	141.014
kin_afterCID_139	LT02B4_cell37	2364.120	1974.856	2141.462	4971.645	235.959	2009.865	1739.745	1380.872	1223.074	4379.401	973.849	50388.016	142.016
kin_afterCID_140	LT02B4_cell37	2382.511	1974.856	2158.291	5000.909	236.519	2025.942	1738.987	1382.438	1223.971	4371.984	975.585	50388.998	142.998
kin_afterCID_141	LT02B4_cell37	2346.899	1974.856	2126.866	4943.736	233.748	1998.083	1741.469	1364.683	1209.065	4344.108	964.632	50390.000	144.000
kin_afterCID_142	LT02B4_cell37	2363.462	1974.856	2141.372	4975.117	233.387	2013.012	1742.354	1369.549	1213.400	4351.141	969.839	50391.003	145.003
kin_afterCID_143	LT02B4_cell37	2373.779	1974.856	2150.800	4976.425	235.129	2021.585	1740.666	1378.449	1221.047	4347.796	976.991	50392.005	146.005
kin_afterCID_144	LT02B4_cell37	2390.420	1974.856	2165.852	5022.975	234.506	2035.309	1741.090	1381.170	1222.875	4388.595	975.819	50393.007	147.007
kin_afterCID_145	LT02B4_cell37	2393.527	1974.856	2169.355	5002.133	234.579	2041.566	1740.964	1360.670	1205.935	4289.042	965.842	50394.009	148.009
kin_afterCID_146	LT02B4_cell37	2354.548	1974.856	2134.080	4933.391	233.730	2008.036	1741.776	1362.010	1206.982	4308.307	966.399	50395.011	149.011
kin_afterCID_147	LT02B4_cell37	2357.794	1974.856	2137.563	4937.904	234.227	2010.262	1741.334	1372.350	1216.238	4328.862	974.391	50396.013	150.013
kin_afterCID_148	LT02B4_cell37	2371.715	1974.856	2149.931	4961.484	234.163	2023.218	1740.964	1375.206	1218.295	4344.639	975.706	50397.015	151.015
kin_afterCID_149	LT02B4_cell37	2402.354	1974.856	2178.372	5013.836	235.120	2048.851	1740.892	1384.568	1226.846	4367.140	981.299	50398.018	152.018
kin_afterCID_150	LT02B4_cell37	2364.667	1974.856	2144.157	4937.348	234.425	2017.837	1741.099	1360.632	1205.991	4282.983	966.920	50399.000	153.000
kin_afterCID_151	LT02B4_cell37	2371.721	1974.856	2150.808	4945.329	235.463	2022.920	1740.242	1365.302	1210.015	4294.588	968.627	50400.002	154.002
kin_afterCID_152	LT02B4_cell37	2379.921	1974.856	2157.506	4970.241	236.230	2027.501	1739.565	1371.975	1216.016	4309.129	972.753	50401.004	155.004
kin_afterCID_153	LT02B4_cell37	2383.753	1974.856	2161.339	4981.347	236.176	2030.494	1739.475	1377.565	1220.822	4330.845	976.270	50402.006	156.006
kin_afterCID_154	LT02B4_cell37	2385.113	1974.856	2162.821	5003.933	234.227	2032.242	1741.587	1360.798	1206.654	4292.066	966.215	50403.008	157.008
kin_afterCID_155	LT02B4_cell37	2346.305	1974.856	2127.614	4920.136	232.972	2001.899	1742.227	1358.672	1204.138	4301.393	965.040	50404.010	158.010
kin_afterCID_156	LT02B4_cell37	2361.469	1974.856	2141.652	4943.447	233.586	2014.898	1741.704	1362.561	1207.239	4308.907	967.247	50405.012	159.012
kin_afterCID_157	LT02B4_cell37	2370.461	1974.856	2149.304	4954.034	235.662	2019.862	1740.242	1374.252	1218.010	4324.817	974.283	50406.015	160.015
kin_afterCID_158	LT02B4_cell37	2377.657	1974.856	2155.302	4979.105	234.272	2026.929	1741.776	1354.574	1200.880	4265.969	962.547	50407.017	161.017
kin_afterCID_159	LT02B4_cell37	2339.691	1974.856	2121.703	4906.266	233.866	1994.329	1742.200	1364.126	1209.687	4305.527	968.829	50407.999	161.999
kin_afterCID_160	LT02B4_cell37	2355.939	1974.856	2136.318	4934.379	233.252	2010.123	1742.652	1367.753	1212.683	4316.038	972.735	50409.001	163.001
kin_afterCID_161	LT02B4_cell37	2367.769	1974.856	2147.248	4940.958	234.028	2021.221	1742.092	1366.971	1211.577	4304.906	971.821	50410.003	164.003
kin_afterCID_162	LT02B4_cell37	2383.516	1974.856	2160.911	4984.489	234.425	2032.697	1741.352	1371.125	1214.841	4330.072	972.443	50411.005	165.005
kin_afterCID_163	LT02B4_cell37	2336.494	1974.856	2119.391	4884.253	233.378	1994.700	1742.254	1354.742	1201.158	4269.038	964.078	50412.007	166.007
kin_afterCID_164	LT02B4_cell37	2340.275	1974.856	2122.610	4894.729	234.019	1996.406	1741.776	1362.797	1208.138	4290.136	969.132	50413.010	167.010
kin_afterCID_165	LT02B4_cell37	2356.803	1974.856	2137.458	4928.240	234.452	2010.070	1741.054	1364.995	1209.574	4305.768	968.741	50414.012	168.012
kin_afterCID_166	LT02B4_cell37	2358.417	1974.856	2138.220	4955.058	233.324	2010.290	1742.020	1374.123	1218.037	4343.817	976.175	50415.014	169.014
kin_afterCID_167	LT02B4_cell37	2374.211	1974.856	2153.408	4997.765	231.302	2026.083	1743.698	1349.713	1196.674	4284.050	960.414	50416.016	170.016
kin_afterCID_168	LT02B4_cell37	2349.127	1974.856	2131.456	4939.627	233.125	2002.241	1742.056	1360.770	1206.666	4295.887	967.859	50416.998	170.998
kin_afterCID_169	LT02B4_cell37	2360.202	1974.856	2140.743	4981.823	232.792	2009.701	1742.372	1368.088	1212.354	4361.269	968.064	50418.000	172.000
kin_afterCID_170	LT02B4_cell37	2382.282	1974.856	2161.734	5012.528	234.190	2028.163	1741.189	1374.776	1218.873	4350.989	974.280	50419.004	173.004
kin_afterCID_171	LT02B4_cell37	2347.560	1974.856	2130.600	4944.733	233.189	1999.742	1741.848	1350.908	1197.721	4287.597	957.696	50420.005	174.005
kin_afterCID_172	LT02B4_cell37	2359.364	1974.856	2141.866	4945.718	235.797	2008.280	1739.872	1358.799	1204.847	4293.372	960.795	50421.007	175.007
kin_afterCID_173	LT02B4_cell37	2371.235	1974.856	2151.982	4991.057	234.777	2017.259	1741.108	1365.886	1210.589	4328.613	966.007	50422.009	176.009
kin_afterCID_174	LT02B4_cell37	2345.643	1974.856	2129.497	4933.692	234.506	1996.357	1741.487	1351.893	1198.897	4277.499	957.516	50423.011	177.011
kin_afterCID_175	LT02B4_cell37	2341.732	1974.856	2125.640	4916.857	235.066	1993.510	1740.386	1353.904	1200.092	4296.443	956.249	50424.013	178.013
kin_afterCID_176	LT02B4_cell37	2362.291	1974.856	2144.574	4944.405	235.725	2011.686	1740.341	1365.509	1210.623	4314.389	965.633	50425.016	179.016
kin_afterCID_177	LT02B4_cell37	2372.575	1974.856	2153.679	4993.580	234.551	2018.900	1741.171	1370.959	1215.412	4354.480	968.717	50425.998	179.998
kin_afterCID_178	LT02B4_cell37	2341.612	1974.856	2125.707	4920.627	235.228	1992.404	1740.675	1353.309	1199.960	4281.087	957.279	50427.000	181.000
kin_afterCID_179	LT02B4_cell37	2352.309	1974.856	2135.679	4934.195	233.369	2006.111	1741.884	1357.679	1203.311	4318.542	960.848	50428.002	182.002
kin_afterCID_180	LT02B4_cell37	2350.914	1974.856	2134.420	4920.238	233.947	2005.214	1741.794	1372.243	1216.879	4347.541	972.284	50429.004	183.004
kin_afterCID_181	LT02B4_cell37	2355.530	1974.856	2138.654	4946.133	232.972	2008.836	1742.281	1349.322	1196.972	4281.785	957.049	50430.006	184.006
kin_afterCID_182	LT02B4_cell37	2335.143	1974.856	2120.232	4904.146	233.586	1990.071	1742.137	1350.895	1198.079	4300.829	955.037	50431.009	185.009
kin_afterCID_183	LT02B4_cell37	2351.811	1974.856	2135.365	4942.380	232.412	2005.715	1743.545	1359.791	1205.961	4334.238	962.898	50432.011	186.011
kin_afterCID_184	LT02B4_cell37	2353.734	1974.856	2137.341	4939.573	233.198	2006.913	1742.778	1366.671	1212.379	4336.847	968.828	50433.013	187.013
kin_afterCID_185	LT02B4_cell37	2365.220	1974.856	2148.573	4965.881	232.954	2016.860	1743.040	1368.713	1213.652	4364.524	967.914	50434.015	188.015
kin_afterCID_186	LT02B4_cell37	2317.519	1974.856	2105.151	4859.695	234.353	1974.660	1741.695	1350.590	1198.142	4296.110	953.825	50435.017	189.017
kin_afterCID_187	LT02B4_cell37	2332.562	1974.856	2118.885	4901.875	233.477	1987.511	1742.516	1355.641	1202.405	4316.857	958.443	50435.999	189.999
kin_afterCID_188	LT02B4_cell37	2352.974	1974.856	2136.981	4944.160	232.954	2005.994	1742.751	1363.398	1208.808	4353.049	963.455	50437.001	191.001
kin_afterCID_189	LT02B4_cell37	2364.924	1974.856	2148.455	4969.861	233.703	2014.871	1741.966	1373.873	1218.529	4374.733	970.968	50438.003	192.003
kin_afterCID_190	LT02B4_cell37	2341.366	1974.856	2127.284	4924.230	232.755	1995.975	1742.715	1363.960	1210.113	4345.787	965.481	50439.006	193.006
kin_afterCID_191	LT02B4_cell37	2363.750	1974.856	2147.456	4967.190	233.396	2014.309	1742.543	1368.957	1214.462	4355.402	968.560	50440.008	194.008
kin_afterCID_192	LT02B4_cell37	2333.560	1974.856	2120.993	4900.849	231.727	1991.785	1744.068	1346.174	1194.459	4289.435	954.770	50441.012	195.012
kin_afterCID_193	LT02B4_cell37	2339.765	1974.856	2127.127	4924.996	232.079	1994.872	1744.041	1355.542	1203.033	4325.216	959.905	50442.013	196.013
kin_afterCID_194	LT02B4_cell37	2363.241	1974.856	2147.572	4978.369	232.268	2014.210	1743.491	1361.668	1207.808	4349.575	963.268	50443.015	197.015
kin_afterCID_195	LT02B4_cell37	2328.568	1974.856	2116.454	4908.510	230.987	1986.478	1744.682	1352.034	1200.544	4304.281	960.878	50444.017	198.017
kin_afterCID_196	LT02B4_cell37	2352.709	1974.856	2139.509	4957.847	229.687	2009.634	1745.603	1349.746	1197.738	4322.195	958.465	50444.999	198.999
kin_afterCID_197	LT02B4_cell37	2354.140	1974.856	2140.651	4945.207	231.483	2009.778	1744.005	1360.799	1207.758	4330.078	966.452	50446.001	200.001
kin_afterCID_198	LT02B4_cell37	2369.160	1974.856	2154.363	4976.566	230.941	2023.436	1744.763	1371.226	1217.276	4357.191	975.677	50447.004	201.004
kin_afterCID_199	LT02B4_cell37	2336.007	1974.856	2124.911	4895.634	233.387	1992.660	1742.119	1351.926	1200.567	4277.674	959.724	50448.006	202.006
kin_afterCID_200	LT02B4_cell37	2353.651	1974.856	2140.612	4940.833	231.230	2009.886	1744.962	1356.539	1203.772	4321.813	963.116	50449.008	203.008
kin_afterCID_201	LT02B4_cell37	2368.156	1974.856	2153.184	4966.383	233.523	2019.207	1742.291	1367.752	1213.590	4341.008	968.888	50450.010	204.010
kin_afterCID_202	LT02B4_cell37	2326.757	1974.856	2116.507	4893.714	232.042	1984.606	1743.735	1344.808	1194.091	4292.017	952.303	50451.013	205.013
kin_afterCID_203	LT02B4_cell37	2337.056	1974.856	2125.073	4910.791	233.595	1991.570	1741.731	1350.845	1199.454	4287.100	956.881	50452.015	206.015
kin_afterCID_204	LT02B4_cell37	2348.089	1974.856	2134.800	4938.259	233.035	2001.178	1742.579	1358.233	1205.409	4323.488	961.407	50453.017	207.017
kin_afterCID_205	LT02B4_cell37	2339.068	1974.856	2126.732	4903.749	233.369	1994.842	1742.552	1344.463	1193.927	4260.290	953.583	50453.999	207.999
kin_afterCID_206	LT02B4_cell37	2339.715	1974.856	2126.857	4919.399	233.116	1993.935	1742.769	1354.520	1202.513	4296.721	960.591	50455.001	209.001
kin_afterCID_207	LT02B4_cell37	2349.036	1974.856	2136.143	4920.409	232.783	2004.978	1743.013	1356.037	1203.455	4311.756	960.953	50456.004	210.004
kin_afterCID_208	LT02B4_cell37	2363.662	1974.856	2148.756	4963.217	233.234	2015.197	1742.435	1361.475	1208.106	4329.402	963.909	50457.006	211.006
kin_afterCID_209	LT02B4_cell37	2322.218	1974.856	2111.558	4875.491	230.526	1984.438	1745.016	1342.519	1192.192	4278.247	954.439	50458.008	212.008
kin_afterCID_210	LT02B4_cell37	2332.195	1974.856	2119.908	4905.392	231.799	1989.774	1743.491	1352.061	1200.522	4301.624	959.757	50459.010	213.010
kin_afterCID_211	LT02B4_cell37	2346.247	1974.856	2133.779	4917.359	232.124	2003.462	1743.473	1357.774	1205.537	4306.066	964.977	50460.012	214.012
kin_afterCID_212	LT02B4_cell37	2348.905	1974.856	2135.534	4905.007	232.665	2007.112	1743.166	1362.398	1209.593	4310.158	968.603	50461.014	215.014
kin_afterCID_213	LT02B4_cell37	2325.005	1974.856	2113.950	4884.363	229.317	1988.608	1745.882	1341.840	1191.046	4283.514	955.329	50462.016	216.016
kin_afterCID_214	LT02B4_cell37	2337.317	1974.856	2124.301	4920.470	229.579	1997.368	1745.567	1354.392	1202.287	4323.723	963.752	50462.999	216.999
kin_afterCID_215	LT02B4_cell37	2349.961	1974.856	2136.464	4932.736	231.086	2007.633	1743.879	1354.471	1201.547	4315.588	962.041	50464.001	218.001
kin_afterCID_216	LT02B4_cell37	2312.602	1974.856	2102.736	4851.509	229.127	1979.209	1746.054	1336.365	1186.252	4261.576	952.392	50465.003	219.003
kin_afterCID_217	LT02B4_cell37	2328.444	1974.856	2116.851	4919.428	228.902	1988.725	1746.009	1343.785	1193.602	4289.369	957.599	50466.005	220.005
kin_afterCID_218	LT02B4_cell37	2348.510	1974.856	2134.670	4941.090	230.418	2005.901	1744.781	1347.956	1196.177	4301.120	957.827	50467.007	221.007
kin_afterCID_219	LT02B4_cell37	2345.443	1974.856	2131.780	4933.394	228.451	2006.571	1747.038	1355.877	1203.525	4319.388	968.121	50468.010	222.010
kin_afterCID_220	LT02B4_cell37	2318.641	1974.856	2108.702	4873.499	227.900	1984.921	1747.805	1339.309	1189.557	4270.562	956.788	50469.012	223.012
kin_afterCID_221	LT02B4_cell37	2324.970	1974.856	2113.320	4898.570	228.920	1986.986	1747.020	1341.952	1191.534	4292.939	954.875	50470.014	224.014
kin_afterCID_222	LT02B4_cell37	2348.393	1974.856	2134.903	4936.990	228.830	2009.029	1746.262	1346.736	1194.962	4312.938	957.956	50471.016	225.016
kin_afterCID_223	LT02B4_cell37	2351.773	1974.856	2138.122	4960.911	229.064	2009.372	1745.919	1354.780	1202.022	4356.205	960.944	50471.998	225.998
kin_afterCID_224	LT02B4_cell37	2320.198	1974.856	2109.212	4877.578	229.353	1983.973	1745.882	1346.828	1196.098	4286.955	960.453	50473.000	227.000
kin_afterCID_225	LT02B4_cell37	2343.326	1974.856	2130.643	4923.492	230.147	2002.869	1744.926	1353.075	1201.259	4313.361	962.550	50474.003	228.003
kin_afterCID_226	LT02B4_cell37	2362.355	1974.856	2147.443	4953.363	230.138	2020.319	1745.242	1355.206	1202.905	4318.990	964.196	50475.005	229.005
kin_afterCID_227	LT02B4_cell37	2315.557	1974.856	2105.797	4855.876	229.326	1981.696	1745.765	1336.141	1187.153	4250.444	953.225	50476.007	230.007
kin_afterCID_228	LT02B4_cell37	2339.021	1974.856	2126.960	4910.884	228.487	2002.469	1746.478	1343.682	1193.142	4294.542	957.589	50477.009	231.009
kin_afterCID_229	LT02B4_cell37	2344.669	1974.856	2131.578	4919.266	228.414	2007.666	1746.965	1347.970	1197.114	4301.514	961.613	50478.011	232.011
kin_afterCID_230	LT02B4_cell37	2336.833	1974.856	2124.023	4909.388	228.920	1999.264	1746.442	1352.829	1201.069	4313.820	964.525	50479.013	233.013
kin_afterCID_231	LT02B4_cell37	2299.965	1974.856	2091.617	4838.647	227.954	1968.514	1747.263	1338.949	1189.761	4270.826	956.316	50480.016	234.016
kin_afterCID_232	LT02B4_cell37	2317.182	1974.856	2107.402	4871.715	228.920	1982.243	1745.937	1339.889	1189.845	4286.277	953.571	50480.998	234.998
kin_afterCID_233	LT02B4_cell37	2325.829	1974.856	2115.092	4888.465	228.802	1989.859	1746.379	1345.416	1194.415	4318.941	955.720	50482.000	236.000
kin_afterCID_234	LT02B4_cell37	2326.561	1974.856	2115.882	4877.008	231.230	1988.049	1744.204	1350.091	1198.436	4312.740	957.115	50483.002	237.002
kin_afterCID_235	LT02B4_cell37	2318.181	1974.856	2107.774	4860.906	230.887	1980.996	1745.016	1347.676	1196.955	4294.471	957.391	50484.004	238.004
kin_afterCID_236	LT02B4_cell37	2325.810	1974.856	2114.801	4880.390	229.876	1989.026	1745.467	1346.778	1195.092	4310.104	956.335	50485.007	239.007
kin_afterCID_237	LT02B4_cell37	2348.311	1974.856	2135.074	4933.446	230.310	2006.725	1745.106	1354.959	1202.885	4336.704	961.237	50486.009	240.009
kin_afterCID_238	LT02B4_cell37	2310.029	1974.856	2101.537	4846.373	229.434	1976.420	1745.855	1337.883	1188.348	4272.120	952.107	50487.011	241.011
kin_afterCID_239	LT02B4_cell37	2327.123	1974.856	2116.191	4908.337	228.748	1988.971	1746.108	1338.397	1188.166	4309.763	949.134	50488.013	242.013
kin_afterCID_240	LT02B4_cell37	2329.999	1974.856	2118.861	4905.743	229.145	1991.869	1745.801	1349.710	1198.396	4329.271	958.594	50489.015	243.015
kin_afterCID_241	LT02B4_cell37	2342.443	1974.856	2130.038	4928.551	228.595	2003.787	1746.604	1327.483	1178.831	4252.925	944.490	50490.018	244.018
kin_afterCID_242	LT02B4_cell37	2308.314	1974.856	2099.079	4845.434	228.595	1975.981	1746.677	1335.642	1186.007	4280.331	950.110	50491.000	245.000
kin_afterCID_243	LT02B4_cell37	2310.784	1974.856	2101.244	4843.142	228.207	1979.922	1746.650	1335.316	1185.049	4281.910	950.331	50492.002	246.002
kin_afterCID_244	LT02B4_cell37	2327.152	1974.856	2115.659	4896.694	227.413	1992.696	1747.570	1351.568	1200.099	4346.998	961.722	50493.004	247.004
kin_afterCID_245	LT02B4_cell37	2303.266	1974.856	2093.997	4840.965	227.656	1972.597	1747.218	1330.429	1180.973	4279.237	946.201	50494.006	248.006
kin_afterCID_246	LT02B4_cell37	2316.064	1974.856	2105.952	4864.434	227.882	1983.645	1746.974	1338.737	1188.761	4302.903	952.080	50495.009	249.009
kin_afterCID_247	LT02B4_cell37	2315.943	1974.856	2104.663	4881.310	228.108	1980.776	1747.092	1342.281	1191.253	4316.729	953.807	50496.011	250.011
kin_afterCID_248	LT02B4_cell37	2335.782	1974.856	2123.298	4933.507	227.972	1996.729	1746.974	1349.293	1197.214	4361.010	956.246	50497.013	251.013
kin_afterCID_249	LT02B4_cell37	2296.498	1974.856	2087.793	4841.844	229.082	1962.191	1746.352	1333.655	1184.460	4277.611	947.275	50498.015	252.015
kin_afterCID_250	LT02B4_cell37	2309.216	1974.856	2099.191	4894.164	226.465	1974.366	1748.446	1345.846	1195.359	4339.765	958.042	50499.017	253.017
kin_afterCID_251	LT02B4_cell37	2314.625	1974.856	2104.180	4890.276	228.180	1978.059	1746.911	1348.568	1196.989	4343.321	957.316	50499.999	253.999
kin_afterCID_252	LT02B4_cell37	2335.072	1974.856	2122.616	4941.084	226.600	1997.268	1748.400	1331.301	1182.732	4286.610	948.239	50501.002	255.002
kin_afterCID_253	LT02B4_cell37	2296.886	1974.856	2088.393	4847.464	226.862	1965.790	1748.139	1334.130	1184.833	4297.761	949.475	50502.004	256.004
kin_afterCID_254	LT02B4_cell37	2322.452	1974.856	2112.610	4893.015	227.395	1987.900	1747.570	1342.826	1191.975	4334.046	953.565	50503.006	257.006
kin_afterCID_255	LT02B4_cell37	2324.485	1974.856	2112.592	4903.749	229.597	1985.096	1745.404	1348.042	1196.116	4346.880	953.510	50504.008	258.008
kin_afterCID_256	LT02B4_cell37	2281.503	1974.856	2074.517	4824.774	227.061	1951.050	1747.922	1330.727	1181.443	4307.394	944.001	50505.010	259.010
kin_afterCID_257	LT02B4_cell37	2289.234	1974.856	2081.716	4813.575	229.154	1957.665	1746.135	1335.716	1186.150	4284.196	948.617	50506.013	260.013
kin_afterCID_258	LT02B4_cell37	2302.317	1974.856	2093.466	4837.415	229.290	1968.940	1746.325	1338.058	1187.815	4292.013	949.939	50507.015	261.015
kin_afterCID_259	LT02B4_cell37	2311.411	1974.856	2101.607	4858.884	229.967	1975.408	1745.467	1342.114	1191.280	4304.618	951.601	50508.017	262.017
kin_afterCID_260	LT02B4_cell37	2287.266	1974.856	2080.151	4824.604	227.792	1956.408	1747.119	1328.460	1180.339	4270.063	944.909	50508.999	262.999
kin_afterCID_261	LT02B4_cell37	2291.868	1974.856	2083.463	4846.947	226.745	1960.402	1748.220	1330.733	1181.565	4303.312	945.151	50510.001	264.001
kin_afterCID_262	LT02B4_cell37	2305.518	1974.856	2096.276	4863.501	228.270	1971.042	1746.911	1333.160	1183.687	4297.321	945.715	50511.003	265.003
kin_afterCID_263	LT02B4_cell37	2311.080	1974.856	2100.562	4875.437	229.407	1974.043	1745.449	1339.575	1189.431	4307.751	949.463	50512.005	266.005
kin_afterCID_264	LT02B4_cell37	2326.336	1974.856	2114.943	4898.158	229.127	1988.636	1746.036	1346.675	1195.561	4332.403	954.754	50513.007	267.007
kin_afterCID_265	LT02B4_cell37	2293.005	1974.856	2084.858	4831.491	228.830	1960.271	1746.135	1334.213	1184.394	4298.669	945.686	50514.009	268.009
kin_afterCID_266	LT02B4_cell37	2323.245	1974.856	2112.219	4909.852	227.719	1986.110	1747.137	1341.196	1190.851	4326.065	952.152	50515.012	269.012
kin_afterCID_267	LT02B4_cell37	2335.914	1974.856	2123.358	4924.295	229.840	1994.960	1745.106	1345.657	1194.269	4331.980	952.318	50516.014	270.014
kin_afterCID_268	LT02B4_cell37	2310.464	1974.856	2101.183	4863.125	227.458	1978.179	1747.417	1328.734	1180.052	4266.570	946.315	50517.016	271.016
kin_afterCID_269	LT02B4_cell37	2314.719	1974.856	2104.917	4886.052	228.062	1978.865	1747.065	1339.653	1189.868	4309.476	951.872	50517.998	271.998
kin_afterCID_270	LT02B4_cell37	2297.304	1974.856	2089.177	4845.142	227.566	1965.475	1747.290	1325.132	1177.131	4267.635	941.902	50519.001	273.001
kin_afterCID_271	LT02B4_cell37	2299.591	1974.856	2091.073	4845.989	227.719	1967.697	1747.137	1331.879	1183.221	4282.365	947.317	50520.003	274.003
kin_afterCID_272	LT02B4_cell37	2310.427	1974.856	2101.168	4872.300	227.521	1976.845	1747.335	1339.192	1189.463	4304.099	953.131	50521.005	275.005
kin_afterCID_273	LT02B4_cell37	2311.460	1974.856	2101.789	4864.380	229.010	1976.583	1745.846	1340.942	1190.823	4303.806	952.290	50522.007	276.007
kin_afterCID_274	LT02B4_cell37	2307.134	1974.856	2098.210	4854.904	229.281	1972.485	1745.576	1338.079	1188.417	4293.537	949.880	50523.010	277.010
kin_afterCID_275	LT02B4_cell37	2328.011	1974.856	2116.769	4890.044	230.418	1989.593	1744.457	1342.312	1191.641	4304.721	951.014	50524.012	278.012
kin_afterCID_276	LT02B4_cell37	2284.950	1974.856	2077.994	4812.930	229.154	1953.098	1745.720	1326.178	1178.229	4260.642	940.975	50525.015	279.015
kin_afterCID_277	LT02B4_cell37	2316.002	1974.856	2105.999	4891.763	228.911	1978.268	1746.000	1332.331	1183.291	4293.890	944.038	50526.017	280.017
kin_afterCID_278	LT02B4_cell37	2312.972	1974.856	2102.606	4882.796	230.138	1973.998	1744.736	1335.503	1185.533	4302.742	944.110	50526.999	280.999
kin_afterCID_279	LT02B4_cell37	2315.198	1974.856	2104.805	4881.713	229.281	1978.023	1745.720	1343.601	1193.168	4323.743	952.140	50528.001	282.001
kin_afterCID_280	LT02B4_cell37	2284.215	1974.856	2077.455	4818.307	229.154	1951.571	1745.702	1321.196	1174.009	4240.714	937.957	50529.003	283.003
kin_afterCID_281	LT02B4_cell37	2295.129	1974.856	2087.114	4835.916	229.895	1960.386	1744.962	1323.775	1175.880	4248.297	938.476	50530.005	284.005
kin_afterCID_282	LT02B4_cell37	2308.985	1974.856	2099.663	4855.069	230.192	1973.044	1744.700	1334.742	1186.145	4264.025	948.247	50531.007	285.007
kin_afterCID_283	LT02B4_cell37	2313.492	1974.856	2103.731	4863.300	229.380	1978.411	1745.476	1337.493	1188.024	4281.282	950.637	50532.009	286.009
kin_afterCID_284	LT02B4_cell37	2313.855	1974.856	2103.270	4867.495	230.535	1976.357	1744.321	1341.244	1191.185	4287.266	951.888	50533.011	287.011
kin_afterCID_285	LT02B4_cell37	2286.551	1974.856	2079.208	4825.449	229.949	1951.968	1744.908	1327.285	1180.118	4246.985	942.519	50534.014	288.014
kin_afterCID_286	LT02B4_cell37	2295.827	1974.856	2087.802	4827.308	230.896	1960.665	1743.960	1328.957	1180.357	4256.814	941.316	50535.016	289.016
kin_afterCID_287	LT02B4_cell37	2313.270	1974.856	2103.726	4854.731	231.194	1976.295	1743.662	1332.066	1182.599	4276.044	941.720	50535.998	289.998
kin_afterCID_288	LT02B4_cell37	2285.090	1974.856	2078.249	4811.001	230.003	1952.129	1744.854	1317.923	1171.134	4223.407	934.928	50537.000	291.000
kin_afterCID_289	LT02B4_cell37	2300.461	1974.856	2092.042	4836.975	230.716	1964.930	1744.141	1326.545	1178.221	4249.747	939.862	50538.002	292.002
kin_afterCID_290	LT02B4_cell37	2299.423	1974.856	2091.145	4820.407	231.672	1964.380	1743.184	1336.489	1187.246	4267.084	947.008	50539.005	293.005
kin_afterCID_291	LT02B4_cell37	2324.254	1974.856	2113.967	4875.786	231.799	1984.941	1743.058	1337.096	1187.339	4276.545	946.197	50540.007	294.007
kin_afterCID_292	LT02B4_cell37	2324.360	1974.856	2112.959	4895.429	229.046	1987.042	1745.810	1316.071	1169.295	4221.591	934.873	50541.009	295.009
kin_afterCID_293	LT02B4_cell37	2295.470	1974.856	2086.991	4817.524	230.553	1962.117	1744.303	1323.495	1175.563	4232.701	938.971	50542.011	296.011
kin_afterCID_294	LT02B4_cell37	2300.148	1974.856	2091.868	4838.312	229.263	1966.791	1745.594	1326.727	1178.289	4257.718	941.776	50543.013	297.013
kin_afterCID_295	LT02B4_cell37	2322.961	1974.856	2112.295	4878.294	231.564	1983.522	1743.310	1338.158	1188.309	4277.219	947.758	50544.015	298.015
kin_afterCID_296	LT02B4_cell37	2300.697	1974.856	2092.981	4830.026	229.362	1968.337	1745.494	1321.574	1174.645	4221.853	940.471	50545.017	299.017
kin_afterCID_297	LT02B4_cell37	2296.001	1974.856	2088.398	4819.335	230.319	1962.864	1744.538	1326.963	1179.296	4236.567	942.829	50546.000	300.000
kin_afterCID_298	LT02B4_cell37	2300.902	1974.856	2092.641	4857.024	228.649	1966.176	1746.262	1327.906	1179.433	4261.528	943.780	50547.002	301.002
kin_afterCID_299	LT02B4_cell37	2322.143	1974.856	2111.751	4890.217	230.246	1983.219	1744.610	1332.315	1183.221	4264.977	945.274	50548.004	302.004
0	0	0.000	0.000	0.000	0.000	0.000	0.000	0.000	0.000	0.000	0.000	0.000	50549.006	303.006
