# Supplementary material for: Mandipropamid as a chemical inducer of proximity for in vivo applications
Source: Nat Chem Biol. 2021 Dec 21;18(1):64–9. doi: 10.1038/s41589-021-00922-3 (PMC8709788; doi:10.1038/s41589-021-00922-3)
Supplement: Source Data Fig. 2 — Single-cell trajectories, luminescence intensities of luciferase assay and two-color RICS binding efficiencies. [file 41589_2021_922_MOESM21_ESM.zip › Figure_02/Figure_02bcd/Single-Cell Trajectories/Rapamycin_500nM/exp01_Rapa_LT01A1_cell00_intensities.csv]

name	cellID	ff_488nm_cell	area_cell	fullframe_488nm	ff_488nm_mito	area_mito	ff_488nm_cyto	area_cyto	ff_561nm_tf_cell	fullframe_561nm	ff_561nm_tf_mito	ff_561nm_tf_cyto	FrameTimeAbs	FrameTimeRel
t0_	LT01A1_cell00	1572.850	2786.653	1062.289	2188.732	325.484	1491.401	2461.169	562.109	465.938	1216.459	475.573	2025186.000	-16.000
tend_	LT01A1_cell00	1366.007	2786.653	934.620	2987.529	302.521	1168.486	2484.400	534.465	449.038	1151.847	459.283	2025515.000	313.000
kin_afterCID_1	LT01A1_cell00	1667.510	2786.653	1113.700	2366.938	321.701	1576.227	2464.952	574.310	472.300	1242.879	487.055	2025210.080	4.080
kin_afterCID_2	LT01A1_cell00	1614.421	2786.653	1081.406	2301.150	324.521	1523.907	2462.132	573.185	472.511	1239.398	485.375	2025211.009	5.009
kin_afterCID_3	LT01A1_cell00	1609.660	2786.653	1080.327	2294.725	316.218	1521.971	2470.435	568.019	469.465	1231.013	483.155	2025212.024	6.024
kin_afterCID_4	LT01A1_cell00	1590.487	2786.653	1068.802	2273.911	326.849	1499.676	2459.804	571.930	471.226	1245.619	482.413	2025213.010	7.010
kin_afterCID_5	LT01A1_cell00	1566.917	2786.653	1053.675	2246.494	324.566	1477.331	2462.087	569.252	468.754	1238.709	481.000	2025214.019	8.019
kin_afterCID_6	LT01A1_cell00	1585.739	2786.653	1064.830	2289.349	322.820	1493.549	2463.832	566.100	467.334	1233.010	478.718	2025215.005	9.005
kin_afterCID_7	LT01A1_cell00	1562.975	2786.653	1051.552	2254.764	325.260	1471.558	2461.393	566.923	468.244	1235.555	478.567	2025216.013	10.013
kin_afterCID_8	LT01A1_cell00	1561.829	2786.653	1050.914	2260.720	328.908	1468.300	2457.745	565.437	465.261	1234.371	475.917	2025217.019	11.019
kin_afterCID_9	LT01A1_cell00	1554.817	2786.653	1047.488	2256.978	324.275	1462.348	2462.378	568.557	470.341	1235.936	480.669	2025218.004	12.004
kin_afterCID_10	LT01A1_cell00	1541.665	2786.653	1038.279	2250.745	325.126	1448.008	2461.527	564.136	466.212	1228.040	476.446	2025219.004	13.004
kin_afterCID_11	LT01A1_cell00	1566.154	2786.653	1054.379	2285.983	327.878	1470.164	2458.774	567.166	468.439	1234.943	478.118	2025220.009	14.009
kin_afterCID_12	LT01A1_cell00	1549.457	2786.653	1044.393	2267.922	327.453	1453.790	2459.200	568.081	469.545	1238.117	478.863	2025221.009	15.009
kin_afterCID_13	LT01A1_cell00	1552.628	2786.653	1045.910	2284.514	323.581	1456.478	2463.072	564.505	467.044	1227.721	477.376	2025222.014	16.014
kin_afterCID_14	LT01A1_cell00	1560.920	2786.653	1050.333	2297.050	325.886	1463.432	2460.766	563.932	466.020	1229.453	475.795	2025223.009	17.009
kin_afterCID_15	LT01A1_cell00	1538.075	2786.653	1040.107	2266.294	326.782	1441.335	2459.871	566.858	468.448	1237.973	477.704	2025224.019	18.019
kin_afterCID_16	LT01A1_cell00	1557.610	2786.653	1048.331	2303.463	323.178	1459.763	2463.474	561.239	465.362	1222.168	474.533	2025225.014	19.014
kin_afterCID_17	LT01A1_cell00	1555.935	2786.653	1049.385	2307.476	327.610	1455.810	2459.043	566.672	468.864	1238.625	477.150	2025226.019	20.019
kin_afterCID_18	LT01A1_cell00	1527.821	2786.653	1030.118	2274.247	326.356	1428.808	2460.296	563.077	466.227	1235.321	473.904	2025227.019	21.019
kin_afterCID_19	LT01A1_cell00	1519.727	2786.653	1027.234	2267.188	324.409	1421.247	2462.243	566.244	469.478	1239.144	477.587	2025228.014	22.014
kin_afterCID_20	LT01A1_cell00	1514.344	2786.653	1023.664	2281.375	319.262	1415.096	2467.391	560.265	465.476	1223.246	474.480	2025229.014	23.014
kin_afterCID_21	LT01A1_cell00	1522.936	2786.653	1026.835	2302.295	323.402	1420.613	2463.251	561.604	464.409	1227.527	474.174	2025230.005	24.005
kin_afterCID_22	LT01A1_cell00	1530.356	2786.653	1032.635	2321.277	323.559	1426.459	2463.094	563.426	465.993	1238.365	474.765	2025231.014	25.014
kin_afterCID_23	LT01A1_cell00	1515.423	2786.653	1024.353	2303.760	316.397	1414.450	2470.256	559.151	464.445	1219.573	474.563	2025232.009	26.009
kin_afterCID_24	LT01A1_cell00	1503.668	2786.653	1016.117	2299.106	319.060	1400.818	2467.592	563.935	467.754	1230.579	477.738	2025233.004	27.004
kin_afterCID_25	LT01A1_cell00	1506.401	2786.653	1017.611	2306.154	322.194	1401.844	2464.459	558.007	461.011	1218.334	471.678	2025234.003	28.003
kin_afterCID_26	LT01A1_cell00	1516.790	2786.653	1025.407	2339.021	318.008	1410.871	2468.644	558.686	462.698	1223.848	473.001	2025235.019	29.019
kin_afterCID_27	LT01A1_cell00	1502.812	2786.653	1016.438	2320.461	316.308	1398.118	2470.345	563.189	466.758	1230.606	477.732	2025236.019	30.019
kin_afterCID_28	LT01A1_cell00	1521.891	2786.653	1029.121	2366.008	316.017	1413.921	2470.636	565.310	468.997	1231.338	480.118	2025237.004	31.004
kin_afterCID_29	LT01A1_cell00	1507.160	2786.653	1021.676	2345.185	314.629	1400.500	2472.024	564.992	469.766	1227.168	480.713	2025238.020	32.020
kin_afterCID_30	LT01A1_cell00	1495.523	2786.653	1011.899	2335.894	312.682	1389.310	2473.971	558.134	463.398	1211.803	475.517	2025239.018	33.018
kin_afterCID_31	LT01A1_cell00	1504.465	2786.653	1017.542	2367.741	317.561	1393.435	2469.092	564.016	467.296	1232.778	478.004	2025240.014	34.014
kin_afterCID_32	LT01A1_cell00	1489.308	2786.653	1010.284	2341.117	324.544	1377.027	2462.109	560.554	463.679	1224.962	472.975	2025241.009	35.009
kin_afterCID_33	LT01A1_cell00	1495.719	2786.653	1012.082	2364.146	325.282	1380.952	2461.371	559.335	463.322	1219.150	472.137	2025242.009	36.009
kin_afterCID_34	LT01A1_cell00	1493.535	2786.653	1010.703	2373.712	321.567	1378.717	2465.086	557.500	461.208	1221.862	470.835	2025243.004	37.004
kin_afterCID_35	LT01A1_cell00	1491.046	2786.653	1008.122	2383.905	319.642	1375.361	2467.011	566.706	470.348	1241.588	479.263	2025244.004	38.004
kin_afterCID_36	LT01A1_cell00	1484.630	2786.653	1003.149	2384.357	311.294	1371.483	2475.359	557.954	464.133	1218.143	474.931	2025245.019	39.019
kin_afterCID_37	LT01A1_cell00	1485.616	2786.653	1008.026	2392.495	313.823	1370.526	2472.830	561.652	466.161	1235.444	476.142	2025246.018	40.018
kin_afterCID_38	LT01A1_cell00	1499.402	2786.653	1013.703	2433.210	314.920	1380.427	2471.733	563.042	468.159	1230.968	477.943	2025247.004	41.004
kin_afterCID_39	LT01A1_cell00	1489.444	2786.653	1007.741	2426.309	314.248	1370.366	2472.404	560.698	465.679	1230.981	475.503	2025248.024	42.024
kin_afterCID_40	LT01A1_cell00	1479.330	2786.653	1000.971	2423.317	314.002	1359.452	2472.651	556.447	461.248	1222.010	471.927	2025249.019	43.019
kin_afterCID_41	LT01A1_cell00	1469.772	2786.653	997.289	2411.893	315.390	1349.536	2471.263	562.085	466.479	1233.828	476.356	2025250.019	44.019
kin_afterCID_42	LT01A1_cell00	1479.337	2786.653	1002.926	2446.781	312.391	1357.191	2474.262	556.862	462.269	1223.926	472.641	2025251.005	45.005
kin_afterCID_43	LT01A1_cell00	1466.030	2786.653	994.961	2423.000	320.560	1341.637	2466.093	558.766	463.270	1229.219	471.615	2025252.004	46.004
kin_afterCID_44	LT01A1_cell00	1488.137	2786.653	1009.163	2472.064	315.569	1362.485	2471.084	558.543	463.936	1226.616	473.227	2025253.009	47.009
kin_afterCID_45	LT01A1_cell00	1452.279	2786.653	985.011	2421.884	317.315	1327.683	2469.338	564.894	470.097	1242.590	477.809	2025254.024	48.024
kin_afterCID_46	LT01A1_cell00	1460.928	2786.653	991.262	2443.070	311.764	1337.206	2474.889	561.438	467.186	1234.313	476.675	2025255.004	49.004
kin_afterCID_47	LT01A1_cell00	1455.336	2786.653	987.932	2442.352	317.292	1328.513	2469.361	557.442	462.399	1231.211	470.868	2025256.019	50.019
kin_afterCID_48	LT01A1_cell00	1476.480	2786.653	1001.272	2486.784	317.494	1346.572	2469.159	557.229	462.119	1223.470	471.561	2025257.018	51.018
kin_afterCID_49	LT01A1_cell00	1484.170	2786.653	1006.200	2515.047	313.174	1353.648	2473.479	561.869	466.966	1240.002	476.009	2025258.004	52.004
kin_afterCID_50	LT01A1_cell00	1454.773	2786.653	987.562	2465.930	313.286	1326.696	2473.367	554.697	460.413	1224.886	469.809	2025259.024	53.024
kin_afterCID_51	LT01A1_cell00	1465.285	2786.653	992.139	2500.630	314.808	1333.426	2471.845	555.328	461.252	1224.760	470.071	2025260.019	54.019
kin_afterCID_52	LT01A1_cell00	1445.644	2786.653	981.403	2470.014	317.404	1313.969	2469.249	557.978	461.921	1233.125	471.193	2025261.019	55.019
kin_afterCID_53	LT01A1_cell00	1458.820	2786.653	987.615	2506.047	317.203	1324.303	2469.450	560.352	464.529	1234.638	473.739	2025262.004	56.004
kin_afterCID_54	LT01A1_cell00	1464.384	2786.653	992.544	2531.140	312.257	1329.764	2474.396	556.651	462.057	1228.862	471.821	2025263.024	57.024
kin_afterCID_55	LT01A1_cell00	1463.026	2786.653	992.827	2540.824	311.540	1327.364	2475.112	558.679	465.589	1226.730	474.592	2025264.018	58.018
kin_afterCID_56	LT01A1_cell00	1456.656	2786.653	989.331	2529.341	313.085	1320.884	2473.568	554.242	460.200	1218.050	470.222	2025265.018	59.018
kin_afterCID_57	LT01A1_cell00	1461.993	2786.653	992.388	2546.605	315.479	1323.527	2471.173	556.508	462.518	1220.557	471.733	2025266.014	60.014
kin_afterCID_58	LT01A1_cell00	1469.140	2786.653	995.576	2582.637	323.536	1322.879	2463.116	558.697	462.438	1233.345	470.081	2025267.013	61.013
kin_afterCID_59	LT01A1_cell00	1454.132	2786.653	988.141	2553.221	318.657	1312.222	2467.995	555.059	461.000	1217.543	469.522	2025268.009	62.009
kin_afterCID_60	LT01A1_cell00	1451.510	2786.653	987.342	2564.384	310.891	1311.762	2475.761	554.806	461.998	1218.564	471.455	2025269.008	63.008
kin_afterCID_61	LT01A1_cell00	1431.278	2786.653	973.846	2528.862	309.101	1294.343	2477.552	557.528	464.366	1222.518	474.564	2025270.014	64.014
kin_afterCID_62	LT01A1_cell00	1454.683	2786.653	988.907	2578.906	315.144	1311.332	2471.509	558.864	463.924	1227.026	473.667	2025271.013	65.013
kin_afterCID_63	LT01A1_cell00	1450.798	2786.653	984.720	2587.390	320.784	1302.939	2465.869	560.310	464.669	1232.732	472.835	2025272.018	66.018
kin_afterCID_64	LT01A1_cell00	1431.202	2786.653	974.723	2557.814	315.770	1287.225	2470.882	558.800	464.188	1229.212	473.123	2025273.019	67.019
kin_afterCID_65	LT01A1_cell00	1428.757	2786.653	971.985	2571.434	313.018	1284.161	2473.635	552.951	458.832	1218.860	468.686	2025274.004	68.004
kin_afterCID_66	LT01A1_cell00	1447.765	2786.653	982.716	2619.927	320.851	1295.243	2465.802	563.914	469.826	1240.446	475.883	2025275.023	69.023
kin_afterCID_67	LT01A1_cell00	1428.932	2786.653	971.019	2591.980	316.017	1280.167	2470.636	552.829	459.342	1217.494	467.813	2025276.009	70.009
kin_afterCID_68	LT01A1_cell00	1456.071	2786.653	989.311	2647.918	320.605	1301.122	2466.048	555.646	460.984	1227.447	468.307	2025277.009	71.009
kin_afterCID_69	LT01A1_cell00	1430.954	2786.653	971.757	2614.197	319.620	1277.657	2467.033	560.582	465.687	1241.322	472.388	2025278.014	72.014
kin_afterCID_70	LT01A1_cell00	1442.628	2786.653	977.457	2658.590	319.911	1284.930	2466.742	561.512	466.824	1243.610	473.051	2025279.013	73.013
kin_afterCID_71	LT01A1_cell00	1445.359	2786.653	982.498	2656.298	324.208	1285.926	2462.445	559.021	464.032	1235.353	469.975	2025280.008	74.008
kin_afterCID_72	LT01A1_cell00	1431.344	2786.653	973.587	2644.694	321.187	1273.276	2465.466	557.548	464.542	1228.106	470.191	2025281.009	75.009
kin_afterCID_73	LT01A1_cell00	1423.738	2786.653	968.705	2635.820	321.768	1265.511	2464.884	559.261	464.373	1239.302	470.488	2025282.013	76.013
kin_afterCID_74	LT01A1_cell00	1424.766	2786.653	971.998	2639.982	315.479	1269.627	2471.173	554.004	461.794	1220.841	468.874	2025283.013	77.013
kin_afterCID_75	LT01A1_cell00	1439.114	2786.653	979.694	2676.359	319.127	1279.100	2467.525	553.158	460.773	1216.747	467.336	2025284.008	78.008
kin_afterCID_76	LT01A1_cell00	1439.716	2786.653	977.322	2693.273	323.067	1275.328	2463.586	559.479	465.255	1237.009	470.630	2025285.009	79.009
kin_afterCID_77	LT01A1_cell00	1438.045	2786.653	977.698	2685.866	316.889	1277.940	2469.763	552.077	459.024	1218.974	466.509	2025286.019	80.019
kin_afterCID_78	LT01A1_cell00	1427.145	2786.653	972.375	2674.354	318.210	1266.366	2468.443	551.321	458.068	1222.108	464.849	2025287.024	81.024
kin_afterCID_79	LT01A1_cell00	1432.021	2786.653	972.567	2694.833	315.949	1270.534	2470.703	551.990	458.793	1220.220	466.538	2025288.018	82.018
kin_afterCID_80	LT01A1_cell00	1428.778	2786.653	970.960	2694.337	323.850	1262.361	2462.803	555.093	460.011	1232.372	466.033	2025289.018	83.018
kin_afterCID_81	LT01A1_cell00	1417.170	2786.653	964.854	2675.983	316.196	1256.053	2470.457	558.844	465.762	1234.318	472.389	2025290.015	84.015
kin_afterCID_82	LT01A1_cell00	1425.876	2786.653	969.594	2698.357	319.262	1261.227	2467.391	555.005	461.293	1227.233	468.024	2025291.024	85.024
kin_afterCID_83	LT01A1_cell00	1408.800	2786.653	960.142	2664.075	315.323	1248.636	2471.330	554.562	461.105	1227.302	468.725	2025292.008	86.008
kin_afterCID_84	LT01A1_cell00	1416.427	2786.653	965.370	2684.048	318.120	1253.069	2468.532	548.491	455.839	1208.102	463.486	2025293.008	87.008
kin_afterCID_85	LT01A1_cell00	1420.145	2786.653	966.110	2711.758	317.561	1254.025	2469.092	555.381	464.125	1222.728	469.550	2025294.013	88.013
kin_afterCID_86	LT01A1_cell00	1425.035	2786.653	970.143	2723.171	319.262	1257.066	2467.391	552.923	459.160	1224.543	466.020	2025295.013	89.013
kin_afterCID_87	LT01A1_cell00	1425.094	2786.653	969.338	2742.433	315.793	1256.729	2470.860	553.739	461.136	1223.245	468.171	2025296.018	90.018
kin_afterCID_88	LT01A1_cell00	1429.403	2786.653	972.663	2757.819	316.487	1259.201	2470.166	550.840	457.963	1217.799	465.387	2025297.018	91.018
kin_afterCID_89	LT01A1_cell00	1411.815	2786.653	961.426	2726.871	320.179	1241.094	2466.518	557.056	463.203	1229.687	469.740	2025298.005	92.005
kin_afterCID_90	LT01A1_cell00	1418.437	2786.653	966.765	2736.085	318.523	1248.340	2468.353	553.256	460.493	1218.406	467.416	2025299.013	93.013
kin_afterCID_91	LT01A1_cell00	1428.436	2786.653	972.554	2776.412	319.374	1253.949	2467.279	553.193	460.379	1220.154	466.859	2025300.009	94.009
kin_afterCID_92	LT01A1_cell00	1422.121	2786.653	969.084	2771.373	318.613	1247.919	2468.130	553.220	459.901	1225.598	466.420	2025301.008	95.008
kin_afterCID_93	LT01A1_cell00	1424.702	2786.653	968.370	2775.963	319.127	1249.872	2467.839	560.085	466.209	1236.324	472.628	2025302.024	96.024
kin_afterCID_94	LT01A1_cell00	1421.396	2786.653	968.627	2775.456	318.859	1246.409	2467.973	555.943	462.809	1228.207	469.081	2025303.013	97.013
kin_afterCID_95	LT01A1_cell00	1408.485	2786.653	958.931	2754.565	318.926	1234.476	2467.951	556.849	463.223	1233.778	469.363	2025304.018	98.018
kin_afterCID_96	LT01A1_cell00	1424.332	2786.653	969.186	2787.714	320.470	1247.076	2466.630	557.624	463.107	1237.920	469.226	2025305.019	99.019
kin_afterCID_97	LT01A1_cell00	1414.172	2786.653	963.470	2763.268	317.606	1240.559	2469.450	551.047	458.697	1212.488	465.963	2025306.014	100.014
kin_afterCID_98	LT01A1_cell00	1408.690	2786.653	960.256	2763.429	313.264	1237.069	2473.613	557.350	463.807	1230.942	472.039	2025307.013	101.013
kin_afterCID_99	LT01A1_cell00	1402.817	2786.653	956.607	2744.826	313.958	1232.377	2472.964	555.613	462.480	1217.002	471.635	2025308.019	102.019
kin_afterCID_100	LT01A1_cell00	1423.120	2786.653	966.222	2793.281	311.764	1250.479	2475.112	552.497	459.843	1209.430	469.743	2025309.019	103.019
kin_afterCID_101	LT01A1_cell00	1402.885	2786.653	956.315	2746.827	317.359	1230.117	2469.517	555.437	462.572	1213.738	470.833	2025310.025	104.025
kin_afterCID_102	LT01A1_cell00	1401.573	2786.653	954.344	2754.058	314.248	1229.661	2472.449	552.465	459.865	1210.001	468.890	2025311.023	105.023
kin_afterCID_103	LT01A1_cell00	1419.467	2786.653	966.836	2797.226	319.083	1241.248	2467.883	557.218	462.756	1226.124	470.719	2025312.009	106.009
kin_afterCID_104	LT01A1_cell00	1424.883	2786.653	968.960	2801.082	311.003	1251.869	2476.276	550.858	457.999	1204.801	468.708	2025313.009	107.009
kin_afterCID_105	LT01A1_cell00	1408.642	2786.653	958.775	2774.507	312.458	1236.126	2474.374	555.544	462.748	1215.236	472.233	2025314.014	108.014
kin_afterCID_106	LT01A1_cell00	1425.058	2786.653	968.093	2821.695	311.518	1249.246	2475.359	551.038	458.806	1206.151	468.586	2025315.013	109.013
kin_afterCID_107	LT01A1_cell00	1406.348	2786.653	958.399	2781.797	311.854	1232.970	2475.112	556.479	464.405	1219.043	472.991	2025316.009	110.009
kin_afterCID_108	LT01A1_cell00	1401.286	2786.653	954.170	2772.208	316.442	1225.578	2470.748	553.880	460.175	1216.437	469.010	2025317.021	111.021
kin_afterCID_109	LT01A1_cell00	1416.098	2786.653	964.164	2812.889	314.271	1238.457	2472.874	553.421	460.596	1217.133	469.060	2025318.024	112.024
kin_afterCID_110	LT01A1_cell00	1409.603	2786.653	958.750	2802.444	315.256	1231.873	2471.755	555.316	462.897	1220.231	470.502	2025319.003	113.003
kin_afterCID_111	LT01A1_cell00	1413.586	2786.653	964.267	2807.408	309.772	1239.204	2477.283	552.374	460.866	1210.935	470.023	2025320.008	114.008
kin_afterCID_112	LT01A1_cell00	1409.649	2786.653	959.870	2800.698	310.063	1235.451	2476.813	554.316	463.060	1210.432	472.173	2025321.008	115.008
kin_afterCID_113	LT01A1_cell00	1393.641	2786.653	950.642	2762.702	316.733	1218.049	2470.099	548.828	455.436	1210.729	463.951	2025322.014	116.014
kin_afterCID_114	LT01A1_cell00	1400.750	2786.653	954.829	2792.462	311.719	1225.455	2474.978	548.655	455.994	1207.681	465.650	2025323.014	117.014
kin_afterCID_115	LT01A1_cell00	1408.346	2786.653	960.445	2817.452	313.353	1229.797	2473.434	554.755	462.485	1220.359	470.425	2025324.009	118.009
kin_afterCID_116	LT01A1_cell00	1409.666	2786.653	959.811	2827.214	317.046	1227.674	2469.651	554.523	461.739	1222.368	468.785	2025325.008	119.008
kin_afterCID_117	LT01A1_cell00	1392.013	2786.653	948.908	2785.622	313.667	1215.193	2473.300	552.926	460.168	1220.177	468.292	2025326.013	120.013
kin_afterCID_118	LT01A1_cell00	1408.725	2786.653	958.834	2817.669	313.778	1229.904	2473.098	557.554	465.332	1223.322	473.076	2025327.013	121.013
kin_afterCID_119	LT01A1_cell00	1394.111	2786.653	950.111	2800.602	314.047	1215.472	2472.606	551.562	459.166	1215.416	467.246	2025328.018	122.018
kin_afterCID_120	LT01A1_cell00	1402.211	2786.653	954.803	2814.668	307.601	1226.943	2479.096	549.736	459.711	1200.528	468.985	2025329.019	123.019
kin_afterCID_121	LT01A1_cell00	1394.701	2786.653	949.733	2814.758	312.816	1215.120	2473.926	554.701	462.182	1221.873	470.338	2025330.013	124.013
kin_afterCID_122	LT01A1_cell00	1396.601	2786.653	950.925	2815.976	312.794	1217.111	2473.993	552.354	460.673	1212.374	468.902	2025331.013	125.013
kin_afterCID_123	LT01A1_cell00	1386.810	2786.653	947.724	2790.613	308.295	1212.156	2478.492	546.540	456.094	1195.587	465.802	2025332.008	126.008
kin_afterCID_124	LT01A1_cell00	1390.425	2786.653	949.584	2802.912	317.583	1208.676	2469.383	548.881	456.618	1206.966	464.235	2025333.008	127.008
kin_afterCID_125	LT01A1_cell00	1394.841	2786.653	952.788	2805.955	313.018	1216.262	2473.725	549.474	457.825	1205.508	466.460	2025334.024	128.024
kin_afterCID_126	LT01A1_cell00	1387.620	2786.653	945.413	2794.116	310.578	1211.183	2476.164	550.851	459.159	1203.307	469.012	2025335.023	129.023
kin_afterCID_127	LT01A1_cell00	1397.981	2786.653	952.771	2809.997	312.615	1219.526	2474.217	554.634	461.934	1212.404	471.520	2025336.018	130.018
kin_afterCID_128	LT01A1_cell00	1398.319	2786.653	955.728	2822.879	313.264	1217.893	2473.389	553.992	461.566	1216.815	470.044	2025337.018	131.018
kin_afterCID_129	LT01A1_cell00	1405.679	2786.653	956.846	2856.940	308.452	1225.047	2478.201	546.660	456.445	1198.668	465.507	2025338.014	132.014
kin_afterCID_130	LT01A1_cell00	1389.181	2786.653	948.082	2826.560	312.010	1207.941	2474.687	552.972	460.862	1216.201	469.349	2025339.013	133.013
kin_afterCID_131	LT01A1_cell00	1398.529	2786.653	953.542	2855.337	308.609	1217.102	2478.044	549.506	458.513	1208.244	467.469	2025340.018	134.018
kin_afterCID_132	LT01A1_cell00	1389.971	2786.653	948.032	2838.870	304.401	1212.283	2482.297	545.980	454.368	1204.434	465.232	2025341.018	135.018
kin_afterCID_133	LT01A1_cell00	1380.867	2786.653	942.320	2815.875	308.497	1202.181	2478.380	553.398	461.874	1211.555	471.466	2025342.024	136.024
kin_afterCID_134	LT01A1_cell00	1402.145	2786.653	956.095	2869.003	305.229	1221.670	2481.648	552.766	461.272	1217.553	470.992	2025343.024	137.024
kin_afterCID_135	LT01A1_cell00	1405.038	2786.653	957.863	2873.821	309.907	1221.254	2476.746	551.486	459.250	1214.171	468.567	2025344.009	138.009
kin_afterCID_136	LT01A1_cell00	1394.087	2786.653	950.807	2848.918	303.730	1216.113	2482.968	545.475	455.300	1194.426	466.090	2025345.008	139.008
kin_afterCID_137	LT01A1_cell00	1400.949	2786.653	953.973	2874.485	303.058	1221.128	2483.684	546.684	455.781	1202.182	466.698	2025346.013	140.013
kin_afterCID_138	LT01A1_cell00	1407.784	2786.653	957.974	2886.048	306.124	1225.335	2480.618	556.843	464.554	1219.406	475.076	2025347.013	141.013
kin_afterCID_139	LT01A1_cell00	1394.178	2786.653	952.114	2842.318	305.878	1215.595	2480.909	552.636	460.159	1209.323	471.667	2025348.008	142.008
kin_afterCID_140	LT01A1_cell00	1401.294	2786.653	955.764	2871.220	300.574	1223.562	2486.168	553.070	463.502	1200.931	474.741	2025349.008	143.008
kin_afterCID_141	LT01A1_cell00	1385.567	2786.653	944.606	2854.197	306.952	1203.736	2479.879	549.460	456.954	1208.639	467.863	2025350.023	144.023
kin_afterCID_142	LT01A1_cell00	1381.650	2786.653	940.888	2834.180	305.587	1202.681	2481.379	553.681	461.962	1208.700	473.005	2025351.023	145.023
kin_afterCID_143	LT01A1_cell00	1391.440	2786.653	948.958	2867.154	304.804	1210.154	2482.118	553.394	461.352	1213.386	472.338	2025352.018	146.018
kin_afterCID_144	LT01A1_cell00	1402.844	2786.653	953.284	2898.939	299.947	1222.360	2486.840	548.302	457.175	1201.770	469.479	2025353.018	147.018
kin_afterCID_145	LT01A1_cell00	1402.924	2786.653	956.197	2883.591	305.498	1220.598	2481.245	550.914	459.047	1203.926	470.511	2025354.024	148.024
kin_afterCID_146	LT01A1_cell00	1396.640	2786.653	953.277	2871.913	303.662	1216.174	2483.214	549.778	459.125	1197.342	470.584	2025355.023	149.023
kin_afterCID_147	LT01A1_cell00	1391.049	2786.653	948.530	2859.812	300.798	1213.282	2486.079	548.640	459.330	1189.560	471.087	2025356.018	150.018
kin_afterCID_148	LT01A1_cell00	1377.369	2786.653	940.079	2831.413	304.065	1199.214	2482.946	550.774	459.593	1198.064	471.497	2025357.018	151.018
kin_afterCID_149	LT01A1_cell00	1400.909	2786.653	953.892	2882.131	303.528	1219.819	2483.304	550.089	459.871	1192.434	471.573	2025358.023	152.023
kin_afterCID_150	LT01A1_cell00	1389.821	2786.653	949.392	2859.942	303.707	1209.948	2483.259	553.990	463.580	1200.916	474.864	2025359.023	153.023
kin_afterCID_151	LT01A1_cell00	1382.536	2786.653	943.781	2839.867	308.899	1200.798	2478.067	546.786	455.487	1187.491	466.910	2025360.008	154.008
kin_afterCID_152	LT01A1_cell00	1396.159	2786.653	951.856	2890.161	303.886	1213.240	2483.080	546.902	456.845	1188.499	468.372	2025361.008	155.008
kin_afterCID_153	LT01A1_cell00	1408.638	2786.653	957.841	2928.211	306.975	1220.444	2480.081	548.604	459.168	1193.968	468.714	2025362.023	156.023
kin_afterCID_154	LT01A1_cell00	1391.494	2786.653	949.865	2888.884	312.615	1202.199	2474.530	552.595	461.343	1206.385	469.989	2025363.023	157.023
kin_afterCID_155	LT01A1_cell00	1381.511	2786.653	943.057	2871.680	307.892	1196.303	2479.342	547.885	457.597	1199.347	466.971	2025364.018	158.018
kin_afterCID_156	LT01A1_cell00	1383.156	2786.653	942.658	2884.412	307.534	1196.748	2480.148	549.228	458.818	1202.317	468.224	2025365.018	159.018
kin_afterCID_157	LT01A1_cell00	1377.297	2786.653	939.052	2862.638	310.623	1190.842	2476.746	548.330	457.237	1199.675	466.625	2025366.014	160.014
kin_afterCID_158	LT01A1_cell00	1398.692	2786.653	953.749	2905.352	304.714	1213.565	2482.879	552.694	460.809	1209.659	472.051	2025367.013	161.013
kin_afterCID_159	LT01A1_cell00	1391.017	2786.653	949.300	2881.316	306.751	1206.510	2480.887	546.945	455.502	1193.817	466.948	2025368.018	162.018
kin_afterCID_160	LT01A1_cell00	1410.356	2786.653	958.502	2936.288	305.184	1222.602	2482.050	542.998	453.011	1182.396	464.369	2025369.018	163.018
kin_afterCID_161	LT01A1_cell00	1397.725	2786.653	953.852	2914.276	310.421	1207.429	2477.395	548.347	458.503	1196.685	467.084	2025370.024	164.024
kin_afterCID_162	LT01A1_cell00	1405.952	2786.653	957.125	2945.559	310.130	1213.011	2477.418	549.132	459.108	1201.517	467.455	2025371.023	165.023
kin_afterCID_163	LT01A1_cell00	1394.220	2786.653	950.256	2912.678	315.927	1199.887	2471.890	550.151	458.760	1203.708	466.603	2025372.008	166.008
kin_afterCID_164	LT01A1_cell00	1380.008	2786.653	941.028	2882.206	315.838	1187.796	2472.158	550.694	459.192	1206.323	466.916	2025373.008	167.008
kin_afterCID_165	LT01A1_cell00	1389.318	2786.653	946.999	2904.047	315.099	1196.010	2472.897	551.934	460.721	1205.868	468.597	2025374.014	168.014
kin_afterCID_166	LT01A1_cell00	1390.893	2786.653	949.829	2909.437	313.152	1198.464	2474.710	555.978	464.764	1215.870	472.459	2025375.013	169.013
kin_afterCID_167	LT01A1_cell00	1394.420	2786.653	949.695	2929.581	311.898	1200.762	2476.008	549.126	458.861	1202.103	466.855	2025376.008	170.008
kin_afterCID_168	LT01A1_cell00	1385.402	2786.653	945.169	2881.142	317.404	1192.960	2470.502	549.563	457.513	1200.014	465.979	2025377.008	171.008
kin_afterCID_169	LT01A1_cell00	1394.376	2786.653	949.049	2922.971	317.717	1197.500	2470.010	549.262	457.297	1203.881	465.039	2025378.024	172.024
kin_afterCID_170	LT01A1_cell00	1380.755	2786.653	942.882	2900.165	316.084	1186.199	2471.599	548.513	458.067	1199.588	465.236	2025379.013	173.013
kin_afterCID_171	LT01A1_cell00	1381.305	2786.653	941.387	2903.504	314.025	1187.840	2473.658	549.750	459.654	1199.020	467.321	2025380.008	174.008
kin_afterCID_172	LT01A1_cell00	1397.339	2786.653	953.596	2929.951	317.203	1200.350	2470.390	557.263	466.226	1213.500	472.995	2025381.008	175.008
kin_afterCID_173	LT01A1_cell00	1384.937	2786.653	944.500	2892.552	312.704	1194.289	2474.530	548.088	458.306	1189.927	466.971	2025382.024	176.024
kin_afterCID_174	LT01A1_cell00	1398.396	2786.653	953.158	2927.816	312.167	1205.320	2475.336	543.357	453.757	1184.225	462.525	2025383.013	177.013
kin_afterCID_175	LT01A1_cell00	1389.278	2786.653	947.308	2914.831	314.092	1195.367	2473.277	548.504	457.534	1198.972	465.887	2025384.008	178.008
kin_afterCID_176	LT01A1_cell00	1403.375	2786.653	956.251	2961.383	310.220	1208.136	2476.880	549.775	460.263	1200.661	468.246	2025385.008	179.008
kin_afterCID_177	LT01A1_cell00	1387.769	2786.653	944.069	2944.014	310.377	1192.648	2476.679	548.761	458.007	1207.882	466.152	2025386.014	180.014
kin_afterCID_178	LT01A1_cell00	1398.638	2786.653	953.262	2951.323	306.818	1206.436	2480.372	545.908	456.232	1198.242	465.204	2025387.013	181.013
kin_afterCID_179	LT01A1_cell00	1401.773	2786.653	952.979	2952.159	313.599	1205.070	2473.770	548.473	457.054	1201.300	465.703	2025388.018	182.018
kin_afterCID_180	LT01A1_cell00	1393.361	2786.653	948.298	2946.669	306.818	1201.041	2480.685	545.001	456.410	1188.885	465.355	2025389.018	183.018
kin_afterCID_181	LT01A1_cell00	1391.649	2786.653	948.370	2936.554	312.346	1196.537	2474.844	550.525	459.365	1205.133	467.906	2025390.013	184.013
kin_afterCID_182	LT01A1_cell00	1390.012	2786.653	947.949	2937.659	310.824	1195.602	2476.410	550.934	460.140	1206.798	468.603	2025391.013	185.013
kin_afterCID_183	LT01A1_cell00	1393.166	2786.653	949.175	2942.673	305.184	1202.543	2481.827	547.411	459.356	1188.891	468.524	2025392.019	186.019
kin_afterCID_184	LT01A1_cell00	1377.744	2786.653	938.889	2894.143	311.563	1186.793	2475.493	551.826	461.415	1199.074	470.358	2025393.021	187.021
kin_afterCID_185	LT01A1_cell00	1385.176	2786.653	944.156	2931.437	310.779	1191.045	2476.097	554.875	464.375	1212.896	472.284	2025394.014	188.014
kin_afterCID_186	LT01A1_cell00	1377.683	2786.653	941.152	2891.944	310.086	1188.079	2476.612	545.253	454.244	1193.001	464.150	2025395.013	189.013
kin_afterCID_187	LT01A1_cell00	1388.306	2786.653	946.630	2929.394	306.639	1197.747	2480.103	546.749	457.646	1190.420	467.165	2025396.018	190.018
kin_afterCID_188	LT01A1_cell00	1367.473	2786.653	933.398	2867.644	313.219	1177.468	2473.658	545.704	454.868	1192.059	463.859	2025397.018	191.018
kin_afterCID_189	LT01A1_cell00	1391.453	2786.653	949.599	2926.144	310.600	1198.896	2476.276	552.452	461.696	1201.416	471.047	2025398.014	192.014
kin_afterCID_190	LT01A1_cell00	1383.065	2786.653	943.878	2909.619	306.818	1194.107	2480.327	549.304	458.765	1196.836	469.196	2025399.013	193.013
kin_afterCID_191	LT01A1_cell00	1396.939	2786.653	951.229	2937.508	302.454	1209.303	2484.602	546.843	457.304	1189.077	468.657	2025400.008	194.008
kin_afterCID_192	LT01A1_cell00	1381.352	2786.653	942.620	2898.313	303.819	1195.642	2483.281	543.526	454.263	1183.896	465.170	2025401.008	195.008
kin_afterCID_193	LT01A1_cell00	1390.170	2786.653	948.487	2934.050	305.609	1199.883	2481.670	543.590	453.710	1188.873	464.111	2025402.014	196.014
kin_afterCID_194	LT01A1_cell00	1389.396	2786.653	948.213	2929.270	301.245	1202.711	2485.676	544.158	455.893	1184.884	466.503	2025403.013	197.013
kin_afterCID_195	LT01A1_cell00	1363.328	2786.653	932.116	2881.918	303.416	1177.666	2483.953	544.101	454.370	1193.810	464.729	2025404.008	198.008
kin_afterCID_196	LT01A1_cell00	1383.099	2786.653	943.215	2915.092	300.865	1197.578	2486.370	546.316	457.613	1187.276	468.748	2025405.008	199.008
kin_afterCID_197	LT01A1_cell00	1379.809	2786.653	941.348	2915.409	297.978	1195.872	2489.212	548.933	459.444	1196.876	471.363	2025406.013	200.013
kin_afterCID_198	LT01A1_cell00	1377.497	2786.653	940.722	2893.615	299.768	1194.640	2487.511	544.263	455.641	1182.490	467.343	2025407.013	201.013
kin_afterCID_199	LT01A1_cell00	1395.530	2786.653	951.609	2949.587	296.836	1210.101	2490.712	544.468	455.372	1187.244	467.849	2025408.008	202.008
kin_afterCID_200	LT01A1_cell00	1373.990	2786.653	937.908	2905.677	298.940	1189.858	2488.205	547.051	457.119	1194.496	469.259	2025409.007	203.007
kin_afterCID_201	LT01A1_cell00	1368.035	2786.653	932.950	2903.124	299.925	1182.778	2487.444	544.612	454.084	1194.786	466.214	2025410.023	204.023
kin_afterCID_202	LT01A1_cell00	1403.431	2786.653	956.984	2979.508	299.052	1213.840	2488.272	546.993	457.776	1192.669	469.385	2025411.023	205.023
kin_afterCID_203	LT01A1_cell00	1387.106	2786.653	946.360	2963.367	297.508	1198.621	2489.727	552.577	462.736	1210.872	473.907	2025412.008	206.008
kin_afterCID_204	LT01A1_cell00	1387.559	2786.653	945.424	2947.349	295.314	1202.563	2492.055	539.534	451.490	1176.310	464.073	2025413.007	207.007
kin_afterCID_205	LT01A1_cell00	1372.651	2786.653	937.414	2907.220	301.156	1186.581	2486.348	545.869	455.535	1195.999	467.117	2025414.013	208.013
kin_afterCID_206	LT01A1_cell00	1383.656	2786.653	943.979	2935.701	295.672	1199.293	2491.920	548.261	460.008	1190.318	472.071	2025415.013	209.013
kin_afterCID_207	LT01A1_cell00	1391.058	2786.653	948.077	2962.098	294.419	1205.322	2493.129	544.551	456.008	1189.065	468.432	2025416.008	210.008
kin_afterCID_208	LT01A1_cell00	1371.657	2786.653	937.005	2908.344	292.718	1191.183	2494.696	539.632	451.412	1176.189	464.938	2025417.008	211.008
kin_afterCID_209	LT01A1_cell00	1385.970	2786.653	943.701	2952.810	294.688	1200.574	2492.771	547.943	458.054	1199.265	470.945	2025418.013	212.013
kin_afterCID_210	LT01A1_cell00	1379.443	2786.653	942.584	2933.611	290.256	1198.618	2497.202	546.043	458.491	1184.295	471.850	2025419.012	213.012
kin_afterCID_211	LT01A1_cell00	1385.946	2786.653	944.834	2936.350	292.584	1203.934	2494.964	547.183	457.965	1186.738	472.173	2025420.008	214.008
kin_afterCID_212	LT01A1_cell00	1376.272	2786.653	939.311	2913.873	292.450	1195.835	2495.188	548.239	458.519	1195.180	472.407	2025421.018	215.018
kin_afterCID_213	LT01A1_cell00	1386.209	2786.653	947.159	2930.091	290.838	1206.186	2496.576	540.581	452.857	1171.575	467.072	2025422.023	216.023
kin_afterCID_214	LT01A1_cell00	1378.576	2786.653	942.328	2918.169	290.861	1199.035	2496.553	542.691	455.062	1178.240	468.641	2025423.023	217.023
kin_afterCID_215	LT01A1_cell00	1391.636	2786.653	947.027	2947.056	291.353	1209.954	2495.837	540.941	452.412	1171.358	467.348	2025424.008	218.008
kin_afterCID_216	LT01A1_cell00	1390.982	2786.653	948.879	2935.332	291.912	1210.192	2495.367	541.634	453.336	1170.230	468.095	2025425.008	219.008
kin_afterCID_217	LT01A1_cell00	1384.659	2786.653	944.779	2930.557	290.256	1204.819	2497.068	543.233	455.776	1171.376	470.217	2025426.023	220.023
kin_afterCID_218	LT01A1_cell00	1380.189	2786.653	942.006	2914.749	293.882	1199.180	2493.487	543.925	455.646	1173.114	469.767	2025427.022	221.022
kin_afterCID_219	LT01A1_cell00	1367.713	2786.653	932.176	2899.078	292.136	1188.262	2495.277	545.304	456.714	1178.310	471.193	2025428.018	222.018
kin_afterCID_220	LT01A1_cell00	1375.788	2786.653	939.286	2917.396	291.487	1195.605	2495.882	543.793	454.789	1180.482	469.434	2025429.018	223.018
kin_afterCID_221	LT01A1_cell00	1386.876	2786.653	945.769	2954.661	296.501	1200.073	2490.958	545.707	457.157	1183.075	469.838	2025430.013	224.013
kin_afterCID_222	LT01A1_cell00	1371.038	2786.653	935.279	2916.928	291.935	1190.018	2495.479	541.238	453.605	1169.156	467.777	2025431.022	225.022
kin_afterCID_223	LT01A1_cell00	1380.715	2786.653	940.137	2929.218	297.060	1195.857	2490.219	540.109	452.145	1166.819	465.341	2025432.017	226.017
kin_afterCID_224	LT01A1_cell00	1372.749	2786.653	938.168	2916.280	296.232	1189.097	2490.734	546.296	457.069	1184.612	470.378	2025433.018	227.018
kin_afterCID_225	LT01A1_cell00	1368.920	2786.653	935.326	2898.899	297.709	1185.775	2489.794	542.836	453.558	1176.030	467.117	2025434.023	228.023
kin_afterCID_226	LT01A1_cell00	1384.721	2786.653	943.962	2954.008	297.978	1196.743	2489.168	539.804	450.212	1179.549	463.216	2025435.022	229.022
kin_afterCID_227	LT01A1_cell00	1380.374	2786.653	941.977	2929.599	296.523	1195.830	2490.533	539.976	452.398	1164.095	465.664	2025436.007	230.007
kin_afterCID_228	LT01A1_cell00	1372.956	2786.653	938.267	2913.094	302.633	1185.282	2484.289	547.924	458.403	1185.386	470.266	2025437.007	231.007
kin_afterCID_229	LT01A1_cell00	1386.269	2786.653	945.013	2942.047	297.060	1200.540	2490.130	537.424	449.680	1160.639	463.069	2025438.014	232.014
kin_afterCID_230	LT01A1_cell00	1371.325	2786.653	936.510	2919.215	298.985	1185.199	2488.205	548.249	459.640	1186.509	471.547	2025439.012	233.012
kin_afterCID_231	LT01A1_cell00	1390.676	2786.653	947.836	2976.309	295.896	1202.222	2491.294	545.488	458.078	1181.058	469.993	2025440.008	234.008
kin_afterCID_232	LT01A1_cell00	1375.697	2786.653	938.886	2936.939	302.834	1185.235	2484.490	543.904	454.681	1183.731	465.910	2025441.007	235.007
kin_afterCID_233	LT01A1_cell00	1391.015	2786.653	948.742	2974.283	292.472	1205.261	2494.718	542.556	455.698	1172.378	468.711	2025442.023	236.023
kin_afterCID_234	LT01A1_cell00	1389.276	2786.653	947.821	2962.732	294.800	1203.016	2492.480	545.291	457.464	1176.355	470.640	2025443.006	237.006
kin_afterCID_235	LT01A1_cell00	1377.122	2786.653	939.316	2936.199	296.814	1191.170	2490.376	545.671	456.042	1183.583	469.634	2025444.008	238.008
kin_afterCID_236	LT01A1_cell00	1380.519	2786.653	940.869	2944.836	290.570	1198.292	2496.710	544.565	457.857	1171.175	471.625	2025445.008	239.008
kin_afterCID_237	LT01A1_cell00	1366.937	2786.653	933.586	2896.348	294.240	1186.295	2492.905	543.455	455.678	1167.360	469.809	2025446.024	240.024
kin_afterCID_238	LT01A1_cell00	1388.399	2786.653	947.079	2946.323	292.852	1205.357	2494.293	543.711	456.694	1165.724	470.673	2025447.022	241.022
kin_afterCID_239	LT01A1_cell00	1363.332	2786.653	931.685	2878.456	301.581	1179.378	2485.519	545.270	456.258	1173.038	469.092	2025448.018	242.018
kin_afterCID_240	LT01A1_cell00	1376.666	2786.653	940.323	2920.088	294.688	1194.083	2492.323	539.846	451.792	1163.491	466.105	2025449.017	243.017
kin_afterCID_241	LT01A1_cell00	1363.466	2786.653	931.576	2891.800	295.605	1182.062	2491.316	544.998	456.960	1171.437	470.661	2025450.023	244.023
kin_afterCID_242	LT01A1_cell00	1383.942	2786.653	945.700	2952.976	294.151	1198.724	2492.771	544.944	458.231	1170.979	471.066	2025451.022	245.022
kin_afterCID_243	LT01A1_cell00	1366.356	2786.653	933.307	2914.598	297.172	1181.445	2489.973	544.613	455.733	1179.020	468.885	2025452.018	246.018
kin_afterCID_244	LT01A1_cell00	1363.255	2786.653	931.633	2906.847	302.208	1175.467	2484.579	541.904	452.642	1172.227	465.232	2025453.017	247.017
kin_afterCID_245	LT01A1_cell00	1372.669	2786.653	938.235	2936.155	293.009	1188.920	2493.823	539.585	452.772	1163.154	466.316	2025454.023	248.023
kin_afterCID_246	LT01A1_cell00	1364.844	2786.653	931.062	2935.291	300.216	1175.184	2486.661	546.323	457.648	1184.652	469.252	2025455.023	249.023
kin_afterCID_247	LT01A1_cell00	1368.500	2786.653	933.559	2938.959	303.886	1176.222	2483.080	544.680	455.630	1180.315	466.884	2025456.007	250.007
kin_afterCID_248	LT01A1_cell00	1367.599	2786.653	935.139	2938.644	301.491	1176.919	2485.609	544.730	455.496	1183.806	467.203	2025457.007	251.007
kin_afterCID_249	LT01A1_cell00	1376.689	2786.653	940.799	2959.346	298.358	1186.872	2488.608	538.229	450.857	1166.001	462.961	2025458.013	252.013
kin_afterCID_250	LT01A1_cell00	1370.902	2786.653	936.935	2956.023	305.789	1175.395	2481.536	541.513	451.918	1184.283	462.296	2025459.022	253.022
kin_afterCID_251	LT01A1_cell00	1355.981	2786.653	925.943	2924.524	298.694	1167.616	2488.272	544.458	457.021	1178.358	468.358	2025460.007	254.007
kin_afterCID_252	LT01A1_cell00	1377.146	2786.653	939.663	2977.687	298.582	1184.991	2488.474	546.833	459.599	1181.636	470.657	2025461.007	255.007
kin_afterCID_253	LT01A1_cell00	1367.541	2786.653	934.849	2957.030	299.388	1176.185	2487.489	544.933	456.770	1185.458	467.838	2025462.013	256.013
kin_afterCID_254	LT01A1_cell00	1386.271	2786.653	947.884	2999.184	301.469	1190.562	2485.497	548.251	459.677	1191.637	470.210	2025463.022	257.022
kin_afterCID_255	LT01A1_cell00	1358.922	2786.653	929.931	2923.416	295.538	1173.272	2491.383	535.563	448.134	1162.656	461.173	2025464.018	258.018
kin_afterCID_256	LT01A1_cell00	1376.796	2786.653	941.078	2980.103	293.143	1188.275	2493.733	540.878	453.849	1174.730	466.363	2025465.017	259.017
kin_afterCID_257	LT01A1_cell00	1367.909	2786.653	933.193	2964.475	292.651	1180.498	2494.405	538.526	452.520	1166.533	464.838	2025466.023	260.023
kin_afterCID_258	LT01A1_cell00	1373.618	2786.653	937.565	2965.289	295.493	1184.801	2491.294	541.720	455.008	1171.541	467.015	2025467.022	261.022
kin_afterCID_259	LT01A1_cell00	1381.024	2786.653	940.989	2996.014	299.477	1186.519	2487.444	543.398	455.293	1183.859	466.286	2025468.008	262.008
kin_afterCID_260	LT01A1_cell00	1374.277	2786.653	939.781	2961.579	299.320	1183.198	2487.690	540.370	451.400	1175.260	463.971	2025469.007	263.007
kin_afterCID_261	LT01A1_cell00	1374.750	2786.653	939.362	2977.627	298.179	1182.642	2488.698	545.211	456.755	1186.100	468.418	2025470.013	264.013
kin_afterCID_262	LT01A1_cell00	1374.522	2786.653	938.936	2977.264	297.664	1182.804	2489.212	541.611	454.030	1176.450	465.690	2025471.012	265.012
kin_afterCID_263	LT01A1_cell00	1371.905	2786.653	936.926	2972.928	294.889	1182.402	2491.943	537.814	451.248	1166.183	463.452	2025472.007	266.007
kin_afterCID_264	LT01A1_cell00	1367.865	2786.653	933.892	2969.880	299.343	1175.038	2487.489	542.621	454.047	1182.701	465.589	2025473.007	267.007
kin_afterCID_265	LT01A1_cell00	1360.980	2786.653	931.847	2942.852	297.530	1171.848	2489.391	539.804	453.676	1168.698	464.634	2025474.013	268.013
kin_afterCID_266	LT01A1_cell00	1369.294	2786.653	934.245	2975.293	302.454	1173.683	2484.647	541.239	453.374	1178.225	463.691	2025475.012	269.012
kin_afterCID_267	LT01A1_cell00	1370.136	2786.653	936.222	2975.444	298.962	1177.158	2488.048	542.707	454.934	1180.549	466.062	2025476.018	270.018
kin_afterCID_268	LT01A1_cell00	1382.391	2786.653	942.408	3018.122	293.390	1189.859	2493.621	540.306	453.957	1175.510	465.573	2025477.017	271.017
kin_afterCID_269	LT01A1_cell00	1364.840	2786.653	932.432	2976.090	295.784	1173.398	2491.540	542.600	454.716	1184.789	466.359	2025478.023	272.023
kin_afterCID_270	LT01A1_cell00	1370.514	2786.653	934.760	2977.812	296.680	1178.913	2490.555	535.352	449.500	1158.153	461.158	2025479.022	273.022
kin_afterCID_271	LT01A1_cell00	1369.154	2786.653	936.974	2970.166	298.045	1177.377	2488.832	540.095	452.740	1172.674	464.338	2025480.007	274.007
kin_afterCID_272	LT01A1_cell00	1379.638	2786.653	942.211	3008.717	293.322	1187.910	2493.733	541.431	454.621	1176.330	466.746	2025481.007	275.007
kin_afterCID_273	LT01A1_cell00	1373.145	2786.653	939.329	2968.644	301.290	1179.703	2485.497	541.466	453.552	1173.648	464.831	2025482.024	276.024
kin_afterCID_274	LT01A1_cell00	1378.634	2786.653	939.037	2979.397	299.701	1185.711	2487.041	541.260	453.902	1168.577	465.663	2025483.022	277.022
kin_afterCID_275	LT01A1_cell00	1363.070	2786.653	931.385	2952.874	302.185	1169.695	2484.512	541.428	453.769	1175.176	464.347	2025484.018	278.018
kin_afterCID_276	LT01A1_cell00	1372.900	2786.653	938.321	2956.764	298.090	1183.154	2488.698	535.270	449.011	1153.768	461.185	2025485.022	279.022
kin_afterCID_277	LT01A1_cell00	1368.492	2786.653	934.710	2972.437	296.903	1177.212	2489.794	539.846	453.852	1166.676	465.096	2025486.012	280.012
kin_afterCID_278	LT01A1_cell00	1362.970	2786.653	931.475	2938.009	301.290	1172.016	2485.452	539.251	451.648	1165.196	463.372	2025487.007	281.007
kin_afterCID_279	LT01A1_cell00	1369.023	2786.653	935.917	2950.205	297.843	1179.790	2488.854	536.795	451.044	1152.991	463.052	2025488.007	282.007
kin_afterCID_280	LT01A1_cell00	1369.251	2786.653	936.816	2949.386	298.806	1179.433	2488.026	538.997	452.331	1158.144	464.637	2025489.023	283.023
kin_afterCID_281	LT01A1_cell00	1378.676	2786.653	940.550	2989.132	295.941	1187.316	2490.757	538.587	452.240	1161.720	464.548	2025490.022	284.022
kin_afterCID_282	LT01A1_cell00	1366.377	2786.653	932.549	2965.390	297.933	1174.937	2488.809	543.184	455.530	1176.983	467.311	2025491.018	285.018
kin_afterCID_283	LT01A1_cell00	1375.886	2786.653	939.561	2993.210	292.226	1186.398	2494.517	538.663	452.521	1165.901	465.182	2025492.018	286.018
kin_afterCID_284	LT01A1_cell00	1370.213	2786.653	936.531	2972.468	298.515	1177.955	2488.272	538.332	451.055	1165.507	463.090	2025493.023	287.023
kin_afterCID_285	LT01A1_cell00	1355.663	2786.653	927.701	2941.238	297.575	1166.093	2489.123	539.453	452.957	1166.162	464.528	2025494.022	288.022
kin_afterCID_286	LT01A1_cell00	1373.491	2786.653	938.798	2996.835	293.636	1182.268	2493.107	540.957	455.716	1166.905	467.231	2025495.018	289.018
kin_afterCID_287	LT01A1_cell00	1349.939	2786.653	923.980	2922.604	298.112	1161.544	2488.541	540.815	453.863	1166.210	465.897	2025496.017	290.017
kin_afterCID_288	LT01A1_cell00	1363.870	2786.653	933.987	2969.438	300.260	1169.979	2486.392	542.670	455.074	1178.058	465.940	2025497.013	291.013
kin_afterCID_289	LT01A1_cell00	1359.997	2786.653	930.462	2962.644	297.441	1168.494	2489.212	540.371	452.692	1176.035	464.415	2025498.012	292.012
kin_afterCID_290	LT01A1_cell00	1374.348	2786.653	937.880	2992.519	295.426	1182.443	2491.271	537.376	452.634	1154.355	464.211	2025499.018	293.018
kin_afterCID_291	LT01A1_cell00	1363.671	2786.653	930.791	2972.499	300.059	1169.524	2486.638	542.685	455.088	1176.471	466.206	2025500.013	294.013
kin_afterCID_292	LT01A1_cell00	1366.934	2786.653	935.473	2969.207	295.717	1176.709	2490.980	539.803	454.903	1161.070	466.048	2025501.013	295.013
kin_afterCID_293	LT01A1_cell00	1366.467	2786.653	933.832	2968.628	295.919	1176.101	2490.824	536.730	452.075	1151.390	463.705	2025502.012	296.012
kin_afterCID_294	LT01A1_cell00	1368.987	2786.653	936.494	2979.906	295.784	1177.679	2490.958	536.902	451.683	1155.335	463.467	2025503.018	297.018
kin_afterCID_295	LT01A1_cell00	1374.620	2786.653	938.502	3002.109	294.710	1182.136	2491.987	538.498	453.936	1158.936	465.122	2025504.013	298.013
kin_afterCID_296	LT01A1_cell00	1357.014	2786.653	928.321	2951.674	299.611	1164.891	2487.131	538.266	452.690	1158.917	463.496	2025505.023	299.023
kin_afterCID_297	LT01A1_cell00	1366.013	2786.653	934.087	2981.536	296.456	1173.686	2490.197	537.705	453.021	1158.065	463.852	2025506.022	300.022
kin_afterCID_298	LT01A1_cell00	1355.724	2786.653	928.849	2975.176	303.260	1157.965	2483.393	539.260	451.688	1179.706	461.052	2025507.018	301.018
kin_afterCID_299	LT01A1_cell00	1366.792	2786.653	934.575	2999.301	300.238	1169.665	2486.415	537.410	452.098	1164.206	461.724	2025508.017	302.017
0	0	0.000	0.000	0.000	0.000	0.000	0.000	0.000	0.000	0.000	0.000	0.000	2025509.023	303.023
