# Supplementary material for: Mandipropamid as a chemical inducer of proximity for in vivo applications
Source: Nat Chem Biol. 2021 Dec 21;18(1):64–9. doi: 10.1038/s41589-021-00922-3 (PMC8709788; doi:10.1038/s41589-021-00922-3)
Supplement: Source Data Fig. 2 — Single-cell trajectories, luminescence intensities of luciferase assay and two-color RICS binding efficiencies. [file 41589_2021_922_MOESM21_ESM.zip › Figure_02/Figure_02bcd/Single-Cell Trajectories/Rapamycin_500nM/exp01_Rapa_LT01A2_cell01_intensities.csv]

name	cellID	ff_488nm_cell	area_cell	fullframe_488nm	ff_488nm_mito	area_mito	ff_488nm_cyto	area_cyto	ff_561nm_tf_cell	fullframe_561nm	ff_561nm_tf_mito	ff_561nm_tf_cyto	FrameTimeAbs	FrameTimeRel
t0_	LT01A2_cell01	1312.794	3324.978	1011.907	1781.988	309.862	1265.766	3017.958	514.298	458.863	1175.679	446.522	2025535.000	-17.000
tend_	LT01A2_cell01	1060.690	3324.978	833.898	2603.574	217.966	953.461	3108.757	490.179	442.533	1179.343	441.950	2025865.000	313.000
kin_afterCID_1	LT01A2_cell01	1338.692	3324.978	1029.667	1983.978	248.874	1287.730	3078.252	516.645	460.696	1268.869	455.967	2025560.077	4.077
kin_afterCID_2	LT01A2_cell01	1296.938	3324.978	998.317	1928.059	250.217	1246.832	3077.021	524.805	468.531	1293.819	462.424	2025561.013	5.013
kin_afterCID_3	LT01A2_cell01	1294.646	3324.978	999.462	1918.584	255.387	1243.915	3071.627	517.022	459.270	1275.021	454.116	2025562.012	6.012
kin_afterCID_4	LT01A2_cell01	1303.116	3324.978	1005.704	1936.986	254.156	1251.719	3072.612	516.987	459.519	1274.720	454.404	2025563.008	7.008
kin_afterCID_5	LT01A2_cell01	1290.202	3324.978	994.552	1922.751	255.409	1238.444	3071.090	520.308	463.250	1280.334	457.175	2025564.007	8.007
kin_afterCID_6	LT01A2_cell01	1269.975	3324.978	981.043	1897.743	254.828	1218.367	3071.023	519.921	462.896	1277.119	457.127	2025565.013	9.013
kin_afterCID_7	LT01A2_cell01	1267.475	3324.978	978.041	1901.466	257.916	1215.451	3069.143	518.824	461.630	1275.341	455.374	2025566.012	10.012
kin_afterCID_8	LT01A2_cell01	1267.392	3324.978	979.295	1900.221	256.305	1215.685	3070.956	519.609	463.062	1275.749	456.603	2025566.997	10.997
kin_afterCID_9	LT01A2_cell01	1272.846	3324.978	983.396	1918.671	251.179	1220.700	3074.872	518.466	462.877	1274.086	456.789	2025567.997	11.997
kin_afterCID_10	LT01A2_cell01	1269.532	3324.978	980.318	1926.628	251.448	1216.332	3074.335	521.491	466.207	1276.675	459.762	2025569.011	13.011
kin_afterCID_11	LT01A2_cell01	1249.541	3324.978	966.537	1897.042	253.597	1197.383	3073.753	512.609	457.529	1250.856	451.788	2025570.012	14.012
kin_afterCID_12	LT01A2_cell01	1253.029	3324.978	969.707	1902.606	256.260	1199.673	3070.575	522.081	465.777	1274.918	459.323	2025571.007	15.007
kin_afterCID_13	LT01A2_cell01	1243.784	3324.978	963.566	1908.761	252.768	1190.108	3074.067	519.983	464.427	1273.797	458.075	2025572.007	16.007
kin_afterCID_14	LT01A2_cell01	1247.965	3324.978	965.985	1915.126	250.978	1194.239	3075.566	512.256	457.500	1251.267	452.001	2025573.003	17.003
kin_afterCID_15	LT01A2_cell01	1241.530	3324.978	961.499	1907.745	254.022	1187.196	3072.343	514.396	458.907	1257.669	452.993	2025574.002	18.002
kin_afterCID_16	LT01A2_cell01	1239.359	3324.978	959.854	1910.071	253.597	1184.879	3073.127	514.731	459.214	1258.180	453.435	2025574.997	18.997
kin_afterCID_17	LT01A2_cell01	1232.811	3324.978	955.481	1899.767	256.170	1177.949	3070.374	516.882	460.889	1265.075	454.509	2025575.997	19.997
kin_afterCID_18	LT01A2_cell01	1239.114	3324.978	959.990	1929.009	249.747	1183.744	3076.305	513.300	458.278	1261.916	452.575	2025577.003	21.003
kin_afterCID_19	LT01A2_cell01	1238.382	3324.978	958.406	1944.082	252.388	1181.092	3073.664	514.830	460.185	1256.282	453.994	2025578.001	22.001
kin_afterCID_20	LT01A2_cell01	1230.173	3324.978	952.872	1944.340	248.046	1173.145	3077.737	513.822	459.647	1261.893	453.576	2025579.017	23.017
kin_afterCID_21	LT01A2_cell01	1220.901	3324.978	947.964	1927.380	258.364	1161.787	3067.241	518.516	463.276	1270.962	455.166	2025579.996	23.996
kin_afterCID_22	LT01A2_cell01	1215.274	3324.978	943.408	1932.170	260.535	1154.830	3065.338	517.623	462.194	1267.034	453.970	2025581.003	25.003
kin_afterCID_23	LT01A2_cell01	1204.991	3324.978	936.906	1919.298	260.535	1144.935	3065.786	513.939	458.718	1258.336	450.732	2025582.001	26.001
kin_afterCID_24	LT01A2_cell01	1205.350	3324.978	936.543	1935.513	257.043	1144.630	3068.516	513.143	458.806	1258.364	450.756	2025583.017	27.017
kin_afterCID_25	LT01A2_cell01	1215.142	3324.978	944.053	1962.695	257.424	1153.077	3068.382	512.500	458.986	1248.345	450.818	2025583.997	27.997
kin_afterCID_26	LT01A2_cell01	1201.261	3324.978	934.001	1944.359	270.337	1136.680	3057.013	514.416	458.817	1254.679	449.031	2025585.002	29.002
kin_afterCID_27	LT01A2_cell01	1207.135	3324.978	937.872	1974.325	261.251	1142.798	3065.719	511.734	458.171	1247.219	449.113	2025586.002	30.002
kin_afterCID_28	LT01A2_cell01	1207.851	3324.978	938.232	1974.978	263.332	1142.554	3062.675	510.587	455.035	1257.121	446.443	2025587.017	31.017
kin_afterCID_29	LT01A2_cell01	1202.147	3324.978	933.812	1991.695	260.445	1135.965	3065.875	509.408	455.272	1243.234	447.134	2025588.011	32.011
kin_afterCID_30	LT01A2_cell01	1210.886	3324.978	941.155	2022.829	259.057	1143.487	3067.711	510.155	455.988	1255.199	447.322	2025589.009	33.009
kin_afterCID_31	LT01A2_cell01	1189.431	3324.978	924.957	1991.847	264.988	1121.216	3062.093	511.876	457.145	1252.734	447.854	2025590.004	34.004
kin_afterCID_32	LT01A2_cell01	1182.162	3324.978	920.565	1985.933	261.922	1114.313	3064.622	507.931	454.086	1240.911	445.348	2025590.999	34.999
kin_afterCID_33	LT01A2_cell01	1194.241	3324.978	929.264	2019.345	263.355	1124.105	3063.145	512.774	458.817	1255.577	448.960	2025592.000	36.000
kin_afterCID_34	LT01A2_cell01	1190.946	3324.978	926.337	2030.889	264.966	1119.619	3062.026	513.842	459.193	1259.853	449.374	2025593.006	37.006
kin_afterCID_35	LT01A2_cell01	1187.506	3324.978	924.372	2040.205	257.804	1117.107	3069.121	513.268	460.494	1253.127	451.208	2025594.004	38.004
kin_afterCID_36	LT01A2_cell01	1178.166	3324.978	917.303	2031.862	261.721	1106.427	3065.002	513.257	458.744	1260.661	449.529	2025595.011	39.011
kin_afterCID_37	LT01A2_cell01	1180.716	3324.978	918.774	2039.002	263.064	1108.008	3063.660	508.715	454.799	1241.275	445.897	2025596.009	40.009
kin_afterCID_38	LT01A2_cell01	1168.144	3324.978	910.299	2039.783	257.155	1096.202	3069.658	510.057	456.760	1251.572	448.025	2025597.015	41.015
kin_afterCID_39	LT01A2_cell01	1185.068	3324.978	921.921	2080.279	265.145	1108.768	3061.802	507.143	452.702	1244.389	443.400	2025598.005	42.005
kin_afterCID_40	LT01A2_cell01	1178.210	3324.978	918.597	2066.043	265.570	1102.651	3062.048	508.437	454.698	1233.117	445.701	2025599.000	43.000
kin_afterCID_41	LT01A2_cell01	1167.411	3324.978	911.270	2070.269	263.220	1090.847	3063.503	514.650	460.287	1263.988	450.348	2025600.010	44.010
kin_afterCID_42	LT01A2_cell01	1165.147	3324.978	907.806	2081.807	265.973	1086.787	3060.974	512.977	458.575	1254.786	448.621	2025601.014	45.014
kin_afterCID_43	LT01A2_cell01	1171.209	3324.978	913.505	2100.650	260.960	1093.322	3065.763	508.071	454.718	1246.926	445.287	2025602.014	46.014
kin_afterCID_44	LT01A2_cell01	1158.577	3324.978	902.769	2090.432	263.176	1080.124	3064.353	506.092	452.858	1231.384	443.912	2025603.010	47.010
kin_afterCID_45	LT01A2_cell01	1150.301	3324.978	898.227	2079.723	269.084	1070.166	3058.669	510.631	456.215	1246.525	446.018	2025604.010	48.010
kin_afterCID_46	LT01A2_cell01	1160.125	3324.978	904.658	2123.648	261.049	1079.145	3065.808	516.330	462.787	1268.907	452.331	2025605.014	49.014
kin_afterCID_47	LT01A2_cell01	1151.011	3324.978	898.465	2107.971	264.474	1069.263	3062.115	511.349	456.898	1253.654	447.305	2025606.015	50.015
kin_afterCID_48	LT01A2_cell01	1146.932	3324.978	895.455	2108.071	265.458	1064.450	3060.817	509.666	455.714	1242.729	446.162	2025607.009	51.009
kin_afterCID_49	LT01A2_cell01	1157.489	3324.978	903.755	2144.405	264.250	1073.591	3063.011	513.168	458.604	1260.406	448.806	2025607.999	51.999
kin_afterCID_50	LT01A2_cell01	1159.841	3324.978	904.259	2159.319	269.867	1072.732	3057.415	512.812	458.183	1252.730	447.594	2025609.015	53.015
kin_afterCID_51	LT01A2_cell01	1155.041	3324.978	902.108	2157.127	262.482	1070.295	3064.533	510.564	457.453	1241.374	448.055	2025610.014	54.014
kin_afterCID_52	LT01A2_cell01	1134.678	3324.978	887.070	2125.851	258.789	1051.912	3067.599	510.565	457.211	1249.030	448.344	2025611.011	55.011
kin_afterCID_53	LT01A2_cell01	1139.664	3324.978	891.064	2141.262	268.815	1052.977	3058.825	512.325	458.120	1246.433	447.912	2025612.009	56.009
kin_afterCID_54	LT01A2_cell01	1129.531	3324.978	882.126	2138.071	266.286	1042.921	3060.571	506.782	453.816	1230.354	443.897	2025613.016	57.016
kin_afterCID_55	LT01A2_cell01	1147.062	3324.978	895.851	2187.136	262.571	1059.251	3064.600	506.272	453.123	1237.511	443.700	2025614.004	58.004
kin_afterCID_56	LT01A2_cell01	1137.310	3324.978	888.669	2170.756	261.877	1050.207	3065.316	508.480	455.562	1243.317	445.808	2025615.010	59.010
kin_afterCID_57	LT01A2_cell01	1120.926	3324.978	875.265	2155.447	265.682	1031.930	3060.705	510.725	456.629	1254.849	446.217	2025616.009	60.009
kin_afterCID_58	LT01A2_cell01	1127.604	3324.978	882.497	2180.164	262.504	1038.622	3064.331	508.946	456.340	1244.227	446.050	2025617.005	61.005
kin_afterCID_59	LT01A2_cell01	1119.812	3324.978	876.603	2162.747	266.891	1030.010	3060.280	508.889	454.449	1250.627	444.273	2025618.004	62.004
kin_afterCID_60	LT01A2_cell01	1119.932	3324.978	876.092	2166.837	263.041	1031.001	3063.615	503.721	450.255	1229.017	441.518	2025618.999	62.999
kin_afterCID_61	LT01A2_cell01	1132.127	3324.978	884.592	2211.550	260.691	1041.111	3065.607	511.454	458.362	1253.454	448.422	2025620.005	64.005
kin_afterCID_62	LT01A2_cell01	1131.543	3324.978	884.522	2222.773	262.885	1039.038	3064.219	507.142	454.179	1244.017	444.016	2025621.004	65.004
kin_afterCID_63	LT01A2_cell01	1124.280	3324.978	880.058	2214.838	260.803	1032.483	3065.898	505.507	452.493	1245.228	442.646	2025622.001	66.001
kin_afterCID_64	LT01A2_cell01	1135.464	3324.978	886.595	2244.046	264.608	1040.810	3062.608	508.101	454.648	1243.110	444.672	2025623.009	67.009
kin_afterCID_65	LT01A2_cell01	1113.183	3324.978	871.093	2205.518	260.557	1021.142	3065.741	506.862	454.755	1241.605	444.484	2025624.004	68.004
kin_afterCID_66	LT01A2_cell01	1109.733	3324.978	869.614	2179.473	268.547	1016.907	3058.378	506.103	452.527	1232.523	442.403	2025625.004	69.004
kin_afterCID_67	LT01A2_cell01	1111.022	3324.978	870.025	2203.431	268.413	1016.192	3058.579	509.768	455.464	1248.624	445.000	2025626.001	70.001
kin_afterCID_68	LT01A2_cell01	1112.075	3324.978	871.050	2211.167	263.668	1018.217	3062.854	510.952	457.634	1246.919	447.654	2025626.999	70.999
kin_afterCID_69	LT01A2_cell01	1122.525	3324.978	879.236	2232.411	264.026	1027.977	3062.854	503.279	449.975	1225.271	441.117	2025628.005	72.005
kin_afterCID_70	LT01A2_cell01	1119.078	3324.978	876.257	2248.543	257.491	1025.245	3069.188	508.626	456.617	1238.148	447.490	2025629.005	73.005
kin_afterCID_71	LT01A2_cell01	1114.543	3324.978	872.421	2247.588	252.276	1022.442	3074.693	502.160	450.062	1230.679	442.443	2025630.011	74.011
kin_afterCID_72	LT01A2_cell01	1125.137	3324.978	879.975	2269.563	253.820	1031.166	3072.254	507.174	455.404	1226.213	447.821	2025630.999	74.999
kin_afterCID_73	LT01A2_cell01	1126.856	3324.978	881.194	2278.827	264.630	1028.281	3062.093	512.041	458.350	1240.155	449.206	2025632.004	76.004
kin_afterCID_74	LT01A2_cell01	1114.857	3324.978	872.155	2262.575	255.790	1019.999	3070.665	504.899	452.189	1230.491	444.501	2025633.014	77.014
kin_afterCID_75	LT01A2_cell01	1113.309	3324.978	872.438	2263.682	258.722	1017.354	3068.270	505.140	452.241	1223.549	444.638	2025634.009	78.009
kin_afterCID_76	LT01A2_cell01	1115.336	3324.978	873.522	2282.418	253.306	1020.074	3073.261	503.805	451.615	1224.911	444.453	2025635.009	79.009
kin_afterCID_77	LT01A2_cell01	1102.152	3324.978	864.518	2249.578	255.745	1007.522	3071.045	504.385	452.359	1218.659	444.981	2025636.014	80.014
kin_afterCID_78	LT01A2_cell01	1095.593	3324.978	858.877	2248.040	256.730	1000.267	3070.128	510.771	458.198	1237.962	450.046	2025637.014	81.014
kin_afterCID_79	LT01A2_cell01	1111.967	3324.978	869.804	2286.033	259.662	1013.700	3067.442	506.457	453.084	1228.948	445.401	2025637.999	81.999
kin_afterCID_80	LT01A2_cell01	1104.329	3324.978	866.196	2263.815	262.124	1006.466	3065.182	506.887	453.257	1222.452	445.816	2025639.009	83.009
kin_afterCID_81	LT01A2_cell01	1103.217	3324.978	864.307	2285.946	251.784	1007.446	3075.141	503.565	451.395	1221.862	444.846	2025640.005	84.005
kin_afterCID_82	LT01A2_cell01	1105.228	3324.978	867.994	2279.497	260.826	1006.924	3066.815	502.129	448.800	1215.018	441.649	2025641.004	85.004
kin_afterCID_83	LT01A2_cell01	1112.828	3324.978	871.761	2312.028	257.715	1013.283	3069.501	502.310	449.639	1218.590	442.261	2025641.999	85.999
kin_afterCID_84	LT01A2_cell01	1088.884	3324.978	853.478	2268.045	258.834	990.401	3068.158	507.302	454.517	1230.116	446.405	2025642.999	86.999
kin_afterCID_85	LT01A2_cell01	1101.920	3324.978	863.518	2301.706	258.923	1001.851	3068.382	506.733	453.800	1228.913	445.899	2025644.004	88.004
kin_afterCID_86	LT01A2_cell01	1099.909	3324.978	863.063	2307.496	252.410	1001.612	3074.291	505.991	454.442	1226.888	446.870	2025645.004	89.004
kin_afterCID_87	LT01A2_cell01	1106.018	3324.978	865.716	2335.697	255.947	1004.448	3070.575	504.475	451.996	1228.771	444.207	2025646.009	90.009
kin_afterCID_88	LT01A2_cell01	1100.215	3324.978	862.113	2328.316	255.118	999.093	3071.560	502.596	450.740	1220.476	443.073	2025647.009	91.009
kin_afterCID_89	LT01A2_cell01	1096.319	3324.978	859.182	2328.844	256.887	994.515	3070.441	505.564	453.130	1232.315	444.911	2025648.004	92.004
kin_afterCID_90	LT01A2_cell01	1104.728	3324.978	865.242	2345.287	263.377	998.876	3062.921	510.528	457.426	1242.264	447.711	2025649.004	93.004
kin_afterCID_91	LT01A2_cell01	1093.286	3324.978	857.340	2319.798	260.937	990.068	3066.122	508.965	456.060	1235.985	447.210	2025650.000	94.000
kin_afterCID_92	LT01A2_cell01	1098.453	3324.978	861.475	2341.224	255.723	996.029	3071.448	504.005	452.145	1220.273	444.483	2025650.999	94.999
kin_afterCID_93	LT01A2_cell01	1096.201	3324.978	858.453	2349.140	253.059	993.907	3073.530	510.136	457.964	1243.572	449.858	2025652.004	96.004
kin_afterCID_94	LT01A2_cell01	1087.218	3324.978	852.569	2336.247	257.692	983.470	3069.389	507.922	455.573	1239.582	446.620	2025653.004	97.004
kin_afterCID_95	LT01A2_cell01	1105.853	3324.978	866.961	2376.801	259.460	999.939	3068.516	509.856	456.983	1242.773	448.065	2025653.999	97.999
kin_afterCID_96	LT01A2_cell01	1099.437	3324.978	861.085	2365.672	257.558	994.373	3069.882	504.095	451.578	1228.004	443.491	2025654.999	98.999
kin_afterCID_97	LT01A2_cell01	1097.955	3324.978	862.577	2347.210	261.922	992.717	3065.696	508.901	455.313	1239.328	446.673	2025656.014	100.014
kin_afterCID_98	LT01A2_cell01	1099.523	3324.978	862.308	2367.053	260.154	993.538	3067.509	507.207	454.764	1232.159	445.910	2025657.014	101.014
kin_afterCID_99	LT01A2_cell01	1096.523	3324.978	860.484	2378.952	253.686	992.329	3073.821	508.365	457.092	1240.409	448.171	2025658.010	102.010
kin_afterCID_100	LT01A2_cell01	1094.194	3324.978	858.592	2363.757	256.238	990.137	3071.627	507.349	455.441	1232.710	447.094	2025659.009	103.009
kin_afterCID_101	LT01A2_cell01	1091.061	3324.978	855.686	2358.144	261.766	984.374	3065.562	507.500	455.215	1230.795	445.942	2025660.004	104.004
kin_afterCID_102	LT01A2_cell01	1088.788	3324.978	855.268	2344.950	263.108	982.562	3064.465	503.904	451.212	1225.502	442.170	2025661.004	105.004
kin_afterCID_103	LT01A2_cell01	1100.449	3324.978	862.946	2392.237	258.699	993.456	3068.897	505.719	453.927	1226.091	445.248	2025661.999	105.999
kin_afterCID_104	LT01A2_cell01	1085.632	3324.978	852.251	2357.451	261.452	979.125	3066.681	506.613	453.939	1233.180	444.929	2025663.009	107.009
kin_afterCID_105	LT01A2_cell01	1095.862	3324.978	859.181	2377.206	259.371	988.863	3067.576	500.013	447.768	1214.336	439.784	2025663.995	107.995
kin_afterCID_106	LT01A2_cell01	1100.654	3324.978	862.292	2395.679	259.438	992.625	3068.024	502.992	450.931	1220.309	442.530	2025665.004	109.004
kin_afterCID_107	LT01A2_cell01	1085.528	3324.978	850.772	2366.353	261.184	978.257	3066.726	507.184	454.568	1228.970	445.915	2025666.009	110.009
kin_afterCID_108	LT01A2_cell01	1084.735	3324.978	850.755	2350.061	264.071	977.569	3064.018	505.631	452.368	1223.255	444.019	2025667.009	111.009
kin_afterCID_109	LT01A2_cell01	1076.723	3324.978	843.631	2349.613	256.058	971.946	3070.866	505.700	454.291	1221.704	446.193	2025668.014	112.014
kin_afterCID_110	LT01A2_cell01	1080.909	3324.978	847.797	2391.175	249.747	976.110	3077.290	505.939	454.794	1236.820	446.840	2025669.014	113.014
kin_afterCID_111	LT01A2_cell01	1079.308	3324.978	847.283	2368.757	258.073	972.652	3069.635	511.166	458.419	1246.191	449.618	2025670.009	114.009
kin_afterCID_112	LT01A2_cell01	1091.294	3324.978	855.081	2403.313	255.029	984.112	3072.545	504.728	453.203	1224.614	445.194	2025671.009	115.009
kin_afterCID_113	LT01A2_cell01	1081.149	3324.978	848.343	2377.378	254.738	975.726	3073.552	501.760	449.918	1220.767	442.451	2025672.004	116.004
kin_afterCID_114	LT01A2_cell01	1080.362	3324.978	846.648	2385.599	254.447	974.023	3073.261	506.313	453.910	1234.118	446.296	2025673.004	117.004
kin_afterCID_115	LT01A2_cell01	1098.766	3324.978	860.982	2417.267	256.931	990.072	3070.463	506.168	453.214	1228.913	445.901	2025673.999	117.999
kin_afterCID_116	LT01A2_cell01	1080.305	3324.978	847.043	2395.588	255.029	973.141	3073.015	508.770	456.406	1241.372	448.243	2025674.999	118.999
kin_afterCID_117	LT01A2_cell01	1086.866	3324.978	853.029	2404.942	260.535	976.791	3067.062	507.493	454.021	1240.004	445.532	2025676.009	120.009
kin_afterCID_118	LT01A2_cell01	1090.927	3324.978	856.224	2425.702	253.820	982.405	3073.843	506.264	454.416	1232.260	446.537	2025677.004	121.004
kin_afterCID_119	LT01A2_cell01	1096.410	3324.978	859.575	2438.750	254.358	987.039	3073.395	502.414	450.124	1227.474	442.675	2025678.010	122.010
kin_afterCID_120	LT01A2_cell01	1101.894	3324.978	863.301	2471.138	252.455	991.423	3075.768	505.488	453.419	1241.320	445.374	2025679.008	123.008
kin_afterCID_121	LT01A2_cell01	1098.831	3324.978	862.609	2443.744	262.034	985.942	3066.278	508.063	454.774	1239.810	445.849	2025680.009	124.009
kin_afterCID_122	LT01A2_cell01	1091.093	3324.978	856.345	2425.342	258.722	980.423	3069.009	509.119	456.563	1235.355	448.198	2025681.015	125.015
kin_afterCID_123	LT01A2_cell01	1095.314	3324.978	860.118	2460.483	246.927	987.737	3080.826	504.654	453.704	1230.636	446.746	2025682.010	126.010
kin_afterCID_124	LT01A2_cell01	1086.109	3324.978	851.502	2437.642	255.924	975.529	3072.030	509.005	456.593	1241.131	448.343	2025683.010	127.010
kin_afterCID_125	LT01A2_cell01	1083.292	3324.978	849.687	2429.530	255.835	972.788	3071.605	508.429	455.565	1242.547	447.518	2025684.009	128.009
kin_afterCID_126	LT01A2_cell01	1098.443	3324.978	861.213	2468.785	251.896	988.142	3076.126	504.203	452.853	1222.210	445.663	2025685.004	129.004
kin_afterCID_127	LT01A2_cell01	1081.617	3324.978	847.872	2416.274	257.558	971.276	3070.329	504.414	451.918	1224.111	444.280	2025686.004	130.004
kin_afterCID_128	LT01A2_cell01	1090.581	3324.978	854.463	2457.896	249.546	981.378	3077.916	504.453	452.866	1224.036	446.337	2025687.000	131.000
kin_afterCID_129	LT01A2_cell01	1090.101	3324.978	851.987	2433.311	258.968	978.657	3069.344	500.379	447.636	1206.531	441.039	2025687.999	131.999
kin_afterCID_130	LT01A2_cell01	1086.338	3324.978	851.914	2448.757	247.084	978.789	3080.647	504.767	453.929	1219.057	447.718	2025689.014	133.014
kin_afterCID_131	LT01A2_cell01	1091.313	3324.978	854.428	2441.255	252.522	981.951	3074.805	497.261	445.129	1203.185	439.500	2025690.014	134.014
kin_afterCID_132	LT01A2_cell01	1095.074	3324.978	857.483	2461.139	254.626	983.665	3073.104	503.798	451.958	1215.848	445.064	2025690.999	134.999
kin_afterCID_133	LT01A2_cell01	1082.786	3324.978	849.113	2429.590	254.044	973.250	3073.910	506.798	454.131	1229.225	447.356	2025691.999	135.999
kin_afterCID_134	LT01A2_cell01	1094.839	3324.978	857.912	2451.843	252.880	984.895	3074.537	500.937	449.063	1208.796	442.953	2025693.005	137.005
kin_afterCID_135	LT01A2_cell01	1080.269	3324.978	847.868	2420.898	253.216	971.381	3074.313	505.677	452.857	1225.973	446.576	2025694.010	138.010
kin_afterCID_136	LT01A2_cell01	1078.545	3324.978	847.005	2422.764	250.620	970.610	3076.931	507.986	455.999	1225.597	449.764	2025695.000	139.000
kin_afterCID_137	LT01A2_cell01	1084.293	3324.978	851.104	2441.250	247.979	976.348	3079.214	503.645	451.752	1219.364	446.192	2025695.999	139.999
kin_afterCID_138	LT01A2_cell01	1089.820	3324.978	855.370	2439.978	249.949	981.522	3077.021	502.836	451.323	1205.946	445.921	2025697.005	141.005
kin_afterCID_139	LT01A2_cell01	1077.387	3324.978	846.114	2413.755	251.179	969.447	3075.656	506.028	453.261	1218.823	447.981	2025697.999	141.999
kin_afterCID_140	LT01A2_cell01	1067.570	3324.978	838.159	2402.581	247.173	961.582	3079.438	507.396	455.119	1223.744	450.071	2025699.010	143.010
kin_afterCID_141	LT01A2_cell01	1081.758	3324.978	849.275	2445.845	247.509	973.307	3079.192	512.046	459.916	1233.352	454.258	2025700.009	144.009
kin_afterCID_142	LT01A2_cell01	1075.041	3324.978	843.314	2409.877	251.672	966.926	3074.895	505.645	453.524	1212.874	447.961	2025701.015	145.015
kin_afterCID_143	LT01A2_cell01	1078.563	3324.978	847.516	2411.458	248.718	972.301	3078.744	505.166	453.251	1209.314	448.485	2025702.004	146.004
kin_afterCID_144	LT01A2_cell01	1076.410	3324.978	844.579	2422.948	246.659	969.760	3080.132	499.504	448.481	1197.307	443.808	2025703.010	147.010
kin_afterCID_145	LT01A2_cell01	1089.752	3324.978	854.525	2466.520	245.584	981.152	3081.117	501.852	450.830	1205.690	445.922	2025704.009	148.009
kin_afterCID_146	LT01A2_cell01	1085.796	3324.978	851.920	2455.221	246.905	977.603	3080.691	505.741	454.134	1213.920	449.206	2025705.014	149.014
kin_afterCID_147	LT01A2_cell01	1076.294	3324.978	844.963	2433.601	248.069	968.359	3079.080	504.139	452.180	1212.800	447.234	2025706.014	150.014
kin_afterCID_148	LT01A2_cell01	1088.247	3324.978	852.520	2463.645	249.792	977.928	3077.401	505.702	453.302	1214.479	448.365	2025707.000	151.000
kin_afterCID_149	LT01A2_cell01	1083.485	3324.978	850.487	2460.628	242.451	976.619	3084.698	502.990	452.016	1208.888	447.697	2025707.999	151.999
kin_afterCID_150	LT01A2_cell01	1087.960	3324.978	853.410	2473.373	245.719	978.916	3081.766	504.149	452.890	1212.039	447.890	2025709.014	153.014
kin_afterCID_151	LT01A2_cell01	1068.517	3324.978	839.663	2422.484	246.009	961.279	3080.580	506.415	454.133	1222.068	449.353	2025710.014	154.014
kin_afterCID_152	LT01A2_cell01	1076.598	3324.978	845.938	2445.435	245.428	968.716	3081.743	504.765	453.224	1217.989	448.078	2025710.999	154.999
kin_afterCID_153	LT01A2_cell01	1073.951	3324.978	842.670	2438.144	249.702	964.631	3077.648	502.572	450.353	1211.998	445.164	2025711.999	155.999
kin_afterCID_154	LT01A2_cell01	1083.713	3324.978	850.956	2470.873	245.249	974.283	3081.520	505.436	453.668	1220.767	448.618	2025713.004	157.004
kin_afterCID_155	LT01A2_cell01	1074.541	3324.978	844.381	2435.892	249.881	964.868	3076.775	506.652	453.958	1222.167	448.655	2025713.999	157.999
kin_afterCID_156	LT01A2_cell01	1081.301	3324.978	849.521	2460.261	249.590	970.268	3077.021	505.857	453.389	1222.174	447.840	2025715.000	159.000
kin_afterCID_157	LT01A2_cell01	1074.245	3324.978	842.982	2454.286	240.996	967.046	3085.100	500.975	450.046	1206.526	445.923	2025715.999	159.999
kin_afterCID_158	LT01A2_cell01	1088.350	3324.978	853.786	2483.290	247.218	977.269	3079.416	504.022	451.441	1217.529	446.854	2025717.004	161.004
kin_afterCID_159	LT01A2_cell01	1074.647	3324.978	843.928	2457.873	244.420	965.593	3081.743	503.874	452.969	1210.865	447.869	2025717.997	161.997
kin_afterCID_160	LT01A2_cell01	1074.905	3324.978	843.785	2472.074	240.571	966.943	3086.175	503.506	453.262	1210.864	448.476	2025719.000	163.000
kin_afterCID_161	LT01A2_cell01	1085.870	3324.978	851.227	2502.175	243.682	974.487	3082.213	504.241	453.443	1214.069	448.184	2025719.999	163.999
kin_afterCID_162	LT01A2_cell01	1073.330	3324.978	842.564	2464.935	247.419	962.610	3079.460	507.921	455.900	1228.625	450.149	2025721.014	165.014
kin_afterCID_163	LT01A2_cell01	1083.041	3324.978	848.951	2477.970	249.076	970.933	3077.178	501.461	450.583	1203.598	444.726	2025722.009	166.009
kin_afterCID_164	LT01A2_cell01	1076.642	3324.978	844.366	2479.649	244.734	965.732	3081.072	503.325	452.955	1206.394	447.540	2025723.010	167.010
kin_afterCID_165	LT01A2_cell01	1090.600	3324.978	855.320	2505.804	249.009	977.280	3078.095	499.454	448.292	1201.252	442.791	2025724.009	168.009
kin_afterCID_166	LT01A2_cell01	1083.139	3324.978	849.854	2497.699	243.100	972.320	3083.064	503.184	452.590	1213.076	447.298	2025725.014	169.014
kin_afterCID_167	LT01A2_cell01	1075.941	3324.978	844.805	2460.558	246.748	965.513	3079.013	497.332	445.625	1198.997	441.167	2025726.014	170.014
kin_afterCID_168	LT01A2_cell01	1078.841	3324.978	845.734	2489.523	242.451	968.820	3084.026	500.722	449.905	1205.021	445.455	2025727.010	171.010
kin_afterCID_169	LT01A2_cell01	1079.621	3324.978	846.510	2488.692	241.936	970.479	3085.705	502.233	451.223	1208.394	447.016	2025728.008	172.008
kin_afterCID_170	LT01A2_cell01	1067.679	3324.978	838.532	2458.568	247.487	957.009	3079.617	501.629	449.936	1212.353	444.650	2025729.004	173.004
kin_afterCID_171	LT01A2_cell01	1073.661	3324.978	843.677	2460.717	249.434	962.178	3077.446	504.618	452.780	1213.737	447.245	2025730.004	174.004
kin_afterCID_172	LT01A2_cell01	1070.839	3324.978	841.515	2473.735	246.815	959.486	3080.378	504.311	452.621	1220.086	447.091	2025731.010	175.010
kin_afterCID_173	LT01A2_cell01	1073.307	3324.978	842.952	2484.168	242.943	963.286	3084.451	499.478	448.990	1203.980	444.114	2025732.008	176.008
kin_afterCID_174	LT01A2_cell01	1077.350	3324.978	845.643	2494.030	244.420	965.840	3082.236	504.491	453.298	1214.508	448.300	2025733.014	177.014
kin_afterCID_175	LT01A2_cell01	1074.075	3324.978	842.350	2485.761	248.673	961.181	3078.588	505.345	454.024	1217.249	447.983	2025734.014	178.014
kin_afterCID_176	LT01A2_cell01	1078.283	3324.978	848.599	2486.515	246.166	967.173	3081.452	504.473	453.195	1217.084	447.709	2025734.999	178.999
kin_afterCID_177	LT01A2_cell01	1081.157	3324.978	849.398	2507.091	240.817	970.988	3086.376	498.058	447.468	1202.851	443.194	2025735.999	179.999
kin_afterCID_178	LT01A2_cell01	1076.777	3324.978	844.081	2514.708	242.339	964.631	3084.272	506.250	454.788	1227.882	449.658	2025737.004	181.004
kin_afterCID_179	LT01A2_cell01	1077.742	3324.978	846.292	2501.100	241.533	967.119	3085.212	500.663	449.372	1210.223	445.193	2025737.999	181.999
kin_afterCID_180	LT01A2_cell01	1071.723	3324.978	840.887	2463.702	247.397	961.099	3079.886	499.666	447.636	1203.452	443.279	2025738.999	182.999
kin_afterCID_181	LT01A2_cell01	1084.807	3324.978	852.628	2532.597	231.865	977.365	3095.149	501.515	451.772	1215.317	448.163	2025739.998	183.998
kin_afterCID_182	LT01A2_cell01	1084.052	3324.978	852.267	2525.678	240.258	973.450	3087.786	500.839	450.210	1213.838	445.561	2025741.014	185.014
kin_afterCID_183	LT01A2_cell01	1077.047	3324.978	845.873	2499.623	242.182	966.283	3084.407	502.915	451.949	1214.387	447.193	2025742.007	186.007
kin_afterCID_184	LT01A2_cell01	1084.224	3324.978	851.096	2515.609	238.982	974.358	3087.741	500.500	450.122	1205.418	446.053	2025743.010	187.010
kin_afterCID_185	LT01A2_cell01	1071.544	3324.978	841.103	2504.253	239.586	961.602	3087.652	502.786	451.926	1214.958	447.684	2025744.009	188.009
kin_afterCID_186	LT01A2_cell01	1088.206	3324.978	853.484	2540.596	243.548	974.789	3083.847	507.014	455.323	1225.214	450.444	2025745.014	189.014
kin_afterCID_187	LT01A2_cell01	1068.946	3324.978	840.211	2484.088	240.974	959.861	3086.891	504.463	453.264	1215.677	449.093	2025745.999	189.999
kin_afterCID_188	LT01A2_cell01	1076.791	3324.978	845.395	2511.653	240.683	966.121	3086.689	502.492	451.855	1213.448	447.188	2025747.000	191.000
kin_afterCID_189	LT01A2_cell01	1066.936	3324.978	837.985	2492.904	234.394	960.007	3092.844	500.894	450.923	1206.322	447.575	2025748.013	192.013
kin_afterCID_190	LT01A2_cell01	1062.914	3324.978	835.209	2474.980	240.034	954.399	3087.652	499.355	448.893	1200.959	444.953	2025749.013	193.013
kin_afterCID_191	LT01A2_cell01	1080.226	3324.978	847.874	2509.177	240.123	970.309	3087.159	496.069	445.574	1187.434	442.451	2025750.004	194.004
kin_afterCID_192	LT01A2_cell01	1066.404	3324.978	838.525	2463.240	244.890	956.372	3081.810	498.648	447.126	1200.834	442.957	2025751.009	195.009
kin_afterCID_193	LT01A2_cell01	1079.864	3324.978	846.872	2502.794	243.749	968.511	3083.220	501.669	450.610	1199.225	446.663	2025752.003	196.003
kin_afterCID_194	LT01A2_cell01	1082.555	3324.978	849.357	2495.970	242.608	972.683	3084.630	495.442	444.844	1183.067	441.529	2025753.003	197.003
kin_afterCID_195	LT01A2_cell01	1077.848	3324.978	847.411	2510.195	233.521	971.119	3094.120	502.039	452.679	1197.366	449.723	2025753.999	197.999
kin_afterCID_196	LT01A2_cell01	1076.618	3324.978	845.279	2501.489	235.781	969.157	3091.412	496.634	446.956	1183.188	444.426	2025754.999	198.999
kin_afterCID_197	LT01A2_cell01	1061.748	3324.978	834.371	2456.314	241.891	953.648	3085.391	504.245	453.125	1203.537	449.578	2025756.003	200.003
kin_afterCID_198	LT01A2_cell01	1065.705	3324.978	837.082	2484.727	231.999	960.895	3095.888	497.783	448.403	1186.089	446.391	2025757.003	201.003
kin_afterCID_199	LT01A2_cell01	1070.345	3324.978	841.168	2486.211	231.977	964.920	3094.456	500.477	450.416	1196.201	448.408	2025757.999	201.999
kin_afterCID_200	LT01A2_cell01	1071.880	3324.978	842.121	2494.296	234.103	965.564	3093.471	497.099	447.104	1185.261	445.191	2025758.999	202.999
kin_afterCID_201	LT01A2_cell01	1063.559	3324.978	836.855	2474.456	237.482	956.404	3089.688	501.380	450.305	1203.804	447.593	2025760.014	204.014
kin_afterCID_202	LT01A2_cell01	1065.879	3324.978	836.452	2486.363	235.244	959.322	3092.106	501.379	450.832	1195.035	448.813	2025761.013	205.013
kin_afterCID_203	LT01A2_cell01	1070.066	3324.978	840.683	2494.526	235.065	963.638	3093.292	500.091	449.745	1190.854	447.853	2025762.009	206.009
kin_afterCID_204	LT01A2_cell01	1075.737	3324.978	844.434	2491.748	235.916	969.155	3091.434	493.961	443.650	1173.941	442.267	2025763.009	207.009
kin_afterCID_205	LT01A2_cell01	1070.448	3324.978	840.420	2488.888	237.550	963.041	3089.979	498.439	447.902	1185.191	445.861	2025764.013	208.013
kin_afterCID_206	LT01A2_cell01	1074.017	3324.978	843.592	2511.524	231.216	967.673	3095.507	496.375	446.802	1186.228	444.987	2025765.013	209.013
kin_afterCID_207	LT01A2_cell01	1065.620	3324.978	838.553	2490.424	229.649	960.998	3097.164	497.634	448.220	1191.440	446.316	2025766.009	210.009
kin_afterCID_208	LT01A2_cell01	1070.611	3324.978	840.921	2507.568	235.737	962.294	3091.255	497.242	447.073	1193.389	444.322	2025767.008	211.008
kin_afterCID_209	LT01A2_cell01	1073.819	3324.978	845.053	2515.233	235.311	965.327	3091.501	497.104	447.914	1188.513	444.632	2025768.003	212.003
kin_afterCID_210	LT01A2_cell01	1074.497	3324.978	842.369	2512.782	237.751	965.311	3089.420	495.904	446.100	1184.686	443.103	2025769.003	213.003
kin_afterCID_211	LT01A2_cell01	1071.822	3324.978	842.182	2524.667	233.185	963.798	3094.120	495.365	445.644	1193.547	442.966	2025770.009	214.009
kin_afterCID_212	LT01A2_cell01	1061.453	3324.978	834.088	2519.402	233.946	952.691	3093.314	504.786	455.161	1211.573	451.558	2025771.009	215.009
kin_afterCID_213	LT01A2_cell01	1064.836	3324.978	838.592	2496.321	238.960	955.155	3087.764	499.511	448.898	1205.489	445.032	2025772.004	216.004
kin_afterCID_214	LT01A2_cell01	1067.114	3324.978	838.773	2512.445	234.640	958.531	3092.262	499.103	449.518	1198.821	446.160	2025773.013	217.013
kin_afterCID_215	LT01A2_cell01	1074.637	3324.978	843.067	2530.937	239.586	963.079	3087.898	496.782	446.583	1197.277	442.612	2025774.009	218.009
kin_afterCID_216	LT01A2_cell01	1065.747	3324.978	837.449	2508.847	238.422	956.006	3089.465	497.699	447.040	1202.387	443.533	2025775.003	219.003
kin_afterCID_217	LT01A2_cell01	1071.819	3324.978	840.844	2538.723	236.610	960.903	3090.785	495.527	445.825	1191.599	442.407	2025776.015	220.015
kin_afterCID_218	LT01A2_cell01	1068.002	3324.978	840.207	2521.865	239.385	956.902	3088.234	497.610	447.198	1200.382	443.316	2025777.018	221.018
kin_afterCID_219	LT01A2_cell01	1068.109	3324.978	839.215	2544.087	236.117	956.839	3091.322	500.051	449.232	1213.742	445.697	2025778.001	222.001
kin_afterCID_220	LT01A2_cell01	1057.688	3324.978	831.723	2527.766	228.105	950.763	3098.977	503.285	453.673	1215.962	450.981	2025779.003	223.003
kin_afterCID_221	LT01A2_cell01	1070.584	3324.978	842.275	2556.714	227.187	962.870	3099.670	499.410	450.617	1201.431	448.090	2025780.003	224.003
kin_afterCID_222	LT01A2_cell01	1071.827	3324.978	842.025	2554.346	230.477	962.887	3096.917	497.204	447.644	1199.918	445.042	2025781.007	225.007
kin_afterCID_223	LT01A2_cell01	1075.038	3324.978	843.199	2542.237	237.035	964.145	3090.808	499.945	449.517	1194.861	446.812	2025782.002	226.002
kin_afterCID_224	LT01A2_cell01	1057.325	3324.978	831.473	2483.884	238.736	948.673	3089.353	494.871	443.849	1188.639	441.416	2025783.002	227.002
kin_afterCID_225	LT01A2_cell01	1055.857	3324.978	830.985	2498.364	232.805	948.684	3094.478	501.804	451.973	1200.530	449.395	2025784.007	228.007
kin_afterCID_226	LT01A2_cell01	1057.680	3324.978	832.461	2520.108	228.955	951.016	3098.372	500.172	450.968	1202.827	448.374	2025785.007	229.007
kin_afterCID_227	LT01A2_cell01	1058.816	3324.978	832.276	2533.025	227.545	951.839	3099.424	500.389	451.125	1201.151	449.080	2025786.003	230.003
kin_afterCID_228	LT01A2_cell01	1071.957	3324.978	841.829	2553.171	231.037	962.802	3096.246	498.383	448.923	1195.956	446.459	2025787.002	231.002
kin_afterCID_229	LT01A2_cell01	1074.478	3324.978	844.078	2558.725	222.174	969.488	3104.840	494.830	446.840	1175.189	446.281	2025788.018	232.018
kin_afterCID_230	LT01A2_cell01	1076.672	3324.978	847.024	2549.351	226.023	970.550	3100.901	491.619	443.220	1174.089	441.999	2025789.011	233.011
kin_afterCID_231	LT01A2_cell01	1062.099	3324.978	835.652	2510.977	235.849	952.961	3091.792	500.469	450.692	1198.601	447.358	2025790.003	234.003
kin_afterCID_232	LT01A2_cell01	1069.844	3324.978	840.223	2548.405	229.604	961.406	3097.410	493.526	444.934	1179.153	442.822	2025791.002	235.002
kin_afterCID_233	LT01A2_cell01	1062.752	3324.978	836.678	2514.249	233.454	954.229	3093.493	498.047	448.220	1193.374	445.667	2025792.008	236.008
kin_afterCID_234	LT01A2_cell01	1068.883	3324.978	839.390	2520.043	236.833	958.611	3090.293	496.240	446.273	1180.231	443.917	2025793.001	237.001
kin_afterCID_235	LT01A2_cell01	1071.927	3324.978	842.892	2517.399	235.468	962.531	3091.412	497.477	446.826	1189.239	444.854	2025794.012	238.012
kin_afterCID_236	LT01A2_cell01	1062.400	3324.978	835.844	2508.256	230.701	955.667	3096.403	497.159	448.153	1181.182	446.259	2025795.002	239.002
kin_afterCID_237	LT01A2_cell01	1060.656	3324.978	833.783	2510.518	228.776	954.317	3097.790	497.198	448.118	1183.447	446.574	2025796.008	240.008
kin_afterCID_238	LT01A2_cell01	1063.260	3324.978	835.375	2525.047	232.805	954.326	3094.433	497.013	448.315	1184.160	445.391	2025796.997	240.997
kin_afterCID_239	LT01A2_cell01	1074.715	3324.978	843.641	2537.475	234.282	965.179	3093.292	491.423	441.765	1177.437	439.563	2025798.012	242.012
kin_afterCID_240	LT01A2_cell01	1075.606	3324.978	845.827	2544.196	233.342	966.189	3094.433	495.808	446.363	1183.844	444.019	2025799.012	243.012
kin_afterCID_241	LT01A2_cell01	1065.178	3324.978	837.066	2526.293	232.178	956.418	3094.478	495.090	445.834	1181.957	443.624	2025799.997	243.997
kin_afterCID_242	LT01A2_cell01	1062.910	3324.978	835.418	2541.144	230.813	953.578	3095.977	498.657	448.883	1201.174	446.386	2025801.002	245.002
kin_afterCID_243	LT01A2_cell01	1073.060	3324.978	842.205	2567.716	226.292	964.364	3099.402	494.943	446.327	1190.356	444.207	2025802.004	246.004
kin_afterCID_244	LT01A2_cell01	1065.524	3324.978	837.428	2539.147	226.068	959.088	3100.924	492.044	443.522	1173.829	442.432	2025803.008	247.008
kin_afterCID_245	LT01A2_cell01	1056.697	3324.978	830.693	2518.204	229.985	949.198	3097.029	496.579	447.108	1190.953	445.117	2025804.007	248.007
kin_afterCID_246	LT01A2_cell01	1065.984	3324.978	838.917	2550.731	224.166	959.729	3102.759	493.663	445.096	1184.591	443.836	2025805.002	249.002
kin_afterCID_247	LT01A2_cell01	1071.566	3324.978	842.902	2557.178	228.172	963.352	3098.977	496.536	447.277	1190.742	445.528	2025806.002	250.002
kin_afterCID_248	LT01A2_cell01	1062.412	3324.978	835.871	2525.084	228.239	955.804	3098.753	495.981	447.606	1175.536	446.040	2025807.007	251.007
kin_afterCID_249	LT01A2_cell01	1057.459	3324.978	831.112	2522.628	227.590	950.977	3099.379	493.971	445.109	1178.003	443.859	2025808.007	252.007
kin_afterCID_250	LT01A2_cell01	1067.486	3324.978	839.300	2569.197	224.837	959.942	3102.625	498.823	450.150	1194.917	448.513	2025809.003	253.003
kin_afterCID_251	LT01A2_cell01	1062.205	3324.978	835.598	2538.483	227.165	955.156	3099.872	498.289	449.314	1191.778	447.615	2025810.002	254.002
kin_afterCID_252	LT01A2_cell01	1057.330	3324.978	830.466	2533.764	229.739	948.592	3096.716	501.630	452.020	1200.161	449.883	2025811.008	255.008
kin_afterCID_253	LT01A2_cell01	1064.608	3324.978	836.814	2535.426	230.835	956.133	3096.515	494.166	445.599	1173.066	443.680	2025812.011	256.011
kin_afterCID_254	LT01A2_cell01	1055.939	3324.978	830.689	2534.438	227.031	948.756	3100.096	496.223	446.890	1190.433	445.508	2025813.002	257.002
kin_afterCID_255	LT01A2_cell01	1055.413	3324.978	830.405	2514.336	228.664	948.477	3097.969	496.008	446.444	1189.433	444.892	2025814.002	258.002
kin_afterCID_256	LT01A2_cell01	1062.526	3324.978	834.785	2545.302	232.738	951.865	3093.829	496.982	447.287	1191.831	444.794	2025814.997	258.997
kin_afterCID_257	LT01A2_cell01	1057.945	3324.978	831.266	2553.246	227.053	949.497	3099.939	498.267	449.286	1200.693	446.933	2025815.997	259.997
kin_afterCID_258	LT01A2_cell01	1067.561	3324.978	838.282	2584.208	226.516	958.124	3101.058	497.096	448.281	1195.346	446.239	2025817.012	261.012
kin_afterCID_259	LT01A2_cell01	1057.458	3324.978	832.402	2514.704	233.409	948.522	3093.493	498.620	448.859	1191.855	446.418	2025818.008	262.008
kin_afterCID_260	LT01A2_cell01	1065.150	3324.978	837.281	2548.379	230.455	955.909	3096.783	496.110	446.419	1191.292	444.496	2025819.017	263.017
kin_afterCID_261	LT01A2_cell01	1057.382	3324.978	830.483	2552.114	222.756	950.976	3104.079	495.273	447.564	1187.470	445.682	2025820.002	264.002
kin_afterCID_262	LT01A2_cell01	1074.775	3324.978	844.528	2586.238	223.920	966.620	3102.848	493.972	445.896	1182.162	444.394	2025821.002	265.002
kin_afterCID_263	LT01A2_cell01	1057.850	3324.978	831.697	2544.431	227.299	949.704	3099.648	499.048	449.517	1204.132	447.438	2025822.007	266.007
kin_afterCID_264	LT01A2_cell01	1072.515	3324.978	842.863	2542.866	235.446	961.671	3091.837	496.916	447.440	1180.456	444.974	2025823.007	267.007
kin_afterCID_265	LT01A2_cell01	1075.520	3324.978	844.477	2594.053	221.055	968.579	3106.228	496.244	447.996	1184.670	447.352	2025824.003	268.003
kin_afterCID_266	LT01A2_cell01	1054.743	3324.978	829.146	2524.133	224.837	948.945	3101.573	494.266	446.005	1176.707	444.866	2025825.002	269.002
kin_afterCID_267	LT01A2_cell01	1060.891	3324.978	835.243	2517.847	225.195	955.846	3101.192	493.968	444.811	1174.794	444.599	2025826.017	270.017
kin_afterCID_268	LT01A2_cell01	1068.171	3324.978	839.572	2562.259	223.562	961.590	3103.453	496.441	447.587	1184.680	446.960	2025827.013	271.013
kin_afterCID_269	LT01A2_cell01	1051.414	3324.978	828.586	2506.973	223.830	947.404	3103.139	495.739	447.143	1182.539	446.316	2025828.002	272.002
kin_afterCID_270	LT01A2_cell01	1048.557	3324.978	824.322	2509.625	227.523	942.774	3100.543	495.545	446.118	1183.759	445.167	2025829.005	273.005
kin_afterCID_271	LT01A2_cell01	1064.440	3324.978	835.338	2545.078	226.672	957.201	3100.275	491.218	442.277	1172.329	441.523	2025830.006	274.006
kin_afterCID_272	LT01A2_cell01	1069.321	3324.978	839.905	2539.057	229.985	961.304	3097.186	492.145	442.887	1168.862	442.019	2025830.997	274.997
kin_afterCID_273	LT01A2_cell01	1057.601	3324.978	832.106	2557.704	221.816	951.817	3105.847	500.562	452.200	1200.091	450.741	2025832.012	276.012
kin_afterCID_274	LT01A2_cell01	1058.681	3324.978	832.991	2534.388	223.920	953.404	3103.609	494.158	445.576	1178.122	444.930	2025833.008	277.008
kin_afterCID_275	LT01A2_cell01	1055.946	3324.978	831.551	2528.984	222.062	951.882	3105.601	494.785	446.520	1175.449	446.246	2025834.007	278.007
kin_afterCID_276	LT01A2_cell01	1053.278	3324.978	828.968	2508.575	226.135	948.302	3101.215	490.417	441.465	1166.685	441.213	2025835.002	279.002
kin_afterCID_277	LT01A2_cell01	1059.821	3324.978	835.184	2554.491	220.204	954.977	3106.966	495.806	447.621	1190.126	446.717	2025836.012	280.012
kin_afterCID_278	LT01A2_cell01	1054.374	3324.978	830.295	2538.373	221.973	949.803	3106.049	493.969	446.171	1174.500	445.481	2025837.007	281.007
kin_afterCID_279	LT01A2_cell01	1062.283	3324.978	835.667	2565.053	216.198	958.959	3111.085	489.348	442.015	1168.921	442.233	2025838.007	282.007
kin_afterCID_280	LT01A2_cell01	1054.399	3324.978	830.644	2512.002	229.202	947.593	3097.813	492.654	443.652	1171.848	442.514	2025839.002	283.002
kin_afterCID_281	LT01A2_cell01	1060.277	3324.978	834.394	2555.293	221.883	954.305	3104.840	491.864	444.223	1175.450	443.097	2025840.002	284.002
kin_afterCID_282	LT01A2_cell01	1058.038	3324.978	831.792	2538.816	224.054	952.037	3102.736	495.025	446.887	1175.365	445.995	2025841.016	285.016
kin_afterCID_283	LT01A2_cell01	1062.510	3324.978	836.238	2553.674	223.293	956.282	3103.676	492.981	444.920	1173.373	444.131	2025841.996	285.996
kin_afterCID_284	LT01A2_cell01	1066.410	3324.978	839.869	2572.326	219.242	961.100	3107.436	495.464	448.615	1178.404	447.369	2025843.002	287.002
kin_afterCID_285	LT01A2_cell01	1047.153	3324.978	824.814	2490.370	227.993	942.017	3099.223	491.560	443.605	1160.970	442.418	2025844.001	288.001
kin_afterCID_286	LT01A2_cell01	1067.332	3324.978	839.583	2578.818	224.793	959.169	3103.005	493.706	445.900	1183.418	443.875	2025844.997	288.997
kin_afterCID_287	LT01A2_cell01	1062.108	3324.978	836.048	2564.884	219.376	956.859	3107.369	496.270	449.569	1179.494	448.135	2025846.002	290.002
kin_afterCID_288	LT01A2_cell01	1068.969	3324.978	840.760	2580.132	223.271	960.848	3103.072	491.784	444.041	1176.708	442.558	2025847.002	291.002
kin_afterCID_289	LT01A2_cell01	1062.007	3324.978	834.395	2579.539	220.428	955.227	3106.317	490.234	443.064	1172.638	441.898	2025848.007	292.007
kin_afterCID_290	LT01A2_cell01	1051.970	3324.978	828.382	2548.561	220.339	946.489	3106.004	492.509	445.302	1177.418	443.983	2025849.012	293.012
kin_afterCID_291	LT01A2_cell01	1060.067	3324.978	833.207	2584.946	221.413	951.940	3104.840	495.004	447.706	1187.233	445.692	2025850.013	294.013
kin_afterCID_292	LT01A2_cell01	1063.244	3324.978	836.741	2590.519	221.055	955.319	3105.422	490.642	442.724	1184.762	441.312	2025851.011	295.011
kin_afterCID_293	LT01A2_cell01	1057.967	3324.978	833.398	2590.042	219.936	950.262	3106.631	493.458	445.976	1192.600	444.037	2025852.017	296.017
kin_afterCID_294	LT01A2_cell01	1055.232	3324.978	830.718	2563.536	224.166	947.227	3102.848	492.170	443.653	1186.861	442.076	2025853.000	297.000
kin_afterCID_295	LT01A2_cell01	1045.823	3324.978	824.819	2549.516	221.323	939.688	3105.736	496.676	449.026	1196.653	446.895	2025854.003	298.003
kin_afterCID_296	LT01A2_cell01	1055.299	3324.978	830.105	2577.397	222.622	947.045	3104.124	496.016	447.348	1196.281	445.887	2025855.002	299.002
kin_afterCID_297	LT01A2_cell01	1066.297	3324.978	838.103	2604.947	227.120	954.250	3099.357	494.740	446.271	1198.085	443.281	2025856.008	300.008
kin_afterCID_298	LT01A2_cell01	1066.173	3324.978	839.803	2628.487	218.190	957.534	3108.958	496.146	447.990	1208.506	446.247	2025857.011	301.011
kin_afterCID_299	LT01A2_cell01	1053.506	3324.978	829.603	2593.055	221.995	944.418	3105.154	497.531	449.340	1210.400	446.660	2025858.012	302.012
kin_afterCID_300	LT01A2_cell01	1052.101	3324.978	829.100	2562.935	222.420	944.757	3104.460	488.036	440.968	1171.537	439.152	2025859.007	303.007
