# Supplementary material for: Mandipropamid as a chemical inducer of proximity for in vivo applications
Source: Nat Chem Biol. 2021 Dec 21;18(1):64–9. doi: 10.1038/s41589-021-00922-3 (PMC8709788; doi:10.1038/s41589-021-00922-3)
Supplement: Source Data Fig. 2 — Single-cell trajectories, luminescence intensities of luciferase assay and two-color RICS binding efficiencies. [file 41589_2021_922_MOESM21_ESM.zip › Figure_02/Figure_02bcd/Single-Cell Trajectories/Rapamycin_500nM/exp01_Rapa_LT01A3_cell02_intensities.csv]

name	cellID	ff_488nm_cell	area_cell	fullframe_488nm	ff_488nm_mito	area_mito	ff_488nm_cyto	area_cyto	ff_561nm_tf_cell	fullframe_561nm	ff_561nm_tf_mito	ff_561nm_tf_cyto	FrameTimeAbs	FrameTimeRel
t0_	LT01A3_cell02	2120.359	2975.882	1432.427	2928.170	451.196	1973.923	2540.173	1046.497	762.004	2208.320	844.913	2025885.000	-17.000
tend_	LT01A3_cell02	1673.511	2975.882	1150.571	3044.704	427.988	1443.143	2559.443	971.658	715.719	2002.742	801.517	2026215.000	313.000
kin_afterCID_1	LT01A3_cell02	2177.212	2975.882	1465.844	3065.299	452.942	2015.157	2538.092	1053.844	765.688	2205.171	852.095	2025910.072	4.072
kin_afterCID_2	LT01A3_cell02	2113.475	2975.882	1427.014	2985.816	447.459	1957.512	2541.292	1056.719	770.945	2210.145	857.155	2025911.014	5.014
kin_afterCID_3	LT01A3_cell02	2074.924	2975.882	1402.578	2939.650	448.891	1919.945	2539.077	1054.362	767.919	2208.507	853.743	2025912.003	6.003
kin_afterCID_4	LT01A3_cell02	2081.244	2975.882	1406.628	2963.224	452.741	1922.157	2534.712	1057.410	769.897	2212.048	854.757	2025912.998	6.998
kin_afterCID_5	LT01A3_cell02	2082.929	2975.882	1408.196	2972.925	453.546	1921.417	2535.317	1060.330	770.633	2218.987	856.780	2025913.998	7.998
kin_afterCID_6	LT01A3_cell02	2085.818	2975.882	1409.767	3005.824	452.293	1919.620	2535.899	1053.255	767.122	2208.878	850.625	2025915.003	9.003
kin_afterCID_7	LT01A3_cell02	2057.695	2975.882	1392.705	2985.909	450.212	1891.571	2537.443	1048.970	765.196	2201.719	847.996	2025916.003	10.003
kin_afterCID_8	LT01A3_cell02	2029.378	2975.882	1374.925	2956.520	449.361	1863.241	2540.084	1044.201	760.915	2193.455	844.503	2025917.008	11.008
kin_afterCID_9	LT01A3_cell02	2044.967	2975.882	1383.726	2996.742	449.809	1873.554	2539.972	1039.914	757.228	2183.935	840.615	2025918.008	12.008
kin_afterCID_10	LT01A3_cell02	2027.415	2975.882	1373.420	2961.282	453.546	1858.246	2536.078	1056.997	770.128	2203.356	855.651	2025919.013	13.013
kin_afterCID_11	LT01A3_cell02	2047.221	2975.882	1385.021	2998.501	449.451	1876.356	2540.710	1038.370	756.454	2166.678	842.111	2025920.013	14.013
kin_afterCID_12	LT01A3_cell02	2039.948	2975.882	1380.822	2998.679	449.742	1868.209	2539.703	1057.746	771.579	2202.118	858.672	2025921.009	15.009
kin_afterCID_13	LT01A3_cell02	2003.826	2975.882	1358.596	2951.596	449.361	1834.169	2539.547	1053.236	768.706	2193.439	854.716	2025922.008	16.008
kin_afterCID_14	LT01A3_cell02	2000.443	2975.882	1355.555	2968.968	451.756	1826.178	2535.831	1052.071	766.553	2197.139	851.022	2025923.003	17.003
kin_afterCID_15	LT01A3_cell02	2006.053	2975.882	1360.719	2982.084	450.077	1830.820	2538.383	1044.007	761.932	2180.179	845.402	2025924.003	18.003
kin_afterCID_16	LT01A3_cell02	1971.207	2975.882	1338.063	2950.921	449.786	1795.679	2538.786	1034.996	754.093	2169.458	836.968	2025925.008	19.008
kin_afterCID_17	LT01A3_cell02	1969.873	2975.882	1338.548	2953.559	451.577	1792.742	2537.868	1048.724	764.483	2185.944	849.474	2025926.008	20.008
kin_afterCID_18	LT01A3_cell02	1972.981	2975.882	1339.125	2959.638	455.785	1793.185	2533.884	1045.928	759.824	2184.674	843.960	2025927.013	21.013
kin_afterCID_19	LT01A3_cell02	1995.098	2975.882	1353.068	3019.832	452.785	1810.395	2536.906	1044.513	761.947	2176.925	845.932	2025928.013	22.013
kin_afterCID_20	LT01A3_cell02	1959.578	2975.882	1329.812	2979.462	451.465	1776.522	2536.301	1037.358	756.897	2163.940	839.783	2025928.999	22.999
kin_afterCID_21	LT01A3_cell02	1970.474	2975.882	1339.105	2985.267	458.045	1784.780	2531.266	1051.945	766.262	2184.539	850.231	2025929.998	23.998
kin_afterCID_22	LT01A3_cell02	1947.716	2975.882	1322.652	2977.337	450.749	1763.560	2537.353	1033.633	753.675	2153.913	837.833	2025931.003	25.003
kin_afterCID_23	LT01A3_cell02	1965.598	2975.882	1336.013	3017.056	446.765	1779.142	2541.718	1034.828	755.900	2160.136	840.392	2025932.013	26.013
kin_afterCID_24	LT01A3_cell02	1956.239	2975.882	1327.829	2996.200	451.286	1769.661	2538.472	1039.561	758.128	2170.183	842.292	2025933.008	27.008
kin_afterCID_25	LT01A3_cell02	1952.667	2975.882	1328.523	3014.170	445.064	1765.221	2544.829	1029.816	751.920	2161.696	835.524	2025934.008	28.008
kin_afterCID_26	LT01A3_cell02	1937.269	2975.882	1316.977	3012.653	447.168	1746.516	2540.934	1035.817	757.162	2174.114	838.426	2025935.012	29.012
kin_afterCID_27	LT01A3_cell02	1952.545	2975.882	1325.955	3025.630	454.016	1759.150	2535.115	1045.710	762.442	2189.240	844.735	2025936.013	30.013
kin_afterCID_28	LT01A3_cell02	1958.312	2975.882	1330.129	3054.314	450.704	1762.260	2538.875	1036.187	755.734	2172.564	838.473	2025937.009	31.009
kin_afterCID_29	LT01A3_cell02	1939.165	2975.882	1318.024	3050.735	445.847	1742.595	2543.284	1031.236	753.116	2166.016	835.832	2025938.008	32.008
kin_afterCID_30	LT01A3_cell02	1940.586	2975.882	1319.346	3065.487	451.644	1739.310	2536.301	1044.259	761.336	2193.518	843.137	2025938.998	32.998
kin_afterCID_31	LT01A3_cell02	1935.196	2975.882	1315.693	3053.731	451.913	1734.652	2536.592	1033.688	754.180	2171.290	834.671	2025940.013	34.013
kin_afterCID_32	LT01A3_cell02	1914.204	2975.882	1302.256	3051.508	445.042	1714.023	2544.090	1030.546	753.913	2171.609	834.581	2025941.009	35.009
kin_afterCID_33	LT01A3_cell02	1898.052	2975.882	1291.117	3012.954	450.905	1698.569	2537.420	1036.838	754.778	2185.265	836.209	2025942.008	36.008
kin_afterCID_34	LT01A3_cell02	1915.777	2975.882	1303.449	3053.343	454.039	1710.967	2534.690	1045.451	762.736	2196.121	843.363	2025943.008	37.008
kin_afterCID_35	LT01A3_cell02	1901.629	2975.882	1295.066	3038.673	450.033	1699.019	2538.651	1035.012	755.532	2180.294	835.930	2025944.013	38.013
kin_afterCID_36	LT01A3_cell02	1894.552	2975.882	1290.841	3058.012	449.361	1687.597	2538.293	1032.698	754.559	2178.055	833.375	2025945.008	39.008
kin_afterCID_37	LT01A3_cell02	1897.454	2975.882	1292.049	3050.392	454.934	1689.348	2534.421	1041.683	759.394	2193.157	839.397	2025945.998	39.998
kin_afterCID_38	LT01A3_cell02	1879.077	2975.882	1280.337	3041.221	446.944	1673.405	2541.203	1023.280	746.911	2163.457	826.330	2025947.008	41.008
kin_afterCID_39	LT01A3_cell02	1920.589	2975.882	1305.191	3127.687	449.764	1705.607	2538.271	1035.053	755.251	2187.863	834.671	2025948.013	42.013
kin_afterCID_40	LT01A3_cell02	1890.915	2975.882	1288.056	3072.929	448.958	1680.509	2540.263	1037.355	757.631	2190.598	837.434	2025949.009	43.009
kin_afterCID_41	LT01A3_cell02	1888.884	2975.882	1286.607	3087.632	443.005	1679.075	2544.247	1022.207	746.516	2169.353	826.006	2025950.008	44.008
kin_afterCID_42	LT01A3_cell02	1868.785	2975.882	1272.909	3067.269	444.146	1658.351	2544.314	1024.728	747.655	2177.254	827.095	2025951.012	45.012
kin_afterCID_43	LT01A3_cell02	1882.589	2975.882	1282.278	3107.578	438.327	1671.274	2549.327	1027.959	750.787	2184.608	832.765	2025952.003	46.003
kin_afterCID_44	LT01A3_cell02	1876.030	2975.882	1279.005	3084.779	445.646	1663.150	2542.590	1040.322	758.191	2205.421	839.836	2025952.999	46.999
kin_afterCID_45	LT01A3_cell02	1884.737	2975.882	1283.561	3126.740	438.260	1670.526	2548.320	1024.110	748.472	2174.952	829.448	2025953.997	47.997
kin_afterCID_46	LT01A3_cell02	1864.893	2975.882	1271.534	3092.084	441.729	1650.949	2546.507	1024.108	748.241	2169.387	828.799	2025955.004	49.004
kin_afterCID_47	LT01A3_cell02	1881.345	2975.882	1281.258	3122.867	440.968	1665.248	2545.925	1029.637	751.260	2180.238	833.475	2025956.003	50.003
kin_afterCID_48	LT01A3_cell02	1879.918	2975.882	1279.579	3128.374	439.066	1664.240	2547.783	1031.837	752.671	2190.826	835.481	2025957.009	51.009
kin_afterCID_49	LT01A3_cell02	1851.837	2975.882	1262.912	3092.716	435.440	1639.637	2552.214	1026.770	749.701	2181.726	833.353	2025958.007	52.007
kin_afterCID_50	LT01A3_cell02	1870.265	2975.882	1273.900	3139.296	433.001	1654.640	2554.609	1025.034	749.286	2180.781	832.701	2025959.003	53.003
kin_afterCID_51	LT01A3_cell02	1859.322	2975.882	1267.433	3113.972	439.044	1642.930	2547.492	1035.352	754.544	2205.085	837.374	2025960.003	54.003
kin_afterCID_52	LT01A3_cell02	1855.451	2975.882	1263.824	3115.991	436.694	1639.121	2550.737	1037.564	758.069	2205.931	841.276	2025960.999	54.999
kin_afterCID_53	LT01A3_cell02	1848.861	2975.882	1261.355	3104.355	436.671	1633.124	2551.834	1035.000	754.691	2204.034	838.624	2025961.998	55.998
kin_afterCID_54	LT01A3_cell02	1846.493	2975.882	1259.303	3109.591	438.663	1628.259	2547.246	1033.954	753.504	2204.419	835.461	2025963.004	57.004
kin_afterCID_55	LT01A3_cell02	1836.400	2975.882	1252.972	3098.630	435.798	1619.933	2552.169	1028.948	750.991	2193.987	833.464	2025964.003	58.003
kin_afterCID_56	LT01A3_cell02	1846.969	2975.882	1259.514	3143.360	433.516	1626.612	2552.259	1022.813	747.295	2187.334	828.367	2025964.999	58.999
kin_afterCID_57	LT01A3_cell02	1844.925	2975.882	1258.338	3147.904	429.554	1625.120	2557.966	1019.625	744.299	2183.121	827.403	2025966.008	60.008
kin_afterCID_58	LT01A3_cell02	1843.487	2975.882	1258.785	3147.699	429.845	1623.360	2558.167	1025.480	750.715	2187.956	833.579	2025967.005	61.005
kin_afterCID_59	LT01A3_cell02	1859.419	2975.882	1267.423	3175.336	433.672	1635.187	2553.714	1025.674	748.698	2193.868	830.494	2025968.012	62.012
kin_afterCID_60	LT01A3_cell02	1830.332	2975.882	1249.898	3129.736	431.412	1609.672	2557.227	1019.389	744.853	2182.038	826.687	2025969.007	63.007
kin_afterCID_61	LT01A3_cell02	1838.747	2975.882	1254.226	3140.774	432.553	1617.498	2554.654	1018.523	743.660	2178.551	825.330	2025970.008	64.008
kin_afterCID_62	LT01A3_cell02	1820.531	2975.882	1243.222	3103.524	433.941	1601.555	2555.191	1031.750	752.363	2204.610	836.330	2025971.013	65.013
kin_afterCID_63	LT01A3_cell02	1836.889	2975.882	1254.857	3155.005	432.777	1612.507	2556.176	1017.616	743.998	2175.837	825.045	2025972.012	66.012
kin_afterCID_64	LT01A3_cell02	1843.800	2975.882	1257.350	3157.986	434.030	1619.771	2553.445	1026.297	750.037	2184.867	832.894	2025973.009	67.009
kin_afterCID_65	LT01A3_cell02	1817.412	2975.882	1242.588	3117.940	429.823	1598.118	2557.876	1017.983	744.955	2171.420	827.500	2025974.017	68.017
kin_afterCID_66	LT01A3_cell02	1816.196	2975.882	1239.869	3125.923	433.180	1593.808	2553.311	1023.077	747.815	2184.689	829.574	2025975.014	69.014
kin_afterCID_67	LT01A3_cell02	1837.642	2975.882	1252.419	3165.436	433.829	1611.631	2553.423	1023.219	747.129	2184.268	829.488	2025976.012	70.012
kin_afterCID_68	LT01A3_cell02	1839.109	2975.882	1255.308	3157.659	436.559	1613.187	2551.185	1032.857	753.430	2198.994	837.185	2025977.007	71.007
kin_afterCID_69	LT01A3_cell02	1839.153	2975.882	1254.247	3170.119	436.873	1610.417	2552.841	1025.216	750.448	2176.815	832.216	2025978.007	72.007
kin_afterCID_70	LT01A3_cell02	1822.731	2975.882	1245.253	3138.805	435.373	1597.532	2552.684	1021.658	745.557	2178.736	827.973	2025979.002	73.002
kin_afterCID_71	LT01A3_cell02	1821.373	2975.882	1243.640	3157.342	430.047	1596.092	2557.339	1015.560	741.755	2175.109	824.138	2025980.012	74.012
kin_afterCID_72	LT01A3_cell02	1826.522	2975.882	1246.316	3175.340	428.211	1599.829	2560.159	1011.989	739.612	2170.465	821.600	2025981.013	75.013
kin_afterCID_73	LT01A3_cell02	1803.420	2975.882	1232.395	3125.388	432.688	1578.668	2555.862	1014.120	741.686	2170.034	822.058	2025982.009	76.009
kin_afterCID_74	LT01A3_cell02	1823.407	2975.882	1244.329	3159.623	433.784	1595.649	2555.168	1015.862	742.770	2166.791	824.341	2025983.014	77.014
kin_afterCID_75	LT01A3_cell02	1800.276	2975.882	1229.128	3126.315	431.792	1575.716	2556.444	1017.899	743.060	2181.668	825.287	2025984.002	78.002
kin_afterCID_76	LT01A3_cell02	1818.842	2975.882	1243.260	3161.892	430.785	1591.714	2558.123	1011.021	738.464	2167.384	819.790	2025985.003	79.003
kin_afterCID_77	LT01A3_cell02	1825.409	2975.882	1247.074	3184.324	427.159	1598.073	2560.943	1014.240	742.228	2174.059	824.485	2025985.998	79.998
kin_afterCID_78	LT01A3_cell02	1804.105	2975.882	1230.739	3158.344	428.167	1576.834	2559.040	1016.149	743.157	2179.665	824.729	2025986.997	80.997
kin_afterCID_79	LT01A3_cell02	1813.908	2975.882	1238.615	3178.229	426.913	1585.863	2561.234	1010.127	738.964	2169.661	820.637	2025988.014	82.014
kin_afterCID_80	LT01A3_cell02	1830.710	2975.882	1250.246	3201.557	428.211	1600.975	2559.577	1024.360	749.155	2193.749	832.775	2025989.013	83.013
kin_afterCID_81	LT01A3_cell02	1802.006	2975.882	1229.337	3151.031	428.793	1575.084	2560.070	1029.209	752.577	2202.352	836.417	2025990.018	84.018
kin_afterCID_82	LT01A3_cell02	1818.321	2975.882	1241.513	3176.688	430.181	1589.010	2558.369	1013.448	739.117	2176.430	821.708	2025990.997	84.997
kin_afterCID_83	LT01A3_cell02	1791.958	2975.882	1223.770	3142.568	430.740	1563.986	2556.422	1025.879	749.550	2200.797	831.590	2025992.003	86.003
kin_afterCID_84	LT01A3_cell02	1801.636	2975.882	1230.773	3156.633	429.800	1573.347	2557.944	1019.892	745.626	2188.448	827.513	2025993.003	87.003
kin_afterCID_85	LT01A3_cell02	1814.966	2975.882	1238.026	3179.613	430.629	1584.763	2556.847	1020.094	743.816	2190.503	827.136	2025994.008	88.008
kin_afterCID_86	LT01A3_cell02	1816.994	2975.882	1240.587	3190.891	429.509	1585.262	2559.354	1025.949	749.792	2197.028	833.433	2025995.007	89.007
kin_afterCID_87	LT01A3_cell02	1797.713	2975.882	1228.906	3168.213	424.004	1570.835	2563.875	1015.581	742.936	2180.503	827.420	2025996.013	90.013
kin_afterCID_88	LT01A3_cell02	1785.146	2975.882	1221.927	3137.204	424.720	1560.699	2562.442	1016.191	743.651	2176.647	828.063	2025997.012	91.012
kin_afterCID_89	LT01A3_cell02	1788.052	2975.882	1222.455	3156.525	422.415	1562.034	2565.553	1019.310	745.866	2186.545	831.089	2025998.008	92.008
kin_afterCID_90	LT01A3_cell02	1810.165	2975.882	1237.830	3201.209	422.997	1580.350	2564.568	1011.887	742.011	2175.410	824.068	2025999.007	93.007
kin_afterCID_91	LT01A3_cell02	1801.829	2975.882	1229.971	3175.624	427.674	1571.522	2561.681	1024.059	749.280	2194.003	832.843	2026000.003	94.003
kin_afterCID_92	LT01A3_cell02	1794.348	2975.882	1225.058	3159.945	429.935	1564.157	2558.391	1021.586	746.587	2189.072	829.448	2026001.002	95.002
kin_afterCID_93	LT01A3_cell02	1790.077	2975.882	1224.323	3156.599	426.399	1561.959	2561.211	1021.888	748.698	2180.437	832.897	2026002.018	96.018
kin_afterCID_94	LT01A3_cell02	1809.837	2975.882	1235.332	3197.646	428.413	1576.699	2560.495	1019.866	745.619	2184.481	828.882	2026003.014	97.014
kin_afterCID_95	LT01A3_cell02	1804.720	2975.882	1232.593	3191.649	430.830	1570.134	2558.526	1009.257	737.169	2158.641	819.528	2026004.019	98.019
kin_afterCID_96	LT01A3_cell02	1795.753	2975.882	1226.977	3197.559	425.481	1562.917	2561.726	1007.723	737.180	2166.048	819.190	2026005.013	99.013
kin_afterCID_97	LT01A3_cell02	1802.524	2975.882	1230.371	3217.217	424.272	1567.764	2563.158	1015.787	743.122	2183.484	826.084	2026006.012	100.012
kin_afterCID_98	LT01A3_cell02	1774.827	2975.882	1212.210	3161.667	423.444	1544.828	2566.045	1011.694	740.644	2163.227	825.277	2026007.007	101.007
kin_afterCID_99	LT01A3_cell02	1771.033	2975.882	1210.771	3160.602	425.839	1539.526	2561.502	1010.962	739.155	2175.262	821.074	2026008.002	102.002
kin_afterCID_100	LT01A3_cell02	1791.209	2975.882	1223.581	3206.001	424.742	1556.268	2562.644	1009.840	739.774	2170.939	821.064	2026008.998	102.998
kin_afterCID_101	LT01A3_cell02	1777.959	2975.882	1217.401	3170.504	425.526	1546.268	2562.174	1017.691	744.717	2184.634	827.559	2026010.013	104.013
kin_afterCID_102	LT01A3_cell02	1777.469	2975.882	1214.594	3169.482	427.629	1544.285	2560.070	1018.564	743.678	2189.719	826.522	2026011.012	105.012
kin_afterCID_103	LT01A3_cell02	1775.473	2975.882	1212.868	3175.728	426.197	1541.990	2560.831	1026.784	751.956	2206.080	834.173	2026012.018	106.018
kin_afterCID_104	LT01A3_cell02	1789.714	2975.882	1222.746	3205.394	425.861	1554.064	2561.659	1016.496	742.934	2189.659	825.154	2026012.998	106.998
kin_afterCID_105	LT01A3_cell02	1782.015	2975.882	1218.148	3179.590	428.390	1547.625	2558.682	1026.751	750.791	2200.096	833.717	2026014.012	108.012
kin_afterCID_106	LT01A3_cell02	1780.755	2975.882	1217.377	3186.173	428.995	1544.661	2558.078	1020.911	744.856	2196.914	827.225	2026015.017	109.017
kin_afterCID_107	LT01A3_cell02	1789.672	2975.882	1223.648	3228.203	421.743	1552.917	2563.136	1013.593	742.154	2182.978	824.005	2026016.013	110.013
kin_afterCID_108	LT01A3_cell02	1797.954	2975.882	1228.901	3238.524	426.578	1558.018	2558.884	1009.353	738.278	2168.704	819.310	2026017.013	111.013
kin_afterCID_109	LT01A3_cell02	1787.635	2975.882	1221.322	3211.388	429.979	1548.148	2556.601	1019.278	744.201	2190.370	825.547	2026018.011	112.011
kin_afterCID_110	LT01A3_cell02	1783.450	2975.882	1218.082	3225.535	428.301	1542.228	2557.205	1007.674	737.525	2167.182	816.853	2026019.002	113.002
kin_afterCID_111	LT01A3_cell02	1775.949	2975.882	1214.558	3179.245	433.672	1537.518	2553.356	1021.738	746.704	2184.629	827.608	2026020.002	114.002
kin_afterCID_112	LT01A3_cell02	1800.511	2975.882	1231.193	3238.712	428.726	1559.504	2557.138	1014.184	742.302	2174.281	822.972	2026021.019	115.019
kin_afterCID_113	LT01A3_cell02	1786.503	2975.882	1222.495	3222.125	429.174	1545.437	2556.601	1007.910	737.342	2164.449	816.834	2026022.013	116.013
kin_afterCID_114	LT01A3_cell02	1761.097	2975.882	1204.641	3161.555	432.061	1523.631	2555.504	1022.263	747.979	2184.081	829.027	2026023.012	117.012
kin_afterCID_115	LT01A3_cell02	1799.385	2975.882	1228.613	3245.405	429.689	1556.046	2557.250	1010.634	739.788	2171.122	818.791	2026024.008	118.008
kin_afterCID_116	LT01A3_cell02	1786.789	2975.882	1219.241	3237.586	429.509	1543.182	2557.160	1010.973	741.920	2169.220	819.828	2026025.003	119.003
kin_afterCID_117	LT01A3_cell02	1796.521	2975.882	1227.408	3235.076	431.054	1553.435	2554.810	1013.905	741.798	2173.784	821.100	2026026.002	120.002
kin_afterCID_118	LT01A3_cell02	1786.244	2975.882	1221.456	3218.313	430.405	1544.809	2555.907	1005.709	736.739	2153.232	815.553	2026027.003	121.003
kin_afterCID_119	LT01A3_cell02	1781.066	2975.882	1217.033	3207.775	432.106	1539.456	2554.072	1014.916	741.752	2176.873	821.493	2026028.009	122.009
kin_afterCID_120	LT01A3_cell02	1777.531	2975.882	1215.941	3212.970	432.419	1534.159	2553.669	1015.603	743.221	2177.627	821.841	2026029.012	123.012
kin_afterCID_121	LT01A3_cell02	1765.691	2975.882	1206.373	3188.929	432.329	1524.703	2553.758	1022.831	747.974	2191.265	828.346	2026030.014	124.014
kin_afterCID_122	LT01A3_cell02	1773.603	2975.882	1212.472	3230.544	425.861	1530.516	2560.943	1006.499	737.653	2167.043	816.376	2026031.012	125.012
kin_afterCID_123	LT01A3_cell02	1752.173	2975.882	1198.659	3168.548	428.368	1514.379	2558.570	1016.691	744.232	2185.716	823.998	2026032.018	126.018
kin_afterCID_124	LT01A3_cell02	1749.257	2975.882	1197.252	3167.517	427.898	1511.749	2559.219	1005.836	735.568	2166.378	815.071	2026033.011	127.011
kin_afterCID_125	LT01A3_cell02	1768.552	2975.882	1211.458	3209.513	424.340	1529.044	2562.196	1016.410	745.017	2181.743	826.282	2026034.012	128.012
kin_afterCID_126	LT01A3_cell02	1784.783	2975.882	1219.780	3245.173	424.586	1542.367	2561.995	1007.841	737.794	2166.451	819.125	2026035.012	129.012
kin_afterCID_127	LT01A3_cell02	1773.769	2975.882	1213.011	3217.841	425.884	1533.108	2561.278	1018.650	745.129	2189.651	827.297	2026036.018	130.018
kin_afterCID_128	LT01A3_cell02	1782.492	2975.882	1218.250	3238.246	427.182	1539.014	2558.816	1007.015	736.619	2162.801	816.967	2026037.013	131.013
kin_afterCID_129	LT01A3_cell02	1760.393	2975.882	1204.345	3187.625	425.996	1522.735	2560.540	1018.108	745.971	2179.012	828.323	2026038.014	132.014
kin_afterCID_130	LT01A3_cell02	1764.485	2975.882	1205.638	3197.647	426.958	1525.053	2559.667	1018.441	745.324	2186.031	827.094	2026039.008	133.008
kin_afterCID_131	LT01A3_cell02	1789.273	2975.882	1223.051	3254.095	425.750	1545.423	2560.696	1009.545	739.925	2168.278	820.331	2026040.017	134.017
kin_afterCID_132	LT01A3_cell02	1774.430	2975.882	1213.271	3220.030	428.301	1532.124	2558.682	1018.034	744.449	2186.124	826.044	2026041.012	135.012
kin_afterCID_133	LT01A3_cell02	1754.082	2975.882	1198.349	3208.717	423.109	1513.762	2563.561	1005.702	736.887	2168.995	817.187	2026042.012	136.012
kin_afterCID_134	LT01A3_cell02	1756.592	2975.882	1202.572	3194.555	426.287	1517.287	2558.861	1016.610	743.929	2189.823	824.462	2026043.008	137.008
kin_afterCID_135	LT01A3_cell02	1754.724	2975.882	1199.442	3202.901	422.527	1516.088	2562.576	1008.286	737.799	2180.212	818.257	2026044.007	138.007
kin_afterCID_136	LT01A3_cell02	1783.698	2975.882	1218.782	3252.734	424.250	1540.100	2561.927	1019.102	746.510	2196.176	827.356	2026045.014	139.014
kin_afterCID_137	LT01A3_cell02	1768.944	2975.882	1211.068	3214.058	422.706	1530.273	2563.763	1006.158	734.953	2172.660	816.910	2026046.002	140.002
kin_afterCID_138	LT01A3_cell02	1759.673	2975.882	1203.934	3210.503	420.289	1521.817	2567.142	1006.018	735.518	2176.542	817.816	2026047.007	141.007
kin_afterCID_139	LT01A3_cell02	1761.346	2975.882	1204.917	3191.137	425.123	1523.531	2561.166	1016.408	743.135	2187.853	824.964	2026048.017	142.017
kin_afterCID_140	LT01A3_cell02	1742.332	2975.882	1191.536	3189.272	414.044	1509.098	2571.417	1003.482	735.590	2175.596	817.826	2026049.012	143.012
kin_afterCID_141	LT01A3_cell02	1743.518	2975.882	1192.111	3177.913	419.796	1508.779	2565.575	1018.787	747.523	2194.145	829.545	2026050.012	144.012
kin_afterCID_142	LT01A3_cell02	1761.909	2975.882	1204.706	3206.518	421.654	1524.159	2564.389	1012.097	741.360	2180.855	823.176	2026051.007	145.007
kin_afterCID_143	LT01A3_cell02	1772.386	2975.882	1213.808	3238.851	418.118	1533.617	2567.254	1002.396	734.420	2172.670	814.938	2026052.008	146.008
kin_afterCID_144	LT01A3_cell02	1745.353	2975.882	1195.142	3179.224	419.304	1510.897	2565.531	1007.768	738.310	2174.741	819.907	2026053.002	147.002
kin_afterCID_145	LT01A3_cell02	1756.988	2975.882	1202.072	3188.793	425.727	1518.381	2560.003	1013.911	741.137	2180.038	822.852	2026054.002	148.002
kin_afterCID_146	LT01A3_cell02	1746.485	2975.882	1196.384	3195.988	419.751	1509.429	2564.143	1000.087	733.548	2157.513	813.483	2026055.007	149.007
kin_afterCID_147	LT01A3_cell02	1748.488	2975.882	1196.019	3195.157	419.058	1511.889	2565.553	1010.668	740.856	2174.741	823.141	2026056.007	150.007
kin_afterCID_148	LT01A3_cell02	1759.342	2975.882	1202.708	3216.455	420.647	1519.908	2565.173	1005.057	738.699	2154.948	819.287	2026057.012	151.012
kin_afterCID_149	LT01A3_cell02	1751.669	2975.882	1201.476	3177.738	423.892	1515.365	2562.062	1017.803	745.757	2184.963	827.608	2026058.012	152.012
kin_afterCID_150	LT01A3_cell02	1752.750	2975.882	1199.032	3198.849	422.862	1514.044	2561.793	1004.153	735.296	2161.931	815.925	2026059.017	153.017
kin_afterCID_151	LT01A3_cell02	1758.670	2975.882	1202.781	3206.993	421.139	1520.358	2564.277	1005.596	736.531	2162.126	818.383	2026060.017	154.017
kin_afterCID_152	LT01A3_cell02	1758.142	2975.882	1202.295	3215.528	418.051	1520.681	2566.202	1007.059	738.510	2165.302	821.183	2026061.002	155.002
kin_afterCID_153	LT01A3_cell02	1748.984	2975.882	1197.312	3175.436	423.243	1512.965	2563.606	1009.569	738.670	2163.742	822.055	2026062.002	156.002
kin_afterCID_154	LT01A3_cell02	1768.276	2975.882	1210.015	3224.745	419.080	1529.995	2566.515	994.931	728.887	2127.841	812.727	2026063.009	157.009
kin_afterCID_155	LT01A3_cell02	1759.283	2975.882	1203.321	3199.719	421.184	1522.020	2565.128	1005.869	736.596	2151.219	820.592	2026064.007	158.007
kin_afterCID_156	LT01A3_cell02	1754.567	2975.882	1199.500	3187.851	421.452	1518.540	2564.456	1002.484	735.033	2139.240	818.546	2026065.002	159.002
kin_afterCID_157	LT01A3_cell02	1766.613	2975.882	1207.572	3204.620	426.018	1527.168	2559.085	1009.801	737.995	2154.406	822.265	2026066.004	160.004
kin_afterCID_158	LT01A3_cell02	1742.213	2975.882	1193.250	3174.536	420.065	1507.872	2564.635	1006.585	738.874	2150.398	822.299	2026067.009	161.009
kin_afterCID_159	LT01A3_cell02	1742.739	2975.882	1192.960	3172.126	424.138	1506.021	2561.234	1006.510	737.131	2149.309	820.331	2026067.998	161.998
kin_afterCID_160	LT01A3_cell02	1735.792	2975.882	1188.576	3159.743	421.408	1501.537	2564.949	1009.548	740.198	2155.627	824.329	2026069.014	163.014
kin_afterCID_161	LT01A3_cell02	1766.787	2975.882	1207.630	3219.886	422.974	1526.420	2562.935	1005.589	736.997	2146.011	819.960	2026070.013	164.013
kin_afterCID_162	LT01A3_cell02	1754.668	2975.882	1200.481	3186.941	426.846	1515.377	2559.242	1010.699	739.574	2155.743	822.514	2026070.998	164.998
kin_afterCID_163	LT01A3_cell02	1743.435	2975.882	1192.773	3168.988	423.377	1507.551	2562.174	1002.449	734.980	2134.756	817.865	2026071.998	165.998
kin_afterCID_164	LT01A3_cell02	1743.642	2975.882	1191.790	3167.931	427.965	1504.877	2558.078	1008.891	737.654	2152.422	820.091	2026073.014	167.014
kin_afterCID_165	LT01A3_cell02	1751.483	2975.882	1197.846	3188.465	426.958	1510.994	2559.577	996.606	730.266	2124.278	810.801	2026074.013	168.013
kin_afterCID_166	LT01A3_cell02	1767.565	2975.882	1210.081	3216.118	424.787	1526.663	2560.764	995.956	730.320	2122.554	811.339	2026075.009	169.009
kin_afterCID_167	LT01A3_cell02	1746.989	2975.882	1193.738	3189.167	426.600	1505.738	2559.040	1009.209	739.568	2153.463	820.579	2026076.012	170.012
kin_afterCID_168	LT01A3_cell02	1744.755	2975.882	1193.586	3184.895	425.638	1504.826	2559.152	995.658	730.050	2124.476	810.047	2026077.003	171.003
kin_afterCID_169	LT01A3_cell02	1730.423	2975.882	1183.892	3152.749	430.360	1490.250	2555.683	1009.350	739.174	2145.356	820.319	2026078.014	172.014
kin_afterCID_170	LT01A3_cell02	1760.501	2975.882	1203.564	3207.374	432.218	1515.060	2555.527	1001.925	734.070	2130.621	813.578	2026079.009	173.009
kin_afterCID_171	LT01A3_cell02	1754.600	2975.882	1202.472	3195.816	430.114	1511.127	2557.854	1008.493	737.847	2151.946	818.570	2026080.013	174.013
kin_afterCID_172	LT01A3_cell02	1737.130	2975.882	1189.723	3171.454	427.697	1496.524	2558.749	1007.146	737.882	2145.799	819.049	2026081.003	175.003
kin_afterCID_173	LT01A3_cell02	1734.368	2975.882	1188.999	3167.941	429.196	1492.517	2558.100	1004.974	736.606	2141.659	816.446	2026082.009	176.009
kin_afterCID_174	LT01A3_cell02	1762.648	2975.882	1206.242	3236.672	425.615	1516.904	2560.562	1006.782	739.795	2144.781	819.974	2026082.998	176.998
kin_afterCID_175	LT01A3_cell02	1753.015	2975.882	1199.806	3223.328	425.257	1508.014	2561.368	999.413	733.723	2130.673	813.856	2026084.003	178.003
kin_afterCID_176	LT01A3_cell02	1736.941	2975.882	1188.558	3187.096	427.831	1494.062	2558.078	1000.035	733.636	2132.124	813.320	2026085.003	179.003
kin_afterCID_177	LT01A3_cell02	1745.055	2975.882	1192.933	3185.152	431.389	1501.420	2555.594	1012.192	741.795	2145.811	823.560	2026086.008	180.008
kin_afterCID_178	LT01A3_cell02	1735.077	2975.882	1188.510	3160.516	431.300	1494.025	2555.280	1010.658	740.557	2145.327	821.903	2026087.008	181.008
kin_afterCID_179	LT01A3_cell02	1715.473	2975.882	1175.480	3122.719	431.636	1477.162	2556.690	1003.464	734.773	2129.585	816.192	2026088.013	182.013
kin_afterCID_180	LT01A3_cell02	1742.772	2975.882	1192.526	3187.590	428.413	1499.895	2558.302	1005.044	737.421	2132.337	818.741	2026089.013	183.013
kin_afterCID_181	LT01A3_cell02	1718.152	2975.882	1177.069	3151.954	427.585	1477.842	2560.115	999.221	733.714	2125.201	813.825	2026090.008	184.008
kin_afterCID_182	LT01A3_cell02	1719.801	2975.882	1179.362	3138.375	432.486	1479.177	2553.870	1007.927	737.658	2140.919	818.833	2026091.008	185.008
kin_afterCID_183	LT01A3_cell02	1719.725	2975.882	1179.210	3140.627	429.151	1480.782	2556.086	1008.986	740.988	2133.924	822.574	2026092.003	186.003
kin_afterCID_184	LT01A3_cell02	1741.343	2975.882	1191.794	3180.305	433.381	1496.722	2552.707	995.962	729.594	2103.638	810.525	2026093.003	187.003
kin_afterCID_185	LT01A3_cell02	1720.789	2975.882	1178.840	3134.047	434.411	1479.769	2551.140	1003.840	737.537	2109.331	818.159	2026094.018	188.018
kin_afterCID_186	LT01A3_cell02	1739.072	2975.882	1192.136	3176.300	434.277	1494.257	2550.916	998.899	733.802	2104.682	813.218	2026094.998	188.998
kin_afterCID_187	LT01A3_cell02	1716.739	2975.882	1176.221	3123.365	432.777	1477.728	2553.356	1003.790	735.638	2117.684	817.452	2026096.004	190.004
kin_afterCID_188	LT01A3_cell02	1718.752	2975.882	1177.213	3131.298	432.934	1478.636	2554.094	1000.325	734.925	2102.978	816.094	2026097.003	191.003
kin_afterCID_189	LT01A3_cell02	1730.410	2975.882	1186.924	3153.879	428.547	1491.065	2557.675	992.946	729.289	2095.257	810.429	2026097.998	191.998
kin_afterCID_190	LT01A3_cell02	1715.867	2975.882	1177.070	3121.920	432.777	1476.792	2554.654	1008.231	740.474	2119.690	822.444	2026098.998	192.998
kin_afterCID_191	LT01A3_cell02	1731.293	2975.882	1186.530	3150.508	433.829	1489.256	2553.557	1000.684	735.952	2098.403	816.648	2026100.004	194.004
kin_afterCID_192	LT01A3_cell02	1725.746	2975.882	1183.883	3141.584	432.867	1484.919	2554.788	994.842	730.932	2090.041	811.727	2026101.003	195.003
kin_afterCID_193	LT01A3_cell02	1722.161	2975.882	1179.016	3130.814	437.678	1479.274	2551.632	1009.645	741.105	2125.418	820.834	2026102.018	196.018
kin_afterCID_194	LT01A3_cell02	1707.611	2975.882	1171.831	3116.882	430.203	1469.847	2557.317	997.091	731.493	2108.760	812.544	2026102.998	196.998
kin_afterCID_195	LT01A3_cell02	1706.235	2975.882	1170.045	3112.178	432.106	1467.566	2556.131	996.435	729.956	2109.111	810.835	2026104.004	198.004
kin_afterCID_196	LT01A3_cell02	1713.957	2975.882	1175.056	3130.517	430.919	1474.494	2557.362	997.847	732.308	2111.108	812.839	2026105.003	199.003
kin_afterCID_197	LT01A3_cell02	1737.125	2975.882	1188.991	3188.381	429.756	1492.571	2558.749	997.180	733.494	2108.046	813.445	2026106.008	200.008
kin_afterCID_198	LT01A3_cell02	1727.572	2975.882	1183.248	3162.514	432.956	1484.148	2555.952	1001.759	733.844	2123.371	815.175	2026107.008	201.008
kin_afterCID_199	LT01A3_cell02	1724.400	2975.882	1179.764	3177.461	431.278	1478.961	2557.048	995.856	731.112	2116.295	810.104	2026108.014	202.014
kin_afterCID_200	LT01A3_cell02	1717.266	2975.882	1176.696	3163.574	428.995	1474.173	2558.884	992.842	730.222	2102.675	809.593	2026109.013	203.013
kin_afterCID_201	LT01A3_cell02	1695.988	2975.882	1162.822	3130.257	426.287	1456.632	2561.055	990.675	728.737	2101.692	808.558	2026109.998	203.998
kin_afterCID_202	LT01A3_cell02	1724.041	2975.882	1182.966	3167.690	431.121	1480.481	2557.966	989.307	728.170	2096.427	806.288	2026110.997	204.997
kin_afterCID_203	LT01A3_cell02	1717.581	2975.882	1177.838	3141.652	435.149	1474.520	2552.863	1001.300	734.162	2117.499	814.155	2026112.014	206.014
kin_afterCID_204	LT01A3_cell02	1733.738	2975.882	1188.384	3179.696	433.941	1488.006	2554.296	998.712	733.445	2103.904	814.437	2026113.003	207.003
kin_afterCID_205	LT01A3_cell02	1715.570	2975.882	1174.019	3160.820	432.844	1470.229	2555.840	994.993	731.485	2099.377	811.079	2026113.998	207.998
kin_afterCID_206	LT01A3_cell02	1702.166	2975.882	1167.654	3119.597	435.866	1459.807	2551.923	995.499	729.959	2102.506	809.408	2026114.998	208.998
kin_afterCID_207	LT01A3_cell02	1725.006	2975.882	1182.196	3173.589	433.695	1478.789	2554.497	988.780	727.340	2087.880	805.445	2026116.004	210.004
kin_afterCID_208	LT01A3_cell02	1701.433	2975.882	1167.499	3114.214	436.537	1459.800	2551.565	998.115	732.436	2108.448	811.690	2026117.003	211.003
kin_afterCID_209	LT01A3_cell02	1715.350	2975.882	1175.863	3138.940	437.925	1471.029	2550.178	1005.373	737.668	2120.373	817.665	2026118.008	212.008
kin_afterCID_210	LT01A3_cell02	1696.643	2975.882	1163.745	3113.446	434.881	1455.054	2553.087	993.362	730.060	2098.227	808.496	2026119.003	213.003
kin_afterCID_211	LT01A3_cell02	1692.909	2975.882	1161.252	3107.667	436.470	1450.905	2551.408	987.973	725.326	2085.957	803.685	2026120.014	214.014
kin_afterCID_212	LT01A3_cell02	1702.497	2975.882	1169.655	3103.392	440.051	1460.525	2547.469	1004.771	738.049	2101.033	818.780	2026121.013	215.013
kin_afterCID_213	LT01A3_cell02	1726.262	2975.882	1183.829	3154.535	435.731	1482.314	2553.400	987.073	725.141	2070.865	805.709	2026122.008	216.008
kin_afterCID_214	LT01A3_cell02	1714.878	2975.882	1176.193	3130.527	439.693	1470.633	2549.305	998.604	732.551	2096.310	813.022	2026123.007	217.007
kin_afterCID_215	LT01A3_cell02	1719.320	2975.882	1177.540	3141.381	438.618	1474.360	2549.260	993.868	730.865	2079.382	810.257	2026124.014	218.014
kin_afterCID_216	LT01A3_cell02	1710.950	2975.882	1171.981	3135.323	435.306	1467.668	2553.736	987.568	726.012	2068.721	806.588	2026125.003	219.003
kin_afterCID_217	LT01A3_cell02	1701.394	2975.882	1167.105	3106.581	434.747	1461.756	2553.042	999.539	733.545	2091.796	816.730	2026126.008	220.008
kin_afterCID_218	LT01A3_cell02	1692.195	2975.882	1161.060	3096.051	433.113	1454.040	2555.527	1002.136	736.629	2099.029	819.773	2026127.003	221.003
kin_afterCID_219	LT01A3_cell02	1700.849	2975.882	1168.273	3117.071	430.629	1462.073	2556.668	996.473	731.847	2096.948	814.181	2026128.014	222.014
kin_afterCID_220	LT01A3_cell02	1724.295	2975.882	1181.994	3173.172	428.032	1481.867	2558.906	987.434	724.848	2084.035	807.099	2026129.013	223.013
kin_afterCID_221	LT01A3_cell02	1699.121	2975.882	1165.069	3119.858	430.181	1459.772	2557.787	997.962	733.406	2099.362	815.843	2026130.008	224.008
kin_afterCID_222	LT01A3_cell02	1717.975	2975.882	1177.304	3162.567	429.599	1475.241	2559.577	987.342	724.477	2086.774	806.328	2026131.008	225.008
kin_afterCID_223	LT01A3_cell02	1703.552	2975.882	1168.791	3120.792	428.972	1465.632	2558.637	1001.652	735.780	2105.666	819.862	2026132.014	226.014
kin_afterCID_224	LT01A3_cell02	1723.015	2975.882	1180.914	3166.791	429.330	1479.773	2559.398	986.924	725.545	2076.176	806.917	2026133.013	227.013
kin_afterCID_225	LT01A3_cell02	1703.855	2975.882	1167.271	3133.766	428.749	1463.694	2560.294	987.090	725.495	2077.516	807.588	2026134.008	228.008
kin_afterCID_226	LT01A3_cell02	1719.675	2975.882	1180.345	3152.098	425.727	1481.023	2564.031	986.939	724.338	2078.369	808.901	2026135.007	229.007
kin_afterCID_227	LT01A3_cell02	1702.737	2975.882	1168.082	3111.485	428.614	1465.895	2561.099	996.077	729.966	2090.266	815.891	2026136.014	230.014
kin_afterCID_228	LT01A3_cell02	1704.767	2975.882	1169.429	3131.808	423.713	1468.296	2564.703	987.182	726.046	2071.620	810.965	2026137.012	231.012
kin_afterCID_229	LT01A3_cell02	1708.131	2975.882	1170.695	3141.621	425.906	1468.940	2561.883	987.237	725.449	2074.708	808.963	2026137.998	231.998
kin_afterCID_230	LT01A3_cell02	1698.119	2975.882	1164.459	3121.036	425.369	1460.706	2564.568	990.560	725.649	2093.242	810.298	2026138.998	232.998
kin_afterCID_231	LT01A3_cell02	1723.467	2975.882	1182.877	3163.837	423.914	1484.104	2564.680	987.975	725.252	2083.606	809.238	2026140.004	234.004
kin_afterCID_232	LT01A3_cell02	1686.276	2975.882	1157.247	3094.070	425.839	1451.498	2562.711	996.782	733.205	2094.036	817.208	2026141.013	235.013
kin_afterCID_233	LT01A3_cell02	1687.017	2975.882	1157.342	3110.733	422.750	1451.742	2564.680	993.169	730.980	2096.483	813.960	2026142.009	236.009
kin_afterCID_234	LT01A3_cell02	1691.499	2975.882	1160.260	3129.392	420.580	1455.354	2567.254	986.333	726.068	2081.983	809.568	2026143.008	237.008
kin_afterCID_235	LT01A3_cell02	1696.044	2975.882	1164.180	3106.825	427.786	1459.400	2560.629	995.381	729.989	2091.449	814.910	2026144.014	238.014
kin_afterCID_236	LT01A3_cell02	1705.381	2975.882	1168.125	3162.218	416.439	1468.807	2570.813	989.447	729.842	2084.369	814.713	2026145.012	239.012
kin_afterCID_237	LT01A3_cell02	1690.087	2975.882	1160.444	3099.126	425.033	1455.819	2563.069	997.754	733.211	2102.246	817.361	2026146.009	240.009
kin_afterCID_238	LT01A3_cell02	1714.043	2975.882	1175.311	3159.747	421.363	1476.079	2565.710	982.196	722.255	2069.025	806.248	2026146.997	240.997
kin_afterCID_239	LT01A3_cell02	1716.921	2975.882	1176.994	3159.199	422.191	1478.899	2566.135	984.773	723.357	2072.702	808.419	2026148.004	242.004
kin_afterCID_240	LT01A3_cell02	1686.859	2975.882	1158.458	3090.046	422.146	1455.499	2565.866	987.885	725.173	2074.415	811.850	2026149.003	243.003
kin_afterCID_241	LT01A3_cell02	1699.007	2975.882	1166.542	3129.498	415.320	1467.427	2572.737	983.233	724.499	2062.264	811.841	2026150.009	244.009
kin_afterCID_242	LT01A3_cell02	1721.912	2975.882	1180.365	3160.321	422.213	1484.589	2565.755	986.765	725.895	2065.149	812.095	2026151.008	245.008
kin_afterCID_243	LT01A3_cell02	1709.435	2975.882	1171.887	3130.133	422.169	1474.788	2566.381	984.340	722.594	2063.827	809.405	2026152.014	246.014
kin_afterCID_244	LT01A3_cell02	1708.271	2975.882	1174.005	3116.885	422.258	1475.911	2564.815	987.426	725.437	2062.166	813.111	2026153.006	247.006
kin_afterCID_245	LT01A3_cell02	1685.809	2975.882	1157.857	3087.050	422.750	1454.386	2565.128	990.909	728.838	2068.296	816.137	2026153.998	247.998
kin_afterCID_246	LT01A3_cell02	1714.766	2975.882	1175.959	3138.849	425.503	1477.708	2562.554	985.658	723.925	2054.649	810.946	2026155.004	249.004
kin_afterCID_247	LT01A3_cell02	1702.706	2975.882	1167.854	3126.136	422.504	1468.063	2564.076	983.731	723.771	2059.212	809.389	2026156.003	250.003
kin_afterCID_248	LT01A3_cell02	1717.696	2975.882	1177.590	3145.803	426.152	1479.488	2561.368	994.090	730.626	2077.172	816.589	2026156.998	250.998
kin_afterCID_249	LT01A3_cell02	1708.197	2975.882	1171.775	3120.862	427.629	1471.664	2560.831	988.844	726.728	2058.437	813.057	2026158.007	252.007
kin_afterCID_250	LT01A3_cell02	1706.440	2975.882	1170.824	3108.836	427.719	1471.035	2560.831	986.458	722.550	2056.571	810.209	2026159.002	253.002
kin_afterCID_251	LT01A3_cell02	1692.045	2975.882	1160.633	3089.578	429.084	1457.087	2558.167	982.952	722.440	2046.523	807.160	2026160.012	254.012
kin_afterCID_252	LT01A3_cell02	1692.664	2975.882	1161.989	3093.889	425.593	1459.673	2560.406	985.943	726.068	2052.510	811.339	2026161.017	255.017
kin_afterCID_253	LT01A3_cell02	1708.661	2975.882	1170.839	3129.467	427.809	1470.632	2558.727	995.892	731.836	2073.721	818.199	2026161.998	255.998
kin_afterCID_254	LT01A3_cell02	1692.280	2975.882	1160.901	3104.263	426.085	1456.803	2559.913	979.819	721.450	2041.948	805.385	2026163.004	257.004
kin_afterCID_255	LT01A3_cell02	1697.166	2975.882	1164.393	3095.334	431.457	1460.431	2555.929	991.559	728.646	2060.823	813.538	2026164.003	258.003
kin_afterCID_256	LT01A3_cell02	1707.148	2975.882	1173.129	3117.244	431.501	1468.792	2554.407	994.389	730.473	2072.078	814.883	2026164.998	258.998
kin_afterCID_257	LT01A3_cell02	1692.712	2975.882	1161.332	3109.112	428.301	1454.982	2557.832	982.229	723.539	2046.658	806.239	2026165.997	259.997
kin_afterCID_258	LT01A3_cell02	1687.028	2975.882	1158.524	3083.904	429.599	1451.524	2557.608	981.285	721.148	2044.687	804.998	2026167.002	261.002
kin_afterCID_259	LT01A3_cell02	1696.499	2975.882	1164.136	3103.508	429.174	1459.755	2557.675	977.996	718.126	2041.544	801.871	2026168.002	262.002
kin_afterCID_260	LT01A3_cell02	1702.480	2975.882	1167.296	3115.235	431.099	1463.387	2555.303	991.012	728.319	2060.468	812.810	2026169.007	263.007
kin_afterCID_261	LT01A3_cell02	1693.641	2975.882	1163.547	3097.410	431.255	1455.898	2555.012	983.402	724.228	2040.118	807.169	2026170.007	264.007
kin_afterCID_262	LT01A3_cell02	1685.580	2975.882	1157.624	3074.531	434.612	1448.119	2552.416	994.123	732.103	2057.454	815.301	2026171.002	265.002
kin_afterCID_263	LT01A3_cell02	1709.661	2975.882	1172.973	3134.977	428.704	1470.067	2556.108	978.805	720.761	2037.877	803.040	2026172.002	266.002
kin_afterCID_264	LT01A3_cell02	1707.160	2975.882	1171.075	3112.374	433.135	1467.736	2553.714	985.451	724.019	2049.128	807.058	2026173.008	267.008
kin_afterCID_265	LT01A3_cell02	1700.669	2975.882	1166.995	3109.963	431.569	1462.040	2556.467	983.357	723.234	2047.964	806.250	2026174.007	268.007
kin_afterCID_266	LT01A3_cell02	1708.939	2975.882	1171.804	3120.264	432.911	1468.441	2555.482	988.127	726.545	2053.970	809.794	2026175.008	269.008
kin_afterCID_267	LT01A3_cell02	1706.414	2975.882	1171.371	3124.043	430.472	1466.904	2556.019	979.891	720.949	2041.662	803.357	2026176.002	270.002
kin_afterCID_268	LT01A3_cell02	1678.952	2975.882	1152.582	3076.865	429.845	1442.911	2556.511	977.825	719.446	2037.122	801.707	2026177.007	271.007
kin_afterCID_269	LT01A3_cell02	1679.586	2975.882	1154.330	3068.435	431.210	1444.192	2555.258	986.659	724.834	2053.685	808.626	2026177.998	271.998
kin_afterCID_270	LT01A3_cell02	1674.978	2975.882	1150.568	3064.265	428.883	1441.397	2557.384	981.259	724.048	2034.789	806.806	2026179.008	273.008
kin_afterCID_271	LT01A3_cell02	1673.639	2975.882	1151.119	3055.687	431.278	1439.615	2554.922	983.796	723.170	2050.400	805.804	2026180.012	274.012
kin_afterCID_272	LT01A3_cell02	1696.853	2975.882	1164.074	3098.043	432.598	1458.903	2553.691	986.356	726.159	2049.178	808.615	2026181.017	275.017
kin_afterCID_273	LT01A3_cell02	1700.772	2975.882	1166.845	3107.686	429.689	1463.800	2555.392	984.298	724.044	2049.242	807.335	2026182.017	276.017
kin_afterCID_274	LT01A3_cell02	1690.157	2975.882	1159.265	3077.851	431.971	1454.926	2553.266	985.669	726.542	2040.921	809.287	2026183.003	277.003
kin_afterCID_275	LT01A3_cell02	1695.521	2975.882	1164.407	3099.575	426.645	1461.192	2557.697	979.083	721.283	2041.753	803.946	2026184.002	278.002
kin_afterCID_276	LT01A3_cell02	1687.657	2975.882	1159.610	3091.807	427.361	1452.842	2557.899	984.997	727.228	2048.332	809.563	2026185.018	279.018
kin_afterCID_277	LT01A3_cell02	1678.635	2975.882	1153.188	3060.559	428.167	1447.494	2556.914	989.551	728.348	2064.556	812.059	2026186.017	280.017
kin_afterCID_278	LT01A3_cell02	1686.710	2975.882	1159.912	3065.115	433.851	1451.772	2553.154	993.267	731.126	2064.051	813.509	2026187.013	281.013
kin_afterCID_279	LT01A3_cell02	1685.170	2975.882	1156.138	3082.954	431.680	1448.747	2552.751	989.817	727.778	2065.838	809.995	2026188.012	282.012
kin_afterCID_280	LT01A3_cell02	1683.076	2975.882	1155.716	3076.041	430.226	1448.426	2553.691	981.630	722.178	2045.038	804.526	2026189.008	283.008
kin_afterCID_281	LT01A3_cell02	1669.325	2975.882	1148.077	3047.241	430.718	1436.659	2554.318	981.283	721.941	2044.039	804.229	2026190.007	284.007
kin_afterCID_282	LT01A3_cell02	1671.168	2975.882	1148.482	3053.988	426.555	1440.053	2559.040	975.054	718.216	2037.217	800.085	2026191.013	285.013
kin_afterCID_283	LT01A3_cell02	1671.047	2975.882	1148.921	3044.413	431.345	1438.431	2554.161	977.842	719.095	2033.335	801.615	2026192.013	286.013
kin_afterCID_284	LT01A3_cell02	1668.876	2975.882	1146.423	3047.525	424.272	1440.253	2560.271	974.501	718.388	2022.588	803.127	2026193.008	287.008
kin_afterCID_285	LT01A3_cell02	1667.538	2975.882	1147.091	3038.230	431.815	1435.555	2552.483	983.480	723.024	2045.780	806.113	2026194.007	288.007
kin_afterCID_286	LT01A3_cell02	1677.315	2975.882	1153.103	3055.884	429.621	1445.227	2554.564	987.271	725.896	2057.825	809.513	2026195.013	289.013
kin_afterCID_287	LT01A3_cell02	1702.615	2975.882	1168.853	3112.411	426.980	1467.141	2559.130	970.660	714.069	2024.471	797.615	2026196.012	290.012
kin_afterCID_288	LT01A3_cell02	1657.133	2975.882	1139.279	3026.055	428.458	1427.243	2558.011	971.996	715.491	2022.700	798.425	2026197.008	291.008
kin_afterCID_289	LT01A3_cell02	1689.343	2975.882	1160.425	3081.084	432.867	1452.598	2553.065	983.139	723.453	2044.327	805.475	2026198.007	292.007
kin_afterCID_290	LT01A3_cell02	1701.047	2975.882	1167.767	3112.026	428.749	1463.733	2557.586	977.011	719.810	2033.001	802.255	2026199.003	293.003
kin_afterCID_291	LT01A3_cell02	1684.792	2975.882	1158.408	3083.749	427.070	1450.789	2558.033	973.797	717.454	2020.017	801.228	2026200.003	294.003
kin_afterCID_292	LT01A3_cell02	1674.618	2975.882	1151.294	3083.264	425.503	1440.304	2558.436	977.333	720.152	2039.282	802.989	2026201.007	295.007
kin_afterCID_293	LT01A3_cell02	1694.860	2975.882	1162.694	3117.844	427.697	1456.344	2558.436	978.551	720.341	2038.888	803.601	2026202.007	296.007
kin_afterCID_294	LT01A3_cell02	1686.892	2975.882	1158.819	3091.003	428.055	1451.690	2558.056	980.846	723.373	2036.146	807.016	2026203.003	297.003
kin_afterCID_295	LT01A3_cell02	1675.280	2975.882	1152.108	3072.295	426.510	1441.963	2559.712	971.548	716.321	2022.398	798.900	2026204.012	298.012
kin_afterCID_296	LT01A3_cell02	1660.868	2975.882	1142.005	3036.156	426.242	1430.908	2560.249	973.792	717.740	2021.117	801.542	2026205.007	299.007
kin_afterCID_297	LT01A3_cell02	1666.276	2975.882	1145.980	3050.591	427.070	1434.253	2560.338	976.101	718.823	2031.273	802.366	2026206.008	300.008
kin_afterCID_298	LT01A3_cell02	1678.440	2975.882	1153.509	3077.185	424.966	1445.914	2560.092	974.346	718.377	2019.316	803.047	2026207.003	301.003
kin_afterCID_299	LT01A3_cell02	1677.340	2975.882	1151.956	3070.206	425.324	1445.397	2559.891	970.877	715.457	2012.091	799.995	2026208.002	302.002
kin_afterCID_300	LT01A3_cell02	1672.641	2975.882	1149.621	3047.933	429.353	1440.842	2556.735	982.945	722.996	2035.123	808.233	2026209.019	303.019
