# Supplementary material for: Mandipropamid as a chemical inducer of proximity for in vivo applications
Source: Nat Chem Biol. 2021 Dec 21;18(1):64–9. doi: 10.1038/s41589-021-00922-3 (PMC8709788; doi:10.1038/s41589-021-00922-3)
Supplement: Source Data Fig. 2 — Single-cell trajectories, luminescence intensities of luciferase assay and two-color RICS binding efficiencies. [file 41589_2021_922_MOESM21_ESM.zip › Figure_02/Figure_02bcd/Single-Cell Trajectories/Rapamycin_500nM/exp01_Rapa_LT01A4_cell03_intensities.csv]

name	cellID	ff_488nm_cell	area_cell	fullframe_488nm	ff_488nm_mito	area_mito	ff_488nm_cyto	area_cyto	ff_561nm_tf_cell	fullframe_561nm	ff_561nm_tf_mito	ff_561nm_tf_cyto	FrameTimeAbs	FrameTimeRel
t0_	LT01A4_cell03	3364.070	3758.046	2646.712	3919.084	1031.038	3156.854	2737.124	1975.103	1575.059	3172.903	1530.920	2026235.000	-17.000
tend_	LT01A4_cell03	2735.366	3758.046	2165.516	3580.294	1049.860	2410.571	2722.532	1818.228	1457.310	2859.997	1423.705	2026565.000	313.000
kin_afterCID_1	LT01A4_cell03	3426.035	3758.046	2688.821	3949.569	1058.723	3222.025	2712.304	1969.638	1570.800	3134.492	1522.185	2026260.073	4.073
kin_afterCID_2	LT01A4_cell03	3370.712	3758.046	2647.016	3889.806	1060.110	3168.680	2710.558	1964.935	1567.850	3131.323	1516.267	2026261.013	5.013
kin_afterCID_3	LT01A4_cell03	3357.607	3758.046	2637.974	3875.721	1058.275	3155.884	2713.110	1959.618	1563.242	3117.136	1515.351	2026262.006	6.006
kin_afterCID_4	LT01A4_cell03	3308.820	3758.046	2600.412	3820.389	1058.163	3110.228	2713.311	1964.499	1567.548	3117.224	1522.432	2026262.999	6.999
kin_afterCID_5	LT01A4_cell03	3324.798	3758.046	2613.011	3843.400	1062.930	3122.486	2708.096	1973.107	1574.187	3132.403	1525.825	2026263.998	7.998
kin_afterCID_6	LT01A4_cell03	3275.317	3758.046	2575.261	3789.973	1078.351	3069.840	2693.258	2001.185	1595.828	3167.370	1541.769	2026265.003	9.003
kin_afterCID_7	LT01A4_cell03	3234.290	3758.046	2542.934	3747.322	1066.354	3032.625	2705.702	1978.433	1578.006	3138.436	1528.676	2026266.003	10.003
kin_afterCID_8	LT01A4_cell03	3265.652	3758.046	2565.908	3786.878	1063.311	3061.776	2708.790	1968.310	1570.909	3122.554	1522.740	2026266.998	10.998
kin_afterCID_9	LT01A4_cell03	3281.660	3758.046	2579.200	3817.576	1063.937	3071.491	2707.626	1970.486	1571.045	3124.711	1523.735	2026267.998	11.998
kin_afterCID_10	LT01A4_cell03	3270.434	3758.046	2570.420	3803.629	1071.569	3059.482	2699.278	1992.033	1588.055	3157.229	1536.389	2026269.013	13.013
kin_afterCID_11	LT01A4_cell03	3216.493	3758.046	2529.395	3745.749	1068.481	3007.949	2702.680	1993.010	1588.887	3154.116	1540.901	2026270.013	14.013
kin_afterCID_12	LT01A4_cell03	3243.927	3758.046	2549.302	3781.807	1054.895	3035.528	2715.482	1959.738	1564.113	3113.766	1517.978	2026271.018	15.018
kin_afterCID_13	LT01A4_cell03	3228.671	3758.046	2538.425	3765.680	1067.048	3017.006	2703.665	1992.225	1589.443	3157.198	1539.073	2026271.998	15.998
kin_afterCID_14	LT01A4_cell03	3249.907	3758.046	2554.422	3797.033	1065.974	3035.375	2705.321	1986.262	1583.956	3153.999	1533.300	2026273.013	17.013
kin_afterCID_15	LT01A4_cell03	3203.278	3758.046	2518.667	3744.834	1063.960	2991.615	2706.955	1979.757	1578.159	3139.700	1531.167	2026274.013	18.013
kin_afterCID_16	LT01A4_cell03	3180.342	3758.046	2501.353	3721.396	1057.827	2970.132	2713.221	1967.551	1569.329	3123.770	1523.705	2026275.008	19.008
kin_afterCID_17	LT01A4_cell03	3199.361	3758.046	2515.226	3747.559	1049.479	2988.604	2721.458	1953.582	1558.466	3110.474	1514.449	2026275.997	19.997
kin_afterCID_18	LT01A4_cell03	3215.548	3758.046	2528.206	3778.093	1048.025	3000.203	2723.629	1948.407	1555.253	3097.547	1513.309	2026277.013	21.013
kin_afterCID_19	LT01A4_cell03	3203.897	3758.046	2518.143	3762.905	1050.576	2988.228	2721.077	1946.631	1553.162	3095.183	1509.760	2026278.003	22.003
kin_afterCID_20	LT01A4_cell03	3179.895	3758.046	2500.309	3738.346	1058.499	2962.737	2712.684	1973.518	1573.504	3132.558	1528.215	2026279.008	23.008
kin_afterCID_21	LT01A4_cell03	3198.604	3758.046	2514.243	3766.519	1054.023	2979.473	2717.317	1955.425	1559.478	3112.499	1513.942	2026279.997	23.997
kin_afterCID_22	LT01A4_cell03	3145.559	3758.046	2473.700	3703.267	1045.966	2932.128	2725.688	1943.491	1549.295	3093.459	1509.201	2026281.003	25.003
kin_afterCID_23	LT01A4_cell03	3150.220	3758.046	2477.951	3714.085	1058.566	2930.119	2713.938	1967.142	1568.326	3123.195	1523.098	2026282.013	26.013
kin_afterCID_24	LT01A4_cell03	3156.250	3758.046	2481.754	3725.760	1057.962	2934.684	2713.154	1974.255	1573.448	3133.466	1529.183	2026283.018	27.018
kin_afterCID_25	LT01A4_cell03	3121.851	3758.046	2456.000	3692.976	1050.285	2901.855	2722.353	1969.226	1570.426	3128.700	1528.843	2026284.000	28.000
kin_afterCID_26	LT01A4_cell03	3105.191	3758.046	2442.946	3679.679	1048.651	2884.811	2722.823	1971.631	1572.141	3138.136	1529.675	2026284.998	28.998
kin_afterCID_27	LT01A4_cell03	3085.523	3758.046	2427.769	3652.255	1039.162	2870.551	2731.216	1962.986	1564.952	3124.140	1527.771	2026286.003	30.003
kin_afterCID_28	LT01A4_cell03	3131.494	3758.046	2462.384	3715.046	1040.258	2909.656	2730.365	1946.804	1552.346	3098.677	1514.484	2026286.999	30.999
kin_afterCID_29	LT01A4_cell03	3135.775	3758.046	2467.123	3726.643	1045.518	2909.526	2726.493	1949.712	1554.903	3103.175	1514.092	2026288.018	32.018
kin_afterCID_30	LT01A4_cell03	3060.565	3758.046	2409.135	3638.452	1041.870	2839.690	2730.097	1946.416	1552.421	3095.805	1513.918	2026289.013	33.013
kin_afterCID_31	LT01A4_cell03	3109.781	3758.046	2448.162	3700.821	1042.071	2884.916	2729.380	1930.367	1539.930	3074.279	1500.471	2026290.013	34.013
kin_afterCID_32	LT01A4_cell03	3114.151	3758.046	2451.224	3714.400	1039.430	2886.612	2731.193	1947.707	1553.975	3103.599	1514.340	2026290.999	34.999
kin_afterCID_33	LT01A4_cell03	3092.039	3758.046	2433.917	3690.169	1033.097	2866.859	2738.109	1930.687	1541.045	3079.550	1503.542	2026291.998	35.998
kin_afterCID_34	LT01A4_cell03	3067.595	3758.046	2415.432	3670.562	1038.267	2838.698	2731.865	1956.974	1560.184	3126.160	1518.317	2026293.004	37.004
kin_afterCID_35	LT01A4_cell03	3045.947	3758.046	2397.744	3645.421	1046.615	2815.653	2725.934	1963.582	1566.164	3126.196	1523.336	2026293.998	37.998
kin_afterCID_36	LT01A4_cell03	3046.006	3758.046	2398.289	3652.162	1039.453	2815.401	2732.088	1952.412	1557.305	3114.329	1516.357	2026295.009	39.009
kin_afterCID_37	LT01A4_cell03	3048.286	3758.046	2400.889	3657.928	1047.711	2814.052	2723.449	1962.562	1566.120	3121.091	1522.887	2026296.008	40.008
kin_afterCID_38	LT01A4_cell03	3050.280	3758.046	2401.266	3661.781	1046.838	2815.681	2723.338	1955.337	1559.616	3113.987	1516.043	2026297.003	41.003
kin_afterCID_39	LT01A4_cell03	3077.446	3758.046	2422.264	3708.271	1036.655	2838.702	2733.252	1932.824	1541.192	3090.689	1499.598	2026298.003	42.003
kin_afterCID_40	LT01A4_cell03	3051.089	3758.046	2401.201	3684.290	1046.861	2808.560	2723.002	1951.337	1556.768	3113.881	1510.841	2026299.009	43.009
kin_afterCID_41	LT01A4_cell03	3067.921	3758.046	2415.647	3701.776	1043.011	2826.110	2727.814	1934.458	1544.094	3088.299	1499.552	2026300.008	44.008
kin_afterCID_42	LT01A4_cell03	2999.749	3758.046	2363.039	3620.295	1036.633	2765.085	2733.879	1919.395	1533.031	3065.951	1490.949	2026301.013	45.013
kin_afterCID_43	LT01A4_cell03	3037.541	3758.046	2391.413	3681.333	1044.399	2791.524	2725.889	1943.012	1550.679	3102.958	1505.110	2026302.013	46.013
kin_afterCID_44	LT01A4_cell03	3018.736	3758.046	2378.414	3657.525	1036.409	2777.014	2734.841	1922.673	1535.020	3074.581	1492.617	2026303.008	47.008
kin_afterCID_45	LT01A4_cell03	3002.874	3758.046	2364.942	3642.832	1046.167	2757.564	2724.792	1928.401	1538.868	3077.202	1493.887	2026304.008	48.008
kin_afterCID_46	LT01A4_cell03	3005.712	3758.046	2367.869	3650.872	1044.556	2758.768	2727.142	1929.331	1538.293	3081.205	1494.733	2026305.013	49.013
kin_afterCID_47	LT01A4_cell03	3006.605	3758.046	2369.642	3653.603	1046.906	2758.600	2723.539	1939.523	1547.902	3094.811	1502.069	2026306.003	50.003
kin_afterCID_48	LT01A4_cell03	3032.594	3758.046	2388.262	3690.838	1041.422	2781.676	2728.910	1918.416	1531.748	3057.509	1489.733	2026307.008	51.008
kin_afterCID_49	LT01A4_cell03	2983.101	3758.046	2351.174	3638.025	1043.996	2732.882	2727.165	1944.962	1551.838	3101.444	1508.881	2026308.008	52.008
kin_afterCID_50	LT01A4_cell03	2995.192	3758.046	2359.931	3658.249	1042.228	2742.570	2728.575	1944.559	1552.600	3098.307	1510.639	2026309.012	53.012
kin_afterCID_51	LT01A4_cell03	2956.918	3758.046	2330.483	3617.434	1039.184	2706.082	2731.216	1939.936	1547.991	3102.675	1504.350	2026310.013	54.013
kin_afterCID_52	LT01A4_cell03	2999.461	3758.046	2363.625	3671.565	1035.559	2745.463	2735.132	1924.152	1535.740	3074.905	1495.152	2026311.007	55.007
kin_afterCID_53	LT01A4_cell03	2948.686	3758.046	2324.192	3615.545	1040.684	2694.791	2730.432	1943.221	1551.468	3099.010	1509.407	2026312.007	56.007
kin_afterCID_54	LT01A4_cell03	2981.711	3758.046	2349.710	3663.303	1035.827	2724.110	2734.573	1927.111	1537.315	3081.497	1496.449	2026313.012	57.012
kin_afterCID_55	LT01A4_cell03	2978.713	3758.046	2347.004	3665.142	1026.293	2722.435	2745.360	1910.147	1525.473	3060.930	1486.689	2026314.014	58.014
kin_afterCID_56	LT01A4_cell03	2956.173	3758.046	2329.269	3639.883	1036.678	2697.650	2734.483	1934.429	1543.630	3094.126	1502.133	2026315.013	59.013
kin_afterCID_57	LT01A4_cell03	2965.487	3758.046	2336.456	3659.204	1034.507	2703.972	2736.900	1922.331	1534.936	3073.344	1494.534	2026315.997	59.997
kin_afterCID_58	LT01A4_cell03	2979.132	3758.046	2347.900	3677.863	1039.251	2714.098	2732.088	1929.233	1539.804	3076.845	1500.343	2026317.001	61.001
kin_afterCID_59	LT01A4_cell03	2980.825	3758.046	2350.375	3683.049	1032.179	2716.937	2739.743	1910.373	1525.665	3054.475	1486.890	2026318.013	62.013
kin_afterCID_60	LT01A4_cell03	2954.936	3758.046	2328.501	3661.053	1032.895	2689.396	2739.071	1912.991	1526.763	3056.093	1489.827	2026318.999	62.999
kin_afterCID_61	LT01A4_cell03	2922.095	3758.046	2304.934	3615.261	1037.215	2659.769	2733.476	1920.664	1532.732	3065.848	1493.620	2026319.998	63.998
kin_afterCID_62	LT01A4_cell03	2960.803	3758.046	2334.182	3667.794	1037.640	2693.095	2734.125	1924.178	1536.021	3068.694	1497.658	2026321.007	65.007
kin_afterCID_63	LT01A4_cell03	2901.122	3758.046	2286.802	3600.469	1041.624	2634.798	2730.074	1911.180	1524.072	3051.229	1483.905	2026322.003	66.003
kin_afterCID_64	LT01A4_cell03	2932.637	3758.046	2311.380	3651.849	1039.632	2659.693	2731.439	1931.004	1541.661	3078.198	1502.303	2026323.007	67.007
kin_afterCID_65	LT01A4_cell03	2899.490	3758.046	2286.861	3611.424	1038.692	2629.644	2733.319	1926.120	1538.264	3070.713	1499.186	2026324.007	68.007
kin_afterCID_66	LT01A4_cell03	2879.444	3758.046	2270.630	3592.194	1028.777	2612.539	2742.137	1893.224	1512.473	3022.785	1476.871	2026325.011	69.011
kin_afterCID_67	LT01A4_cell03	2907.088	3758.046	2292.291	3629.097	1036.924	2634.114	2734.327	1918.866	1532.084	3060.106	1494.027	2026326.013	70.013
kin_afterCID_68	LT01A4_cell03	2882.455	3758.046	2274.451	3604.206	1027.166	2613.198	2745.293	1891.432	1510.765	3022.608	1476.358	2026327.003	71.003
kin_afterCID_69	LT01A4_cell03	2897.242	3758.046	2285.295	3630.220	1020.093	2625.933	2751.716	1888.697	1508.537	3022.483	1475.921	2026328.017	72.017
kin_afterCID_70	LT01A4_cell03	2888.019	3758.046	2278.165	3618.837	1025.263	2615.408	2747.554	1894.328	1511.870	3031.615	1477.444	2026329.003	73.003
kin_afterCID_71	LT01A4_cell03	2908.771	3758.046	2294.233	3650.984	1032.112	2629.940	2738.959	1924.355	1536.502	3074.703	1498.586	2026330.012	74.012
kin_afterCID_72	LT01A4_cell03	2870.341	3758.046	2264.953	3610.026	1033.097	2592.007	2738.310	1903.264	1519.174	3046.430	1479.587	2026331.002	75.002
kin_afterCID_73	LT01A4_cell03	2883.686	3758.046	2274.070	3631.043	1024.659	2605.654	2746.233	1889.146	1509.015	3028.215	1471.403	2026332.017	76.017
kin_afterCID_74	LT01A4_cell03	2875.899	3758.046	2269.047	3622.182	1027.792	2596.603	2743.861	1915.694	1528.826	3070.499	1490.136	2026332.998	76.998
kin_afterCID_75	LT01A4_cell03	2867.280	3758.046	2261.245	3620.851	1029.449	2584.598	2743.413	1910.934	1526.398	3064.031	1485.541	2026334.003	78.003
kin_afterCID_76	LT01A4_cell03	2898.234	3758.046	2285.954	3656.613	1038.177	2610.834	2734.058	1928.701	1539.668	3087.487	1496.598	2026335.006	79.006
kin_afterCID_77	LT01A4_cell03	2872.911	3758.046	2265.952	3631.394	1034.708	2586.580	2738.064	1922.573	1536.103	3077.191	1494.262	2026335.999	79.999
kin_afterCID_78	LT01A4_cell03	2852.006	3758.046	2250.161	3611.829	1022.891	2569.926	2748.919	1888.756	1508.982	3035.571	1469.689	2026336.998	80.998
kin_afterCID_79	LT01A4_cell03	2877.636	3758.046	2270.736	3646.033	1030.859	2589.172	2740.526	1913.148	1527.852	3068.180	1486.190	2026338.013	82.013
kin_afterCID_80	LT01A4_cell03	2870.682	3758.046	2264.494	3640.737	1024.838	2583.854	2746.591	1895.830	1513.988	3043.411	1475.025	2026339.013	83.013
kin_afterCID_81	LT01A4_cell03	2830.851	3758.046	2234.740	3588.110	1028.956	2547.219	2742.966	1912.309	1527.030	3065.653	1486.993	2026340.018	84.018
kin_afterCID_82	LT01A4_cell03	2838.407	3758.046	2239.720	3601.635	1034.574	2550.097	2737.214	1908.258	1522.702	3060.285	1480.123	2026341.017	85.017
kin_afterCID_83	LT01A4_cell03	2866.543	3758.046	2261.311	3643.819	1024.323	2576.951	2747.240	1888.370	1508.324	3030.068	1469.699	2026342.003	86.003
kin_afterCID_84	LT01A4_cell03	2880.768	3758.046	2272.734	3665.957	1027.099	2587.791	2744.152	1899.165	1517.570	3044.482	1478.266	2026343.002	87.002
kin_afterCID_85	LT01A4_cell03	2826.107	3758.046	2230.029	3599.215	1028.285	2537.061	2743.368	1912.361	1527.619	3068.028	1486.911	2026344.018	88.018
kin_afterCID_86	LT01A4_cell03	2862.271	3758.046	2259.718	3644.681	1024.793	2570.572	2748.382	1884.087	1504.939	3023.197	1466.751	2026345.007	89.007
kin_afterCID_87	LT01A4_cell03	2843.279	3758.046	2244.733	3621.544	1033.522	2549.541	2738.892	1913.060	1527.211	3069.366	1483.894	2026346.003	90.003
kin_afterCID_88	LT01A4_cell03	2863.416	3758.046	2259.812	3649.573	1031.933	2567.913	2740.414	1905.161	1521.687	3053.394	1480.424	2026347.003	91.003
kin_afterCID_89	LT01A4_cell03	2866.638	3758.046	2262.883	3649.107	1033.589	2571.137	2738.959	1897.416	1515.524	3038.776	1473.731	2026347.999	91.999
kin_afterCID_90	LT01A4_cell03	2801.489	3758.046	2212.640	3572.253	1027.569	2513.171	2744.129	1900.559	1518.650	3045.032	1478.939	2026349.017	93.017
kin_afterCID_91	LT01A4_cell03	2816.328	3758.046	2222.967	3596.635	1027.748	2524.818	2744.219	1897.671	1517.469	3041.020	1477.118	2026350.003	94.003
kin_afterCID_92	LT01A4_cell03	2857.442	3758.046	2255.411	3652.310	1025.219	2561.159	2746.725	1893.422	1512.626	3035.431	1474.617	2026350.998	94.998
kin_afterCID_93	LT01A4_cell03	2843.041	3758.046	2243.864	3634.456	1024.189	2548.513	2747.979	1889.001	1509.503	3027.974	1472.284	2026352.018	96.018
kin_afterCID_94	LT01A4_cell03	2823.930	3758.046	2230.238	3610.865	1029.449	2528.879	2742.496	1891.084	1509.742	3031.633	1470.401	2026353.017	97.017
kin_afterCID_95	LT01A4_cell03	2817.152	3758.046	2222.957	3611.493	1034.372	2517.167	2737.594	1899.697	1517.360	3040.412	1475.814	2026354.013	98.013
kin_afterCID_96	LT01A4_cell03	2831.169	3758.046	2234.574	3622.183	1029.538	2534.400	2743.816	1904.528	1520.670	3043.493	1484.828	2026355.012	99.012
kin_afterCID_97	LT01A4_cell03	2872.641	3758.046	2267.312	3677.490	1028.822	2571.321	2743.055	1904.060	1521.402	3040.686	1485.215	2026356.018	100.018
kin_afterCID_98	LT01A4_cell03	2820.777	3758.046	2226.715	3610.132	1032.358	2523.996	2739.116	1909.326	1524.118	3054.208	1485.540	2026357.017	101.017
kin_afterCID_99	LT01A4_cell03	2809.702	3758.046	2218.019	3604.964	1025.733	2513.177	2746.614	1893.938	1511.838	3040.139	1473.556	2026358.012	102.012
kin_afterCID_100	LT01A4_cell03	2837.009	3758.046	2238.789	3646.762	1028.486	2534.165	2743.637	1910.361	1525.540	3061.919	1486.542	2026359.012	103.012
kin_afterCID_101	LT01A4_cell03	2825.698	3758.046	2230.875	3628.171	1032.962	2523.400	2739.541	1915.807	1530.060	3064.012	1490.392	2026360.008	104.008
kin_afterCID_102	LT01A4_cell03	2821.479	3758.046	2226.531	3628.583	1023.428	2521.445	2748.807	1884.197	1505.296	3023.421	1467.551	2026361.007	105.007
kin_afterCID_103	LT01A4_cell03	2811.467	3758.046	2220.272	3610.973	1028.934	2512.247	2743.391	1909.690	1524.994	3053.081	1488.604	2026362.002	106.002
kin_afterCID_104	LT01A4_cell03	2844.971	3758.046	2246.166	3664.881	1019.691	2541.504	2752.544	1888.021	1508.132	3033.251	1470.835	2026363.002	107.002
kin_afterCID_105	LT01A4_cell03	2837.700	3758.046	2240.757	3652.046	1032.448	2531.233	2740.638	1912.855	1527.283	3063.836	1486.974	2026364.018	108.018
kin_afterCID_106	LT01A4_cell03	2848.788	3758.046	2248.593	3669.513	1025.733	2542.726	2746.009	1888.372	1509.409	3024.850	1471.050	2026365.017	109.017
kin_afterCID_107	LT01A4_cell03	2830.941	3758.046	2234.970	3642.235	1034.395	2524.956	2738.624	1914.371	1529.111	3062.625	1488.629	2026366.014	110.014
kin_afterCID_108	LT01A4_cell03	2823.961	3758.046	2228.345	3636.877	1026.651	2520.885	2745.360	1887.394	1509.255	3021.333	1471.277	2026367.012	111.012
kin_afterCID_109	LT01A4_cell03	2822.196	3758.046	2227.860	3637.246	1027.501	2517.930	2745.315	1880.315	1502.625	3014.316	1463.845	2026368.008	112.008
kin_afterCID_110	LT01A4_cell03	2804.945	3758.046	2215.189	3613.997	1026.606	2502.571	2746.770	1886.861	1507.712	3025.569	1468.600	2026369.007	113.007
kin_afterCID_111	LT01A4_cell03	2829.481	3758.046	2233.151	3644.116	1034.260	2522.167	2738.915	1901.616	1519.975	3039.260	1479.601	2026370.013	114.013
kin_afterCID_112	LT01A4_cell03	2815.745	3758.046	2223.157	3629.976	1030.635	2510.275	2742.473	1897.099	1515.416	3043.487	1474.245	2026371.002	115.002
kin_afterCID_113	LT01A4_cell03	2826.659	3758.046	2231.086	3641.388	1021.235	2524.802	2752.030	1879.059	1502.023	3012.509	1466.276	2026372.017	116.017
kin_afterCID_114	LT01A4_cell03	2801.372	3758.046	2211.453	3612.904	1028.867	2497.356	2745.383	1902.104	1518.931	3046.693	1480.917	2026373.017	117.017
kin_afterCID_115	LT01A4_cell03	2848.915	3758.046	2249.045	3669.685	1028.150	2541.827	2746.032	1903.560	1520.064	3047.519	1483.027	2026374.002	118.002
kin_afterCID_116	LT01A4_cell03	2815.458	3758.046	2223.246	3631.634	1021.817	2512.564	2750.083	1882.325	1504.820	3013.933	1468.892	2026375.006	119.006
kin_afterCID_117	LT01A4_cell03	2834.070	3758.046	2237.156	3659.767	1023.719	2527.187	2747.934	1897.017	1515.745	3046.493	1476.135	2026376.010	120.010
kin_afterCID_118	LT01A4_cell03	2821.741	3758.046	2228.191	3642.350	1022.981	2516.684	2749.120	1872.773	1496.704	3004.254	1458.578	2026377.007	121.007
kin_afterCID_119	LT01A4_cell03	2802.277	3758.046	2213.182	3618.060	1032.627	2495.297	2739.429	1901.144	1519.546	3041.189	1478.615	2026378.003	122.003
kin_afterCID_120	LT01A4_cell03	2845.419	3758.046	2246.845	3676.390	1026.561	2534.907	2746.255	1876.995	1499.640	3012.299	1459.491	2026379.012	123.012
kin_afterCID_121	LT01A4_cell03	2829.381	3758.046	2233.783	3652.901	1021.929	2523.870	2750.754	1876.493	1500.381	3003.844	1465.060	2026380.007	124.007
kin_afterCID_122	LT01A4_cell03	2840.328	3758.046	2243.355	3670.422	1027.904	2529.841	2744.823	1888.217	1508.125	3026.639	1469.234	2026381.002	125.002
kin_afterCID_123	LT01A4_cell03	2849.851	3758.046	2250.429	3685.888	1023.003	2539.130	2750.127	1887.873	1510.264	3023.701	1472.832	2026382.002	126.002
kin_afterCID_124	LT01A4_cell03	2837.840	3758.046	2242.031	3671.249	1027.367	2526.509	2746.300	1889.261	1509.717	3030.728	1470.357	2026382.999	126.999
kin_afterCID_125	LT01A4_cell03	2790.542	3758.046	2204.317	3613.423	1030.836	2481.382	2741.891	1900.041	1517.570	3051.254	1474.720	2026383.997	127.997
kin_afterCID_126	LT01A4_cell03	2816.240	3758.046	2223.715	3649.498	1023.406	2506.641	2749.232	1889.316	1509.354	3031.298	1472.185	2026385.012	129.012
kin_afterCID_127	LT01A4_cell03	2846.590	3758.046	2247.522	3689.848	1026.248	2532.249	2746.860	1889.294	1509.190	3034.929	1469.316	2026386.012	130.012
kin_afterCID_128	LT01A4_cell03	2819.445	3758.046	2226.480	3656.811	1024.100	2507.847	2748.762	1879.743	1502.492	3023.172	1461.279	2026387.018	131.018
kin_afterCID_129	LT01A4_cell03	2841.993	3758.046	2242.611	3691.561	1026.024	2525.163	2747.419	1891.022	1510.452	3041.560	1469.430	2026388.017	132.017
kin_afterCID_130	LT01A4_cell03	2831.341	3758.046	2235.399	3676.015	1024.279	2517.130	2748.292	1879.513	1502.887	3020.264	1461.896	2026389.012	133.012
kin_afterCID_131	LT01A4_cell03	2797.858	3758.046	2211.301	3624.371	1029.158	2488.254	2742.786	1881.921	1502.470	3025.616	1459.986	2026390.012	134.012
kin_afterCID_132	LT01A4_cell03	2813.961	3758.046	2222.649	3652.315	1028.822	2500.368	2744.152	1876.916	1500.535	3014.548	1458.277	2026391.008	135.008
kin_afterCID_133	LT01A4_cell03	2756.695	3758.046	2179.065	3576.265	1025.084	2451.233	2747.576	1890.473	1511.298	3039.856	1468.934	2026392.007	136.007
kin_afterCID_134	LT01A4_cell03	2810.158	3758.046	2219.620	3648.217	1027.457	2497.122	2744.980	1891.433	1512.049	3038.282	1469.815	2026393.003	137.003
kin_afterCID_135	LT01A4_cell03	2831.964	3758.046	2236.428	3678.207	1031.172	2514.079	2741.153	1901.149	1519.134	3051.713	1475.701	2026394.008	138.008
kin_afterCID_136	LT01A4_cell03	2815.022	3758.046	2222.651	3658.837	1026.673	2500.078	2745.651	1881.731	1502.357	3027.480	1460.704	2026395.018	139.018
kin_afterCID_137	LT01A4_cell03	2771.058	3758.046	2189.573	3593.960	1030.993	2461.719	2742.115	1892.984	1512.140	3036.877	1470.062	2026396.017	140.017
kin_afterCID_138	LT01A4_cell03	2754.217	3758.046	2176.645	3578.280	1027.054	2446.496	2745.584	1878.130	1501.152	3020.967	1458.160	2026397.003	141.003
kin_afterCID_139	LT01A4_cell03	2822.094	3758.046	2228.673	3669.786	1025.062	2506.312	2746.860	1873.461	1497.274	3015.799	1454.331	2026397.998	141.998
kin_afterCID_140	LT01A4_cell03	2790.181	3758.046	2204.809	3624.974	1026.584	2478.796	2745.785	1894.172	1514.191	3043.106	1472.034	2026399.007	143.007
kin_afterCID_141	LT01A4_cell03	2802.403	3758.046	2213.708	3642.886	1020.496	2490.868	2752.276	1873.982	1497.517	3013.039	1458.813	2026400.012	144.012
kin_afterCID_142	LT01A4_cell03	2798.490	3758.046	2210.789	3635.815	1026.517	2486.094	2745.942	1898.454	1516.658	3044.298	1477.685	2026401.002	145.002
kin_afterCID_143	LT01A4_cell03	2789.128	3758.046	2203.595	3625.093	1023.674	2478.459	2748.225	1886.923	1507.722	3029.637	1468.716	2026402.012	146.012
kin_afterCID_144	LT01A4_cell03	2805.427	3758.046	2217.109	3645.553	1017.341	2495.910	2755.230	1869.612	1494.265	3003.464	1458.728	2026403.017	147.017
kin_afterCID_145	LT01A4_cell03	2816.442	3758.046	2224.155	3656.764	1020.698	2505.058	2752.970	1866.312	1491.197	2994.087	1455.595	2026404.003	148.003
kin_afterCID_146	LT01A4_cell03	2781.927	3758.046	2198.589	3605.306	1026.159	2474.851	2747.173	1881.907	1503.231	3011.366	1467.836	2026405.002	149.002
kin_afterCID_147	LT01A4_cell03	2804.979	3758.046	2215.816	3638.160	1030.814	2492.088	2742.137	1895.875	1514.703	3035.549	1475.068	2026406.017	150.017
kin_afterCID_148	LT01A4_cell03	2793.275	3758.046	2207.794	3629.921	1022.690	2482.976	2749.859	1866.166	1492.331	2989.657	1456.228	2026407.016	151.016
kin_afterCID_149	LT01A4_cell03	2822.440	3758.046	2230.860	3659.403	1035.424	2506.326	2738.601	1894.278	1513.271	3027.232	1474.346	2026408.002	152.002
kin_afterCID_150	LT01A4_cell03	2759.856	3758.046	2181.913	3580.555	1030.836	2451.778	2741.936	1878.966	1501.607	3009.087	1461.937	2026409.002	153.002
kin_afterCID_151	LT01A4_cell03	2809.479	3758.046	2219.120	3651.905	1022.734	2496.521	2750.441	1864.521	1490.691	2989.978	1453.635	2026410.017	154.017
kin_afterCID_152	LT01A4_cell03	2775.956	3758.046	2195.126	3597.150	1033.634	2466.440	2740.705	1883.417	1504.066	3011.659	1466.033	2026411.017	155.017
kin_afterCID_153	LT01A4_cell03	2814.059	3758.046	2223.720	3648.174	1033.567	2499.544	2739.899	1887.706	1508.064	3016.153	1469.509	2026412.002	156.002
kin_afterCID_154	LT01A4_cell03	2788.168	3758.046	2203.000	3611.700	1035.312	2476.680	2738.467	1889.758	1509.593	3016.279	1471.311	2026413.002	157.002
kin_afterCID_155	LT01A4_cell03	2811.745	3758.046	2222.520	3648.896	1022.085	2501.153	2751.045	1869.426	1495.197	2990.726	1460.680	2026414.008	158.008
kin_afterCID_156	LT01A4_cell03	2768.516	3758.046	2188.448	3588.737	1035.335	2458.796	2738.288	1885.594	1506.129	3011.102	1467.947	2026415.007	159.007
kin_afterCID_157	LT01A4_cell03	2753.159	3758.046	2178.091	3570.248	1025.621	2448.373	2748.315	1871.146	1496.802	2992.692	1460.132	2026416.012	160.012
kin_afterCID_158	LT01A4_cell03	2781.282	3758.046	2197.879	3608.654	1028.441	2471.414	2744.577	1868.426	1493.634	2987.384	1456.485	2026417.008	161.008
kin_afterCID_159	LT01A4_cell03	2802.996	3758.046	2216.243	3634.489	1030.321	2490.870	2743.256	1875.383	1498.927	3000.858	1460.164	2026418.007	162.007
kin_afterCID_160	LT01A4_cell03	2781.782	3758.046	2199.827	3603.109	1040.885	2468.821	2733.812	1888.475	1508.991	3017.061	1466.569	2026419.013	163.013
kin_afterCID_161	LT01A4_cell03	2769.667	3758.046	2189.276	3595.517	1029.337	2460.357	2744.331	1859.810	1487.663	2973.496	1450.147	2026420.012	164.012
kin_afterCID_162	LT01A4_cell03	2812.971	3758.046	2223.471	3649.797	1036.901	2496.115	2737.482	1871.318	1495.753	2991.584	1455.055	2026421.007	165.007
kin_afterCID_163	LT01A4_cell03	2785.775	3758.046	2202.228	3615.638	1042.787	2468.980	2731.730	1883.263	1504.931	3010.749	1460.759	2026422.007	166.007
kin_afterCID_164	LT01A4_cell03	2759.851	3758.046	2182.965	3587.839	1030.254	2449.107	2742.876	1854.459	1483.867	2970.462	1442.650	2026423.002	167.002
kin_afterCID_165	LT01A4_cell03	2802.542	3758.046	2214.658	3645.818	1031.799	2485.444	2741.824	1850.579	1480.554	2963.324	1439.513	2026424.002	168.002
kin_afterCID_166	LT01A4_cell03	2771.388	3758.046	2192.376	3606.316	1035.357	2456.241	2738.019	1868.881	1494.626	2994.869	1451.208	2026425.009	169.009
kin_afterCID_167	LT01A4_cell03	2797.449	3758.046	2211.539	3643.670	1030.232	2479.727	2743.794	1852.384	1482.228	2969.992	1440.301	2026426.016	170.016
kin_afterCID_168	LT01A4_cell03	2753.229	3758.046	2176.957	3589.922	1024.547	2441.709	2749.075	1847.857	1478.120	2969.469	1437.550	2026427.012	171.012
kin_afterCID_169	LT01A4_cell03	2801.786	3758.046	2215.519	3657.212	1029.225	2481.176	2745.159	1858.185	1485.870	2987.278	1442.838	2026428.012	172.012
kin_afterCID_170	LT01A4_cell03	2795.888	3758.046	2210.446	3643.320	1033.029	2476.839	2741.108	1878.594	1501.301	3020.339	1456.366	2026429.007	173.007
kin_afterCID_171	LT01A4_cell03	2819.225	3758.046	2228.005	3684.695	1032.985	2493.273	2741.220	1867.992	1494.805	3002.165	1448.449	2026430.007	174.007
kin_afterCID_172	LT01A4_cell03	2788.495	3758.046	2205.265	3646.288	1030.142	2466.659	2744.017	1862.914	1489.377	3002.199	1443.092	2026431.002	175.002
kin_afterCID_173	LT01A4_cell03	2802.614	3758.046	2214.927	3672.073	1022.690	2479.783	2752.276	1848.271	1478.302	2985.660	1433.748	2026432.002	176.002
kin_afterCID_174	LT01A4_cell03	2805.331	3758.046	2217.298	3670.344	1033.835	2479.311	2741.220	1873.955	1496.653	3021.582	1449.459	2026433.007	177.007
kin_afterCID_175	LT01A4_cell03	2765.093	3758.046	2186.825	3618.950	1026.427	2446.699	2747.912	1873.122	1498.946	3013.051	1455.699	2026434.007	178.007
kin_afterCID_176	LT01A4_cell03	2803.075	3758.046	2215.509	3676.947	1027.613	2476.350	2746.546	1874.110	1499.302	3017.251	1454.312	2026435.002	179.002
kin_afterCID_177	LT01A4_cell03	2778.874	3758.046	2196.230	3643.387	1029.605	2454.873	2744.174	1869.689	1494.310	3010.442	1449.434	2026436.001	180.001
kin_afterCID_178	LT01A4_cell03	2811.688	3758.046	2223.292	3686.149	1024.502	2485.961	2750.127	1858.986	1486.072	2996.248	1443.033	2026437.007	181.007
kin_afterCID_179	LT01A4_cell03	2771.574	3758.046	2192.765	3636.894	1029.426	2447.375	2744.241	1874.242	1498.085	3017.870	1452.880	2026438.006	182.006
kin_afterCID_180	LT01A4_cell03	2802.926	3758.046	2216.230	3678.785	1030.299	2474.291	2744.152	1883.110	1506.164	3031.028	1460.098	2026439.002	183.002
kin_afterCID_181	LT01A4_cell03	2777.455	3758.046	2196.208	3654.803	1019.534	2452.953	2753.954	1855.140	1484.773	2995.695	1440.387	2026440.002	184.002
kin_afterCID_182	LT01A4_cell03	2796.304	3758.046	2211.703	3673.925	1022.891	2470.347	2750.060	1861.410	1488.212	3006.482	1442.830	2026441.017	185.017
kin_afterCID_183	LT01A4_cell03	2784.053	3758.046	2201.570	3657.228	1022.376	2459.825	2750.844	1852.236	1481.558	2991.260	1436.130	2026442.019	186.019
kin_afterCID_184	LT01A4_cell03	2793.461	3758.046	2209.036	3673.333	1025.599	2465.317	2747.486	1860.488	1488.291	3006.777	1439.827	2026443.013	187.013
kin_afterCID_185	LT01A4_cell03	2792.925	3758.046	2208.096	3677.622	1020.944	2465.274	2752.142	1849.980	1479.677	2994.309	1432.932	2026444.012	188.012
kin_afterCID_186	LT01A4_cell03	2776.508	3758.046	2195.446	3653.275	1028.844	2448.107	2744.308	1879.853	1502.575	3029.378	1456.239	2026445.002	189.002
kin_afterCID_187	LT01A4_cell03	2790.829	3758.046	2206.736	3677.941	1027.031	2459.604	2745.606	1863.125	1489.691	3007.036	1442.663	2026446.017	190.017
kin_afterCID_188	LT01A4_cell03	2775.340	3758.046	2194.576	3656.774	1024.189	2447.463	2748.852	1846.931	1477.525	2984.043	1430.695	2026447.013	191.013
kin_afterCID_189	LT01A4_cell03	2803.134	3758.046	2215.855	3692.831	1020.742	2473.570	2753.283	1870.389	1496.069	3021.285	1451.374	2026448.012	192.012
kin_afterCID_190	LT01A4_cell03	2765.947	3758.046	2187.135	3639.492	1028.150	2439.231	2745.651	1874.615	1498.652	3019.707	1453.664	2026449.017	193.017
kin_afterCID_191	LT01A4_cell03	2801.529	3758.046	2214.633	3682.696	1025.040	2473.341	2748.740	1865.169	1491.648	3004.041	1448.162	2026450.016	194.016
kin_afterCID_192	LT01A4_cell03	2782.941	3758.046	2201.005	3662.208	1025.263	2455.384	2746.882	1864.097	1490.712	3004.916	1445.598	2026451.002	195.002
kin_afterCID_193	LT01A4_cell03	2802.672	3758.046	2215.456	3685.830	1026.181	2473.205	2746.278	1871.833	1497.518	3008.671	1454.374	2026452.001	196.001
kin_afterCID_194	LT01A4_cell03	2793.646	3758.046	2209.783	3670.932	1025.621	2466.687	2747.240	1856.394	1485.540	2983.704	1442.987	2026453.007	197.007
kin_afterCID_195	LT01A4_cell03	2807.148	3758.046	2219.229	3686.974	1026.494	2478.300	2746.323	1862.131	1488.701	2992.001	1446.486	2026454.007	198.007
kin_afterCID_196	LT01A4_cell03	2790.212	3758.046	2206.257	3666.153	1025.689	2463.822	2746.972	1867.734	1493.187	3002.529	1451.654	2026455.012	199.012
kin_afterCID_197	LT01A4_cell03	2769.509	3758.046	2189.971	3638.788	1024.211	2446.237	2746.860	1870.319	1495.504	3007.558	1453.564	2026456.012	200.012
kin_afterCID_198	LT01A4_cell03	2805.116	3758.046	2218.073	3688.305	1025.666	2475.966	2748.113	1861.145	1489.030	2987.812	1448.471	2026457.017	201.017
kin_afterCID_199	LT01A4_cell03	2745.427	3758.046	2171.321	3609.292	1025.107	2423.431	2748.650	1869.911	1494.910	3001.363	1455.279	2026458.017	202.017
kin_afterCID_200	LT01A4_cell03	2811.645	3758.046	2223.655	3703.196	1022.152	2480.800	2751.493	1844.714	1475.984	2969.030	1434.554	2026459.012	203.012
kin_afterCID_201	LT01A4_cell03	2744.822	3758.046	2171.046	3613.729	1019.623	2423.230	2753.865	1848.481	1478.983	2973.579	1439.200	2026460.001	204.001
kin_afterCID_202	LT01A4_cell03	2749.534	3758.046	2174.600	3623.332	1022.466	2425.299	2750.575	1853.117	1482.161	2980.661	1441.415	2026461.007	205.007
kin_afterCID_203	LT01A4_cell03	2756.904	3758.046	2181.022	3621.774	1036.118	2430.165	2736.744	1877.268	1500.311	3011.053	1455.664	2026462.007	206.007
kin_afterCID_204	LT01A4_cell03	2775.818	3758.046	2196.163	3653.271	1031.619	2445.856	2740.436	1866.527	1492.388	2997.843	1447.515	2026463.001	207.001
kin_afterCID_205	LT01A4_cell03	2759.989	3758.046	2183.522	3635.353	1030.881	2431.225	2742.742	1854.363	1483.866	2978.712	1439.140	2026464.001	208.001
kin_afterCID_206	LT01A4_cell03	2771.899	3758.046	2193.006	3647.944	1030.612	2443.332	2741.600	1878.377	1502.723	3015.375	1458.214	2026465.017	209.017
kin_afterCID_207	LT01A4_cell03	2750.163	3758.046	2176.077	3613.326	1028.262	2427.429	2745.226	1865.774	1492.855	2995.673	1450.209	2026466.017	210.017
kin_afterCID_208	LT01A4_cell03	2782.838	3758.046	2200.671	3662.892	1024.704	2454.870	2748.561	1868.017	1493.505	2998.769	1453.356	2026467.012	211.012
kin_afterCID_209	LT01A4_cell03	2797.203	3758.046	2212.609	3684.439	1024.346	2467.028	2749.814	1850.481	1480.265	2973.127	1439.834	2026468.012	212.012
kin_afterCID_210	LT01A4_cell03	2759.618	3758.046	2182.478	3632.427	1031.910	2431.594	2742.070	1879.917	1503.218	3019.254	1458.835	2026469.007	213.007
kin_afterCID_211	LT01A4_cell03	2776.674	3758.046	2196.063	3660.152	1024.323	2447.872	2749.747	1850.345	1480.538	2978.317	1437.547	2026470.006	214.006
kin_afterCID_212	LT01A4_cell03	2769.537	3758.046	2190.921	3653.702	1021.973	2441.519	2751.157	1839.353	1471.293	2963.157	1428.844	2026471.001	215.001
kin_afterCID_213	LT01A4_cell03	2799.768	3758.046	2214.301	3684.894	1027.345	2469.018	2745.785	1856.963	1485.808	2981.076	1443.513	2026472.001	216.001
kin_afterCID_214	LT01A4_cell03	2777.983	3758.046	2196.645	3660.237	1026.338	2448.568	2747.419	1859.550	1487.399	2986.789	1445.627	2026473.007	217.007
kin_afterCID_215	LT01A4_cell03	2738.201	3758.046	2165.856	3602.250	1030.881	2413.658	2742.160	1873.057	1498.348	3003.059	1455.242	2026474.007	218.007
kin_afterCID_216	LT01A4_cell03	2747.213	3758.046	2172.806	3617.205	1028.509	2421.619	2743.480	1867.174	1492.455	2995.311	1451.310	2026475.002	219.002
kin_afterCID_217	LT01A4_cell03	2768.547	3758.046	2190.233	3639.239	1034.663	2439.938	2738.601	1865.050	1491.904	2984.672	1449.249	2026476.015	220.015
kin_afterCID_218	LT01A4_cell03	2750.695	3758.046	2175.534	3617.565	1029.538	2425.915	2743.413	1861.388	1490.214	2971.862	1451.900	2026477.007	221.007
kin_afterCID_219	LT01A4_cell03	2769.314	3758.046	2191.462	3639.027	1030.277	2442.921	2743.301	1846.834	1478.555	2954.872	1437.773	2026478.007	222.007
kin_afterCID_220	LT01A4_cell03	2738.122	3758.046	2166.995	3605.771	1025.532	2414.170	2747.554	1838.279	1470.831	2951.887	1429.127	2026479.012	223.012
kin_afterCID_221	LT01A4_cell03	2749.963	3758.046	2176.622	3617.431	1025.868	2426.467	2748.024	1865.353	1491.751	2991.784	1452.068	2026480.007	224.007
kin_afterCID_222	LT01A4_cell03	2765.535	3758.046	2187.727	3641.265	1027.904	2437.503	2746.972	1854.426	1482.682	2975.718	1441.774	2026481.016	225.016
kin_afterCID_223	LT01A4_cell03	2772.769	3758.046	2192.762	3653.221	1026.517	2443.552	2747.106	1849.268	1480.120	2966.926	1438.237	2026482.017	226.017
kin_afterCID_224	LT01A4_cell03	2764.455	3758.046	2187.022	3642.042	1028.374	2435.608	2745.293	1868.713	1494.988	2994.999	1453.568	2026483.002	227.002
kin_afterCID_225	LT01A4_cell03	2783.281	3758.046	2201.243	3667.634	1028.755	2451.309	2745.539	1868.072	1493.069	2996.612	1451.813	2026484.011	228.011
kin_afterCID_226	LT01A4_cell03	2797.825	3758.046	2211.550	3692.719	1028.688	2462.382	2743.838	1849.502	1480.653	2961.253	1439.430	2026485.008	229.008
kin_afterCID_227	LT01A4_cell03	2761.817	3758.046	2184.221	3641.413	1032.358	2430.257	2740.369	1857.297	1485.884	2974.779	1442.608	2026486.007	230.007
kin_afterCID_228	LT01A4_cell03	2756.986	3758.046	2180.582	3638.001	1025.935	2428.009	2746.793	1847.968	1479.257	2964.720	1437.513	2026487.012	231.012
kin_afterCID_229	LT01A4_cell03	2758.562	3758.046	2182.069	3638.692	1034.081	2426.095	2738.579	1862.533	1490.631	2985.376	1444.998	2026488.005	232.005
kin_afterCID_230	LT01A4_cell03	2759.245	3758.046	2183.102	3642.293	1033.298	2426.236	2739.340	1839.658	1472.164	2955.110	1425.438	2026489.017	233.017
kin_afterCID_231	LT01A4_cell03	2746.524	3758.046	2174.345	3621.662	1034.507	2415.844	2738.400	1848.169	1478.694	2964.015	1433.293	2026490.016	234.016
kin_afterCID_232	LT01A4_cell03	2733.620	3758.046	2163.742	3610.913	1035.782	2401.949	2737.303	1854.047	1483.649	2976.303	1436.445	2026491.002	235.002
kin_afterCID_233	LT01A4_cell03	2748.979	3758.046	2175.171	3625.485	1039.677	2415.872	2733.319	1862.695	1490.131	2985.848	1442.597	2026492.002	236.002
kin_afterCID_234	LT01A4_cell03	2752.509	3758.046	2177.479	3629.659	1039.184	2419.588	2733.588	1866.555	1493.794	2989.624	1446.877	2026493.007	237.007
kin_afterCID_235	LT01A4_cell03	2762.757	3758.046	2185.969	3643.856	1037.192	2428.812	2735.401	1838.312	1472.679	2946.403	1424.925	2026494.007	238.007
kin_afterCID_236	LT01A4_cell03	2745.540	3758.046	2171.930	3609.132	1040.169	2417.118	2732.379	1859.630	1487.613	2974.890	1441.919	2026495.002	239.002
kin_afterCID_237	LT01A4_cell03	2771.930	3758.046	2192.361	3642.208	1039.632	2441.073	2733.767	1841.885	1473.297	2946.817	1428.681	2026496.001	240.001
kin_afterCID_238	LT01A4_cell03	2769.509	3758.046	2190.740	3639.985	1036.588	2440.243	2736.654	1832.392	1466.821	2930.735	1423.633	2026497.017	241.017
kin_afterCID_239	LT01A4_cell03	2771.569	3758.046	2191.865	3646.144	1037.998	2439.912	2734.729	1848.270	1479.568	2953.667	1435.604	2026498.016	242.016
kin_afterCID_240	LT01A4_cell03	2755.034	3758.046	2179.294	3620.611	1043.593	2424.168	2729.470	1867.106	1492.928	2983.426	1447.143	2026499.002	243.002
kin_afterCID_241	LT01A4_cell03	2757.046	3758.046	2182.057	3621.784	1035.089	2430.109	2738.266	1832.665	1466.610	2934.065	1423.195	2026500.001	244.001
kin_afterCID_242	LT01A4_cell03	2747.679	3758.046	2173.639	3605.618	1046.257	2418.145	2727.366	1866.365	1493.183	2976.864	1446.848	2026501.006	245.006
kin_afterCID_243	LT01A4_cell03	2749.870	3758.046	2175.657	3611.729	1038.669	2422.371	2734.103	1836.795	1470.247	2934.061	1426.343	2026502.012	246.012
kin_afterCID_244	LT01A4_cell03	2780.717	3758.046	2199.815	3655.325	1039.274	2448.270	2735.065	1831.653	1466.156	2930.552	1421.260	2026503.001	247.001
kin_afterCID_245	LT01A4_cell03	2734.876	3758.046	2164.495	3594.098	1041.915	2407.299	2730.768	1839.921	1473.169	2935.321	1428.789	2026504.006	248.006
kin_afterCID_246	LT01A4_cell03	2776.524	3758.046	2197.531	3645.375	1046.973	2443.127	2726.337	1849.216	1480.959	2946.757	1434.890	2026505.017	249.017
kin_afterCID_247	LT01A4_cell03	2764.112	3758.046	2187.396	3625.819	1051.807	2431.062	2721.189	1858.800	1487.703	2955.037	1441.669	2026506.011	250.011
kin_afterCID_248	LT01A4_cell03	2761.041	3758.046	2184.482	3625.344	1048.204	2428.546	2724.882	1866.628	1493.660	2969.990	1448.928	2026507.011	251.011
kin_afterCID_249	LT01A4_cell03	2760.378	3758.046	2182.988	3625.717	1043.951	2429.608	2727.836	1845.371	1477.139	2938.433	1433.583	2026508.008	252.008
kin_afterCID_250	LT01A4_cell03	2719.233	3758.046	2153.296	3569.018	1042.250	2394.728	2730.432	1848.782	1479.388	2945.159	1436.715	2026509.007	253.007
kin_afterCID_251	LT01A4_cell03	2736.692	3758.046	2166.744	3594.267	1042.832	2409.004	2729.806	1830.667	1466.842	2918.058	1421.502	2026510.011	254.011
kin_afterCID_252	LT01A4_cell03	2719.944	3758.046	2152.757	3565.664	1042.608	2396.850	2728.261	1846.124	1477.605	2940.809	1433.636	2026511.011	255.011
kin_afterCID_253	LT01A4_cell03	2761.782	3758.046	2184.475	3626.978	1041.333	2431.582	2730.298	1849.580	1480.547	2944.611	1437.678	2026512.008	256.008
kin_afterCID_254	LT01A4_cell03	2752.071	3758.046	2177.011	3611.526	1044.869	2422.804	2726.807	1858.811	1487.592	2956.654	1444.145	2026513.007	257.007
kin_afterCID_255	LT01A4_cell03	2748.978	3758.046	2174.919	3609.843	1033.835	2423.980	2738.355	1829.667	1465.204	2912.300	1427.196	2026514.006	258.006
kin_afterCID_256	LT01A4_cell03	2751.960	3758.046	2177.256	3610.294	1041.579	2425.058	2730.253	1848.690	1479.343	2937.795	1440.066	2026515.001	259.001
kin_afterCID_257	LT01A4_cell03	2732.242	3758.046	2163.168	3587.035	1046.301	2404.313	2725.576	1860.542	1489.938	2952.555	1447.735	2026515.998	259.998
kin_afterCID_258	LT01A4_cell03	2738.868	3758.046	2168.111	3594.410	1043.034	2412.201	2728.910	1857.764	1486.346	2955.555	1444.901	2026517.016	261.016
kin_afterCID_259	LT01A4_cell03	2743.448	3758.046	2172.240	3601.338	1035.648	2418.902	2736.453	1836.914	1471.775	2920.161	1433.468	2026518.006	262.006
kin_afterCID_260	LT01A4_cell03	2752.144	3758.046	2177.930	3621.241	1033.477	2424.548	2739.295	1823.869	1460.798	2906.156	1422.268	2026519.011	263.011
kin_afterCID_261	LT01A4_cell03	2746.451	3758.046	2173.690	3606.335	1041.758	2418.827	2731.014	1852.039	1482.623	2944.632	1442.306	2026520.001	264.001
kin_afterCID_262	LT01A4_cell03	2758.575	3758.046	2182.244	3626.911	1044.018	2426.571	2727.858	1858.870	1487.928	2951.608	1447.344	2026521.016	265.016
kin_afterCID_263	LT01A4_cell03	2756.976	3758.046	2180.478	3626.295	1038.737	2427.418	2733.163	1844.401	1477.284	2928.524	1439.626	2026522.006	266.006
kin_afterCID_264	LT01A4_cell03	2755.927	3758.046	2180.972	3619.315	1034.484	2430.213	2737.840	1829.568	1464.926	2907.822	1429.072	2026523.001	267.001
kin_afterCID_265	LT01A4_cell03	2727.860	3758.046	2159.067	3579.197	1038.423	2405.174	2734.170	1840.088	1473.959	2921.325	1436.551	2026524.006	268.006
kin_afterCID_266	LT01A4_cell03	2757.823	3758.046	2182.418	3622.575	1034.059	2432.001	2737.594	1835.556	1470.140	2918.612	1433.485	2026525.018	269.018
kin_afterCID_267	LT01A4_cell03	2732.288	3758.046	2162.905	3582.849	1040.818	2408.500	2732.044	1850.656	1480.900	2937.226	1443.476	2026526.016	270.016
kin_afterCID_268	LT01A4_cell03	2713.764	3758.046	2148.432	3557.915	1043.146	2391.636	2729.582	1852.622	1483.795	2937.417	1445.059	2026527.012	271.012
kin_afterCID_269	LT01A4_cell03	2733.366	3758.046	2164.177	3590.750	1032.112	2410.823	2740.257	1823.101	1460.617	2899.359	1424.397	2026528.007	272.007
kin_afterCID_270	LT01A4_cell03	2718.683	3758.046	2152.395	3563.147	1038.580	2398.620	2734.908	1843.848	1476.075	2922.200	1441.816	2026529.017	273.017
kin_afterCID_271	LT01A4_cell03	2711.588	3758.046	2146.800	3552.233	1041.803	2391.487	2731.238	1847.732	1478.569	2930.739	1442.005	2026530.016	274.016
kin_afterCID_272	LT01A4_cell03	2724.085	3758.046	2156.496	3567.162	1045.652	2400.960	2728.060	1846.299	1477.776	2925.570	1439.686	2026531.002	275.002
kin_afterCID_273	LT01A4_cell03	2759.338	3758.046	2183.600	3622.298	1038.401	2432.110	2734.595	1834.542	1469.783	2905.819	1434.804	2026532.001	276.001
kin_afterCID_274	LT01A4_cell03	2722.546	3758.046	2155.269	3567.222	1046.659	2398.629	2726.605	1848.598	1479.569	2930.558	1440.488	2026533.017	277.017
kin_afterCID_275	LT01A4_cell03	2730.757	3758.046	2161.581	3579.003	1047.510	2405.203	2725.799	1854.921	1484.559	2932.976	1447.909	2026534.016	278.016
kin_afterCID_276	LT01A4_cell03	2713.913	3758.046	2148.642	3554.056	1045.205	2392.439	2727.702	1849.017	1481.145	2925.471	1443.658	2026535.012	279.012
kin_afterCID_277	LT01A4_cell03	2742.619	3758.046	2171.135	3596.097	1049.457	2414.156	2723.315	1831.181	1466.869	2895.966	1427.845	2026536.011	280.011
kin_afterCID_278	LT01A4_cell03	2749.309	3758.046	2174.941	3601.864	1042.855	2424.300	2730.052	1834.594	1469.400	2902.962	1433.752	2026537.017	281.017
kin_afterCID_279	LT01A4_cell03	2745.263	3758.046	2173.228	3597.569	1039.139	2421.620	2733.700	1824.531	1462.510	2887.659	1427.145	2026538.002	282.002
kin_afterCID_280	LT01A4_cell03	2702.234	3758.046	2140.969	3536.498	1038.065	2386.060	2735.871	1842.013	1475.883	2914.042	1442.439	2026539.011	283.011
kin_afterCID_281	LT01A4_cell03	2714.654	3758.046	2149.196	3553.033	1045.451	2393.540	2727.903	1852.661	1483.632	2927.680	1447.589	2026540.007	284.007
kin_afterCID_282	LT01A4_cell03	2750.516	3758.046	2177.252	3604.635	1036.991	2427.407	2736.005	1824.971	1461.571	2893.589	1427.061	2026541.006	285.006
kin_afterCID_283	LT01A4_cell03	2724.364	3758.046	2157.204	3564.700	1033.611	2407.430	2740.504	1824.183	1461.031	2890.149	1429.046	2026542.002	286.002
kin_afterCID_284	LT01A4_cell03	2735.416	3758.046	2164.817	3583.834	1034.820	2415.317	2738.377	1818.550	1456.672	2883.444	1423.393	2026543.011	287.011
kin_afterCID_285	LT01A4_cell03	2742.432	3758.046	2171.072	3591.203	1037.528	2421.201	2736.184	1826.572	1462.909	2893.997	1429.456	2026544.017	288.017
kin_afterCID_286	LT01A4_cell03	2752.445	3758.046	2178.671	3608.668	1039.788	2427.538	2734.282	1836.626	1471.718	2908.442	1436.853	2026545.016	289.016
kin_afterCID_287	LT01A4_cell03	2705.684	3758.046	2143.017	3538.816	1048.114	2385.905	2726.023	1838.595	1472.728	2906.289	1436.078	2026546.012	290.012
kin_afterCID_288	LT01A4_cell03	2719.867	3758.046	2152.553	3553.996	1055.186	2396.789	2719.734	1843.169	1475.745	2906.230	1439.046	2026547.011	291.011
kin_afterCID_289	LT01A4_cell03	2732.618	3758.046	2163.092	3576.070	1045.093	2410.587	2728.709	1821.566	1459.087	2881.799	1423.679	2026548.017	292.017
kin_afterCID_290	LT01A4_cell03	2742.958	3758.046	2171.105	3584.517	1050.688	2418.530	2723.159	1832.392	1468.520	2889.437	1431.760	2026549.016	293.016
kin_afterCID_291	LT01A4_cell03	2698.344	3758.046	2137.396	3522.139	1050.151	2381.755	2723.136	1828.401	1465.131	2885.690	1428.794	2026550.012	294.012
kin_afterCID_292	LT01A4_cell03	2711.740	3758.046	2147.939	3538.518	1055.343	2391.629	2718.011	1846.135	1478.206	2910.821	1440.715	2026551.011	295.011
kin_afterCID_293	LT01A4_cell03	2715.810	3758.046	2150.383	3543.774	1045.585	2399.501	2728.082	1825.843	1463.289	2881.500	1429.352	2026552.007	296.007
kin_afterCID_294	LT01A4_cell03	2739.515	3758.046	2168.123	3582.535	1039.341	2420.056	2734.282	1821.079	1460.805	2872.978	1429.183	2026553.016	297.016
kin_afterCID_295	LT01A4_cell03	2709.422	3758.046	2145.564	3535.900	1048.763	2391.927	2724.725	1830.805	1466.003	2890.212	1430.609	2026554.011	298.011
kin_afterCID_296	LT01A4_cell03	2718.627	3758.046	2153.316	3543.678	1054.314	2399.681	2720.137	1837.695	1472.277	2897.185	1435.250	2026555.011	299.011
kin_afterCID_297	LT01A4_cell03	2713.522	3758.046	2149.224	3539.780	1051.896	2395.422	2722.129	1835.641	1470.685	2890.840	1436.154	2026556.017	300.017
kin_afterCID_298	LT01A4_cell03	2721.667	3758.046	2155.383	3555.169	1048.651	2401.658	2725.844	1840.284	1473.872	2903.128	1439.336	2026557.016	301.016
kin_afterCID_299	LT01A4_cell03	2720.277	3758.046	2154.916	3553.961	1049.927	2399.565	2723.114	1832.041	1466.910	2891.478	1431.000	2026558.011	302.011
kin_afterCID_300	LT01A4_cell03	2721.887	3758.046	2155.920	3564.613	1042.541	2400.780	2731.328	1815.745	1455.496	2871.079	1420.354	2026559.011	303.011
