# Supplementary material for: Mandipropamid as a chemical inducer of proximity for in vivo applications
Source: Nat Chem Biol. 2021 Dec 21;18(1):64–9. doi: 10.1038/s41589-021-00922-3 (PMC8709788; doi:10.1038/s41589-021-00922-3)
Supplement: Source Data Fig. 2 — Single-cell trajectories, luminescence intensities of luciferase assay and two-color RICS binding efficiencies. [file 41589_2021_922_MOESM21_ESM.zip › Figure_02/Figure_02bcd/Single-Cell Trajectories/Rapamycin_500nM/exp01_Rapa_LT01B2_cell05_intensities.csv]

name	cellID	ff_488nm_cell	area_cell	fullframe_488nm	ff_488nm_mito	area_mito	ff_488nm_cyto	area_cyto	ff_561nm_tf_cell	fullframe_561nm	ff_561nm_tf_mito	ff_561nm_tf_cyto	FrameTimeAbs	FrameTimeRel
t0_	LT01B2_cell05	4265.620	3213.141	3041.175	4511.505	773.278	4139.854	2482.341	1160.150	906.604	2096.164	863.561	2026933.000	-17.000
tend_	LT01B2_cell05	3493.411	3213.141	2469.983	5830.957	698.325	2825.274	2554.296	1059.770	838.907	1966.856	809.674	2027263.000	313.000
kin_afterCID_1	LT01B2_cell05	4412.973	3213.141	3136.821	4791.439	779.545	4247.983	2475.359	1168.342	911.789	2104.389	868.414	2026958.079	4.079
kin_afterCID_2	LT01B2_cell05	4268.677	3213.141	3037.888	4638.608	773.457	4110.104	2481.849	1160.521	906.265	2093.628	864.674	2026959.004	5.004
kin_afterCID_3	LT01B2_cell05	4248.173	3213.141	3025.731	4650.235	766.989	4086.013	2484.333	1155.256	903.720	2086.788	863.269	2026960.005	6.005
kin_afterCID_4	LT01B2_cell05	4137.660	3213.141	2948.747	4535.159	773.815	3976.668	2477.955	1166.873	913.731	2099.866	870.967	2026961.010	7.010
kin_afterCID_5	LT01B2_cell05	4111.534	3213.141	2931.026	4522.970	767.191	3946.359	2486.907	1158.928	905.735	2089.459	866.976	2026961.999	7.999
kin_afterCID_6	LT01B2_cell05	4135.868	3213.141	2947.892	4578.540	763.654	3965.383	2487.176	1162.099	908.278	2106.093	867.889	2026963.004	9.004
kin_afterCID_7	LT01B2_cell05	4035.527	3213.141	2878.046	4477.675	771.264	3864.369	2479.432	1171.366	914.536	2114.134	873.554	2026963.999	9.999
kin_afterCID_8	LT01B2_cell05	4012.614	3213.141	2862.719	4482.790	762.155	3833.447	2491.361	1163.565	908.796	2106.761	870.239	2026965.009	11.009
kin_afterCID_9	LT01B2_cell05	4011.205	3213.141	2861.361	4515.882	760.879	3825.010	2488.653	1161.711	908.190	2109.754	867.749	2026966.005	12.005
kin_afterCID_10	LT01B2_cell05	4060.140	3213.141	2894.420	4587.388	761.193	3864.870	2490.354	1166.461	912.894	2110.765	873.288	2026967.004	13.004
kin_afterCID_11	LT01B2_cell05	3989.638	3213.141	2844.704	4550.412	760.051	3787.070	2489.302	1155.862	903.548	2096.114	864.672	2026967.999	13.999
kin_afterCID_12	LT01B2_cell05	3981.504	3213.141	2836.949	4569.812	759.604	3770.493	2489.257	1167.384	912.126	2118.172	872.991	2026968.999	14.999
kin_afterCID_13	LT01B2_cell05	4015.417	3213.141	2859.437	4658.948	751.837	3789.776	2497.157	1155.788	903.969	2104.043	865.981	2026969.999	15.999
kin_afterCID_14	LT01B2_cell05	3943.711	3213.141	2808.938	4594.113	758.082	3712.344	2494.270	1158.385	903.854	2102.722	866.642	2026971.004	17.004
kin_afterCID_15	LT01B2_cell05	3953.325	3213.141	2814.469	4660.629	752.352	3707.856	2497.583	1160.241	906.805	2111.301	869.355	2026971.999	17.999
kin_afterCID_16	LT01B2_cell05	3929.496	3213.141	2796.675	4664.941	755.083	3675.175	2494.718	1161.940	906.933	2111.939	870.047	2026972.999	18.999
kin_afterCID_17	LT01B2_cell05	3976.846	3213.141	2825.111	4764.717	755.776	3703.181	2497.381	1150.599	898.854	2087.442	862.252	2026974.000	20.000
kin_afterCID_18	LT01B2_cell05	3925.638	3213.141	2791.780	4754.587	754.725	3642.858	2495.255	1167.521	912.507	2119.422	875.179	2026975.005	21.005
kin_afterCID_19	LT01B2_cell05	3956.553	3213.141	2808.769	4837.338	754.478	3657.142	2496.038	1159.797	905.741	2108.116	868.628	2026976.010	22.010
kin_afterCID_20	LT01B2_cell05	3950.706	3213.141	2804.722	4873.779	748.189	3641.838	2502.327	1145.169	894.639	2090.017	858.257	2026977.009	23.009
kin_afterCID_21	LT01B2_cell05	3884.431	3213.141	2756.100	4843.689	742.035	3570.168	2506.334	1147.513	897.589	2098.237	862.015	2026977.999	23.999
kin_afterCID_22	LT01B2_cell05	3918.344	3213.141	2779.145	4905.265	749.935	3589.696	2500.358	1161.761	907.920	2114.040	871.606	2026979.004	25.004
kin_afterCID_23	LT01B2_cell05	3934.068	3213.141	2787.876	4969.682	745.974	3593.063	2503.916	1150.213	897.977	2103.455	861.754	2026979.999	25.999
kin_afterCID_24	LT01B2_cell05	3905.549	3213.141	2765.577	4979.885	740.625	3556.947	2508.325	1148.620	899.420	2105.596	861.906	2026981.009	27.009
kin_afterCID_25	LT01B2_cell05	3845.606	3213.141	2725.329	4932.441	741.363	3493.408	2507.453	1147.445	897.601	2101.953	860.944	2026981.999	27.999
kin_afterCID_26	LT01B2_cell05	3850.922	3213.141	2725.591	4969.026	748.324	3483.896	2501.701	1153.956	901.271	2111.600	862.841	2026983.004	29.004
kin_afterCID_27	LT01B2_cell05	3868.686	3213.141	2736.929	5021.076	753.538	3487.429	2496.978	1161.827	908.527	2117.865	868.445	2026984.009	30.009
kin_afterCID_28	LT01B2_cell05	3903.267	3213.141	2759.504	5119.577	747.115	3508.445	2501.253	1152.295	900.679	2110.088	861.930	2026984.999	30.999
kin_afterCID_29	LT01B2_cell05	3866.888	3213.141	2733.314	5096.793	749.017	3467.360	2498.903	1147.874	897.288	2101.188	857.925	2026986.005	32.005
kin_afterCID_30	LT01B2_cell05	3867.483	3213.141	2732.779	5107.955	758.664	3456.191	2492.256	1158.685	905.401	2103.558	866.269	2026987.005	33.005
kin_afterCID_31	LT01B2_cell05	3904.111	3213.141	2756.700	5212.557	742.661	3486.909	2503.021	1141.501	894.359	2088.280	856.786	2026988.000	34.000
kin_afterCID_32	LT01B2_cell05	3820.550	3213.141	2698.205	5100.615	749.510	3405.818	2498.321	1160.200	906.211	2114.911	869.395	2026988.999	34.999
kin_afterCID_33	LT01B2_cell05	3875.081	3213.141	2738.022	5204.486	748.122	3443.584	2502.976	1154.829	901.685	2104.781	865.976	2026989.999	35.999
kin_afterCID_34	LT01B2_cell05	3833.018	3213.141	2705.197	5175.352	752.352	3396.339	2497.404	1159.603	906.345	2109.152	868.936	2026991.004	37.004
kin_afterCID_35	LT01B2_cell05	3836.484	3213.141	2705.569	5222.909	741.184	3396.211	2506.199	1147.716	897.097	2098.796	862.391	2026992.011	38.011
kin_afterCID_36	LT01B2_cell05	3884.889	3213.141	2738.538	5317.772	748.301	3423.221	2501.052	1155.347	901.672	2110.543	864.886	2026993.009	39.009
kin_afterCID_37	LT01B2_cell05	3870.890	3213.141	2729.536	5313.302	745.974	3407.371	2504.319	1152.258	901.054	2102.393	864.523	2026994.009	40.009
kin_afterCID_38	LT01B2_cell05	3889.566	3213.141	2741.257	5363.878	745.951	3419.433	2501.119	1154.110	901.795	2108.104	865.490	2026995.016	41.016
kin_afterCID_39	LT01B2_cell05	3836.191	3213.141	2703.644	5322.977	743.646	3362.554	2505.573	1147.060	897.256	2092.961	861.770	2026996.010	42.010
kin_afterCID_40	LT01B2_cell05	3869.453	3213.141	2724.613	5391.990	739.998	3387.646	2509.847	1142.969	894.443	2090.191	859.163	2026997.009	43.009
kin_afterCID_41	LT01B2_cell05	3824.387	3213.141	2694.590	5355.263	736.462	3343.589	2512.444	1144.182	896.511	2094.166	861.243	2026998.014	44.014
kin_afterCID_42	LT01B2_cell05	3866.393	3213.141	2721.303	5403.925	748.346	3372.304	2502.753	1140.443	891.945	2079.229	854.992	2026999.014	45.014
kin_afterCID_43	LT01B2_cell05	3821.489	3213.141	2691.055	5358.016	752.979	3325.002	2497.180	1149.703	899.608	2096.130	859.774	2026999.999	45.999
kin_afterCID_44	LT01B2_cell05	3857.560	3213.141	2714.656	5436.667	746.914	3353.853	2501.992	1145.249	895.946	2090.433	858.793	2027001.009	47.009
kin_afterCID_45	LT01B2_cell05	3831.729	3213.141	2695.408	5408.148	751.144	3323.586	2500.358	1145.133	894.573	2091.396	856.184	2027001.999	47.999
kin_afterCID_46	LT01B2_cell05	3848.440	3213.141	2708.516	5464.838	745.056	3336.037	2503.223	1142.636	895.604	2090.832	856.418	2027003.004	49.004
kin_afterCID_47	LT01B2_cell05	3832.865	3213.141	2697.801	5436.220	751.658	3317.122	2498.903	1145.185	896.955	2085.831	857.814	2027004.009	50.009
kin_afterCID_48	LT01B2_cell05	3820.262	3213.141	2687.838	5449.232	752.330	3297.673	2496.038	1152.248	902.904	2103.255	861.408	2027004.999	50.999
kin_afterCID_49	LT01B2_cell05	3814.011	3213.141	2682.909	5462.926	743.288	3293.519	2504.901	1135.728	889.797	2080.982	851.181	2027006.003	52.003
kin_afterCID_50	LT01B2_cell05	3825.531	3213.141	2691.104	5469.748	749.107	3299.128	2502.797	1139.771	892.357	2081.370	853.556	2027007.005	53.005
kin_afterCID_51	LT01B2_cell05	3862.975	3213.141	2713.994	5552.072	749.152	3324.593	2499.575	1140.188	893.668	2083.359	853.504	2027008.000	54.000
kin_afterCID_52	LT01B2_cell05	3829.273	3213.141	2690.120	5475.656	758.261	3292.225	2495.524	1146.719	896.790	2083.645	857.041	2027009.010	55.010
kin_afterCID_53	LT01B2_cell05	3784.367	3213.141	2660.538	5467.194	750.674	3247.948	2497.068	1141.500	894.179	2084.185	854.249	2027010.015	56.015
kin_afterCID_54	LT01B2_cell05	3832.514	3213.141	2693.636	5520.438	757.813	3285.271	2493.107	1145.075	896.919	2077.363	857.239	2027010.999	56.999
kin_afterCID_55	LT01B2_cell05	3810.226	3213.141	2677.718	5498.390	757.388	3263.409	2493.577	1143.317	895.734	2078.255	854.868	2027012.000	58.000
kin_afterCID_56	LT01B2_cell05	3834.601	3213.141	2693.567	5544.632	750.629	3286.393	2501.320	1139.160	892.030	2076.983	853.183	2027013.000	59.000
kin_afterCID_57	LT01B2_cell05	3822.343	3213.141	2684.644	5555.411	744.228	3272.665	2508.437	1129.257	885.081	2064.705	847.159	2027014.017	60.017
kin_afterCID_58	LT01B2_cell05	3765.515	3213.141	2645.559	5470.375	749.487	3220.724	2502.551	1141.345	893.729	2083.166	854.855	2027015.005	61.005
kin_afterCID_59	LT01B2_cell05	3827.885	3213.141	2687.059	5584.414	742.639	3275.268	2505.908	1130.789	886.510	2068.188	849.032	2027016.000	62.000
kin_afterCID_60	LT01B2_cell05	3790.389	3213.141	2661.436	5553.876	740.916	3240.438	2504.498	1130.317	886.844	2069.699	849.074	2027017.000	63.000
kin_afterCID_61	LT01B2_cell05	3815.257	3213.141	2680.259	5562.720	753.158	3255.497	2496.732	1144.246	895.706	2085.331	856.233	2027018.005	64.005
kin_afterCID_62	LT01B2_cell05	3791.737	3213.141	2664.398	5543.042	749.778	3233.960	2500.470	1143.889	895.623	2087.607	856.841	2027019.005	65.005
kin_afterCID_63	LT01B2_cell05	3836.356	3213.141	2691.275	5630.168	746.757	3269.445	2501.477	1145.897	898.243	2095.498	858.623	2027020.000	66.000
kin_afterCID_64	LT01B2_cell05	3780.235	3213.141	2655.032	5550.737	748.615	3220.705	2497.471	1143.647	895.454	2089.022	856.934	2027021.005	67.005
kin_afterCID_65	LT01B2_cell05	3761.333	3213.141	2641.554	5571.351	736.798	3200.898	2510.004	1125.990	883.958	2070.652	845.394	2027022.005	68.005
kin_afterCID_66	LT01B2_cell05	3832.138	3213.141	2688.825	5670.275	739.797	3258.952	2508.527	1126.439	883.587	2069.111	844.863	2027023.010	69.010
kin_afterCID_67	LT01B2_cell05	3808.918	3213.141	2673.589	5629.139	744.564	3235.313	2504.834	1127.564	883.058	2071.474	842.993	2027024.010	70.010
kin_afterCID_68	LT01B2_cell05	3786.924	3213.141	2659.211	5593.220	750.808	3211.424	2499.619	1132.901	886.938	2073.517	846.378	2027025.005	71.005
kin_afterCID_69	LT01B2_cell05	3785.829	3213.141	2656.358	5609.462	747.876	3208.862	2500.403	1141.629	894.982	2090.130	854.079	2027026.005	72.005
kin_afterCID_70	LT01B2_cell05	3756.253	3213.141	2636.708	5562.664	746.466	3185.077	2503.156	1130.858	887.064	2067.698	847.481	2027027.000	73.000
kin_afterCID_71	LT01B2_cell05	3775.043	3213.141	2649.622	5598.735	745.056	3199.939	2504.521	1134.068	890.074	2072.162	851.050	2027028.000	74.000
kin_afterCID_72	LT01B2_cell05	3785.110	3213.141	2657.728	5626.486	745.034	3205.763	2503.424	1123.284	881.590	2057.518	841.616	2027029.015	75.015
kin_afterCID_73	LT01B2_cell05	3796.611	3213.141	2663.862	5667.073	743.176	3210.851	2503.715	1131.212	888.486	2074.289	847.754	2027030.015	76.015
kin_afterCID_74	LT01B2_cell05	3761.506	3213.141	2640.942	5613.171	743.959	3180.649	2503.335	1128.370	884.113	2072.081	844.314	2027031.010	77.010
kin_afterCID_75	LT01B2_cell05	3798.701	3213.141	2665.242	5656.859	747.719	3210.969	2501.052	1131.363	885.726	2074.322	845.654	2027032.000	78.000
kin_afterCID_76	LT01B2_cell05	3810.350	3213.141	2674.022	5699.658	739.618	3223.070	2506.915	1124.051	882.687	2065.448	843.059	2027033.015	79.015
kin_afterCID_77	LT01B2_cell05	3771.831	3213.141	2649.548	5635.702	741.520	3187.958	2508.191	1133.233	890.052	2076.076	850.711	2027034.015	80.015
kin_afterCID_78	LT01B2_cell05	3756.421	3213.141	2637.355	5611.282	744.765	3171.274	2506.692	1132.846	888.653	2076.015	848.692	2027035.001	81.001
kin_afterCID_79	LT01B2_cell05	3802.050	3213.141	2667.189	5707.109	737.603	3208.199	2514.614	1112.934	873.696	2045.143	835.524	2027036.000	82.000
kin_afterCID_80	LT01B2_cell05	3747.523	3213.141	2630.524	5618.563	742.840	3159.983	2507.318	1132.212	888.971	2074.773	849.090	2027037.015	83.015
kin_afterCID_81	LT01B2_cell05	3800.796	3213.141	2668.019	5717.858	738.924	3203.573	2510.026	1121.705	881.021	2059.295	841.994	2027038.015	84.015
kin_afterCID_82	LT01B2_cell05	3799.299	3213.141	2666.315	5713.607	746.846	3196.114	2501.566	1135.337	890.527	2085.157	848.305	2027039.001	85.001
kin_afterCID_83	LT01B2_cell05	3801.149	3213.141	2667.938	5750.644	736.126	3198.685	2511.794	1119.433	880.278	2066.348	838.680	2027040.010	86.010
kin_afterCID_84	LT01B2_cell05	3788.787	3213.141	2659.073	5735.904	735.186	3187.939	2512.914	1116.298	877.214	2058.830	837.280	2027041.015	87.015
kin_afterCID_85	LT01B2_cell05	3783.788	3213.141	2655.590	5737.390	736.708	3180.465	2509.780	1119.128	878.841	2065.088	838.373	2027042.015	88.015
kin_afterCID_86	LT01B2_cell05	3773.518	3213.141	2648.393	5729.675	736.820	3166.358	2513.563	1116.704	877.785	2060.042	836.329	2027043.011	89.011
kin_afterCID_87	LT01B2_cell05	3793.298	3213.141	2662.227	5736.976	743.534	3183.307	2505.953	1122.506	881.902	2058.957	840.927	2027044.010	90.010
kin_afterCID_88	LT01B2_cell05	3793.114	3213.141	2660.367	5766.974	738.476	3182.118	2507.117	1120.287	881.711	2060.578	840.224	2027045.005	91.005
kin_afterCID_89	LT01B2_cell05	3748.392	3213.141	2630.747	5665.202	745.817	3143.661	2505.058	1131.031	887.399	2072.289	846.904	2027046.005	92.005
kin_afterCID_90	LT01B2_cell05	3793.346	3213.141	2662.138	5772.350	733.552	3183.323	2516.203	1114.759	877.032	2051.273	838.224	2027047.000	93.000
kin_afterCID_91	LT01B2_cell05	3793.735	3213.141	2661.976	5785.046	732.500	3182.197	2515.644	1117.286	878.564	2058.114	840.009	2027048.005	94.005
kin_afterCID_92	LT01B2_cell05	3761.472	3213.141	2639.797	5721.800	740.781	3150.536	2507.766	1117.668	877.501	2053.304	837.833	2027049.012	95.012
kin_afterCID_93	LT01B2_cell05	3739.132	3213.141	2624.806	5705.726	736.663	3129.264	2514.301	1124.725	883.866	2070.130	843.981	2027050.010	96.010
kin_afterCID_94	LT01B2_cell05	3715.132	3213.141	2608.758	5687.176	732.098	3110.694	2515.913	1111.373	873.877	2047.033	835.894	2027051.005	97.005
kin_afterCID_95	LT01B2_cell05	3753.326	3213.141	2634.370	5741.372	734.537	3140.734	2514.279	1110.615	872.452	2045.487	834.165	2027052.000	98.000
kin_afterCID_96	LT01B2_cell05	3785.089	3213.141	2656.320	5786.266	737.066	3165.827	2511.974	1121.874	882.233	2060.993	843.003	2027053.000	99.000
kin_afterCID_97	LT01B2_cell05	3777.083	3213.141	2651.935	5775.923	733.709	3160.268	2517.748	1108.510	869.446	2045.034	831.779	2027054.015	100.015
kin_afterCID_98	LT01B2_cell05	3758.422	3213.141	2638.273	5758.618	739.148	3134.890	2514.055	1119.241	879.582	2057.411	839.589	2027055.011	101.011
kin_afterCID_99	LT01B2_cell05	3773.905	3213.141	2648.523	5810.173	732.456	3147.472	2518.822	1108.882	871.158	2048.478	832.014	2027056.000	102.000
kin_afterCID_100	LT01B2_cell05	3731.414	3213.141	2618.338	5785.766	725.048	3110.136	2522.828	1107.480	871.207	2057.283	831.489	2027057.015	103.015
kin_afterCID_101	LT01B2_cell05	3725.289	3213.141	2615.668	5752.661	731.605	3104.439	2517.748	1109.793	873.159	2054.831	832.039	2027058.011	104.011
kin_afterCID_102	LT01B2_cell05	3704.873	3213.141	2602.825	5704.663	745.235	3076.513	2506.535	1123.154	881.713	2070.653	837.959	2027059.005	105.005
kin_afterCID_103	LT01B2_cell05	3718.403	3213.141	2610.612	5746.062	736.574	3091.360	2513.227	1115.442	876.744	2061.575	834.727	2027060.010	106.010
kin_afterCID_104	LT01B2_cell05	3681.330	3213.141	2584.637	5695.486	732.142	3062.899	2518.106	1106.808	870.917	2049.009	829.433	2027061.005	107.005
kin_afterCID_105	LT01B2_cell05	3714.747	3213.141	2608.742	5721.763	743.803	3085.823	2507.162	1118.830	877.758	2061.368	835.673	2027062.011	108.011
kin_afterCID_106	LT01B2_cell05	3733.824	3213.141	2621.608	5764.631	739.438	3101.969	2511.660	1121.653	883.165	2065.336	840.213	2027063.013	109.013
kin_afterCID_107	LT01B2_cell05	3767.206	3213.141	2644.152	5839.162	735.007	3129.594	2513.674	1114.152	876.517	2060.524	834.278	2027064.015	110.015
kin_afterCID_108	LT01B2_cell05	3752.919	3213.141	2634.082	5834.707	732.926	3117.234	2512.444	1112.582	877.185	2057.238	834.475	2027065.001	111.001
kin_afterCID_109	LT01B2_cell05	3732.337	3213.141	2621.333	5788.621	736.596	3099.892	2509.310	1118.572	877.925	2071.375	836.132	2027066.005	112.005
kin_afterCID_110	LT01B2_cell05	3691.444	3213.141	2593.131	5758.405	724.220	3069.451	2521.821	1102.300	867.393	2047.476	828.239	2027067.014	113.014
kin_afterCID_111	LT01B2_cell05	3743.798	3213.141	2628.730	5824.192	733.217	3106.480	2514.480	1117.949	878.589	2073.163	836.432	2027068.009	114.009
kin_afterCID_112	LT01B2_cell05	3726.184	3213.141	2617.843	5781.798	737.894	3090.923	2510.743	1123.166	883.245	2074.335	840.508	2027069.010	115.010
kin_afterCID_113	LT01B2_cell05	3687.318	3213.141	2589.714	5746.766	732.030	3057.532	2516.427	1122.993	883.432	2082.494	840.835	2027070.004	116.004
kin_afterCID_114	LT01B2_cell05	3697.957	3213.141	2598.326	5768.568	729.569	3068.026	2518.218	1103.141	867.415	2050.365	825.821	2027071.005	117.005
kin_afterCID_115	LT01B2_cell05	3682.151	3213.141	2588.864	5737.720	734.022	3053.535	2511.213	1116.370	877.844	2071.535	834.580	2027072.010	118.010
kin_afterCID_116	LT01B2_cell05	3741.120	3213.141	2626.989	5848.542	728.382	3102.954	2516.987	1107.048	871.799	2058.269	829.226	2027073.009	119.009
kin_afterCID_117	LT01B2_cell05	3694.233	3213.141	2595.838	5763.402	731.851	3062.824	2514.995	1109.046	872.482	2058.616	829.845	2027074.000	120.000
kin_afterCID_118	LT01B2_cell05	3724.928	3213.141	2616.341	5822.161	728.561	3088.998	2517.927	1106.905	870.867	2057.214	829.236	2027075.015	121.015
kin_afterCID_119	LT01B2_cell05	3661.328	3213.141	2574.678	5729.952	724.018	3039.236	2521.620	1102.912	868.352	2052.315	827.584	2027076.001	122.001
kin_afterCID_120	LT01B2_cell05	3696.024	3213.141	2597.907	5760.520	737.290	3059.667	2510.452	1114.838	876.688	2062.930	833.460	2027077.000	123.000
kin_afterCID_121	LT01B2_cell05	3716.987	3213.141	2610.627	5808.298	734.537	3075.214	2513.786	1115.366	877.986	2066.885	834.356	2027078.015	124.015
kin_afterCID_122	LT01B2_cell05	3685.773	3213.141	2589.576	5757.475	734.627	3049.481	2513.876	1109.924	870.980	2061.006	828.655	2027079.015	125.015
kin_afterCID_123	LT01B2_cell05	3690.783	3213.141	2592.964	5770.496	733.038	3052.480	2517.658	1103.407	866.698	2049.844	824.412	2027079.999	125.999
kin_afterCID_124	LT01B2_cell05	3665.295	3213.141	2575.338	5742.713	733.888	3027.921	2515.375	1107.037	870.579	2057.802	826.386	2027080.999	126.999
kin_afterCID_125	LT01B2_cell05	3646.827	3213.141	2564.207	5704.634	726.838	3023.931	2521.217	1111.048	873.606	2067.311	832.332	2027082.000	128.000
kin_afterCID_126	LT01B2_cell05	3697.545	3213.141	2597.774	5807.400	721.377	3064.994	2526.320	1099.299	866.062	2048.537	825.378	2027083.016	129.016
kin_afterCID_127	LT01B2_cell05	3698.556	3213.141	2598.453	5775.891	731.046	3063.715	2518.800	1109.705	873.577	2050.894	833.212	2027084.002	130.002
kin_afterCID_128	LT01B2_cell05	3675.779	3213.141	2583.828	5723.387	735.902	3042.978	2516.942	1111.821	873.538	2054.952	832.374	2027085.005	131.005
kin_afterCID_129	LT01B2_cell05	3719.006	3213.141	2611.758	5826.655	726.659	3080.782	2522.246	1107.271	869.814	2057.704	830.266	2027086.009	132.009
kin_afterCID_130	LT01B2_cell05	3657.694	3213.141	2570.837	5728.256	724.399	3032.987	2524.999	1104.135	868.771	2050.056	829.636	2027087.003	133.003
kin_afterCID_131	LT01B2_cell05	3679.928	3213.141	2585.368	5759.135	730.083	3046.006	2520.299	1111.349	873.834	2058.624	833.680	2027088.005	134.005
kin_afterCID_132	LT01B2_cell05	3689.377	3213.141	2592.212	5765.766	734.246	3052.263	2514.525	1119.763	881.576	2067.157	839.858	2027089.001	135.001
kin_afterCID_133	LT01B2_cell05	3684.999	3213.141	2590.121	5791.830	719.430	3054.953	2530.102	1098.612	865.202	2042.496	827.107	2027090.004	136.004
kin_afterCID_134	LT01B2_cell05	3724.799	3213.141	2617.179	5880.701	711.239	3093.174	2533.056	1094.615	862.014	2043.497	825.945	2027091.011	137.011
kin_afterCID_135	LT01B2_cell05	3696.031	3213.141	2597.096	5802.368	721.153	3065.723	2526.588	1105.258	869.110	2051.886	832.293	2027092.005	138.005
kin_afterCID_136	LT01B2_cell05	3680.716	3213.141	2586.335	5794.369	717.572	3052.227	2529.990	1099.405	866.623	2040.506	829.742	2027093.000	139.000
kin_afterCID_137	LT01B2_cell05	3672.853	3213.141	2581.618	5789.918	719.922	3040.496	2528.714	1099.011	865.613	2041.189	828.001	2027094.004	140.004
kin_afterCID_138	LT01B2_cell05	3633.872	3213.141	2554.647	5725.988	723.906	3005.285	2523.835	1110.340	874.712	2057.259	835.969	2027095.010	141.010
kin_afterCID_139	LT01B2_cell05	3645.049	3213.141	2561.073	5712.710	727.644	3015.543	2525.648	1109.369	872.207	2049.246	835.003	2027096.006	142.006
kin_afterCID_140	LT01B2_cell05	3662.388	3213.141	2573.386	5763.806	723.526	3032.356	2522.202	1115.535	878.928	2064.841	840.685	2027097.000	143.000
kin_afterCID_141	LT01B2_cell05	3655.004	3213.141	2568.513	5764.209	720.751	3024.809	2526.454	1097.967	865.413	2037.315	827.259	2027098.012	144.012
kin_afterCID_142	LT01B2_cell05	3681.751	3213.141	2587.762	5795.896	725.070	3044.721	2523.253	1101.618	866.583	2044.480	827.944	2027099.004	145.004
kin_afterCID_143	LT01B2_cell05	3638.057	3213.141	2558.435	5722.190	726.838	3007.127	2523.410	1105.618	870.767	2047.826	831.184	2027100.000	146.000
kin_afterCID_144	LT01B2_cell05	3647.170	3213.141	2564.507	5734.899	726.749	3015.970	2522.336	1115.804	877.015	2066.482	839.052	2027100.999	146.999
kin_afterCID_145	LT01B2_cell05	3648.723	3213.141	2565.484	5750.393	722.250	3019.490	2525.178	1104.570	869.164	2050.798	831.315	2027102.015	148.015
kin_afterCID_146	LT01B2_cell05	3674.149	3213.141	2582.401	5785.505	719.385	3041.105	2533.370	1094.253	859.967	2031.962	824.446	2027103.001	149.001
kin_afterCID_147	LT01B2_cell05	3707.367	3213.141	2605.259	5889.583	713.522	3065.072	2531.758	1097.102	865.039	2043.681	827.952	2027104.005	150.005
kin_afterCID_148	LT01B2_cell05	3632.746	3213.141	2554.093	5744.646	719.900	3001.828	2529.632	1106.323	869.793	2053.213	833.866	2027105.004	151.004
kin_afterCID_149	LT01B2_cell05	3716.326	3213.141	2612.776	5875.662	722.228	3068.558	2527.618	1112.441	875.185	2065.365	837.207	2027105.999	151.999
kin_afterCID_150	LT01B2_cell05	3678.366	3213.141	2585.573	5841.162	715.939	3038.062	2531.803	1100.409	867.597	2049.803	829.294	2027107.005	153.005
kin_afterCID_151	LT01B2_cell05	3681.869	3213.141	2587.948	5830.592	726.100	3034.495	2522.000	1113.509	876.550	2066.073	836.708	2027108.011	154.011
kin_afterCID_152	LT01B2_cell05	3717.030	3213.141	2613.365	5905.419	720.616	3064.250	2526.767	1093.324	860.902	2037.496	821.449	2027109.009	155.009
kin_afterCID_153	LT01B2_cell05	3648.989	3213.141	2565.704	5781.696	729.143	3003.759	2516.584	1112.046	874.364	2064.692	833.411	2027110.006	156.006
kin_afterCID_154	LT01B2_cell05	3644.651	3213.141	2563.586	5820.018	716.655	3002.343	2527.819	1094.282	862.534	2043.364	822.941	2027111.000	157.000
kin_afterCID_155	LT01B2_cell05	3690.280	3213.141	2593.013	5875.917	725.809	3033.500	2519.874	1113.456	875.697	2076.180	833.583	2027112.015	158.015
kin_afterCID_156	LT01B2_cell05	3687.395	3213.141	2591.491	5888.483	719.520	3034.363	2524.149	1097.824	865.662	2047.938	824.700	2027113.010	159.010
kin_afterCID_157	LT01B2_cell05	3689.861	3213.141	2593.782	5882.199	724.734	3031.238	2522.649	1105.586	869.446	2063.237	827.589	2027114.000	160.000
kin_afterCID_158	LT01B2_cell05	3653.410	3213.141	2568.758	5817.752	726.458	3001.359	2520.881	1101.269	865.628	2056.004	823.241	2027115.015	161.015
kin_afterCID_159	LT01B2_cell05	3692.779	3213.141	2596.370	5900.743	721.758	3033.262	2525.626	1092.752	859.501	2042.806	818.441	2027116.000	162.000
kin_afterCID_160	LT01B2_cell05	3644.050	3213.141	2561.707	5799.793	727.353	2994.090	2518.822	1108.729	871.668	2065.226	829.821	2027116.999	162.999
kin_afterCID_161	LT01B2_cell05	3649.880	3213.141	2567.525	5832.522	721.981	2998.306	2524.193	1097.500	864.066	2046.605	823.385	2027117.999	163.999
kin_afterCID_162	LT01B2_cell05	3614.737	3213.141	2543.296	5785.591	715.379	2973.633	2532.004	1095.171	862.714	2046.669	823.611	2027119.000	165.000
kin_afterCID_163	LT01B2_cell05	3666.795	3213.141	2577.301	5891.833	711.149	3015.927	2533.996	1092.797	861.603	2043.355	823.610	2027120.015	166.015
kin_afterCID_164	LT01B2_cell05	3631.128	3213.141	2553.473	5793.887	722.116	2983.771	2526.521	1101.918	867.145	2051.660	827.529	2027121.009	167.009
kin_afterCID_165	LT01B2_cell05	3642.457	3213.141	2562.210	5834.389	711.932	2999.159	2535.809	1088.764	857.270	2036.237	820.181	2027122.006	168.006
kin_afterCID_166	LT01B2_cell05	3655.290	3213.141	2571.013	5833.543	720.504	3006.586	2526.566	1100.004	864.898	2050.320	826.533	2027123.011	169.011
kin_afterCID_167	LT01B2_cell05	3631.616	3213.141	2554.303	5824.155	716.073	2984.213	2529.520	1097.376	866.659	2045.559	826.432	2027123.999	169.999
kin_afterCID_168	LT01B2_cell05	3703.709	3213.141	2601.959	5909.086	722.944	3043.036	2525.738	1102.883	869.419	2047.804	829.661	2027125.013	171.013
kin_afterCID_169	LT01B2_cell05	3674.839	3213.141	2584.209	5871.695	722.921	3016.869	2525.715	1108.651	873.692	2061.306	833.173	2027126.005	172.005
kin_afterCID_170	LT01B2_cell05	3628.915	3213.141	2553.605	5802.669	722.921	2978.398	2525.044	1099.703	866.099	2043.656	826.807	2027127.009	173.009
kin_afterCID_171	LT01B2_cell05	3630.649	3213.141	2554.905	5801.520	725.697	2975.356	2525.626	1105.071	870.142	2051.766	829.705	2027127.999	173.999
kin_afterCID_172	LT01B2_cell05	3661.883	3213.141	2574.917	5855.040	721.668	3005.323	2527.998	1103.625	869.245	2049.747	830.411	2027129.005	175.005
kin_afterCID_173	LT01B2_cell05	3636.156	3213.141	2559.230	5801.268	724.354	2985.464	2525.805	1102.249	867.635	2044.505	828.950	2027129.999	175.999
kin_afterCID_174	LT01B2_cell05	3642.395	3213.141	2561.612	5837.842	712.872	2995.923	2536.570	1089.044	858.175	2026.476	822.797	2027131.009	177.009
kin_afterCID_175	LT01B2_cell05	3602.085	3213.141	2535.501	5738.103	723.235	2960.884	2526.834	1102.055	867.980	2039.565	830.571	2027132.014	178.014
kin_afterCID_176	LT01B2_cell05	3627.138	3213.141	2551.819	5797.605	718.177	2982.665	2529.251	1098.358	866.055	2034.216	829.806	2027133.009	179.009
kin_afterCID_177	LT01B2_cell05	3663.651	3213.141	2577.959	5847.063	720.527	3010.152	2531.960	1092.898	860.066	2023.178	824.857	2027134.010	180.010
kin_afterCID_178	LT01B2_cell05	3673.625	3213.141	2584.255	5876.214	719.900	3018.655	2526.812	1102.275	868.992	2042.401	831.773	2027135.014	181.014
kin_afterCID_179	LT01B2_cell05	3656.430	3213.141	2573.887	5866.810	711.172	3008.561	2536.480	1089.157	859.914	2024.570	824.292	2027136.014	182.014
kin_afterCID_180	LT01B2_cell05	3667.201	3213.141	2580.568	5886.937	712.134	3016.465	2533.951	1088.509	859.139	2022.547	823.574	2027137.000	183.000
kin_afterCID_181	LT01B2_cell05	3644.985	3213.141	2565.692	5822.440	719.050	2997.777	2528.200	1100.889	867.831	2036.213	832.247	2027138.015	184.015
kin_afterCID_182	LT01B2_cell05	3575.525	3213.141	2520.186	5717.875	717.796	2939.452	2531.064	1091.368	861.210	2020.620	825.143	2027139.010	185.010
kin_afterCID_183	LT01B2_cell05	3665.546	3213.141	2580.255	5883.258	708.553	3017.945	2540.263	1081.212	853.779	2006.203	820.656	2027140.009	186.009
kin_afterCID_184	LT01B2_cell05	3626.530	3213.141	2551.808	5798.009	721.176	2977.639	2528.222	1097.471	864.536	2029.096	828.949	2027141.014	187.014
kin_afterCID_185	LT01B2_cell05	3659.899	3213.141	2575.534	5891.128	705.800	3013.131	2540.822	1081.677	853.407	2013.699	820.498	2027142.000	188.000
kin_afterCID_186	LT01B2_cell05	3643.186	3213.141	2562.633	5869.878	705.308	2996.752	2544.493	1083.307	854.996	2015.095	822.366	2027143.000	189.000
kin_afterCID_187	LT01B2_cell05	3608.980	3213.141	2540.719	5789.424	717.192	2962.595	2532.161	1096.873	865.300	2031.707	829.551	2027144.005	190.005
kin_afterCID_188	LT01B2_cell05	3581.903	3213.141	2522.733	5730.950	721.400	2939.149	2529.610	1094.462	862.331	2026.885	825.694	2027144.999	190.999
kin_afterCID_189	LT01B2_cell05	3603.167	3213.141	2536.931	5788.394	716.230	2957.361	2532.452	1088.951	859.685	2019.538	823.353	2027146.016	192.016
kin_afterCID_190	LT01B2_cell05	3658.352	3213.141	2574.655	5887.408	709.001	3007.688	2539.815	1084.508	856.216	2015.333	822.209	2027147.011	193.011
kin_afterCID_191	LT01B2_cell05	3651.886	3213.141	2569.764	5881.545	713.342	2994.555	2537.085	1086.326	857.764	2018.740	821.195	2027148.016	194.016
kin_afterCID_192	LT01B2_cell05	3589.249	3213.141	2528.493	5773.740	714.641	2944.556	2535.294	1086.949	856.674	2019.765	821.316	2027149.009	195.009
kin_afterCID_193	LT01B2_cell05	3625.710	3213.141	2552.834	5799.349	721.422	2974.224	2530.841	1092.598	859.636	2022.754	824.303	2027150.016	196.016
kin_afterCID_194	LT01B2_cell05	3629.533	3213.141	2554.832	5843.760	711.194	2979.567	2539.233	1081.757	853.430	2008.966	819.339	2027151.009	197.009
kin_afterCID_195	LT01B2_cell05	3586.504	3213.141	2525.942	5779.183	715.133	2940.072	2531.848	1094.392	863.395	2030.363	827.564	2027151.999	197.999
kin_afterCID_196	LT01B2_cell05	3668.011	3213.141	2581.929	5899.192	716.118	3008.016	2532.877	1093.041	862.514	2024.240	827.194	2027153.014	199.014
kin_afterCID_197	LT01B2_cell05	3631.511	3213.141	2555.813	5848.718	715.200	2976.128	2534.959	1078.526	850.920	1999.683	815.937	2027154.009	200.009
kin_afterCID_198	LT01B2_cell05	3576.480	3213.141	2520.206	5753.553	715.513	2933.107	2532.855	1080.223	852.041	2003.572	816.727	2027155.005	201.005
kin_afterCID_199	LT01B2_cell05	3638.554	3213.141	2561.719	5851.674	718.423	2980.655	2531.288	1081.758	852.191	2005.833	816.679	2027156.014	202.014
kin_afterCID_200	LT01B2_cell05	3630.953	3213.141	2555.627	5846.693	722.093	2968.533	2527.483	1089.312	859.137	2017.310	821.511	2027157.000	203.000
kin_afterCID_201	LT01B2_cell05	3619.563	3213.141	2549.241	5830.962	718.647	2962.592	2530.393	1084.601	855.138	2010.942	818.906	2027158.004	204.004
kin_afterCID_202	LT01B2_cell05	3643.306	3213.141	2563.990	5886.542	717.371	2977.987	2532.385	1080.316	852.035	2003.701	815.975	2027159.004	205.004
kin_afterCID_203	LT01B2_cell05	3573.118	3213.141	2516.325	5747.251	727.196	2916.600	2523.768	1094.365	861.510	2023.053	823.841	2027160.009	206.009
kin_afterCID_204	LT01B2_cell05	3631.154	3213.141	2557.122	5843.911	727.398	2962.776	2522.313	1095.873	863.824	2023.003	825.475	2027161.015	207.015
kin_afterCID_205	LT01B2_cell05	3604.865	3213.141	2538.949	5798.020	729.031	2940.938	2520.590	1090.575	859.492	2011.699	821.400	2027162.004	208.004
kin_afterCID_206	LT01B2_cell05	3594.180	3213.141	2533.623	5780.228	726.480	2936.349	2521.262	1090.844	860.069	2012.667	822.553	2027163.009	209.009
kin_afterCID_207	LT01B2_cell05	3586.742	3213.141	2527.367	5762.821	732.881	2923.047	2517.412	1088.779	857.124	2005.629	818.899	2027164.010	210.010
kin_afterCID_208	LT01B2_cell05	3596.905	3213.141	2534.536	5823.945	724.264	2928.797	2525.133	1075.569	849.316	1986.608	811.358	2027165.004	211.004
kin_afterCID_209	LT01B2_cell05	3619.659	3213.141	2548.872	5858.846	725.249	2946.943	2524.149	1079.653	851.725	1995.947	813.686	2027165.999	211.999
kin_afterCID_210	LT01B2_cell05	3612.954	3213.141	2544.330	5850.552	729.658	2935.600	2519.292	1087.742	859.179	2009.737	818.009	2027167.009	213.009
kin_afterCID_211	LT01B2_cell05	3620.089	3213.141	2550.243	5875.157	724.242	2945.391	2522.873	1080.677	853.251	2000.884	814.191	2027167.999	213.999
kin_afterCID_212	LT01B2_cell05	3588.351	3213.141	2527.662	5804.073	728.673	2918.377	2521.262	1078.951	851.964	1988.351	813.354	2027169.015	215.015
kin_afterCID_213	LT01B2_cell05	3625.053	3213.141	2554.126	5851.692	729.278	2949.526	2522.269	1078.515	849.529	1988.195	812.263	2027170.014	216.014
kin_afterCID_214	LT01B2_cell05	3552.458	3213.141	2502.921	5735.912	731.225	2888.976	2518.889	1080.736	852.505	1989.493	814.111	2027170.999	216.999
kin_afterCID_215	LT01B2_cell05	3553.435	3213.141	2505.727	5742.733	721.825	2899.526	2527.439	1073.204	846.680	1978.645	812.009	2027172.016	218.016
kin_afterCID_216	LT01B2_cell05	3602.961	3213.141	2538.362	5860.738	715.402	2937.819	2531.624	1074.511	848.814	1991.442	813.001	2027173.011	219.011
kin_afterCID_217	LT01B2_cell05	3576.759	3213.141	2522.019	5778.221	725.092	2915.090	2525.066	1086.303	857.065	2001.045	820.782	2027174.005	220.005
kin_afterCID_218	LT01B2_cell05	3575.298	3213.141	2517.517	5780.313	727.040	2912.116	2520.075	1094.284	863.959	2013.295	826.635	2027175.009	221.009
kin_afterCID_219	LT01B2_cell05	3588.549	3213.141	2529.216	5801.683	721.422	2927.143	2528.647	1075.602	849.568	1978.409	814.910	2027176.005	222.005
kin_afterCID_220	LT01B2_cell05	3625.418	3213.141	2551.354	5856.567	723.638	2956.120	2526.700	1081.049	852.689	1990.157	817.676	2027177.000	223.000
kin_afterCID_221	LT01B2_cell05	3615.661	3213.141	2545.476	5857.116	721.176	2945.453	2530.326	1075.924	849.615	1981.932	814.530	2027178.014	224.014
kin_afterCID_222	LT01B2_cell05	3581.685	3213.141	2523.753	5812.007	720.303	2917.971	2527.618	1073.284	847.049	1981.495	811.659	2027179.000	225.000
kin_afterCID_223	LT01B2_cell05	3565.637	3213.141	2512.726	5776.283	717.640	2909.636	2531.892	1076.986	850.490	1985.993	816.356	2027180.014	226.014
kin_afterCID_224	LT01B2_cell05	3599.126	3213.141	2535.787	5827.830	722.228	2932.960	2527.260	1081.601	853.279	1991.707	818.710	2027181.010	227.010
kin_afterCID_225	LT01B2_cell05	3604.053	3213.141	2538.711	5850.450	718.826	2935.814	2532.004	1079.927	853.779	1987.583	819.253	2027182.015	228.015
kin_afterCID_226	LT01B2_cell05	3589.601	3213.141	2530.412	5826.043	715.155	2927.897	2535.764	1073.354	848.051	1976.885	815.351	2027183.010	229.010
kin_afterCID_227	LT01B2_cell05	3583.780	3213.141	2524.882	5807.672	722.765	2917.855	2528.021	1086.211	856.540	1998.712	822.290	2027184.004	230.004
kin_afterCID_228	LT01B2_cell05	3542.899	3213.141	2498.841	5728.920	722.250	2888.815	2528.625	1088.045	857.253	2002.616	823.784	2027185.010	231.010
kin_afterCID_229	LT01B2_cell05	3564.715	3213.141	2512.870	5810.334	712.626	2905.354	2536.145	1071.201	846.771	1978.824	813.401	2027185.999	231.999
kin_afterCID_230	LT01B2_cell05	3548.699	3213.141	2501.875	5765.375	717.192	2891.305	2533.593	1070.230	844.657	1975.856	810.833	2027187.004	233.004
kin_afterCID_231	LT01B2_cell05	3582.705	3213.141	2525.114	5822.687	721.198	2913.097	2530.527	1080.672	852.611	1990.837	818.051	2027188.000	234.000
kin_afterCID_232	LT01B2_cell05	3605.082	3213.141	2540.153	5884.435	713.947	2932.777	2537.376	1070.234	846.009	1975.370	812.512	2027189.006	235.006
kin_afterCID_233	LT01B2_cell05	3600.176	3213.141	2536.446	5872.470	716.140	2926.815	2536.033	1071.272	844.977	1979.214	811.648	2027190.014	236.014
kin_afterCID_234	LT01B2_cell05	3592.428	3213.141	2531.162	5858.575	715.536	2921.290	2537.040	1068.816	843.672	1976.618	809.429	2027191.004	237.004
kin_afterCID_235	LT01B2_cell05	3600.982	3213.141	2538.264	5864.162	716.386	2931.074	2534.533	1075.307	849.177	1981.569	816.121	2027192.008	238.008
kin_afterCID_236	LT01B2_cell05	3590.264	3213.141	2530.491	5876.594	709.269	2923.006	2540.039	1069.874	845.627	1978.222	813.395	2027193.009	239.009
kin_afterCID_237	LT01B2_cell05	3607.208	3213.141	2540.411	5870.951	720.549	2931.709	2530.729	1087.111	857.255	2001.315	823.564	2027194.002	240.002
kin_afterCID_238	LT01B2_cell05	3601.665	3213.141	2538.125	5876.215	715.222	2930.307	2534.578	1076.597	849.702	1985.243	817.184	2027195.015	241.015
kin_afterCID_239	LT01B2_cell05	3534.859	3213.141	2493.156	5739.895	724.466	2872.931	2526.051	1085.753	856.037	1994.512	821.980	2027196.004	242.004
kin_afterCID_240	LT01B2_cell05	3607.700	3213.141	2542.798	5891.895	713.947	2934.281	2537.689	1072.798	846.810	1979.840	814.583	2027197.004	243.004
kin_afterCID_241	LT01B2_cell05	3540.874	3213.141	2496.059	5767.358	717.416	2879.832	2535.070	1075.247	848.470	1981.768	815.501	2027198.000	244.000
kin_afterCID_242	LT01B2_cell05	3588.005	3213.141	2529.689	5877.753	710.590	2917.666	2539.838	1067.175	842.941	1976.124	809.989	2027198.999	244.999
kin_afterCID_243	LT01B2_cell05	3548.795	3213.141	2502.928	5823.949	708.575	2884.766	2542.299	1071.748	847.529	1984.116	814.429	2027200.001	246.001
kin_afterCID_244	LT01B2_cell05	3547.860	3213.141	2501.607	5799.981	716.051	2882.774	2533.258	1076.834	850.872	1988.303	816.383	2027201.000	247.000
kin_afterCID_245	LT01B2_cell05	3558.065	3213.141	2508.025	5816.449	718.423	2887.042	2533.616	1080.435	853.363	1991.843	818.962	2027202.001	248.001
kin_afterCID_246	LT01B2_cell05	3537.874	3213.141	2495.704	5771.515	720.034	2871.759	2532.676	1072.799	847.142	1979.039	812.003	2027203.000	249.000
kin_afterCID_247	LT01B2_cell05	3580.640	3213.141	2523.260	5878.385	709.739	2909.585	2540.285	1066.292	843.675	1972.069	810.494	2027204.002	250.002
kin_afterCID_248	LT01B2_cell05	3569.077	3213.141	2516.488	5843.400	714.126	2899.232	2536.839	1070.510	845.720	1979.313	811.854	2027205.001	251.001
kin_afterCID_249	LT01B2_cell05	3572.898	3213.141	2519.069	5815.583	724.578	2898.113	2529.878	1079.019	849.821	1988.605	815.202	2027206.010	252.010
kin_afterCID_250	LT01B2_cell05	3558.418	3213.141	2510.952	5812.398	716.632	2890.114	2537.107	1077.876	849.820	1992.156	816.352	2027207.005	253.005
kin_afterCID_251	LT01B2_cell05	3550.516	3213.141	2506.618	5805.370	713.723	2887.282	2536.749	1080.007	853.395	1993.039	820.403	2027208.009	254.009
kin_afterCID_252	LT01B2_cell05	3565.302	3213.141	2512.470	5842.625	711.485	2897.524	2539.972	1067.385	843.627	1975.310	810.300	2027208.999	254.999
kin_afterCID_253	LT01B2_cell05	3586.194	3213.141	2528.034	5870.602	712.850	2914.163	2539.368	1059.403	835.962	1962.092	803.152	2027210.015	256.015
kin_afterCID_254	LT01B2_cell05	3555.333	3213.141	2508.603	5813.538	716.341	2887.508	2535.384	1066.174	842.490	1967.156	808.863	2027210.999	256.999
kin_afterCID_255	LT01B2_cell05	3576.527	3213.141	2520.732	5842.062	723.526	2898.161	2527.841	1079.184	851.987	1987.560	816.383	2027212.009	258.009
kin_afterCID_256	LT01B2_cell05	3557.478	3213.141	2507.596	5808.878	723.638	2882.165	2528.849	1078.644	852.447	1986.016	816.008	2027213.004	259.004
kin_afterCID_257	LT01B2_cell05	3593.376	3213.141	2534.527	5884.127	716.610	2914.890	2536.190	1065.619	842.597	1967.747	807.763	2027214.009	260.009
kin_afterCID_258	LT01B2_cell05	3535.025	3213.141	2494.849	5772.010	718.871	2870.302	2533.437	1079.579	852.356	1990.445	818.303	2027215.009	261.009
kin_afterCID_259	LT01B2_cell05	3552.291	3213.141	2505.224	5813.247	712.134	2888.897	2539.189	1071.179	847.649	1977.193	814.546	2027216.004	262.004
kin_afterCID_260	LT01B2_cell05	3515.564	3213.141	2481.014	5767.584	705.733	2862.198	2545.410	1066.235	843.954	1973.050	812.195	2027217.004	263.004
kin_afterCID_261	LT01B2_cell05	3560.082	3213.141	2511.873	5831.427	705.800	2900.445	2545.925	1067.881	843.656	1976.696	813.221	2027218.000	264.000
kin_afterCID_262	LT01B2_cell05	3542.025	3213.141	2498.737	5797.132	710.992	2880.991	2541.539	1068.649	843.409	1975.629	812.163	2027219.005	265.005
kin_afterCID_263	LT01B2_cell05	3525.492	3213.141	2487.471	5750.828	717.863	2864.895	2535.518	1074.363	847.725	1982.159	814.531	2027219.999	265.999
kin_afterCID_264	LT01B2_cell05	3536.260	3213.141	2495.010	5765.799	721.243	2870.216	2532.676	1078.828	852.091	1982.857	818.525	2027220.999	266.999
kin_afterCID_265	LT01B2_cell05	3546.939	3213.141	2503.530	5802.025	713.902	2881.908	2540.061	1068.870	844.412	1971.231	812.353	2027222.004	268.004
kin_afterCID_266	LT01B2_cell05	3565.372	3213.141	2515.388	5835.157	713.633	2898.292	2537.107	1075.682	850.524	1982.085	818.353	2027223.010	269.010
kin_afterCID_267	LT01B2_cell05	3537.951	3213.141	2495.963	5819.363	705.151	2877.958	2545.008	1065.484	844.019	1969.802	812.763	2027223.999	269.999
kin_afterCID_268	LT01B2_cell05	3543.466	3213.141	2500.248	5818.458	712.895	2876.422	2537.130	1066.572	842.778	1972.204	809.823	2027225.005	271.005
kin_afterCID_269	LT01B2_cell05	3557.368	3213.141	2510.137	5838.230	711.261	2889.273	2541.001	1061.059	838.010	1962.410	806.213	2027226.014	272.014
kin_afterCID_270	LT01B2_cell05	3549.534	3213.141	2505.681	5833.811	714.126	2877.633	2537.018	1074.260	848.776	1984.593	815.439	2027227.000	273.000
kin_afterCID_271	LT01B2_cell05	3568.397	3213.141	2517.445	5879.925	708.284	2895.950	2541.964	1070.850	847.754	1981.183	814.896	2027228.003	274.003
kin_afterCID_272	LT01B2_cell05	3537.858	3213.141	2498.494	5817.485	713.477	2868.124	2536.861	1073.619	849.430	1983.112	815.284	2027229.004	275.004
kin_afterCID_273	LT01B2_cell05	3495.394	3213.141	2467.478	5758.902	709.090	2834.633	2543.620	1067.940	844.741	1974.130	812.679	2027230.019	276.019
kin_afterCID_274	LT01B2_cell05	3505.978	3213.141	2475.535	5799.598	701.794	2846.053	2548.723	1058.831	838.547	1964.096	807.145	2027231.013	277.013
kin_afterCID_275	LT01B2_cell05	3557.378	3213.141	2511.265	5856.402	712.268	2883.887	2537.935	1073.396	848.786	1982.810	815.815	2027232.014	278.014
kin_afterCID_276	LT01B2_cell05	3525.945	3213.141	2488.356	5825.527	704.927	2860.424	2546.216	1060.786	839.972	1964.679	808.194	2027233.010	279.010
kin_afterCID_277	LT01B2_cell05	3522.044	3213.141	2485.580	5799.378	716.118	2850.039	2534.668	1070.229	845.465	1977.146	811.639	2027234.005	280.005
kin_afterCID_278	LT01B2_cell05	3520.912	3213.141	2484.802	5796.961	711.440	2853.841	2540.912	1063.980	839.401	1970.067	807.688	2027235.013	281.013
kin_afterCID_279	LT01B2_cell05	3490.719	3213.141	2465.044	5765.795	706.673	2830.828	2543.665	1062.422	839.960	1970.300	807.952	2027236.020	282.020
kin_afterCID_280	LT01B2_cell05	3531.283	3213.141	2493.743	5842.913	704.950	2862.369	2546.731	1062.183	840.271	1970.281	808.366	2027237.012	283.012
kin_afterCID_281	LT01B2_cell05	3498.143	3213.141	2470.575	5771.628	704.950	2838.474	2549.864	1059.096	835.992	1965.573	805.691	2027238.004	284.004
kin_afterCID_282	LT01B2_cell05	3516.677	3213.141	2483.345	5822.107	703.159	2849.918	2551.610	1067.983	844.611	1984.714	812.496	2027239.009	285.009
kin_afterCID_283	LT01B2_cell05	3521.679	3213.141	2486.467	5851.657	697.005	2858.251	2553.512	1059.067	839.242	1971.338	808.056	2027240.004	286.004
kin_afterCID_284	LT01B2_cell05	3537.137	3213.141	2497.093	5847.395	708.799	2863.918	2543.508	1074.724	849.237	1991.702	816.870	2027241.004	287.004
kin_afterCID_285	LT01B2_cell05	3553.764	3213.141	2508.781	5882.348	708.061	2876.303	2544.247	1072.995	848.690	1986.224	816.640	2027242.018	288.018
kin_afterCID_286	LT01B2_cell05	3519.139	3213.141	2484.261	5811.968	704.592	2853.963	2550.715	1066.298	842.599	1973.885	812.921	2027243.009	289.009
kin_afterCID_287	LT01B2_cell05	3523.644	3213.141	2488.690	5839.999	701.548	2858.043	2549.551	1065.581	844.467	1974.087	813.543	2027244.004	290.004
kin_afterCID_288	LT01B2_cell05	3523.716	3213.141	2487.809	5835.994	702.421	2857.734	2550.245	1061.126	838.853	1969.669	808.787	2027245.000	291.000
kin_afterCID_289	LT01B2_cell05	3493.882	3213.141	2469.035	5761.820	711.172	2829.260	2543.195	1072.022	847.307	1979.807	815.711	2027246.012	292.012
kin_afterCID_290	LT01B2_cell05	3527.450	3213.141	2490.994	5848.285	702.980	2858.197	2549.730	1066.473	843.597	1977.828	813.052	2027247.004	293.004
kin_afterCID_291	LT01B2_cell05	3508.175	3213.141	2479.436	5794.065	712.402	2837.423	2541.427	1067.908	843.517	1974.049	811.640	2027248.009	294.009
kin_afterCID_292	LT01B2_cell05	3524.465	3213.141	2489.097	5848.892	707.658	2848.582	2545.097	1065.183	842.786	1972.770	810.546	2027249.009	295.009
kin_afterCID_293	LT01B2_cell05	3518.442	3213.141	2484.652	5827.166	708.777	2845.819	2544.560	1070.137	845.691	1981.185	814.106	2027250.004	296.004
kin_afterCID_294	LT01B2_cell05	3535.054	3213.141	2495.655	5883.581	705.106	2855.378	2547.559	1064.485	842.348	1976.638	809.793	2027251.020	297.020
kin_afterCID_295	LT01B2_cell05	3528.269	3213.141	2491.212	5868.377	694.095	2863.693	2559.779	1051.807	831.921	1955.136	804.566	2027252.004	298.004
kin_afterCID_296	LT01B2_cell05	3555.943	3213.141	2511.742	5918.285	697.452	2881.753	2554.989	1060.011	838.686	1969.814	809.523	2027253.008	299.008
kin_afterCID_297	LT01B2_cell05	3511.730	3213.141	2481.235	5847.710	700.384	2841.714	2551.476	1060.649	839.224	1970.614	808.710	2027254.008	300.008
kin_afterCID_298	LT01B2_cell05	3474.787	3213.141	2454.766	5770.716	702.018	2812.876	2552.348	1061.264	838.622	1967.658	809.379	2027255.004	301.004
kin_afterCID_299	LT01B2_cell05	3553.444	3213.141	2509.509	5915.627	701.615	2873.436	2551.990	1058.937	837.748	1966.108	807.144	2027256.019	302.019
kin_afterCID_300	LT01B2_cell05	3472.139	3213.141	2454.399	5773.541	702.309	2809.031	2551.341	1065.606	843.125	1975.498	812.836	2027257.019	303.019
