# Supplementary material for: Mandipropamid as a chemical inducer of proximity for in vivo applications
Source: Nat Chem Biol. 2021 Dec 21;18(1):64–9. doi: 10.1038/s41589-021-00922-3 (PMC8709788; doi:10.1038/s41589-021-00922-3)
Supplement: Source Data Fig. 2 — Single-cell trajectories, luminescence intensities of luciferase assay and two-color RICS binding efficiencies. [file 41589_2021_922_MOESM21_ESM.zip › Figure_02/Figure_02bcd/Single-Cell Trajectories/Rapamycin_500nM/exp01_Rapa_LT01B3_cell06_intensities.csv]

name	cellID	ff_488nm_cell	area_cell	fullframe_488nm	ff_488nm_mito	area_mito	ff_488nm_cyto	area_cyto	ff_561nm_tf_cell	fullframe_561nm	ff_561nm_tf_mito	ff_561nm_tf_cyto	FrameTimeAbs	FrameTimeRel
t0_	LT01B3_cell06	3091.477	2626.854	1819.054	5671.902	304.714	2752.870	2322.140	996.704	669.257	3026.683	730.327	2027284.000	-16.000
tend_	LT01B3_cell06	2183.031	2626.854	1317.586	6891.338	279.245	1624.225	2351.302	922.450	631.047	2871.922	691.279	2027613.000	313.000
kin_afterCID_1	LT01B3_cell06	3132.759	2626.854	1836.992	5864.480	311.227	2765.607	2315.627	1004.448	672.819	2993.768	737.077	2027308.067	4.067
kin_afterCID_2	LT01B3_cell06	3084.075	2626.854	1810.555	5794.081	311.697	2719.218	2315.157	1013.058	678.003	3033.426	741.049	2027309.014	5.014
kin_afterCID_3	LT01B3_cell06	3061.242	2626.854	1798.566	5760.357	311.070	2698.681	2315.784	1001.402	670.526	2991.914	734.024	2027310.002	6.002
kin_afterCID_4	LT01B3_cell06	2993.487	2626.854	1764.027	5648.757	310.757	2637.222	2316.097	1013.666	680.294	3025.867	743.683	2027310.997	6.997
kin_afterCID_5	LT01B3_cell06	3014.612	2626.854	1771.888	5708.692	313.443	2649.593	2313.411	1006.915	675.883	2999.939	736.882	2027312.013	8.013
kin_afterCID_6	LT01B3_cell06	2958.880	2626.854	1742.023	5622.676	313.174	2598.315	2313.680	1005.627	673.541	3001.325	735.494	2027313.012	9.012
kin_afterCID_7	LT01B3_cell06	2998.168	2626.854	1765.146	5707.913	313.644	2630.758	2313.210	997.096	670.719	2954.473	731.698	2027313.997	9.997
kin_afterCID_8	LT01B3_cell06	2993.111	2626.854	1760.355	5739.510	311.540	2623.565	2315.314	1005.516	673.965	3015.716	735.031	2027314.997	10.997
kin_afterCID_9	LT01B3_cell06	2970.207	2626.854	1748.935	5707.116	314.696	2597.700	2312.158	1003.350	673.416	2990.823	732.845	2027316.002	12.002
kin_afterCID_10	LT01B3_cell06	2942.652	2626.854	1734.170	5681.209	314.696	2569.921	2312.158	1002.541	671.827	2998.031	730.945	2027317.002	13.002
kin_afterCID_11	LT01B3_cell06	2911.759	2626.854	1717.386	5656.211	311.473	2542.565	2315.381	1006.009	675.105	3002.804	737.393	2027317.997	13.997
kin_afterCID_12	LT01B3_cell06	2932.448	2626.854	1730.447	5714.258	309.974	2560.272	2316.880	989.618	666.245	2943.986	728.145	2027318.997	14.997
kin_afterCID_13	LT01B3_cell06	2875.504	2626.854	1697.306	5656.275	308.385	2505.596	2318.514	997.632	670.545	2990.096	732.608	2027320.002	16.002
kin_afterCID_14	LT01B3_cell06	2866.062	2626.854	1692.483	5662.723	307.691	2495.001	2319.208	994.173	669.558	2975.555	731.296	2027321.002	17.002
kin_afterCID_15	LT01B3_cell06	2890.156	2626.854	1704.668	5731.943	310.063	2509.831	2316.791	992.388	665.956	2969.002	727.851	2027321.998	17.998
kin_afterCID_16	LT01B3_cell06	2872.406	2626.854	1696.308	5739.971	306.661	2493.397	2320.193	985.220	662.154	2975.460	722.168	2027322.997	18.997
kin_afterCID_17	LT01B3_cell06	2843.358	2626.854	1677.970	5724.022	305.386	2464.411	2321.468	993.354	667.651	2996.626	729.826	2027324.002	20.002
kin_afterCID_18	LT01B3_cell06	2867.233	2626.854	1694.367	5798.977	306.303	2480.255	2320.551	991.747	668.042	2989.877	728.002	2027325.002	21.002
kin_afterCID_19	LT01B3_cell06	2864.282	2626.854	1691.128	5835.571	305.677	2472.992	2321.177	984.035	664.393	2962.253	723.523	2027326.008	22.008
kin_afterCID_20	LT01B3_cell06	2829.659	2626.854	1670.385	5812.829	307.467	2434.198	2319.387	990.607	665.297	3007.871	723.191	2027326.998	22.998
kin_afterCID_21	LT01B3_cell06	2798.708	2626.854	1654.769	5766.511	309.369	2402.526	2317.485	983.729	663.239	2968.496	718.776	2027328.013	24.013
kin_afterCID_22	LT01B3_cell06	2801.871	2626.854	1657.769	5793.501	308.519	2403.752	2318.335	993.361	666.600	3008.838	725.146	2027329.012	25.012
kin_afterCID_23	LT01B3_cell06	2805.235	2626.854	1658.896	5830.860	305.251	2407.417	2321.603	978.853	660.429	2946.101	720.193	2027329.998	25.998
kin_afterCID_24	LT01B3_cell06	2830.092	2626.854	1671.062	5944.353	306.281	2419.056	2320.573	984.013	663.105	2975.505	721.166	2027330.997	26.997
kin_afterCID_25	LT01B3_cell06	2776.053	2626.854	1642.872	5844.428	308.049	2368.425	2318.805	984.123	661.811	2976.982	719.375	2027332.014	28.014
kin_afterCID_26	LT01B3_cell06	2782.558	2626.854	1644.912	5934.696	306.012	2366.936	2320.842	984.156	664.617	2988.174	719.919	2027332.997	28.997
kin_afterCID_27	LT01B3_cell06	2786.294	2626.854	1647.743	5949.548	306.415	2368.585	2320.439	976.275	659.032	2942.212	716.672	2027333.997	29.997
kin_afterCID_28	LT01B3_cell06	2730.361	2626.854	1616.923	5874.418	303.013	2320.397	2323.841	982.440	661.677	2989.694	720.707	2027335.012	31.012
kin_afterCID_29	LT01B3_cell06	2693.199	2626.854	1595.609	5816.209	307.489	2279.158	2319.409	983.750	661.626	2987.553	718.097	2027336.012	32.012
kin_afterCID_30	LT01B3_cell06	2743.457	2626.854	1624.439	5974.005	304.781	2319.435	2322.073	982.776	661.952	2987.527	719.645	2027337.008	33.008
kin_afterCID_31	LT01B3_cell06	2706.301	2626.854	1605.078	5927.342	304.804	2283.491	2322.050	975.776	659.152	2960.122	715.301	2027338.007	34.007
kin_afterCID_32	LT01B3_cell06	2707.796	2626.854	1606.017	5947.726	306.012	2280.598	2320.842	983.681	663.002	2990.049	719.134	2027339.013	35.013
kin_afterCID_33	LT01B3_cell06	2731.804	2626.854	1618.044	6049.130	303.327	2298.741	2323.527	974.289	658.054	2955.950	715.591	2027339.998	35.998
kin_afterCID_34	LT01B3_cell06	2663.034	2626.854	1579.803	5906.537	302.790	2240.456	2324.065	987.504	664.080	3002.421	724.992	2027340.997	36.997
kin_afterCID_35	LT01B3_cell06	2692.108	2626.854	1597.176	6019.853	301.200	2261.125	2325.654	975.231	658.826	2948.548	719.662	2027341.997	37.997
kin_afterCID_36	LT01B3_cell06	2697.649	2626.854	1601.150	6070.574	301.156	2260.887	2325.698	979.191	660.135	2976.185	720.599	2027343.012	39.012
kin_afterCID_37	LT01B3_cell06	2685.072	2626.854	1592.553	6061.747	301.290	2247.595	2325.609	972.886	655.130	2944.538	717.449	2027344.007	40.007
kin_afterCID_38	LT01B3_cell06	2663.836	2626.854	1581.086	6056.789	302.722	2221.897	2324.176	970.076	653.961	2942.561	713.160	2027344.997	40.997
kin_afterCID_39	LT01B3_cell06	2627.537	2626.854	1561.916	6012.015	300.641	2190.125	2326.213	971.372	654.588	2951.623	715.444	2027346.012	42.012
kin_afterCID_40	LT01B3_cell06	2631.580	2626.854	1564.440	6072.443	301.021	2186.246	2325.833	990.117	667.711	3016.137	727.899	2027347.012	43.012
kin_afterCID_41	LT01B3_cell06	2630.190	2626.854	1563.500	6099.880	303.148	2177.539	2323.706	981.313	661.229	2990.879	719.147	2027348.008	44.008
kin_afterCID_42	LT01B3_cell06	2628.087	2626.854	1563.194	6133.489	301.424	2173.725	2325.475	977.662	659.080	2983.792	717.629	2027348.997	44.997
kin_afterCID_43	LT01B3_cell06	2634.991	2626.854	1565.779	6181.311	300.686	2176.470	2326.347	982.313	661.230	2999.916	721.494	2027350.012	46.012
kin_afterCID_44	LT01B3_cell06	2594.248	2626.854	1543.237	6110.631	301.559	2138.222	2325.295	978.970	659.318	2977.552	719.782	2027350.998	46.998
kin_afterCID_45	LT01B3_cell06	2625.988	2626.854	1561.430	6238.987	300.574	2159.160	2326.280	973.171	657.369	2958.973	716.590	2027352.014	48.014
kin_afterCID_46	LT01B3_cell06	2588.873	2626.854	1540.144	6165.796	303.439	2121.726	2323.415	978.426	658.320	2982.913	716.639	2027353.009	49.009
kin_afterCID_47	LT01B3_cell06	2559.521	2626.854	1524.527	6150.076	304.110	2089.420	2322.744	976.449	658.632	2970.077	715.429	2027353.997	49.997
kin_afterCID_48	LT01B3_cell06	2565.806	2626.854	1526.769	6197.700	306.549	2085.974	2320.305	978.664	660.282	2970.781	715.473	2027355.013	51.013
kin_afterCID_49	LT01B3_cell06	2568.600	2626.854	1529.757	6265.887	300.820	2090.439	2326.034	988.182	667.268	3018.504	725.605	2027356.012	52.012
kin_afterCID_50	LT01B3_cell06	2565.492	2626.854	1526.743	6291.297	304.110	2077.683	2322.744	978.727	659.243	2994.640	714.790	2027357.007	53.007
kin_afterCID_51	LT01B3_cell06	2576.965	2626.854	1534.591	6354.386	302.096	2086.100	2324.758	969.248	654.269	2955.044	711.200	2027358.002	54.002
kin_afterCID_52	LT01B3_cell06	2572.045	2626.854	1531.097	6391.189	303.371	2073.389	2323.483	977.140	658.848	2994.247	713.772	2027359.002	55.002
kin_afterCID_53	LT01B3_cell06	2538.189	2626.854	1513.264	6340.936	302.096	2044.032	2324.758	977.287	658.728	3000.538	714.371	2027360.007	56.007
kin_afterCID_54	LT01B3_cell06	2526.737	2626.854	1505.881	6363.447	302.790	2026.873	2324.065	975.638	658.776	2992.693	712.847	2027361.002	57.002
kin_afterCID_55	LT01B3_cell06	2547.406	2626.854	1518.640	6464.755	300.686	2041.040	2326.168	971.902	657.647	2976.011	712.846	2027362.008	58.008
kin_afterCID_56	LT01B3_cell06	2530.363	2626.854	1507.896	6469.149	300.641	2021.313	2326.213	963.437	650.234	2967.011	704.494	2027363.000	59.000
kin_afterCID_57	LT01B3_cell06	2475.560	2626.854	1478.244	6336.712	301.469	1974.990	2325.385	983.199	663.321	3026.614	718.285	2027364.014	60.014
kin_afterCID_58	LT01B3_cell06	2505.304	2626.854	1494.632	6465.388	300.842	1993.114	2326.012	975.827	659.840	2997.929	714.291	2027364.997	60.997
kin_afterCID_59	LT01B3_cell06	2486.515	2626.854	1483.844	6451.715	300.641	1974.050	2326.213	965.715	652.797	2960.882	707.858	2027366.012	62.012
kin_afterCID_60	LT01B3_cell06	2478.723	2626.854	1478.717	6459.349	300.865	1963.794	2326.079	964.863	651.106	2960.556	706.717	2027366.997	62.997
kin_afterCID_61	LT01B3_cell06	2448.601	2626.854	1462.614	6424.870	299.656	1936.606	2327.198	978.816	659.920	3011.710	717.055	2027368.012	64.012
kin_afterCID_62	LT01B3_cell06	2446.577	2626.854	1463.748	6428.177	300.507	1932.252	2326.347	966.770	653.814	2954.373	710.021	2027368.997	64.997
kin_afterCID_63	LT01B3_cell06	2444.748	2626.854	1460.922	6488.249	298.515	1926.334	2328.339	965.027	652.298	2963.473	708.808	2027370.003	66.003
kin_afterCID_64	LT01B3_cell06	2443.702	2626.854	1461.122	6512.315	299.030	1921.057	2327.802	963.433	649.868	2960.371	706.910	2027370.997	66.997
kin_afterCID_65	LT01B3_cell06	2430.525	2626.854	1454.899	6499.914	298.828	1908.178	2328.004	971.055	655.411	2979.698	713.224	2027372.001	68.001
kin_afterCID_66	LT01B3_cell06	2443.554	2626.854	1463.791	6571.102	299.209	1912.980	2327.623	965.177	652.014	2961.869	708.512	2027372.997	68.997
kin_afterCID_67	LT01B3_cell06	2435.958	2626.854	1457.116	6614.539	298.045	1901.132	2328.921	969.413	653.830	2998.011	709.781	2027373.996	69.996
kin_afterCID_68	LT01B3_cell06	2417.133	2626.854	1446.025	6576.853	298.045	1884.746	2328.876	972.920	655.935	3006.760	712.622	2027375.005	71.005
kin_afterCID_69	LT01B3_cell06	2404.472	2626.854	1438.012	6564.567	299.186	1869.756	2327.668	974.994	656.670	3006.455	713.880	2027376.008	72.008
kin_afterCID_70	LT01B3_cell06	2423.934	2626.854	1448.785	6665.837	299.701	1877.647	2327.131	969.646	655.458	2985.448	710.043	2027377.007	73.007
kin_afterCID_71	LT01B3_cell06	2402.077	2626.854	1438.055	6643.711	300.059	1855.072	2326.840	977.890	659.542	3024.105	714.012	2027378.005	74.005
kin_afterCID_72	LT01B3_cell06	2374.582	2626.854	1423.121	6600.688	297.866	1834.077	2329.055	972.715	656.002	3013.316	711.735	2027379.007	75.007
kin_afterCID_73	LT01B3_cell06	2397.492	2626.854	1435.632	6688.296	298.918	1846.527	2327.959	973.523	655.397	3024.040	710.226	2027380.012	76.012
kin_afterCID_74	LT01B3_cell06	2365.845	2626.854	1417.074	6626.661	299.298	1817.944	2327.578	963.911	651.818	2971.860	705.710	2027380.999	76.999
kin_afterCID_75	LT01B3_cell06	2354.447	2626.854	1410.501	6608.207	298.000	1810.129	2328.876	964.890	652.475	2969.769	708.344	2027381.997	77.997
kin_afterCID_76	LT01B3_cell06	2376.404	2626.854	1422.881	6725.330	298.022	1819.860	2328.854	976.710	660.070	3022.415	714.919	2027383.013	79.013
kin_afterCID_77	LT01B3_cell06	2385.329	2626.854	1428.871	6754.025	299.500	1823.127	2327.399	970.446	653.459	3012.100	707.712	2027384.007	80.007
kin_afterCID_78	LT01B3_cell06	2377.624	2626.854	1424.438	6763.302	299.589	1813.039	2327.355	967.065	653.707	2982.954	707.556	2027385.012	81.012
kin_afterCID_79	LT01B3_cell06	2375.214	2626.854	1422.392	6788.779	300.350	1805.408	2326.594	973.157	659.153	2992.430	712.467	2027386.017	82.017
kin_afterCID_80	LT01B3_cell06	2374.889	2626.854	1421.068	6797.117	303.483	1797.210	2323.550	972.740	656.692	3000.667	707.841	2027387.002	83.002
kin_afterCID_81	LT01B3_cell06	2372.445	2626.854	1422.056	6812.923	301.268	1797.178	2325.721	964.693	652.441	2970.156	704.890	2027388.006	84.006
kin_afterCID_82	LT01B3_cell06	2350.853	2626.854	1408.914	6778.033	300.619	1778.727	2326.280	966.091	653.776	2974.502	706.545	2027389.007	85.007
kin_afterCID_83	LT01B3_cell06	2318.115	2626.854	1391.293	6681.473	302.745	1749.718	2324.199	974.570	659.165	2998.828	710.881	2027390.004	86.004
kin_afterCID_84	LT01B3_cell06	2349.876	2626.854	1408.024	6844.854	299.746	1770.897	2327.086	973.705	659.080	3014.375	710.856	2027391.018	87.018
kin_afterCID_85	LT01B3_cell06	2351.371	2626.854	1410.750	6833.953	300.820	1771.645	2326.056	973.747	658.482	3006.171	710.897	2027392.004	88.004
kin_afterCID_86	LT01B3_cell06	2335.413	2626.854	1401.340	6836.964	296.903	1761.776	2329.995	970.163	655.119	3019.856	708.971	2027392.998	88.998
kin_afterCID_87	LT01B3_cell06	2318.490	2626.854	1390.348	6775.969	297.038	1750.162	2329.951	959.465	649.345	2955.221	705.013	2027394.003	90.003
kin_afterCID_88	LT01B3_cell06	2342.111	2626.854	1405.474	6858.091	297.709	1764.882	2329.145	969.379	654.175	3004.842	709.208	2027395.008	91.008
kin_afterCID_89	LT01B3_cell06	2328.707	2626.854	1396.829	6817.071	297.508	1755.414	2329.481	965.223	653.203	2973.232	708.748	2027396.012	92.012
kin_afterCID_90	LT01B3_cell06	2335.093	2626.854	1401.816	6872.547	295.561	1759.831	2331.316	963.178	649.637	2991.877	705.977	2027396.998	92.998
kin_afterCID_91	LT01B3_cell06	2334.930	2626.854	1401.020	6894.430	294.800	1758.549	2332.077	956.495	645.036	2977.124	701.063	2027398.006	94.006
kin_afterCID_92	LT01B3_cell06	2329.462	2626.854	1397.743	6897.098	294.016	1753.777	2332.883	963.221	652.510	2982.348	708.741	2027399.002	95.002
kin_afterCID_93	LT01B3_cell06	2338.417	2626.854	1402.315	6958.997	293.524	1757.159	2333.353	958.155	648.348	2981.352	703.644	2027399.998	95.998
kin_afterCID_94	LT01B3_cell06	2323.563	2626.854	1395.022	6936.719	293.591	1743.080	2333.353	969.836	656.184	3027.250	710.951	2027401.002	97.002
kin_afterCID_95	LT01B3_cell06	2304.911	2626.854	1385.034	6878.362	291.778	1733.401	2335.255	957.680	648.262	2980.809	704.878	2027402.002	98.002
kin_afterCID_96	LT01B3_cell06	2333.895	2626.854	1400.553	6986.914	292.494	1750.840	2334.494	959.457	647.684	3000.714	703.682	2027403.016	99.016
kin_afterCID_97	LT01B3_cell06	2315.137	2626.854	1387.977	6962.087	291.644	1734.780	2335.210	960.714	650.092	3000.284	705.992	2027404.001	100.001
kin_afterCID_98	LT01B3_cell06	2299.256	2626.854	1380.535	6906.586	293.054	1720.683	2333.957	965.846	652.746	3017.215	708.252	2027405.002	101.002
kin_afterCID_99	LT01B3_cell06	2305.784	2626.854	1384.278	6944.247	292.472	1724.617	2334.472	974.445	659.066	3045.609	714.948	2027406.006	102.006
kin_afterCID_100	LT01B3_cell06	2309.950	2626.854	1385.191	6953.994	290.189	1733.199	2336.710	962.162	649.913	3004.476	708.525	2027407.011	103.011
kin_afterCID_101	LT01B3_cell06	2303.218	2626.854	1382.615	6918.042	291.801	1726.519	2335.098	965.151	653.053	2996.824	711.261	2027408.005	104.005
kin_afterCID_102	LT01B3_cell06	2291.751	2626.854	1377.400	6881.545	293.255	1714.967	2333.599	963.196	651.106	2989.684	708.534	2027408.997	104.997
kin_afterCID_103	LT01B3_cell06	2311.736	2626.854	1388.072	6964.553	293.882	1725.607	2333.062	964.960	653.346	2998.325	708.814	2027410.012	106.012
kin_afterCID_104	LT01B3_cell06	2319.166	2626.854	1390.003	7009.188	292.875	1730.629	2334.069	961.984	650.319	2996.536	706.679	2027411.012	107.012
kin_afterCID_105	LT01B3_cell06	2281.147	2626.854	1371.202	6883.367	289.674	1710.705	2337.314	961.755	651.497	2986.424	710.808	2027412.006	108.006
kin_afterCID_106	LT01B3_cell06	2300.314	2626.854	1382.946	6930.600	290.726	1724.077	2336.173	959.132	648.151	2983.456	707.209	2027413.001	109.001
kin_afterCID_107	LT01B3_cell06	2294.000	2626.854	1377.598	6960.152	290.570	1713.651	2336.329	974.231	659.582	3041.067	717.172	2027414.005	110.005
kin_afterCID_108	LT01B3_cell06	2278.515	2626.854	1368.794	6917.589	290.637	1701.387	2336.262	969.580	654.949	3033.845	712.775	2027415.016	111.016
kin_afterCID_109	LT01B3_cell06	2272.229	2626.854	1365.223	6867.118	292.584	1696.240	2334.494	954.634	646.676	2963.086	702.879	2027416.003	112.003
kin_afterCID_110	LT01B3_cell06	2294.647	2626.854	1380.613	6960.999	293.121	1708.509	2333.934	967.836	652.552	3039.387	707.640	2027417.007	113.007
kin_afterCID_111	LT01B3_cell06	2291.581	2626.854	1376.608	6929.193	292.696	1709.986	2334.427	958.559	647.390	2984.770	704.470	2027418.012	114.012
kin_afterCID_112	LT01B3_cell06	2273.061	2626.854	1368.020	6863.720	291.398	1700.295	2335.591	956.853	647.839	2969.189	705.783	2027419.012	115.012
kin_afterCID_113	LT01B3_cell06	2273.439	2626.854	1364.783	6912.464	292.875	1691.278	2334.203	958.142	649.444	2979.355	704.508	2027420.018	116.018
kin_afterCID_114	LT01B3_cell06	2290.209	2626.854	1375.564	6999.116	292.002	1701.263	2335.076	966.214	651.503	3037.531	707.166	2027421.010	117.010
kin_afterCID_115	LT01B3_cell06	2306.670	2626.854	1384.956	7043.257	291.912	1714.481	2335.121	970.732	656.120	3038.533	712.212	2027422.004	118.004
kin_afterCID_116	LT01B3_cell06	2286.404	2626.854	1374.356	6987.329	293.188	1695.788	2333.800	966.441	653.325	3022.176	708.169	2027423.008	119.008
kin_afterCID_117	LT01B3_cell06	2298.983	2626.854	1380.506	7036.074	293.725	1702.596	2333.263	965.146	651.397	3028.867	705.334	2027424.003	120.003
kin_afterCID_118	LT01B3_cell06	2288.174	2626.854	1374.353	6987.511	291.174	1702.304	2335.949	956.956	646.686	2994.147	702.990	2027425.001	121.001
kin_afterCID_119	LT01B3_cell06	2258.912	2626.854	1357.389	6883.731	292.830	1678.653	2334.203	958.695	649.692	2977.454	705.417	2027426.019	122.019
kin_afterCID_120	LT01B3_cell06	2279.919	2626.854	1370.984	6943.112	292.920	1694.632	2334.293	958.360	648.360	2982.219	704.360	2027427.003	123.003
kin_afterCID_121	LT01B3_cell06	2281.437	2626.854	1371.898	6912.485	296.993	1691.062	2330.130	952.770	644.238	2946.726	698.594	2027428.007	124.007
kin_afterCID_122	LT01B3_cell06	2255.854	2626.854	1358.741	6878.504	295.449	1670.035	2331.562	972.817	659.175	3031.019	711.989	2027429.006	125.006
kin_afterCID_123	LT01B3_cell06	2282.336	2626.854	1371.026	6956.792	294.576	1691.913	2332.502	957.556	649.355	2964.707	704.045	2027430.012	126.012
kin_afterCID_124	LT01B3_cell06	2276.697	2626.854	1369.477	6920.814	292.472	1694.825	2334.606	962.415	652.939	2967.264	711.232	2027431.007	127.007
kin_afterCID_125	LT01B3_cell06	2254.506	2626.854	1357.866	6817.936	295.762	1675.496	2331.226	966.309	655.001	2972.954	711.712	2027432.011	128.011
kin_afterCID_126	LT01B3_cell06	2266.728	2626.854	1362.172	6919.937	293.927	1680.446	2333.196	959.927	648.347	2992.947	703.788	2027433.001	129.001
kin_afterCID_127	LT01B3_cell06	2244.762	2626.854	1351.312	6839.544	294.016	1665.639	2333.084	957.924	647.740	2974.248	703.804	2027433.996	129.996
kin_afterCID_128	LT01B3_cell06	2270.036	2626.854	1363.535	6909.835	292.673	1688.239	2334.516	955.433	647.788	2950.356	705.303	2027435.011	131.011
kin_afterCID_129	LT01B3_cell06	2247.132	2626.854	1352.307	6818.771	295.426	1667.891	2331.831	956.785	647.854	2953.218	703.853	2027436.006	132.006
kin_afterCID_130	LT01B3_cell06	2257.876	2626.854	1357.723	6818.892	298.224	1673.724	2328.988	965.307	653.796	2961.322	709.684	2027437.001	133.001
kin_afterCID_131	LT01B3_cell06	2263.927	2626.854	1362.544	6851.161	295.740	1681.930	2331.652	963.960	652.933	2966.930	709.847	2027438.007	134.007
kin_afterCID_132	LT01B3_cell06	2237.046	2626.854	1345.807	6758.908	296.411	1661.838	2331.092	957.775	648.809	2931.210	706.768	2027439.002	135.002
kin_afterCID_133	LT01B3_cell06	2254.306	2626.854	1356.264	6851.139	292.092	1679.192	2335.188	961.259	649.650	2969.525	710.016	2027440.016	136.016
kin_afterCID_134	LT01B3_cell06	2257.373	2626.854	1357.844	6871.252	294.195	1675.436	2333.218	965.384	653.749	2977.326	711.635	2027441.003	137.003
kin_afterCID_135	LT01B3_cell06	2285.882	2626.854	1374.143	6943.955	293.770	1699.337	2333.420	957.386	649.568	2936.226	708.226	2027442.016	138.016
kin_afterCID_136	LT01B3_cell06	2263.461	2626.854	1360.758	6884.255	294.419	1680.138	2332.905	955.252	647.870	2934.204	705.461	2027443.002	139.002
kin_afterCID_137	LT01B3_cell06	2288.235	2626.854	1374.793	6959.211	295.538	1696.069	2331.764	956.100	648.180	2938.861	704.754	2027443.997	139.997
kin_afterCID_138	LT01B3_cell06	2245.197	2626.854	1350.566	6818.353	294.844	1666.982	2332.435	957.870	649.636	2941.107	707.132	2027445.012	141.012
kin_afterCID_139	LT01B3_cell06	2258.373	2626.854	1357.510	6910.980	290.122	1680.711	2337.157	968.379	656.387	2996.680	716.558	2027446.011	142.011
kin_afterCID_140	LT01B3_cell06	2254.817	2626.854	1355.855	6914.906	291.622	1672.853	2335.658	966.992	654.959	3000.423	713.066	2027447.006	143.006
kin_afterCID_141	LT01B3_cell06	2250.563	2626.854	1355.283	6917.206	289.316	1672.971	2338.053	965.184	654.307	3000.962	713.232	2027448.003	144.003
kin_afterCID_142	LT01B3_cell06	2241.477	2626.854	1349.297	6868.682	290.480	1666.145	2336.911	962.303	651.262	2985.349	710.793	2027449.007	145.007
kin_afterCID_143	LT01B3_cell06	2247.927	2626.854	1351.044	6889.752	292.651	1665.937	2334.830	961.212	650.088	2982.286	707.839	2027450.002	146.002
kin_afterCID_144	LT01B3_cell06	2234.259	2626.854	1344.867	6808.654	293.636	1658.567	2333.755	961.673	651.434	2962.380	709.899	2027451.001	147.001
kin_afterCID_145	LT01B3_cell06	2245.341	2626.854	1351.551	6851.174	292.472	1668.266	2335.031	956.060	647.259	2949.859	706.283	2027452.016	148.016
kin_afterCID_146	LT01B3_cell06	2269.924	2626.854	1362.754	6950.973	289.607	1689.901	2337.918	957.310	649.343	2950.284	710.386	2027453.001	149.001
kin_afterCID_147	LT01B3_cell06	2270.518	2626.854	1366.623	6960.230	287.862	1693.354	2339.798	952.487	647.130	2938.136	708.141	2027453.998	149.998
kin_afterCID_148	LT01B3_cell06	2242.445	2626.854	1347.884	6892.782	288.913	1667.769	2338.523	958.579	648.494	2976.958	709.175	2027455.006	151.006
kin_afterCID_149	LT01B3_cell06	2249.873	2626.854	1354.089	6911.615	289.652	1672.145	2337.829	964.264	653.893	2979.867	714.493	2027456.001	152.001
kin_afterCID_150	LT01B3_cell06	2238.633	2626.854	1346.586	6851.182	289.697	1666.893	2337.739	959.900	650.339	2966.635	711.187	2027457.006	153.006
kin_afterCID_151	LT01B3_cell06	2277.064	2626.854	1368.893	6983.456	290.368	1692.171	2337.247	946.760	642.428	2919.906	701.572	2027458.012	154.012
kin_afterCID_152	LT01B3_cell06	2252.348	2626.854	1354.267	6914.677	289.742	1674.339	2337.873	954.829	646.872	2952.230	707.225	2027459.011	155.011
kin_afterCID_153	LT01B3_cell06	2262.210	2626.854	1360.551	6962.276	288.332	1682.766	2339.261	948.176	643.217	2931.937	703.633	2027460.007	156.007
kin_afterCID_154	LT01B3_cell06	2264.237	2626.854	1361.300	6961.167	288.152	1685.558	2339.552	958.500	649.657	2963.068	711.563	2027461.001	157.001
kin_afterCID_155	LT01B3_cell06	2257.384	2626.854	1356.308	6979.206	286.989	1678.281	2340.805	956.996	649.751	2970.993	710.034	2027462.007	158.007
kin_afterCID_156	LT01B3_cell06	2247.778	2626.854	1351.375	6929.224	290.391	1665.945	2337.583	948.972	642.692	2944.775	700.965	2027463.011	159.011
kin_afterCID_157	LT01B3_cell06	2270.062	2626.854	1364.075	6989.455	288.197	1688.542	2339.686	952.659	646.031	2941.074	707.690	2027464.005	160.005
kin_afterCID_158	LT01B3_cell06	2253.058	2626.854	1355.164	6940.446	289.742	1671.974	2338.299	961.194	651.595	2976.189	711.451	2027465.007	161.007
kin_afterCID_159	LT01B3_cell06	2234.925	2626.854	1343.922	6846.688	291.733	1658.849	2336.195	956.606	648.956	2939.833	708.914	2027466.013	162.013
kin_afterCID_160	LT01B3_cell06	2272.061	2626.854	1364.110	7045.446	287.481	1685.542	2340.537	954.864	649.330	2960.589	708.465	2027467.007	163.007
kin_afterCID_161	LT01B3_cell06	2269.718	2626.854	1362.043	6982.633	291.957	1680.527	2336.061	950.545	644.927	2928.670	703.291	2027468.002	164.002
kin_afterCID_162	LT01B3_cell06	2271.195	2626.854	1365.457	6995.772	291.510	1681.525	2336.463	951.721	645.798	2939.282	703.714	2027469.011	165.011
kin_afterCID_163	LT01B3_cell06	2269.786	2626.854	1364.120	7016.579	288.846	1683.527	2339.216	955.413	647.051	2970.663	706.575	2027470.006	166.006
kin_afterCID_164	LT01B3_cell06	2235.342	2626.854	1346.059	6920.568	290.122	1653.802	2337.985	955.103	647.158	2972.330	704.768	2027471.011	167.011
kin_afterCID_165	LT01B3_cell06	2240.922	2626.854	1350.994	6905.494	291.666	1658.487	2336.620	955.642	647.871	2959.982	705.424	2027472.008	168.008
kin_afterCID_166	LT01B3_cell06	2247.154	2626.854	1352.454	6879.220	291.420	1669.304	2336.911	943.229	640.239	2898.243	699.390	2027473.017	169.017
kin_afterCID_167	LT01B3_cell06	2238.241	2626.854	1347.342	6879.817	291.465	1659.108	2336.822	949.670	643.160	2936.093	701.890	2027474.011	170.011
kin_afterCID_168	LT01B3_cell06	2229.335	2626.854	1343.012	6824.682	291.331	1656.242	2337.045	953.074	646.859	2927.489	706.910	2027475.017	171.017
kin_afterCID_169	LT01B3_cell06	2235.940	2626.854	1344.841	6883.849	290.480	1658.256	2337.717	954.527	648.408	2937.660	708.091	2027476.011	172.011
kin_afterCID_170	LT01B3_cell06	2244.083	2626.854	1348.392	6896.977	293.748	1658.525	2334.628	946.573	642.441	2907.892	699.807	2027477.008	173.008
kin_afterCID_171	LT01B3_cell06	2229.492	2626.854	1342.182	6840.769	293.009	1650.765	2335.456	953.831	646.438	2935.436	705.205	2027478.006	174.006
kin_afterCID_172	LT01B3_cell06	2232.578	2626.854	1344.767	6863.180	292.741	1652.049	2335.770	946.915	642.226	2920.155	699.624	2027479.001	175.001
kin_afterCID_173	LT01B3_cell06	2264.319	2626.854	1361.458	6998.593	290.950	1674.832	2337.426	954.640	647.584	2952.028	706.005	2027480.007	176.007
kin_afterCID_174	LT01B3_cell06	2263.649	2626.854	1360.996	7017.549	292.584	1667.999	2335.792	956.991	647.890	2978.665	703.745	2027481.013	177.013
kin_afterCID_175	LT01B3_cell06	2253.262	2626.854	1356.105	7005.229	288.712	1666.788	2339.888	964.052	654.511	2999.724	712.885	2027482.011	178.011
kin_afterCID_176	LT01B3_cell06	2231.651	2626.854	1343.992	6923.209	292.964	1643.105	2335.770	950.487	645.574	2952.576	699.374	2027483.016	179.016
kin_afterCID_177	LT01B3_cell06	2227.598	2626.854	1340.950	6904.338	291.554	1644.061	2337.135	946.682	640.608	2952.711	696.443	2027484.002	180.002
kin_afterCID_178	LT01B3_cell06	2230.034	2626.854	1343.461	6907.267	291.666	1646.181	2337.202	951.198	644.368	2963.053	700.127	2027485.016	181.016
kin_afterCID_179	LT01B3_cell06	2246.844	2626.854	1351.658	6948.008	291.420	1660.643	2337.403	945.742	643.424	2918.355	699.843	2027486.012	182.012
kin_afterCID_180	LT01B3_cell06	2233.249	2626.854	1344.309	6928.910	291.689	1647.130	2337.202	949.311	644.380	2948.172	699.864	2027487.001	183.001
kin_afterCID_181	LT01B3_cell06	2219.581	2626.854	1337.530	6887.434	288.600	1643.902	2340.223	949.411	643.815	2958.654	701.673	2027488.006	184.006
kin_afterCID_182	LT01B3_cell06	2221.503	2626.854	1338.108	6888.034	289.921	1643.043	2338.903	948.670	645.252	2939.142	702.010	2027489.014	185.014
kin_afterCID_183	LT01B3_cell06	2247.302	2626.854	1352.911	6999.533	290.167	1657.756	2338.836	949.863	645.323	2956.041	701.056	2027490.006	186.006
kin_afterCID_184	LT01B3_cell06	2213.400	2626.854	1333.164	6883.302	290.212	1633.963	2338.836	950.343	645.913	2954.806	701.698	2027491.012	187.012
kin_afterCID_185	LT01B3_cell06	2229.355	2626.854	1342.536	6909.864	293.143	1641.976	2336.038	951.333	643.576	2964.234	698.806	2027492.011	188.011
kin_afterCID_186	LT01B3_cell06	2237.939	2626.854	1345.512	6957.722	292.696	1646.644	2336.217	953.787	647.488	2961.336	702.346	2027493.006	189.006
kin_afterCID_187	LT01B3_cell06	2232.503	2626.854	1345.421	6930.666	291.510	1646.618	2337.538	949.538	644.404	2955.637	699.431	2027494.012	190.012
kin_afterCID_188	LT01B3_cell06	2210.103	2626.854	1331.431	6851.082	292.718	1628.611	2336.284	954.012	648.338	2953.658	703.521	2027495.006	191.006
kin_afterCID_189	LT01B3_cell06	2250.276	2626.854	1352.398	6977.738	292.897	1657.486	2336.150	947.958	642.770	2942.872	697.904	2027496.016	192.016
kin_afterCID_190	LT01B3_cell06	2228.975	2626.854	1342.074	6931.410	291.286	1643.067	2337.829	956.177	650.072	2971.123	705.184	2027497.011	193.011
kin_afterCID_191	LT01B3_cell06	2212.652	2626.854	1332.074	6878.786	292.271	1629.018	2336.754	942.210	640.109	2927.280	694.005	2027498.016	194.016
kin_afterCID_192	LT01B3_cell06	2252.662	2626.854	1355.933	6997.736	288.622	1667.468	2340.559	942.994	642.258	2918.373	699.466	2027499.001	195.001
kin_afterCID_193	LT01B3_cell06	2235.499	2626.854	1345.863	6935.271	290.122	1652.565	2338.769	942.861	641.681	2918.173	697.914	2027500.016	196.016
kin_afterCID_194	LT01B3_cell06	2225.128	2626.854	1340.755	6922.159	289.742	1643.387	2339.216	947.166	642.126	2954.771	698.573	2027501.006	197.006
kin_afterCID_195	LT01B3_cell06	2217.629	2626.854	1336.961	6875.556	289.092	1642.205	2340.223	944.027	641.713	2927.182	699.119	2027502.001	198.001
kin_afterCID_196	LT01B3_cell06	2243.964	2626.854	1351.383	6930.678	290.838	1661.132	2338.343	946.283	643.609	2910.510	702.056	2027503.017	199.017
kin_afterCID_197	LT01B3_cell06	2214.169	2626.854	1334.456	6840.653	290.032	1640.569	2339.104	938.288	637.155	2900.863	695.016	2027504.001	200.001
kin_afterCID_198	LT01B3_cell06	2213.826	2626.854	1334.441	6833.709	289.182	1642.898	2340.134	935.400	635.062	2885.206	694.519	2027505.005	201.005
kin_afterCID_199	LT01B3_cell06	2211.112	2626.854	1332.842	6851.600	293.009	1629.133	2336.240	950.291	644.433	2950.084	699.552	2027506.006	202.006
kin_afterCID_200	LT01B3_cell06	2237.676	2626.854	1346.026	6967.422	289.652	1652.148	2339.798	952.021	646.036	2964.157	703.009	2027507.002	203.002
kin_afterCID_201	LT01B3_cell06	2218.822	2626.854	1335.731	6930.054	290.726	1633.149	2338.500	948.982	645.209	2953.084	699.923	2027508.005	204.005
kin_afterCID_202	LT01B3_cell06	2234.625	2626.854	1344.537	6976.672	288.869	1649.380	2340.358	939.709	639.801	2917.466	695.692	2027509.006	205.006
kin_afterCID_203	LT01B3_cell06	2222.076	2626.854	1338.246	6905.666	288.443	1644.972	2341.052	934.303	634.929	2893.989	692.909	2027510.011	206.011
kin_afterCID_204	LT01B3_cell06	2230.393	2626.854	1342.232	6930.416	286.854	1654.821	2342.462	940.439	639.760	2910.495	699.250	2027511.010	207.010
kin_afterCID_205	LT01B3_cell06	2231.462	2626.854	1342.675	6984.264	286.541	1650.179	2342.999	949.986	645.070	2962.968	703.855	2027512.006	208.006
kin_afterCID_206	LT01B3_cell06	2230.260	2626.854	1341.480	6984.408	290.032	1640.821	2339.418	947.092	641.879	2966.272	696.846	2027513.001	209.001
kin_afterCID_207	LT01B3_cell06	2226.854	2626.854	1339.610	6975.309	288.041	1642.603	2341.499	941.181	640.194	2931.114	696.402	2027514.001	210.001
kin_afterCID_208	LT01B3_cell06	2209.158	2626.854	1331.436	6906.151	286.496	1634.815	2342.909	951.358	647.396	2964.513	705.267	2027515.016	211.016
kin_afterCID_209	LT01B3_cell06	2212.778	2626.854	1334.038	6964.068	285.914	1633.113	2343.357	953.194	648.312	2991.334	704.606	2027516.011	212.011
kin_afterCID_210	LT01B3_cell06	2202.315	2626.854	1326.457	6904.325	285.019	1630.708	2344.386	941.819	640.881	2944.775	698.412	2027516.997	212.997
kin_afterCID_211	LT01B3_cell06	2214.449	2626.854	1333.102	6986.741	284.885	1634.598	2344.431	951.033	646.549	2992.524	703.087	2027518.015	214.015
kin_afterCID_212	LT01B3_cell06	2218.824	2626.854	1337.411	6966.371	286.384	1638.545	2342.999	942.092	638.092	2969.707	694.364	2027519.003	215.003
kin_afterCID_213	LT01B3_cell06	2198.047	2626.854	1325.334	6902.092	283.139	1630.390	2346.423	941.805	641.962	2937.416	701.071	2027520.007	216.007
kin_afterCID_214	LT01B3_cell06	2196.070	2626.854	1325.249	6868.221	287.839	1621.786	2341.544	937.267	636.431	2929.014	692.553	2027521.001	217.001
kin_afterCID_215	LT01B3_cell06	2195.679	2626.854	1322.658	6914.167	284.952	1622.222	2344.453	938.658	637.902	2943.610	695.056	2027522.007	218.007
kin_afterCID_216	LT01B3_cell06	2227.306	2626.854	1343.037	7008.824	284.079	1648.162	2345.528	940.415	640.128	2944.778	697.747	2027523.016	219.016
kin_afterCID_217	LT01B3_cell06	2241.823	2626.854	1348.665	7080.670	283.967	1655.986	2345.595	936.980	639.017	2930.872	695.653	2027524.011	220.011
kin_afterCID_218	LT01B3_cell06	2196.036	2626.854	1322.875	6928.461	285.422	1619.803	2344.006	946.410	642.024	2983.550	698.439	2027525.011	221.011
kin_afterCID_219	LT01B3_cell06	2233.518	2626.854	1345.134	7022.928	284.572	1652.292	2344.946	937.680	638.966	2926.161	696.438	2027526.006	222.006
kin_afterCID_220	LT01B3_cell06	2215.911	2626.854	1333.892	6936.619	287.660	1636.040	2341.768	947.714	643.031	2958.944	700.757	2027527.012	223.012
kin_afterCID_221	LT01B3_cell06	2216.001	2626.854	1332.959	6978.984	287.056	1632.322	2342.439	950.477	645.865	2977.454	702.164	2027528.016	224.016
kin_afterCID_222	LT01B3_cell06	2212.547	2626.854	1333.162	6890.422	289.965	1632.768	2339.373	944.857	642.097	2930.037	698.893	2027529.016	225.016
kin_afterCID_223	LT01B3_cell06	2194.733	2626.854	1322.459	6843.162	290.279	1617.868	2339.082	935.676	637.247	2895.769	692.522	2027530.011	226.011
kin_afterCID_224	LT01B3_cell06	2200.595	2626.854	1326.833	6894.845	286.004	1627.617	2343.536	944.107	642.495	2941.143	700.472	2027531.016	227.016
kin_afterCID_225	LT01B3_cell06	2224.965	2626.854	1341.358	6970.265	285.646	1646.602	2343.894	948.516	645.352	2955.710	703.965	2027532.001	228.001
kin_afterCID_226	LT01B3_cell06	2227.715	2626.854	1343.103	6977.836	284.504	1651.388	2344.946	938.534	639.352	2918.103	698.435	2027533.001	229.001
kin_afterCID_227	LT01B3_cell06	2223.421	2626.854	1339.155	6968.501	285.579	1645.326	2343.894	932.884	634.921	2906.704	692.504	2027534.006	230.006
kin_afterCID_228	LT01B3_cell06	2198.691	2626.854	1323.631	6918.255	286.787	1620.893	2342.596	942.892	640.201	2954.557	696.692	2027535.002	231.002
kin_afterCID_229	LT01B3_cell06	2222.682	2626.854	1338.831	6947.053	289.383	1638.348	2340.089	948.941	645.474	2946.196	702.017	2027536.016	232.016
kin_afterCID_230	LT01B3_cell06	2201.744	2626.854	1327.638	6908.743	285.758	1627.784	2343.939	940.686	639.510	2940.423	696.960	2027537.001	233.001
kin_afterCID_231	LT01B3_cell06	2195.554	2626.854	1323.817	6913.047	283.788	1624.800	2345.572	939.663	639.248	2940.967	697.644	2027538.000	234.000
kin_afterCID_232	LT01B3_cell06	2209.928	2626.854	1331.068	6919.013	285.333	1636.695	2344.319	933.898	637.139	2893.848	695.413	2027539.015	235.015
kin_afterCID_233	LT01B3_cell06	2224.909	2626.854	1341.416	6993.927	287.168	1640.185	2342.439	948.691	645.329	2968.825	701.124	2027540.011	236.011
kin_afterCID_234	LT01B3_cell06	2219.145	2626.854	1335.734	6993.127	285.019	1638.682	2344.677	942.488	640.611	2956.122	697.779	2027541.005	237.005
kin_afterCID_235	LT01B3_cell06	2220.643	2626.854	1338.861	6956.819	285.847	1642.985	2343.625	947.516	644.683	2951.617	703.182	2027542.006	238.006
kin_afterCID_236	LT01B3_cell06	2220.559	2626.854	1337.230	6946.687	288.734	1637.621	2340.962	942.184	638.973	2942.529	695.546	2027543.001	239.001
kin_afterCID_237	LT01B3_cell06	2199.291	2626.854	1327.982	6855.650	285.780	1631.529	2343.782	935.707	637.035	2900.713	696.229	2027544.007	240.007
kin_afterCID_238	LT01B3_cell06	2215.626	2626.854	1335.958	6917.037	290.212	1632.357	2339.463	945.783	643.026	2933.802	699.258	2027545.006	241.006
kin_afterCID_239	LT01B3_cell06	2219.602	2626.854	1336.132	6949.613	287.727	1638.508	2341.880	929.820	633.508	2881.438	690.142	2027546.002	242.002
kin_afterCID_240	LT01B3_cell06	2202.541	2626.854	1327.714	6870.154	287.571	1629.487	2342.036	931.927	635.157	2884.847	692.252	2027547.006	243.006
kin_afterCID_241	LT01B3_cell06	2222.146	2626.854	1338.780	6983.744	289.742	1632.581	2339.955	940.816	639.337	2942.726	693.065	2027548.000	244.000
kin_afterCID_242	LT01B3_cell06	2214.143	2626.854	1333.218	6951.795	289.652	1627.656	2340.134	941.725	640.759	2931.534	695.529	2027549.011	245.011
kin_afterCID_243	LT01B3_cell06	2206.338	2626.854	1329.713	6958.780	285.758	1626.970	2343.760	942.988	641.714	2951.249	698.243	2027550.015	246.015
kin_afterCID_244	LT01B3_cell06	2187.803	2626.854	1319.882	6852.494	287.839	1614.500	2341.902	940.714	641.084	2923.303	697.184	2027551.003	247.003
kin_afterCID_245	LT01B3_cell06	2210.805	2626.854	1333.069	6938.373	285.377	1635.341	2344.364	931.055	635.074	2890.728	692.606	2027552.001	248.001
kin_afterCID_246	LT01B3_cell06	2198.870	2626.854	1325.721	6894.906	287.436	1622.700	2342.260	936.746	637.685	2914.943	694.169	2027553.005	249.005
kin_afterCID_247	LT01B3_cell06	2191.340	2626.854	1321.751	6867.564	285.803	1621.378	2343.939	932.816	634.618	2902.443	692.890	2027554.002	250.002
kin_afterCID_248	LT01B3_cell06	2229.554	2626.854	1345.021	6993.774	287.145	1645.830	2342.797	934.706	637.014	2904.408	693.495	2027555.016	251.016
kin_afterCID_249	LT01B3_cell06	2232.152	2626.854	1345.084	7037.201	286.519	1644.843	2343.357	939.666	638.182	2945.829	694.574	2027556.011	252.011
kin_afterCID_250	LT01B3_cell06	2182.632	2626.854	1318.032	6863.211	285.758	1612.269	2344.207	929.194	633.582	2894.128	689.871	2027557.015	253.015
kin_afterCID_251	LT01B3_cell06	2191.993	2626.854	1321.191	6957.432	283.967	1615.384	2345.863	935.196	638.009	2931.708	693.731	2027558.006	254.006
kin_afterCID_252	LT01B3_cell06	2209.893	2626.854	1333.010	7005.396	282.490	1633.043	2347.385	938.500	639.737	2945.044	697.279	2027559.012	255.012
kin_afterCID_253	LT01B3_cell06	2188.505	2626.854	1320.045	6903.204	284.974	1615.767	2344.856	939.601	641.302	2930.701	697.861	2027560.016	256.016
kin_afterCID_254	LT01B3_cell06	2183.963	2626.854	1316.907	6887.640	285.221	1612.001	2344.610	927.186	629.894	2908.713	686.381	2027561.012	257.012
kin_afterCID_255	LT01B3_cell06	2223.175	2626.854	1339.326	7008.509	284.236	1643.461	2345.640	939.711	639.424	2933.789	698.277	2027562.005	258.005
kin_afterCID_256	LT01B3_cell06	2187.758	2626.854	1321.065	6892.107	281.953	1622.982	2347.922	939.179	641.423	2925.702	700.810	2027563.006	259.006
kin_afterCID_257	LT01B3_cell06	2178.231	2626.854	1314.688	6895.839	280.722	1614.755	2349.064	938.130	638.857	2945.985	698.444	2027564.001	260.001
kin_afterCID_258	LT01B3_cell06	2207.394	2626.854	1330.530	6975.992	280.767	1637.688	2349.109	933.517	638.219	2902.516	698.416	2027565.016	261.016
kin_afterCID_259	LT01B3_cell06	2187.032	2626.854	1319.199	6913.138	281.931	1619.765	2347.855	932.917	635.352	2921.703	694.349	2027566.006	262.006
kin_afterCID_260	LT01B3_cell06	2180.407	2626.854	1315.081	6911.903	281.282	1613.972	2348.549	928.934	634.558	2903.503	692.683	2027567.000	263.000
kin_afterCID_261	LT01B3_cell06	2216.486	2626.854	1337.065	6998.582	284.527	1636.561	2345.214	936.485	636.637	2934.950	694.264	2027568.016	264.016
kin_afterCID_262	LT01B3_cell06	2196.751	2626.854	1326.167	6963.096	283.117	1621.949	2346.602	937.133	638.232	2949.908	694.553	2027569.006	265.006
kin_afterCID_263	LT01B3_cell06	2210.945	2626.854	1334.291	6974.337	284.415	1633.644	2345.819	927.717	632.969	2896.620	689.277	2027570.000	266.000
kin_afterCID_264	LT01B3_cell06	2205.434	2626.854	1330.776	6989.229	282.647	1629.648	2347.408	933.280	636.817	2920.739	694.206	2027571.006	267.006
kin_afterCID_265	LT01B3_cell06	2225.890	2626.854	1341.541	7031.258	284.751	1642.651	2345.214	937.446	639.009	2928.685	695.897	2027572.006	268.006
kin_afterCID_266	LT01B3_cell06	2220.078	2626.854	1337.245	7009.179	284.527	1639.371	2345.438	930.005	634.850	2889.410	692.563	2027573.011	269.011
kin_afterCID_267	LT01B3_cell06	2197.079	2626.854	1323.471	6923.708	286.787	1618.845	2343.066	942.285	641.783	2933.582	698.858	2027574.005	270.005
kin_afterCID_268	LT01B3_cell06	2221.120	2626.854	1338.120	7008.920	282.333	1645.648	2347.721	928.038	634.005	2885.416	692.924	2027575.011	271.011
kin_afterCID_269	LT01B3_cell06	2188.334	2626.854	1319.636	6919.902	282.110	1620.139	2348.034	932.730	637.600	2908.321	695.668	2027576.005	272.005
kin_afterCID_270	LT01B3_cell06	2210.330	2626.854	1333.279	6954.676	286.071	1631.533	2343.894	934.831	636.518	2915.926	693.305	2027577.005	273.005
kin_afterCID_271	LT01B3_cell06	2227.276	2626.854	1343.897	7046.764	285.668	1640.297	2344.521	936.821	637.894	2936.566	693.449	2027578.002	274.002
kin_afterCID_272	LT01B3_cell06	2210.484	2626.854	1331.499	6987.897	285.870	1628.180	2344.162	934.756	637.121	2920.189	692.915	2027579.006	275.006
kin_afterCID_273	LT01B3_cell06	2201.189	2626.854	1328.184	6936.655	286.183	1623.256	2343.916	919.936	627.075	2867.933	682.355	2027580.010	276.010
kin_afterCID_274	LT01B3_cell06	2218.787	2626.854	1336.743	7041.119	284.527	1634.152	2345.617	933.382	638.464	2908.999	694.034	2027581.010	277.010
kin_afterCID_275	LT01B3_cell06	2224.750	2626.854	1339.769	7067.804	284.952	1636.566	2345.237	926.901	632.136	2906.624	686.633	2027582.016	278.016
kin_afterCID_276	LT01B3_cell06	2183.126	2626.854	1318.386	6911.830	282.423	1614.559	2347.811	925.274	632.145	2889.624	689.245	2027583.010	279.010
kin_afterCID_277	LT01B3_cell06	2189.467	2626.854	1321.295	6951.447	284.482	1612.264	2345.796	936.631	638.157	2944.348	693.450	2027584.010	280.010
kin_afterCID_278	LT01B3_cell06	2228.718	2626.854	1344.070	7045.856	283.833	1646.279	2346.580	929.038	635.510	2890.986	691.990	2027585.015	281.015
kin_afterCID_279	LT01B3_cell06	2210.750	2626.854	1334.566	6996.941	282.513	1635.126	2347.654	926.976	633.867	2890.589	691.009	2027586.010	282.010
kin_afterCID_280	LT01B3_cell06	2191.737	2626.854	1322.614	6950.671	283.453	1617.275	2346.647	926.866	633.149	2899.568	688.920	2027587.001	283.001
kin_afterCID_281	LT01B3_cell06	2190.484	2626.854	1320.742	7011.433	283.318	1608.822	2347.027	935.738	638.439	2958.704	691.846	2027588.010	284.010
kin_afterCID_282	LT01B3_cell06	2217.847	2626.854	1335.899	7035.448	283.967	1635.145	2346.580	930.547	632.685	2926.600	689.328	2027589.000	285.000
kin_afterCID_283	LT01B3_cell06	2210.262	2626.854	1332.906	7029.250	281.953	1632.085	2348.594	929.990	635.051	2922.601	691.107	2027590.001	286.001
kin_afterCID_284	LT01B3_cell06	2199.488	2626.854	1325.466	6996.931	279.939	1628.392	2350.832	934.390	637.211	2940.321	695.810	2027591.015	287.015
kin_afterCID_285	LT01B3_cell06	2201.026	2626.854	1326.284	6965.074	280.163	1633.351	2350.563	933.047	638.396	2907.235	698.003	2027592.000	288.000
kin_afterCID_286	LT01B3_cell06	2204.646	2626.854	1328.920	6995.079	279.334	1635.881	2351.347	924.560	633.207	2883.510	692.165	2027593.010	289.010
kin_afterCID_287	LT01B3_cell06	2206.013	2626.854	1330.239	7014.384	281.483	1630.188	2349.131	933.246	635.499	2941.374	692.961	2027594.017	290.017
kin_afterCID_288	LT01B3_cell06	2172.705	2626.854	1313.621	6881.498	280.274	1611.495	2350.675	924.767	633.948	2885.152	691.347	2027594.999	290.999
kin_afterCID_289	LT01B3_cell06	2188.210	2626.854	1319.282	6928.374	283.318	1616.457	2347.542	923.913	631.238	2882.451	687.871	2027596.001	292.001
kin_afterCID_290	LT01B3_cell06	2198.199	2626.854	1326.854	6954.186	282.154	1627.185	2348.571	923.851	632.804	2870.730	690.300	2027597.007	293.007
kin_afterCID_291	LT01B3_cell06	2178.954	2626.854	1315.389	6868.926	281.729	1616.772	2348.952	927.769	634.208	2886.647	693.138	2027598.000	294.000
kin_afterCID_292	LT01B3_cell06	2175.033	2626.854	1315.522	6865.035	279.961	1616.865	2350.519	920.602	628.959	2873.969	688.322	2027599.010	295.010
kin_afterCID_293	LT01B3_cell06	2196.502	2626.854	1326.945	6924.112	283.923	1624.836	2346.803	930.908	634.959	2902.302	692.748	2027600.006	296.006
kin_afterCID_294	LT01B3_cell06	2181.788	2626.854	1317.780	6881.094	281.393	1619.315	2349.265	921.786	629.138	2874.308	688.247	2027601.011	297.011
kin_afterCID_295	LT01B3_cell06	2197.064	2626.854	1326.869	6950.377	278.372	1634.924	2352.399	918.375	627.853	2861.118	688.800	2027602.010	298.010
kin_afterCID_296	LT01B3_cell06	2175.759	2626.854	1314.882	6897.674	280.677	1612.196	2350.183	932.445	637.147	2919.506	695.467	2027603.005	299.005
kin_afterCID_297	LT01B3_cell06	2189.171	2626.854	1322.928	6969.020	277.343	1626.227	2353.249	930.152	636.362	2917.235	696.328	2027604.000	300.000
kin_afterCID_298	LT01B3_cell06	2191.728	2626.854	1322.744	6950.900	280.028	1625.245	2350.608	921.117	630.725	2871.522	689.102	2027605.001	301.001
kin_afterCID_299	LT01B3_cell06	2186.189	2626.854	1319.069	6919.261	280.073	1622.610	2350.541	926.798	631.869	2904.510	691.502	2027606.005	302.005
kin_afterCID_300	LT01B3_cell06	2202.190	2626.854	1330.366	6963.078	277.678	1640.695	2353.115	914.547	624.673	2858.254	685.473	2027607.010	303.010
