# Supplementary material for: Mandipropamid as a chemical inducer of proximity for in vivo applications
Source: Nat Chem Biol. 2021 Dec 21;18(1):64–9. doi: 10.1038/s41589-021-00922-3 (PMC8709788; doi:10.1038/s41589-021-00922-3)
Supplement: Source Data Fig. 2 — Single-cell trajectories, luminescence intensities of luciferase assay and two-color RICS binding efficiencies. [file 41589_2021_922_MOESM21_ESM.zip › Figure_02/Figure_02bcd/Single-Cell Trajectories/Rapamycin_500nM/exp01_Rapa_LT01B4_cell07_intensities.csv]

name	cellID	ff_488nm_cell	area_cell	fullframe_488nm	ff_488nm_mito	area_mito	ff_488nm_cyto	area_cyto	ff_561nm_tf_cell	fullframe_561nm	ff_561nm_tf_mito	ff_561nm_tf_cyto	FrameTimeAbs	FrameTimeRel
t0_	LT01B4_cell07	2874.398	2767.226	1760.308	4345.156	378.817	2639.059	2397.250	1026.560	717.710	2382.062	823.596	2027633.000	-16.000
tend_	LT01B4_cell07	2238.860	2767.226	1395.455	5324.438	320.202	1836.329	2456.022	920.120	659.110	2170.851	764.649	2027963.000	314.000
kin_afterCID_1	LT01B4_cell07	2967.167	2767.226	1810.592	4523.267	384.211	2714.000	2392.124	1027.692	717.512	2398.266	818.670	2027657.078	4.078
kin_afterCID_2	LT01B4_cell07	2885.084	2767.226	1764.446	4390.167	383.741	2641.228	2392.013	1033.457	722.698	2410.895	823.963	2027658.012	5.012
kin_afterCID_3	LT01B4_cell07	2836.792	2767.226	1736.878	4337.686	381.212	2595.591	2394.452	1016.788	711.224	2371.740	812.280	2027659.006	6.006
kin_afterCID_4	LT01B4_cell07	2844.038	2767.226	1740.894	4339.257	382.308	2602.801	2393.042	1020.818	714.955	2377.617	814.657	2027660.017	7.017
kin_afterCID_5	LT01B4_cell07	2852.211	2767.226	1746.283	4375.577	383.718	2605.642	2391.498	1039.113	727.228	2419.136	828.630	2027661.004	8.004
kin_afterCID_6	LT01B4_cell07	2793.576	2767.226	1712.927	4298.542	380.384	2552.169	2395.235	1023.187	715.449	2395.471	815.820	2027662.008	9.008
kin_afterCID_7	LT01B4_cell07	2810.525	2767.226	1721.971	4335.087	377.631	2568.203	2397.720	1031.464	720.514	2415.392	824.293	2027663.007	10.007
kin_afterCID_8	LT01B4_cell07	2784.093	2767.226	1706.324	4296.218	379.757	2542.146	2395.952	1031.138	720.608	2412.218	823.485	2027664.013	11.013
kin_afterCID_9	LT01B4_cell07	2823.034	2767.226	1728.119	4378.185	377.161	2576.859	2397.787	1023.553	717.250	2397.321	818.995	2027665.007	12.007
kin_afterCID_10	LT01B4_cell07	2804.948	2767.226	1718.309	4337.430	377.452	2561.607	2398.078	1030.959	720.263	2413.666	824.397	2027666.017	13.017
kin_afterCID_11	LT01B4_cell07	2817.283	2767.226	1724.540	4376.457	377.787	2569.621	2397.742	1022.673	713.547	2400.734	816.677	2027667.013	14.013
kin_afterCID_12	LT01B4_cell07	2781.657	2767.226	1706.034	4334.123	377.094	2535.278	2398.928	1023.444	716.044	2391.716	819.075	2027667.999	14.999
kin_afterCID_13	LT01B4_cell07	2773.253	2767.226	1699.426	4337.897	378.481	2524.044	2397.451	1029.278	719.017	2415.568	821.617	2027669.017	16.017
kin_afterCID_14	LT01B4_cell07	2802.729	2767.226	1715.134	4388.231	374.968	2553.098	2400.428	1022.025	713.805	2395.739	818.239	2027670.003	17.003
kin_afterCID_15	LT01B4_cell07	2773.751	2767.226	1699.033	4360.502	370.626	2527.463	2404.322	1020.572	715.809	2399.441	818.541	2027671.009	18.009
kin_afterCID_16	LT01B4_cell07	2763.292	2767.226	1694.916	4341.540	377.138	2513.552	2397.720	1027.369	718.439	2406.629	821.318	2027672.017	19.017
kin_afterCID_17	LT01B4_cell07	2731.754	2767.226	1676.844	4299.159	377.653	2483.112	2397.742	1026.747	718.435	2406.066	820.346	2027673.003	20.003
kin_afterCID_18	LT01B4_cell07	2774.778	2767.226	1700.557	4375.757	374.005	2523.851	2401.211	1015.504	711.451	2380.238	813.994	2027674.007	21.007
kin_afterCID_19	LT01B4_cell07	2727.007	2767.226	1673.177	4315.305	370.693	2480.640	2404.479	1023.435	715.414	2410.632	820.592	2027675.017	22.017
kin_afterCID_20	LT01B4_cell07	2720.034	2767.226	1669.857	4321.772	369.305	2472.089	2406.941	1011.585	707.919	2387.273	811.502	2027676.013	23.013
kin_afterCID_21	LT01B4_cell07	2749.684	2767.226	1685.779	4357.948	375.236	2496.821	2399.891	1022.309	713.586	2401.371	817.799	2027676.998	23.998
kin_afterCID_22	LT01B4_cell07	2705.386	2767.226	1661.678	4318.655	372.282	2454.165	2402.711	1020.531	714.556	2394.480	818.715	2027678.017	25.017
kin_afterCID_23	LT01B4_cell07	2758.823	2767.226	1693.471	4401.406	374.274	2500.818	2401.703	1009.420	707.682	2366.882	808.513	2027679.012	26.012
kin_afterCID_24	LT01B4_cell07	2723.036	2767.226	1671.687	4330.127	376.601	2469.107	2398.794	1012.134	708.136	2370.185	809.546	2027680.006	27.006
kin_afterCID_25	LT01B4_cell07	2708.986	2767.226	1662.116	4367.618	369.954	2452.720	2404.635	1010.383	709.146	2368.616	811.973	2027681.016	28.016
kin_afterCID_26	LT01B4_cell07	2704.174	2767.226	1661.572	4341.231	379.690	2443.070	2395.929	1022.557	714.643	2400.282	814.992	2027682.002	29.002
kin_afterCID_27	LT01B4_cell07	2719.464	2767.226	1670.222	4400.169	376.534	2454.208	2399.040	1021.141	715.169	2391.753	816.919	2027683.015	30.015
kin_afterCID_28	LT01B4_cell07	2702.848	2767.226	1658.738	4376.344	378.011	2437.258	2397.787	1020.644	713.156	2396.169	814.448	2027684.016	31.016
kin_afterCID_29	LT01B4_cell07	2665.065	2767.226	1639.412	4338.059	375.639	2401.812	2399.801	1011.880	708.374	2379.719	808.630	2027685.003	32.003
kin_afterCID_30	LT01B4_cell07	2710.793	2767.226	1666.308	4446.033	373.781	2439.806	2400.808	1009.613	706.803	2383.291	806.709	2027686.012	33.012
kin_afterCID_31	LT01B4_cell07	2674.689	2767.226	1643.824	4397.709	379.533	2400.510	2395.593	1018.394	711.979	2396.296	810.867	2027687.018	34.018
kin_afterCID_32	LT01B4_cell07	2677.339	2767.226	1645.084	4426.927	371.498	2405.693	2403.852	1004.577	704.756	2374.280	803.603	2027688.007	35.007
kin_afterCID_33	LT01B4_cell07	2685.734	2767.226	1648.410	4465.636	372.103	2408.953	2402.979	1014.851	712.299	2397.946	811.241	2027689.012	36.012
kin_afterCID_34	LT01B4_cell07	2674.027	2767.226	1642.455	4470.356	369.238	2397.669	2404.904	1008.007	707.175	2393.388	805.774	2027690.008	37.008
kin_afterCID_35	LT01B4_cell07	2664.690	2767.226	1638.976	4448.075	378.772	2381.512	2397.026	1015.676	710.229	2396.380	808.261	2027691.012	38.012
kin_afterCID_36	LT01B4_cell07	2645.183	2767.226	1627.055	4435.828	372.170	2366.862	2403.002	1004.765	706.427	2369.748	803.782	2027692.012	39.012
kin_afterCID_37	LT01B4_cell07	2631.087	2767.226	1619.427	4409.791	376.870	2350.530	2398.615	1016.334	711.965	2394.036	810.733	2027693.018	40.018
kin_afterCID_38	LT01B4_cell07	2661.061	2767.226	1636.072	4500.336	372.349	2375.213	2402.688	1005.826	706.518	2370.842	804.865	2027694.006	41.006
kin_afterCID_39	LT01B4_cell07	2636.228	2767.226	1621.013	4473.544	370.961	2351.463	2404.882	1003.689	705.252	2369.647	803.534	2027695.002	42.002
kin_afterCID_40	LT01B4_cell07	2595.694	2767.226	1597.436	4416.576	375.684	2309.382	2400.159	1005.451	705.408	2370.527	802.322	2027696.007	43.007
kin_afterCID_41	LT01B4_cell07	2639.606	2767.226	1625.940	4521.224	370.089	2349.616	2404.367	1000.210	703.367	2361.085	801.272	2027697.007	44.007
kin_afterCID_42	LT01B4_cell07	2614.827	2767.226	1609.060	4476.724	375.706	2322.634	2399.197	1010.385	707.540	2384.461	805.824	2027698.013	45.013
kin_afterCID_43	LT01B4_cell07	2619.835	2767.226	1611.777	4511.368	373.916	2324.483	2401.256	1008.216	708.670	2366.484	806.920	2027699.007	46.007
kin_afterCID_44	LT01B4_cell07	2577.916	2767.226	1587.364	4460.007	373.781	2284.113	2401.614	1009.015	707.424	2379.979	806.161	2027700.007	47.007
kin_afterCID_45	LT01B4_cell07	2603.312	2767.226	1602.702	4513.376	373.916	2305.381	2401.077	1014.560	711.910	2394.252	810.402	2027701.002	48.002
kin_afterCID_46	LT01B4_cell07	2579.897	2767.226	1589.799	4505.886	376.310	2277.163	2398.413	1004.890	705.501	2371.627	800.463	2027702.006	49.006
kin_afterCID_47	LT01B4_cell07	2586.892	2767.226	1593.652	4512.737	379.757	2280.757	2395.459	1013.038	710.719	2373.613	807.150	2027703.016	50.016
kin_afterCID_48	LT01B4_cell07	2574.024	2767.226	1585.545	4534.954	372.864	2268.796	2402.532	1002.622	703.957	2366.249	800.783	2027704.002	51.002
kin_afterCID_49	LT01B4_cell07	2547.213	2767.226	1571.268	4511.772	370.469	2244.062	2404.165	998.515	703.155	2346.677	800.376	2027705.008	52.008
kin_afterCID_50	LT01B4_cell07	2574.661	2767.226	1586.126	4575.449	372.528	2263.908	2401.703	1008.545	707.940	2376.116	805.954	2027706.007	53.007
kin_afterCID_51	LT01B4_cell07	2591.936	2767.226	1596.728	4638.095	370.917	2275.724	2403.315	1000.283	703.191	2359.230	799.753	2027707.002	54.002
kin_afterCID_52	LT01B4_cell07	2569.978	2767.226	1584.365	4609.809	374.856	2250.793	2399.689	1008.306	708.233	2370.878	804.811	2027708.008	55.008
kin_afterCID_53	LT01B4_cell07	2544.728	2767.226	1568.951	4585.342	370.469	2229.937	2403.986	1000.558	702.265	2361.494	800.297	2027709.016	56.016
kin_afterCID_54	LT01B4_cell07	2522.416	2767.226	1556.073	4558.400	366.508	2211.473	2409.559	992.621	697.833	2343.965	796.336	2027710.002	57.002
kin_afterCID_55	LT01B4_cell07	2555.409	2767.226	1574.332	4639.823	366.261	2237.430	2409.134	998.169	701.950	2354.606	800.705	2027711.015	58.015
kin_afterCID_56	LT01B4_cell07	2542.148	2767.226	1568.434	4632.552	371.252	2218.848	2403.427	1004.355	703.906	2375.595	802.050	2027712.007	59.007
kin_afterCID_57	LT01B4_cell07	2540.680	2767.226	1567.992	4650.920	367.895	2217.577	2407.052	1002.863	704.233	2368.197	803.620	2027713.012	60.012
kin_afterCID_58	LT01B4_cell07	2508.733	2767.226	1548.575	4626.120	365.254	2187.513	2408.977	995.031	699.171	2355.181	797.942	2027714.012	61.012
kin_afterCID_59	LT01B4_cell07	2510.047	2767.226	1549.894	4635.925	366.038	2186.452	2408.664	1001.245	704.005	2373.006	801.703	2027715.006	62.006
kin_afterCID_60	LT01B4_cell07	2515.115	2767.226	1551.173	4656.264	366.978	2188.382	2408.104	995.411	700.722	2351.907	798.360	2027716.012	63.012
kin_afterCID_61	LT01B4_cell07	2531.027	2767.226	1560.996	4718.244	366.418	2198.199	2407.813	1007.902	709.127	2389.035	807.557	2027717.012	64.012
kin_afterCID_62	LT01B4_cell07	2489.394	2767.226	1537.307	4650.149	360.756	2166.430	2413.252	990.591	698.389	2341.699	797.996	2027718.008	65.008
kin_afterCID_63	LT01B4_cell07	2512.065	2767.226	1549.797	4700.798	367.739	2177.357	2407.411	1005.527	707.099	2372.097	806.509	2027719.011	66.011
kin_afterCID_64	LT01B4_cell07	2486.065	2767.226	1535.121	4667.823	367.671	2152.705	2407.052	1001.789	704.235	2372.818	802.077	2027720.002	67.002
kin_afterCID_65	LT01B4_cell07	2494.434	2767.226	1540.089	4699.861	366.127	2159.104	2408.753	1000.781	702.398	2370.662	802.459	2027721.018	68.018
kin_afterCID_66	LT01B4_cell07	2485.667	2767.226	1534.948	4689.184	364.717	2152.031	2409.962	992.835	697.355	2349.920	796.702	2027722.000	69.000
kin_afterCID_67	LT01B4_cell07	2453.025	2767.226	1517.443	4639.343	364.963	2121.942	2409.537	999.635	703.660	2358.990	803.426	2027723.002	70.002
kin_afterCID_68	LT01B4_cell07	2507.895	2767.226	1545.546	4771.839	367.134	2162.739	2407.813	1000.436	701.802	2368.547	802.125	2027724.009	71.009
kin_afterCID_69	LT01B4_cell07	2460.292	2767.226	1522.169	4705.448	362.680	2122.543	2412.983	991.211	698.486	2343.076	798.105	2027725.016	72.016
kin_afterCID_70	LT01B4_cell07	2441.834	2767.226	1508.938	4695.223	360.733	2104.901	2414.662	992.025	699.563	2352.115	798.617	2027726.011	73.011
kin_afterCID_71	LT01B4_cell07	2455.341	2767.226	1517.213	4728.268	368.634	2107.354	2406.135	1000.136	702.397	2361.622	801.744	2027727.017	74.017
kin_afterCID_72	LT01B4_cell07	2440.129	2767.226	1508.361	4734.231	360.420	2097.741	2414.617	986.834	696.451	2330.464	796.057	2027728.010	75.010
kin_afterCID_73	LT01B4_cell07	2478.049	2767.226	1531.413	4812.644	362.703	2126.951	2412.849	988.822	695.702	2335.517	796.490	2027729.012	76.012
kin_afterCID_74	LT01B4_cell07	2462.787	2767.226	1522.118	4819.227	357.533	2115.080	2416.363	983.739	693.797	2329.890	795.208	2027730.007	77.007
kin_afterCID_75	LT01B4_cell07	2428.065	2767.226	1503.181	4750.416	360.689	2081.341	2414.349	991.031	697.396	2352.817	797.851	2027731.017	78.017
kin_afterCID_76	LT01B4_cell07	2411.423	2767.226	1491.917	4738.914	357.936	2067.073	2416.385	984.234	693.531	2337.099	793.974	2027732.001	79.001
kin_afterCID_77	LT01B4_cell07	2431.034	2767.226	1504.090	4786.637	364.807	2074.742	2409.828	984.054	693.566	2323.212	791.125	2027733.007	80.007
kin_afterCID_78	LT01B4_cell07	2463.157	2767.226	1522.725	4855.851	362.770	2103.472	2412.021	985.489	693.652	2328.881	793.241	2027734.017	81.017
kin_afterCID_79	LT01B4_cell07	2452.532	2767.226	1515.612	4857.646	366.194	2087.518	2407.657	994.357	698.148	2357.562	797.088	2027735.001	82.001
kin_afterCID_80	LT01B4_cell07	2410.129	2767.226	1491.020	4773.906	369.260	2047.042	2406.605	993.170	699.095	2338.868	796.446	2027736.007	83.007
kin_afterCID_81	LT01B4_cell07	2429.517	2767.226	1504.993	4835.522	365.232	2064.922	2409.850	983.111	694.640	2317.578	790.473	2027737.002	84.002
kin_afterCID_82	LT01B4_cell07	2441.734	2767.226	1510.344	4866.449	367.671	2071.534	2407.522	982.303	693.580	2312.749	788.784	2027738.001	85.001
kin_afterCID_83	LT01B4_cell07	2418.550	2767.226	1497.400	4835.283	368.164	2048.824	2407.008	995.239	702.228	2339.088	799.112	2027739.006	86.006
kin_afterCID_84	LT01B4_cell07	2440.999	2767.226	1507.635	4898.369	371.588	2061.046	2403.561	996.747	701.523	2344.863	797.885	2027740.012	87.012
kin_afterCID_85	LT01B4_cell07	2420.091	2767.226	1497.142	4865.248	370.066	2044.174	2404.591	996.199	700.450	2354.293	797.092	2027741.007	88.007
kin_afterCID_86	LT01B4_cell07	2392.639	2767.226	1482.287	4819.651	366.754	2023.433	2408.149	984.954	692.517	2326.569	790.603	2027742.008	89.008
kin_afterCID_87	LT01B4_cell07	2417.071	2767.226	1495.677	4895.385	366.306	2040.279	2408.888	997.134	701.408	2358.580	799.867	2027743.001	90.001
kin_afterCID_88	LT01B4_cell07	2396.812	2767.226	1482.887	4888.175	366.239	2018.486	2409.044	988.076	696.161	2343.887	792.278	2027744.001	91.001
kin_afterCID_89	LT01B4_cell07	2416.460	2767.226	1496.425	4895.399	372.595	2032.322	2402.934	992.565	698.682	2337.091	794.261	2027745.017	92.017
kin_afterCID_90	LT01B4_cell07	2425.701	2767.226	1501.587	4957.007	365.008	2042.710	2410.387	979.730	692.677	2315.898	787.428	2027746.016	93.016
kin_afterCID_91	LT01B4_cell07	2395.739	2767.226	1482.338	4894.593	373.938	2007.138	2401.569	990.910	697.356	2340.044	791.470	2027747.011	94.011
kin_afterCID_92	LT01B4_cell07	2387.527	2767.226	1478.727	4872.463	372.841	2001.925	2403.539	989.305	696.688	2332.137	791.183	2027748.007	95.007
kin_afterCID_93	LT01B4_cell07	2411.612	2767.226	1491.712	4950.109	368.544	2023.292	2407.231	977.392	689.655	2316.892	782.664	2027749.017	96.017
kin_afterCID_94	LT01B4_cell07	2386.798	2767.226	1479.152	4888.076	373.222	1998.876	2401.681	993.910	699.859	2344.058	794.877	2027750.002	97.002
kin_afterCID_95	LT01B4_cell07	2376.710	2767.226	1471.920	4892.284	368.925	1991.204	2406.627	984.113	694.818	2325.592	788.263	2027751.017	98.017
kin_afterCID_96	LT01B4_cell07	2377.673	2767.226	1473.178	4905.856	366.776	1993.167	2408.597	980.252	692.642	2313.146	787.414	2027752.006	99.006
kin_afterCID_97	LT01B4_cell07	2382.041	2767.226	1475.934	4908.835	369.574	1994.507	2405.575	988.344	695.716	2331.893	792.416	2027753.013	100.013
kin_afterCID_98	LT01B4_cell07	2397.261	2767.226	1483.241	4967.058	364.516	2009.185	2410.857	979.794	691.398	2311.201	788.581	2027754.016	101.016
kin_afterCID_99	LT01B4_cell07	2363.771	2767.226	1466.912	4889.676	371.543	1973.925	2403.762	985.913	694.657	2313.567	791.004	2027755.016	102.016
kin_afterCID_100	LT01B4_cell07	2360.801	2767.226	1462.429	4883.491	371.946	1970.751	2403.628	978.234	689.069	2293.499	784.956	2027756.014	103.014
kin_afterCID_101	LT01B4_cell07	2387.504	2767.226	1478.555	4963.346	374.005	1986.908	2401.569	984.914	694.222	2310.221	789.098	2027757.001	104.001
kin_afterCID_102	LT01B4_cell07	2367.656	2767.226	1469.371	4911.424	377.071	1968.355	2397.899	986.034	696.547	2306.074	788.813	2027758.016	105.016
kin_afterCID_103	LT01B4_cell07	2352.556	2767.226	1459.974	4902.192	372.662	1957.709	2402.420	987.027	697.389	2312.587	791.402	2027759.002	106.002
kin_afterCID_104	LT01B4_cell07	2355.395	2767.226	1460.884	4927.929	368.074	1962.627	2406.336	974.511	688.867	2277.209	784.612	2027760.016	107.016
kin_afterCID_105	LT01B4_cell07	2350.888	2767.226	1456.148	4937.063	371.655	1951.295	2403.651	979.848	689.652	2297.191	785.829	2027761.006	108.006
kin_afterCID_106	LT01B4_cell07	2342.216	2767.226	1452.554	4927.879	369.865	1945.387	2404.882	973.674	687.295	2292.880	780.880	2027762.012	109.012
kin_afterCID_107	LT01B4_cell07	2374.285	2767.226	1471.294	5000.864	369.798	1970.966	2405.732	985.914	695.611	2325.877	789.817	2027763.007	110.007
kin_afterCID_108	LT01B4_cell07	2339.090	2767.226	1450.491	4944.912	367.224	1942.647	2407.388	979.384	693.155	2314.306	786.030	2027764.016	111.016
kin_afterCID_109	LT01B4_cell07	2385.880	2767.226	1478.289	5026.650	371.051	1978.976	2403.695	982.035	692.377	2306.178	787.301	2027765.002	112.002
kin_afterCID_110	LT01B4_cell07	2355.319	2767.226	1460.203	5004.962	365.747	1954.048	2408.664	981.927	695.416	2305.639	790.924	2027766.006	113.006
kin_afterCID_111	LT01B4_cell07	2376.658	2767.226	1472.452	5043.161	366.910	1971.327	2407.903	984.637	696.103	2318.054	791.876	2027767.016	114.016
kin_afterCID_112	LT01B4_cell07	2347.151	2767.226	1455.398	4967.382	363.509	1952.510	2412.222	969.795	685.666	2283.924	781.428	2027768.001	115.001
kin_afterCID_113	LT01B4_cell07	2356.319	2767.226	1459.583	5012.574	363.285	1956.855	2411.641	975.742	690.452	2289.969	787.510	2027769.007	116.007
kin_afterCID_114	LT01B4_cell07	2357.049	2767.226	1462.784	4998.298	368.567	1953.566	2406.381	987.690	696.965	2321.318	794.134	2027770.006	117.006
kin_afterCID_115	LT01B4_cell07	2387.221	2767.226	1476.808	5063.535	373.737	1971.391	2401.882	986.917	696.217	2313.658	790.866	2027771.013	118.013
kin_afterCID_116	LT01B4_cell07	2360.687	2767.226	1463.282	5023.483	369.283	1952.457	2406.672	975.737	687.509	2296.089	783.409	2027772.018	119.018
kin_afterCID_117	LT01B4_cell07	2363.113	2767.226	1465.832	5039.342	364.001	1959.781	2411.372	968.149	684.356	2279.675	780.084	2027773.013	120.013
kin_afterCID_118	LT01B4_cell07	2372.604	2767.226	1470.193	5049.183	369.193	1962.888	2406.314	980.386	692.967	2302.314	788.340	2027774.015	121.015
kin_afterCID_119	LT01B4_cell07	2343.112	2767.226	1455.075	4981.820	371.252	1936.719	2403.181	989.285	698.472	2315.967	794.842	2027775.017	122.017
kin_afterCID_120	LT01B4_cell07	2351.225	2767.226	1459.092	5041.955	362.591	1947.509	2412.021	969.472	684.567	2278.024	782.060	2027776.000	123.000
kin_afterCID_121	LT01B4_cell07	2381.615	2767.226	1475.920	5081.254	371.476	1965.431	2403.986	982.528	691.442	2312.730	787.962	2027777.003	124.003
kin_afterCID_122	LT01B4_cell07	2367.156	2767.226	1467.576	5045.052	369.126	1956.624	2408.261	981.367	693.251	2306.268	788.888	2027778.006	125.006
kin_afterCID_123	LT01B4_cell07	2354.072	2767.226	1461.220	5032.696	370.312	1942.505	2405.642	973.611	688.048	2286.471	782.292	2027779.008	126.008
kin_afterCID_124	LT01B4_cell07	2357.288	2767.226	1460.666	5045.382	368.164	1946.826	2408.507	982.421	695.308	2310.157	790.583	2027780.011	127.011
kin_afterCID_125	LT01B4_cell07	2353.946	2767.226	1460.912	5017.022	372.304	1942.171	2404.210	982.701	692.461	2307.201	788.663	2027781.014	128.014
kin_afterCID_126	LT01B4_cell07	2390.458	2767.226	1480.799	5147.348	362.546	1977.220	2412.916	971.512	689.044	2287.248	784.369	2027782.017	129.017
kin_afterCID_127	LT01B4_cell07	2342.677	2767.226	1454.736	5020.273	363.039	1940.081	2414.349	973.951	689.607	2297.979	785.534	2027783.000	130.000
kin_afterCID_128	LT01B4_cell07	2344.573	2767.226	1454.248	5035.229	362.770	1940.920	2412.916	971.636	688.141	2282.832	785.130	2027784.007	131.007
kin_afterCID_129	LT01B4_cell07	2359.028	2767.226	1461.877	5071.255	362.367	1952.702	2414.170	970.683	686.002	2291.034	783.558	2027785.000	132.000
kin_afterCID_130	LT01B4_cell07	2326.300	2767.226	1444.327	5009.437	364.247	1921.992	2411.931	967.280	684.116	2278.969	779.902	2027786.010	133.010
kin_afterCID_131	LT01B4_cell07	2351.347	2767.226	1456.045	5087.738	361.293	1942.580	2414.796	968.745	685.704	2293.249	780.753	2027787.016	134.016
kin_afterCID_132	LT01B4_cell07	2345.086	2767.226	1452.625	5058.915	369.596	1928.869	2406.627	979.482	690.024	2314.626	784.914	2027788.004	135.004
kin_afterCID_133	LT01B4_cell07	2336.345	2767.226	1449.841	5040.829	367.425	1924.233	2409.783	977.293	689.075	2314.203	784.122	2027789.006	136.006
kin_afterCID_134	LT01B4_cell07	2351.984	2767.226	1458.930	5090.850	366.978	1935.356	2408.977	976.438	689.360	2310.850	783.222	2027790.001	137.001
kin_afterCID_135	LT01B4_cell07	2327.298	2767.226	1444.419	5073.556	357.936	1921.304	2417.885	971.197	688.487	2303.735	783.794	2027791.016	138.016
kin_afterCID_136	LT01B4_cell07	2340.531	2767.226	1449.532	5068.294	368.029	1924.126	2407.746	980.969	693.007	2306.711	788.174	2027791.999	138.999
kin_afterCID_137	LT01B4_cell07	2369.034	2767.226	1467.592	5133.809	363.150	1953.108	2413.207	969.892	683.126	2290.063	781.028	2027793.011	140.011
kin_afterCID_138	LT01B4_cell07	2360.906	2767.226	1462.409	5142.819	364.471	1940.999	2411.215	978.390	690.423	2315.523	786.353	2027794.016	141.016
kin_afterCID_139	LT01B4_cell07	2351.851	2767.226	1457.611	5164.195	357.421	1936.995	2418.086	966.023	684.706	2295.020	779.761	2027795.002	142.002
kin_afterCID_140	LT01B4_cell07	2342.820	2767.226	1452.823	5142.268	361.696	1924.450	2412.692	965.369	684.143	2289.581	776.818	2027796.001	143.001
kin_afterCID_141	LT01B4_cell07	2347.717	2767.226	1457.715	5149.311	357.443	1934.577	2417.974	961.215	680.368	2288.897	775.372	2027797.006	144.006
kin_afterCID_142	LT01B4_cell07	2337.171	2767.226	1448.843	5107.239	366.105	1917.324	2409.492	976.778	690.119	2306.707	785.400	2027798.002	145.002
kin_afterCID_143	LT01B4_cell07	2338.049	2767.226	1449.762	5102.872	367.873	1916.580	2407.813	973.403	687.785	2299.783	781.379	2027798.997	145.997
kin_afterCID_144	LT01B4_cell07	2335.091	2767.226	1447.817	5110.465	366.284	1913.741	2408.865	968.298	683.748	2284.576	777.705	2027800.005	147.005
kin_afterCID_145	LT01B4_cell07	2339.707	2767.226	1449.882	5129.475	367.224	1915.089	2408.239	975.571	689.257	2301.978	783.471	2027801.010	148.010
kin_afterCID_146	LT01B4_cell07	2324.948	2767.226	1443.048	5113.190	361.539	1908.267	2414.326	968.126	687.449	2289.004	780.757	2027802.006	149.006
kin_afterCID_147	LT01B4_cell07	2324.929	2767.226	1442.991	5131.237	361.629	1905.368	2413.834	969.877	688.406	2295.698	781.446	2027803.003	150.003
kin_afterCID_148	LT01B4_cell07	2313.713	2767.226	1436.734	5076.407	364.650	1896.812	2410.947	963.014	679.985	2281.943	774.022	2027804.001	151.001
kin_afterCID_149	LT01B4_cell07	2305.684	2767.226	1430.991	5060.011	367.940	1885.621	2408.060	979.635	693.241	2315.624	786.193	2027805.015	152.015
kin_afterCID_150	LT01B4_cell07	2337.015	2767.226	1448.102	5147.682	364.784	1912.744	2410.141	969.983	686.250	2292.025	779.998	2027806.010	153.010
kin_afterCID_151	LT01B4_cell07	2324.113	2767.226	1441.278	5101.221	369.238	1898.749	2406.493	975.489	690.248	2296.201	782.973	2027807.018	154.018
kin_afterCID_152	LT01B4_cell07	2354.511	2767.226	1459.548	5172.422	366.687	1926.216	2408.955	968.219	682.279	2288.092	777.145	2027808.000	155.000
kin_afterCID_153	LT01B4_cell07	2300.869	2767.226	1427.546	5091.809	362.725	1882.299	2411.350	960.322	680.411	2270.024	772.585	2027809.001	156.001
kin_afterCID_154	LT01B4_cell07	2329.681	2767.226	1445.789	5127.236	366.575	1904.731	2408.216	967.823	685.380	2275.681	777.938	2027810.006	157.006
kin_afterCID_155	LT01B4_cell07	2347.293	2767.226	1455.670	5184.174	363.307	1920.963	2410.633	962.678	682.404	2270.326	774.700	2027811.002	158.002
kin_afterCID_156	LT01B4_cell07	2329.023	2767.226	1446.529	5149.169	363.307	1905.246	2411.215	961.394	680.708	2270.296	773.577	2027812.010	159.010
kin_afterCID_157	LT01B4_cell07	2323.607	2767.226	1441.358	5153.219	363.710	1897.834	2410.454	969.712	687.092	2290.668	779.854	2027813.016	160.016
kin_afterCID_158	LT01B4_cell07	2307.454	2767.226	1433.419	5110.393	363.397	1885.764	2411.618	959.091	679.288	2260.817	771.882	2027814.012	161.012
kin_afterCID_159	LT01B4_cell07	2294.256	2767.226	1425.447	5084.983	364.941	1871.924	2410.745	959.653	679.208	2262.197	771.176	2027815.010	162.010
kin_afterCID_160	LT01B4_cell07	2341.530	2767.226	1452.184	5186.624	363.330	1913.129	2412.401	962.991	681.232	2264.842	775.682	2027816.007	163.007
kin_afterCID_161	LT01B4_cell07	2312.343	2767.226	1435.022	5089.615	367.470	1889.117	2408.171	966.242	684.983	2264.731	777.827	2027817.001	164.001
kin_afterCID_162	LT01B4_cell07	2321.218	2767.226	1439.713	5108.095	365.075	1899.450	2410.880	958.778	679.281	2248.372	772.851	2027817.996	164.996
kin_afterCID_163	LT01B4_cell07	2330.943	2767.226	1445.579	5159.517	362.166	1907.312	2413.252	965.442	682.479	2274.293	779.098	2027819.011	166.011
kin_afterCID_164	LT01B4_cell07	2295.861	2767.226	1425.346	5097.436	358.764	1880.255	2417.639	961.130	682.937	2264.546	777.190	2027820.011	167.011
kin_afterCID_165	LT01B4_cell07	2324.110	2767.226	1440.588	5156.445	362.680	1898.909	2413.230	963.566	683.756	2264.160	777.814	2027821.006	168.006
kin_afterCID_166	LT01B4_cell07	2328.656	2767.226	1447.221	5158.832	364.762	1900.716	2411.864	967.066	686.957	2268.350	779.895	2027822.002	169.002
kin_afterCID_167	LT01B4_cell07	2302.219	2767.226	1431.013	5099.190	361.472	1884.029	2414.304	958.862	681.265	2248.779	775.357	2027823.000	170.000
kin_afterCID_168	LT01B4_cell07	2309.532	2767.226	1433.695	5124.138	364.874	1884.179	2410.186	966.086	684.717	2264.735	778.876	2027824.006	171.006
kin_afterCID_169	LT01B4_cell07	2317.741	2767.226	1439.962	5136.116	365.993	1890.449	2409.067	966.747	683.657	2268.683	778.801	2027825.002	172.002
kin_afterCID_170	LT01B4_cell07	2292.641	2767.226	1426.084	5059.515	367.022	1871.922	2407.903	966.629	683.050	2267.034	778.268	2027826.000	173.000
kin_afterCID_171	LT01B4_cell07	2290.111	2767.226	1423.054	5075.366	366.060	1867.653	2409.492	968.798	685.884	2267.874	781.323	2027827.017	174.017
kin_afterCID_172	LT01B4_cell07	2310.767	2767.226	1433.046	5141.213	361.629	1887.730	2413.073	953.653	675.698	2237.503	771.023	2027828.011	175.011
kin_afterCID_173	LT01B4_cell07	2291.343	2767.226	1422.922	5097.736	364.426	1868.094	2410.633	965.593	684.056	2266.704	778.707	2027829.006	176.006
kin_afterCID_174	LT01B4_cell07	2327.904	2767.226	1443.453	5179.853	366.105	1895.489	2409.268	965.469	681.985	2264.154	778.084	2027830.005	177.005
kin_afterCID_175	LT01B4_cell07	2284.822	2767.226	1419.253	5077.508	366.172	1861.450	2408.709	962.209	681.067	2255.063	775.520	2027831.012	178.012
kin_afterCID_176	LT01B4_cell07	2297.813	2767.226	1426.249	5115.512	363.173	1874.057	2413.274	963.792	682.924	2263.999	777.837	2027832.007	179.007
kin_afterCID_177	LT01B4_cell07	2307.834	2767.226	1432.206	5147.912	368.231	1874.175	2407.590	972.940	690.110	2280.109	782.886	2027833.005	180.005
kin_afterCID_178	LT01B4_cell07	2303.725	2767.226	1429.206	5138.228	366.396	1873.199	2409.917	957.252	678.535	2250.448	770.526	2027834.002	181.002
kin_afterCID_179	LT01B4_cell07	2279.553	2767.226	1418.475	5074.410	367.694	1853.318	2408.843	969.027	686.817	2278.587	779.292	2027835.005	182.005
kin_afterCID_180	LT01B4_cell07	2276.998	2767.226	1415.652	5112.523	358.741	1856.908	2417.034	956.654	680.352	2258.958	773.083	2027835.999	182.999
kin_afterCID_181	LT01B4_cell07	2302.910	2767.226	1430.323	5179.858	355.183	1881.548	2420.414	953.118	677.207	2251.393	772.581	2027837.000	184.000
kin_afterCID_182	LT01B4_cell07	2290.678	2767.226	1422.592	5144.069	354.041	1874.174	2422.048	949.692	672.355	2251.598	769.362	2027838.007	185.007
kin_afterCID_183	LT01B4_cell07	2280.655	2767.226	1419.078	5134.098	350.595	1868.854	2425.584	955.135	680.796	2252.657	777.479	2027839.001	186.001
kin_afterCID_184	LT01B4_cell07	2310.354	2767.226	1434.317	5177.514	358.428	1885.823	2418.243	958.326	678.793	2259.527	775.680	2027840.000	187.000
kin_afterCID_185	LT01B4_cell07	2308.062	2767.226	1433.768	5203.041	351.960	1888.087	2424.532	955.086	680.164	2247.856	776.991	2027841.010	188.010
kin_afterCID_186	LT01B4_cell07	2277.697	2767.226	1416.611	5092.810	359.704	1859.220	2416.788	961.765	682.136	2261.199	778.544	2027842.000	189.000
kin_afterCID_187	LT01B4_cell07	2314.115	2767.226	1437.002	5197.166	355.720	1890.894	2421.264	964.523	682.871	2279.030	781.925	2027843.007	190.007
kin_afterCID_188	LT01B4_cell07	2296.618	2767.226	1426.611	5167.449	349.834	1883.247	2426.568	951.845	675.930	2251.949	774.316	2027844.011	191.011
kin_afterCID_189	LT01B4_cell07	2271.632	2767.226	1411.484	5109.506	352.452	1859.103	2424.890	964.993	684.880	2274.616	784.593	2027845.011	192.011
kin_afterCID_190	LT01B4_cell07	2271.903	2767.226	1411.360	5116.943	352.117	1859.458	2423.256	958.052	679.407	2261.935	778.491	2027846.016	193.016
kin_afterCID_191	LT01B4_cell07	2293.737	2767.226	1424.165	5184.650	350.058	1877.041	2425.987	949.713	674.325	2242.861	772.631	2027847.000	194.000
kin_afterCID_192	LT01B4_cell07	2309.906	2767.226	1435.380	5190.423	352.676	1891.447	2422.831	953.607	675.880	2251.464	774.450	2027848.010	195.010
kin_afterCID_193	LT01B4_cell07	2299.776	2767.226	1427.838	5194.322	348.402	1884.624	2427.956	952.405	676.212	2255.417	774.864	2027849.016	196.016
kin_afterCID_194	LT01B4_cell07	2275.493	2767.226	1416.158	5105.123	352.945	1864.051	2422.741	959.749	680.444	2259.480	780.384	2027850.005	197.005
kin_afterCID_195	LT01B4_cell07	2292.386	2767.226	1426.473	5151.716	353.571	1875.677	2422.115	958.867	679.805	2256.542	779.183	2027851.000	198.000
kin_afterCID_196	LT01B4_cell07	2282.265	2767.226	1417.664	5158.439	347.641	1871.168	2428.672	946.335	672.431	2234.128	771.935	2027852.006	199.006
kin_afterCID_197	LT01B4_cell07	2277.767	2767.226	1417.290	5117.991	349.879	1868.303	2427.195	964.961	685.866	2266.944	786.708	2027852.999	199.999
kin_afterCID_198	LT01B4_cell07	2285.694	2767.226	1419.933	5173.477	350.707	1868.529	2425.517	960.590	682.373	2266.363	781.333	2027854.000	201.000
kin_afterCID_199	LT01B4_cell07	2277.508	2767.226	1416.562	5134.813	351.042	1864.187	2424.689	950.672	674.028	2236.331	773.528	2027855.015	202.015
kin_afterCID_200	LT01B4_cell07	2251.329	2767.226	1401.831	5106.826	349.006	1841.186	2426.546	952.974	678.066	2248.799	775.592	2027855.999	202.999
kin_afterCID_201	LT01B4_cell07	2308.114	2767.226	1433.564	5216.337	353.348	1884.292	2422.652	956.310	678.831	2247.846	777.042	2027857.000	204.000
kin_afterCID_202	LT01B4_cell07	2257.579	2767.226	1405.651	5143.089	344.283	1849.362	2431.358	946.309	673.372	2236.665	772.362	2027858.015	205.015
kin_afterCID_203	LT01B4_cell07	2284.331	2767.226	1420.714	5172.666	349.767	1868.312	2426.725	946.629	671.071	2238.203	770.007	2027859.001	206.001
kin_afterCID_204	LT01B4_cell07	2284.694	2767.226	1421.636	5164.587	348.424	1872.018	2427.083	958.973	679.176	2264.933	781.085	2027860.010	207.010
kin_afterCID_205	LT01B4_cell07	2270.177	2767.226	1410.225	5135.044	352.430	1854.339	2423.211	961.225	681.474	2270.587	780.759	2027861.015	208.015
kin_afterCID_206	LT01B4_cell07	2300.253	2767.226	1428.784	5232.604	349.879	1877.966	2425.942	951.169	675.857	2250.198	773.662	2027862.011	209.011
kin_afterCID_207	LT01B4_cell07	2291.515	2767.226	1423.405	5249.709	346.231	1870.731	2429.411	949.443	674.154	2257.227	773.101	2027863.005	210.005
kin_afterCID_208	LT01B4_cell07	2266.404	2767.226	1409.595	5189.679	346.589	1850.304	2429.635	946.354	672.651	2251.822	770.619	2027864.001	211.001
kin_afterCID_209	LT01B4_cell07	2271.854	2767.226	1412.004	5211.434	346.589	1853.302	2429.948	952.848	675.415	2274.009	775.035	2027865.000	212.000
kin_afterCID_210	LT01B4_cell07	2268.607	2767.226	1411.860	5196.528	347.685	1850.330	2428.538	957.534	680.553	2284.028	778.282	2027866.015	213.015
kin_afterCID_211	LT01B4_cell07	2281.772	2767.226	1419.857	5190.006	347.439	1866.071	2429.635	952.306	675.677	2264.380	774.704	2027867.015	214.015
kin_afterCID_212	LT01B4_cell07	2269.117	2767.226	1413.395	5201.325	343.612	1855.870	2431.627	949.882	675.586	2262.576	774.143	2027868.011	215.011
kin_afterCID_213	LT01B4_cell07	2283.709	2767.226	1420.913	5205.359	348.939	1864.472	2426.792	955.893	677.771	2270.114	776.896	2027868.996	215.996
kin_afterCID_214	LT01B4_cell07	2291.691	2767.226	1425.660	5235.129	346.320	1872.788	2429.500	951.089	673.614	2267.685	773.257	2027870.008	217.008
kin_afterCID_215	LT01B4_cell07	2284.804	2767.226	1420.391	5211.778	348.625	1865.328	2426.748	953.010	677.303	2255.011	775.905	2027871.011	218.011
kin_afterCID_216	LT01B4_cell07	2270.552	2767.226	1412.056	5197.549	343.053	1858.383	2432.723	948.439	674.418	2245.322	775.030	2027872.014	219.014
kin_afterCID_217	LT01B4_cell07	2253.878	2767.226	1403.792	5158.887	340.255	1848.636	2435.118	950.170	676.639	2251.655	777.629	2027873.015	220.015
kin_afterCID_218	LT01B4_cell07	2288.593	2767.226	1421.827	5222.448	344.888	1872.786	2430.977	950.902	674.905	2256.732	775.154	2027874.001	221.001
kin_afterCID_219	LT01B4_cell07	2282.584	2767.226	1418.310	5248.911	340.255	1868.838	2434.760	943.789	671.295	2246.950	770.880	2027875.010	222.010
kin_afterCID_220	LT01B4_cell07	2263.217	2767.226	1408.702	5187.298	343.791	1850.692	2431.045	956.776	680.368	2268.734	780.819	2027876.015	223.015
kin_afterCID_221	LT01B4_cell07	2293.260	2767.226	1426.934	5280.490	341.217	1875.474	2433.216	948.373	673.977	2263.643	773.309	2027877.001	224.001
kin_afterCID_222	LT01B4_cell07	2271.263	2767.226	1411.123	5209.943	344.865	1854.675	2430.821	957.118	678.451	2284.779	777.972	2027878.001	225.001
kin_afterCID_223	LT01B4_cell07	2287.174	2767.226	1422.084	5254.547	344.955	1866.713	2430.015	950.457	675.435	2262.818	773.064	2027879.017	226.017
kin_afterCID_224	LT01B4_cell07	2278.556	2767.226	1417.309	5226.316	346.566	1858.661	2428.717	946.951	672.389	2257.679	769.188	2027880.000	227.000
kin_afterCID_225	LT01B4_cell07	2297.503	2767.226	1428.456	5279.615	342.605	1878.341	2432.857	943.889	672.062	2246.289	769.777	2027881.000	228.000
kin_afterCID_226	LT01B4_cell07	2280.926	2767.226	1419.872	5237.326	344.149	1863.304	2431.000	949.227	675.709	2254.785	773.838	2027882.014	229.014
kin_afterCID_227	LT01B4_cell07	2298.779	2767.226	1430.484	5256.678	345.403	1878.950	2430.105	949.366	675.950	2241.329	774.804	2027883.001	230.001
kin_afterCID_228	LT01B4_cell07	2259.673	2767.226	1407.618	5148.867	348.983	1844.864	2426.434	951.771	676.570	2247.342	774.606	2027884.005	231.005
kin_afterCID_229	LT01B4_cell07	2283.598	2767.226	1418.413	5213.610	350.416	1860.778	2425.181	956.785	678.470	2266.830	776.807	2027885.015	232.015
kin_afterCID_230	LT01B4_cell07	2270.605	2767.226	1412.347	5216.705	342.717	1855.984	2432.969	944.063	672.040	2237.068	770.799	2027886.010	233.010
kin_afterCID_231	LT01B4_cell07	2271.950	2767.226	1412.744	5180.462	351.266	1850.857	2425.002	956.031	679.082	2260.865	776.220	2027887.015	234.015
kin_afterCID_232	LT01B4_cell07	2271.740	2767.226	1414.542	5213.418	347.081	1851.936	2428.784	950.036	676.533	2244.106	774.508	2027888.001	235.001
kin_afterCID_233	LT01B4_cell07	2259.616	2767.226	1406.322	5183.630	345.156	1844.803	2429.948	940.933	668.146	2238.430	765.188	2027889.005	236.005
kin_afterCID_234	LT01B4_cell07	2273.175	2767.226	1412.374	5256.349	342.694	1853.413	2433.171	947.319	674.523	2249.240	772.974	2027890.015	237.015
kin_afterCID_235	LT01B4_cell07	2266.096	2767.226	1409.681	5207.576	345.358	1848.813	2430.552	948.199	672.629	2258.160	771.519	2027891.000	238.000
kin_afterCID_236	LT01B4_cell07	2288.876	2767.226	1422.482	5252.562	346.678	1866.415	2429.858	956.592	678.498	2279.496	777.516	2027892.016	239.016
kin_afterCID_237	LT01B4_cell07	2270.075	2767.226	1410.594	5258.346	339.718	1854.164	2435.968	941.810	669.296	2255.303	768.245	2027893.010	240.010
kin_afterCID_238	LT01B4_cell07	2263.253	2767.226	1409.031	5230.020	340.747	1848.889	2435.387	955.437	677.664	2282.852	779.898	2027894.000	241.000
kin_afterCID_239	LT01B4_cell07	2269.843	2767.226	1411.708	5235.281	340.725	1855.633	2435.901	946.384	671.740	2263.052	772.408	2027895.017	242.017
kin_afterCID_240	LT01B4_cell07	2281.137	2767.226	1418.749	5261.223	343.724	1860.574	2432.992	951.843	674.542	2274.298	775.119	2027896.001	243.001
kin_afterCID_241	LT01B4_cell07	2252.715	2767.226	1401.345	5210.607	341.732	1838.082	2434.133	952.781	678.275	2269.776	777.658	2027897.000	244.000
kin_afterCID_242	LT01B4_cell07	2287.469	2767.226	1422.716	5300.242	341.352	1865.532	2435.454	948.117	674.726	2259.434	774.086	2027898.007	245.007
kin_afterCID_243	LT01B4_cell07	2270.680	2767.226	1411.993	5240.352	342.381	1853.684	2432.857	939.573	668.340	2234.919	766.653	2027899.010	246.010
kin_afterCID_244	LT01B4_cell07	2274.217	2767.226	1415.744	5248.103	337.323	1863.372	2439.303	939.144	668.765	2240.581	768.837	2027900.010	247.010
kin_afterCID_245	LT01B4_cell07	2259.816	2767.226	1407.365	5184.879	341.105	1850.105	2435.924	947.479	673.458	2249.324	774.422	2027901.016	248.016
kin_afterCID_246	LT01B4_cell07	2251.428	2767.226	1402.881	5162.192	341.911	1842.781	2434.984	947.070	673.327	2241.411	774.732	2027902.010	249.010
kin_afterCID_247	LT01B4_cell07	2264.543	2767.226	1409.742	5245.381	335.577	1854.972	2440.467	942.637	672.475	2241.066	773.069	2027903.000	250.000
kin_afterCID_248	LT01B4_cell07	2248.658	2767.226	1401.082	5187.562	342.448	1835.311	2433.999	942.971	669.827	2245.158	769.036	2027904.015	251.015
kin_afterCID_249	LT01B4_cell07	2248.766	2767.226	1401.642	5189.016	341.911	1835.883	2434.312	945.231	672.612	2243.403	771.803	2027905.009	252.009
kin_afterCID_250	LT01B4_cell07	2269.529	2767.226	1411.957	5241.490	340.680	1854.146	2435.364	932.825	663.443	2220.456	761.737	2027906.000	253.000
kin_afterCID_251	LT01B4_cell07	2266.489	2767.226	1410.696	5217.583	344.619	1848.454	2432.186	951.467	676.588	2257.373	775.843	2027907.005	254.005
kin_afterCID_252	LT01B4_cell07	2282.082	2767.226	1418.686	5268.605	342.985	1861.172	2433.507	947.395	673.005	2258.521	771.690	2027908.005	255.005
kin_afterCID_253	LT01B4_cell07	2244.292	2767.226	1397.529	5205.013	338.151	1833.398	2438.475	940.027	671.161	2234.148	769.055	2027909.006	256.006
kin_afterCID_254	LT01B4_cell07	2252.372	2767.226	1402.198	5215.687	337.144	1842.572	2439.348	938.450	669.573	2226.464	768.861	2027910.005	257.005
kin_afterCID_255	LT01B4_cell07	2243.390	2767.226	1395.990	5187.329	342.381	1829.200	2433.663	947.907	673.886	2246.148	773.783	2027911.011	258.011
kin_afterCID_256	LT01B4_cell07	2279.318	2767.226	1418.054	5312.818	338.487	1858.207	2437.602	943.663	673.407	2241.270	771.902	2027912.004	259.004
kin_afterCID_257	LT01B4_cell07	2273.625	2767.226	1413.723	5275.068	341.665	1852.343	2434.424	949.288	675.429	2256.294	774.197	2027913.015	260.015
kin_afterCID_258	LT01B4_cell07	2247.837	2767.226	1398.706	5231.634	340.165	1831.397	2435.610	952.205	677.155	2266.364	777.323	2027914.001	261.001
kin_afterCID_259	LT01B4_cell07	2288.784	2767.226	1425.056	5292.496	345.492	1861.661	2431.537	951.425	676.269	2247.924	776.021	2027915.005	262.005
kin_afterCID_260	LT01B4_cell07	2277.952	2767.226	1416.642	5287.641	339.225	1859.040	2437.132	944.573	671.516	2236.727	773.381	2027916.009	263.009
kin_afterCID_261	LT01B4_cell07	2265.351	2767.226	1408.348	5267.693	340.076	1845.734	2436.595	940.954	669.516	2222.925	769.745	2027917.012	264.012
kin_afterCID_262	LT01B4_cell07	2266.753	2767.226	1410.996	5295.223	338.420	1846.229	2437.804	940.295	669.031	2241.435	767.942	2027918.015	265.015
kin_afterCID_263	LT01B4_cell07	2243.882	2767.226	1399.087	5259.627	335.130	1829.990	2440.691	936.224	665.988	2239.404	765.659	2027919.018	266.018
kin_afterCID_264	LT01B4_cell07	2264.141	2767.226	1409.156	5284.996	339.158	1843.492	2437.334	938.992	668.140	2229.164	767.913	2027920.001	267.001
kin_afterCID_265	LT01B4_cell07	2238.578	2767.226	1393.318	5234.730	338.017	1823.552	2437.893	939.233	669.336	2232.452	768.723	2027921.005	268.005
kin_afterCID_266	LT01B4_cell07	2270.138	2767.226	1413.378	5309.156	336.495	1851.067	2440.266	945.353	673.352	2251.180	774.369	2027922.008	269.008
kin_afterCID_267	LT01B4_cell07	2283.423	2767.226	1420.526	5326.337	339.449	1859.503	2437.938	944.230	671.891	2243.291	772.525	2027923.011	270.011
kin_afterCID_268	LT01B4_cell07	2255.661	2767.226	1405.937	5313.317	331.996	1840.802	2443.824	935.468	667.430	2242.778	766.899	2027924.014	271.014
kin_afterCID_269	LT01B4_cell07	2278.459	2767.226	1417.578	5371.780	331.907	1858.569	2444.451	932.525	665.024	2233.202	764.592	2027925.018	272.018
kin_afterCID_270	LT01B4_cell07	2243.854	2767.226	1396.808	5276.519	330.363	1834.222	2446.353	938.169	670.233	2232.943	771.925	2027926.001	273.001
kin_afterCID_271	LT01B4_cell07	2243.455	2767.226	1395.674	5280.651	332.041	1831.225	2444.719	940.804	671.587	2240.352	773.591	2027927.004	274.004
kin_afterCID_272	LT01B4_cell07	2278.537	2767.226	1418.037	5342.626	335.756	1857.298	2440.288	937.997	667.133	2234.342	768.499	2027928.007	275.007
kin_afterCID_273	LT01B4_cell07	2259.499	2767.226	1406.675	5285.577	336.159	1843.005	2439.952	936.225	668.091	2219.126	768.529	2027929.010	276.010
kin_afterCID_274	LT01B4_cell07	2248.386	2767.226	1399.429	5257.377	336.696	1833.542	2438.856	934.804	665.993	2215.719	766.934	2027930.013	277.013
kin_afterCID_275	LT01B4_cell07	2249.781	2767.226	1401.671	5264.506	336.562	1834.032	2439.930	933.873	665.608	2213.634	765.989	2027931.016	278.016
kin_afterCID_276	LT01B4_cell07	2231.771	2767.226	1390.852	5260.525	335.309	1816.385	2440.019	932.636	665.788	2211.571	765.678	2027932.000	279.000
kin_afterCID_277	LT01B4_cell07	2276.126	2767.226	1415.846	5352.526	335.958	1852.986	2440.445	933.060	664.478	2218.521	765.063	2027933.006	280.006
kin_afterCID_278	LT01B4_cell07	2263.005	2767.226	1408.398	5326.572	338.241	1838.423	2438.430	937.975	668.472	2228.738	768.328	2027934.008	281.008
kin_afterCID_279	LT01B4_cell07	2237.849	2767.226	1394.956	5273.002	335.175	1821.584	2440.870	928.288	662.245	2203.531	762.175	2027935.009	282.009
kin_afterCID_280	LT01B4_cell07	2226.174	2767.226	1387.130	5234.997	335.175	1813.346	2440.825	926.975	662.017	2191.807	761.885	2027936.004	283.004
kin_afterCID_281	LT01B4_cell07	2228.773	2767.226	1389.076	5233.160	337.927	1812.764	2438.654	935.345	666.299	2202.980	768.909	2027937.009	284.009
kin_afterCID_282	LT01B4_cell07	2230.762	2767.226	1390.504	5226.599	334.503	1820.385	2441.810	921.936	659.715	2158.567	760.604	2027938.009	285.009
kin_afterCID_283	LT01B4_cell07	2238.965	2767.226	1395.351	5224.664	342.224	1819.427	2434.536	923.110	659.842	2155.373	758.719	2027939.005	286.005
kin_afterCID_284	LT01B4_cell07	2236.288	2767.226	1393.100	5275.964	335.600	1818.581	2440.847	923.959	661.224	2167.727	761.432	2027940.008	287.008
kin_afterCID_285	LT01B4_cell07	2265.073	2767.226	1412.497	5299.851	340.613	1840.682	2435.789	926.385	661.820	2161.226	761.904	2027940.999	287.999
kin_afterCID_286	LT01B4_cell07	2253.110	2767.226	1404.169	5273.123	340.434	1830.586	2436.864	931.299	664.178	2165.669	766.812	2027942.006	289.006
kin_afterCID_287	LT01B4_cell07	2263.555	2767.226	1408.471	5320.091	338.196	1839.063	2439.415	924.181	660.228	2158.554	760.965	2027943.004	290.004
kin_afterCID_288	LT01B4_cell07	2243.265	2767.226	1396.512	5287.587	339.942	1817.815	2436.640	924.662	659.262	2158.180	759.683	2027944.010	291.010
kin_afterCID_289	LT01B4_cell07	2237.254	2767.226	1396.400	5234.273	344.731	1812.096	2432.208	931.398	664.542	2172.429	763.594	2027945.010	292.010
kin_afterCID_290	LT01B4_cell07	2242.821	2767.226	1396.117	5257.443	345.067	1814.761	2431.157	933.275	666.020	2173.890	764.919	2027946.014	293.014
kin_afterCID_291	LT01B4_cell07	2247.072	2767.226	1398.997	5273.675	342.694	1820.176	2433.842	928.729	663.580	2161.132	762.030	2027947.000	294.000
kin_afterCID_292	LT01B4_cell07	2256.605	2767.226	1406.469	5303.616	341.687	1828.732	2435.163	917.913	656.103	2139.733	754.492	2027948.004	295.004
kin_afterCID_293	LT01B4_cell07	2264.547	2767.226	1411.170	5316.552	341.777	1835.793	2434.536	929.191	664.666	2159.608	764.204	2027949.008	296.008
kin_afterCID_294	LT01B4_cell07	2234.113	2767.226	1391.572	5229.006	343.164	1811.435	2433.462	921.104	657.427	2140.641	757.012	2027950.011	297.011
kin_afterCID_295	LT01B4_cell07	2235.546	2767.226	1391.061	5259.210	339.561	1814.400	2436.259	918.597	656.042	2133.876	757.425	2027951.014	298.014
kin_afterCID_296	LT01B4_cell07	2260.642	2767.226	1408.064	5349.625	335.600	1835.582	2440.489	928.043	664.632	2160.133	766.148	2027952.018	299.018
kin_afterCID_297	LT01B4_cell07	2225.932	2767.226	1386.509	5264.166	331.862	1813.389	2443.376	921.287	659.121	2149.651	761.669	2027953.001	300.001
kin_afterCID_298	LT01B4_cell07	2250.303	2767.226	1401.511	5281.113	336.584	1831.706	2439.773	926.998	661.457	2156.463	764.689	2027954.005	301.005
kin_afterCID_299	LT01B4_cell07	2232.598	2767.226	1391.727	5276.762	327.901	1824.902	2447.562	922.432	659.614	2157.744	764.401	2027955.008	302.008
kin_afterCID_300	LT01B4_cell07	2233.707	2767.226	1393.002	5243.177	331.437	1825.651	2443.578	922.687	659.594	2147.632	763.749	2027956.011	303.011
