# Supplementary material for: Mandipropamid as a chemical inducer of proximity for in vivo applications
Source: Nat Chem Biol. 2021 Dec 21;18(1):64–9. doi: 10.1038/s41589-021-00922-3 (PMC8709788; doi:10.1038/s41589-021-00922-3)
Supplement: Source Data Fig. 2 — Single-cell trajectories, luminescence intensities of luciferase assay and two-color RICS binding efficiencies. [file 41589_2021_922_MOESM21_ESM.zip › Figure_02/Figure_02bcd/Single-Cell Trajectories/Rapamycin_500nM/exp02_Rapa_LT02A1_cell00_intensities.csv]

name	cellID	ff_488nm_cell	area_cell	fullframe_488nm	ff_488nm_mito	area_mito	ff_488nm_cyto	area_cyto	ff_561nm_tf_cell	fullframe_561nm	ff_561nm_tf_mito	ff_561nm_tf_cyto	FrameTimeAbs	FrameTimeRel
t0_	LT02A1_cell00	3231.525	3743.073	2524.351	4287.797	561.176	3041.212	3190.962	594.194	498.555	1311.426	468.381	2111997.000	-16.000
tend_	LT02A1_cell00	2645.891	3743.073	2074.533	5102.715	518.428	2252.303	3232.948	558.618	471.386	1232.118	451.507	2112326.000	313.000
kin_afterCID_1	LT02A1_cell00	3297.574	3743.073	2570.165	4441.345	555.312	3094.367	3196.915	600.695	502.776	1332.117	474.095	2112021.070	4.070
kin_afterCID_2	LT02A1_cell00	3235.064	3743.073	2524.132	4363.127	548.821	3037.910	3202.913	597.104	500.182	1323.631	473.006	2112022.005	5.005
kin_afterCID_3	LT02A1_cell00	3257.145	3743.073	2541.054	4409.010	542.577	3058.823	3208.486	595.264	499.076	1318.628	473.383	2112023.000	6.000
kin_afterCID_4	LT02A1_cell00	3200.965	3743.073	2498.123	4364.813	553.566	2996.033	3197.586	602.358	504.300	1337.970	475.486	2112024.005	7.005
kin_afterCID_5	LT02A1_cell00	3198.383	3743.073	2495.748	4357.323	551.664	2994.743	3200.070	601.559	503.949	1334.433	475.680	2112025.001	8.001
kin_afterCID_6	LT02A1_cell00	3199.037	3743.073	2496.286	4360.424	550.455	2995.360	3200.988	594.344	497.406	1319.532	469.952	2112026.000	9.000
kin_afterCID_7	LT02A1_cell00	3184.311	3743.073	2485.160	4337.998	541.503	2985.448	3210.410	594.688	498.749	1318.981	472.708	2112027.016	10.016
kin_afterCID_8	LT02A1_cell00	3178.823	3743.073	2479.780	4344.602	547.792	2975.312	3204.457	596.354	499.202	1325.732	471.993	2112028.010	11.010
kin_afterCID_9	LT02A1_cell00	3235.389	3743.073	2524.413	4422.495	543.719	3030.426	3208.016	598.735	502.107	1326.490	475.730	2112029.000	12.000
kin_afterCID_10	LT02A1_cell00	3197.920	3743.073	2494.397	4388.536	542.756	2992.983	3208.844	592.466	496.541	1317.463	470.283	2112030.016	13.016
kin_afterCID_11	LT02A1_cell00	3188.207	3743.073	2487.896	4380.341	551.686	2978.912	3199.802	599.495	501.810	1334.996	473.087	2112031.001	14.001
kin_afterCID_12	LT02A1_cell00	3191.642	3743.073	2490.337	4382.304	545.778	2984.993	3206.539	595.307	498.521	1326.696	471.231	2112032.005	15.005
kin_afterCID_13	LT02A1_cell00	3226.857	3743.073	2516.667	4453.756	547.792	3013.484	3203.002	600.982	503.691	1334.143	475.887	2112033.015	16.015
kin_afterCID_14	LT02A1_cell00	3155.376	3743.073	2462.787	4352.965	554.708	2943.978	3196.691	601.728	504.224	1336.159	474.638	2112034.012	17.012
kin_afterCID_15	LT02A1_cell00	3168.485	3743.073	2472.170	4366.131	545.778	2960.969	3206.225	599.541	502.793	1331.364	475.393	2112035.015	18.015
kin_afterCID_16	LT02A1_cell00	3146.291	3743.073	2454.460	4332.838	552.156	2937.446	3200.250	597.173	500.403	1327.732	471.509	2112036.005	19.005
kin_afterCID_17	LT02A1_cell00	3196.098	3743.073	2491.652	4404.813	544.524	2987.131	3207.098	593.701	497.831	1318.370	471.049	2112037.000	20.000
kin_afterCID_18	LT02A1_cell00	3184.689	3743.073	2483.586	4399.572	549.426	2972.578	3202.420	597.411	500.548	1329.109	472.282	2112038.006	21.006
kin_afterCID_19	LT02A1_cell00	3184.229	3743.073	2483.338	4393.385	550.858	2972.335	3200.966	594.487	497.573	1321.960	469.562	2112039.015	22.015
kin_afterCID_20	LT02A1_cell00	3179.779	3743.073	2480.267	4390.748	545.643	2969.791	3206.628	594.346	498.064	1322.926	470.746	2112040.001	23.001
kin_afterCID_21	LT02A1_cell00	3186.391	3743.073	2486.619	4420.688	547.322	2972.328	3204.009	600.587	503.368	1336.879	475.262	2112041.000	24.000
kin_afterCID_22	LT02A1_cell00	3178.028	3743.073	2478.674	4404.241	549.023	2964.124	3202.913	593.677	497.153	1320.543	469.404	2112042.005	25.005
kin_afterCID_23	LT02A1_cell00	3125.747	3743.073	2439.307	4346.947	553.611	2910.550	3198.616	599.010	501.707	1333.783	472.175	2112043.011	26.011
kin_afterCID_24	LT02A1_cell00	3122.675	3743.073	2436.407	4342.085	551.194	2908.763	3201.413	596.500	499.379	1330.412	470.487	2112044.000	27.000
kin_afterCID_25	LT02A1_cell00	3155.259	3743.073	2461.820	4402.228	539.489	2942.495	3211.865	592.673	496.835	1321.079	470.675	2112045.015	28.015
kin_afterCID_26	LT02A1_cell00	3131.039	3743.073	2442.546	4358.263	540.473	2921.117	3211.261	591.438	495.700	1318.119	469.518	2112046.001	29.001
kin_afterCID_27	LT02A1_cell00	3156.142	3743.073	2461.909	4406.788	544.054	2940.638	3207.344	594.134	497.597	1324.899	470.510	2112047.000	30.000
kin_afterCID_28	LT02A1_cell00	3155.515	3743.073	2462.181	4421.676	537.251	2940.171	3214.596	594.968	498.998	1325.769	473.070	2112048.006	31.006
kin_afterCID_29	LT02A1_cell00	3157.190	3743.073	2462.077	4425.413	537.385	2941.671	3214.193	593.840	497.924	1325.003	471.933	2112049.001	32.001
kin_afterCID_30	LT02A1_cell00	3112.611	3743.073	2430.581	4363.929	545.979	2896.406	3205.285	594.710	497.870	1330.777	469.757	2112050.000	33.000
kin_afterCID_31	LT02A1_cell00	3128.764	3743.073	2441.304	4412.736	543.741	2907.711	3208.195	599.659	502.608	1342.628	474.214	2112051.015	34.015
kin_afterCID_32	LT02A1_cell00	3094.103	3743.073	2415.994	4367.739	537.631	2877.750	3214.439	596.617	500.301	1334.977	473.618	2112052.001	35.001
kin_afterCID_33	LT02A1_cell00	3117.924	3743.073	2433.104	4413.170	530.245	2901.409	3221.578	588.957	494.066	1317.230	469.517	2112053.010	36.010
kin_afterCID_34	LT02A1_cell00	3106.847	3743.073	2425.207	4403.174	543.070	2884.028	3209.090	597.540	500.888	1339.008	472.496	2112054.015	37.015
kin_afterCID_35	LT02A1_cell00	3095.540	3743.073	2416.065	4402.212	539.019	2873.183	3212.469	592.298	496.393	1327.084	469.460	2112055.000	38.000
kin_afterCID_36	LT02A1_cell00	3074.417	3743.073	2399.921	4371.015	542.420	2851.935	3210.187	593.756	497.197	1332.914	469.369	2112056.000	39.000
kin_afterCID_37	LT02A1_cell00	3065.470	3743.073	2393.486	4362.899	546.718	2840.997	3204.770	589.779	493.860	1325.642	464.611	2112057.005	40.005
kin_afterCID_38	LT02A1_cell00	3110.140	3743.073	2426.757	4439.207	541.234	2882.532	3210.657	591.468	495.817	1325.193	468.075	2112058.000	41.000
kin_afterCID_39	LT02A1_cell00	3112.103	3743.073	2428.761	4448.424	546.427	2880.951	3204.659	592.615	496.409	1329.257	467.243	2112059.010	42.010
kin_afterCID_40	LT02A1_cell00	3085.194	3743.073	2407.306	4405.886	541.324	2859.475	3209.381	588.739	493.743	1316.855	466.196	2112060.015	43.015
kin_afterCID_41	LT02A1_cell00	3094.745	3743.073	2415.275	4431.713	541.592	2865.968	3210.030	592.202	497.057	1323.007	469.231	2112061.010	44.010
kin_afterCID_42	LT02A1_cell00	3052.432	3743.073	2383.827	4379.456	546.650	2823.301	3204.300	593.102	497.468	1326.884	468.342	2112062.000	45.000
kin_afterCID_43	LT02A1_cell00	3038.851	3743.073	2372.982	4370.418	542.241	2810.949	3209.179	589.163	494.093	1319.705	466.213	2112063.015	46.015
kin_afterCID_44	LT02A1_cell00	3089.180	3743.073	2410.198	4461.136	539.220	2855.317	3212.716	590.670	495.484	1323.025	467.975	2112064.001	47.001
kin_afterCID_45	LT02A1_cell00	3043.377	3743.073	2376.001	4400.290	538.884	2812.597	3212.313	595.311	499.773	1335.627	471.350	2112065.010	48.010
kin_afterCID_46	LT02A1_cell00	3067.324	3743.073	2394.990	4432.935	539.511	2834.780	3211.507	590.394	495.182	1322.749	467.573	2112066.005	49.005
kin_afterCID_47	LT02A1_cell00	3033.193	3743.073	2368.237	4388.266	540.451	2802.073	3210.478	586.034	492.014	1308.118	464.716	2112067.000	50.000
kin_afterCID_48	LT02A1_cell00	3059.441	3743.073	2388.787	4433.032	541.078	2825.076	3209.582	588.452	493.568	1314.583	466.297	2112068.000	51.000
kin_afterCID_49	LT02A1_cell00	3067.204	3743.073	2394.296	4445.071	539.780	2832.575	3211.328	583.065	488.580	1307.157	461.624	2112069.005	52.005
kin_afterCID_50	LT02A1_cell00	3021.331	3743.073	2359.367	4402.168	534.028	2789.466	3216.431	587.078	492.879	1315.566	466.369	2112070.000	53.000
kin_afterCID_51	LT02A1_cell00	3051.130	3743.073	2381.478	4447.857	541.212	2812.702	3210.075	589.644	495.067	1317.506	467.203	2112071.010	54.010
kin_afterCID_52	LT02A1_cell00	3037.184	3743.073	2371.957	4445.190	538.191	2798.409	3213.186	585.195	491.156	1309.791	464.116	2112072.005	55.005
kin_afterCID_53	LT02A1_cell00	2993.058	3743.073	2338.161	4382.356	542.958	2754.975	3207.993	592.172	496.573	1330.737	467.341	2112073.001	56.001
kin_afterCID_54	LT02A1_cell00	3049.151	3743.073	2379.718	4465.831	539.824	2808.226	3210.657	587.077	492.439	1316.508	464.635	2112074.010	57.010
kin_afterCID_55	LT02A1_cell00	3020.688	3743.073	2359.269	4425.948	537.967	2782.280	3213.499	585.303	491.371	1305.626	464.878	2112075.005	58.005
kin_afterCID_56	LT02A1_cell00	2998.580	3743.073	2342.538	4403.798	543.920	2757.372	3206.203	592.211	496.541	1329.642	467.260	2112076.011	59.011
kin_afterCID_57	LT02A1_cell00	3029.115	3743.073	2365.795	4463.653	533.267	2788.702	3216.968	586.205	492.467	1313.437	465.834	2112077.000	60.000
kin_afterCID_58	LT02A1_cell00	2982.470	3743.073	2330.964	4391.639	543.137	2741.436	3207.635	591.092	495.636	1325.463	467.147	2112078.004	61.004
kin_afterCID_59	LT02A1_cell00	3021.325	3743.073	2359.006	4469.449	541.279	2774.417	3209.963	590.126	494.761	1324.804	466.554	2112079.010	62.010
kin_afterCID_60	LT02A1_cell00	2993.581	3743.073	2338.031	4431.816	533.491	2752.460	3216.476	579.945	486.404	1301.309	460.485	2112080.006	63.006
kin_afterCID_61	LT02A1_cell00	3006.056	3743.073	2347.856	4464.451	534.431	2760.907	3216.274	588.818	494.588	1319.400	467.650	2112081.005	64.005
kin_afterCID_62	LT02A1_cell00	2988.215	3743.073	2334.222	4442.380	533.826	2743.939	3217.527	584.698	490.805	1312.349	464.148	2112082.012	65.012
kin_afterCID_63	LT02A1_cell00	3036.216	3743.073	2370.189	4541.054	538.481	2781.331	3212.671	588.684	493.831	1322.892	465.875	2112083.015	66.015
kin_afterCID_64	LT02A1_cell00	3035.182	3743.073	2370.857	4537.694	535.012	2782.714	3215.558	584.963	490.874	1313.331	464.053	2112084.000	67.000
kin_afterCID_65	LT02A1_cell00	2972.755	3743.073	2323.223	4436.716	535.706	2726.033	3215.871	586.672	492.530	1314.407	465.647	2112085.010	68.010
kin_afterCID_66	LT02A1_cell00	2994.952	3743.073	2338.815	4488.575	538.034	2742.378	3212.805	585.164	491.286	1309.011	464.281	2112086.015	69.015
kin_afterCID_67	LT02A1_cell00	2988.700	3743.073	2334.240	4490.218	529.999	2739.036	3221.310	583.671	490.219	1308.327	464.712	2112087.000	70.000
kin_afterCID_68	LT02A1_cell00	3019.912	3743.073	2358.048	4547.882	545.755	2757.523	3204.770	589.769	494.437	1318.256	466.045	2112088.000	71.000
kin_afterCID_69	LT02A1_cell00	3024.541	3743.073	2361.859	4559.061	541.212	2763.049	3209.985	589.861	495.183	1315.421	467.834	2112089.005	72.005
kin_afterCID_70	LT02A1_cell00	2993.365	3743.073	2338.376	4524.667	534.968	2736.063	3216.699	584.459	490.747	1304.390	465.014	2112090.001	73.001
kin_afterCID_71	LT02A1_cell00	3001.714	3743.073	2343.714	4563.958	535.371	2739.211	3216.073	584.704	490.915	1306.048	464.986	2112091.006	74.006
kin_afterCID_72	LT02A1_cell00	2991.704	3743.073	2337.921	4553.171	535.102	2729.243	3216.923	584.835	490.911	1307.017	465.119	2112092.005	75.005
kin_afterCID_73	LT02A1_cell00	2975.179	3743.073	2324.856	4542.449	534.542	2712.624	3216.878	585.601	491.725	1309.770	465.737	2112093.011	76.011
kin_afterCID_74	LT02A1_cell00	2955.116	3743.073	2309.606	4513.643	531.588	2695.351	3220.594	583.028	489.689	1300.694	465.008	2112094.015	77.015
kin_afterCID_75	LT02A1_cell00	3004.196	3743.073	2348.305	4595.007	530.626	2739.799	3220.146	583.248	489.815	1302.101	465.115	2112095.014	78.014
kin_afterCID_76	LT02A1_cell00	2991.794	3743.073	2341.139	4597.656	524.046	2728.553	3227.554	587.389	493.719	1313.277	469.879	2112096.010	79.010
kin_afterCID_77	LT02A1_cell00	2952.736	3743.073	2311.455	4542.265	525.613	2691.266	3227.151	585.989	492.670	1308.273	468.832	2112097.005	80.005
kin_afterCID_78	LT02A1_cell00	2987.834	3743.073	2337.829	4621.179	538.213	2712.164	3213.499	592.756	497.485	1324.880	470.679	2112098.009	81.009
kin_afterCID_79	LT02A1_cell00	2967.318	3743.073	2320.835	4593.439	532.528	2696.041	3218.848	587.810	494.288	1309.024	468.958	2112099.010	82.010
kin_afterCID_80	LT02A1_cell00	2958.902	3743.073	2311.798	4591.512	538.840	2682.561	3213.611	592.009	497.108	1319.271	470.468	2112100.006	83.006
kin_afterCID_81	LT02A1_cell00	2961.906	3743.073	2313.939	4610.115	534.319	2685.873	3217.796	587.277	493.298	1309.361	467.911	2112101.000	84.000
kin_afterCID_82	LT02A1_cell00	2923.702	3743.073	2285.981	4560.072	541.839	2645.224	3209.784	585.915	491.543	1305.771	464.857	2112102.000	85.000
kin_afterCID_83	LT02A1_cell00	2916.652	3743.073	2279.261	4565.965	538.011	2638.381	3213.566	582.959	489.330	1300.541	463.269	2112103.014	86.014
kin_afterCID_84	LT02A1_cell00	2897.119	3743.073	2265.029	4552.067	534.274	2620.135	3217.393	585.099	491.487	1306.407	465.807	2112104.000	87.000
kin_afterCID_85	LT02A1_cell00	2929.783	3743.073	2289.051	4627.242	535.505	2645.006	3216.431	587.634	492.981	1317.416	466.632	2112105.010	88.010
kin_afterCID_86	LT02A1_cell00	2904.374	3743.073	2269.890	4589.364	542.622	2617.154	3209.538	584.987	490.458	1306.048	463.592	2112106.005	89.005
kin_afterCID_87	LT02A1_cell00	2897.044	3743.073	2264.318	4583.452	543.920	2609.071	3208.060	579.544	485.978	1288.924	459.760	2112107.011	90.011
kin_afterCID_88	LT02A1_cell00	2878.767	3743.073	2250.015	4569.895	537.071	2594.039	3215.446	579.337	486.482	1288.136	461.501	2112108.015	91.015
kin_afterCID_89	LT02A1_cell00	2893.864	3743.073	2261.561	4613.655	539.556	2602.920	3212.962	585.455	491.811	1300.328	465.956	2112109.015	92.015
kin_afterCID_90	LT02A1_cell00	2901.335	3743.073	2267.478	4637.866	540.652	2606.907	3211.462	583.563	489.926	1299.700	463.541	2112110.000	93.000
kin_afterCID_91	LT02A1_cell00	2895.315	3743.073	2264.202	4642.965	544.010	2596.981	3207.904	588.279	493.766	1309.839	466.531	2112111.005	94.005
kin_afterCID_92	LT02A1_cell00	2893.898	3743.073	2262.143	4660.092	540.988	2594.434	3210.970	589.611	495.185	1311.553	468.585	2112112.009	95.009
kin_afterCID_93	LT02A1_cell00	2894.437	3743.073	2261.810	4672.570	534.184	2597.502	3217.460	582.097	488.939	1298.397	463.760	2112113.000	96.000
kin_afterCID_94	LT02A1_cell00	2864.473	3743.073	2240.842	4634.045	541.637	2563.775	3209.851	586.308	491.860	1309.291	464.819	2112114.015	97.015
kin_afterCID_95	LT02A1_cell00	2915.196	3743.073	2278.331	4733.454	543.875	2604.854	3207.993	587.028	492.909	1307.705	465.358	2112115.010	98.010
kin_afterCID_96	LT02A1_cell00	3327.119	3743.073	2591.955	5868.877	538.526	2900.508	3212.939	582.602	489.414	1298.875	463.023	2112116.009	99.009
kin_afterCID_97	LT02A1_cell00	2910.673	3743.073	2275.970	4733.500	535.550	2605.072	3216.498	579.189	486.717	1289.595	461.460	2112117.004	100.004
kin_afterCID_98	LT02A1_cell00	2914.727	3743.073	2278.296	4755.997	536.221	2605.345	3216.207	583.817	490.411	1301.702	464.569	2112118.005	101.005
kin_afterCID_99	LT02A1_cell00	2871.654	3743.073	2244.448	4702.132	537.676	2563.687	3213.477	580.269	487.621	1289.878	462.063	2112119.004	102.004
kin_afterCID_100	LT02A1_cell00	2910.450	3743.073	2274.538	4776.569	543.249	2592.347	3208.598	585.050	491.194	1301.721	464.162	2112120.019	103.019
kin_afterCID_101	LT02A1_cell00	2872.696	3743.073	2246.347	4711.734	544.905	2558.318	3207.098	584.292	490.143	1302.481	462.849	2112121.006	104.006
kin_afterCID_102	LT02A1_cell00	2842.410	3743.073	2222.743	4677.786	536.355	2534.378	3214.931	582.540	489.456	1296.881	464.007	2112122.004	105.004
kin_afterCID_103	LT02A1_cell00	2870.685	3743.073	2244.050	4751.130	535.975	2555.337	3215.155	585.357	491.556	1306.676	465.626	2112123.021	106.021
kin_afterCID_104	LT02A1_cell00	2857.512	3743.073	2233.309	4747.081	539.780	2537.907	3212.358	587.855	493.709	1309.273	467.130	2112124.006	107.006
kin_afterCID_105	LT02A1_cell00	2863.174	3743.073	2237.548	4755.053	537.922	2544.556	3213.745	579.349	486.455	1289.441	460.990	2112125.005	108.005
kin_afterCID_106	LT02A1_cell00	2843.809	3743.073	2223.034	4731.432	541.704	2523.179	3210.075	582.918	489.213	1297.204	462.889	2112126.009	109.009
kin_afterCID_107	LT02A1_cell00	2827.654	3743.073	2211.178	4721.333	535.863	2510.193	3215.267	580.823	488.215	1291.877	462.893	2112127.009	110.009
kin_afterCID_108	LT02A1_cell00	2863.370	3743.073	2239.783	4793.783	532.573	2542.114	3218.893	580.853	488.558	1289.955	464.128	2112128.014	111.014
kin_afterCID_109	LT02A1_cell00	2866.306	3743.073	2239.535	4826.653	532.416	2540.082	3218.915	583.396	490.953	1295.670	466.103	2112129.011	112.011
kin_afterCID_110	LT02A1_cell00	2830.278	3743.073	2212.899	4762.733	534.475	2507.811	3216.341	579.448	487.111	1287.591	462.427	2112130.014	113.014
kin_afterCID_111	LT02A1_cell00	2858.721	3743.073	2234.233	4835.599	534.878	2527.908	3216.408	576.421	484.432	1281.747	459.618	2112131.015	114.015
kin_afterCID_112	LT02A1_cell00	2882.566	3743.073	2252.908	4869.215	538.728	2547.406	3212.939	578.244	485.554	1284.435	460.321	2112132.001	115.001
kin_afterCID_113	LT02A1_cell00	2877.669	3743.073	2249.458	4875.661	541.592	2538.558	3209.470	585.868	492.254	1296.303	466.465	2112133.015	116.015
kin_afterCID_114	LT02A1_cell00	2878.128	3743.073	2249.016	4904.870	542.644	2533.528	3209.000	587.103	493.063	1304.529	466.399	2112134.004	117.004
kin_afterCID_115	LT02A1_cell00	2827.201	3743.073	2210.668	4820.142	538.526	2491.257	3213.074	583.455	490.264	1296.015	464.584	2112135.010	118.010
kin_afterCID_116	LT02A1_cell00	2865.089	3743.073	2239.761	4898.145	535.952	2524.464	3215.155	577.327	485.480	1281.536	460.459	2112136.005	119.005
kin_afterCID_117	LT02A1_cell00	2850.674	3743.073	2228.351	4890.240	532.461	2511.598	3218.490	576.951	485.110	1281.076	461.015	2112137.014	120.014
kin_afterCID_118	LT02A1_cell00	2841.184	3743.073	2221.041	4876.364	540.518	2497.264	3211.194	582.857	489.378	1297.197	463.340	2112138.011	121.011
kin_afterCID_119	LT02A1_cell00	2852.073	3743.073	2229.120	4921.334	536.736	2505.124	3214.998	585.159	491.886	1300.463	466.431	2112139.009	122.009
kin_afterCID_120	LT02A1_cell00	2846.993	3743.073	2226.216	4923.244	530.872	2503.471	3220.101	577.278	485.332	1286.244	461.097	2112140.004	123.004
kin_afterCID_121	LT02A1_cell00	2830.501	3743.073	2213.684	4909.269	534.028	2484.024	3217.527	582.691	489.487	1302.241	463.958	2112141.010	124.010
kin_afterCID_122	LT02A1_cell00	2845.908	3743.073	2224.777	4934.954	529.216	2501.199	3222.160	578.270	486.508	1284.249	462.925	2112142.010	125.010
kin_afterCID_123	LT02A1_cell00	2816.602	3743.073	2203.874	4883.886	537.721	2468.937	3214.618	583.948	490.121	1300.850	464.634	2112143.015	126.015
kin_afterCID_124	LT02A1_cell00	2869.623	3743.073	2242.862	5010.522	529.372	2516.306	3222.384	585.402	492.323	1303.878	467.976	2112144.010	127.010
kin_afterCID_125	LT02A1_cell00	2812.369	3743.073	2199.677	4920.047	541.078	2455.609	3210.119	584.629	490.732	1305.538	463.803	2112145.009	128.009
kin_afterCID_126	LT02A1_cell00	2804.627	3743.073	2193.667	4934.748	534.901	2448.637	3217.214	584.342	490.861	1307.865	464.608	2112146.006	129.006
kin_afterCID_127	LT02A1_cell00	2844.255	3743.073	2224.624	5019.597	529.820	2484.882	3221.847	578.258	485.974	1293.012	461.319	2112147.009	130.009
kin_afterCID_128	LT02A1_cell00	2803.845	3743.073	2193.121	4951.581	535.236	2444.756	3216.028	581.435	488.292	1300.008	462.370	2112148.009	131.009
kin_afterCID_129	LT02A1_cell00	2800.042	3743.073	2190.064	4954.083	536.087	2439.450	3215.424	584.883	491.607	1305.668	465.283	2112149.005	132.005
kin_afterCID_130	LT02A1_cell00	2813.587	3743.073	2199.680	4994.093	532.081	2451.568	3220.258	581.144	488.224	1300.407	462.918	2112150.001	133.001
kin_afterCID_131	LT02A1_cell00	2817.803	3743.073	2203.877	4994.511	533.155	2455.552	3219.206	580.057	487.108	1296.983	461.973	2112151.019	134.019
kin_afterCID_132	LT02A1_cell00	2839.132	3743.073	2219.895	5050.476	534.072	2470.348	3218.378	583.728	490.106	1303.391	464.861	2112152.005	135.005
kin_afterCID_133	LT02A1_cell00	2815.211	3743.073	2201.904	5008.087	525.008	2456.990	3226.748	575.210	483.792	1284.726	460.484	2112153.019	136.019
kin_afterCID_134	LT02A1_cell00	2812.696	3743.073	2199.476	5024.888	528.902	2447.887	3222.720	580.690	487.944	1297.203	463.685	2112154.009	137.009
kin_afterCID_135	LT02A1_cell00	2788.040	3743.073	2181.319	4987.541	530.805	2423.818	3221.332	581.142	488.272	1300.126	463.223	2112155.006	138.006
kin_afterCID_136	LT02A1_cell00	2800.509	3743.073	2189.346	5014.179	521.741	2441.571	3230.195	573.233	481.927	1283.267	459.257	2112156.009	139.009
kin_afterCID_137	LT02A1_cell00	2802.023	3743.073	2191.066	5032.103	526.776	2436.268	3224.846	578.461	486.392	1292.022	462.639	2112157.019	140.019
kin_afterCID_138	LT02A1_cell00	2773.019	3743.073	2169.811	4993.055	523.777	2411.806	3227.487	577.162	485.532	1288.577	462.548	2112158.015	141.015
kin_afterCID_139	LT02A1_cell00	2795.170	3743.073	2186.824	5044.246	531.924	2422.028	3220.661	582.568	489.450	1303.850	464.133	2112159.004	142.004
kin_afterCID_140	LT02A1_cell00	2775.095	3743.073	2170.646	5008.490	526.530	2409.154	3225.137	575.552	483.760	1285.087	460.394	2112160.009	143.009
kin_afterCID_141	LT02A1_cell00	2839.368	3743.073	2219.481	5142.588	525.322	2463.093	3225.562	573.529	481.994	1281.604	458.876	2112161.005	144.005
kin_afterCID_142	LT02A1_cell00	2765.582	3743.073	2163.373	5011.450	526.754	2397.348	3225.226	574.327	482.598	1284.079	459.114	2112162.004	145.004
kin_afterCID_143	LT02A1_cell00	2774.395	3743.073	2171.298	5031.102	527.403	2404.035	3223.772	577.794	485.502	1292.781	461.579	2112162.999	145.999
kin_afterCID_144	LT02A1_cell00	2816.188	3743.073	2201.933	5129.072	531.812	2432.873	3220.817	582.811	489.633	1303.930	464.497	2112164.015	147.015
kin_afterCID_145	LT02A1_cell00	2795.175	3743.073	2186.907	5085.932	527.179	2419.256	3225.115	581.010	488.844	1292.088	465.562	2112165.010	148.010
kin_afterCID_146	LT02A1_cell00	2790.788	3743.073	2183.740	5086.790	524.673	2416.064	3226.883	579.764	487.286	1296.694	463.889	2112165.999	148.999
kin_afterCID_147	LT02A1_cell00	2790.498	3743.073	2182.134	5081.985	521.741	2419.072	3230.195	571.894	480.662	1275.362	459.036	2112167.014	150.014
kin_afterCID_148	LT02A1_cell00	2793.403	3743.073	2183.824	5094.754	521.920	2420.075	3230.575	577.674	485.978	1285.745	464.012	2112168.014	151.014
kin_afterCID_149	LT02A1_cell00	2755.933	3743.073	2155.704	5033.256	526.284	2383.091	3225.764	578.244	486.036	1288.102	463.154	2112169.009	152.009
kin_afterCID_150	LT02A1_cell00	2792.663	3743.073	2185.240	5120.456	519.413	2417.607	3232.030	577.885	486.674	1287.825	464.656	2112170.005	153.005
kin_afterCID_151	LT02A1_cell00	2794.456	3743.073	2184.799	5148.311	526.172	2409.853	3225.271	580.723	488.718	1297.287	464.784	2112171.004	154.004
kin_afterCID_152	LT02A1_cell00	2784.046	3743.073	2177.085	5119.080	522.076	2405.606	3229.479	575.772	484.692	1285.278	461.911	2112172.020	155.020
kin_afterCID_153	LT02A1_cell00	2785.383	3743.073	2178.739	5118.930	529.462	2400.877	3223.033	579.953	487.870	1292.713	463.688	2112173.005	156.005
kin_afterCID_154	LT02A1_cell00	2765.684	3743.073	2163.154	5095.089	525.926	2384.954	3226.144	576.687	485.420	1283.821	462.210	2112174.008	157.008
kin_afterCID_155	LT02A1_cell00	2765.580	3743.073	2164.099	5099.147	524.247	2385.517	3227.420	576.772	485.213	1287.517	462.119	2112175.015	158.015
kin_afterCID_156	LT02A1_cell00	2785.422	3743.073	2178.816	5144.662	527.649	2398.656	3222.518	581.443	489.079	1298.438	464.899	2112176.004	159.004
kin_afterCID_157	LT02A1_cell00	2774.127	3743.073	2170.081	5116.147	522.681	2394.038	3228.427	576.138	484.977	1281.720	462.653	2112177.011	160.011
kin_afterCID_158	LT02A1_cell00	2761.858	3743.073	2161.030	5111.042	525.948	2377.934	3226.055	580.788	488.514	1297.916	464.720	2112178.005	161.005
kin_afterCID_159	LT02A1_cell00	2754.722	3743.073	2155.246	5098.835	526.217	2371.381	3225.383	582.647	490.029	1300.772	466.344	2112179.004	162.004
kin_afterCID_160	LT02A1_cell00	2805.593	3743.073	2194.399	5179.770	521.763	2421.095	3229.837	574.768	483.734	1277.996	461.967	2112180.009	163.009
kin_afterCID_161	LT02A1_cell00	2765.919	3743.073	2163.245	5108.407	526.553	2382.353	3225.585	577.566	485.648	1284.995	462.844	2112181.005	164.005
kin_afterCID_162	LT02A1_cell00	2777.716	3743.073	2172.936	5124.268	526.172	2394.084	3225.696	569.595	479.057	1266.511	456.738	2112182.001	165.001
kin_afterCID_163	LT02A1_cell00	2783.459	3743.073	2176.930	5153.867	525.478	2396.504	3226.457	575.212	483.739	1282.545	460.837	2112183.019	166.019
kin_afterCID_164	LT02A1_cell00	2786.652	3743.073	2178.731	5165.507	521.136	2402.440	3229.703	572.009	481.140	1274.738	459.540	2112184.006	167.006
kin_afterCID_165	LT02A1_cell00	2759.046	3743.073	2158.898	5118.291	526.597	2373.142	3225.495	579.273	486.820	1294.764	463.352	2112185.020	168.020
kin_afterCID_166	LT02A1_cell00	2787.380	3743.073	2179.833	5184.859	526.754	2395.028	3224.779	581.572	489.555	1296.280	465.664	2112186.013	169.013
kin_afterCID_167	LT02A1_cell00	2771.396	3743.073	2167.878	5144.824	519.279	2389.324	3232.142	572.583	482.060	1276.672	460.300	2112187.004	170.004
kin_afterCID_168	LT02A1_cell00	2762.178	3743.073	2161.229	5134.092	521.987	2378.206	3229.792	575.645	484.591	1281.351	462.482	2112188.010	171.010
kin_afterCID_169	LT02A1_cell00	2753.857	3743.073	2153.784	5128.441	521.853	2369.262	3230.598	576.210	485.412	1280.739	463.270	2112189.005	172.005
kin_afterCID_170	LT02A1_cell00	2799.338	3743.073	2189.941	5213.044	518.451	2411.565	3233.507	572.235	481.826	1274.231	460.510	2112190.004	173.004
kin_afterCID_171	LT02A1_cell00	2763.094	3743.073	2162.071	5156.441	524.740	2373.082	3227.845	579.003	487.443	1292.105	463.938	2112191.019	174.019
kin_afterCID_172	LT02A1_cell00	2750.602	3743.073	2151.983	5136.854	520.666	2365.452	3230.687	574.640	483.827	1281.003	461.638	2112192.009	175.009
kin_afterCID_173	LT02A1_cell00	2783.321	3743.073	2177.067	5202.149	518.921	2394.343	3233.149	573.332	482.837	1277.589	461.167	2112193.014	176.014
kin_afterCID_174	LT02A1_cell00	2761.354	3743.073	2159.884	5149.199	524.359	2373.015	3227.263	570.784	479.961	1272.371	457.684	2112194.009	177.009
kin_afterCID_175	LT02A1_cell00	2760.894	3743.073	2159.671	5145.786	520.734	2376.020	3231.448	569.838	479.282	1273.955	457.319	2112195.004	178.004
kin_afterCID_176	LT02A1_cell00	2746.085	3743.073	2148.882	5134.557	522.636	2359.072	3229.703	576.856	485.746	1288.605	462.656	2112196.004	179.004
kin_afterCID_177	LT02A1_cell00	2756.033	3743.073	2155.758	5161.317	520.845	2367.576	3231.627	570.511	479.942	1275.712	457.681	2112197.019	180.019
kin_afterCID_178	LT02A1_cell00	2775.702	3743.073	2170.663	5210.350	521.987	2381.812	3229.815	574.922	484.152	1281.867	461.635	2112198.014	181.014
kin_afterCID_179	LT02A1_cell00	2749.789	3743.073	2151.757	5163.408	528.656	2353.340	3223.682	579.513	487.350	1295.299	463.058	2112199.001	182.001
kin_afterCID_180	LT02A1_cell00	2782.597	3743.073	2176.353	5223.861	527.425	2382.866	3223.884	577.716	485.976	1292.256	461.725	2112200.009	183.009
kin_afterCID_181	LT02A1_cell00	2755.964	3743.073	2155.226	5183.204	527.493	2358.343	3225.070	575.269	483.959	1286.978	459.707	2112201.005	184.005
kin_afterCID_182	LT02A1_cell00	2766.225	3743.073	2164.849	5191.645	524.091	2371.950	3228.472	571.105	480.924	1271.871	458.194	2112202.009	185.009
kin_afterCID_183	LT02A1_cell00	2734.207	3743.073	2140.436	5126.581	528.813	2341.193	3223.727	574.645	483.374	1281.179	459.621	2112203.009	186.009
kin_afterCID_184	LT02A1_cell00	2768.506	3743.073	2165.141	5215.618	521.584	2372.601	3230.755	574.058	483.671	1277.724	461.229	2112204.014	187.014
kin_afterCID_185	LT02A1_cell00	2780.799	3743.073	2175.301	5215.147	521.942	2387.164	3229.277	569.790	479.525	1270.767	457.364	2112205.010	188.010
kin_afterCID_186	LT02A1_cell00	2767.349	3743.073	2165.523	5200.829	527.425	2368.694	3224.689	573.726	482.855	1277.437	459.409	2112206.004	189.004
kin_afterCID_187	LT02A1_cell00	2763.283	3743.073	2161.915	5213.429	515.743	2372.157	3236.327	572.171	482.227	1275.983	460.727	2112207.014	190.014
kin_afterCID_188	LT02A1_cell00	2737.076	3743.073	2142.231	5151.912	526.418	2342.410	3226.704	577.402	485.705	1290.765	461.873	2112208.019	191.019
kin_afterCID_189	LT02A1_cell00	2737.496	3743.073	2141.712	5175.469	518.786	2345.803	3233.216	577.029	485.950	1289.114	463.583	2112209.014	192.014
kin_afterCID_190	LT02A1_cell00	2726.584	3743.073	2133.390	5132.970	523.509	2335.875	3229.054	574.990	483.771	1284.482	460.820	2112210.011	193.011
kin_afterCID_191	LT02A1_cell00	2764.736	3743.073	2162.948	5212.894	516.168	2373.777	3236.350	569.524	479.854	1271.953	458.386	2112211.009	194.009
kin_afterCID_192	LT02A1_cell00	2722.440	3743.073	2129.569	5155.461	520.554	2329.998	3232.590	573.926	482.685	1285.182	460.223	2112212.014	195.014
kin_afterCID_193	LT02A1_cell00	2756.439	3743.073	2156.540	5197.283	515.049	2367.306	3237.894	569.996	480.029	1271.648	459.164	2112213.019	196.019
kin_afterCID_194	LT02A1_cell00	2767.748	3743.073	2165.039	5215.230	522.681	2371.181	3229.837	570.929	480.264	1275.957	457.694	2112214.009	197.009
kin_afterCID_195	LT02A1_cell00	2725.354	3743.073	2133.605	5136.505	519.726	2337.076	3233.463	573.494	482.803	1280.261	460.744	2112215.004	198.004
kin_afterCID_196	LT02A1_cell00	2708.906	3743.073	2121.669	5120.990	520.532	2319.815	3232.142	574.960	484.000	1283.303	461.767	2112216.020	199.020
kin_afterCID_197	LT02A1_cell00	2743.197	3743.073	2147.230	5209.470	523.442	2342.991	3229.703	578.170	486.718	1294.070	463.119	2112217.015	200.015
kin_afterCID_198	LT02A1_cell00	2747.172	3743.073	2149.440	5196.151	529.440	2344.214	3224.152	573.696	482.470	1280.046	458.593	2112218.009	201.009
kin_afterCID_199	LT02A1_cell00	2749.661	3743.073	2151.260	5228.903	516.302	2353.727	3236.394	570.907	481.125	1275.513	459.425	2112219.009	202.009
kin_afterCID_200	LT02A1_cell00	2720.483	3743.073	2128.960	5161.756	517.444	2329.612	3235.253	569.262	479.800	1268.056	458.362	2112220.004	203.004
kin_afterCID_201	LT02A1_cell00	2718.496	3743.073	2127.659	5156.034	518.495	2327.327	3234.783	572.135	481.920	1274.992	460.420	2112221.014	204.014
kin_afterCID_202	LT02A1_cell00	2718.513	3743.073	2128.545	5131.633	519.995	2329.804	3233.373	566.202	476.630	1257.354	455.923	2112222.009	205.009
kin_afterCID_203	LT02A1_cell00	2728.993	3743.073	2135.614	5171.453	516.794	2338.622	3235.365	564.909	475.836	1258.378	455.048	2112223.014	206.014
kin_afterCID_204	LT02A1_cell00	2724.014	3743.073	2131.848	5172.514	513.728	2335.226	3238.610	566.522	477.327	1263.819	456.705	2112224.019	207.019
kin_afterCID_205	LT02A1_cell00	2740.645	3743.073	2145.284	5194.808	520.443	2345.336	3231.963	567.538	477.717	1264.816	456.171	2112225.019	208.019
kin_afterCID_206	LT02A1_cell00	2719.847	3743.073	2129.304	5158.164	524.158	2323.687	3228.584	571.551	480.916	1274.843	458.270	2112226.004	209.004
kin_afterCID_207	LT02A1_cell00	2744.739	3743.073	2148.743	5215.640	523.419	2343.708	3229.300	574.470	483.550	1282.601	460.505	2112227.012	210.012
kin_afterCID_208	LT02A1_cell00	2729.296	3743.073	2135.709	5176.596	523.419	2332.092	3228.673	568.175	478.138	1265.806	455.828	2112228.016	211.016
kin_afterCID_209	LT02A1_cell00	2747.170	3743.073	2150.987	5219.942	514.915	2353.210	3237.558	568.364	479.434	1262.531	458.706	2112229.001	212.001
kin_afterCID_210	LT02A1_cell00	2716.854	3743.073	2126.319	5173.155	520.286	2321.134	3231.896	570.813	481.128	1267.883	459.485	2112230.001	213.001
kin_afterCID_211	LT02A1_cell00	2719.407	3743.073	2129.347	5173.936	519.435	2324.953	3232.724	566.651	477.515	1261.633	455.873	2112231.006	214.006
kin_afterCID_212	LT02A1_cell00	2713.337	3743.073	2123.503	5170.110	527.090	2311.183	3225.696	574.967	483.990	1279.336	460.646	2112232.012	215.012
kin_afterCID_213	LT02A1_cell00	2708.879	3743.073	2120.792	5157.147	527.873	2307.596	3223.973	569.136	478.915	1266.612	455.656	2112233.008	216.008
kin_afterCID_214	LT02A1_cell00	2698.065	3743.073	2111.327	5141.271	525.993	2299.395	3226.256	566.589	476.807	1260.772	454.268	2112234.007	217.007
kin_afterCID_215	LT02A1_cell00	2712.162	3743.073	2123.702	5170.365	526.575	2310.691	3224.801	567.156	477.841	1260.065	454.860	2112235.002	218.002
kin_afterCID_216	LT02A1_cell00	2725.349	3743.073	2131.849	5205.920	524.561	2321.737	3226.838	565.928	476.283	1262.620	453.407	2112236.016	219.016
kin_afterCID_217	LT02A1_cell00	2740.511	3743.073	2145.091	5252.791	518.921	2336.872	3233.552	567.166	478.108	1264.293	456.068	2112237.010	220.010
kin_afterCID_218	LT02A1_cell00	2708.921	3743.073	2121.233	5167.261	528.858	2304.959	3223.593	569.793	479.815	1266.654	456.182	2112238.011	221.011
kin_afterCID_219	LT02A1_cell00	2689.655	3743.073	2106.119	5159.028	525.232	2287.563	3226.771	567.023	477.862	1260.364	455.023	2112239.018	222.018
kin_afterCID_220	LT02A1_cell00	2707.476	3743.073	2119.981	5185.842	523.598	2305.276	3229.971	573.043	482.835	1276.032	459.989	2112240.013	223.013
kin_afterCID_221	LT02A1_cell00	2706.908	3743.073	2118.645	5193.260	525.814	2301.281	3226.995	571.746	481.795	1274.524	458.026	2112241.012	224.012
kin_afterCID_222	LT02A1_cell00	2681.723	3743.073	2099.731	5136.336	526.709	2280.615	3225.808	568.291	478.777	1265.815	455.238	2112242.006	225.006
kin_afterCID_223	LT02A1_cell00	2731.531	3743.073	2137.995	5242.775	523.195	2324.563	3228.449	564.202	475.430	1254.812	453.161	2112243.012	226.012
kin_afterCID_224	LT02A1_cell00	2699.451	3743.073	2113.813	5162.794	527.783	2296.004	3224.309	570.495	480.155	1269.544	456.930	2112244.015	227.015
kin_afterCID_225	LT02A1_cell00	2695.825	3743.073	2111.211	5183.836	528.253	2288.056	3223.190	573.390	482.910	1279.565	458.537	2112245.018	228.018
kin_afterCID_226	LT02A1_cell00	2742.495	3743.073	2144.580	5265.435	530.022	2327.528	3221.355	569.054	478.742	1270.384	454.631	2112246.001	229.001
kin_afterCID_227	LT02A1_cell00	2739.156	3743.073	2143.395	5257.239	528.074	2326.345	3224.063	568.356	478.463	1265.885	454.895	2112247.004	230.004
kin_afterCID_228	LT02A1_cell00	2698.087	3743.073	2113.202	5171.516	525.501	2295.179	3226.950	569.029	479.900	1261.097	457.259	2112248.006	231.006
kin_afterCID_229	LT02A1_cell00	2729.660	3743.073	2136.834	5228.626	530.402	2318.190	3221.556	571.474	481.599	1267.726	457.754	2112249.011	232.011
kin_afterCID_230	LT02A1_cell00	2709.175	3743.073	2121.219	5208.735	524.113	2303.275	3228.405	570.248	480.649	1271.221	457.400	2112250.004	233.004
kin_afterCID_231	LT02A1_cell00	2697.183	3743.073	2112.019	5173.669	521.383	2297.676	3230.687	567.944	479.099	1263.335	456.665	2112251.008	234.008
kin_afterCID_232	LT02A1_cell00	2703.161	3743.073	2116.572	5162.768	523.531	2304.320	3229.098	563.116	474.592	1251.856	452.369	2112252.018	235.018
kin_afterCID_233	LT02A1_cell00	2720.552	3743.073	2130.989	5199.870	528.142	2314.295	3225.159	568.381	479.064	1263.578	455.506	2112253.015	236.015
kin_afterCID_234	LT02A1_cell00	2666.911	3743.073	2090.375	5109.445	525.031	2269.637	3226.995	570.061	480.443	1270.594	457.118	2112254.008	237.008
kin_afterCID_235	LT02A1_cell00	2709.714	3743.073	2122.653	5187.613	529.193	2302.841	3223.615	569.552	479.897	1265.361	456.307	2112255.014	238.014
kin_afterCID_236	LT02A1_cell00	2677.648	3743.073	2097.845	5130.389	529.328	2274.675	3222.675	567.775	478.097	1262.489	454.543	2112256.003	239.003
kin_afterCID_237	LT02A1_cell00	2704.325	3743.073	2116.738	5184.064	528.074	2298.146	3225.383	567.705	478.083	1264.014	454.691	2112257.019	240.019
kin_afterCID_238	LT02A1_cell00	2671.091	3743.073	2092.419	5125.115	521.718	2274.799	3230.173	568.228	479.181	1265.503	456.547	2112258.001	241.001
kin_afterCID_239	LT02A1_cell00	2662.086	3743.073	2086.407	5085.795	527.179	2265.860	3224.689	562.825	473.815	1253.857	450.780	2112259.007	242.007
kin_afterCID_240	LT02A1_cell00	2702.689	3743.073	2116.417	5194.557	519.704	2302.010	3232.635	566.690	477.829	1260.074	456.128	2112260.001	243.001
kin_afterCID_241	LT02A1_cell00	2699.299	3743.073	2112.693	5205.665	523.307	2292.832	3228.695	569.728	480.497	1269.948	457.065	2112261.008	244.008
kin_afterCID_242	LT02A1_cell00	2663.285	3743.073	2087.170	5095.988	524.046	2268.151	3229.434	564.293	475.297	1256.062	452.961	2112262.006	245.006
kin_afterCID_243	LT02A1_cell00	2690.874	3743.073	2108.239	5162.873	523.464	2290.126	3228.584	570.665	480.849	1272.492	457.845	2112263.002	246.002
kin_afterCID_244	LT02A1_cell00	2672.171	3743.073	2093.045	5139.326	523.464	2272.048	3229.143	568.964	479.454	1266.653	456.712	2112264.017	247.017
kin_afterCID_245	LT02A1_cell00	2679.559	3743.073	2098.396	5140.526	524.180	2279.893	3228.852	564.567	474.874	1263.184	452.088	2112265.012	248.012
kin_afterCID_246	LT02A1_cell00	2699.733	3743.073	2114.666	5191.999	519.010	2299.601	3232.746	571.051	481.860	1269.965	459.756	2112266.001	249.001
kin_afterCID_247	LT02A1_cell00	2697.521	3743.073	2112.963	5179.881	517.578	2300.008	3234.626	561.284	473.079	1251.921	451.580	2112267.008	250.008
kin_afterCID_248	LT02A1_cell00	2690.559	3743.073	2106.523	5172.482	518.361	2292.829	3233.373	565.520	477.202	1259.409	455.235	2112268.002	251.002
kin_afterCID_249	LT02A1_cell00	2694.695	3743.073	2110.192	5180.730	521.472	2293.404	3231.336	570.945	481.084	1274.602	458.317	2112269.001	252.001
kin_afterCID_250	LT02A1_cell00	2666.177	3743.073	2089.215	5134.623	519.771	2269.331	3232.545	568.686	479.433	1267.741	457.229	2112270.007	253.007
kin_afterCID_251	LT02A1_cell00	2700.427	3743.073	2114.755	5214.883	517.936	2297.706	3234.067	566.298	477.221	1265.773	455.135	2112271.011	254.011
kin_afterCID_252	LT02A1_cell00	2675.153	3743.073	2095.687	5167.352	518.294	2275.685	3233.351	567.153	477.872	1268.397	455.625	2112272.001	255.001
kin_afterCID_253	LT02A1_cell00	2667.107	3743.073	2089.975	5144.463	519.346	2269.174	3232.478	565.847	476.573	1265.714	454.349	2112273.007	256.007
kin_afterCID_254	LT02A1_cell00	2696.561	3743.073	2111.687	5225.201	515.832	2293.723	3235.678	568.971	479.831	1271.621	457.942	2112274.011	257.011
kin_afterCID_255	LT02A1_cell00	2663.916	3743.073	2086.677	5154.804	515.138	2267.789	3237.625	565.975	477.023	1266.398	455.583	2112275.001	258.001
kin_afterCID_256	LT02A1_cell00	2676.833	3743.073	2098.229	5169.137	515.452	2280.075	3237.111	566.692	477.742	1267.199	456.166	2112276.007	259.007
kin_afterCID_257	LT02A1_cell00	2677.498	3743.073	2097.366	5164.466	515.071	2281.727	3238.744	570.292	481.122	1274.673	459.263	2112277.006	260.006
kin_afterCID_258	LT02A1_cell00	2702.260	3743.073	2115.854	5213.330	515.832	2302.356	3235.454	563.757	475.231	1259.948	453.828	2112278.001	261.001
kin_afterCID_259	LT02A1_cell00	2696.294	3743.073	2111.256	5217.096	509.566	2300.496	3241.945	565.993	477.613	1264.519	457.266	2112279.007	262.007
kin_afterCID_260	LT02A1_cell00	2680.578	3743.073	2100.438	5171.419	521.562	2278.642	3230.508	567.961	478.568	1270.694	455.556	2112280.001	263.001
kin_afterCID_261	LT02A1_cell00	2675.233	3743.073	2095.802	5182.780	522.300	2270.225	3229.524	567.805	478.284	1273.972	454.723	2112281.001	264.001
kin_afterCID_262	LT02A1_cell00	2682.544	3743.073	2102.963	5181.872	516.951	2283.341	3235.566	562.708	474.782	1255.316	453.056	2112282.006	265.006
kin_afterCID_263	LT02A1_cell00	2647.488	3743.073	2075.194	5119.054	519.816	2250.383	3232.254	558.724	470.709	1251.893	448.300	2112283.001	266.001
kin_afterCID_264	LT02A1_cell00	2691.168	3743.073	2108.557	5207.443	515.877	2290.310	3236.909	561.512	473.685	1254.670	452.087	2112284.011	267.011
kin_afterCID_265	LT02A1_cell00	2678.728	3743.073	2098.761	5191.310	518.182	2276.630	3233.485	563.144	475.079	1258.082	452.784	2112285.006	268.006
kin_afterCID_266	LT02A1_cell00	2701.036	3743.073	2115.669	5213.967	517.734	2298.996	3235.007	558.151	470.665	1244.797	449.302	2112286.001	269.001
kin_afterCID_267	LT02A1_cell00	2689.118	3743.073	2106.790	5228.656	520.107	2280.651	3231.180	566.645	477.865	1267.499	454.854	2112287.001	270.001
kin_afterCID_268	LT02A1_cell00	2668.124	3743.073	2090.615	5169.028	516.034	2269.332	3236.954	563.912	476.054	1257.587	454.286	2112288.018	271.018
kin_afterCID_269	LT02A1_cell00	2644.616	3743.073	2073.004	5112.845	521.271	2246.609	3230.531	565.045	476.694	1261.734	453.573	2112289.001	272.001
kin_afterCID_270	LT02A1_cell00	2667.022	3743.073	2089.512	5168.226	513.303	2270.696	3237.693	565.125	477.475	1259.848	455.943	2112290.006	273.006
kin_afterCID_271	LT02A1_cell00	2652.371	3743.073	2078.264	5129.659	527.112	2247.560	3223.906	568.195	479.036	1265.665	455.122	2112291.005	274.005
kin_afterCID_272	LT02A1_cell00	2638.803	3743.073	2068.928	5087.368	520.465	2244.596	3231.045	560.609	472.724	1250.070	450.521	2112292.002	275.002
kin_afterCID_273	LT02A1_cell00	2656.549	3743.073	2081.548	5127.421	521.808	2257.523	3229.725	557.616	470.013	1243.600	447.716	2112293.011	276.011
kin_afterCID_274	LT02A1_cell00	2653.322	3743.073	2080.061	5136.413	524.292	2250.153	3227.621	571.181	482.102	1270.124	458.632	2112294.017	277.017
kin_afterCID_275	LT02A1_cell00	2696.313	3743.073	2112.665	5208.315	525.210	2287.548	3226.390	567.108	478.351	1259.635	455.308	2112295.011	278.011
kin_afterCID_276	LT02A1_cell00	2663.501	3743.073	2087.861	5157.653	517.712	2264.402	3233.597	561.197	473.731	1249.113	451.976	2112296.011	279.011
kin_afterCID_277	LT02A1_cell00	2659.019	3743.073	2084.055	5129.060	524.963	2257.186	3227.509	562.668	474.476	1250.488	451.731	2112297.007	280.007
kin_afterCID_278	LT02A1_cell00	2656.200	3743.073	2082.497	5130.914	522.904	2255.136	3229.233	569.035	480.370	1263.298	457.406	2112298.001	281.001
kin_afterCID_279	LT02A1_cell00	2652.012	3743.073	2077.653	5135.567	524.561	2248.181	3227.867	568.058	479.451	1261.073	456.313	2112299.001	282.001
kin_afterCID_280	LT02A1_cell00	2694.059	3743.073	2109.093	5210.779	522.837	2286.263	3229.367	563.880	475.645	1254.781	452.817	2112300.017	283.017
kin_afterCID_281	LT02A1_cell00	2692.495	3743.073	2107.829	5190.849	522.524	2288.132	3229.658	561.100	473.348	1243.525	451.546	2112301.006	284.006
kin_afterCID_282	LT02A1_cell00	2678.519	3743.073	2100.353	5178.704	513.997	2281.813	3237.312	560.299	473.478	1241.634	453.012	2112302.011	285.011
kin_afterCID_283	LT02A1_cell00	2647.335	3743.073	2075.382	5120.785	517.287	2251.575	3234.313	561.845	474.447	1248.503	452.829	2112303.017	286.017
kin_afterCID_284	LT02A1_cell00	2650.658	3743.073	2076.775	5135.758	519.413	2251.301	3232.545	562.648	474.922	1251.121	452.869	2112304.011	287.011
kin_afterCID_285	LT02A1_cell00	2665.159	3743.073	2087.906	5171.296	523.240	2258.855	3228.942	567.789	479.073	1262.850	455.991	2112305.011	288.011
kin_afterCID_286	LT02A1_cell00	2670.494	3743.073	2092.884	5169.410	521.718	2266.878	3229.300	563.013	474.791	1253.040	452.336	2112306.007	289.007
kin_afterCID_287	LT02A1_cell00	2657.246	3743.073	2082.714	5146.077	516.459	2259.986	3234.694	562.213	474.771	1250.507	453.180	2112307.011	290.011
kin_afterCID_288	LT02A1_cell00	2654.227	3743.073	2080.691	5130.743	526.284	2250.231	3225.719	561.253	473.002	1246.413	450.343	2112308.010	291.010
kin_afterCID_289	LT02A1_cell00	2675.829	3743.073	2097.120	5192.388	519.704	2270.979	3232.075	565.093	477.129	1254.677	454.995	2112309.017	292.017
kin_afterCID_290	LT02A1_cell00	2646.787	3743.073	2074.284	5114.310	517.936	2251.594	3233.709	556.603	469.720	1233.938	448.960	2112310.016	293.016
kin_afterCID_291	LT02A1_cell00	2689.413	3743.073	2107.113	5211.681	526.105	2277.974	3225.808	563.482	475.378	1250.612	452.235	2112311.011	294.011
kin_afterCID_292	LT02A1_cell00	2700.272	3743.073	2115.518	5226.085	522.233	2291.929	3229.165	560.175	472.890	1238.493	451.308	2112312.006	295.006
kin_afterCID_293	LT02A1_cell00	2631.646	3743.073	2063.653	5076.183	518.854	2239.277	3232.925	555.399	468.498	1230.275	447.921	2112313.015	296.015
kin_afterCID_294	LT02A1_cell00	2634.134	3743.073	2065.438	5094.301	520.196	2238.162	3231.515	560.841	473.145	1245.738	451.488	2112314.013	297.013
kin_afterCID_295	LT02A1_cell00	2687.154	3743.073	2104.988	5199.658	524.717	2278.470	3226.883	562.944	474.553	1252.240	451.696	2112315.016	298.016
kin_afterCID_296	LT02A1_cell00	2687.007	3743.073	2104.638	5177.058	521.047	2285.496	3230.441	552.699	465.703	1226.804	444.844	2112316.001	299.001
kin_afterCID_297	LT02A1_cell00	2684.128	3743.073	2102.305	5197.178	516.593	2282.722	3235.119	561.539	474.303	1242.039	453.639	2112317.001	300.001
kin_afterCID_298	LT02A1_cell00	2677.896	3743.073	2098.127	5192.808	514.445	2278.252	3236.372	560.954	474.404	1240.206	453.810	2112318.006	301.006
kin_afterCID_299	LT02A1_cell00	2693.716	3743.073	2111.152	5200.898	521.942	2288.418	3229.635	557.495	470.083	1233.722	449.002	2112319.006	302.006
kin_afterCID_300	LT02A1_cell00	2691.249	3743.073	2108.483	5197.638	525.523	2282.942	3227.039	560.666	473.221	1237.176	451.365	2112320.013	303.013
