# Supplementary material for: Mandipropamid as a chemical inducer of proximity for in vivo applications
Source: Nat Chem Biol. 2021 Dec 21;18(1):64–9. doi: 10.1038/s41589-021-00922-3 (PMC8709788; doi:10.1038/s41589-021-00922-3)
Supplement: Source Data Fig. 2 — Single-cell trajectories, luminescence intensities of luciferase assay and two-color RICS binding efficiencies. [file 41589_2021_922_MOESM21_ESM.zip › Figure_02/Figure_02bcd/Single-Cell Trajectories/Rapamycin_500nM/exp02_Rapa_LT02A2_cell01_intensities.csv]

name	cellID	ff_488nm_cell	area_cell	fullframe_488nm	ff_488nm_mito	area_mito	ff_488nm_cyto	area_cyto	ff_561nm_tf_cell	fullframe_561nm	ff_561nm_tf_mito	ff_561nm_tf_cyto	FrameTimeAbs	FrameTimeRel
t0_	LT02A2_cell01	4211.737	3389.904	2946.188	5454.730	691.655	3889.396	2702.658	1203.805	871.228	3030.607	735.593	2112345.000	-17.000
tend_	LT02A2_cell01	3026.912	3389.904	2138.920	6775.095	626.639	2176.323	2767.540	1104.265	804.294	2851.139	708.147	2112675.000	313.000
kin_afterCID_1	LT02A2_cell01	4288.728	3389.904	2997.740	5765.605	663.523	3926.073	2730.186	1214.909	878.483	3114.699	752.552	2112370.079	4.079
kin_afterCID_2	LT02A2_cell01	4189.876	3389.904	2930.009	5645.043	665.022	3831.660	2728.709	1217.649	880.162	3118.356	753.779	2112371.004	5.004
kin_afterCID_3	LT02A2_cell01	4189.662	3389.904	2929.979	5665.163	661.464	3828.559	2732.693	1221.488	883.255	3129.283	758.954	2112372.018	6.018
kin_afterCID_4	LT02A2_cell01	4124.963	3389.904	2886.635	5596.070	661.576	3764.646	2732.939	1213.971	877.597	3109.839	754.240	2112372.998	6.998
kin_afterCID_5	LT02A2_cell01	4064.715	3389.904	2844.518	5536.237	662.090	3704.255	2732.178	1213.437	878.251	3102.777	754.854	2112374.014	8.014
kin_afterCID_6	LT02A2_cell01	4094.399	3389.904	2864.337	5589.822	658.040	3731.052	2736.050	1208.167	874.184	3093.525	754.057	2112375.013	9.013
kin_afterCID_7	LT02A2_cell01	4072.470	3389.904	2851.642	5573.001	658.733	3707.319	2735.580	1212.685	877.166	3103.391	756.707	2112375.998	9.998
kin_afterCID_8	LT02A2_cell01	4090.496	3389.904	2862.941	5618.185	656.585	3720.196	2737.818	1205.809	873.004	3083.954	754.653	2112377.004	11.004
kin_afterCID_9	LT02A2_cell01	4057.798	3389.904	2839.968	5580.693	654.682	3689.279	2740.705	1200.298	868.493	3077.583	750.964	2112378.013	12.013
kin_afterCID_10	LT02A2_cell01	4023.485	3389.904	2815.804	5537.406	660.748	3653.123	2734.707	1223.320	884.516	3126.236	762.624	2112379.010	13.010
kin_afterCID_11	LT02A2_cell01	4050.420	3389.904	2834.925	5599.067	656.607	3674.483	2738.870	1209.577	875.393	3096.748	756.251	2112380.003	14.003
kin_afterCID_12	LT02A2_cell01	3968.204	3389.904	2779.530	5498.526	655.085	3597.804	2740.481	1198.140	866.900	3065.510	750.856	2112381.003	15.003
kin_afterCID_13	LT02A2_cell01	3959.218	3389.904	2773.253	5481.875	656.652	3589.915	2738.579	1205.783	871.546	3090.550	753.027	2112381.999	15.999
kin_afterCID_14	LT02A2_cell01	3912.180	3389.904	2741.026	5438.645	658.353	3540.519	2737.393	1219.238	881.948	3117.152	761.833	2112383.012	17.012
kin_afterCID_15	LT02A2_cell01	3891.028	3389.904	2726.823	5421.740	656.003	3520.024	2739.653	1210.630	875.954	3094.458	758.607	2112384.003	18.003
kin_afterCID_16	LT02A2_cell01	3939.674	3389.904	2759.537	5520.414	651.460	3559.614	2744.689	1206.566	873.398	3092.827	757.833	2112384.998	18.998
kin_afterCID_17	LT02A2_cell01	3861.224	3389.904	2705.097	5416.605	654.615	3485.068	2741.779	1205.902	872.520	3083.195	756.646	2112385.998	19.998
kin_afterCID_18	LT02A2_cell01	3910.725	3389.904	2740.423	5520.737	655.376	3521.152	2740.593	1203.479	870.911	3081.427	753.422	2112387.013	21.013
kin_afterCID_19	LT02A2_cell01	3866.641	3389.904	2709.441	5466.458	654.548	3479.861	2741.958	1203.384	871.359	3076.523	755.174	2112388.009	22.009
kin_afterCID_20	LT02A2_cell01	3835.670	3389.904	2689.766	5422.398	655.779	3451.228	2740.660	1209.029	873.715	3094.917	756.673	2112389.004	23.004
kin_afterCID_21	LT02A2_cell01	3854.438	3389.904	2700.317	5477.074	654.727	3462.125	2741.824	1200.175	868.967	3062.306	754.411	2112390.013	24.013
kin_afterCID_22	LT02A2_cell01	3814.174	3389.904	2674.055	5449.871	652.512	3420.468	2744.040	1192.065	863.109	3049.947	749.153	2112391.010	25.010
kin_afterCID_23	LT02A2_cell01	3803.934	3389.904	2667.047	5457.661	654.884	3404.484	2741.130	1199.523	868.581	3066.805	752.371	2112392.004	26.004
kin_afterCID_24	LT02A2_cell01	3790.168	3389.904	2658.091	5471.722	650.811	3386.824	2745.763	1189.696	861.406	3051.159	747.325	2112393.013	27.013
kin_afterCID_25	LT02A2_cell01	3760.398	3389.904	2638.435	5448.590	658.286	3350.315	2737.773	1203.809	871.329	3080.657	751.499	2112394.008	28.008
kin_afterCID_26	LT02A2_cell01	3680.864	3389.904	2582.749	5361.880	655.376	3274.863	2740.705	1199.885	868.672	3079.104	749.465	2112395.008	29.008
kin_afterCID_27	LT02A2_cell01	3730.055	3389.904	2616.965	5448.364	660.188	3311.324	2735.938	1211.435	875.875	3106.301	753.125	2112396.014	30.014
kin_afterCID_28	LT02A2_cell01	3675.753	3389.904	2579.904	5386.757	656.831	3261.300	2739.541	1202.462	869.584	3090.272	748.726	2112397.013	31.013
kin_afterCID_29	LT02A2_cell01	3655.350	3389.904	2566.926	5386.331	656.003	3236.831	2740.347	1205.028	872.807	3091.479	752.342	2112397.998	31.998
kin_afterCID_30	LT02A2_cell01	3687.523	3389.904	2587.931	5450.590	657.928	3259.776	2738.422	1203.658	871.361	3087.075	750.059	2112399.014	33.014
kin_afterCID_31	LT02A2_cell01	3678.533	3389.904	2580.960	5479.628	648.393	3249.374	2748.068	1186.332	859.783	3046.728	746.287	2112400.000	34.000
kin_afterCID_32	LT02A2_cell01	3621.700	3389.904	2543.399	5384.767	659.315	3192.947	2737.191	1204.923	872.167	3080.996	751.904	2112401.015	35.015
kin_afterCID_33	LT02A2_cell01	3586.229	3389.904	2519.129	5372.267	654.503	3156.099	2741.735	1200.382	869.314	3078.185	751.066	2112401.999	35.999
kin_afterCID_34	LT02A2_cell01	3623.534	3389.904	2543.005	5468.923	650.788	3182.104	2745.763	1187.676	861.249	3048.870	745.474	2112403.012	37.012
kin_afterCID_35	LT02A2_cell01	3558.300	3389.904	2500.253	5388.729	653.071	3118.542	2743.704	1196.686	867.563	3074.273	748.684	2112404.003	38.003
kin_afterCID_36	LT02A2_cell01	3576.355	3389.904	2512.414	5432.151	656.025	3128.242	2740.392	1201.676	870.412	3084.082	750.006	2112404.999	38.999
kin_afterCID_37	LT02A2_cell01	3521.526	3389.904	2474.982	5364.076	658.823	3074.431	2737.415	1202.119	870.134	3085.216	747.901	2112406.008	40.008
kin_afterCID_38	LT02A2_cell01	3549.335	3389.904	2493.571	5444.779	658.196	3089.711	2738.713	1194.765	864.337	3070.420	742.880	2112407.003	41.003
kin_afterCID_39	LT02A2_cell01	3519.759	3389.904	2472.919	5437.066	654.347	3058.584	2741.846	1190.892	863.885	3058.768	744.148	2112407.998	41.998
kin_afterCID_40	LT02A2_cell01	3572.521	3389.904	2509.075	5539.405	656.406	3097.594	2739.743	1195.726	865.571	3079.174	743.481	2112409.002	43.002
kin_afterCID_41	LT02A2_cell01	3565.119	3389.904	2504.835	5554.607	650.184	3090.610	2745.718	1185.051	859.181	3054.092	741.535	2112410.013	44.013
kin_afterCID_42	LT02A2_cell01	3517.816	3389.904	2472.912	5497.866	656.339	3039.991	2739.899	1187.137	859.877	3050.157	739.871	2112411.018	45.018
kin_afterCID_43	LT02A2_cell01	3483.860	3389.904	2450.152	5470.928	658.196	3002.831	2737.751	1195.688	866.521	3069.536	744.267	2112411.998	45.998
kin_afterCID_44	LT02A2_cell01	3514.401	3389.904	2470.020	5551.853	653.877	3025.079	2742.451	1176.076	852.129	3029.354	733.233	2112413.013	47.013
kin_afterCID_45	LT02A2_cell01	3478.730	3389.904	2445.084	5531.594	654.280	2985.452	2741.779	1186.562	859.411	3054.900	739.785	2112413.999	47.999
kin_afterCID_46	LT02A2_cell01	3446.122	3389.904	2421.860	5495.149	656.025	2952.184	2740.257	1182.010	856.277	3041.964	735.764	2112414.998	48.998
kin_afterCID_47	LT02A2_cell01	3485.590	3389.904	2449.186	5594.260	654.839	2978.502	2741.175	1186.158	859.503	3055.590	738.620	2112416.004	50.004
kin_afterCID_48	LT02A2_cell01	3419.427	3389.904	2404.890	5515.677	650.654	2919.280	2745.450	1174.890	851.540	3031.175	734.027	2112417.003	51.003
kin_afterCID_49	LT02A2_cell01	3448.268	3389.904	2424.078	5590.945	649.938	2937.788	2746.121	1183.593	857.389	3063.962	737.587	2112418.010	52.010
kin_afterCID_50	LT02A2_cell01	3448.063	3389.904	2424.235	5614.457	656.562	2925.414	2739.765	1198.066	867.993	3090.816	743.493	2112419.013	53.013
kin_afterCID_51	LT02A2_cell01	3448.856	3389.904	2425.369	5636.861	650.363	2927.202	2745.830	1189.364	862.389	3067.788	743.497	2112420.013	54.013
kin_afterCID_52	LT02A2_cell01	3396.122	3389.904	2389.798	5561.312	653.183	2877.050	2743.145	1186.250	859.226	3060.349	738.980	2112420.999	54.999
kin_afterCID_53	LT02A2_cell01	3399.693	3389.904	2392.048	5602.915	644.880	2879.959	2751.157	1191.469	863.140	3085.447	746.544	2112422.013	56.013
kin_afterCID_54	LT02A2_cell01	3419.205	3389.904	2405.183	5656.754	652.042	2884.241	2743.838	1185.088	859.358	3060.030	738.594	2112423.013	57.013
kin_afterCID_55	LT02A2_cell01	3352.022	3389.904	2360.160	5549.112	657.323	2821.518	2738.534	1190.556	861.649	3072.994	737.787	2112423.998	57.998
kin_afterCID_56	LT02A2_cell01	3390.895	3389.904	2385.373	5640.495	655.018	2850.204	2740.616	1185.813	858.969	3061.811	736.544	2112425.002	59.002
kin_afterCID_57	LT02A2_cell01	3379.609	3389.904	2378.055	5663.510	649.803	2836.138	2745.629	1176.570	852.110	3046.510	733.141	2112426.013	60.013
kin_afterCID_58	LT02A2_cell01	3343.108	3389.904	2354.775	5613.565	651.728	2801.006	2743.368	1179.239	854.542	3047.792	734.520	2112427.008	61.008
kin_afterCID_59	LT02A2_cell01	3349.034	3389.904	2357.874	5626.721	658.263	2798.209	2737.415	1195.519	865.418	3083.618	740.547	2112428.008	62.008
kin_afterCID_60	LT02A2_cell01	3386.045	3389.904	2382.277	5719.760	650.139	2830.240	2745.763	1176.970	853.479	3037.762	735.415	2112429.003	63.003
kin_afterCID_61	LT02A2_cell01	3330.299	3389.904	2344.053	5643.042	650.654	2779.127	2744.846	1177.875	854.056	3041.186	735.312	2112430.008	64.008
kin_afterCID_62	LT02A2_cell01	3330.907	3389.904	2345.224	5663.376	656.115	2769.250	2739.362	1187.647	859.465	3067.046	736.605	2112430.998	64.998
kin_afterCID_63	LT02A2_cell01	3337.899	3389.904	2349.018	5701.216	651.258	2773.998	2744.532	1173.026	850.231	3032.415	730.904	2112432.003	66.003
kin_afterCID_64	LT02A2_cell01	3325.797	3389.904	2341.308	5692.543	648.416	2764.024	2747.576	1174.917	852.492	3036.711	734.595	2112433.003	67.003
kin_afterCID_65	LT02A2_cell01	3319.236	3389.904	2336.495	5701.923	655.331	2746.132	2740.974	1181.029	856.214	3047.867	733.678	2112434.008	68.008
kin_afterCID_66	LT02A2_cell01	3321.798	3389.904	2337.809	5711.639	657.301	2745.003	2738.758	1191.539	862.966	3072.205	739.224	2112435.004	69.004
kin_afterCID_67	LT02A2_cell01	3274.392	3389.904	2305.972	5666.568	655.376	2699.244	2740.369	1191.348	863.206	3076.319	739.629	2112436.003	70.003
kin_afterCID_68	LT02A2_cell01	3329.327	3389.904	2343.260	5794.695	647.991	2744.870	2747.733	1174.960	852.808	3038.375	734.623	2112436.998	70.998
kin_afterCID_69	LT02A2_cell01	3302.632	3389.904	2324.150	5755.691	655.779	2712.201	2740.504	1185.140	858.136	3062.307	734.917	2112438.013	72.013
kin_afterCID_70	LT02A2_cell01	3266.591	3389.904	2299.324	5712.797	652.153	2681.910	2743.995	1178.138	853.788	3044.849	733.507	2112439.013	73.013
kin_afterCID_71	LT02A2_cell01	3316.897	3389.904	2334.459	5813.986	649.803	2722.772	2746.524	1175.603	852.541	3038.749	733.818	2112440.009	74.009
kin_afterCID_72	LT02A2_cell01	3274.545	3389.904	2306.089	5763.873	651.034	2680.866	2745.204	1171.184	848.853	3031.458	729.027	2112441.003	75.003
kin_afterCID_73	LT02A2_cell01	3285.408	3389.904	2315.353	5793.641	651.683	2686.623	2744.331	1179.497	854.336	3053.844	733.442	2112442.003	76.003
kin_afterCID_74	LT02A2_cell01	3319.664	3389.904	2337.771	5873.719	654.145	2707.192	2741.623	1174.890	851.341	3032.416	730.783	2112443.008	77.008
kin_afterCID_75	LT02A2_cell01	3254.513	3389.904	2292.991	5784.312	651.974	2650.543	2743.391	1178.502	854.610	3043.153	734.525	2112444.004	78.004
kin_afterCID_76	LT02A2_cell01	3260.486	3389.904	2295.667	5822.776	653.519	2646.854	2742.339	1189.442	861.906	3077.777	738.520	2112445.013	79.013
kin_afterCID_77	LT02A2_cell01	3300.960	3389.904	2323.691	5920.433	650.341	2677.464	2745.248	1168.620	847.683	3027.045	727.499	2112446.018	80.018
kin_afterCID_78	LT02A2_cell01	3239.156	3389.904	2283.466	5806.602	651.594	2626.571	2744.085	1172.677	849.674	3033.482	729.924	2112446.998	80.998
kin_afterCID_79	LT02A2_cell01	3271.484	3389.904	2304.210	5874.153	655.667	2645.709	2739.966	1181.213	855.306	3052.019	732.645	2112448.014	82.014
kin_afterCID_80	LT02A2_cell01	3242.575	3389.904	2284.220	5851.489	652.086	2619.629	2743.458	1176.745	853.500	3039.822	733.038	2112449.008	83.008
kin_afterCID_81	LT02A2_cell01	3217.137	3389.904	2268.582	5822.675	648.393	2599.406	2747.106	1170.638	849.278	3024.778	732.152	2112450.008	84.008
kin_afterCID_82	LT02A2_cell01	3284.515	3389.904	2313.082	5961.630	646.245	2652.135	2749.747	1165.611	845.460	3009.550	731.307	2112451.014	85.014
kin_afterCID_83	LT02A2_cell01	3269.267	3389.904	2302.340	5925.720	653.049	2633.738	2742.585	1184.891	858.575	3049.899	739.915	2112452.012	86.012
kin_afterCID_84	LT02A2_cell01	3236.993	3389.904	2281.017	5891.447	647.744	2608.310	2747.845	1165.264	844.946	3003.041	731.171	2112453.008	87.008
kin_afterCID_85	LT02A2_cell01	3228.264	3389.904	2275.096	5887.763	649.803	2596.161	2745.069	1185.628	859.736	3054.943	742.326	2112454.003	88.003
kin_afterCID_86	LT02A2_cell01	3253.470	3389.904	2293.128	5958.187	646.715	2614.177	2748.964	1166.497	846.228	3006.671	732.693	2112455.003	89.003
kin_afterCID_87	LT02A2_cell01	3250.567	3389.904	2291.005	5961.985	647.297	2609.037	2748.113	1166.335	847.248	2995.757	734.580	2112456.008	90.008
kin_afterCID_88	LT02A2_cell01	3238.366	3389.904	2282.159	5950.708	647.342	2596.575	2748.113	1175.596	852.909	3028.457	738.275	2112457.004	91.004
kin_afterCID_89	LT02A2_cell01	3248.458	3389.904	2287.142	5990.971	650.363	2595.825	2745.047	1181.389	855.681	3058.579	735.744	2112458.013	92.013
kin_afterCID_90	LT02A2_cell01	3228.671	3389.904	2274.344	5992.470	641.970	2581.496	2753.126	1165.434	845.486	3020.178	732.111	2112458.998	92.998
kin_afterCID_91	LT02A2_cell01	3264.535	3389.904	2298.273	6059.372	647.767	2602.747	2747.509	1176.644	852.654	3044.539	735.390	2112460.012	94.012
kin_afterCID_92	LT02A2_cell01	3238.036	3389.904	2281.188	6025.510	646.983	2579.032	2748.292	1174.377	851.744	3036.594	735.150	2112461.012	95.012
kin_afterCID_93	LT02A2_cell01	3213.376	3389.904	2264.664	6005.231	643.268	2558.091	2751.784	1170.335	849.035	3032.044	734.333	2112462.018	96.018
kin_afterCID_94	LT02A2_cell01	3251.046	3389.904	2290.042	6091.085	647.767	2578.464	2747.979	1170.578	848.976	3021.919	733.243	2112462.998	96.998
kin_afterCID_95	LT02A2_cell01	3232.732	3389.904	2277.469	6053.514	652.042	2559.495	2743.234	1182.531	857.001	3055.238	736.553	2112464.014	98.014
kin_afterCID_96	LT02A2_cell01	3234.615	3389.904	2277.894	6086.940	649.199	2557.543	2746.076	1185.001	859.702	3061.241	740.608	2112464.998	98.998
kin_afterCID_97	LT02A2_cell01	3219.098	3389.904	2268.913	6058.183	642.239	2554.127	2752.903	1162.697	843.521	3008.967	731.173	2112465.998	99.998
kin_afterCID_98	LT02A2_cell01	3198.554	3389.904	2253.487	6020.269	649.065	2528.921	2746.255	1177.497	853.083	3040.987	736.200	2112467.013	101.013
kin_afterCID_99	LT02A2_cell01	3231.560	3389.904	2276.612	6088.107	645.529	2558.212	2749.613	1168.761	847.115	3016.329	734.191	2112468.012	102.012
kin_afterCID_100	LT02A2_cell01	3191.872	3389.904	2250.224	6017.992	648.282	2522.320	2746.546	1177.207	853.499	3038.190	737.179	2112469.008	103.008
kin_afterCID_101	LT02A2_cell01	3197.138	3389.904	2254.970	6043.709	645.462	2526.351	2749.366	1170.240	849.462	3014.935	736.387	2112470.013	104.013
kin_afterCID_102	LT02A2_cell01	3235.264	3389.904	2279.874	6133.137	643.380	2555.072	2751.582	1161.330	842.587	2997.043	731.326	2112471.012	105.012
kin_afterCID_103	LT02A2_cell01	3206.505	3389.904	2259.811	6091.810	643.895	2528.702	2750.620	1159.074	840.163	2996.201	728.295	2112472.009	106.009
kin_afterCID_104	LT02A2_cell01	3243.358	3389.904	2284.397	6178.011	646.513	2550.623	2747.643	1171.130	849.108	3024.228	734.424	2112473.008	107.008
kin_afterCID_105	LT02A2_cell01	3188.946	3389.904	2247.955	6073.671	649.915	2503.498	2744.510	1175.731	851.765	3033.622	735.050	2112474.012	108.012
kin_afterCID_106	LT02A2_cell01	3167.379	3389.904	2232.468	6046.068	648.953	2484.609	2745.517	1174.330	851.569	3027.392	735.614	2112475.009	109.009
kin_afterCID_107	LT02A2_cell01	3196.614	3389.904	2254.331	6092.645	648.998	2509.719	2745.181	1167.797	846.208	3011.409	731.274	2112476.008	110.008
kin_afterCID_108	LT02A2_cell01	3226.524	3389.904	2272.896	6164.574	649.020	2529.620	2745.204	1171.831	849.843	3017.414	734.834	2112477.012	111.012
kin_afterCID_109	LT02A2_cell01	3179.061	3389.904	2241.553	6084.405	644.029	2496.470	2749.948	1167.507	846.700	3013.315	734.591	2112478.008	112.008
kin_afterCID_110	LT02A2_cell01	3191.200	3389.904	2249.112	6113.171	646.334	2501.722	2747.688	1169.150	846.888	3023.061	732.406	2112479.002	113.002
kin_afterCID_111	LT02A2_cell01	3175.318	3389.904	2238.861	6096.135	646.402	2486.023	2747.486	1166.544	845.803	3014.101	731.246	2112480.015	114.015
kin_afterCID_112	LT02A2_cell01	3190.367	3389.904	2250.572	6146.480	645.753	2493.597	2748.091	1177.807	853.135	3051.814	736.809	2112480.998	114.998
kin_afterCID_113	LT02A2_cell01	3220.163	3389.904	2268.195	6227.511	645.820	2511.150	2748.404	1172.798	850.018	3035.287	734.466	2112482.002	116.002
kin_afterCID_114	LT02A2_cell01	3144.084	3389.904	2217.270	6074.212	643.917	2455.830	2750.329	1168.151	847.786	3014.297	735.258	2112483.003	117.003
kin_afterCID_115	LT02A2_cell01	3187.807	3389.904	2247.463	6155.345	647.252	2486.428	2746.681	1172.915	850.273	3024.663	735.934	2112484.008	118.008
kin_afterCID_116	LT02A2_cell01	3158.794	3389.904	2226.236	6128.915	639.396	2467.297	2754.715	1173.232	852.466	3027.623	742.180	2112485.007	119.007
kin_afterCID_117	LT02A2_cell01	3219.741	3389.904	2267.437	6259.434	641.769	2508.735	2752.433	1166.159	846.826	3012.064	735.114	2112486.012	120.012
kin_afterCID_118	LT02A2_cell01	3140.805	3389.904	2215.185	6124.179	638.322	2447.568	2755.969	1157.169	839.405	3005.177	728.490	2112487.018	121.018
kin_afterCID_119	LT02A2_cell01	3164.965	3389.904	2231.617	6163.478	639.687	2466.395	2754.469	1165.890	845.961	3021.688	734.257	2112487.997	121.997
kin_afterCID_120	LT02A2_cell01	3211.277	3389.904	2262.110	6272.875	640.538	2496.877	2753.395	1164.369	844.969	3024.652	730.981	2112489.014	123.014
kin_afterCID_121	LT02A2_cell01	3144.293	3389.904	2215.939	6147.367	637.181	2448.091	2756.707	1160.187	841.375	3020.089	729.671	2112490.013	124.013
kin_afterCID_122	LT02A2_cell01	3164.753	3389.904	2231.698	6191.544	640.471	2458.682	2753.194	1170.121	848.780	3038.955	734.795	2112491.008	125.008
kin_afterCID_123	LT02A2_cell01	3138.408	3389.904	2213.827	6135.149	641.097	2438.514	2752.321	1163.285	842.869	3025.090	729.064	2112492.005	126.005
kin_afterCID_124	LT02A2_cell01	3146.670	3389.904	2218.154	6190.551	635.166	2443.726	2758.766	1154.206	838.090	3003.177	727.878	2112493.003	127.003
kin_afterCID_125	LT02A2_cell01	3154.164	3389.904	2224.927	6199.418	635.323	2450.884	2757.849	1165.880	845.910	3036.369	734.453	2112493.999	127.999
kin_afterCID_126	LT02A2_cell01	3200.281	3389.904	2255.575	6289.333	639.150	2481.401	2754.648	1165.193	845.616	3023.035	733.499	2112495.003	129.003
kin_afterCID_127	LT02A2_cell01	3185.022	3389.904	2244.151	6277.494	636.644	2469.088	2756.484	1169.215	848.398	3039.796	736.662	2112496.002	130.002
kin_afterCID_128	LT02A2_cell01	3178.081	3389.904	2239.260	6280.545	638.568	2457.033	2754.917	1172.459	850.446	3054.924	735.523	2112497.009	131.009
kin_afterCID_129	LT02A2_cell01	3161.642	3389.904	2230.107	6244.412	634.249	2451.260	2758.789	1165.044	845.012	3040.354	733.387	2112497.998	131.998
kin_afterCID_130	LT02A2_cell01	3142.892	3389.904	2216.754	6240.863	631.250	2433.082	2762.101	1160.864	842.180	3035.791	731.806	2112499.002	133.002
kin_afterCID_131	LT02A2_cell01	3147.484	3389.904	2219.096	6261.064	630.713	2434.923	2762.414	1161.223	844.396	3027.650	734.572	2112500.008	134.008
kin_afterCID_132	LT02A2_cell01	3180.643	3389.904	2241.313	6330.269	629.459	2461.533	2763.712	1164.148	845.236	3045.819	735.028	2112501.011	135.011
kin_afterCID_133	LT02A2_cell01	3160.999	3389.904	2229.604	6266.750	632.548	2447.556	2760.982	1157.629	839.466	3018.110	730.799	2112502.012	136.012
kin_afterCID_134	LT02A2_cell01	3166.947	3389.904	2233.063	6294.392	632.548	2448.668	2760.579	1157.614	839.420	3019.443	730.481	2112503.008	137.008
kin_afterCID_135	LT02A2_cell01	3143.247	3389.904	2216.230	6258.997	630.131	2430.862	2763.310	1153.622	837.804	3008.966	729.973	2112503.997	137.997
kin_afterCID_136	LT02A2_cell01	3169.734	3389.904	2233.613	6304.285	629.594	2453.914	2763.511	1154.881	837.648	3009.729	731.803	2112505.013	139.013
kin_afterCID_137	LT02A2_cell01	3181.903	3389.904	2242.197	6331.350	633.801	2456.661	2759.639	1174.158	852.142	3053.652	741.914	2112506.007	140.007
kin_afterCID_138	LT02A2_cell01	3177.890	3389.904	2241.281	6344.416	629.817	2454.307	2763.780	1156.907	839.650	3018.976	731.980	2112507.007	141.007
kin_afterCID_139	LT02A2_cell01	3181.617	3389.904	2243.715	6354.811	625.274	2462.966	2768.054	1151.948	835.812	3005.299	732.755	2112508.003	142.003
kin_afterCID_140	LT02A2_cell01	3147.740	3389.904	2219.159	6283.717	626.997	2435.055	2766.823	1165.149	845.574	3031.208	741.681	2112509.007	143.007
kin_afterCID_141	LT02A2_cell01	3164.243	3389.904	2231.118	6329.850	626.595	2445.388	2767.226	1158.864	841.372	3016.126	737.726	2112510.017	144.017
kin_afterCID_142	LT02A2_cell01	3182.724	3389.904	2244.054	6364.190	630.847	2454.287	2763.153	1167.533	846.806	3034.460	740.705	2112511.004	145.004
kin_afterCID_143	LT02A2_cell01	3144.238	3389.904	2217.364	6303.132	630.198	2421.699	2764.205	1148.276	833.457	2981.901	729.606	2112512.002	146.002
kin_afterCID_144	LT02A2_cell01	3112.365	3389.904	2196.825	6236.140	631.384	2396.336	2762.974	1164.936	845.936	3020.354	740.312	2112512.998	146.998
kin_afterCID_145	LT02A2_cell01	3158.196	3389.904	2228.561	6322.829	631.563	2432.624	2762.482	1153.031	836.370	2992.538	731.921	2112514.003	148.003
kin_afterCID_146	LT02A2_cell01	3126.659	3389.904	2205.330	6285.358	636.532	2395.437	2757.647	1163.809	844.633	3021.248	734.465	2112515.002	149.002
kin_afterCID_147	LT02A2_cell01	3170.766	3389.904	2236.507	6389.350	628.609	2437.148	2765.212	1147.653	833.261	2985.431	729.344	2112516.017	150.017
kin_afterCID_148	LT02A2_cell01	3150.360	3389.904	2222.194	6365.387	629.213	2416.617	2764.832	1153.682	837.312	3005.460	731.666	2112517.003	151.003
kin_afterCID_149	LT02A2_cell01	3154.085	3389.904	2224.671	6361.760	634.652	2414.297	2759.303	1160.891	842.300	3014.809	733.907	2112518.012	152.012
kin_afterCID_150	LT02A2_cell01	3101.769	3389.904	2188.774	6287.013	628.698	2375.693	2765.078	1153.407	837.638	3007.787	731.236	2112518.999	152.999
kin_afterCID_151	LT02A2_cell01	3112.079	3389.904	2196.364	6287.380	635.122	2379.155	2758.520	1160.738	841.774	3020.843	731.927	2112520.003	154.003
kin_afterCID_152	LT02A2_cell01	3149.186	3389.904	2220.778	6397.241	631.295	2405.017	2762.526	1154.944	838.596	3013.849	729.606	2112521.002	155.002
kin_afterCID_153	LT02A2_cell01	3150.178	3389.904	2222.916	6384.044	635.636	2402.890	2758.408	1166.031	846.792	3032.616	735.317	2112522.019	156.019
kin_afterCID_154	LT02A2_cell01	3123.097	3389.904	2203.203	6360.029	631.832	2380.756	2761.609	1150.089	835.451	3000.911	726.134	2112523.002	157.002
kin_afterCID_155	LT02A2_cell01	3121.750	3389.904	2202.551	6350.648	634.473	2377.461	2758.945	1157.564	839.906	3019.801	728.782	2112524.002	158.002
kin_afterCID_156	LT02A2_cell01	3165.726	3389.904	2233.473	6470.599	629.079	2411.865	2764.451	1147.059	832.693	3001.949	724.427	2112525.008	159.008
kin_afterCID_157	LT02A2_cell01	3142.166	3389.904	2215.624	6416.666	629.885	2393.912	2763.981	1158.884	840.923	3028.374	732.263	2112526.002	160.002
kin_afterCID_158	LT02A2_cell01	3096.907	3389.904	2185.844	6335.198	628.945	2358.422	2764.652	1143.934	831.228	2989.374	723.575	2112527.012	161.012
kin_afterCID_159	LT02A2_cell01	3130.202	3389.904	2208.335	6400.458	633.824	2377.328	2759.550	1143.956	830.786	2983.321	720.982	2112528.007	162.007
kin_afterCID_160	LT02A2_cell01	3092.393	3389.904	2181.866	6321.538	632.637	2350.748	2760.758	1149.279	835.019	2995.468	725.700	2112529.007	163.007
kin_afterCID_161	LT02A2_cell01	3123.044	3389.904	2201.846	6381.870	637.404	2367.503	2756.327	1160.411	841.946	3022.887	729.127	2112530.002	164.002
kin_afterCID_162	LT02A2_cell01	3156.145	3389.904	2224.987	6458.705	636.644	2391.540	2757.289	1159.975	841.889	3021.331	729.576	2112531.017	165.017
kin_afterCID_163	LT02A2_cell01	3100.087	3389.904	2188.422	6329.283	633.868	2356.483	2760.020	1154.215	836.889	3008.957	727.650	2112531.997	165.997
kin_afterCID_164	LT02A2_cell01	3160.619	3389.904	2228.599	6500.316	628.519	2399.618	2764.787	1145.605	831.909	2994.136	724.867	2112533.004	167.004
kin_afterCID_165	LT02A2_cell01	3123.173	3389.904	2203.226	6425.656	625.990	2374.438	2767.249	1150.153	835.168	3007.957	729.392	2112534.017	168.017
kin_afterCID_166	LT02A2_cell01	3103.005	3389.904	2189.716	6388.041	626.930	2356.801	2766.532	1157.998	841.373	3029.452	733.369	2112535.017	169.017
kin_afterCID_167	LT02A2_cell01	3139.369	3389.904	2215.492	6458.729	633.331	2375.800	2760.758	1156.229	839.381	3019.651	728.120	2112536.003	170.003
kin_afterCID_168	LT02A2_cell01	3090.245	3389.904	2180.274	6373.971	630.153	2339.659	2763.489	1149.648	835.099	3006.898	725.576	2112537.002	171.002
kin_afterCID_169	LT02A2_cell01	3124.701	3389.904	2203.817	6437.527	635.390	2359.752	2758.095	1161.968	843.615	3034.973	729.954	2112538.007	172.007
kin_afterCID_170	LT02A2_cell01	3101.773	3389.904	2189.335	6394.680	633.063	2344.956	2759.975	1152.416	837.099	3007.078	726.536	2112539.003	173.003
kin_afterCID_171	LT02A2_cell01	3082.078	3389.904	2175.700	6392.568	624.938	2333.083	2768.502	1144.228	831.173	3002.821	724.158	2112540.002	174.002
kin_afterCID_172	LT02A2_cell01	3137.706	3389.904	2212.510	6512.938	626.214	2372.094	2767.629	1146.636	834.098	2994.299	728.003	2112541.008	175.008
kin_afterCID_173	LT02A2_cell01	3138.060	3389.904	2213.484	6494.621	628.430	2373.422	2765.234	1153.053	837.280	3012.648	729.908	2112542.014	176.014
kin_afterCID_174	LT02A2_cell01	3116.299	3389.904	2198.396	6474.671	623.618	2358.460	2769.822	1137.672	827.193	2977.657	722.895	2112543.002	177.002
kin_afterCID_175	LT02A2_cell01	3130.582	3389.904	2208.821	6485.352	628.810	2365.728	2765.122	1155.806	838.705	3021.734	730.890	2112544.018	178.018
kin_afterCID_176	LT02A2_cell01	3089.563	3389.904	2180.846	6407.446	628.072	2334.238	2765.637	1148.215	834.721	2994.562	728.350	2112545.003	179.003
kin_afterCID_177	LT02A2_cell01	3111.364	3389.904	2195.709	6463.429	628.833	2347.129	2764.787	1159.545	842.189	3034.064	732.646	2112546.002	180.002
kin_afterCID_178	LT02A2_cell01	3082.601	3389.904	2174.991	6419.273	623.730	2329.378	2770.024	1139.877	828.454	2981.303	724.671	2112547.007	181.007
kin_afterCID_179	LT02A2_cell01	3142.409	3389.904	2217.729	6534.628	627.109	2371.640	2766.107	1150.882	835.579	3014.110	727.958	2112548.017	182.017
kin_afterCID_180	LT02A2_cell01	3138.159	3389.904	2214.030	6530.586	632.279	2359.485	2761.385	1162.040	844.007	3037.616	732.027	2112549.004	183.004
kin_afterCID_181	LT02A2_cell01	3143.529	3389.904	2217.575	6550.728	631.227	2363.044	2762.437	1153.456	837.528	3018.561	726.708	2112550.007	184.007
kin_afterCID_182	LT02A2_cell01	3124.349	3389.904	2203.948	6547.493	625.453	2349.028	2768.032	1139.345	828.888	2983.384	722.131	2112551.007	185.007
kin_afterCID_183	LT02A2_cell01	3142.930	3389.904	2215.681	6582.326	625.341	2364.041	2768.323	1140.983	828.990	2986.091	723.602	2112552.014	186.014
kin_afterCID_184	LT02A2_cell01	3079.252	3389.904	2173.904	6429.118	627.266	2317.814	2766.219	1143.107	830.494	2982.228	725.508	2112553.008	187.008
kin_afterCID_185	LT02A2_cell01	3130.624	3389.904	2208.157	6542.311	630.153	2350.595	2764.048	1155.409	838.721	3018.070	730.093	2112554.007	188.007
kin_afterCID_186	LT02A2_cell01	3123.817	3389.904	2205.533	6518.330	633.913	2342.046	2760.243	1152.952	836.437	3009.755	725.856	2112555.003	189.003
kin_afterCID_187	LT02A2_cell01	3097.237	3389.904	2186.511	6477.110	630.399	2324.151	2763.802	1146.100	832.691	2991.731	724.477	2112556.002	190.002
kin_afterCID_188	LT02A2_cell01	3096.749	3389.904	2186.050	6470.989	634.159	2319.341	2759.863	1152.678	837.124	3001.946	727.132	2112557.019	191.019
kin_afterCID_189	LT02A2_cell01	3092.138	3389.904	2182.757	6463.087	629.168	2322.911	2765.122	1143.692	830.851	2981.355	724.895	2112558.003	192.003
kin_afterCID_190	LT02A2_cell01	3123.732	3389.904	2203.411	6543.822	627.826	2345.324	2766.532	1138.369	826.894	2970.510	721.910	2112559.002	193.002
kin_afterCID_191	LT02A2_cell01	3116.137	3389.904	2198.806	6529.079	631.720	2333.608	2762.123	1150.618	835.656	3001.998	726.601	2112560.009	194.009
kin_afterCID_192	LT02A2_cell01	3087.250	3389.904	2179.589	6484.057	629.101	2312.396	2764.697	1135.084	824.754	2964.420	718.240	2112561.012	195.012
kin_afterCID_193	LT02A2_cell01	3088.451	3389.904	2179.586	6483.080	632.257	2309.234	2761.900	1149.040	835.514	2993.683	726.124	2112562.002	196.002
kin_afterCID_194	LT02A2_cell01	3082.583	3389.904	2175.758	6478.621	633.465	2301.290	2760.512	1144.092	831.344	2985.568	720.924	2112563.017	197.017
kin_afterCID_195	LT02A2_cell01	3086.602	3389.904	2178.107	6487.286	631.787	2306.793	2762.146	1143.376	830.810	2986.264	721.255	2112564.012	198.012
kin_afterCID_196	LT02A2_cell01	3093.520	3389.904	2183.048	6500.438	634.159	2308.448	2760.400	1149.152	835.003	2997.501	723.813	2112565.012	199.012
kin_afterCID_197	LT02A2_cell01	3070.998	3389.904	2168.112	6462.937	632.839	2291.417	2761.519	1144.878	831.567	2994.394	720.346	2112566.008	200.008
kin_afterCID_198	LT02A2_cell01	3113.028	3389.904	2196.298	6588.908	633.443	2313.304	2760.803	1144.931	832.281	3000.116	718.621	2112567.012	201.012
kin_afterCID_199	LT02A2_cell01	3074.017	3389.904	2169.743	6492.101	632.928	2288.276	2761.586	1141.290	828.997	2990.958	716.657	2112568.012	202.012
kin_afterCID_200	LT02A2_cell01	3065.356	3389.904	2164.583	6482.974	628.586	2286.446	2765.570	1134.909	824.641	2974.202	716.209	2112569.008	203.008
kin_afterCID_201	LT02A2_cell01	3085.884	3389.904	2179.419	6521.936	626.774	2305.660	2767.070	1133.975	824.962	2961.053	719.532	2112570.007	204.007
kin_afterCID_202	LT02A2_cell01	3120.504	3389.904	2202.710	6599.478	630.287	2325.081	2763.780	1132.841	823.189	2960.473	715.436	2112571.002	205.002
kin_afterCID_203	LT02A2_cell01	3058.441	3389.904	2159.742	6459.263	632.705	2277.120	2761.653	1144.820	831.815	2984.284	722.747	2112572.007	206.007
kin_afterCID_204	LT02A2_cell01	3091.903	3389.904	2181.687	6554.483	630.466	2299.945	2763.422	1137.308	826.571	2972.791	717.942	2112573.001	207.001
kin_afterCID_205	LT02A2_cell01	3087.022	3389.904	2178.217	6528.868	634.943	2293.057	2758.587	1142.344	830.182	2977.491	719.421	2112574.012	208.012
kin_afterCID_206	LT02A2_cell01	3076.183	3389.904	2170.748	6506.610	636.487	2282.464	2756.976	1136.189	824.874	2963.154	713.873	2112575.007	209.007
kin_afterCID_207	LT02A2_cell01	3109.639	3389.904	2195.079	6581.494	632.279	2312.742	2761.653	1138.555	826.808	2971.434	718.313	2112576.007	210.007
kin_afterCID_208	LT02A2_cell01	3121.030	3389.904	2202.152	6624.347	630.265	2320.245	2763.086	1134.788	826.056	2950.306	720.175	2112577.012	211.012
kin_afterCID_209	LT02A2_cell01	3089.955	3389.904	2180.714	6546.466	630.287	2299.745	2763.466	1126.121	818.791	2928.719	714.432	2112578.007	212.007
kin_afterCID_210	LT02A2_cell01	3111.872	3389.904	2194.149	6615.267	633.197	2306.422	2760.646	1127.003	819.306	2935.804	711.562	2112579.007	213.007
kin_afterCID_211	LT02A2_cell01	3059.261	3389.904	2158.958	6505.147	633.219	2267.056	2760.064	1139.300	829.189	2964.427	720.087	2112580.002	214.002
kin_afterCID_212	LT02A2_cell01	3076.127	3389.904	2171.865	6545.681	632.257	2280.020	2761.183	1129.882	822.012	2942.016	714.441	2112581.007	215.007
kin_afterCID_213	LT02A2_cell01	3066.193	3389.904	2165.269	6499.245	636.487	2271.930	2757.267	1141.678	829.600	2969.838	719.134	2112582.007	216.007
kin_afterCID_214	LT02A2_cell01	3066.883	3389.904	2165.008	6534.195	631.451	2272.546	2762.034	1126.426	820.086	2932.478	713.049	2112583.013	217.013
kin_afterCID_215	LT02A2_cell01	3054.992	3389.904	2157.934	6486.084	633.958	2265.152	2759.303	1139.716	827.835	2967.939	719.207	2112584.008	218.008
kin_afterCID_216	LT02A2_cell01	3050.111	3389.904	2155.422	6479.828	632.167	2263.368	2761.094	1127.716	819.301	2938.946	712.562	2112585.007	219.007
kin_afterCID_217	LT02A2_cell01	3117.405	3389.904	2200.083	6638.493	629.750	2313.422	2763.556	1130.757	822.658	2940.439	717.904	2112586.003	220.003
kin_afterCID_218	LT02A2_cell01	3089.320	3389.904	2180.888	6591.472	628.654	2291.407	2764.787	1127.769	820.599	2938.460	715.595	2112587.012	221.012
kin_afterCID_219	LT02A2_cell01	3061.824	3389.904	2161.992	6541.706	630.802	2265.612	2763.041	1131.945	822.930	2953.084	715.679	2112588.007	222.007
kin_afterCID_220	LT02A2_cell01	3091.253	3389.904	2181.542	6621.283	627.065	2289.477	2766.465	1126.525	819.928	2939.786	715.036	2112589.012	223.012
kin_afterCID_221	LT02A2_cell01	3063.418	3389.904	2164.742	6516.489	636.129	2265.048	2758.028	1141.935	829.938	2969.142	719.943	2112590.012	224.012
kin_afterCID_222	LT02A2_cell01	3068.235	3389.904	2167.110	6541.682	629.773	2274.945	2764.652	1128.782	820.432	2941.665	715.213	2112591.007	225.007
kin_afterCID_223	LT02A2_cell01	3097.305	3389.904	2186.325	6610.716	627.758	2297.950	2766.779	1126.273	819.643	2929.241	716.583	2112592.003	226.003
kin_afterCID_224	LT02A2_cell01	3045.194	3389.904	2150.831	6504.410	633.130	2250.131	2760.669	1133.817	824.470	2954.312	715.780	2112593.008	227.008
kin_afterCID_225	LT02A2_cell01	3126.584	3389.904	2206.535	6693.691	628.967	2313.110	2765.548	1135.760	826.723	2956.407	721.069	2112594.007	228.007
kin_afterCID_226	LT02A2_cell01	3090.792	3389.904	2182.086	6628.593	624.379	2291.401	2769.308	1127.685	820.927	2942.685	717.954	2112595.003	229.003
kin_afterCID_227	LT02A2_cell01	3049.602	3389.904	2154.234	6538.256	625.185	2260.172	2768.032	1133.427	824.177	2962.413	719.878	2112596.002	230.002
kin_afterCID_228	LT02A2_cell01	3092.479	3389.904	2183.438	6633.064	627.423	2287.650	2766.264	1136.620	825.971	2969.080	720.448	2112597.016	231.016
kin_afterCID_229	LT02A2_cell01	3089.942	3389.904	2181.407	6636.409	624.357	2288.669	2769.173	1129.630	821.424	2950.917	718.469	2112598.013	232.013
kin_afterCID_230	LT02A2_cell01	3117.950	3389.904	2200.081	6712.489	622.186	2309.234	2771.434	1128.821	822.462	2943.645	720.863	2112599.012	233.012
kin_afterCID_231	LT02A2_cell01	3078.220	3389.904	2171.583	6622.859	621.581	2281.590	2772.262	1123.314	817.754	2933.315	716.910	2112600.008	234.008
kin_afterCID_232	LT02A2_cell01	3069.146	3389.904	2167.373	6622.696	619.500	2273.782	2774.433	1122.627	817.216	2939.337	716.392	2112601.002	235.002
kin_afterCID_233	LT02A2_cell01	3095.907	3389.904	2185.599	6688.510	616.993	2295.767	2776.649	1120.553	815.542	2933.677	717.110	2112602.002	236.002
kin_afterCID_234	LT02A2_cell01	3087.329	3389.904	2180.605	6620.723	627.781	2283.462	2766.264	1135.962	825.351	2952.870	723.021	2112603.018	237.018
kin_afterCID_235	LT02A2_cell01	3093.004	3389.904	2182.630	6695.194	615.785	2292.638	2778.103	1117.399	813.232	2923.650	716.427	2112604.004	238.004
kin_afterCID_236	LT02A2_cell01	3045.499	3389.904	2150.618	6583.607	615.852	2259.245	2778.170	1115.225	810.867	2921.121	714.291	2112605.012	239.012
kin_afterCID_237	LT02A2_cell01	3084.176	3389.904	2177.643	6629.599	624.871	2282.246	2768.815	1136.392	826.257	2959.387	724.417	2112606.008	240.008
kin_afterCID_238	LT02A2_cell01	3072.845	3389.904	2169.750	6627.817	619.992	2276.427	2773.941	1126.061	819.408	2938.552	720.372	2112607.004	241.004
kin_afterCID_239	LT02A2_cell01	3039.779	3389.904	2147.202	6538.932	625.341	2247.534	2768.659	1134.550	824.869	2953.697	723.058	2112608.012	242.012
kin_afterCID_240	LT02A2_cell01	3071.326	3389.904	2167.806	6648.641	618.851	2271.707	2774.836	1119.886	815.539	2919.888	717.897	2112609.017	243.017
kin_afterCID_241	LT02A2_cell01	3054.994	3389.904	2158.709	6598.043	622.432	2257.467	2771.255	1127.077	820.508	2940.427	719.253	2112610.003	244.003
kin_afterCID_242	LT02A2_cell01	3055.340	3389.904	2157.879	6606.710	621.626	2257.193	2772.396	1128.387	820.903	2940.689	721.450	2112611.001	245.001
kin_afterCID_243	LT02A2_cell01	3043.100	3389.904	2150.304	6575.508	621.984	2248.689	2771.658	1127.292	820.333	2935.339	721.019	2112612.007	246.007
kin_afterCID_244	LT02A2_cell01	3067.055	3389.904	2166.308	6605.030	625.341	2266.100	2768.547	1136.483	826.569	2952.964	725.609	2112613.007	247.007
kin_afterCID_245	LT02A2_cell01	3041.244	3389.904	2148.844	6576.391	625.610	2240.517	2768.480	1128.457	820.080	2944.230	717.543	2112614.002	248.002
kin_afterCID_246	LT02A2_cell01	3063.137	3389.904	2163.116	6610.362	629.817	2253.052	2764.250	1131.783	822.771	2943.890	718.325	2112615.017	249.017
kin_afterCID_247	LT02A2_cell01	3058.623	3389.904	2162.153	6619.656	624.647	2253.646	2769.017	1115.718	812.388	2903.343	711.942	2112616.012	250.012
kin_afterCID_248	LT02A2_cell01	3048.360	3389.904	2153.839	6601.782	628.766	2238.549	2765.145	1129.315	821.357	2937.750	717.526	2112617.012	251.012
kin_afterCID_249	LT02A2_cell01	3045.281	3389.904	2150.834	6620.694	625.386	2235.940	2768.233	1120.188	815.199	2919.182	713.295	2112618.016	252.016
kin_afterCID_250	LT02A2_cell01	3065.477	3389.904	2165.375	6663.266	626.125	2249.886	2767.428	1116.268	812.234	2907.729	710.461	2112619.007	253.007
kin_afterCID_251	LT02A2_cell01	3077.048	3389.904	2174.362	6703.396	626.595	2254.239	2767.002	1114.300	811.973	2897.061	710.091	2112620.003	254.003
kin_afterCID_252	LT02A2_cell01	3035.647	3389.904	2144.681	6606.722	627.199	2224.273	2766.712	1116.700	813.397	2902.147	711.387	2112621.016	255.016
kin_afterCID_253	LT02A2_cell01	3077.206	3389.904	2173.123	6669.799	632.906	2251.885	2760.803	1132.702	823.205	2937.234	718.480	2112622.007	256.007
kin_afterCID_254	LT02A2_cell01	3042.980	3389.904	2150.214	6630.554	627.176	2227.994	2766.712	1126.955	819.381	2936.368	716.244	2112623.013	257.013
kin_afterCID_255	LT02A2_cell01	3071.648	3389.904	2169.423	6716.777	623.707	2249.172	2770.024	1115.015	812.463	2900.090	712.549	2112624.006	258.006
kin_afterCID_256	LT02A2_cell01	3046.127	3389.904	2152.255	6630.826	627.065	2231.927	2766.935	1123.680	817.584	2919.877	716.033	2112625.006	259.006
kin_afterCID_257	LT02A2_cell01	3028.373	3389.904	2139.514	6615.761	627.669	2212.659	2766.286	1127.862	821.364	2931.067	718.169	2112626.003	260.003
kin_afterCID_258	LT02A2_cell01	3077.169	3389.904	2173.166	6719.372	625.476	2252.456	2768.703	1114.619	810.880	2896.775	711.441	2112627.002	261.002
kin_afterCID_259	LT02A2_cell01	3047.736	3389.904	2152.344	6626.603	630.399	2229.528	2763.735	1126.455	819.767	2913.976	718.140	2112628.007	262.007
kin_afterCID_260	LT02A2_cell01	3060.642	3389.904	2160.797	6683.335	624.133	2242.591	2769.464	1119.222	815.537	2900.581	717.270	2112629.012	263.012
kin_afterCID_261	LT02A2_cell01	3017.245	3389.904	2132.445	6577.509	628.989	2205.540	2764.787	1130.246	822.391	2930.057	720.231	2112630.011	264.011
kin_afterCID_262	LT02A2_cell01	3041.023	3389.904	2149.894	6630.828	625.207	2228.681	2768.301	1120.855	814.951	2912.054	715.829	2112631.008	265.008
kin_afterCID_263	LT02A2_cell01	3032.531	3389.904	2143.665	6639.086	621.492	2222.356	2771.926	1109.502	807.033	2885.883	710.745	2112632.013	266.013
kin_afterCID_264	LT02A2_cell01	3020.129	3389.904	2134.349	6603.189	624.245	2210.774	2769.487	1118.410	813.577	2905.812	714.976	2112633.012	267.012
kin_afterCID_265	LT02A2_cell01	3019.163	3389.904	2132.526	6604.742	624.871	2208.261	2768.726	1119.410	814.006	2901.661	716.646	2112634.007	268.007
kin_afterCID_266	LT02A2_cell01	3014.387	3389.904	2130.879	6613.759	621.626	2205.509	2772.105	1111.854	810.270	2883.970	713.925	2112635.013	269.013
kin_afterCID_267	LT02A2_cell01	3011.045	3389.904	2128.047	6602.959	623.081	2201.670	2769.979	1123.709	818.742	2907.773	721.968	2112636.002	270.002
kin_afterCID_268	LT02A2_cell01	3054.408	3389.904	2157.058	6699.203	622.588	2233.839	2770.919	1113.004	810.055	2885.772	714.182	2112637.007	271.007
kin_afterCID_269	LT02A2_cell01	3033.461	3389.904	2142.428	6667.460	622.230	2215.975	2771.076	1110.928	809.172	2881.215	712.977	2112638.006	272.006
kin_afterCID_270	LT02A2_cell01	2998.764	3389.904	2119.194	6584.424	624.558	2188.417	2768.994	1115.806	812.484	2890.866	714.942	2112639.012	273.012
kin_afterCID_271	LT02A2_cell01	3018.505	3389.904	2133.296	6631.537	623.349	2203.848	2770.516	1109.859	808.668	2871.178	713.050	2112640.006	274.006
kin_afterCID_272	LT02A2_cell01	3006.782	3389.904	2125.437	6588.880	626.281	2194.567	2766.913	1119.329	814.370	2892.830	717.482	2112641.016	275.016
kin_afterCID_273	LT02A2_cell01	3066.696	3389.904	2165.104	6748.643	624.647	2234.518	2768.547	1111.726	809.972	2875.807	713.273	2112642.002	276.002
kin_afterCID_274	LT02A2_cell01	3028.660	3389.904	2139.966	6634.193	629.526	2205.988	2763.489	1123.142	817.784	2894.144	719.272	2112643.001	277.001
kin_afterCID_275	LT02A2_cell01	3019.795	3389.904	2133.745	6635.845	628.430	2196.390	2764.899	1116.084	812.557	2883.362	713.923	2112644.006	278.006
kin_afterCID_276	LT02A2_cell01	3059.528	3389.904	2160.155	6699.538	635.502	2219.184	2757.737	1123.987	817.922	2891.083	716.300	2112645.012	279.012
kin_afterCID_277	LT02A2_cell01	3018.277	3389.904	2133.398	6615.381	631.608	2193.997	2761.833	1116.959	812.234	2879.404	713.407	2112646.011	280.011
kin_afterCID_278	LT02A2_cell01	3049.340	3389.904	2154.887	6700.496	625.923	2222.008	2767.361	1114.640	811.416	2872.758	716.540	2112647.007	281.007
kin_afterCID_279	LT02A2_cell01	3069.318	3389.904	2167.289	6748.425	627.848	2232.570	2765.324	1111.710	809.352	2867.146	712.711	2112648.002	282.002
kin_afterCID_280	LT02A2_cell01	3023.186	3389.904	2136.030	6656.764	627.602	2197.032	2766.130	1122.011	816.941	2900.457	717.952	2112649.001	283.001
kin_afterCID_281	LT02A2_cell01	3063.489	3389.904	2163.819	6775.966	623.730	2225.876	2769.420	1102.360	802.981	2858.482	706.395	2112650.016	284.016
kin_afterCID_282	LT02A2_cell01	3046.588	3389.904	2152.609	6749.823	621.402	2214.871	2771.702	1110.520	809.560	2876.734	714.101	2112651.002	285.002
kin_afterCID_283	LT02A2_cell01	3006.784	3389.904	2124.506	6653.461	625.923	2180.406	2767.316	1109.401	807.232	2875.555	709.456	2112652.002	286.002
kin_afterCID_284	LT02A2_cell01	3053.558	3389.904	2157.349	6751.392	626.236	2215.031	2767.226	1120.945	815.909	2900.534	717.704	2112653.006	287.006
kin_afterCID_285	LT02A2_cell01	3043.876	3389.904	2150.229	6733.485	627.378	2205.329	2766.331	1119.016	814.292	2897.281	715.181	2112654.012	288.012
kin_afterCID_286	LT02A2_cell01	3011.300	3389.904	2128.321	6667.501	624.849	2184.426	2769.196	1115.551	812.261	2885.332	715.640	2112655.011	289.011
kin_afterCID_287	LT02A2_cell01	3010.713	3389.904	2128.042	6676.667	622.163	2185.928	2772.105	1111.709	810.374	2878.100	714.667	2112656.006	290.006
kin_afterCID_288	LT02A2_cell01	3015.813	3389.904	2130.488	6668.054	628.385	2184.068	2765.727	1115.657	811.570	2885.403	712.967	2112657.012	291.012
kin_afterCID_289	LT02A2_cell01	3043.939	3389.904	2151.685	6744.234	629.415	2199.533	2764.787	1117.802	813.273	2892.041	713.288	2112658.001	292.001
kin_afterCID_290	LT02A2_cell01	3042.086	3389.904	2148.520	6780.785	620.328	2203.926	2773.784	1105.877	806.183	2865.139	711.823	2112659.019	293.019
kin_afterCID_291	LT02A2_cell01	3024.098	3389.904	2138.638	6716.440	622.163	2193.418	2771.881	1103.599	803.904	2856.762	709.509	2112660.002	294.002
kin_afterCID_292	LT02A2_cell01	3050.171	3389.904	2156.598	6769.046	622.879	2212.387	2771.031	1109.099	807.469	2865.661	713.682	2112661.001	295.001
kin_afterCID_293	LT02A2_cell01	3005.900	3389.904	2123.476	6667.209	626.259	2175.607	2767.517	1115.677	811.762	2883.167	715.174	2112662.016	296.016
kin_afterCID_294	LT02A2_cell01	3000.025	3389.904	2120.806	6667.876	622.723	2174.021	2770.874	1111.595	809.668	2871.745	715.506	2112663.002	297.002
kin_afterCID_295	LT02A2_cell01	3038.649	3389.904	2147.880	6758.316	621.469	2202.994	2772.351	1108.361	808.115	2860.316	715.090	2112664.011	298.011
kin_afterCID_296	LT02A2_cell01	3026.420	3389.904	2139.073	6740.247	621.313	2192.364	2772.531	1101.801	802.431	2851.573	709.133	2112665.008	299.008
kin_afterCID_297	LT02A2_cell01	3002.377	3389.904	2121.960	6698.601	622.029	2171.079	2771.971	1108.251	807.539	2865.468	713.373	2112666.001	300.001
kin_afterCID_298	LT02A2_cell01	3007.354	3389.904	2126.484	6703.600	622.297	2175.597	2771.680	1106.613	805.266	2866.931	710.828	2112666.998	300.998
kin_afterCID_299	LT02A2_cell01	3031.103	3389.904	2142.582	6743.455	627.221	2187.598	2767.070	1118.648	814.747	2885.272	717.599	2112668.006	302.006
kin_afterCID_300	LT02A2_cell01	2979.314	3389.904	2108.518	6652.494	621.335	2154.263	2773.157	1106.953	807.177	2863.038	712.861	2112669.011	303.011
