# Supplementary material for: Mandipropamid as a chemical inducer of proximity for in vivo applications
Source: Nat Chem Biol. 2021 Dec 21;18(1):64–9. doi: 10.1038/s41589-021-00922-3 (PMC8709788; doi:10.1038/s41589-021-00922-3)
Supplement: Source Data Fig. 2 — Single-cell trajectories, luminescence intensities of luciferase assay and two-color RICS binding efficiencies. [file 41589_2021_922_MOESM21_ESM.zip › Figure_02/Figure_02bcd/Single-Cell Trajectories/Rapamycin_500nM/exp02_Rapa_LT02A3_cell02_intensities.csv]

name	cellID	ff_488nm_cell	area_cell	fullframe_488nm	ff_488nm_mito	area_mito	ff_488nm_cyto	area_cyto	ff_561nm_tf_cell	fullframe_561nm	ff_561nm_tf_mito	ff_561nm_tf_cyto	FrameTimeAbs	FrameTimeRel
t0_	LT02A3_cell02	3046.387	2908.001	1964.413	3739.459	528.209	2885.148	2390.535	810.028	560.887	1845.575	579.932	2112694.000	-16.000
tend_	LT02A3_cell02	2258.489	2908.001	1479.525	5013.861	516.504	1663.946	2401.659	755.350	528.132	1722.338	546.538	2113023.000	313.000
kin_afterCID_1	LT02A3_cell02	3158.786	2908.001	2027.459	3961.072	550.410	2963.576	2368.871	819.218	567.279	1846.272	579.166	2112718.072	4.072
kin_afterCID_2	LT02A3_cell02	3074.856	2908.001	1975.566	3850.302	548.351	2887.619	2370.035	816.021	563.182	1846.640	576.242	2112719.002	5.002
kin_afterCID_3	LT02A3_cell02	3069.184	2908.001	1972.183	3843.797	547.635	2881.736	2372.362	822.667	567.915	1857.423	582.283	2112720.012	6.012
kin_afterCID_4	LT02A3_cell02	3007.291	2908.001	1934.420	3764.003	549.135	2823.042	2370.773	821.454	566.675	1851.945	581.138	2112721.008	7.008
kin_afterCID_5	LT02A3_cell02	3051.693	2908.001	1961.120	3846.342	541.928	2862.690	2376.816	817.501	565.469	1849.202	580.896	2112722.007	8.007
kin_afterCID_6	LT02A3_cell02	3034.335	2908.001	1949.986	3824.542	545.173	2845.195	2373.705	820.714	566.409	1854.407	581.925	2112723.002	9.002
kin_afterCID_7	LT02A3_cell02	3014.831	2908.001	1938.964	3808.325	546.069	2824.440	2372.944	826.173	570.176	1868.378	584.859	2112724.007	10.007
kin_afterCID_8	LT02A3_cell02	3029.095	2908.001	1948.556	3842.277	541.973	2836.606	2376.145	812.072	560.599	1843.725	575.510	2112725.007	11.007
kin_afterCID_9	LT02A3_cell02	3028.635	2908.001	1946.151	3851.243	540.294	2834.727	2377.868	809.807	558.927	1843.046	573.736	2112726.004	12.004
kin_afterCID_10	LT02A3_cell02	3006.881	2908.001	1934.568	3825.336	543.898	2812.407	2374.309	822.217	566.630	1865.770	581.787	2112727.007	13.007
kin_afterCID_11	LT02A3_cell02	3007.136	2908.001	1933.510	3833.205	543.651	2810.921	2374.556	820.184	566.120	1860.849	580.555	2112728.007	14.007
kin_afterCID_12	LT02A3_cell02	3018.212	2908.001	1941.051	3861.214	544.166	2818.208	2373.817	816.622	563.511	1856.049	577.008	2112729.013	15.013
kin_afterCID_13	LT02A3_cell02	3017.363	2908.001	1939.221	3869.440	544.547	2814.994	2373.078	818.615	565.820	1853.092	579.894	2112730.019	16.019
kin_afterCID_14	LT02A3_cell02	3001.177	2908.001	1930.463	3856.275	550.746	2795.725	2367.371	822.561	568.045	1857.967	580.385	2112731.017	17.017
kin_afterCID_15	LT02A3_cell02	2977.793	2908.001	1915.546	3838.202	548.195	2772.241	2369.833	816.659	563.823	1849.482	576.375	2112732.003	18.003
kin_afterCID_16	LT02A3_cell02	2992.883	2908.001	1924.723	3866.867	548.396	2783.883	2370.035	813.562	560.911	1845.904	573.276	2112733.006	19.006
kin_afterCID_17	LT02A3_cell02	2976.041	2908.001	1913.595	3850.504	550.187	2766.407	2367.752	819.254	565.771	1851.283	578.106	2112734.007	20.007
kin_afterCID_18	LT02A3_cell02	2991.954	2908.001	1923.091	3880.789	550.052	2778.821	2369.005	817.307	563.524	1846.430	576.970	2112735.012	21.012
kin_afterCID_19	LT02A3_cell02	3004.518	2908.001	1929.702	3916.259	546.404	2787.695	2371.534	810.847	561.340	1829.154	574.818	2112736.012	22.012
kin_afterCID_20	LT02A3_cell02	2965.228	2908.001	1907.752	3874.623	549.918	2747.564	2367.931	819.235	565.378	1854.230	577.433	2112737.008	23.008
kin_afterCID_21	LT02A3_cell02	2971.182	2908.001	1909.574	3888.360	550.410	2751.243	2368.602	817.027	563.592	1843.535	577.008	2112738.002	24.002
kin_afterCID_22	LT02A3_cell02	2953.182	2908.001	1898.522	3891.380	546.874	2730.269	2371.422	815.594	562.898	1844.348	576.939	2112739.002	25.002
kin_afterCID_23	LT02A3_cell02	2943.493	2908.001	1894.815	3874.082	548.978	2721.469	2369.766	817.914	564.253	1845.474	578.458	2112740.018	26.018
kin_afterCID_24	LT02A3_cell02	2950.551	2908.001	1900.561	3895.321	552.425	2723.603	2365.961	814.827	561.530	1838.231	574.462	2112741.017	27.017
kin_afterCID_25	LT02A3_cell02	2931.183	2908.001	1886.688	3885.425	550.903	2702.748	2367.797	816.708	564.309	1841.045	576.928	2112742.002	28.002
kin_afterCID_26	LT02A3_cell02	2924.537	2908.001	1881.601	3891.874	550.187	2693.282	2369.229	813.748	562.888	1830.010	576.254	2112743.007	29.007
kin_afterCID_27	LT02A3_cell02	2922.062	2908.001	1880.633	3896.300	554.730	2687.156	2364.193	815.038	563.231	1831.011	575.168	2112744.007	30.007
kin_afterCID_28	LT02A3_cell02	2912.047	2908.001	1875.024	3901.133	553.812	2674.139	2364.753	813.349	562.027	1829.996	573.793	2112745.003	31.003
kin_afterCID_29	LT02A3_cell02	2948.460	2908.001	1898.036	3971.878	550.052	2705.113	2368.199	806.367	559.127	1812.751	571.320	2112746.017	32.017
kin_afterCID_30	LT02A3_cell02	2940.949	2908.001	1891.995	3979.591	554.573	2691.442	2364.126	814.887	563.327	1835.284	574.126	2112747.000	33.000
kin_afterCID_31	LT02A3_cell02	2913.567	2908.001	1876.828	3954.339	557.684	2661.582	2361.731	814.901	563.869	1831.061	573.481	2112748.012	34.012
kin_afterCID_32	LT02A3_cell02	2879.060	2908.001	1855.080	3921.432	549.560	2631.712	2369.229	810.721	562.349	1821.342	575.000	2112749.017	35.017
kin_afterCID_33	LT02A3_cell02	2906.205	2908.001	1871.428	3979.385	546.964	2653.228	2371.243	797.873	552.543	1800.407	565.326	2112750.013	36.013
kin_afterCID_34	LT02A3_cell02	2908.045	2908.001	1871.758	3997.924	543.383	2653.055	2375.540	800.565	555.132	1806.814	569.074	2112751.007	37.007
kin_afterCID_35	LT02A3_cell02	2884.964	2908.001	1859.205	3972.615	549.672	2627.137	2369.609	808.127	558.842	1819.003	572.285	2112752.007	38.007
kin_afterCID_36	LT02A3_cell02	2897.317	2908.001	1865.738	4009.376	547.904	2635.092	2370.393	803.770	556.339	1811.685	569.570	2112753.013	39.013
kin_afterCID_37	LT02A3_cell02	2839.194	2908.001	1830.729	3938.516	544.121	2582.275	2374.623	799.081	553.692	1796.534	569.328	2112754.001	40.001
kin_afterCID_38	LT02A3_cell02	2898.343	2908.001	1866.370	4047.660	541.413	2631.337	2376.928	800.567	554.298	1808.113	569.767	2112755.016	41.016
kin_afterCID_39	LT02A3_cell02	2865.093	2908.001	1846.335	4015.273	543.137	2596.843	2375.563	800.810	554.852	1808.452	569.077	2112756.002	42.002
kin_afterCID_40	LT02A3_cell02	2846.054	2908.001	1833.623	4009.230	541.190	2576.482	2376.838	799.144	553.662	1808.983	567.958	2112757.012	43.012
kin_afterCID_41	LT02A3_cell02	2861.937	2908.001	1844.606	4041.514	540.809	2588.985	2377.219	799.736	554.283	1808.893	568.948	2112758.017	44.017
kin_afterCID_42	LT02A3_cell02	2876.720	2908.001	1852.945	4079.802	545.151	2595.516	2372.787	805.500	556.424	1825.767	569.823	2112759.012	45.012
kin_afterCID_43	LT02A3_cell02	2860.759	2908.001	1842.644	4078.444	541.369	2578.753	2376.615	805.308	558.784	1820.681	572.792	2112760.011	46.011
kin_afterCID_44	LT02A3_cell02	2841.417	2908.001	1830.944	4068.867	541.637	2556.899	2376.704	801.208	555.270	1815.645	568.780	2112761.017	47.017
kin_afterCID_45	LT02A3_cell02	2828.689	2908.001	1823.734	4056.892	544.524	2541.643	2374.533	799.055	552.640	1810.663	565.661	2112762.003	48.003
kin_afterCID_46	LT02A3_cell02	2839.481	2908.001	1830.513	4088.240	543.495	2548.915	2374.712	800.736	554.749	1809.955	568.461	2112763.002	49.002
kin_afterCID_47	LT02A3_cell02	2792.072	2908.001	1802.772	4043.792	541.212	2502.586	2376.189	801.909	555.983	1812.862	570.435	2112764.018	50.018
kin_afterCID_48	LT02A3_cell02	2789.066	2908.001	1799.505	4048.509	546.516	2494.403	2370.572	806.712	559.146	1817.902	572.388	2112765.017	51.017
kin_afterCID_49	LT02A3_cell02	2838.480	2908.001	1829.776	4142.746	538.817	2538.073	2380.621	795.926	550.576	1805.802	565.931	2112766.011	52.011
kin_afterCID_50	LT02A3_cell02	2828.958	2908.001	1825.023	4148.716	539.869	2525.063	2378.495	796.937	552.562	1806.997	566.401	2112767.009	53.009
kin_afterCID_51	LT02A3_cell02	2784.667	2908.001	1797.934	4106.747	538.325	2481.236	2379.905	798.824	553.613	1819.557	566.700	2112768.007	54.007
kin_afterCID_52	LT02A3_cell02	2808.019	2908.001	1811.144	4151.554	538.929	2499.267	2379.882	799.916	554.467	1816.118	568.546	2112769.002	55.002
kin_afterCID_53	LT02A3_cell02	2775.323	2908.001	1792.831	4113.402	542.286	2465.414	2375.809	807.421	559.906	1828.152	573.154	2112770.012	56.012
kin_afterCID_54	LT02A3_cell02	2797.069	2908.001	1803.404	4169.348	534.721	2484.987	2383.642	796.067	552.181	1807.586	567.905	2112771.016	57.016
kin_afterCID_55	LT02A3_cell02	2776.722	2908.001	1792.372	4154.201	537.407	2461.715	2379.837	794.434	551.599	1799.752	566.324	2112772.002	58.002
kin_afterCID_56	LT02A3_cell02	2750.424	2908.001	1775.259	4134.031	536.937	2434.177	2381.606	796.860	553.639	1807.381	567.799	2112773.002	59.002
kin_afterCID_57	LT02A3_cell02	2778.967	2908.001	1793.722	4194.729	537.855	2455.170	2379.256	793.736	550.554	1804.805	564.092	2112774.007	60.007
kin_afterCID_58	LT02A3_cell02	2763.944	2908.001	1784.432	4192.994	540.854	2434.995	2376.659	803.704	556.923	1830.668	568.909	2112775.003	61.003
kin_afterCID_59	LT02A3_cell02	2721.835	2908.001	1760.226	4141.623	538.370	2397.128	2378.248	795.745	552.044	1809.162	565.316	2112776.001	62.001
kin_afterCID_60	LT02A3_cell02	2742.639	2908.001	1772.321	4194.307	534.117	2413.603	2382.344	799.389	554.103	1823.501	568.692	2112777.018	63.018
kin_afterCID_61	LT02A3_cell02	2707.335	2908.001	1750.917	4146.057	535.841	2379.848	2382.590	797.191	551.717	1815.744	566.913	2112778.010	64.010
kin_afterCID_62	LT02A3_cell02	2710.106	2908.001	1753.039	4172.037	531.073	2381.297	2385.410	793.120	550.023	1807.758	566.195	2112779.001	65.001
kin_afterCID_63	LT02A3_cell02	2725.995	2908.001	1761.687	4209.388	535.080	2389.430	2381.964	799.094	553.842	1814.919	569.812	2112780.017	66.017
kin_afterCID_64	LT02A3_cell02	2745.117	2908.001	1773.778	4263.475	534.095	2401.092	2384.381	788.760	546.938	1799.566	561.141	2112781.007	67.007
kin_afterCID_65	LT02A3_cell02	2731.205	2908.001	1766.364	4260.569	533.065	2385.712	2385.075	797.032	553.766	1814.137	568.551	2112782.013	68.013
kin_afterCID_66	LT02A3_cell02	2686.887	2908.001	1738.841	4205.761	535.102	2342.527	2382.165	793.840	550.717	1810.434	564.415	2112783.002	69.002
kin_afterCID_67	LT02A3_cell02	2722.084	2908.001	1760.732	4287.429	531.409	2370.256	2385.365	787.669	546.336	1800.170	561.094	2112784.017	70.017
kin_afterCID_68	LT02A3_cell02	2679.414	2908.001	1734.695	4232.505	533.714	2328.145	2384.135	798.642	554.638	1823.672	568.029	2112785.012	71.012
kin_afterCID_69	LT02A3_cell02	2709.152	2908.001	1751.748	4294.789	532.282	2352.095	2385.477	790.189	547.212	1809.416	561.640	2112786.002	72.002
kin_afterCID_70	LT02A3_cell02	2707.597	2908.001	1750.933	4312.563	528.925	2348.969	2388.879	790.313	548.804	1807.885	563.875	2112787.006	73.006
kin_afterCID_71	LT02A3_cell02	2691.389	2908.001	1742.545	4302.009	535.639	2325.505	2382.255	798.107	552.701	1828.194	565.250	2112788.011	74.011
kin_afterCID_72	LT02A3_cell02	2696.426	2908.001	1744.046	4336.161	529.954	2328.898	2387.536	793.442	550.552	1819.637	564.469	2112789.007	75.007
kin_afterCID_73	LT02A3_cell02	2704.258	2908.001	1749.962	4367.726	528.679	2332.490	2389.215	786.375	545.292	1809.076	558.827	2112790.017	76.017
kin_afterCID_74	LT02A3_cell02	2685.239	2908.001	1738.473	4339.461	536.534	2309.030	2381.628	800.669	555.072	1830.789	567.379	2112791.003	77.003
kin_afterCID_75	LT02A3_cell02	2633.690	2908.001	1705.698	4282.849	530.760	2264.257	2387.402	789.412	548.601	1807.857	561.926	2112792.011	78.011
kin_afterCID_76	LT02A3_cell02	2671.461	2908.001	1728.777	4368.718	529.126	2292.714	2388.454	791.346	549.675	1814.547	563.595	2112793.008	79.008
kin_afterCID_77	LT02A3_cell02	2632.978	2908.001	1704.128	4308.278	534.498	2254.180	2383.709	795.803	551.602	1822.349	564.419	2112794.001	80.001
kin_afterCID_78	LT02A3_cell02	2665.696	2908.001	1724.778	4383.414	530.738	2280.604	2387.514	788.049	546.316	1807.297	560.301	2112795.012	81.012
kin_afterCID_79	LT02A3_cell02	2639.242	2908.001	1709.084	4354.789	531.588	2254.045	2385.097	798.115	553.099	1831.594	566.741	2112796.017	82.017
kin_afterCID_80	LT02A3_cell02	2625.619	2908.001	1701.833	4346.797	529.082	2241.438	2387.783	793.283	551.055	1816.961	565.361	2112797.002	83.002
kin_afterCID_81	LT02A3_cell02	2633.766	2908.001	1706.587	4377.784	530.603	2243.476	2386.932	795.493	551.751	1819.990	566.692	2112797.998	83.998
kin_afterCID_82	LT02A3_cell02	2621.761	2908.001	1698.536	4383.083	530.223	2227.178	2386.955	796.248	551.637	1829.510	565.581	2112799.007	85.007
kin_afterCID_83	LT02A3_cell02	2610.109	2908.001	1692.158	4381.891	528.746	2215.335	2388.432	789.602	547.788	1814.879	561.573	2112800.002	86.002
kin_afterCID_84	LT02A3_cell02	2616.140	2908.001	1695.792	4406.910	525.613	2219.298	2390.894	790.179	549.678	1811.073	564.644	2112801.008	87.008
kin_afterCID_85	LT02A3_cell02	2614.193	2908.001	1695.591	4416.188	527.157	2213.615	2389.618	789.729	547.703	1815.647	562.311	2112802.002	88.002
kin_afterCID_86	LT02A3_cell02	2614.925	2908.001	1696.337	4437.268	529.529	2207.770	2387.425	800.385	555.507	1837.949	569.154	2112803.017	89.017
kin_afterCID_87	LT02A3_cell02	2617.769	2908.001	1697.496	4450.806	527.000	2210.590	2390.222	794.946	551.898	1820.477	567.692	2112804.016	90.016
kin_afterCID_88	LT02A3_cell02	2581.569	2908.001	1675.780	4406.797	522.479	2180.526	2393.803	786.784	546.963	1803.579	563.841	2112805.016	91.016
kin_afterCID_89	LT02A3_cell02	2612.621	2908.001	1693.536	4480.237	522.099	2202.775	2395.258	787.108	546.916	1803.125	564.528	2112806.001	92.001
kin_afterCID_90	LT02A3_cell02	2587.320	2908.001	1679.230	4437.528	526.150	2177.519	2390.938	791.292	549.532	1807.743	566.546	2112807.005	93.005
kin_afterCID_91	LT02A3_cell02	2566.388	2908.001	1665.755	4425.491	525.680	2154.803	2391.184	791.001	548.736	1814.546	564.845	2112808.017	94.017
kin_afterCID_92	LT02A3_cell02	2559.684	2908.001	1662.937	4419.356	527.336	2146.907	2390.065	793.803	551.151	1817.894	566.788	2112809.002	95.002
kin_afterCID_93	LT02A3_cell02	2557.868	2908.001	1661.205	4439.610	522.569	2144.709	2393.937	790.898	549.365	1814.754	566.365	2112809.998	95.998
kin_afterCID_94	LT02A3_cell02	2573.904	2908.001	1669.914	4490.827	521.763	2153.913	2395.370	789.435	547.663	1816.445	564.708	2112811.016	97.016
kin_afterCID_95	LT02A3_cell02	2549.639	2908.001	1655.564	4453.383	520.241	2133.938	2396.936	786.161	546.530	1801.062	564.812	2112812.001	98.001
kin_afterCID_96	LT02A3_cell02	2600.513	2908.001	1686.872	4560.144	522.345	2170.560	2394.519	787.787	546.764	1805.669	564.690	2112813.007	99.007
kin_afterCID_97	LT02A3_cell02	2579.628	2908.001	1673.499	4548.723	518.585	2151.752	2397.563	785.560	546.274	1802.539	564.648	2112814.012	100.012
kin_afterCID_98	LT02A3_cell02	2564.931	2908.001	1664.461	4535.472	523.128	2131.745	2393.244	793.011	551.399	1816.691	568.254	2112815.018	101.018
kin_afterCID_99	LT02A3_cell02	2533.434	2908.001	1644.600	4488.044	521.315	2105.561	2396.399	785.304	544.451	1804.209	562.516	2112816.002	102.002
kin_afterCID_100	LT02A3_cell02	2532.297	2908.001	1644.408	4503.913	521.092	2101.420	2396.131	789.126	548.452	1808.458	566.422	2112817.001	103.001
kin_afterCID_101	LT02A3_cell02	2541.140	2908.001	1652.421	4530.528	523.397	2104.160	2394.407	786.008	545.451	1806.049	561.970	2112818.006	104.006
kin_afterCID_102	LT02A3_cell02	2546.542	2908.001	1653.406	4567.209	523.352	2102.539	2393.557	786.412	546.333	1808.050	562.016	2112819.001	105.001
kin_afterCID_103	LT02A3_cell02	2541.720	2908.001	1649.537	4592.402	523.195	2092.064	2393.937	786.959	545.774	1817.965	560.735	2112820.007	106.007
kin_afterCID_104	LT02A3_cell02	2510.516	2908.001	1632.384	4535.478	520.845	2068.058	2396.556	780.837	542.462	1797.411	558.855	2112821.011	107.011
kin_afterCID_105	LT02A3_cell02	2515.057	2908.001	1635.168	4555.981	523.889	2066.301	2392.975	791.751	550.196	1819.490	565.734	2112822.002	108.002
kin_afterCID_106	LT02A3_cell02	2538.002	2908.001	1649.031	4611.955	524.292	2081.732	2393.333	788.555	548.778	1808.875	563.977	2112823.018	109.018
kin_afterCID_107	LT02A3_cell02	2523.742	2908.001	1639.839	4602.598	523.912	2066.886	2394.967	788.652	547.735	1814.707	563.036	2112824.012	110.012
kin_afterCID_108	LT02A3_cell02	2495.779	2908.001	1623.340	4567.463	521.964	2042.588	2395.303	788.397	547.855	1815.060	563.664	2112825.011	111.011
kin_afterCID_109	LT02A3_cell02	2540.854	2908.001	1650.774	4674.780	519.816	2076.252	2396.824	780.025	542.645	1792.636	559.497	2112826.006	112.006
kin_afterCID_110	LT02A3_cell02	2509.498	2908.001	1630.912	4630.727	524.046	2042.746	2393.087	792.571	550.518	1826.369	565.110	2112827.012	113.012
kin_afterCID_111	LT02A3_cell02	2475.888	2908.001	1610.119	4577.284	522.121	2015.667	2394.653	787.348	546.090	1818.617	561.462	2112828.016	114.016
kin_afterCID_112	LT02A3_cell02	2507.397	2908.001	1627.715	4647.358	526.530	2033.315	2389.528	791.541	548.842	1824.414	562.928	2112829.006	115.006
kin_afterCID_113	LT02A3_cell02	2491.841	2908.001	1620.756	4640.974	515.496	2028.216	2401.233	778.617	541.655	1797.073	558.961	2112830.012	116.012
kin_afterCID_114	LT02A3_cell02	2500.307	2908.001	1626.116	4658.830	522.658	2027.157	2394.027	786.329	546.511	1810.515	561.790	2112831.006	117.006
kin_afterCID_115	LT02A3_cell02	2475.402	2908.001	1609.736	4624.804	521.629	2005.430	2395.504	790.035	548.581	1818.920	565.002	2112832.013	118.013
kin_afterCID_116	LT02A3_cell02	2492.577	2908.001	1621.287	4682.903	516.504	2019.727	2400.405	780.264	541.915	1804.978	558.869	2112833.017	119.017
kin_afterCID_117	LT02A3_cell02	2454.879	2908.001	1597.613	4621.809	514.377	1989.571	2402.397	786.177	545.658	1818.151	564.324	2112834.006	120.006
kin_afterCID_118	LT02A3_cell02	2476.640	2908.001	1610.800	4666.898	517.824	2001.471	2399.488	783.389	544.717	1802.928	562.268	2112835.003	121.003
kin_afterCID_119	LT02A3_cell02	2492.794	2908.001	1622.438	4715.220	517.981	2010.764	2399.868	787.526	546.548	1818.365	563.885	2112836.017	122.017
kin_afterCID_120	LT02A3_cell02	2456.823	2908.001	1599.319	4655.399	520.890	1977.459	2397.272	792.463	550.334	1823.321	567.387	2112837.003	123.003
kin_afterCID_121	LT02A3_cell02	2490.554	2908.001	1619.107	4735.922	521.136	2000.501	2397.026	791.225	549.736	1820.516	566.332	2112838.002	124.002
kin_afterCID_122	LT02A3_cell02	2472.200	2908.001	1608.386	4714.172	516.772	1988.678	2402.420	777.283	540.812	1786.911	559.103	2112839.016	125.016
kin_afterCID_123	LT02A3_cell02	2473.016	2908.001	1609.275	4726.491	520.040	1982.438	2397.988	784.372	544.893	1806.258	561.675	2112840.001	126.001
kin_afterCID_124	LT02A3_cell02	2438.207	2908.001	1587.505	4675.434	515.922	1956.389	2402.106	777.826	539.769	1797.256	557.924	2112841.011	127.011
kin_afterCID_125	LT02A3_cell02	2467.723	2908.001	1606.034	4741.098	521.696	1971.247	2397.048	790.213	548.752	1820.597	564.872	2112842.017	128.017
kin_afterCID_126	LT02A3_cell02	2447.805	2908.001	1594.291	4722.822	519.950	1952.898	2398.302	787.892	547.674	1817.605	563.630	2112843.017	129.017
kin_afterCID_127	LT02A3_cell02	2459.249	2908.001	1599.504	4755.944	522.099	1957.229	2396.601	781.680	542.723	1799.883	558.824	2112844.002	130.002
kin_afterCID_128	LT02A3_cell02	2432.917	2908.001	1584.990	4716.869	521.136	1934.936	2396.757	787.563	547.622	1813.004	563.635	2112845.017	131.017
kin_afterCID_129	LT02A3_cell02	2458.487	2908.001	1599.702	4774.618	524.493	1949.505	2393.646	788.826	548.184	1811.999	563.656	2112846.016	132.016
kin_afterCID_130	LT02A3_cell02	2458.560	2908.001	1601.248	4791.753	520.331	1950.982	2397.339	781.707	544.382	1794.097	561.113	2112847.002	133.002
kin_afterCID_131	LT02A3_cell02	2458.759	2908.001	1599.786	4796.580	527.112	1941.746	2391.162	793.750	552.770	1816.315	567.326	2112848.006	134.006
kin_afterCID_132	LT02A3_cell02	2447.051	2908.001	1592.833	4788.592	522.188	1935.455	2394.989	779.675	542.961	1790.577	558.508	2112849.006	135.006
kin_afterCID_133	LT02A3_cell02	2443.318	2908.001	1590.533	4785.080	527.269	1925.687	2390.580	787.647	547.402	1807.311	561.852	2112850.011	136.011
kin_afterCID_134	LT02A3_cell02	2433.476	2908.001	1584.927	4791.261	519.973	1921.305	2398.145	780.137	543.546	1793.036	559.691	2112851.001	137.001
kin_afterCID_135	LT02A3_cell02	2445.842	2908.001	1593.292	4828.125	521.069	1927.554	2396.757	775.976	540.164	1786.569	555.526	2112852.016	138.016
kin_afterCID_136	LT02A3_cell02	2439.750	2908.001	1588.221	4812.894	527.985	1914.982	2390.222	784.896	544.863	1802.875	559.187	2112853.001	139.001
kin_afterCID_137	LT02A3_cell02	2443.919	2908.001	1590.817	4840.055	522.725	1920.054	2396.824	782.347	544.382	1798.309	559.724	2112854.001	140.001
kin_afterCID_138	LT02A3_cell02	2449.374	2908.001	1594.906	4870.261	518.518	1925.386	2400.003	777.219	541.179	1790.299	557.461	2112855.007	141.007
kin_afterCID_139	LT02A3_cell02	2454.754	2908.001	1596.508	4892.787	520.577	1924.387	2396.936	780.840	544.323	1793.990	559.999	2112856.002	142.002
kin_afterCID_140	LT02A3_cell02	2428.387	2908.001	1581.910	4854.310	516.683	1905.520	2401.166	774.777	539.145	1787.672	556.014	2112857.011	143.011
kin_afterCID_141	LT02A3_cell02	2440.662	2908.001	1588.718	4883.880	516.929	1914.008	2400.696	778.697	542.312	1794.695	559.155	2112858.007	144.007
kin_afterCID_142	LT02A3_cell02	2392.800	2908.001	1560.285	4772.688	521.875	1874.152	2396.690	781.250	542.580	1797.320	559.161	2112859.016	145.016
kin_afterCID_143	LT02A3_cell02	2405.989	2908.001	1567.554	4798.314	524.382	1881.053	2395.526	786.437	546.014	1805.905	562.224	2112860.001	146.001
kin_afterCID_144	LT02A3_cell02	2400.773	2908.001	1564.099	4822.609	515.205	1880.520	2403.136	775.637	539.864	1785.573	558.243	2112861.017	147.017
kin_afterCID_145	LT02A3_cell02	2435.939	2908.001	1586.228	4894.683	518.719	1903.539	2399.846	778.356	541.764	1789.409	558.888	2112862.016	148.016
kin_afterCID_146	LT02A3_cell02	2420.676	2908.001	1576.425	4866.096	520.957	1888.231	2397.787	786.295	546.241	1807.108	563.588	2112863.012	149.012
kin_afterCID_147	LT02A3_cell02	2427.833	2908.001	1582.519	4883.045	518.563	1896.122	2400.271	774.968	539.045	1778.263	557.260	2112864.008	150.008
kin_afterCID_148	LT02A3_cell02	2409.425	2908.001	1570.428	4871.329	514.579	1880.852	2402.420	774.717	539.645	1784.201	557.696	2112865.006	151.006
kin_afterCID_149	LT02A3_cell02	2395.681	2908.001	1561.291	4839.519	517.063	1867.438	2400.920	776.707	541.498	1779.940	559.714	2112866.002	152.002
kin_afterCID_150	LT02A3_cell02	2387.741	2908.001	1556.861	4818.057	522.032	1856.792	2396.265	777.959	540.254	1788.338	556.915	2112867.007	153.007
kin_afterCID_151	LT02A3_cell02	2414.463	2908.001	1574.422	4891.931	518.921	1877.579	2399.734	774.864	539.842	1778.688	556.904	2112868.006	154.006
kin_afterCID_152	LT02A3_cell02	2385.513	2908.001	1556.582	4839.403	523.755	1847.990	2396.019	777.298	541.143	1784.344	556.210	2112869.001	155.001
kin_afterCID_153	LT02A3_cell02	2374.211	2908.001	1549.181	4820.447	526.463	1834.906	2393.579	784.848	545.192	1804.589	559.538	2112870.001	156.001
kin_afterCID_154	LT02A3_cell02	2406.516	2908.001	1568.442	4919.018	518.473	1862.450	2401.211	773.804	539.265	1779.564	555.650	2112871.016	157.016
kin_afterCID_155	LT02A3_cell02	2409.061	2908.001	1570.341	4909.192	525.926	1858.347	2394.027	781.379	542.161	1795.332	557.573	2112872.011	158.011
kin_afterCID_156	LT02A3_cell02	2413.276	2908.001	1573.265	4937.790	518.384	1866.356	2401.256	777.547	542.088	1782.399	559.487	2112873.011	159.011
kin_afterCID_157	LT02A3_cell02	2407.543	2908.001	1570.237	4951.612	513.325	1863.110	2405.911	773.461	538.506	1783.815	556.850	2112874.017	160.017
kin_afterCID_158	LT02A3_cell02	2410.194	2908.001	1570.861	4959.506	522.390	1853.042	2397.160	786.085	546.290	1810.861	561.704	2112875.012	161.012
kin_afterCID_159	LT02A3_cell02	2384.327	2908.001	1553.691	4900.611	523.912	1832.304	2394.922	782.876	544.059	1796.403	560.144	2112876.011	162.011
kin_afterCID_160	LT02A3_cell02	2375.743	2908.001	1547.711	4904.114	519.055	1827.419	2399.600	779.077	542.263	1792.489	558.941	2112877.017	163.017
kin_afterCID_161	LT02A3_cell02	2383.301	2908.001	1552.924	4934.611	517.712	1831.935	2400.629	779.914	543.022	1794.974	560.117	2112878.006	164.006
kin_afterCID_162	LT02A3_cell02	2380.066	2908.001	1552.110	4924.436	520.398	1826.680	2397.630	786.138	546.728	1809.433	563.188	2112879.002	165.002
kin_afterCID_163	LT02A3_cell02	2359.175	2908.001	1538.148	4891.460	515.385	1814.552	2402.464	773.990	539.219	1779.804	557.345	2112880.016	166.016
kin_afterCID_164	LT02A3_cell02	2383.607	2908.001	1553.689	4934.248	522.211	1826.386	2396.354	785.386	546.026	1803.742	562.521	2112881.016	167.016
kin_afterCID_165	LT02A3_cell02	2383.576	2908.001	1553.413	4941.720	522.949	1823.903	2396.198	784.434	545.209	1803.297	561.139	2112882.002	168.002
kin_afterCID_166	LT02A3_cell02	2368.074	2908.001	1545.306	4936.096	516.906	1814.334	2402.196	778.624	541.809	1794.615	559.047	2112883.015	169.015
kin_afterCID_167	LT02A3_cell02	2370.158	2908.001	1547.183	4922.855	524.404	1809.667	2395.012	783.354	544.243	1800.734	559.569	2112884.006	170.006
kin_afterCID_168	LT02A3_cell02	2341.553	2908.001	1527.853	4879.796	524.180	1784.426	2394.430	780.893	543.041	1795.242	557.849	2112885.011	171.011
kin_afterCID_169	LT02A3_cell02	2344.256	2908.001	1529.994	4898.913	522.793	1785.685	2395.191	784.137	544.782	1806.996	559.998	2112886.015	172.015
kin_afterCID_170	LT02A3_cell02	2374.465	2908.001	1547.513	4994.850	518.965	1806.218	2399.063	778.244	543.061	1793.159	557.778	2112887.006	173.006
kin_afterCID_171	LT02A3_cell02	2383.379	2908.001	1554.259	4991.367	524.919	1809.810	2394.497	781.980	543.379	1799.603	557.802	2112888.001	174.001
kin_afterCID_172	LT02A3_cell02	2352.148	2908.001	1533.987	4934.221	523.128	1786.903	2396.645	773.569	537.965	1780.378	552.703	2112889.001	175.001
kin_afterCID_173	LT02A3_cell02	2363.047	2908.001	1542.400	4976.538	517.757	1798.213	2401.882	773.176	539.160	1781.187	554.837	2112890.017	176.017
kin_afterCID_174	LT02A3_cell02	2324.376	2908.001	1515.502	4897.696	518.115	1767.853	2402.017	774.300	539.461	1782.211	555.780	2112891.001	177.001
kin_afterCID_175	LT02A3_cell02	2329.266	2908.001	1520.764	4896.424	523.755	1766.920	2395.840	782.049	543.862	1798.549	558.779	2112892.011	178.011
kin_afterCID_176	LT02A3_cell02	2344.591	2908.001	1531.856	4919.715	524.292	1779.910	2396.377	780.899	543.512	1792.861	558.344	2112893.017	179.017
kin_afterCID_177	LT02A3_cell02	2354.810	2908.001	1536.285	4967.390	521.606	1785.775	2398.794	776.937	542.284	1782.212	557.270	2112894.006	180.006
kin_afterCID_178	LT02A3_cell02	2338.260	2908.001	1526.415	4921.552	525.836	1769.403	2394.743	782.129	544.230	1796.047	558.308	2112895.011	181.011
kin_afterCID_179	LT02A3_cell02	2337.438	2908.001	1525.545	4925.247	522.390	1771.950	2397.921	781.531	544.414	1790.608	560.586	2112896.006	182.006
kin_afterCID_180	LT02A3_cell02	2353.140	2908.001	1533.524	4954.033	526.911	1779.066	2393.982	781.902	543.340	1790.026	558.839	2112897.006	183.006
kin_afterCID_181	LT02A3_cell02	2352.642	2908.001	1536.232	4984.544	517.914	1783.500	2401.233	771.592	538.108	1775.220	554.152	2112898.002	184.002
kin_afterCID_182	LT02A3_cell02	2352.868	2908.001	1535.229	4995.988	518.921	1779.788	2400.405	774.814	540.374	1782.670	555.895	2112899.011	185.011
kin_afterCID_183	LT02A3_cell02	2349.215	2908.001	1531.736	4975.952	522.211	1775.392	2396.713	781.995	543.652	1797.700	559.710	2112900.016	186.016
kin_afterCID_184	LT02A3_cell02	2328.235	2908.001	1520.571	4957.582	516.190	1762.204	2403.315	772.276	538.753	1779.825	554.891	2112901.011	187.011
kin_afterCID_185	LT02A3_cell02	2359.833	2908.001	1540.305	5015.692	519.480	1783.268	2399.533	773.375	537.906	1782.941	553.803	2112902.004	188.004
kin_afterCID_186	LT02A3_cell02	2339.637	2908.001	1526.787	4982.490	518.227	1767.515	2400.607	781.337	544.196	1798.992	560.665	2112903.006	189.006
kin_afterCID_187	LT02A3_cell02	2339.056	2908.001	1527.498	4971.407	521.472	1764.908	2397.362	775.609	539.684	1783.444	555.359	2112904.001	190.001
kin_afterCID_188	LT02A3_cell02	2336.687	2908.001	1524.906	4992.402	514.624	1766.764	2402.733	776.041	541.919	1786.106	558.865	2112905.011	191.011
kin_afterCID_189	LT02A3_cell02	2337.855	2908.001	1527.613	4962.339	524.807	1761.330	2393.758	782.399	544.332	1794.771	559.490	2112906.017	192.017
kin_afterCID_190	LT02A3_cell02	2363.070	2908.001	1541.251	5034.206	522.009	1779.997	2396.623	780.398	542.319	1794.594	558.530	2112907.012	193.012
kin_afterCID_191	LT02A3_cell02	2344.834	2908.001	1530.643	5025.936	515.362	1768.740	2402.062	768.682	535.467	1774.721	552.033	2112908.001	194.001
kin_afterCID_192	LT02A3_cell02	2322.664	2908.001	1518.320	4947.411	521.405	1750.369	2397.541	775.428	539.453	1782.855	555.340	2112909.007	195.007
kin_afterCID_193	LT02A3_cell02	2354.813	2908.001	1537.652	5055.527	512.251	1778.637	2406.157	769.075	535.570	1779.535	553.044	2112910.006	196.006
kin_afterCID_194	LT02A3_cell02	2350.405	2908.001	1532.715	5024.988	518.921	1770.781	2400.293	781.606	543.932	1796.718	561.149	2112911.001	197.001
kin_afterCID_195	LT02A3_cell02	2335.442	2908.001	1524.632	5000.156	516.571	1761.207	2401.838	778.050	541.446	1794.165	558.571	2112912.007	198.007
kin_afterCID_196	LT02A3_cell02	2325.640	2908.001	1519.383	4995.420	515.877	1751.241	2402.263	773.797	539.743	1782.607	556.299	2112913.006	199.006
kin_afterCID_197	LT02A3_cell02	2315.163	2908.001	1512.487	4955.147	518.607	1743.418	2400.831	771.234	535.694	1779.698	552.348	2112914.001	200.001
kin_afterCID_198	LT02A3_cell02	2345.335	2908.001	1530.175	5043.891	517.108	1762.555	2402.151	773.646	539.997	1781.412	555.620	2112915.016	201.016
kin_afterCID_199	LT02A3_cell02	2319.735	2908.001	1515.708	4982.229	518.943	1742.785	2400.182	776.696	541.179	1789.739	556.643	2112916.016	202.016
kin_afterCID_200	LT02A3_cell02	2324.644	2908.001	1520.093	4993.548	515.675	1751.025	2404.434	772.067	537.799	1778.780	555.079	2112917.012	203.012
kin_afterCID_201	LT02A3_cell02	2351.461	2908.001	1534.835	5073.912	511.759	1771.339	2406.560	770.111	536.757	1779.374	554.591	2112918.016	204.016
kin_afterCID_202	LT02A3_cell02	2341.342	2908.001	1528.063	5027.281	520.264	1757.766	2398.906	772.562	536.018	1783.816	552.285	2112919.018	205.018
kin_afterCID_203	LT02A3_cell02	2307.320	2908.001	1508.351	4966.716	515.944	1734.564	2402.688	765.062	532.612	1765.690	549.228	2112920.001	206.001
kin_afterCID_204	LT02A3_cell02	2339.539	2908.001	1528.336	5046.918	514.355	1758.676	2403.830	775.703	540.290	1791.538	557.413	2112921.000	207.000
kin_afterCID_205	LT02A3_cell02	2311.818	2908.001	1510.135	4969.292	519.212	1735.214	2398.794	775.302	539.470	1783.679	556.162	2112922.015	208.015
kin_afterCID_206	LT02A3_cell02	2327.273	2908.001	1519.297	5026.485	513.840	1748.933	2404.882	767.186	534.065	1772.715	551.414	2112923.005	209.005
kin_afterCID_207	LT02A3_cell02	2321.286	2908.001	1515.313	4992.070	522.323	1737.439	2397.697	780.579	543.988	1789.351	559.690	2112924.010	210.010
kin_afterCID_208	LT02A3_cell02	2341.111	2908.001	1526.813	5038.456	521.271	1752.840	2397.720	776.073	539.918	1780.802	556.603	2112925.016	211.016
kin_afterCID_209	LT02A3_cell02	2342.078	2908.001	1527.953	5036.211	521.696	1754.447	2397.362	774.526	538.197	1775.979	555.643	2112926.006	212.006
kin_afterCID_210	LT02A3_cell02	2306.394	2908.001	1506.080	4940.060	529.417	1721.396	2389.215	775.511	539.739	1768.189	554.605	2112927.012	213.012
kin_afterCID_211	LT02A3_cell02	2319.819	2908.001	1514.326	4992.576	521.271	1737.487	2398.615	774.141	539.287	1770.543	556.551	2112928.016	214.016
kin_afterCID_212	LT02A3_cell02	2323.754	2908.001	1516.971	4993.286	527.202	1733.620	2391.565	777.075	540.381	1776.436	555.800	2112929.005	215.005
kin_afterCID_213	LT02A3_cell02	2306.409	2908.001	1507.869	4963.487	521.920	1726.269	2396.198	775.373	539.805	1776.104	556.515	2112930.002	216.002
kin_afterCID_214	LT02A3_cell02	2324.928	2908.001	1518.274	5020.887	517.734	1742.019	2400.540	774.916	540.262	1774.012	558.538	2112931.015	217.015
kin_afterCID_215	LT02A3_cell02	2318.403	2908.001	1513.913	4997.050	519.592	1736.635	2398.145	776.037	539.524	1778.536	557.951	2112932.015	218.015
kin_afterCID_216	LT02A3_cell02	2309.533	2908.001	1510.669	4988.753	519.033	1728.482	2399.152	771.555	537.294	1771.655	554.304	2112933.011	219.011
kin_afterCID_217	LT02A3_cell02	2334.150	2908.001	1524.062	5065.362	515.452	1746.542	2402.039	768.052	535.403	1766.622	552.934	2112934.011	220.011
kin_afterCID_218	LT02A3_cell02	2321.194	2908.001	1517.657	5027.624	516.459	1737.612	2401.144	764.107	532.650	1754.558	550.218	2112935.017	221.017
kin_afterCID_219	LT02A3_cell02	2281.712	2908.001	1492.505	4942.028	518.294	1705.789	2399.174	765.875	534.649	1755.842	551.207	2112936.011	222.011
kin_afterCID_220	LT02A3_cell02	2291.008	2908.001	1498.104	4957.360	522.323	1708.126	2396.310	776.083	540.746	1780.637	556.126	2112937.011	223.011
kin_afterCID_221	LT02A3_cell02	2322.360	2908.001	1516.920	5032.774	520.084	1733.193	2398.436	768.217	535.681	1759.871	552.267	2112938.007	224.007
kin_afterCID_222	LT02A3_cell02	2306.765	2908.001	1507.205	4993.086	522.434	1719.697	2395.817	774.385	538.868	1774.909	555.322	2112939.006	225.006
kin_afterCID_223	LT02A3_cell02	2313.142	2908.001	1510.226	5015.703	522.233	1722.990	2396.847	772.869	538.615	1769.339	554.816	2112940.012	226.012
kin_afterCID_224	LT02A3_cell02	2293.666	2908.001	1498.636	4988.720	517.555	1711.315	2400.786	768.358	535.378	1764.963	552.617	2112941.006	227.006
kin_afterCID_225	LT02A3_cell02	2295.373	2908.001	1499.630	4970.865	522.166	1711.198	2395.996	770.509	535.766	1764.848	552.939	2112942.016	228.016
kin_afterCID_226	LT02A3_cell02	2313.214	2908.001	1511.582	5020.357	518.384	1726.960	2399.823	772.673	538.845	1768.998	556.513	2112943.011	229.011
kin_afterCID_227	LT02A3_cell02	2301.518	2908.001	1505.191	4986.446	522.300	1715.258	2395.683	774.866	539.310	1773.754	556.249	2112944.011	230.011
kin_afterCID_228	LT02A3_cell02	2290.286	2908.001	1497.662	4966.861	523.464	1704.037	2394.922	775.005	539.390	1775.696	555.380	2112945.005	231.005
kin_afterCID_229	LT02A3_cell02	2313.581	2908.001	1513.550	5027.317	517.779	1727.150	2401.077	773.578	540.277	1769.058	557.990	2112946.011	232.011
kin_afterCID_230	LT02A3_cell02	2299.997	2908.001	1502.253	4983.355	523.039	1712.941	2395.750	776.890	541.573	1771.027	558.938	2112947.011	233.011
kin_afterCID_231	LT02A3_cell02	2296.978	2908.001	1503.006	4975.622	523.240	1710.749	2395.952	770.704	536.479	1761.034	553.497	2112948.007	234.007
kin_afterCID_232	LT02A3_cell02	2305.334	2908.001	1506.669	4998.009	522.166	1717.720	2397.473	770.690	536.488	1762.589	553.683	2112949.011	235.011
kin_afterCID_233	LT02A3_cell02	2289.252	2908.001	1497.108	4976.067	520.689	1704.181	2397.966	773.815	539.484	1769.379	556.651	2112950.011	236.011
kin_afterCID_234	LT02A3_cell02	2297.863	2908.001	1501.589	5008.421	517.757	1711.552	2400.450	771.639	538.964	1764.341	556.597	2112951.007	237.007
kin_afterCID_235	LT02A3_cell02	2298.367	2908.001	1504.518	5004.493	518.831	1711.354	2399.376	769.766	536.380	1764.623	553.658	2112952.016	238.016
kin_afterCID_236	LT02A3_cell02	2293.919	2908.001	1499.697	4989.325	517.600	1711.020	2401.345	766.058	533.534	1754.253	552.009	2112953.000	239.000
kin_afterCID_237	LT02A3_cell02	2280.273	2908.001	1490.913	4969.099	517.085	1699.841	2400.226	767.487	534.841	1759.135	553.016	2112954.016	240.016
kin_afterCID_238	LT02A3_cell02	2288.561	2908.001	1496.148	4976.190	518.943	1705.245	2398.503	775.149	540.598	1769.151	559.142	2112955.016	241.016
kin_afterCID_239	LT02A3_cell02	2286.546	2908.001	1495.525	4981.405	517.018	1704.642	2400.696	765.680	534.246	1753.101	552.120	2112956.010	242.010
kin_afterCID_240	LT02A3_cell02	2265.977	2908.001	1481.832	4947.545	514.691	1690.387	2402.755	761.767	531.455	1746.726	549.944	2112957.006	243.006
kin_afterCID_241	LT02A3_cell02	2287.044	2908.001	1494.772	4986.000	518.965	1701.790	2398.167	769.845	535.891	1764.930	553.698	2112958.005	244.005
kin_afterCID_242	LT02A3_cell02	2290.840	2908.001	1497.419	5008.867	514.959	1706.771	2402.755	766.136	535.834	1752.577	553.818	2112959.010	245.010
kin_afterCID_243	LT02A3_cell02	2282.802	2908.001	1493.480	4974.548	518.160	1699.996	2399.734	767.678	535.666	1754.233	553.765	2112960.011	246.011
kin_afterCID_244	LT02A3_cell02	2268.769	2908.001	1484.739	4952.439	517.354	1688.547	2400.540	764.881	533.350	1751.300	551.306	2112961.015	247.015
kin_afterCID_245	LT02A3_cell02	2267.525	2908.001	1483.680	4961.921	515.273	1687.988	2402.084	765.162	534.877	1751.081	552.790	2112962.001	248.001
kin_afterCID_246	LT02A3_cell02	2281.864	2908.001	1491.874	4998.906	513.437	1700.818	2404.635	762.686	533.411	1743.571	552.364	2112963.001	249.001
kin_afterCID_247	LT02A3_cell02	2284.088	2908.001	1494.235	4991.375	520.935	1694.540	2397.227	769.959	537.077	1762.012	553.468	2112964.006	250.006
kin_afterCID_248	LT02A3_cell02	2268.733	2908.001	1486.161	4948.813	517.354	1689.621	2400.987	765.711	535.190	1746.332	553.442	2112965.001	251.001
kin_afterCID_249	LT02A3_cell02	2271.136	2908.001	1485.960	4953.776	520.913	1686.915	2398.055	773.101	539.542	1763.662	556.928	2112966.015	252.015
kin_afterCID_250	LT02A3_cell02	2274.787	2908.001	1488.182	4980.080	514.959	1693.136	2402.576	767.287	536.522	1752.358	555.221	2112967.005	253.005
kin_afterCID_251	LT02A3_cell02	2303.391	2908.001	1505.236	5049.231	514.982	1713.335	2403.091	763.749	531.793	1753.850	550.640	2112968.001	254.001
kin_afterCID_252	LT02A3_cell02	2274.498	2908.001	1487.326	4977.327	515.787	1692.683	2402.733	758.897	528.777	1738.679	547.601	2112969.005	255.005
kin_afterCID_253	LT02A3_cell02	2283.983	2908.001	1494.340	4990.315	518.272	1698.172	2400.114	767.137	535.218	1751.498	553.644	2112970.006	256.006
kin_afterCID_254	LT02A3_cell02	2264.548	2908.001	1481.690	4945.218	520.554	1680.511	2399.040	765.233	533.008	1749.486	550.518	2112971.001	257.001
kin_afterCID_255	LT02A3_cell02	2314.367	2908.001	1512.219	5053.148	522.994	1714.914	2396.108	771.439	538.339	1756.468	555.460	2112972.005	258.005
kin_afterCID_256	LT02A3_cell02	2300.472	2908.001	1502.972	5037.137	519.234	1706.394	2399.107	761.344	531.486	1737.438	549.117	2112973.005	259.005
kin_afterCID_257	LT02A3_cell02	2290.332	2908.001	1498.553	5006.221	520.510	1699.284	2398.861	760.572	531.254	1732.245	548.706	2112974.000	260.000
kin_afterCID_258	LT02A3_cell02	2252.346	2908.001	1475.354	4901.434	526.351	1667.850	2391.677	770.546	536.827	1752.282	553.568	2112975.014	261.014
kin_afterCID_259	LT02A3_cell02	2302.553	2908.001	1504.772	5028.387	521.942	1707.540	2397.697	761.605	531.690	1730.349	549.673	2112976.016	262.016
kin_afterCID_260	LT02A3_cell02	2275.148	2908.001	1489.863	4971.323	516.884	1693.381	2402.263	757.336	528.537	1726.796	547.760	2112977.010	263.010
kin_afterCID_261	LT02A3_cell02	2247.578	2908.001	1471.244	4901.846	520.801	1669.267	2398.391	768.869	537.089	1744.136	556.022	2112978.010	264.010
kin_afterCID_262	LT02A3_cell02	2303.688	2908.001	1506.451	5042.057	521.204	1706.677	2399.197	761.841	532.275	1733.740	549.562	2112979.017	265.017
kin_afterCID_263	LT02A3_cell02	2268.652	2908.001	1483.428	4965.647	518.563	1684.159	2400.540	761.308	531.614	1732.102	550.559	2112980.010	266.010
kin_afterCID_264	LT02A3_cell02	2274.659	2908.001	1488.433	4984.095	516.123	1691.171	2403.382	758.585	529.929	1726.589	549.690	2112981.000	267.000
kin_afterCID_265	LT02A3_cell02	2297.266	2908.001	1503.664	5041.320	518.204	1703.363	2400.584	761.425	531.842	1737.993	549.654	2112982.016	268.016
kin_afterCID_266	LT02A3_cell02	2265.334	2908.001	1482.779	4970.302	522.076	1674.455	2396.757	768.442	536.195	1754.229	552.732	2112983.016	269.016
kin_afterCID_267	LT02A3_cell02	2268.590	2908.001	1485.668	4980.523	517.287	1682.548	2400.786	756.457	528.088	1729.940	545.785	2112984.000	270.000
kin_afterCID_268	LT02A3_cell02	2275.952	2908.001	1488.934	5015.205	515.877	1686.028	2402.957	757.742	529.336	1735.447	546.857	2112985.006	271.006
kin_afterCID_269	LT02A3_cell02	2251.925	2908.001	1474.958	4967.811	514.691	1668.819	2403.382	762.725	532.844	1750.125	550.384	2112986.006	272.006
kin_afterCID_270	LT02A3_cell02	2293.707	2908.001	1500.531	5075.218	512.497	1699.377	2404.949	759.764	531.562	1743.353	549.344	2112987.012	273.012
kin_afterCID_271	LT02A3_cell02	2276.903	2908.001	1489.622	5011.546	520.107	1682.266	2398.324	767.713	534.999	1760.034	551.575	2112988.005	274.005
kin_afterCID_272	LT02A3_cell02	2309.432	2908.001	1507.335	5117.889	512.609	1709.397	2403.762	760.586	531.501	1745.634	549.791	2112989.015	275.015
kin_afterCID_273	LT02A3_cell02	2279.863	2908.001	1490.860	5031.561	515.810	1687.171	2401.950	765.598	534.527	1754.322	552.358	2112990.011	276.011
kin_afterCID_274	LT02A3_cell02	2286.675	2908.001	1497.583	5049.340	511.423	1698.060	2407.679	752.832	525.155	1728.608	544.600	2112991.007	277.007
kin_afterCID_275	LT02A3_cell02	2256.930	2908.001	1480.079	4972.031	515.720	1672.560	2402.532	761.043	530.934	1745.626	548.780	2112992.006	278.006
kin_afterCID_276	LT02A3_cell02	2289.471	2908.001	1497.295	5062.475	512.990	1696.613	2405.754	766.464	534.552	1760.013	553.673	2112993.011	279.011
kin_afterCID_277	LT02A3_cell02	2266.403	2908.001	1483.907	5024.830	512.072	1677.854	2406.180	756.231	528.112	1739.920	546.024	2112994.014	280.014
kin_afterCID_278	LT02A3_cell02	2254.516	2908.001	1476.926	4995.398	511.378	1670.270	2407.321	763.117	533.860	1753.225	551.800	2112995.015	281.015
kin_afterCID_279	LT02A3_cell02	2279.167	2908.001	1490.426	5041.627	512.050	1689.349	2408.127	756.054	527.879	1734.697	546.824	2112996.000	282.000
kin_afterCID_280	LT02A3_cell02	2271.776	2908.001	1486.776	5023.473	517.287	1677.015	2401.502	767.945	537.102	1755.648	554.166	2112997.010	283.010
kin_afterCID_281	LT02A3_cell02	2255.717	2908.001	1477.320	4983.850	518.160	1664.985	2400.003	766.005	534.675	1754.790	551.644	2112998.015	284.015
kin_afterCID_282	LT02A3_cell02	2243.651	2908.001	1469.625	4972.326	512.005	1661.400	2406.471	762.489	533.545	1746.367	552.273	2112999.000	285.000
kin_afterCID_283	LT02A3_cell02	2244.525	2908.001	1469.978	4982.301	512.475	1659.564	2406.001	758.499	530.341	1743.462	547.796	2113000.000	286.000
kin_afterCID_284	LT02A3_cell02	2261.840	2908.001	1479.556	5009.453	517.466	1667.906	2400.696	764.479	532.777	1756.429	549.822	2113001.016	287.016
kin_afterCID_285	LT02A3_cell02	2270.024	2908.001	1486.518	5032.610	515.631	1675.247	2401.994	763.830	532.703	1755.818	550.017	2113002.015	288.015
kin_afterCID_286	LT02A3_cell02	2280.412	2908.001	1493.253	5049.743	519.324	1679.135	2399.779	766.710	535.574	1756.443	551.527	2113003.010	289.010
kin_afterCID_287	LT02A3_cell02	2273.239	2908.001	1488.354	5040.652	513.818	1680.031	2405.284	752.710	526.079	1725.254	544.009	2113004.006	290.006
kin_afterCID_288	LT02A3_cell02	2282.925	2908.001	1494.018	5070.366	517.309	1680.518	2400.942	759.588	531.060	1742.128	547.007	2113005.015	291.015
kin_afterCID_289	LT02A3_cell02	2258.652	2908.001	1478.966	5011.306	515.340	1666.101	2403.404	765.431	534.895	1754.029	552.468	2113006.010	292.010
kin_afterCID_290	LT02A3_cell02	2236.176	2908.001	1466.308	4956.801	512.587	1654.460	2406.336	753.942	527.576	1726.087	545.886	2113007.015	293.015
kin_afterCID_291	LT02A3_cell02	2279.841	2908.001	1490.339	5063.538	514.780	1681.473	2402.576	757.338	529.550	1731.362	547.834	2113008.005	294.005
kin_afterCID_292	LT02A3_cell02	2251.222	2908.001	1472.672	4983.477	513.124	1665.944	2405.396	752.257	525.358	1719.189	545.020	2113009.011	295.011
kin_afterCID_293	LT02A3_cell02	2236.994	2908.001	1464.444	4947.345	516.034	1652.730	2402.129	759.297	530.030	1734.170	548.967	2113010.010	296.010
kin_afterCID_294	LT02A3_cell02	2263.891	2908.001	1479.922	5016.273	515.407	1671.450	2403.248	755.322	528.574	1719.967	547.517	2113011.005	297.005
kin_afterCID_295	LT02A3_cell02	2268.583	2908.001	1484.712	5033.352	512.788	1676.646	2405.553	757.904	531.297	1726.857	550.348	2113012.010	298.010
kin_afterCID_296	LT02A3_cell02	2280.410	2908.001	1492.434	5057.980	512.833	1686.209	2405.822	755.822	527.781	1731.651	546.870	2113013.010	299.010
kin_afterCID_297	LT02A3_cell02	2278.100	2908.001	1490.605	5064.190	512.565	1682.010	2405.732	756.604	529.089	1732.796	547.680	2113014.006	300.006
kin_afterCID_298	LT02A3_cell02	2285.879	2908.001	1495.951	5067.001	517.623	1683.797	2400.316	759.062	528.658	1740.437	546.526	2113015.010	301.010
kin_afterCID_299	LT02A3_cell02	2272.471	2908.001	1487.536	5039.952	515.564	1676.084	2402.643	760.258	531.613	1735.578	550.033	2113016.010	302.010
kin_afterCID_300	LT02A3_cell02	2277.152	2908.001	1488.873	5076.579	508.178	1684.813	2410.835	755.497	529.178	1728.563	549.424	2113017.007	303.007
