# Supplementary material for: Mandipropamid as a chemical inducer of proximity for in vivo applications
Source: Nat Chem Biol. 2021 Dec 21;18(1):64–9. doi: 10.1038/s41589-021-00922-3 (PMC8709788; doi:10.1038/s41589-021-00922-3)
Supplement: Source Data Fig. 2 — Single-cell trajectories, luminescence intensities of luciferase assay and two-color RICS binding efficiencies. [file 41589_2021_922_MOESM21_ESM.zip › Figure_02/Figure_02bcd/Single-Cell Trajectories/Rapamycin_500nM/exp02_Rapa_LT02A4_cell03_intensities.csv]

name	cellID	ff_488nm_cell	area_cell	fullframe_488nm	ff_488nm_mito	area_mito	ff_488nm_cyto	area_cyto	ff_561nm_tf_cell	fullframe_561nm	ff_561nm_tf_mito	ff_561nm_tf_cyto	FrameTimeAbs	FrameTimeRel
t0_	LT02A4_cell03	4087.659	2089.783	1966.089	6521.870	430.293	3454.961	1660.743	1878.920	908.094	4816.942	1116.677	2113048.000	-17.000
tend_	LT02A4_cell03	3117.572	2089.783	1524.382	7160.294	411.918	2125.145	1678.491	1717.931	839.946	4553.792	1021.598	2113378.000	313.000
kin_afterCID_1	LT02A4_cell03	4185.128	2089.783	1998.117	6725.811	438.596	3506.932	1653.738	1889.267	914.020	4789.960	1117.865	2113073.077	4.077
kin_afterCID_2	LT02A4_cell03	4137.692	2089.783	1978.332	6647.936	434.769	3476.038	1656.849	1881.609	909.532	4787.234	1117.690	2113074.002	5.002
kin_afterCID_3	LT02A4_cell03	4089.806	2089.783	1960.759	6569.496	436.537	3431.163	1656.334	1883.668	908.259	4791.836	1114.659	2113075.007	6.007
kin_afterCID_4	LT02A4_cell03	4084.137	2089.783	1955.156	6579.634	435.642	3424.046	1656.468	1892.534	914.247	4817.005	1121.517	2113076.007	7.007
kin_afterCID_5	LT02A4_cell03	4094.223	2089.783	1962.412	6575.892	432.710	3441.621	1660.609	1871.047	905.647	4754.753	1116.725	2113077.013	8.013
kin_afterCID_6	LT02A4_cell03	4090.839	2089.783	1958.979	6590.655	438.730	3422.617	1654.230	1908.959	920.540	4847.476	1127.002	2113077.997	8.997
kin_afterCID_7	LT02A4_cell03	4096.259	2089.783	1961.130	6616.345	435.508	3430.332	1656.334	1894.702	914.417	4820.349	1123.792	2113078.997	9.997
kin_afterCID_8	LT02A4_cell03	4060.173	2089.783	1943.980	6555.622	431.815	3406.975	1660.609	1870.700	904.138	4764.061	1116.205	2113080.012	11.012
kin_afterCID_9	LT02A4_cell03	4031.460	2089.783	1931.139	6518.892	434.590	3375.110	1657.789	1883.821	910.726	4791.574	1119.417	2113081.011	12.011
kin_afterCID_10	LT02A4_cell03	4039.551	2089.783	1933.515	6527.292	432.777	3384.956	1660.765	1870.579	904.127	4759.816	1114.584	2113082.007	13.007
kin_afterCID_11	LT02A4_cell03	4007.747	2089.783	1921.005	6508.409	429.935	3356.824	1662.310	1877.145	907.912	4799.143	1119.370	2113083.012	14.012
kin_afterCID_12	LT02A4_cell03	4007.513	2089.783	1922.386	6488.689	432.397	3356.461	1660.251	1875.815	907.482	4778.967	1117.326	2113084.012	15.012
kin_afterCID_13	LT02A4_cell03	4046.830	2089.783	1937.369	6554.759	433.001	3387.812	1659.512	1880.185	909.445	4784.570	1120.097	2113085.007	16.007
kin_afterCID_14	LT02A4_cell03	3979.739	2089.783	1907.695	6473.885	435.194	3320.145	1657.408	1896.027	914.951	4840.210	1120.562	2113086.001	17.001
kin_afterCID_15	LT02A4_cell03	4041.124	2089.783	1936.027	6600.860	433.135	3368.222	1659.467	1893.919	913.810	4855.768	1118.464	2113087.005	18.005
kin_afterCID_16	LT02A4_cell03	4045.689	2089.783	1936.655	6603.400	430.293	3378.968	1662.086	1879.433	907.786	4818.026	1116.477	2113087.997	18.997
kin_afterCID_17	LT02A4_cell03	3977.132	2089.783	1906.374	6510.444	431.837	3315.003	1659.781	1902.617	919.469	4886.433	1124.746	2113089.002	20.002
kin_afterCID_18	LT02A4_cell03	4019.366	2089.783	1926.621	6568.690	430.226	3354.911	1662.332	1884.548	909.441	4842.960	1116.550	2113090.002	21.002
kin_afterCID_19	LT02A4_cell03	3960.685	2089.783	1898.618	6480.903	428.211	3307.786	1664.123	1886.267	911.962	4844.386	1122.919	2113090.997	21.997
kin_afterCID_20	LT02A4_cell03	3990.694	2089.783	1914.290	6543.167	430.987	3324.732	1660.810	1895.870	914.890	4874.647	1121.129	2113092.001	23.001
kin_afterCID_21	LT02A4_cell03	3977.121	2089.783	1906.165	6503.779	432.419	3314.978	1659.557	1878.059	905.918	4815.348	1110.816	2113093.002	24.002
kin_afterCID_22	LT02A4_cell03	3949.497	2089.783	1894.924	6484.533	431.076	3289.023	1660.005	1897.684	917.991	4884.638	1120.909	2113093.998	24.998
kin_afterCID_23	LT02A4_cell03	3892.400	2089.783	1870.788	6413.624	424.474	3247.983	1666.696	1888.548	915.110	4897.746	1120.992	2113095.000	26.000
kin_afterCID_24	LT02A4_cell03	3907.961	2089.783	1876.262	6440.712	426.264	3258.160	1664.100	1877.418	908.076	4856.292	1113.864	2113096.002	27.002
kin_afterCID_25	LT02A4_cell03	3914.839	2089.783	1879.114	6441.074	430.606	3256.680	1661.235	1893.844	913.753	4876.857	1118.880	2113097.007	28.007
kin_afterCID_26	LT02A4_cell03	3941.511	2089.783	1891.298	6487.017	425.660	3288.655	1665.555	1866.077	903.394	4825.635	1108.564	2113098.007	29.007
kin_afterCID_27	LT02A4_cell03	3923.870	2089.783	1881.524	6470.831	430.069	3262.265	1661.146	1898.428	915.615	4908.316	1118.004	2113099.012	30.012
kin_afterCID_28	LT02A4_cell03	3889.541	2089.783	1866.968	6440.586	423.870	3237.952	1668.062	1873.966	906.373	4856.132	1114.418	2113100.007	31.007
kin_afterCID_29	LT02A4_cell03	3941.867	2089.783	1889.051	6537.280	422.460	3283.181	1668.084	1870.171	903.409	4868.952	1110.038	2113101.007	32.007
kin_afterCID_30	LT02A4_cell03	3917.019	2089.783	1878.260	6482.003	428.950	3253.143	1661.996	1896.718	915.312	4907.386	1118.689	2113102.013	33.013
kin_afterCID_31	LT02A4_cell03	3938.642	2089.783	1888.864	6524.275	427.719	3271.823	1663.362	1874.436	905.539	4845.866	1109.320	2113103.007	34.007
kin_afterCID_32	LT02A4_cell03	3960.593	2089.783	1898.837	6581.578	425.369	3289.467	1665.443	1867.911	902.874	4843.237	1107.124	2113104.007	35.007
kin_afterCID_33	LT02A4_cell03	3900.121	2089.783	1873.840	6482.864	427.562	3234.303	1663.295	1885.665	912.937	4881.138	1114.730	2113105.002	36.002
kin_afterCID_34	LT02A4_cell03	3923.661	2089.783	1881.504	6533.428	426.936	3252.822	1663.518	1865.268	901.286	4831.702	1103.376	2113106.012	37.012
kin_afterCID_35	LT02A4_cell03	3920.989	2089.783	1883.148	6535.720	424.630	3253.212	1665.868	1859.906	899.850	4823.009	1103.996	2113107.007	38.007
kin_afterCID_36	LT02A4_cell03	3872.448	2089.783	1861.268	6467.303	427.473	3203.877	1663.339	1871.489	905.192	4846.592	1106.024	2113108.002	39.002
kin_afterCID_37	LT02A4_cell03	3898.278	2089.783	1872.446	6514.570	425.951	3227.116	1665.040	1860.827	898.746	4824.832	1101.586	2113109.011	40.011
kin_afterCID_38	LT02A4_cell03	3848.276	2089.783	1847.964	6436.058	428.816	3178.634	1662.220	1875.124	906.543	4847.817	1107.136	2113110.007	41.007
kin_afterCID_39	LT02A4_cell03	3868.044	2089.783	1859.710	6470.719	430.740	3191.190	1660.027	1874.853	905.650	4847.953	1102.578	2113111.001	42.001
kin_afterCID_40	LT02A4_cell03	3842.732	2089.783	1849.441	6444.436	427.249	3172.844	1663.563	1877.748	906.913	4870.060	1108.361	2113112.001	43.001
kin_afterCID_41	LT02A4_cell03	3872.080	2089.783	1859.265	6518.362	426.063	3194.006	1664.346	1863.525	900.263	4833.086	1102.858	2113112.998	43.998
kin_afterCID_42	LT02A4_cell03	3877.587	2089.783	1863.187	6557.828	423.377	3196.515	1666.495	1847.448	894.525	4804.774	1096.058	2113114.011	45.011
kin_afterCID_43	LT02A4_cell03	3888.143	2089.783	1867.312	6584.572	430.270	3187.765	1660.631	1872.402	904.255	4852.559	1099.312	2113115.011	46.011
kin_afterCID_44	LT02A4_cell03	3812.986	2089.783	1831.871	6449.401	429.756	3130.008	1660.564	1866.741	903.078	4831.740	1098.969	2113116.016	47.016
kin_afterCID_45	LT02A4_cell03	3877.274	2089.783	1862.082	6555.171	427.920	3186.570	1663.071	1845.133	893.459	4769.580	1091.697	2113117.012	48.012
kin_afterCID_46	LT02A4_cell03	3837.099	2089.783	1844.711	6499.918	426.936	3152.913	1663.653	1846.685	894.774	4779.034	1093.560	2113118.012	49.012
kin_afterCID_47	LT02A4_cell03	3894.154	2089.783	1869.087	6633.300	426.510	3190.719	1664.346	1859.904	901.605	4831.886	1097.436	2113119.007	50.007
kin_afterCID_48	LT02A4_cell03	3845.870	2089.783	1846.403	6538.526	425.414	3157.079	1665.085	1841.480	893.126	4770.072	1092.676	2113120.006	51.006
kin_afterCID_49	LT02A4_cell03	3874.688	2089.783	1859.637	6590.939	431.009	3168.752	1658.953	1859.496	900.175	4801.971	1094.866	2113121.001	52.001
kin_afterCID_50	LT02A4_cell03	3860.463	2089.783	1855.969	6590.764	426.466	3158.958	1664.839	1845.752	893.028	4792.404	1089.684	2113122.017	53.017
kin_afterCID_51	LT02A4_cell03	3807.108	2089.783	1830.045	6507.876	427.965	3111.112	1662.578	1862.791	901.083	4832.404	1097.792	2113123.016	54.016
kin_afterCID_52	LT02A4_cell03	3794.303	2089.783	1826.276	6484.170	426.824	3102.631	1664.436	1848.942	895.389	4794.999	1092.282	2113124.001	55.001
kin_afterCID_53	LT02A4_cell03	3864.790	2089.783	1856.673	6626.599	425.280	3158.318	1665.533	1843.160	893.019	4786.110	1090.905	2113125.007	56.007
kin_afterCID_54	LT02A4_cell03	3777.198	2089.783	1818.518	6474.392	426.869	3083.890	1664.167	1841.545	892.468	4774.459	1088.270	2113126.006	57.006
kin_afterCID_55	LT02A4_cell03	3820.345	2089.783	1837.858	6580.228	430.919	3102.493	1659.893	1876.753	907.207	4881.075	1095.969	2113127.002	58.002
kin_afterCID_56	LT02A4_cell03	3821.399	2089.783	1837.236	6583.755	424.295	3117.079	1666.204	1838.997	889.710	4791.857	1086.490	2113128.011	59.011
kin_afterCID_57	LT02A4_cell03	3776.518	2089.783	1815.720	6509.751	429.577	3069.123	1660.833	1860.988	900.113	4828.669	1092.960	2113129.006	60.006
kin_afterCID_58	LT02A4_cell03	3787.201	2089.783	1820.296	6580.256	422.191	3079.881	1668.218	1842.090	893.053	4818.241	1088.470	2113130.012	61.012
kin_afterCID_59	LT02A4_cell03	3780.696	2089.783	1818.598	6550.763	420.759	3081.708	1670.009	1833.349	887.249	4782.922	1089.467	2113130.998	61.998
kin_afterCID_60	LT02A4_cell03	3812.768	2089.783	1833.615	6620.614	423.713	3097.819	1667.010	1846.935	894.169	4812.524	1092.411	2113132.006	63.006
kin_afterCID_61	LT02A4_cell03	3781.942	2089.783	1820.072	6555.869	426.801	3069.747	1663.474	1868.735	904.423	4858.530	1101.264	2113133.011	64.011
kin_afterCID_62	LT02A4_cell03	3790.351	2089.783	1825.042	6588.874	423.601	3078.649	1666.719	1846.341	891.677	4810.421	1092.624	2113133.997	64.997
kin_afterCID_63	LT02A4_cell03	3792.464	2089.783	1823.406	6617.061	421.206	3079.054	1669.158	1840.205	892.380	4797.934	1093.418	2113135.016	66.016
kin_afterCID_64	LT02A4_cell03	3755.581	2089.783	1808.733	6549.979	425.973	3039.801	1664.302	1857.794	899.535	4830.803	1096.491	2113136.011	67.011
kin_afterCID_65	LT02A4_cell03	3750.834	2089.783	1805.490	6549.749	427.227	3031.376	1663.138	1849.859	894.718	4807.549	1089.671	2113137.011	68.011
kin_afterCID_66	LT02A4_cell03	3738.579	2089.783	1800.622	6548.628	422.101	3026.969	1668.218	1827.260	885.769	4765.721	1083.347	2113138.007	69.007
kin_afterCID_67	LT02A4_cell03	3743.318	2089.783	1804.275	6560.859	429.353	3014.430	1660.967	1858.663	898.898	4830.377	1090.082	2113139.012	70.012
kin_afterCID_68	LT02A4_cell03	3718.482	2089.783	1792.783	6524.346	423.914	3004.036	1666.540	1839.165	892.859	4780.626	1090.437	2113140.011	71.011
kin_afterCID_69	LT02A4_cell03	3783.818	2089.783	1821.490	6648.153	424.921	3052.630	1665.219	1824.816	883.760	4739.859	1080.730	2113141.007	72.007
kin_afterCID_70	LT02A4_cell03	3739.949	2089.783	1802.801	6588.991	422.280	3018.418	1667.771	1824.602	885.109	4758.380	1081.600	2113142.006	73.006
kin_afterCID_71	LT02A4_cell03	3751.485	2089.783	1807.494	6640.248	422.303	3019.816	1667.659	1837.810	891.297	4800.669	1087.388	2113143.003	74.003
kin_afterCID_72	LT02A4_cell03	3705.581	2089.783	1784.201	6567.156	424.630	2975.760	1665.376	1861.965	901.349	4858.543	1097.750	2113144.007	75.007
kin_afterCID_73	LT02A4_cell03	3730.587	2089.783	1795.229	6606.657	420.915	3005.133	1669.002	1822.755	884.325	4742.099	1086.399	2113145.016	76.016
kin_afterCID_74	LT02A4_cell03	3741.977	2089.783	1802.032	6655.596	419.349	3010.537	1670.434	1834.374	888.669	4794.062	1091.368	2113146.011	77.011
kin_afterCID_75	LT02A4_cell03	3673.066	2089.783	1769.771	6550.858	424.519	2939.416	1665.533	1860.181	901.793	4851.676	1097.509	2113146.997	77.997
kin_afterCID_76	LT02A4_cell03	3670.034	2089.783	1771.269	6544.693	421.520	2943.632	1668.532	1845.945	893.875	4811.623	1096.537	2113147.996	78.996
kin_afterCID_77	LT02A4_cell03	3685.728	2089.783	1779.203	6578.537	418.655	2960.747	1671.665	1830.732	888.085	4771.263	1093.912	2113149.011	80.011
kin_afterCID_78	LT02A4_cell03	3662.638	2089.783	1766.334	6538.851	424.787	2928.469	1665.488	1857.679	899.648	4824.757	1100.520	2113150.017	81.017
kin_afterCID_79	LT02A4_cell03	3655.634	2089.783	1762.672	6560.727	418.274	2928.608	1671.687	1831.845	887.502	4788.679	1091.877	2113151.016	82.016
kin_afterCID_80	LT02A4_cell03	3671.091	2089.783	1771.079	6592.024	421.475	2933.040	1668.621	1844.444	893.497	4811.495	1094.765	2113152.001	83.001
kin_afterCID_81	LT02A4_cell03	3675.442	2089.783	1771.245	6625.878	419.304	2934.834	1670.523	1837.617	889.750	4811.247	1091.193	2113153.007	84.007
kin_afterCID_82	LT02A4_cell03	3706.659	2089.783	1786.380	6713.787	417.782	2955.230	1672.180	1829.495	886.605	4790.690	1089.532	2113154.016	85.016
kin_afterCID_83	LT02A4_cell03	3633.437	2089.783	1754.337	6560.784	420.177	2896.653	1669.830	1839.515	891.912	4797.483	1095.049	2113155.013	86.013
kin_afterCID_84	LT02A4_cell03	3616.634	2089.783	1746.233	6555.690	419.930	2877.462	1670.121	1833.634	888.608	4784.950	1091.380	2113156.016	87.016
kin_afterCID_85	LT02A4_cell03	3637.547	2089.783	1755.545	6588.433	421.855	2891.185	1667.972	1839.387	890.142	4786.885	1093.884	2113157.006	88.006
kin_afterCID_86	LT02A4_cell03	3625.640	2089.783	1749.324	6601.285	417.491	2882.704	1672.471	1831.354	888.901	4776.709	1095.985	2113158.012	89.012
kin_afterCID_87	LT02A4_cell03	3604.660	2089.783	1740.452	6570.971	419.371	2859.898	1670.635	1829.189	888.854	4754.137	1094.802	2113159.001	90.001
kin_afterCID_88	LT02A4_cell03	3640.373	2089.783	1753.997	6650.437	420.445	2882.203	1669.606	1848.323	894.095	4820.263	1099.737	2113160.016	91.016
kin_afterCID_89	LT02A4_cell03	3650.685	2089.783	1759.802	6693.440	418.140	2889.515	1671.911	1832.060	888.135	4780.709	1094.424	2113161.012	92.012
kin_afterCID_90	LT02A4_cell03	3610.871	2089.783	1744.036	6636.711	421.408	2846.530	1668.688	1834.006	888.546	4790.984	1087.036	2113161.997	92.997
kin_afterCID_91	LT02A4_cell03	3632.570	2089.783	1754.541	6688.644	420.065	2863.640	1669.807	1815.452	883.056	4730.843	1081.964	2113163.016	94.016
kin_afterCID_92	LT02A4_cell03	3574.694	2089.783	1727.621	6584.201	420.423	2816.744	1669.449	1821.623	884.091	4745.613	1085.202	2113164.001	95.001
kin_afterCID_93	LT02A4_cell03	3577.428	2089.783	1728.558	6594.424	418.946	2820.854	1671.195	1829.972	887.451	4763.801	1094.250	2113165.001	96.001
kin_afterCID_94	LT02A4_cell03	3609.799	2089.783	1740.780	6676.230	423.332	2830.760	1666.540	1841.382	891.764	4790.436	1092.189	2113166.008	97.008
kin_afterCID_95	LT02A4_cell03	3548.569	2089.783	1716.911	6588.380	419.886	2784.227	1669.897	1829.359	886.410	4784.216	1086.378	2113167.006	98.006
kin_afterCID_96	LT02A4_cell03	3537.250	2089.783	1711.948	6575.832	421.587	2769.294	1668.330	1828.027	886.664	4771.414	1084.126	2113168.001	99.001
kin_afterCID_97	LT02A4_cell03	3555.139	2089.783	1721.300	6627.055	422.907	2775.746	1666.920	1822.959	885.390	4747.767	1080.882	2113169.007	100.007
kin_afterCID_98	LT02A4_cell03	3541.395	2089.783	1713.012	6620.071	423.310	2759.284	1666.786	1827.903	886.253	4768.275	1080.916	2113169.999	100.999
kin_afterCID_99	LT02A4_cell03	3554.834	2089.783	1717.865	6663.560	421.094	2770.346	1668.688	1816.437	882.062	4735.462	1079.820	2113171.001	102.001
kin_afterCID_100	LT02A4_cell03	3532.182	2089.783	1708.939	6624.958	422.795	2747.770	1667.032	1813.453	879.229	4726.350	1074.650	2113172.006	103.006
kin_afterCID_101	LT02A4_cell03	3533.091	2089.783	1710.098	6640.021	423.064	2744.427	1666.808	1827.444	885.949	4759.905	1083.063	2113173.006	104.006
kin_afterCID_102	LT02A4_cell03	3503.384	2089.783	1696.234	6601.695	420.512	2722.757	1669.404	1818.601	882.261	4752.336	1079.501	2113174.002	105.002
kin_afterCID_103	LT02A4_cell03	3510.894	2089.783	1697.666	6648.661	418.565	2725.033	1671.262	1816.017	882.564	4749.162	1081.388	2113175.011	106.011
kin_afterCID_104	LT02A4_cell03	3558.209	2089.783	1718.725	6730.850	422.236	2754.872	1667.547	1827.621	886.049	4767.149	1083.310	2113176.016	107.016
kin_afterCID_105	LT02A4_cell03	3557.987	2089.783	1719.130	6766.167	419.013	2753.342	1670.904	1809.489	879.964	4728.486	1077.393	2113177.001	108.001
kin_afterCID_106	LT02A4_cell03	3490.187	2089.783	1689.588	6645.612	418.789	2699.210	1671.352	1812.553	880.114	4742.724	1078.084	2113177.997	108.997
kin_afterCID_107	LT02A4_cell03	3478.997	2089.783	1683.992	6632.453	422.594	2679.633	1667.234	1832.770	886.718	4801.186	1080.325	2113179.016	110.016
kin_afterCID_108	LT02A4_cell03	3496.753	2089.783	1693.701	6677.891	421.296	2693.415	1668.845	1811.639	879.691	4727.426	1075.310	2113180.001	111.001
kin_afterCID_109	LT02A4_cell03	3543.427	2089.783	1711.075	6795.767	419.080	2727.379	1671.016	1810.220	878.143	4737.267	1075.868	2113181.006	112.006
kin_afterCID_110	LT02A4_cell03	3544.086	2089.783	1714.934	6818.386	421.542	2716.651	1668.420	1831.233	888.006	4798.498	1081.394	2113182.016	113.016
kin_afterCID_111	LT02A4_cell03	3470.153	2089.783	1681.540	6681.437	416.931	2669.792	1672.851	1797.426	873.386	4711.663	1071.098	2113183.012	114.012
kin_afterCID_112	LT02A4_cell03	3551.115	2089.783	1718.962	6842.679	421.408	2719.686	1668.599	1815.888	881.929	4743.494	1076.370	2113183.997	114.997
kin_afterCID_113	LT02A4_cell03	3487.056	2089.783	1691.182	6719.725	423.623	2665.101	1666.473	1835.509	891.482	4790.720	1084.054	2113185.016	116.016
kin_afterCID_114	LT02A4_cell03	3474.676	2089.783	1684.788	6712.364	418.834	2663.129	1670.949	1797.108	873.327	4691.580	1071.591	2113186.001	117.001
kin_afterCID_115	LT02A4_cell03	3493.160	2089.783	1691.257	6770.400	419.841	2669.127	1670.300	1807.836	879.983	4724.363	1074.482	2113186.997	117.997
kin_afterCID_116	LT02A4_cell03	3500.788	2089.783	1695.006	6783.896	422.773	2668.104	1667.144	1822.271	884.159	4750.770	1079.525	2113188.006	119.006
kin_afterCID_117	LT02A4_cell03	3521.454	2089.783	1703.217	6846.524	418.453	2688.875	1671.463	1805.597	877.509	4714.283	1077.296	2113189.012	120.012
kin_afterCID_118	LT02A4_cell03	3498.722	2089.783	1694.592	6814.920	417.021	2671.944	1672.851	1819.388	882.450	4768.882	1084.045	2113190.007	121.007
kin_afterCID_119	LT02A4_cell03	3440.367	2089.783	1667.725	6703.182	420.826	2617.624	1669.002	1827.713	887.386	4771.458	1085.434	2113191.006	122.006
kin_afterCID_120	LT02A4_cell03	3508.315	2089.783	1699.258	6847.473	418.588	2671.934	1671.374	1794.071	871.408	4674.740	1072.496	2113192.011	123.011
kin_afterCID_121	LT02A4_cell03	3482.123	2089.783	1684.867	6799.983	419.751	2648.154	1670.121	1806.465	879.103	4694.960	1080.427	2113193.015	124.015
kin_afterCID_122	LT02A4_cell03	3486.796	2089.783	1688.957	6813.892	421.900	2645.102	1668.106	1822.631	882.978	4743.738	1083.646	2113194.006	125.006
kin_afterCID_123	LT02A4_cell03	3451.271	2089.783	1672.882	6761.171	421.005	2616.129	1668.912	1822.236	883.043	4747.181	1084.268	2113195.001	126.001
kin_afterCID_124	LT02A4_cell03	3445.854	2089.783	1670.989	6755.926	422.594	2606.828	1667.189	1818.182	882.958	4725.400	1081.270	2113196.011	127.011
kin_afterCID_125	LT02A4_cell03	3452.307	2089.783	1674.130	6769.457	423.019	2610.340	1666.898	1827.388	886.120	4748.183	1086.049	2113197.006	128.006
kin_afterCID_126	LT02A4_cell03	3426.333	2089.783	1662.128	6741.829	422.997	2584.927	1666.786	1819.703	883.987	4733.142	1080.331	2113198.011	129.011
kin_afterCID_127	LT02A4_cell03	3414.392	2089.783	1658.547	6747.199	417.536	2582.131	1672.515	1796.997	872.509	4691.795	1074.117	2113199.017	130.017
kin_afterCID_128	LT02A4_cell03	3440.172	2089.783	1667.886	6840.859	414.402	2598.975	1675.559	1808.404	878.907	4741.720	1082.795	2113200.001	131.001
kin_afterCID_129	LT02A4_cell03	3478.771	2089.783	1686.095	6934.108	416.126	2619.662	1673.657	1799.925	873.676	4721.017	1073.646	2113201.007	132.007
kin_afterCID_130	LT02A4_cell03	3423.976	2089.783	1658.949	6814.953	416.439	2579.999	1673.836	1808.010	877.401	4735.531	1079.302	2113202.005	133.005
kin_afterCID_131	LT02A4_cell03	3458.178	2089.783	1672.101	6915.126	414.872	2601.897	1674.910	1800.128	873.564	4729.004	1074.650	2113203.001	134.001
kin_afterCID_132	LT02A4_cell03	3441.702	2089.783	1670.560	6876.271	418.185	2582.248	1672.090	1798.334	873.522	4702.718	1071.573	2113203.997	134.997
kin_afterCID_133	LT02A4_cell03	3403.104	2089.783	1653.201	6800.590	417.961	2553.725	1671.866	1799.787	873.567	4708.834	1072.504	2113205.016	136.016
kin_afterCID_134	LT02A4_cell03	3374.500	2089.783	1639.267	6754.104	419.975	2524.396	1669.897	1799.464	874.362	4698.981	1070.164	2113206.001	137.001
kin_afterCID_135	LT02A4_cell03	3391.688	2089.783	1645.585	6825.092	417.178	2535.359	1672.963	1786.568	866.449	4694.742	1061.125	2113207.001	138.001
kin_afterCID_136	LT02A4_cell03	3400.400	2089.783	1652.751	6850.668	418.677	2535.997	1671.284	1796.157	874.049	4711.700	1065.657	2113208.016	139.016
kin_afterCID_137	LT02A4_cell03	3412.715	2089.783	1656.113	6891.313	422.773	2530.481	1667.144	1818.039	882.650	4771.195	1069.048	2113209.011	140.011
kin_afterCID_138	LT02A4_cell03	3378.734	2089.783	1640.962	6844.721	417.939	2512.299	1672.113	1793.442	873.007	4718.009	1062.270	2113210.005	141.005
kin_afterCID_139	LT02A4_cell03	3367.323	2089.783	1634.447	6832.190	417.379	2501.882	1673.433	1792.610	871.199	4710.600	1063.986	2113211.016	142.016
kin_afterCID_140	LT02A4_cell03	3395.766	2089.783	1648.750	6917.939	415.812	2520.731	1674.283	1785.852	869.994	4704.066	1060.876	2113212.001	143.001
kin_afterCID_141	LT02A4_cell03	3425.318	2089.783	1660.402	6980.208	419.841	2531.534	1670.210	1811.834	880.533	4764.152	1069.511	2113213.011	144.011
kin_afterCID_142	LT02A4_cell03	3423.140	2089.783	1660.089	7004.431	414.425	2536.894	1676.029	1778.780	864.051	4696.071	1056.934	2113214.016	145.016
kin_afterCID_143	LT02A4_cell03	3368.081	2089.783	1636.697	6891.908	420.333	2480.771	1669.897	1807.106	878.546	4751.982	1065.537	2113215.004	146.004
kin_afterCID_144	LT02A4_cell03	3361.482	2089.783	1631.733	6888.262	418.834	2477.338	1671.486	1800.486	876.331	4732.263	1065.463	2113216.008	147.008
kin_afterCID_145	LT02A4_cell03	3349.963	2089.783	1628.805	6883.001	415.544	2473.032	1674.731	1790.070	872.009	4715.721	1063.810	2113217.000	148.000
kin_afterCID_146	LT02A4_cell03	3358.619	2089.783	1634.925	6887.202	420.110	2470.791	1670.031	1805.327	876.378	4742.979	1066.102	2113218.007	149.007
kin_afterCID_147	LT02A4_cell03	3321.542	2089.783	1616.308	6825.910	420.781	2437.287	1669.942	1803.422	873.881	4744.189	1061.645	2113219.012	150.012
kin_afterCID_148	LT02A4_cell03	3390.976	2089.783	1644.849	6999.885	419.170	2485.413	1671.105	1804.006	874.758	4750.234	1064.648	2113220.000	151.000
kin_afterCID_149	LT02A4_cell03	3387.577	2089.783	1646.321	6998.656	418.341	2483.751	1671.889	1796.597	871.702	4726.616	1063.133	2113221.006	152.006
kin_afterCID_150	LT02A4_cell03	3368.337	2089.783	1634.532	6961.580	418.856	2467.571	1671.061	1807.495	878.676	4742.265	1071.787	2113222.010	153.010
kin_afterCID_151	LT02A4_cell03	3329.431	2089.783	1619.567	6908.025	417.290	2436.561	1672.762	1799.955	873.848	4745.270	1065.032	2113223.010	154.010
kin_afterCID_152	LT02A4_cell03	3380.822	2089.783	1641.158	7025.206	417.513	2470.967	1672.627	1796.419	873.033	4722.122	1065.878	2113224.017	155.017
kin_afterCID_153	LT02A4_cell03	3327.698	2089.783	1617.520	6925.445	417.446	2429.619	1672.471	1800.768	875.459	4738.082	1067.517	2113225.011	156.011
kin_afterCID_154	LT02A4_cell03	3333.592	2089.783	1619.870	6955.837	413.753	2438.783	1676.790	1779.371	865.584	4690.904	1060.319	2113226.010	157.010
kin_afterCID_155	LT02A4_cell03	3363.503	2089.783	1635.724	6984.189	420.624	2450.524	1669.964	1800.208	875.869	4707.343	1067.311	2113227.006	158.006
kin_afterCID_156	LT02A4_cell03	3333.502	2089.783	1618.737	6959.425	418.901	2424.473	1671.150	1795.172	871.803	4712.505	1063.712	2113228.011	159.011
kin_afterCID_157	LT02A4_cell03	3343.098	2089.783	1624.600	7009.170	416.036	2431.544	1674.328	1792.053	871.251	4724.448	1062.967	2113229.011	160.011
kin_afterCID_158	LT02A4_cell03	3339.388	2089.783	1623.956	6999.195	417.849	2424.477	1672.515	1806.016	876.942	4758.099	1068.049	2113230.006	161.006
kin_afterCID_159	LT02A4_cell03	3303.185	2089.783	1608.528	6937.815	417.446	2395.888	1672.471	1808.601	879.565	4766.672	1070.170	2113231.001	162.001
kin_afterCID_160	LT02A4_cell03	3335.558	2089.783	1623.660	7029.959	412.590	2426.632	1677.417	1780.493	865.814	4703.861	1061.273	2113232.005	163.005
kin_afterCID_161	LT02A4_cell03	3307.683	2089.783	1608.454	6984.566	412.030	2404.230	1678.245	1776.155	864.821	4685.685	1061.413	2113233.005	164.005
kin_afterCID_162	LT02A4_cell03	3298.867	2089.783	1606.547	6980.824	413.060	2391.565	1677.215	1778.700	865.866	4700.455	1058.764	2113234.011	165.011
kin_afterCID_163	LT02A4_cell03	3306.943	2089.783	1609.419	7000.887	412.858	2397.460	1677.103	1773.710	863.118	4683.149	1057.360	2113234.997	165.997
kin_afterCID_164	LT02A4_cell03	3304.907	2089.783	1607.236	6983.042	419.147	2382.117	1670.949	1795.170	871.839	4718.160	1061.728	2113236.015	167.015
kin_afterCID_165	LT02A4_cell03	3287.370	2089.783	1602.794	6958.632	414.850	2377.446	1675.917	1778.396	865.351	4685.144	1058.087	2113237.012	168.012
kin_afterCID_166	LT02A4_cell03	3296.791	2089.783	1605.837	6979.311	417.379	2377.372	1672.941	1794.346	872.215	4731.665	1061.090	2113237.997	168.997
kin_afterCID_167	LT02A4_cell03	3314.039	2089.783	1613.581	7047.559	413.395	2393.296	1676.745	1775.812	864.712	4691.681	1056.657	2113239.005	170.005
kin_afterCID_168	LT02A4_cell03	3294.355	2089.783	1603.570	7008.824	415.902	2371.440	1674.283	1771.313	861.678	4674.723	1049.812	2113240.001	171.001
kin_afterCID_169	LT02A4_cell03	3297.430	2089.783	1604.385	7027.050	416.327	2369.443	1673.590	1777.859	864.349	4698.044	1051.317	2113241.007	172.007
kin_afterCID_170	LT02A4_cell03	3284.678	2089.783	1598.044	7007.948	418.543	2351.626	1672.135	1792.862	870.501	4734.688	1055.796	2113242.006	173.006
kin_afterCID_171	LT02A4_cell03	3261.720	2089.783	1588.149	6964.252	419.841	2330.872	1670.076	1803.389	876.070	4756.008	1061.029	2113243.001	174.001
kin_afterCID_172	LT02A4_cell03	3256.507	2089.783	1587.705	6963.365	415.835	2335.677	1674.037	1784.788	868.445	4710.811	1057.893	2113244.011	175.011
kin_afterCID_173	LT02A4_cell03	3271.463	2089.783	1592.471	7007.176	413.149	2350.561	1677.081	1767.279	858.806	4670.761	1051.648	2113245.005	176.005
kin_afterCID_174	LT02A4_cell03	3256.520	2089.783	1587.155	6968.901	414.268	2338.538	1675.649	1768.084	861.163	4657.403	1053.650	2113246.006	177.006
kin_afterCID_175	LT02A4_cell03	3311.009	2089.783	1614.455	7085.773	416.036	2372.598	1674.239	1782.061	868.754	4688.340	1059.521	2113247.001	178.001
kin_afterCID_176	LT02A4_cell03	3270.886	2089.783	1594.046	7004.211	417.670	2338.378	1672.381	1788.457	870.197	4702.240	1060.571	2113248.006	179.006
kin_afterCID_177	LT02A4_cell03	3286.254	2089.783	1601.541	7058.270	414.604	2352.696	1675.268	1776.338	863.593	4683.763	1056.733	2113249.016	180.016
kin_afterCID_178	LT02A4_cell03	3252.272	2089.783	1583.405	7006.492	417.200	2315.773	1672.851	1794.160	872.728	4740.368	1059.186	2113250.002	181.002
kin_afterCID_179	LT02A4_cell03	3253.237	2089.783	1585.489	7018.836	414.626	2321.143	1675.514	1759.973	856.540	4649.875	1044.573	2113250.997	181.997
kin_afterCID_180	LT02A4_cell03	3292.166	2089.783	1603.743	7138.237	413.910	2342.228	1676.096	1784.879	869.510	4735.881	1055.975	2113252.006	183.006
kin_afterCID_181	LT02A4_cell03	3234.048	2089.783	1575.206	7031.166	410.799	2304.974	1679.297	1762.453	858.685	4684.668	1047.386	2113253.011	184.011
kin_afterCID_182	LT02A4_cell03	3287.068	2089.783	1598.103	7152.636	412.836	2335.309	1677.350	1777.463	866.374	4721.103	1052.655	2113254.005	185.005
kin_afterCID_183	LT02A4_cell03	3253.021	2089.783	1583.693	7071.163	415.902	2304.244	1674.149	1770.174	860.515	4698.183	1042.576	2113255.006	186.006
kin_afterCID_184	LT02A4_cell03	3237.927	2089.783	1577.574	7019.696	418.856	2289.475	1671.732	1786.501	869.590	4717.806	1051.437	2113256.011	187.011
kin_afterCID_185	LT02A4_cell03	3253.444	2089.783	1583.965	7072.884	416.820	2301.821	1673.321	1767.778	860.703	4673.192	1043.805	2113257.006	188.006
kin_afterCID_186	LT02A4_cell03	3221.579	2089.783	1574.529	7003.303	417.222	2277.984	1673.097	1774.082	862.103	4694.472	1045.423	2113258.006	189.006
kin_afterCID_187	LT02A4_cell03	3242.441	2089.783	1582.700	7043.034	418.051	2291.662	1672.314	1778.915	865.092	4696.246	1049.174	2113259.010	190.010
kin_afterCID_188	LT02A4_cell03	3255.227	2089.783	1586.929	7089.390	416.976	2299.378	1673.075	1782.304	867.467	4711.068	1052.170	2113260.010	191.010
kin_afterCID_189	LT02A4_cell03	3266.798	2089.783	1590.724	7127.578	417.536	2302.736	1672.336	1785.320	867.794	4721.007	1052.288	2113261.007	192.007
kin_afterCID_190	LT02A4_cell03	3245.564	2089.783	1581.623	7081.089	415.074	2294.936	1674.709	1758.005	856.933	4638.268	1044.137	2113262.005	193.005
kin_afterCID_191	LT02A4_cell03	3225.413	2089.783	1575.059	7057.409	415.231	2275.211	1674.552	1776.256	863.232	4711.323	1048.462	2113263.002	194.002
kin_afterCID_192	LT02A4_cell03	3216.548	2089.783	1569.891	7026.392	414.022	2274.919	1676.387	1760.911	858.493	4650.827	1046.697	2113264.016	195.016
kin_afterCID_193	LT02A4_cell03	3247.763	2089.783	1582.812	7110.432	418.588	2280.283	1671.374	1783.153	867.320	4711.412	1049.658	2113265.015	196.015
kin_afterCID_194	LT02A4_cell03	3214.372	2089.783	1569.512	7045.884	413.485	2269.090	1676.835	1760.629	858.990	4653.877	1046.791	2113266.000	197.000
kin_afterCID_195	LT02A4_cell03	3211.702	2089.783	1566.112	7021.825	418.431	2257.811	1671.441	1787.428	869.041	4714.691	1054.549	2113267.006	198.006
kin_afterCID_196	LT02A4_cell03	3205.996	2089.783	1564.656	7010.448	414.604	2264.368	1675.492	1764.320	860.541	4645.460	1051.153	2113268.006	199.006
kin_afterCID_197	LT02A4_cell03	3216.149	2089.783	1569.459	7028.579	417.558	2264.204	1672.538	1785.263	869.224	4694.016	1058.857	2113269.011	200.011
kin_afterCID_198	LT02A4_cell03	3209.254	2089.783	1563.841	7022.660	415.410	2263.019	1674.686	1782.184	868.885	4686.124	1061.611	2113270.007	201.007
kin_afterCID_199	LT02A4_cell03	3218.250	2089.783	1569.944	7060.903	411.471	2276.014	1678.894	1756.609	855.450	4634.848	1050.771	2113271.016	202.016
kin_afterCID_200	LT02A4_cell03	3198.588	2089.783	1560.294	7010.790	414.895	2254.087	1675.067	1777.442	865.971	4678.891	1058.632	2113272.001	203.001
kin_afterCID_201	LT02A4_cell03	3241.762	2089.783	1580.388	7113.963	415.499	2280.830	1674.686	1761.839	857.757	4641.400	1047.128	2113273.010	204.010
kin_afterCID_202	LT02A4_cell03	3215.284	2089.783	1568.711	7043.166	416.641	2262.039	1673.232	1784.110	869.434	4682.658	1062.289	2113274.016	205.016
kin_afterCID_203	LT02A4_cell03	3181.025	2089.783	1552.356	6957.573	415.768	2243.007	1674.328	1765.125	859.408	4626.992	1054.240	2113275.010	206.010
kin_afterCID_204	LT02A4_cell03	3189.669	2089.783	1556.893	7006.987	410.441	2256.716	1679.655	1754.381	856.377	4617.548	1054.523	2113276.010	207.010
kin_afterCID_205	LT02A4_cell03	3203.293	2089.783	1562.458	7030.903	414.268	2256.884	1675.559	1770.662	863.015	4651.797	1058.287	2113277.006	208.006
kin_afterCID_206	LT02A4_cell03	3180.814	2089.783	1555.150	6977.169	415.566	2238.106	1674.843	1776.493	866.109	4662.707	1059.840	2113278.002	209.002
kin_afterCID_207	LT02A4_cell03	3192.148	2089.783	1558.582	7016.786	412.097	2251.785	1679.073	1757.402	856.636	4618.807	1054.001	2113279.001	210.001
kin_afterCID_208	LT02A4_cell03	3187.628	2089.783	1556.133	7023.482	411.157	2248.007	1679.118	1752.893	852.817	4621.268	1050.187	2113280.007	211.007
kin_afterCID_209	LT02A4_cell03	3190.222	2089.783	1559.869	7032.048	414.156	2240.122	1676.656	1775.345	864.727	4679.554	1057.152	2113281.005	212.005
kin_afterCID_210	LT02A4_cell03	3148.897	2089.783	1536.760	6973.858	412.881	2207.131	1677.305	1777.451	864.528	4705.842	1056.335	2113282.010	213.010
kin_afterCID_211	LT02A4_cell03	3232.614	2089.783	1578.649	7179.236	406.883	2278.296	1683.348	1744.373	850.086	4629.272	1046.739	2113283.006	214.006
kin_afterCID_212	LT02A4_cell03	3182.195	2089.783	1554.446	7035.569	412.948	2233.287	1677.193	1762.423	858.244	4651.188	1050.933	2113284.005	215.005
kin_afterCID_213	LT02A4_cell03	3176.868	2089.783	1552.847	7054.550	410.575	2228.790	1679.565	1765.865	859.059	4681.789	1052.824	2113285.002	216.002
kin_afterCID_214	LT02A4_cell03	3234.603	2089.783	1577.354	7177.718	409.591	2273.328	1680.237	1774.412	863.653	4697.851	1061.728	2113286.001	217.001
kin_afterCID_215	LT02A4_cell03	3212.314	2089.783	1568.258	7134.477	407.487	2262.295	1682.341	1765.653	859.180	4679.374	1059.877	2113287.005	218.005
kin_afterCID_216	LT02A4_cell03	3220.315	2089.783	1571.748	7160.453	404.018	2275.546	1686.391	1741.449	851.268	4603.910	1055.170	2113288.001	219.001
kin_afterCID_217	LT02A4_cell03	3152.063	2089.783	1541.387	6988.213	406.547	2224.292	1685.205	1747.411	852.518	4603.884	1056.775	2113289.005	220.005
kin_afterCID_218	LT02A4_cell03	3174.190	2089.783	1550.584	7062.057	407.666	2231.928	1682.341	1754.656	855.537	4642.267	1054.765	2113290.015	221.015
kin_afterCID_219	LT02A4_cell03	3229.352	2089.783	1576.532	7197.885	407.285	2268.423	1682.900	1758.837	858.235	4656.646	1057.204	2113291.002	222.002
kin_afterCID_220	LT02A4_cell03	3204.308	2089.783	1563.334	7148.452	406.323	2252.032	1684.176	1751.909	854.949	4637.344	1055.226	2113292.001	223.001
kin_afterCID_221	LT02A4_cell03	3160.950	2089.783	1545.898	7055.587	403.995	2227.727	1686.324	1738.718	848.548	4609.343	1050.664	2113293.005	224.005
kin_afterCID_222	LT02A4_cell03	3203.786	2089.783	1563.604	7169.140	405.607	2248.806	1684.265	1757.692	857.521	4664.106	1057.708	2113294.000	225.000
kin_afterCID_223	LT02A4_cell03	3164.078	2089.783	1546.650	7064.917	405.293	2225.034	1685.384	1746.417	852.291	4617.794	1055.233	2113295.000	226.000
kin_afterCID_224	LT02A4_cell03	3136.407	2089.783	1531.959	7000.677	407.957	2198.562	1682.721	1754.234	855.725	4633.104	1055.609	2113296.006	227.006
kin_afterCID_225	LT02A4_cell03	3174.738	2089.783	1549.516	7098.018	405.987	2228.279	1684.825	1744.356	852.166	4606.006	1054.017	2113297.006	228.006
kin_afterCID_226	LT02A4_cell03	3209.492	2089.783	1566.635	7201.894	409.680	2235.995	1680.192	1769.772	863.263	4686.229	1058.594	2113298.010	229.010
kin_afterCID_227	LT02A4_cell03	3158.617	2089.783	1544.537	7084.833	404.421	2216.521	1685.496	1745.749	852.082	4627.615	1054.181	2113299.016	230.016
kin_afterCID_228	LT02A4_cell03	3166.640	2089.783	1544.696	7093.096	405.652	2220.917	1684.265	1734.664	844.608	4588.416	1047.257	2113300.015	231.015
kin_afterCID_229	LT02A4_cell03	3161.400	2089.783	1544.447	7070.967	407.822	2213.254	1682.452	1750.251	853.615	4618.992	1054.503	2113301.012	232.012
kin_afterCID_230	LT02A4_cell03	3202.389	2089.783	1563.592	7185.597	407.039	2238.499	1683.191	1740.679	848.732	4602.800	1048.173	2113302.015	233.015
kin_afterCID_231	LT02A4_cell03	3213.971	2089.783	1570.177	7189.723	410.172	2243.084	1679.879	1749.065	851.866	4610.165	1050.297	2113303.015	234.015
kin_afterCID_232	LT02A4_cell03	3170.761	2089.783	1548.903	7103.134	410.710	2208.854	1679.297	1762.177	857.828	4650.048	1055.736	2113304.011	235.011
kin_afterCID_233	LT02A4_cell03	3170.256	2089.783	1550.356	7122.356	406.390	2216.203	1683.482	1741.461	851.389	4606.027	1049.904	2113305.000	236.000
kin_afterCID_234	LT02A4_cell03	3133.803	2089.783	1531.394	7033.949	406.659	2191.514	1683.392	1734.644	847.034	4576.757	1047.907	2113306.005	237.005
kin_afterCID_235	LT02A4_cell03	3184.570	2089.783	1555.444	7132.669	411.247	2217.292	1678.894	1756.917	853.961	4635.574	1051.545	2113307.001	238.001
kin_afterCID_236	LT02A4_cell03	3141.890	2089.783	1535.490	7036.368	412.903	2182.921	1676.969	1765.789	860.915	4642.971	1057.304	2113308.000	239.000
kin_afterCID_237	LT02A4_cell03	3130.022	2089.783	1531.650	6995.803	411.650	2181.824	1678.670	1758.616	857.231	4618.871	1056.875	2113309.016	240.016
kin_afterCID_238	LT02A4_cell03	3171.322	2089.783	1549.858	7123.129	406.927	2215.758	1683.527	1740.836	849.725	4585.975	1052.686	2113310.010	241.010
kin_afterCID_239	LT02A4_cell03	3171.546	2089.783	1549.944	7147.639	408.315	2206.032	1681.647	1760.845	857.090	4663.854	1055.857	2113311.010	242.010
kin_afterCID_240	LT02A4_cell03	3190.875	2089.783	1557.698	7174.294	406.435	2229.190	1683.930	1735.151	845.284	4577.022	1048.868	2113312.015	243.015
kin_afterCID_241	LT02A4_cell03	3166.989	2089.783	1547.355	7123.513	407.151	2209.650	1682.900	1749.137	854.058	4610.951	1056.601	2113313.000	244.000
kin_afterCID_242	LT02A4_cell03	3171.368	2089.783	1547.720	7114.691	410.061	2208.786	1680.349	1747.140	852.693	4587.165	1053.705	2113314.000	245.000
kin_afterCID_243	LT02A4_cell03	3176.696	2089.783	1551.789	7160.847	405.361	2217.989	1684.870	1729.460	843.605	4568.231	1046.209	2113315.006	246.006
kin_afterCID_244	LT02A4_cell03	3171.334	2089.783	1548.306	7144.441	407.979	2207.559	1682.341	1740.479	849.290	4589.802	1049.153	2113316.001	247.001
kin_afterCID_245	LT02A4_cell03	3192.809	2089.783	1558.848	7211.298	406.233	2223.236	1683.907	1743.569	851.451	4607.703	1052.389	2113317.010	248.010
kin_afterCID_246	LT02A4_cell03	3147.276	2089.783	1538.655	7090.608	406.211	2195.877	1683.974	1756.878	856.318	4639.324	1061.315	2113318.016	249.016
kin_afterCID_247	LT02A4_cell03	3155.260	2089.783	1541.128	7126.196	403.346	2205.532	1686.794	1736.722	848.687	4588.843	1054.503	2113319.015	250.015
kin_afterCID_248	LT02A4_cell03	3170.885	2089.783	1548.941	7144.937	405.271	2214.668	1685.272	1739.351	846.861	4593.208	1052.552	2113320.010	251.010
kin_afterCID_249	LT02A4_cell03	3147.518	2089.783	1539.102	7114.272	404.085	2196.658	1685.877	1741.516	850.245	4608.153	1054.306	2113321.016	252.016
kin_afterCID_250	LT02A4_cell03	3109.270	2089.783	1521.838	7027.420	403.660	2171.296	1686.481	1737.228	848.559	4592.111	1053.693	2113322.015	253.015
kin_afterCID_251	LT02A4_cell03	3158.343	2089.783	1541.614	7140.875	405.271	2200.215	1684.735	1738.979	848.622	4594.898	1051.836	2113323.001	254.001
kin_afterCID_252	LT02A4_cell03	3161.158	2089.783	1543.321	7125.607	406.927	2202.533	1683.303	1731.904	846.225	4557.492	1048.553	2113324.005	255.005
kin_afterCID_253	LT02A4_cell03	3167.237	2089.783	1547.372	7151.596	407.084	2203.042	1683.460	1753.487	855.198	4627.200	1058.047	2113325.000	256.000
kin_afterCID_254	LT02A4_cell03	3155.163	2089.783	1543.279	7132.221	406.077	2195.998	1684.109	1749.373	852.524	4625.832	1055.546	2113326.011	257.011
kin_afterCID_255	LT02A4_cell03	3120.317	2089.783	1524.398	7033.351	410.329	2164.289	1679.901	1758.703	857.525	4629.960	1057.090	2113327.000	258.000
kin_afterCID_256	LT02A4_cell03	3154.399	2089.783	1543.590	7139.073	403.078	2202.149	1687.242	1721.578	840.689	4551.697	1045.137	2113328.015	259.015
kin_afterCID_257	LT02A4_cell03	3151.550	2089.783	1540.362	7147.722	402.362	2198.665	1687.600	1721.570	840.664	4561.870	1044.260	2113329.010	260.010
kin_afterCID_258	LT02A4_cell03	3150.591	2089.783	1541.680	7131.367	406.569	2189.100	1683.437	1736.042	847.397	4588.717	1046.950	2113330.000	261.000
kin_afterCID_259	LT02A4_cell03	3141.838	2089.783	1535.593	7113.534	408.606	2176.546	1681.624	1753.659	853.558	4639.007	1052.287	2113331.005	262.005
kin_afterCID_260	LT02A4_cell03	3139.741	2089.783	1534.786	7104.494	406.032	2183.614	1683.974	1748.114	852.587	4622.315	1054.950	2113332.000	263.000
kin_afterCID_261	LT02A4_cell03	3170.509	2089.783	1550.420	7186.581	406.614	2200.344	1683.527	1747.951	853.073	4626.329	1052.532	2113333.000	264.000
kin_afterCID_262	LT02A4_cell03	3159.906	2089.783	1544.870	7185.637	404.465	2193.786	1685.675	1740.917	850.382	4615.049	1051.071	2113334.016	265.016
kin_afterCID_263	LT02A4_cell03	3157.429	2089.783	1544.625	7149.756	407.822	2189.130	1682.766	1754.301	856.272	4626.565	1057.633	2113335.015	266.015
kin_afterCID_264	LT02A4_cell03	3176.316	2089.783	1552.140	7201.975	406.032	2205.551	1684.064	1747.185	853.635	4611.501	1056.404	2113336.000	267.000
kin_afterCID_265	LT02A4_cell03	3164.276	2089.783	1548.556	7170.182	405.965	2198.438	1684.265	1749.724	854.556	4615.351	1058.724	2113337.006	268.006
kin_afterCID_266	LT02A4_cell03	3118.969	2089.783	1526.419	7080.077	406.905	2161.228	1683.057	1746.714	853.595	4607.374	1054.999	2113338.005	269.005
kin_afterCID_267	LT02A4_cell03	3141.045	2089.783	1534.339	7104.720	409.568	2174.893	1680.707	1746.648	850.785	4592.916	1052.738	2113339.001	270.001
kin_afterCID_268	LT02A4_cell03	3159.607	2089.783	1544.087	7127.408	411.381	2187.107	1678.625	1744.728	849.944	4576.383	1050.635	2113339.997	270.997
kin_afterCID_269	LT02A4_cell03	3145.270	2089.783	1536.881	7121.072	405.831	2187.136	1684.400	1718.169	838.070	4522.769	1042.180	2113341.005	272.005
kin_afterCID_270	LT02A4_cell03	3139.682	2089.783	1535.014	7120.991	404.063	2185.386	1685.899	1716.208	838.513	4523.764	1043.204	2113342.011	273.011
kin_afterCID_271	LT02A4_cell03	3138.167	2089.783	1533.817	7125.391	406.636	2174.892	1683.370	1725.133	842.455	4544.686	1043.909	2113343.000	274.000
kin_afterCID_272	LT02A4_cell03	3115.602	2089.783	1523.998	7077.068	406.077	2160.210	1683.974	1735.658	847.680	4578.986	1049.854	2113344.015	275.015
kin_afterCID_273	LT02A4_cell03	3151.769	2089.783	1540.556	7162.420	408.740	2176.631	1681.356	1744.506	852.630	4596.747	1050.926	2113345.001	276.001
kin_afterCID_274	LT02A4_cell03	3171.416	2089.783	1549.945	7200.971	407.778	2194.514	1682.184	1732.124	843.775	4569.663	1044.158	2113346.006	277.006
kin_afterCID_275	LT02A4_cell03	3142.185	2089.783	1534.772	7154.452	407.532	2170.209	1682.296	1738.725	847.790	4593.980	1047.018	2113347.005	278.005
kin_afterCID_276	LT02A4_cell03	3098.241	2089.783	1517.522	7031.776	407.554	2145.276	1682.452	1734.802	847.318	4571.556	1047.497	2113348.010	279.010
kin_afterCID_277	LT02A4_cell03	3130.409	2089.783	1529.658	7134.262	403.525	2172.340	1686.571	1717.248	840.323	4530.699	1043.926	2113349.014	280.014
kin_afterCID_278	LT02A4_cell03	3120.980	2089.783	1526.113	7077.693	407.666	2162.129	1682.609	1725.761	843.066	4532.682	1045.388	2113350.005	281.005
kin_afterCID_279	LT02A4_cell03	3129.223	2089.783	1530.150	7091.827	409.367	2163.945	1680.774	1734.705	846.370	4551.853	1048.358	2113351.000	282.000
kin_afterCID_280	LT02A4_cell03	3092.646	2089.783	1513.682	7004.031	407.330	2145.753	1682.855	1709.439	836.102	4479.128	1038.805	2113352.012	283.012
kin_afterCID_281	LT02A4_cell03	3115.914	2089.783	1523.101	7058.541	408.718	2157.368	1681.468	1712.663	836.066	4492.554	1036.703	2113353.015	284.015
kin_afterCID_282	LT02A4_cell03	3119.976	2089.783	1523.899	7061.698	413.104	2148.912	1677.215	1720.446	839.973	4497.058	1036.232	2113353.997	284.997
kin_afterCID_283	LT02A4_cell03	3149.089	2089.783	1540.002	7114.387	414.828	2167.032	1675.358	1729.216	845.355	4510.550	1040.289	2113354.999	285.999
kin_afterCID_284	LT02A4_cell03	3153.373	2089.783	1541.286	7139.335	413.373	2170.564	1676.723	1730.738	844.784	4532.190	1039.888	2113356.001	287.001
kin_afterCID_285	LT02A4_cell03	3165.614	2089.783	1547.741	7173.455	413.597	2176.697	1676.544	1734.785	847.400	4540.920	1042.291	2113357.003	288.003
kin_afterCID_286	LT02A4_cell03	3132.126	2089.783	1531.904	7114.875	406.972	2169.021	1683.303	1709.311	837.528	4481.129	1038.889	2113358.005	289.005
kin_afterCID_287	LT02A4_cell03	3138.853	2089.783	1534.301	7135.721	406.301	2174.274	1683.661	1715.221	839.383	4506.204	1041.593	2113359.007	290.007
kin_afterCID_288	LT02A4_cell03	3136.113	2089.783	1534.210	7122.731	409.121	2165.752	1681.199	1723.871	843.439	4526.770	1041.468	2113360.009	291.009
kin_afterCID_289	LT02A4_cell03	3158.138	2089.783	1543.543	7162.051	412.813	2172.446	1677.551	1724.460	840.853	4525.274	1034.848	2113361.011	292.011
kin_afterCID_290	LT02A4_cell03	3101.515	2089.783	1517.082	7036.547	412.097	2134.973	1678.043	1733.291	845.829	4552.187	1040.811	2113362.014	293.014
kin_afterCID_291	LT02A4_cell03	3124.509	2089.783	1531.632	7114.256	405.741	2163.252	1684.131	1708.892	836.779	4499.591	1036.499	2113363.016	294.016
kin_afterCID_292	LT02A4_cell03	3120.157	2089.783	1525.389	7117.493	405.987	2156.372	1684.332	1709.156	835.097	4506.894	1034.467	2113364.000	295.000
kin_afterCID_293	LT02A4_cell03	3124.899	2089.783	1531.367	7114.868	406.233	2162.217	1684.041	1721.657	842.429	4534.495	1042.842	2113365.000	296.000
kin_afterCID_294	LT02A4_cell03	3153.729	2089.783	1543.017	7179.066	409.322	2173.245	1680.819	1724.756	841.291	4546.820	1037.287	2113366.002	297.002
kin_afterCID_295	LT02A4_cell03	3081.553	2089.783	1510.489	7006.979	408.874	2126.737	1681.445	1733.165	846.774	4558.867	1045.727	2113367.004	298.004
kin_afterCID_296	LT02A4_cell03	3097.129	2089.783	1517.005	7069.134	403.816	2145.797	1686.503	1697.370	828.191	4485.660	1029.421	2113368.006	299.006
kin_afterCID_297	LT02A4_cell03	3098.668	2089.783	1517.704	7080.647	405.584	2139.756	1684.556	1707.441	835.950	4505.768	1033.484	2113369.008	300.008
kin_afterCID_298	LT02A4_cell03	3118.902	2089.783	1526.703	7118.819	407.173	2151.019	1683.146	1708.727	836.833	4500.202	1033.133	2113370.010	301.010
0	0	0.000	0.000	0.000	0.000	0.000	0.000	0.000	0.000	0.000	0.000	0.000	2113371.012	302.012
0	0	0.000	0.000	0.000	0.000	0.000	0.000	0.000	0.000	0.000	0.000	0.000	2113372.014	303.014
