# Supplementary material for: Mandipropamid as a chemical inducer of proximity for in vivo applications
Source: Nat Chem Biol. 2021 Dec 21;18(1):64–9. doi: 10.1038/s41589-021-00922-3 (PMC8709788; doi:10.1038/s41589-021-00922-3)
Supplement: Source Data Fig. 2 — Single-cell trajectories, luminescence intensities of luciferase assay and two-color RICS binding efficiencies. [file 41589_2021_922_MOESM21_ESM.zip › Figure_02/Figure_02bcd/Single-Cell Trajectories/Rapamycin_500nM/exp02_Rapa_LT02B1_cell04_intensities.csv]

name	cellID	ff_488nm_cell	area_cell	fullframe_488nm	ff_488nm_mito	area_mito	ff_488nm_cyto	area_cyto	ff_561nm_tf_cell	fullframe_561nm	ff_561nm_tf_mito	ff_561nm_tf_cyto	FrameTimeAbs	FrameTimeRel
t0_	LT02B1_cell04	5560.322	2622.288	3148.052	6572.388	732.702	5147.718	1900.419	1943.996	1121.634	3146.454	1474.275	2113399.000	-16.000
tend_	LT02B1_cell04	4118.351	2622.288	2358.405	6004.952	699.735	3421.835	1935.310	1762.725	1027.132	2828.603	1371.449	2113728.000	313.000
kin_afterCID_1	LT02B1_cell04	5803.666	2622.288	3272.235	6792.512	750.786	5385.420	1882.559	1975.423	1138.023	3156.833	1498.007	2113423.061	4.061
kin_afterCID_2	LT02B1_cell04	5664.381	2622.288	3199.210	6627.624	746.623	5259.788	1886.856	1956.258	1126.942	3126.366	1486.976	2113424.001	5.001
kin_afterCID_3	LT02B1_cell04	5572.859	2622.288	3149.094	6518.167	747.428	5174.114	1886.632	1959.193	1127.060	3132.789	1487.536	2113425.003	6.003
kin_afterCID_4	LT02B1_cell04	5454.547	2622.288	3084.975	6406.720	748.861	5054.109	1884.394	1970.194	1135.850	3147.187	1496.279	2113426.005	7.005
kin_afterCID_5	LT02B1_cell04	5468.688	2622.288	3093.259	6436.049	742.191	5064.790	1892.317	1932.752	1115.364	3087.942	1472.901	2113427.007	8.007
kin_afterCID_6	LT02B1_cell04	5505.496	2622.288	3115.271	6469.106	737.133	5108.312	1896.346	1942.212	1119.770	3106.464	1483.421	2113428.009	9.009
kin_afterCID_7	LT02B1_cell04	5531.958	2622.288	3128.070	6488.794	740.087	5136.063	1892.988	1956.498	1128.106	3123.570	1494.234	2113429.012	10.012
kin_afterCID_8	LT02B1_cell04	5445.305	2622.288	3080.470	6414.624	740.199	5044.934	1892.877	1963.005	1131.997	3139.429	1497.045	2113430.014	11.014
kin_afterCID_9	LT02B1_cell04	5427.785	2622.288	3069.802	6408.184	737.626	5025.074	1895.361	1968.792	1135.300	3157.285	1500.317	2113431.016	12.016
kin_afterCID_10	LT02B1_cell04	5494.214	2622.288	3108.991	6471.341	734.671	5093.969	1898.763	1940.110	1118.628	3116.721	1478.735	2113431.998	12.998
kin_afterCID_11	LT02B1_cell04	5479.977	2622.288	3099.254	6523.289	734.448	5055.705	1898.136	1947.098	1123.893	3130.778	1483.377	2113433.000	14.000
kin_afterCID_12	LT02B1_cell04	5489.105	2622.288	3104.985	6464.091	731.337	5093.009	1901.515	1952.729	1125.763	3133.172	1492.798	2113434.002	15.002
kin_afterCID_13	LT02B1_cell04	5522.736	2622.288	3122.695	6538.503	730.352	5111.652	1902.545	1961.716	1132.343	3150.978	1499.323	2113435.004	16.004
kin_afterCID_14	LT02B1_cell04	5397.319	2622.288	3054.885	6370.418	721.355	5010.303	1911.050	1925.036	1111.566	3103.940	1474.545	2113436.006	17.006
kin_afterCID_15	LT02B1_cell04	5408.134	2622.288	3061.542	6393.257	723.056	5014.460	1909.886	1923.229	1110.466	3096.620	1473.155	2113437.008	18.008
kin_afterCID_16	LT02B1_cell04	5410.074	2622.288	3062.497	6440.286	730.061	4993.999	1902.881	1937.587	1117.001	3124.614	1476.324	2113438.010	19.010
kin_afterCID_17	LT02B1_cell04	5420.188	2622.288	3065.999	6442.558	724.734	5011.871	1907.804	1927.971	1111.979	3116.512	1470.921	2113439.012	20.012
kin_afterCID_18	LT02B1_cell04	5418.126	2622.288	3066.576	6434.773	727.308	5010.304	1905.186	1941.532	1120.357	3132.869	1481.185	2113440.014	21.014
kin_afterCID_19	LT02B1_cell04	5445.300	2622.288	3080.253	6495.518	729.099	5023.666	1903.082	1945.001	1122.649	3140.103	1481.742	2113441.016	22.016
kin_afterCID_20	LT02B1_cell04	5344.705	2622.288	3026.464	6359.905	730.285	4936.071	1901.851	1950.953	1125.118	3149.736	1485.196	2113441.998	22.998
kin_afterCID_21	LT02B1_cell04	5407.437	2622.288	3060.170	6426.344	734.940	4992.993	1897.554	1953.375	1127.091	3147.632	1485.144	2113443.001	24.001
kin_afterCID_22	LT02B1_cell04	5364.872	2622.288	3035.855	6358.472	723.078	4968.432	1909.774	1916.662	1105.809	3095.085	1464.812	2113444.004	25.004
kin_afterCID_23	LT02B1_cell04	5399.353	2622.288	3055.709	6429.708	726.995	4987.127	1905.231	1932.487	1116.119	3117.710	1474.885	2113445.006	26.006
kin_afterCID_24	LT02B1_cell04	5428.202	2622.288	3070.727	6457.475	722.854	5018.929	1909.684	1931.572	1115.232	3115.265	1477.976	2113446.008	27.008
kin_afterCID_25	LT02B1_cell04	5415.074	2622.288	3064.648	6472.451	726.234	4992.792	1906.215	1939.707	1120.086	3136.482	1478.295	2113447.010	28.010
kin_afterCID_26	LT02B1_cell04	5350.145	2622.288	3029.449	6378.189	721.221	4942.898	1911.274	1911.470	1104.190	3096.115	1459.035	2113448.012	29.012
kin_afterCID_27	LT02B1_cell04	5405.091	2622.288	3057.514	6462.563	727.330	4981.446	1905.432	1931.027	1114.104	3123.741	1470.123	2113449.015	30.015
kin_afterCID_28	LT02B1_cell04	5323.257	2622.288	3014.392	6357.396	721.713	4912.820	1911.229	1907.702	1103.273	3087.055	1456.801	2113450.017	31.017
kin_afterCID_29	LT02B1_cell04	5366.672	2622.288	3039.113	6410.996	725.562	4950.321	1906.753	1921.640	1110.041	3108.069	1464.859	2113450.999	31.999
kin_afterCID_30	LT02B1_cell04	5395.534	2622.288	3053.588	6461.083	723.772	4972.466	1908.588	1927.922	1113.118	3121.880	1469.797	2113452.003	33.003
kin_afterCID_31	LT02B1_cell04	5391.755	2622.288	3052.085	6446.745	728.181	4969.919	1903.865	1930.566	1114.597	3117.750	1471.510	2113453.003	34.003
kin_afterCID_32	LT02B1_cell04	5293.328	2622.288	2999.467	6341.030	728.942	4873.522	1903.373	1933.933	1115.233	3127.268	1471.649	2113454.005	35.005
kin_afterCID_33	LT02B1_cell04	5303.849	2622.288	3003.349	6359.178	726.301	4882.335	1906.372	1907.488	1102.783	3085.380	1453.272	2113455.007	36.007
kin_afterCID_34	LT02B1_cell04	5312.940	2622.288	3008.500	6374.453	724.376	4891.202	1907.984	1916.054	1108.016	3094.726	1463.292	2113456.009	37.009
kin_afterCID_35	LT02B1_cell04	5343.723	2622.288	3027.351	6403.701	725.898	4921.510	1906.372	1920.467	1109.922	3101.305	1465.545	2113457.012	38.012
kin_afterCID_36	LT02B1_cell04	5339.309	2622.288	3024.184	6401.395	729.143	4911.867	1904.156	1921.267	1108.808	3093.720	1466.370	2113458.014	39.014
kin_afterCID_37	LT02B1_cell04	5275.902	2622.288	2987.838	6310.596	726.122	4862.795	1906.417	1900.085	1097.382	3069.219	1449.326	2113459.016	40.016
kin_afterCID_38	LT02B1_cell04	5322.792	2622.288	3014.289	6381.659	727.375	4897.796	1906.014	1913.798	1105.109	3090.444	1458.800	2113459.998	40.998
kin_afterCID_39	LT02B1_cell04	5358.007	2622.288	3034.901	6416.898	732.299	4931.110	1899.926	1925.265	1110.237	3099.871	1467.150	2113461.002	42.002
kin_afterCID_40	LT02B1_cell04	5230.693	2622.288	2963.160	6266.678	726.390	4814.944	1907.357	1896.241	1096.169	3054.695	1448.839	2113462.002	43.002
kin_afterCID_41	LT02B1_cell04	5241.704	2622.288	2969.868	6294.476	730.262	4817.084	1903.127	1902.934	1100.054	3058.137	1453.589	2113463.005	44.005
kin_afterCID_42	LT02B1_cell04	5264.303	2622.288	2983.178	6308.190	731.046	4841.691	1902.746	1910.060	1103.354	3070.982	1457.689	2113464.007	45.007
kin_afterCID_43	LT02B1_cell04	5300.185	2622.288	2998.798	6360.754	731.762	4871.144	1901.762	1924.930	1111.250	3093.390	1469.182	2113465.009	46.009
kin_afterCID_44	LT02B1_cell04	5215.825	2622.288	2957.149	6239.460	735.678	4797.901	1898.114	1930.421	1114.709	3099.831	1470.827	2113466.011	47.011
kin_afterCID_45	LT02B1_cell04	5196.731	2622.288	2946.100	6227.474	728.718	4781.083	1905.298	1891.360	1092.604	3044.178	1444.086	2113467.013	48.013
kin_afterCID_46	LT02B1_cell04	5215.067	2622.288	2956.645	6267.405	723.884	4795.994	1909.461	1899.083	1097.431	3058.954	1453.432	2113468.015	49.015
kin_afterCID_47	LT02B1_cell04	5230.706	2622.288	2963.240	6276.513	726.144	4811.650	1907.558	1904.128	1100.696	3064.730	1456.122	2113469.017	50.017
kin_afterCID_48	LT02B1_cell04	5255.763	2622.288	2976.886	6290.690	728.584	4839.268	1904.985	1911.191	1103.461	3071.780	1461.213	2113469.999	50.999
kin_afterCID_49	LT02B1_cell04	5297.233	2622.288	2996.708	6349.194	730.240	4872.338	1903.552	1918.441	1108.084	3082.588	1465.593	2113471.001	52.001
kin_afterCID_50	LT02B1_cell04	5292.720	2622.288	2996.194	6348.059	725.160	4871.187	1908.230	1920.030	1108.819	3089.806	1469.468	2113472.003	53.003
kin_afterCID_51	LT02B1_cell04	5173.713	2622.288	2932.352	6223.982	728.114	4753.459	1904.694	1923.193	1110.981	3096.077	1469.152	2113473.005	54.005
kin_afterCID_52	LT02B1_cell04	5197.183	2622.288	2944.905	6247.434	719.385	4781.786	1914.452	1895.905	1096.325	3053.979	1454.524	2113474.007	55.007
kin_afterCID_53	LT02B1_cell04	5188.531	2622.288	2939.168	6248.731	720.616	4769.817	1912.549	1904.562	1100.038	3069.800	1459.784	2113475.010	56.010
kin_afterCID_54	LT02B1_cell04	5214.891	2622.288	2953.638	6305.597	720.862	4786.089	1911.184	1908.745	1102.766	3085.160	1459.777	2113476.012	57.012
kin_afterCID_55	LT02B1_cell04	5216.590	2622.288	2956.625	6289.345	726.614	4790.390	1905.298	1914.306	1105.792	3088.430	1461.486	2113477.014	58.014
kin_afterCID_56	LT02B1_cell04	5247.126	2622.288	2971.831	6334.145	726.301	4813.558	1906.909	1918.955	1108.861	3094.308	1465.491	2113478.016	59.016
kin_afterCID_57	LT02B1_cell04	5160.742	2622.288	2925.531	6233.710	717.863	4740.427	1914.720	1889.607	1094.886	3049.350	1449.409	2113478.998	59.998
kin_afterCID_58	LT02B1_cell04	5214.590	2622.288	2953.604	6303.634	720.527	4786.086	1912.012	1903.666	1100.027	3073.866	1457.280	2113480.000	61.000
kin_afterCID_59	LT02B1_cell04	5243.077	2622.288	2969.654	6311.970	719.811	4822.211	1913.042	1911.116	1104.738	3076.111	1467.256	2113481.002	62.002
kin_afterCID_60	LT02B1_cell04	5252.088	2622.288	2975.266	6366.101	719.139	4814.842	1913.668	1913.133	1104.928	3082.020	1468.348	2113482.004	63.004
kin_afterCID_61	LT02B1_cell04	5112.823	2622.288	2898.885	6182.745	720.415	4692.749	1911.811	1917.143	1107.985	3085.136	1471.892	2113483.006	64.006
kin_afterCID_62	LT02B1_cell04	5114.099	2622.288	2902.779	6202.570	722.630	4685.476	1909.371	1920.412	1110.487	3088.359	1473.346	2113484.008	65.008
kin_afterCID_63	LT02B1_cell04	5162.244	2622.288	2925.162	6266.765	718.132	4731.298	1913.691	1885.369	1089.397	3036.436	1448.555	2113485.010	66.010
kin_afterCID_64	LT02B1_cell04	5200.725	2622.288	2946.526	6301.069	721.534	4768.527	1910.289	1910.317	1102.862	3066.328	1468.755	2113486.013	67.013
kin_afterCID_65	LT02B1_cell04	5122.615	2622.288	2906.514	6205.335	720.527	4698.342	1911.251	1914.834	1106.025	3072.180	1473.652	2113487.015	68.015
kin_afterCID_66	LT02B1_cell04	5112.463	2622.288	2899.232	6220.152	714.350	4684.768	1916.667	1884.028	1092.278	3026.703	1453.746	2113488.017	69.017
kin_afterCID_67	LT02B1_cell04	5126.220	2622.288	2908.057	6215.828	714.797	4704.688	1916.354	1885.077	1089.249	3031.580	1452.937	2113488.999	69.999
kin_afterCID_68	LT02B1_cell04	5096.153	2622.288	2891.145	6198.389	718.871	4666.905	1912.191	1896.454	1097.386	3046.164	1459.717	2113490.001	71.001
kin_afterCID_69	LT02B1_cell04	5092.703	2622.288	2888.602	6197.408	713.902	4664.876	1918.189	1879.177	1087.921	3025.289	1447.585	2113491.004	72.004
kin_afterCID_70	LT02B1_cell04	5092.938	2622.288	2890.285	6184.228	715.491	4670.896	1915.302	1908.018	1101.389	3077.300	1466.813	2113492.006	73.006
kin_afterCID_71	LT02B1_cell04	5161.455	2622.288	2924.996	6276.813	718.982	4726.215	1912.616	1908.047	1104.203	3073.886	1464.977	2113493.008	74.008
kin_afterCID_72	LT02B1_cell04	5040.123	2622.288	2859.357	6128.007	718.356	4615.724	1913.556	1908.991	1101.712	3074.573	1466.484	2113494.010	75.010
kin_afterCID_73	LT02B1_cell04	5076.241	2622.288	2879.301	6196.889	710.030	4645.866	1922.151	1878.380	1086.088	3033.739	1446.655	2113495.012	76.012
kin_afterCID_74	LT02B1_cell04	5100.720	2622.288	2894.480	6206.720	713.029	4673.971	1918.614	1884.840	1091.237	3039.400	1451.001	2113496.014	77.014
kin_afterCID_75	LT02B1_cell04	5116.106	2622.288	2902.023	6230.112	714.327	4685.729	1917.182	1883.491	1088.901	3037.265	1448.995	2113497.016	78.016
kin_afterCID_76	LT02B1_cell04	5122.247	2622.288	2904.170	6251.456	719.855	4681.041	1912.057	1897.344	1098.082	3056.606	1456.006	2113497.998	78.998
kin_afterCID_77	LT02B1_cell04	5118.962	2622.288	2904.979	6244.864	718.445	4680.900	1912.930	1899.092	1097.935	3062.232	1457.568	2113499.000	80.000
kin_afterCID_78	LT02B1_cell04	5032.299	2622.288	2854.730	6150.248	720.079	4596.292	1911.206	1908.865	1103.476	3076.457	1464.258	2113500.003	81.003
kin_afterCID_79	LT02B1_cell04	5053.255	2622.288	2868.579	6183.612	710.209	4619.537	1921.792	1871.323	1081.911	3028.234	1438.818	2113501.005	82.005
kin_afterCID_80	LT02B1_cell04	5057.973	2622.288	2868.844	6200.391	714.327	4616.125	1917.853	1878.218	1087.801	3035.602	1442.060	2113502.007	83.007
kin_afterCID_81	LT02B1_cell04	5063.206	2622.288	2872.258	6210.134	715.334	4619.191	1916.667	1884.590	1090.419	3041.214	1447.932	2113503.009	84.009
kin_afterCID_82	LT02B1_cell04	5049.292	2622.288	2864.440	6209.251	715.760	4599.076	1916.869	1887.639	1093.252	3046.159	1449.619	2113504.011	85.011
kin_afterCID_83	LT02B1_cell04	5101.896	2622.288	2893.110	6270.912	720.885	4644.816	1911.072	1898.619	1097.233	3060.421	1455.271	2113505.013	86.013
kin_afterCID_84	LT02B1_cell04	5036.398	2622.288	2855.763	6217.460	712.313	4581.243	1920.718	1876.766	1085.680	3039.163	1440.232	2113506.016	87.016
kin_afterCID_85	LT02B1_cell04	5049.471	2622.288	2865.462	6232.308	712.000	4593.669	1920.942	1882.769	1089.894	3046.083	1446.123	2113507.018	88.018
kin_afterCID_86	LT02B1_cell04	5038.994	2622.288	2860.260	6226.813	712.402	4582.023	1919.957	1893.451	1095.099	3066.608	1452.950	2113508.000	89.000
kin_afterCID_87	LT02B1_cell04	4947.424	2622.288	2810.065	6099.361	715.871	4499.731	1917.473	1900.554	1097.811	3076.734	1455.575	2113509.004	90.004
kin_afterCID_88	LT02B1_cell04	4978.417	2622.288	2826.600	6159.335	708.956	4525.609	1924.478	1871.996	1084.340	3034.141	1438.126	2113510.004	91.004
kin_afterCID_89	LT02B1_cell04	5014.227	2622.288	2846.422	6216.525	710.522	4552.573	1922.509	1878.052	1086.538	3042.986	1441.954	2113511.006	92.006
kin_afterCID_90	LT02B1_cell04	5013.322	2622.288	2844.242	6222.696	713.723	4547.211	1918.682	1877.229	1085.310	3038.097	1440.130	2113512.008	93.008
kin_afterCID_91	LT02B1_cell04	5026.314	2622.288	2852.523	6250.679	715.625	4551.359	1917.898	1886.512	1091.199	3047.464	1447.455	2113513.010	94.010
kin_afterCID_92	LT02B1_cell04	4934.223	2622.288	2802.395	6138.331	713.992	4468.454	1919.666	1890.807	1093.062	3057.807	1450.845	2113514.012	95.012
kin_afterCID_93	LT02B1_cell04	4970.619	2622.288	2822.590	6201.530	711.888	4497.526	1921.143	1865.018	1078.859	3020.973	1431.172	2113515.014	96.014
kin_afterCID_94	LT02B1_cell04	4976.919	2622.288	2824.544	6201.554	713.231	4504.409	1920.203	1872.555	1083.877	3029.700	1437.031	2113516.016	97.016
kin_afterCID_95	LT02B1_cell04	5024.657	2622.288	2851.144	6288.440	711.642	4539.539	1921.211	1887.682	1092.241	3064.472	1446.236	2113516.999	97.999
kin_afterCID_96	LT02B1_cell04	4917.886	2622.288	2793.779	6163.562	716.297	4435.336	1916.734	1896.823	1097.859	3074.242	1451.036	2113518.001	99.001
kin_afterCID_97	LT02B1_cell04	4916.740	2622.288	2792.545	6189.666	713.410	4426.866	1919.577	1865.946	1081.661	3027.167	1428.841	2113519.003	100.003
kin_afterCID_98	LT02B1_cell04	4963.880	2622.288	2817.484	6244.122	712.492	4472.200	1920.450	1885.862	1093.065	3059.537	1444.917	2113520.005	101.005
kin_afterCID_99	LT02B1_cell04	4973.820	2622.288	2824.431	6272.596	715.782	4471.341	1917.697	1891.482	1094.786	3068.325	1446.337	2113521.007	102.007
kin_afterCID_100	LT02B1_cell04	4876.364	2622.288	2772.700	6139.129	717.058	4386.967	1916.197	1892.234	1095.442	3066.697	1447.013	2113522.009	103.009
kin_afterCID_101	LT02B1_cell04	4919.555	2622.288	2793.878	6205.192	713.007	4425.413	1920.024	1865.834	1080.464	3026.286	1429.350	2113523.012	104.012
kin_afterCID_102	LT02B1_cell04	4934.653	2622.288	2801.036	6216.349	711.306	4442.548	1922.397	1872.631	1084.415	3037.782	1435.632	2113524.014	105.014
kin_afterCID_103	LT02B1_cell04	4930.263	2622.288	2800.376	6224.111	715.558	4430.099	1917.876	1880.668	1090.210	3045.008	1440.483	2113525.016	106.016
kin_afterCID_104	LT02B1_cell04	4949.398	2622.288	2811.445	6246.504	715.782	4447.040	1918.189	1886.138	1091.786	3050.244	1445.558	2113525.998	106.998
kin_afterCID_105	LT02B1_cell04	4838.010	2622.288	2750.861	6109.659	716.767	4344.803	1917.070	1886.091	1091.522	3048.762	1445.259	2113527.000	108.000
kin_afterCID_106	LT02B1_cell04	4830.689	2622.288	2746.028	6094.737	717.170	4339.614	1916.981	1886.421	1090.885	3050.434	1444.633	2113528.002	109.002
kin_afterCID_107	LT02B1_cell04	4835.033	2622.288	2747.951	6121.922	709.426	4341.224	1925.709	1857.916	1077.942	3008.609	1427.264	2113529.004	110.004
kin_afterCID_108	LT02B1_cell04	4845.967	2622.288	2754.364	6138.813	714.708	4345.011	1920.562	1867.792	1081.962	3016.769	1433.341	2113530.006	111.006
kin_afterCID_109	LT02B1_cell04	4899.304	2622.288	2786.138	6214.391	714.484	4390.083	1920.920	1870.651	1082.665	3022.572	1435.325	2113531.008	112.008
kin_afterCID_110	LT02B1_cell04	4897.870	2622.288	2785.468	6213.162	711.955	4391.178	1923.270	1879.087	1086.940	3035.010	1444.367	2113532.012	113.012
kin_afterCID_111	LT02B1_cell04	4890.949	2622.288	2776.920	6213.344	716.722	4376.473	1918.950	1879.391	1086.166	3033.287	1441.291	2113533.012	114.012
kin_afterCID_112	LT02B1_cell04	4819.309	2622.288	2741.062	6123.247	709.605	4318.835	1926.246	1853.034	1074.560	2992.748	1426.309	2113534.014	115.014
kin_afterCID_113	LT02B1_cell04	4819.984	2622.288	2739.826	6147.319	707.904	4312.241	1928.081	1858.152	1076.705	3007.994	1428.967	2113535.016	116.016
kin_afterCID_114	LT02B1_cell04	4806.889	2622.288	2733.727	6127.892	709.963	4300.898	1925.172	1868.467	1082.539	3020.499	1437.122	2113535.998	116.998
kin_afterCID_115	LT02B1_cell04	4876.635	2622.288	2771.756	6216.742	709.269	4363.945	1925.821	1875.896	1086.389	3030.399	1444.047	2113537.000	118.000
kin_afterCID_116	LT02B1_cell04	4861.402	2622.288	2763.241	6203.408	716.051	4341.007	1919.353	1879.282	1088.306	3034.388	1441.488	2113538.003	119.003
kin_afterCID_117	LT02B1_cell04	4754.298	2622.288	2706.106	6083.681	715.155	4241.103	1919.353	1880.433	1088.130	3037.749	1442.776	2113539.005	120.005
kin_afterCID_118	LT02B1_cell04	4773.374	2622.288	2716.529	6117.560	710.791	4258.257	1924.254	1851.694	1073.644	2991.233	1424.262	2113540.007	121.007
kin_afterCID_119	LT02B1_cell04	4789.351	2622.288	2725.843	6141.210	710.791	4271.976	1923.762	1855.610	1074.678	3001.350	1426.046	2113541.009	122.009
kin_afterCID_120	LT02B1_cell04	4836.815	2622.288	2747.347	6215.155	720.213	4298.951	1915.011	1881.103	1089.071	3036.064	1439.904	2113542.011	123.011
kin_afterCID_121	LT02B1_cell04	4735.148	2622.288	2694.763	6083.702	716.386	4213.978	1917.898	1877.689	1086.483	3033.912	1439.479	2113543.014	124.014
kin_afterCID_122	LT02B1_cell04	4760.122	2622.288	2708.970	6135.476	712.805	4231.429	1922.151	1855.635	1075.369	3001.630	1424.054	2113544.017	125.017
kin_afterCID_123	LT02B1_cell04	4792.022	2622.288	2724.678	6173.800	720.930	4254.195	1912.952	1870.734	1084.053	3016.020	1433.059	2113544.999	125.999
kin_afterCID_124	LT02B1_cell04	4771.968	2622.288	2715.887	6162.801	712.514	4239.235	1921.546	1850.223	1072.476	2987.877	1422.337	2113546.001	127.001
kin_afterCID_125	LT02B1_cell04	4766.180	2622.288	2713.357	6161.308	717.281	4226.606	1917.093	1851.792	1073.946	2987.233	1420.722	2113547.003	128.003
kin_afterCID_126	LT02B1_cell04	4749.607	2622.288	2700.433	6135.242	714.215	4216.423	1920.472	1854.582	1074.436	2994.574	1424.248	2113548.005	129.005
kin_afterCID_127	LT02B1_cell04	4775.168	2622.288	2716.145	6172.592	718.669	4233.232	1915.660	1861.020	1078.437	2999.646	1427.553	2113549.007	130.007
kin_afterCID_128	LT02B1_cell04	4798.272	2622.288	2729.427	6200.914	719.385	4253.833	1914.675	1868.880	1082.166	3012.602	1432.920	2113550.010	131.010
kin_afterCID_129	LT02B1_cell04	4715.309	2622.288	2684.165	6111.641	714.551	4178.045	1919.912	1841.735	1068.104	2966.614	1416.827	2113551.012	132.012
kin_afterCID_130	LT02B1_cell04	4719.959	2622.288	2686.522	6123.167	714.551	4180.722	1919.599	1844.828	1069.080	2978.118	1416.892	2113552.014	133.014
kin_afterCID_131	LT02B1_cell04	4713.246	2622.288	2683.120	6134.202	717.684	4163.677	1916.779	1851.379	1072.996	2988.388	1419.312	2113553.016	134.016
kin_afterCID_132	LT02B1_cell04	4774.886	2622.288	2714.884	6212.513	718.647	4218.268	1915.593	1867.098	1082.429	3008.336	1432.714	2113553.998	134.998
kin_afterCID_133	LT02B1_cell04	4679.594	2622.288	2663.667	6082.828	719.452	4134.809	1915.235	1870.515	1083.384	3007.830	1436.751	2113555.000	136.000
kin_afterCID_134	LT02B1_cell04	4699.345	2622.288	2674.629	6126.531	710.903	4154.517	1923.605	1840.354	1069.092	2962.188	1419.456	2113556.002	137.002
kin_afterCID_135	LT02B1_cell04	4698.472	2622.288	2673.346	6106.278	715.222	4156.162	1919.689	1842.639	1068.652	2959.628	1419.955	2113557.004	138.004
kin_afterCID_136	LT02B1_cell04	4718.022	2622.288	2686.014	6147.832	716.856	4165.750	1918.144	1849.501	1072.884	2967.292	1425.179	2113558.006	139.006
kin_afterCID_137	LT02B1_cell04	4703.731	2622.288	2676.977	6121.708	716.409	4156.515	1918.458	1859.257	1077.960	2983.338	1433.028	2113559.008	140.008
kin_afterCID_138	LT02B1_cell04	4709.934	2622.288	2682.407	6139.817	715.446	4159.855	1919.017	1860.986	1078.245	2987.618	1434.718	2113560.011	141.011
kin_afterCID_139	LT02B1_cell04	4626.519	2622.288	2634.412	6038.786	716.476	4082.810	1917.451	1866.019	1081.234	2987.118	1441.082	2113561.013	142.013
kin_afterCID_140	LT02B1_cell04	4652.413	2622.288	2650.210	6082.665	716.655	4100.746	1918.077	1834.634	1063.327	2937.803	1416.086	2113562.015	143.015
kin_afterCID_141	LT02B1_cell04	4649.147	2622.288	2648.994	6080.409	718.378	4096.085	1915.772	1841.441	1068.181	2948.310	1420.282	2113563.017	144.017
kin_afterCID_142	LT02B1_cell04	4660.917	2622.288	2654.599	6107.146	715.245	4104.590	1919.711	1844.299	1069.264	2959.828	1422.168	2113563.999	144.999
kin_afterCID_143	LT02B1_cell04	4656.343	2622.288	2654.283	6094.845	716.431	4104.128	1916.242	1849.188	1072.778	2956.150	1429.953	2113565.001	146.001
kin_afterCID_144	LT02B1_cell04	4698.564	2622.288	2675.100	6153.057	719.072	4136.467	1914.496	1860.819	1078.481	2978.369	1435.184	2113566.003	147.003
kin_afterCID_145	LT02B1_cell04	4594.606	2622.288	2618.087	6028.161	721.355	4038.553	1912.034	1863.889	1079.810	2987.342	1434.240	2113567.007	148.007
kin_afterCID_146	LT02B1_cell04	4609.556	2622.288	2628.363	6060.922	711.104	4057.852	1922.106	1829.624	1062.409	2937.563	1414.205	2113568.007	149.007
kin_afterCID_147	LT02B1_cell04	4608.502	2622.288	2625.591	6070.772	712.470	4050.801	1921.278	1834.781	1065.494	2943.562	1417.831	2113569.009	150.009
kin_afterCID_148	LT02B1_cell04	4628.169	2622.288	2634.738	6109.328	714.864	4060.540	1919.286	1839.938	1067.822	2955.758	1418.369	2113570.011	151.011
kin_afterCID_149	LT02B1_cell04	4638.070	2622.288	2643.763	6116.395	721.691	4064.065	1912.594	1849.499	1073.110	2966.570	1421.976	2113571.013	152.013
kin_afterCID_150	LT02B1_cell04	4626.410	2622.288	2634.790	6095.694	726.413	4050.554	1908.230	1854.995	1075.460	2965.130	1426.188	2113572.015	153.015
kin_afterCID_151	LT02B1_cell04	4543.378	2622.288	2590.071	6010.058	724.734	3971.244	1909.237	1858.653	1077.124	2982.142	1426.262	2113573.017	154.017
kin_afterCID_152	LT02B1_cell04	4557.253	2622.288	2602.035	6036.347	719.161	3987.124	1914.138	1829.622	1063.201	2934.682	1409.009	2113573.999	154.999
kin_afterCID_153	LT02B1_cell04	4565.887	2622.288	2603.063	6045.625	720.639	3992.815	1913.377	1833.366	1063.496	2935.791	1412.182	2113575.002	156.002
kin_afterCID_154	LT02B1_cell04	4581.720	2622.288	2612.587	6074.574	723.794	4000.057	1910.669	1843.159	1068.956	2951.237	1417.220	2113576.004	157.004
kin_afterCID_155	LT02B1_cell04	4598.135	2622.288	2620.262	6108.409	723.145	4010.475	1911.184	1855.789	1075.741	2973.331	1426.676	2113577.006	158.006
kin_afterCID_156	LT02B1_cell04	4532.628	2622.288	2584.120	6015.119	719.766	3959.605	1914.250	1820.322	1056.660	2910.819	1404.355	2113578.008	159.008
kin_afterCID_157	LT02B1_cell04	4550.580	2622.288	2594.820	6059.150	718.714	3969.365	1914.899	1827.750	1060.776	2928.990	1408.662	2113579.010	160.010
kin_afterCID_158	LT02B1_cell04	4595.372	2622.288	2616.970	6127.193	721.489	4002.014	1912.258	1845.740	1070.587	2958.341	1420.060	2113580.012	161.012
kin_afterCID_159	LT02B1_cell04	4492.283	2622.288	2562.989	5986.692	726.346	3908.100	1907.491	1852.299	1073.516	2965.659	1422.366	2113581.015	162.015
kin_afterCID_160	LT02B1_cell04	4490.034	2622.288	2562.290	6019.699	715.155	3905.414	1918.100	1819.021	1056.335	2925.198	1401.032	2113582.017	163.017
kin_afterCID_161	LT02B1_cell04	4529.468	2622.288	2582.601	6060.400	717.751	3940.027	1916.891	1830.425	1062.939	2932.191	1411.634	2113582.999	163.999
kin_afterCID_162	LT02B1_cell04	4526.196	2622.288	2578.925	6067.681	720.437	3930.444	1913.489	1838.149	1066.861	2947.033	1414.682	2113584.001	165.001
kin_afterCID_163	LT02B1_cell04	4529.809	2622.288	2584.409	6075.199	720.325	3932.156	1914.228	1836.755	1064.762	2945.238	1413.329	2113585.004	166.004
kin_afterCID_164	LT02B1_cell04	4525.538	2622.288	2581.231	6067.061	721.265	3929.343	1912.303	1832.897	1063.413	2930.937	1413.016	2113586.007	167.007
kin_afterCID_165	LT02B1_cell04	4528.870	2622.288	2582.861	6069.199	722.272	3931.472	1911.788	1843.432	1069.226	2944.978	1421.179	2113587.010	168.010
kin_afterCID_166	LT02B1_cell04	4507.572	2622.288	2571.937	6053.130	722.653	3908.132	1911.229	1834.060	1064.893	2928.262	1414.443	2113588.013	169.013
kin_afterCID_167	LT02B1_cell04	4456.403	2622.288	2543.450	5982.049	725.585	3861.039	1908.610	1845.084	1070.550	2943.174	1421.545	2113589.018	170.018
kin_afterCID_168	LT02B1_cell04	4435.540	2622.288	2532.994	5956.820	717.998	3850.273	1916.376	1823.718	1060.567	2908.975	1411.095	2113589.998	170.998
kin_afterCID_169	LT02B1_cell04	4478.282	2622.288	2556.753	6027.553	720.079	3879.625	1914.743	1823.936	1057.579	2915.057	1407.301	2113591.000	172.000
kin_afterCID_170	LT02B1_cell04	4426.678	2622.288	2529.107	5964.690	720.437	3832.747	1913.713	1815.085	1055.144	2898.985	1401.147	2113592.003	173.003
kin_afterCID_171	LT02B1_cell04	4500.402	2622.288	2568.625	6064.923	725.562	3890.868	1908.364	1839.496	1066.401	2935.610	1416.964	2113593.006	174.006
kin_afterCID_172	LT02B1_cell04	4426.133	2622.288	2527.748	5960.442	728.987	3823.772	1905.611	1844.145	1069.046	2936.429	1420.096	2113594.008	175.008
kin_afterCID_173	LT02B1_cell04	4457.476	2622.288	2543.531	6035.155	720.930	3847.696	1913.534	1823.762	1060.484	2912.940	1407.341	2113595.010	176.010
kin_afterCID_174	LT02B1_cell04	4473.445	2622.288	2552.544	6055.160	724.242	3857.521	1910.983	1827.630	1060.540	2913.921	1409.441	2113596.012	177.012
kin_afterCID_175	LT02B1_cell04	4401.673	2622.288	2514.410	5965.458	719.251	3799.511	1915.123	1809.873	1051.663	2883.104	1400.887	2113597.015	178.015
kin_afterCID_176	LT02B1_cell04	4416.366	2622.288	2522.489	6003.140	721.623	3802.970	1912.527	1815.673	1053.451	2900.242	1400.569	2113598.017	179.017
kin_afterCID_177	LT02B1_cell04	4426.841	2622.288	2526.973	6005.055	722.877	3814.905	1911.453	1827.121	1060.726	2914.386	1409.909	2113598.999	179.999
kin_afterCID_178	LT02B1_cell04	4424.759	2622.288	2527.446	6013.899	723.235	3808.067	1911.408	1834.814	1066.631	2926.366	1415.644	2113600.001	181.001
kin_afterCID_179	LT02B1_cell04	4425.662	2622.288	2527.162	6026.054	723.884	3804.529	1910.266	1840.526	1068.943	2936.552	1419.237	2113601.003	182.003
kin_afterCID_180	LT02B1_cell04	4345.321	2622.288	2484.055	5909.475	719.520	3742.866	1914.810	1841.202	1067.873	2932.632	1424.954	2113602.005	183.005
kin_afterCID_181	LT02B1_cell04	4362.613	2622.288	2494.571	5952.405	716.923	3754.019	1916.779	1806.615	1049.173	2885.705	1397.338	2113603.007	184.007
kin_afterCID_182	LT02B1_cell04	4377.584	2622.288	2502.360	5987.545	715.603	3763.415	1917.652	1816.267	1055.001	2901.905	1405.744	2113604.009	185.009
kin_afterCID_183	LT02B1_cell04	4395.139	2622.288	2509.907	6010.900	712.291	3782.280	1921.054	1820.269	1056.553	2909.365	1410.886	2113605.011	186.011
kin_afterCID_184	LT02B1_cell04	4362.587	2622.288	2492.998	5983.981	709.001	3751.316	1924.747	1806.004	1049.801	2891.645	1400.448	2113606.014	187.014
kin_afterCID_185	LT02B1_cell04	4394.177	2622.288	2510.066	6040.773	709.381	3773.535	1923.874	1820.117	1056.183	2922.579	1408.151	2113607.017	188.017
kin_afterCID_186	LT02B1_cell04	4414.270	2622.288	2521.922	6070.750	712.872	3786.213	1920.024	1835.317	1067.002	2941.820	1419.253	2113608.001	189.001
kin_afterCID_187	LT02B1_cell04	4341.599	2622.288	2483.229	5987.445	710.612	3720.361	1922.419	1838.434	1068.215	2952.600	1421.269	2113609.003	190.003
kin_afterCID_188	LT02B1_cell04	4339.781	2622.288	2481.088	5979.640	713.096	3717.195	1920.562	1837.245	1066.333	2947.235	1419.472	2113610.005	191.005
kin_afterCID_189	LT02B1_cell04	4369.164	2622.288	2497.670	6023.901	708.419	3746.342	1925.418	1807.073	1050.373	2897.100	1400.372	2113611.007	192.007
kin_afterCID_190	LT02B1_cell04	4351.165	2622.288	2485.988	6018.415	705.487	3728.037	1927.365	1809.907	1050.607	2910.481	1401.798	2113612.009	193.009
kin_afterCID_191	LT02B1_cell04	4342.079	2622.288	2482.813	6005.528	708.150	3716.174	1925.866	1819.138	1056.025	2920.690	1408.242	2113613.011	194.011
kin_afterCID_192	LT02B1_cell04	4380.124	2622.288	2502.092	6068.332	709.672	3743.904	1923.583	1828.458	1062.955	2933.165	1415.483	2113614.013	195.013
kin_afterCID_193	LT02B1_cell04	4313.045	2622.288	2466.319	5977.397	712.425	3682.379	1921.099	1832.332	1064.122	2945.375	1414.048	2113615.015	196.015
kin_afterCID_194	LT02B1_cell04	4348.494	2622.288	2487.805	6033.395	704.860	3718.959	1929.066	1799.015	1046.610	2889.755	1394.871	2113616.017	197.017
kin_afterCID_195	LT02B1_cell04	4362.070	2622.288	2493.061	6041.870	707.322	3731.706	1926.291	1816.207	1054.736	2913.612	1407.804	2113616.999	197.999
kin_afterCID_196	LT02B1_cell04	4369.653	2622.288	2496.482	6051.692	708.352	3737.061	1925.485	1826.817	1063.010	2922.987	1417.923	2113618.002	199.002
kin_afterCID_197	LT02B1_cell04	4314.037	2622.288	2467.161	5983.169	706.248	3688.431	1927.947	1792.340	1041.711	2869.327	1392.049	2113619.004	200.004
kin_afterCID_198	LT02B1_cell04	4319.371	2622.288	2468.464	6001.421	705.778	3688.992	1929.044	1806.518	1051.360	2893.752	1402.634	2113620.006	201.006
kin_afterCID_199	LT02B1_cell04	4331.875	2622.288	2476.447	6016.621	705.957	3700.757	1928.462	1815.403	1056.305	2906.669	1410.074	2113621.008	202.008
kin_afterCID_200	LT02B1_cell04	4339.485	2622.288	2480.545	6040.997	707.971	3699.797	1926.492	1816.905	1056.375	2914.851	1407.572	2113622.010	203.010
kin_afterCID_201	LT02B1_cell04	4362.602	2622.288	2493.046	6078.393	711.418	3713.060	1923.225	1828.396	1063.121	2931.611	1414.264	2113623.012	204.012
kin_afterCID_202	LT02B1_cell04	4285.275	2622.288	2452.680	5973.352	710.120	3647.814	1924.657	1827.675	1060.914	2930.990	1414.490	2113624.014	205.014
kin_afterCID_203	LT02B1_cell04	4275.998	2622.288	2446.843	5982.791	704.189	3638.337	1931.304	1797.848	1045.755	2890.668	1393.120	2113625.016	206.016
kin_afterCID_204	LT02B1_cell04	4290.303	2622.288	2454.157	5998.184	704.323	3652.694	1930.409	1811.520	1052.845	2908.405	1405.341	2113625.998	206.998
kin_afterCID_205	LT02B1_cell04	4285.268	2622.288	2451.610	5983.680	711.104	3642.533	1924.254	1818.203	1057.567	2906.529	1409.787	2113627.001	208.001
kin_afterCID_206	LT02B1_cell04	4285.208	2622.288	2451.399	5986.665	704.860	3649.179	1929.917	1819.640	1057.641	2912.403	1414.499	2113628.003	209.003
kin_afterCID_207	LT02B1_cell04	4216.831	2622.288	2413.791	5904.391	711.351	3577.703	1924.366	1825.697	1060.162	2922.097	1413.916	2113629.005	210.005
kin_afterCID_208	LT02B1_cell04	4246.100	2622.288	2430.088	5956.440	702.533	3609.076	1933.363	1794.039	1044.189	2875.351	1394.688	2113630.007	211.007
kin_afterCID_209	LT02B1_cell04	4270.218	2622.288	2443.741	5993.495	705.890	3625.034	1929.514	1798.247	1045.234	2885.850	1394.269	2113631.009	212.009
kin_afterCID_210	LT02B1_cell04	4273.374	2622.288	2444.851	6001.355	702.533	3631.013	1932.289	1807.921	1052.332	2897.277	1406.043	2113632.011	213.011
kin_afterCID_211	LT02B1_cell04	4290.491	2622.288	2455.187	6031.666	704.748	3640.165	1930.297	1810.261	1051.451	2903.403	1405.155	2113633.013	214.013
kin_afterCID_212	LT02B1_cell04	4304.178	2622.288	2461.736	6050.790	709.292	3646.179	1925.843	1817.707	1056.042	2910.473	1409.189	2113634.015	215.015
kin_afterCID_213	LT02B1_cell04	4219.120	2622.288	2415.498	5939.707	706.942	3574.530	1927.388	1819.850	1056.531	2921.160	1410.248	2113635.017	216.017
kin_afterCID_214	LT02B1_cell04	4224.949	2622.288	2416.994	5949.473	701.458	3584.654	1933.721	1793.973	1043.205	2872.022	1396.800	2113635.999	216.999
kin_afterCID_215	LT02B1_cell04	4199.455	2622.288	2404.439	5926.732	702.174	3558.497	1931.662	1789.549	1041.102	2871.733	1390.694	2113637.002	218.002
kin_afterCID_216	LT02B1_cell04	4256.290	2622.288	2434.660	6019.698	702.667	3601.596	1930.991	1794.137	1043.662	2882.282	1392.802	2113638.016	219.016
kin_afterCID_217	LT02B1_cell04	4203.473	2622.288	2406.151	5945.282	702.354	3557.829	1930.767	1786.931	1040.578	2864.787	1389.842	2113639.016	220.016
kin_afterCID_218	LT02B1_cell04	4254.849	2622.288	2433.841	6006.760	706.651	3598.933	1927.365	1805.752	1049.059	2890.223	1402.472	2113640.013	221.013
kin_afterCID_219	LT02B1_cell04	4255.082	2622.288	2435.893	6008.901	701.995	3605.074	1931.080	1788.813	1040.602	2861.817	1393.594	2113641.006	222.006
kin_afterCID_220	LT02B1_cell04	4256.079	2622.288	2435.207	6014.213	705.711	3599.354	1928.037	1815.401	1055.301	2904.399	1411.334	2113642.017	223.017
kin_afterCID_221	LT02B1_cell04	4249.319	2622.288	2432.365	6006.673	704.032	3594.919	1930.073	1794.918	1043.415	2872.015	1396.522	2113643.013	224.013
kin_afterCID_222	LT02B1_cell04	4232.636	2622.288	2419.700	5993.933	696.937	3585.946	1936.720	1789.096	1042.656	2860.990	1398.083	2113644.002	225.002
kin_afterCID_223	LT02B1_cell04	4214.990	2622.288	2415.316	5962.917	700.764	3567.861	1933.296	1800.646	1046.630	2877.407	1404.682	2113645.007	226.007
kin_afterCID_224	LT02B1_cell04	4196.345	2622.288	2403.273	5937.039	700.563	3552.184	1933.677	1805.242	1050.211	2880.023	1410.206	2113646.012	227.012
kin_afterCID_225	LT02B1_cell04	4198.218	2622.288	2403.033	5962.185	697.765	3548.721	1936.877	1785.728	1039.428	2861.557	1392.354	2113647.001	228.001
kin_afterCID_226	LT02B1_cell04	4153.453	2622.288	2379.668	5899.372	700.115	3507.965	1934.482	1788.609	1041.224	2862.838	1394.104	2113648.016	229.016
kin_afterCID_227	LT02B1_cell04	4139.046	2622.288	2371.092	5889.242	699.601	3493.035	1934.773	1788.215	1040.214	2868.678	1391.969	2113649.002	230.002
kin_afterCID_228	LT02B1_cell04	4158.135	2622.288	2384.202	5900.261	701.816	3511.260	1933.274	1804.386	1048.479	2888.203	1404.830	2113650.001	231.001
kin_afterCID_229	LT02B1_cell04	4170.952	2622.288	2390.523	5921.709	702.040	3520.584	1933.050	1811.776	1053.272	2898.751	1410.940	2113651.018	232.018
kin_afterCID_230	LT02B1_cell04	4165.075	2622.288	2386.549	5922.223	700.832	3513.802	1934.706	1797.257	1045.640	2875.487	1400.503	2113652.013	233.013
kin_afterCID_231	LT02B1_cell04	4138.759	2622.288	2372.758	5886.678	698.101	3495.305	1936.452	1790.278	1042.927	2865.237	1397.150	2113653.001	234.001
kin_afterCID_232	LT02B1_cell04	4219.178	2622.288	2415.346	6010.917	700.787	3556.313	1933.498	1785.154	1038.112	2858.436	1390.572	2113654.017	235.017
kin_afterCID_233	LT02B1_cell04	4188.309	2622.288	2398.765	5954.708	701.525	3533.206	1933.207	1802.244	1047.242	2879.049	1405.603	2113655.017	236.017
kin_afterCID_234	LT02B1_cell04	4134.839	2622.288	2368.457	5887.783	702.242	3484.048	1932.356	1801.751	1047.829	2878.826	1404.473	2113656.012	237.012
kin_afterCID_235	LT02B1_cell04	4207.250	2622.288	2408.351	5996.767	703.271	3542.067	1930.610	1814.643	1055.935	2899.524	1413.870	2113657.016	238.016
kin_afterCID_236	LT02B1_cell04	4155.889	2622.288	2381.092	5936.848	700.026	3498.107	1933.856	1798.970	1046.521	2881.296	1401.685	2113658.016	239.016
kin_afterCID_237	LT02B1_cell04	4191.180	2622.288	2400.808	5988.891	698.817	3529.136	1934.661	1795.168	1045.105	2875.327	1399.678	2113659.012	240.012
kin_afterCID_238	LT02B1_cell04	4130.864	2622.288	2368.787	5891.400	703.294	3476.082	1931.036	1801.544	1048.072	2878.707	1403.431	2113660.015	241.015
kin_afterCID_239	LT02B1_cell04	4145.145	2622.288	2374.757	5910.006	708.128	3482.310	1926.560	1805.758	1049.442	2884.284	1403.289	2113661.006	242.006
kin_afterCID_240	LT02B1_cell04	4214.144	2622.288	2411.334	6030.742	702.174	3540.397	1931.886	1798.038	1046.304	2879.843	1399.226	2113662.012	243.012
kin_afterCID_241	LT02B1_cell04	4182.328	2622.288	2393.840	5977.294	706.136	3510.275	1929.089	1808.017	1049.671	2896.207	1403.338	2113663.001	244.001
kin_afterCID_242	LT02B1_cell04	4164.228	2622.288	2385.823	5970.503	703.696	3491.999	1930.857	1801.636	1049.081	2890.230	1399.042	2113664.006	245.006
kin_afterCID_243	LT02B1_cell04	4149.476	2622.288	2378.477	5954.674	704.592	3476.490	1930.051	1814.369	1055.460	2913.308	1407.183	2113665.012	246.012
kin_afterCID_244	LT02B1_cell04	4115.892	2622.288	2359.957	5922.827	700.809	3446.941	1933.968	1789.501	1041.325	2878.658	1388.850	2113666.011	247.011
kin_afterCID_245	LT02B1_cell04	4188.039	2622.288	2398.910	6036.623	700.115	3505.381	1934.080	1783.538	1037.990	2870.704	1384.374	2113667.007	248.007
kin_afterCID_246	LT02B1_cell04	4172.497	2622.288	2391.224	5996.501	700.675	3497.536	1934.057	1797.210	1045.279	2887.794	1396.172	2113668.013	249.013
kin_afterCID_247	LT02B1_cell04	4145.047	2622.288	2375.517	5983.284	697.922	3468.320	1937.258	1771.297	1031.577	2854.488	1375.073	2113669.011	250.011
kin_afterCID_248	LT02B1_cell04	4183.120	2622.288	2394.605	6010.338	703.987	3503.248	1930.208	1778.864	1036.327	2851.655	1382.104	2113670.016	251.016
kin_afterCID_249	LT02B1_cell04	4165.881	2622.288	2383.835	6009.448	703.898	3479.931	1930.655	1779.225	1036.052	2863.182	1378.376	2113671.002	252.002
kin_afterCID_250	LT02B1_cell04	4174.492	2622.288	2390.469	6014.693	702.667	3491.001	1932.244	1782.299	1038.508	2863.458	1383.224	2113672.001	253.001
kin_afterCID_251	LT02B1_cell04	4183.300	2622.288	2396.725	6014.323	708.777	3495.998	1925.105	1801.132	1047.420	2889.276	1395.016	2113673.016	254.016
kin_afterCID_252	LT02B1_cell04	4152.412	2622.288	2380.009	5988.978	701.593	3471.614	1933.319	1789.985	1041.329	2879.701	1388.513	2113674.016	255.016
kin_afterCID_253	LT02B1_cell04	4180.964	2622.288	2393.680	6035.787	698.705	3497.004	1936.832	1776.043	1033.948	2856.268	1380.226	2113675.002	256.002
kin_afterCID_254	LT02B1_cell04	4171.052	2622.288	2389.874	6022.307	704.099	3481.941	1930.633	1807.592	1051.678	2908.973	1400.039	2113676.001	257.001
kin_afterCID_255	LT02B1_cell04	4130.289	2622.288	2365.731	5950.337	705.823	3450.358	1928.999	1791.046	1041.359	2876.936	1387.884	2113677.006	258.006
kin_afterCID_256	LT02B1_cell04	4162.411	2622.288	2382.611	6006.256	703.137	3477.605	1931.416	1802.438	1048.835	2897.564	1398.120	2113678.002	259.002
kin_afterCID_257	LT02B1_cell04	4111.013	2622.288	2354.815	5951.231	697.631	3434.315	1937.549	1785.923	1039.820	2879.735	1386.122	2113679.004	260.004
kin_afterCID_258	LT02B1_cell04	4194.159	2622.288	2402.215	6059.794	698.482	3507.078	1936.474	1786.605	1040.262	2874.325	1388.447	2113680.007	261.007
kin_afterCID_259	LT02B1_cell04	4082.408	2622.288	2339.711	5905.439	699.802	3408.607	1935.959	1777.582	1035.286	2861.217	1379.652	2113681.013	262.013
kin_afterCID_260	LT02B1_cell04	4158.219	2622.288	2381.801	6027.709	698.101	3470.692	1936.586	1777.750	1035.689	2869.605	1378.510	2113682.011	263.011
kin_afterCID_261	LT02B1_cell04	4155.311	2622.288	2378.425	6036.375	694.341	3468.761	1939.854	1771.757	1032.786	2863.667	1375.450	2113683.007	264.007
kin_afterCID_262	LT02B1_cell04	4094.064	2622.288	2346.875	5925.466	700.093	3417.339	1934.997	1774.415	1031.913	2858.167	1376.357	2113684.012	265.012
kin_afterCID_263	LT02B1_cell04	4115.870	2622.288	2359.283	5940.053	706.024	3433.549	1929.648	1795.093	1044.983	2879.900	1391.901	2113685.001	266.001
kin_afterCID_264	LT02B1_cell04	4126.376	2622.288	2362.863	5955.964	704.390	3443.919	1931.730	1801.315	1048.095	2891.016	1397.514	2113686.016	267.016
kin_afterCID_265	LT02B1_cell04	4078.146	2622.288	2338.714	5899.879	695.841	3409.456	1940.413	1791.451	1042.501	2883.979	1393.101	2113687.016	268.016
kin_afterCID_266	LT02B1_cell04	4064.863	2622.288	2328.890	5890.710	693.468	3397.700	1943.009	1771.324	1031.541	2852.625	1378.866	2113688.013	269.013
kin_afterCID_267	LT02B1_cell04	4072.210	2622.288	2336.165	5910.605	698.079	3395.157	1937.638	1793.690	1043.853	2895.197	1390.630	2113689.001	270.001
kin_afterCID_268	LT02B1_cell04	4126.958	2622.288	2363.494	5995.882	694.722	3443.189	1940.592	1773.123	1034.105	2857.050	1379.053	2113690.007	271.007
kin_afterCID_269	LT02B1_cell04	4129.057	2622.288	2368.016	5996.858	693.267	3447.024	1942.853	1774.330	1034.518	2859.495	1380.742	2113691.012	272.012
kin_afterCID_270	LT02B1_cell04	4093.039	2622.288	2347.700	5927.639	696.490	3418.370	1940.659	1772.319	1031.633	2852.295	1378.006	2113692.001	273.001
kin_afterCID_271	LT02B1_cell04	4103.445	2622.288	2352.421	5946.480	694.587	3428.273	1942.293	1768.221	1031.362	2843.216	1377.193	2113693.016	274.016
kin_afterCID_272	LT02B1_cell04	4136.046	2622.288	2370.234	5994.429	696.535	3452.573	1940.391	1767.340	1030.405	2842.097	1374.847	2113694.002	275.002
kin_afterCID_273	LT02B1_cell04	4110.532	2622.288	2353.791	5955.813	702.667	3424.440	1933.721	1787.243	1040.748	2872.758	1386.336	2113695.001	276.001
kin_afterCID_274	LT02B1_cell04	4116.000	2622.288	2358.472	5967.479	697.922	3433.684	1938.824	1788.490	1040.743	2877.074	1390.015	2113696.007	277.007
kin_afterCID_275	LT02B1_cell04	4150.189	2622.288	2375.119	6018.896	698.235	3462.202	1937.034	1789.534	1043.128	2873.973	1392.738	2113697.013	278.013
kin_afterCID_276	LT02B1_cell04	4139.276	2622.288	2370.184	6019.545	697.430	3448.067	1937.929	1786.737	1041.972	2876.607	1388.566	2113698.011	279.011
kin_afterCID_277	LT02B1_cell04	4119.796	2622.288	2359.499	5975.481	697.900	3436.781	1937.817	1773.671	1031.790	2851.807	1379.325	2113699.016	280.016
kin_afterCID_278	LT02B1_cell04	4130.936	2622.288	2366.329	6003.466	696.042	3444.208	1939.630	1783.449	1039.737	2869.238	1387.755	2113700.006	281.006
kin_afterCID_279	LT02B1_cell04	4137.625	2622.288	2369.929	6020.185	691.454	3453.174	1944.576	1761.641	1025.434	2841.937	1371.338	2113701.001	282.001
kin_afterCID_280	LT02B1_cell04	4103.314	2622.288	2350.990	5979.711	690.872	3422.006	1945.024	1763.208	1027.294	2847.358	1372.046	2113702.016	283.016
kin_afterCID_281	LT02B1_cell04	4131.607	2622.288	2365.166	6021.366	692.170	3443.655	1943.905	1764.229	1028.265	2845.381	1373.140	2113703.012	284.012
kin_afterCID_282	LT02B1_cell04	4113.080	2622.288	2359.125	5996.128	689.686	3431.610	1945.359	1766.935	1028.863	2853.839	1375.867	2113704.011	285.011
kin_afterCID_283	LT02B1_cell04	4101.535	2622.288	2348.449	5971.526	694.252	3418.158	1941.510	1763.168	1026.293	2845.985	1370.012	2113705.016	286.016
kin_afterCID_284	LT02B1_cell04	4079.198	2622.288	2338.662	5923.121	702.152	3395.120	1933.341	1789.540	1042.142	2876.912	1388.602	2113706.016	287.016
kin_afterCID_285	LT02B1_cell04	4095.870	2622.288	2347.752	5948.287	698.504	3412.590	1938.287	1777.642	1035.522	2858.279	1381.761	2113707.012	288.012
kin_afterCID_286	LT02B1_cell04	4053.091	2622.288	2324.654	5907.631	694.856	3374.702	1940.950	1755.928	1022.790	2833.889	1364.077	2113708.012	289.012
kin_afterCID_287	LT02B1_cell04	4124.826	2622.288	2361.950	6008.720	696.109	3434.137	1939.205	1771.378	1032.768	2854.071	1376.800	2113709.016	290.016
kin_afterCID_288	LT02B1_cell04	4074.875	2622.288	2337.110	5935.494	696.132	3392.402	1939.675	1772.570	1032.849	2856.063	1377.653	2113710.002	291.002
kin_afterCID_289	LT02B1_cell04	4101.454	2622.288	2352.029	5962.399	699.265	3414.905	1936.541	1772.199	1032.406	2851.628	1376.442	2113711.004	292.004
kin_afterCID_290	LT02B1_cell04	4106.833	2622.288	2351.626	5967.440	702.421	3415.830	1933.386	1787.664	1041.554	2870.963	1387.887	2113712.017	293.017
kin_afterCID_291	LT02B1_cell04	4132.115	2622.288	2367.662	6011.149	697.295	3441.464	1938.242	1774.277	1032.908	2858.420	1378.299	2113713.013	294.013
kin_afterCID_292	LT02B1_cell04	4136.775	2622.288	2368.774	6023.502	697.295	3443.212	1938.421	1771.350	1032.139	2853.522	1376.059	2113714.016	295.016
kin_afterCID_293	LT02B1_cell04	4104.310	2622.288	2353.099	5974.346	697.184	3417.285	1938.399	1764.853	1029.384	2840.746	1372.063	2113715.006	296.006
kin_afterCID_294	LT02B1_cell04	4074.700	2622.288	2335.314	5932.592	695.863	3393.564	1939.540	1768.913	1030.878	2846.593	1376.243	2113716.011	297.011
kin_afterCID_295	LT02B1_cell04	4129.878	2622.288	2365.933	6016.669	696.669	3437.491	1938.421	1791.973	1043.562	2886.439	1392.809	2113717.017	298.017
kin_afterCID_296	LT02B1_cell04	4110.696	2622.288	2353.502	5989.451	694.520	3424.205	1940.525	1768.264	1031.618	2845.830	1376.905	2113718.013	299.013
kin_afterCID_297	LT02B1_cell04	4052.941	2622.288	2324.135	5902.564	693.065	3378.966	1941.890	1763.876	1028.378	2838.315	1374.686	2113719.001	300.001
kin_afterCID_298	LT02B1_cell04	4062.681	2622.288	2327.712	5909.315	697.698	3384.379	1936.452	1771.447	1032.411	2846.914	1378.606	2113720.006	301.006
kin_afterCID_299	LT02B1_cell04	4139.344	2622.288	2370.826	6011.424	698.571	3449.485	1936.564	1778.595	1035.735	2852.841	1385.153	2113721.011	302.011
kin_afterCID_300	LT02B1_cell04	4122.341	2622.288	2361.500	5988.298	698.101	3435.510	1937.034	1757.008	1023.889	2818.159	1368.769	2113722.016	303.016
