# Supplementary material for: Mandipropamid as a chemical inducer of proximity for in vivo applications
Source: Nat Chem Biol. 2021 Dec 21;18(1):64–9. doi: 10.1038/s41589-021-00922-3 (PMC8709788; doi:10.1038/s41589-021-00922-3)
Supplement: Source Data Fig. 2 — Single-cell trajectories, luminescence intensities of luciferase assay and two-color RICS binding efficiencies. [file 41589_2021_922_MOESM21_ESM.zip › Figure_02/Figure_02bcd/Single-Cell Trajectories/Rapamycin_500nM/exp02_Rapa_LT02B2_cell05_intensities.csv]

name	cellID	ff_488nm_cell	area_cell	fullframe_488nm	ff_488nm_mito	area_mito	ff_488nm_cyto	area_cyto	ff_561nm_tf_cell	fullframe_561nm	ff_561nm_tf_mito	ff_561nm_tf_cyto	FrameTimeAbs	FrameTimeRel
t0_	LT02B2_cell05	1131.145	3519.444	915.097	1736.408	211.319	1092.472	3310.094	537.753	441.546	1308.360	488.749	2113746.000	-17.000
tend_	LT02B2_cell05	955.077	3519.444	784.343	2213.963	167.184	892.376	3353.603	505.054	417.876	1207.018	470.151	2114076.000	313.000
kin_afterCID_1	LT02B2_cell05	1157.587	3519.444	931.084	1837.960	216.601	1112.868	3305.663	541.497	443.641	1325.357	490.351	2113771.069	4.069
kin_afterCID_2	LT02B2_cell05	1129.333	3519.444	911.402	1811.400	203.643	1087.383	3316.876	536.945	440.843	1316.529	489.137	2113772.005	5.005
kin_afterCID_3	LT02B2_cell05	1132.916	3519.444	913.940	1823.186	203.531	1090.533	3317.659	536.325	440.455	1319.485	488.436	2113773.010	6.010
kin_afterCID_4	LT02B2_cell05	1110.831	3519.444	898.323	1790.407	203.464	1069.120	3317.144	537.728	441.817	1326.807	489.403	2113774.010	7.010
kin_afterCID_5	LT02B2_cell05	1111.516	3519.444	899.980	1779.709	212.595	1068.497	3308.550	539.800	442.606	1325.891	489.416	2113775.016	8.016
kin_afterCID_6	LT02B2_cell05	1107.983	3519.444	895.949	1784.402	204.046	1066.338	3316.831	532.701	436.985	1307.910	485.141	2113776.010	9.010
kin_afterCID_7	LT02B2_cell05	1106.049	3519.444	894.518	1800.882	205.187	1062.951	3316.092	539.225	443.149	1328.137	490.511	2113777.009	10.009
kin_afterCID_8	LT02B2_cell05	1103.562	3519.444	892.134	1791.791	207.201	1060.384	3313.720	535.538	439.931	1314.078	486.879	2113778.016	11.016
kin_afterCID_9	LT02B2_cell05	1093.327	3519.444	885.385	1779.913	204.202	1050.998	3316.271	534.701	439.376	1318.942	486.479	2113779.011	12.011
kin_afterCID_10	LT02B2_cell05	1108.500	3519.444	897.355	1803.160	208.857	1064.677	3311.661	536.988	440.483	1322.957	487.534	2113780.010	13.010
kin_afterCID_11	LT02B2_cell05	1089.395	3519.444	881.869	1786.872	200.330	1047.201	3320.904	532.821	437.859	1313.188	485.827	2113781.007	14.007
kin_afterCID_12	LT02B2_cell05	1105.199	3519.444	895.225	1803.460	204.650	1062.076	3316.182	535.936	439.966	1318.359	487.771	2113782.011	15.011
kin_afterCID_13	LT02B2_cell05	1103.267	3519.444	891.265	1817.395	204.560	1059.118	3316.988	538.715	442.367	1320.938	490.610	2113783.009	16.009
kin_afterCID_14	LT02B2_cell05	1095.725	3519.444	886.868	1810.983	198.629	1052.922	3321.620	532.614	438.168	1312.384	486.035	2113784.004	17.004
kin_afterCID_15	LT02B2_cell05	1089.263	3519.444	881.980	1807.776	197.667	1046.493	3323.120	533.257	438.701	1313.237	486.986	2113785.010	18.010
kin_afterCID_16	LT02B2_cell05	1098.319	3519.444	889.664	1816.499	207.917	1053.223	3312.601	536.534	440.453	1321.370	487.384	2113786.010	19.010
kin_afterCID_17	LT02B2_cell05	1095.052	3519.444	887.348	1827.369	201.494	1050.493	3319.024	533.721	438.748	1317.077	486.190	2113787.005	20.005
kin_afterCID_18	LT02B2_cell05	1095.991	3519.444	888.464	1818.205	206.955	1050.821	3313.698	537.110	441.318	1321.290	488.202	2113788.011	21.011
kin_afterCID_19	LT02B2_cell05	1077.302	3519.444	873.707	1805.091	204.269	1032.424	3316.339	535.488	440.186	1323.168	487.058	2113789.016	22.016
kin_afterCID_20	LT02B2_cell05	1083.965	3519.444	877.867	1820.672	202.770	1038.935	3318.375	532.272	438.318	1309.209	484.958	2113790.010	23.010
kin_afterCID_21	LT02B2_cell05	1074.545	3519.444	871.796	1793.933	207.403	1029.470	3313.653	536.801	441.479	1316.594	488.122	2113791.009	24.009
kin_afterCID_22	LT02B2_cell05	1075.508	3519.444	873.189	1799.771	206.731	1030.309	3314.056	535.370	440.553	1316.048	486.789	2113792.006	25.006
kin_afterCID_23	LT02B2_cell05	1078.133	3519.444	874.689	1802.224	206.485	1032.983	3314.481	533.257	438.235	1308.464	485.077	2113793.002	26.002
kin_afterCID_24	LT02B2_cell05	1078.416	3519.444	875.471	1819.154	198.741	1034.099	3322.180	525.469	432.034	1289.712	479.888	2113794.000	27.000
kin_afterCID_25	LT02B2_cell05	1086.020	3519.444	881.439	1836.678	204.046	1039.814	3316.473	532.461	438.035	1307.029	484.913	2113795.015	28.015
kin_afterCID_26	LT02B2_cell05	1078.165	3519.444	873.937	1837.084	205.702	1031.044	3315.488	532.327	437.730	1307.775	484.367	2113796.009	29.009
kin_afterCID_27	LT02B2_cell05	1081.806	3519.444	877.305	1842.102	201.539	1035.641	3319.606	529.103	435.173	1302.806	482.276	2113797.020	30.020
kin_afterCID_28	LT02B2_cell05	1068.251	3519.444	867.392	1822.103	197.645	1023.353	3323.590	523.867	430.575	1295.090	478.126	2113798.014	31.014
kin_afterCID_29	LT02B2_cell05	1073.562	3519.444	871.169	1839.787	202.501	1026.780	3318.465	529.732	435.559	1306.203	482.471	2113799.010	32.010
kin_afterCID_30	LT02B2_cell05	1065.102	3519.444	865.265	1838.889	199.167	1018.700	3321.934	528.125	434.354	1304.425	481.727	2113800.011	33.011
kin_afterCID_31	LT02B2_cell05	1069.050	3519.444	868.289	1838.699	200.845	1022.460	3319.852	530.677	436.662	1305.048	483.948	2113801.015	34.015
kin_afterCID_32	LT02B2_cell05	1057.094	3519.444	859.263	1824.612	198.361	1011.260	3322.740	527.614	434.469	1294.654	481.973	2113802.014	35.014
kin_afterCID_33	LT02B2_cell05	1058.343	3519.444	861.015	1837.177	199.793	1011.474	3321.039	529.098	435.296	1300.400	482.819	2113803.001	36.001
kin_afterCID_34	LT02B2_cell05	1053.831	3519.444	855.310	1825.316	202.166	1006.828	3319.338	529.469	435.655	1291.634	483.243	2113804.016	37.016
kin_afterCID_35	LT02B2_cell05	1064.525	3519.444	864.674	1849.304	198.674	1017.637	3322.695	531.088	437.389	1293.076	485.751	2113805.015	38.015
kin_afterCID_36	LT02B2_cell05	1057.206	3519.444	858.739	1855.350	191.938	1011.174	3329.342	526.447	433.856	1289.575	482.621	2113806.021	39.021
kin_afterCID_37	LT02B2_cell05	1049.373	3519.444	854.212	1833.157	202.389	1001.553	3319.114	529.427	434.827	1296.723	482.804	2113807.004	40.004
kin_afterCID_38	LT02B2_cell05	1061.325	3519.444	862.841	1865.841	197.846	1013.400	3323.299	526.845	433.379	1288.991	481.617	2113808.005	41.005
kin_afterCID_39	LT02B2_cell05	1052.679	3519.444	855.992	1858.480	196.414	1005.054	3324.866	524.490	431.980	1283.358	479.824	2113809.010	42.010
kin_afterCID_40	LT02B2_cell05	1047.118	3519.444	851.616	1854.749	201.002	998.239	3320.188	528.587	434.657	1295.181	482.354	2113810.010	43.010
kin_afterCID_41	LT02B2_cell05	1040.994	3519.444	846.233	1853.607	195.295	993.240	3325.895	526.674	433.545	1294.869	481.685	2113811.016	44.016
kin_afterCID_42	LT02B2_cell05	1045.463	3519.444	850.619	1856.993	203.083	995.787	3318.062	529.470	435.331	1299.694	482.484	2113812.019	45.019
kin_afterCID_43	LT02B2_cell05	1052.459	3519.444	857.153	1882.101	193.616	1004.184	3327.350	528.060	435.650	1295.626	483.523	2113813.019	46.019
kin_afterCID_44	LT02B2_cell05	1050.008	3519.444	854.776	1889.563	194.444	1000.934	3326.790	527.330	434.620	1298.822	482.412	2113814.015	47.015
kin_afterCID_45	LT02B2_cell05	1044.172	3519.444	849.310	1881.891	202.412	993.063	3318.465	527.743	434.839	1291.748	481.244	2113815.009	48.009
kin_afterCID_46	LT02B2_cell05	1049.918	3519.444	855.111	1896.239	203.061	998.137	3317.726	528.959	435.533	1297.709	482.047	2113816.010	49.010
kin_afterCID_47	LT02B2_cell05	1035.665	3519.444	843.248	1886.805	197.913	984.984	3323.366	525.738	433.177	1294.553	480.125	2113817.015	50.015
kin_afterCID_48	LT02B2_cell05	1048.457	3519.444	852.409	1916.361	195.339	997.483	3325.313	523.746	431.351	1287.462	478.994	2113818.008	51.008
kin_afterCID_49	LT02B2_cell05	1029.636	3519.444	838.961	1877.189	202.949	977.807	3317.928	529.952	435.938	1302.490	482.830	2113818.999	51.999
kin_afterCID_50	LT02B2_cell05	1029.654	3519.444	840.222	1872.660	198.697	979.230	3322.090	522.368	430.200	1274.476	477.493	2113820.004	53.004
kin_afterCID_51	LT02B2_cell05	1042.803	3519.444	849.476	1906.061	205.545	989.264	3315.511	525.561	432.504	1279.992	478.891	2113821.004	54.004
kin_afterCID_52	LT02B2_cell05	1030.714	3519.444	839.870	1902.214	203.083	977.382	3317.614	530.858	437.209	1298.913	483.959	2113822.009	55.009
kin_afterCID_53	LT02B2_cell05	1027.384	3519.444	837.435	1905.613	201.337	974.108	3319.718	529.808	436.816	1295.308	483.486	2113823.016	56.016
kin_afterCID_54	LT02B2_cell05	1038.789	3519.444	847.027	1930.911	197.846	985.676	3322.762	522.743	430.326	1277.411	477.906	2113824.015	57.015
kin_afterCID_55	LT02B2_cell05	1028.843	3519.444	839.186	1906.951	205.724	974.381	3315.555	525.125	431.824	1278.930	478.534	2113825.020	58.020
kin_afterCID_56	LT02B2_cell05	1032.455	3519.444	840.955	1929.541	201.673	977.953	3319.203	524.560	432.169	1273.093	479.212	2113826.020	59.020
kin_afterCID_57	LT02B2_cell05	1027.708	3519.444	837.890	1935.359	202.770	972.223	3318.375	528.552	434.817	1302.663	481.374	2113827.014	60.014
kin_afterCID_58	LT02B2_cell05	1033.063	3519.444	841.461	1949.146	201.091	977.579	3319.651	521.408	429.085	1276.356	475.790	2113828.000	61.000
kin_afterCID_59	LT02B2_cell05	1021.123	3519.444	833.464	1943.484	199.435	965.761	3321.665	525.922	433.281	1289.279	480.237	2113828.999	61.999
kin_afterCID_60	LT02B2_cell05	1026.471	3519.444	837.958	1953.821	198.987	970.979	3322.068	522.504	430.400	1280.254	477.296	2113830.016	63.016
kin_afterCID_61	LT02B2_cell05	1019.309	3519.444	832.570	1946.324	197.824	964.119	3322.919	524.766	432.717	1282.335	479.778	2113831.019	64.019
kin_afterCID_62	LT02B2_cell05	1023.406	3519.444	834.988	1963.960	205.299	965.190	3315.712	529.042	435.364	1293.551	481.856	2113832.009	65.009
kin_afterCID_63	LT02B2_cell05	1015.072	3519.444	827.081	1953.288	199.838	958.645	3321.531	520.723	429.046	1271.185	475.742	2113833.005	66.005
kin_afterCID_64	LT02B2_cell05	1011.905	3519.444	825.500	1952.849	204.560	953.904	3316.361	526.920	434.217	1281.998	480.487	2113834.011	67.011
kin_afterCID_65	LT02B2_cell05	1017.384	3519.444	829.830	1970.043	208.477	957.465	3312.489	527.801	434.207	1294.402	479.709	2113835.009	68.009
kin_afterCID_66	LT02B2_cell05	1012.629	3519.444	827.690	1961.010	206.686	953.514	3314.593	528.276	435.303	1287.385	481.115	2113836.014	69.014
kin_afterCID_67	LT02B2_cell05	1020.386	3519.444	833.493	1991.726	205.769	960.129	3315.511	526.396	433.271	1291.922	479.063	2113837.015	70.015
kin_afterCID_68	LT02B2_cell05	1015.045	3519.444	827.543	1981.790	209.395	953.942	3311.348	528.044	434.684	1287.080	480.168	2113838.009	71.009
kin_afterCID_69	LT02B2_cell05	1004.469	3519.444	819.953	1977.456	200.286	945.825	3320.860	524.331	432.296	1284.594	478.621	2113839.016	72.016
kin_afterCID_70	LT02B2_cell05	1012.240	3519.444	826.024	1992.861	201.315	952.820	3319.740	521.362	429.833	1270.796	476.057	2113840.015	73.015
kin_afterCID_71	LT02B2_cell05	1015.215	3519.444	828.564	2017.201	202.770	954.027	3318.375	525.499	432.847	1290.848	478.880	2113841.000	74.000
kin_afterCID_72	LT02B2_cell05	1014.433	3519.444	828.849	2010.339	202.613	953.609	3319.293	522.426	430.022	1280.630	476.296	2113842.015	75.015
kin_afterCID_73	LT02B2_cell05	1005.277	3519.444	821.115	2013.795	195.541	946.015	3325.201	521.816	430.701	1277.348	477.530	2113843.015	76.015
kin_afterCID_74	LT02B2_cell05	1004.742	3519.444	820.242	2011.585	196.458	945.295	3324.642	517.754	426.555	1267.590	473.601	2113844.010	77.010
kin_afterCID_75	LT02B2_cell05	1007.480	3519.444	822.718	2013.997	199.883	946.965	3321.262	522.598	430.023	1276.924	477.375	2113845.009	78.009
kin_afterCID_76	LT02B2_cell05	1008.036	3519.444	822.756	2031.458	201.091	946.103	3320.278	524.476	432.069	1283.237	478.695	2113846.016	79.016
kin_afterCID_77	LT02B2_cell05	1010.040	3519.444	824.786	2039.299	198.227	948.640	3323.187	523.395	431.060	1275.416	478.675	2113847.011	80.011
kin_afterCID_78	LT02B2_cell05	1005.634	3519.444	820.419	2049.848	200.442	942.653	3320.748	523.526	430.768	1285.919	477.673	2113848.009	81.009
kin_afterCID_79	LT02B2_cell05	998.421	3519.444	816.011	2042.353	194.467	937.466	3326.634	522.420	430.429	1280.657	478.244	2113849.005	82.005
kin_afterCID_80	LT02B2_cell05	1005.954	3519.444	821.781	2064.706	193.504	944.451	3327.104	521.683	429.694	1278.806	477.780	2113850.011	83.011
kin_afterCID_81	LT02B2_cell05	1003.428	3519.444	819.084	2056.348	205.053	938.400	3316.674	523.890	431.321	1275.625	477.626	2113851.009	84.009
kin_afterCID_82	LT02B2_cell05	993.966	3519.444	812.431	2063.214	193.415	931.925	3327.686	522.461	430.672	1286.170	478.280	2113852.004	85.004
kin_afterCID_83	LT02B2_cell05	1001.804	3519.444	816.595	2093.571	192.497	938.705	3328.917	517.968	426.996	1269.201	474.670	2113853.010	86.010
kin_afterCID_84	LT02B2_cell05	996.111	3519.444	814.821	2058.989	194.355	934.077	3326.880	517.640	426.522	1266.707	474.059	2113854.009	87.009
kin_afterCID_85	LT02B2_cell05	991.254	3519.444	810.676	2061.144	199.883	926.930	3321.352	522.336	430.232	1283.809	476.682	2113855.016	88.016
kin_afterCID_86	LT02B2_cell05	995.972	3519.444	814.384	2084.243	194.288	932.500	3326.902	520.509	429.543	1279.439	476.380	2113856.015	89.015
kin_afterCID_87	LT02B2_cell05	998.437	3519.444	816.623	2081.889	202.188	932.500	3318.733	521.070	428.388	1280.207	474.989	2113857.021	90.021
kin_afterCID_88	LT02B2_cell05	987.989	3519.444	808.624	2059.714	196.727	924.688	3324.463	513.832	422.962	1261.140	469.823	2113858.009	91.009
kin_afterCID_89	LT02B2_cell05	991.845	3519.444	812.356	2080.400	198.338	926.960	3322.762	524.830	432.089	1291.746	479.235	2113859.004	92.004
kin_afterCID_90	LT02B2_cell05	990.612	3519.444	810.123	2082.116	201.830	924.292	3319.808	521.322	429.003	1278.092	475.490	2113860.010	93.010
kin_afterCID_91	LT02B2_cell05	994.599	3519.444	814.071	2096.905	193.236	930.686	3328.223	518.675	428.023	1266.045	475.501	2113861.009	94.009
kin_afterCID_92	LT02B2_cell05	990.758	3519.444	810.453	2110.552	199.368	923.615	3321.822	522.820	430.935	1282.013	477.409	2113862.004	95.004
kin_afterCID_93	LT02B2_cell05	987.434	3519.444	806.923	2097.531	199.681	920.767	3321.374	522.334	430.013	1280.765	476.911	2113863.010	96.010
kin_afterCID_94	LT02B2_cell05	985.362	3519.444	806.166	2102.765	197.443	919.094	3324.060	521.891	430.082	1280.795	477.053	2113864.009	97.009
kin_afterCID_95	LT02B2_cell05	981.727	3519.444	803.348	2104.298	192.296	916.982	3329.163	519.338	428.551	1277.542	475.735	2113865.004	98.004
kin_afterCID_96	LT02B2_cell05	989.956	3519.444	810.993	2101.439	199.390	923.338	3321.889	520.006	428.185	1272.202	475.054	2113866.020	99.020
kin_afterCID_97	LT02B2_cell05	989.556	3519.444	808.676	2143.480	192.519	922.898	3328.402	518.465	427.592	1278.249	474.693	2113867.019	100.019
kin_afterCID_98	LT02B2_cell05	997.157	3519.444	816.854	2142.231	198.540	928.843	3323.053	522.875	430.682	1285.713	477.509	2113868.014	101.014
kin_afterCID_99	LT02B2_cell05	984.666	3519.444	806.614	2117.528	195.899	917.993	3325.067	523.202	431.464	1285.039	478.440	2113869.010	102.010
kin_afterCID_100	LT02B2_cell05	984.537	3519.444	806.524	2119.335	196.481	917.591	3324.888	520.141	428.877	1276.132	475.705	2113870.009	103.009
kin_afterCID_101	LT02B2_cell05	991.007	3519.444	810.134	2152.419	191.803	924.142	3329.208	518.210	427.779	1267.520	475.181	2113871.014	104.014
kin_afterCID_102	LT02B2_cell05	986.341	3519.444	805.979	2146.780	191.691	919.598	3329.543	516.469	425.745	1266.280	473.481	2113872.019	105.019
kin_afterCID_103	LT02B2_cell05	979.867	3519.444	802.049	2126.203	196.593	912.168	3325.134	521.179	429.870	1272.359	476.972	2113873.019	106.019
kin_afterCID_104	LT02B2_cell05	989.295	3519.444	808.365	2152.358	201.203	918.881	3319.942	524.992	432.464	1281.721	479.285	2113874.005	107.005
kin_afterCID_105	LT02B2_cell05	985.284	3519.444	805.944	2143.339	197.421	916.597	3324.396	524.791	432.471	1277.998	480.276	2113875.009	108.009
kin_afterCID_106	LT02B2_cell05	984.920	3519.444	806.422	2149.313	195.474	916.592	3325.716	522.214	430.540	1270.332	478.439	2113876.019	109.019
kin_afterCID_107	LT02B2_cell05	974.345	3519.444	797.838	2127.646	194.914	906.868	3326.186	518.157	426.805	1262.046	474.762	2113877.004	110.004
kin_afterCID_108	LT02B2_cell05	983.566	3519.444	804.789	2152.271	191.490	916.474	3330.103	517.993	426.943	1265.628	475.229	2113878.008	111.008
kin_afterCID_109	LT02B2_cell05	983.933	3519.444	805.146	2141.312	194.556	916.366	3326.902	516.042	425.491	1248.762	473.390	2113879.009	112.009
kin_afterCID_110	LT02B2_cell05	976.399	3519.444	799.153	2133.643	191.109	910.106	3330.483	519.169	428.646	1258.073	476.991	2113880.014	113.014
kin_afterCID_111	LT02B2_cell05	992.114	3519.444	811.208	2182.795	192.989	923.180	3328.200	520.584	429.213	1268.843	477.394	2113881.014	114.014
kin_afterCID_112	LT02B2_cell05	971.446	3519.444	795.774	2135.154	195.205	903.256	3325.940	524.643	432.663	1276.489	480.703	2113882.020	115.020
kin_afterCID_113	LT02B2_cell05	978.409	3519.444	800.647	2145.527	190.998	911.574	3330.506	519.603	428.142	1257.836	477.460	2113883.004	116.004
kin_afterCID_114	LT02B2_cell05	980.625	3519.444	801.006	2177.058	189.319	912.826	3332.095	518.089	427.038	1260.738	476.152	2113884.004	117.004
kin_afterCID_115	LT02B2_cell05	982.633	3519.444	803.857	2181.877	195.138	912.426	3326.052	523.425	431.419	1278.468	479.377	2113885.020	118.020
kin_afterCID_116	LT02B2_cell05	975.614	3519.444	798.243	2152.063	200.039	904.890	3321.195	524.563	432.379	1271.003	479.827	2113886.019	119.019
kin_afterCID_117	LT02B2_cell05	974.427	3519.444	797.797	2151.185	195.451	905.412	3325.783	522.326	430.784	1268.150	478.724	2113887.016	120.016
kin_afterCID_118	LT02B2_cell05	984.606	3519.444	805.789	2171.216	191.199	916.583	3329.991	515.441	425.288	1244.448	473.778	2113888.020	121.020
kin_afterCID_119	LT02B2_cell05	992.900	3519.444	812.250	2203.572	192.900	922.826	3328.245	519.687	428.627	1259.380	477.007	2113889.019	122.019
kin_afterCID_120	LT02B2_cell05	970.937	3519.444	794.996	2148.180	191.579	903.304	3329.252	518.154	427.937	1252.286	476.087	2113890.005	123.005
kin_afterCID_121	LT02B2_cell05	979.333	3519.444	801.899	2167.155	198.898	908.315	3322.023	523.132	430.955	1269.765	478.584	2113891.011	124.011
kin_afterCID_122	LT02B2_cell05	982.306	3519.444	801.345	2185.581	194.690	912.008	3326.499	515.917	425.354	1244.541	473.460	2113892.019	125.019
kin_afterCID_123	LT02B2_cell05	986.394	3519.444	806.780	2188.120	199.569	914.342	3321.889	522.566	430.516	1266.141	478.142	2113893.005	126.005
kin_afterCID_124	LT02B2_cell05	976.537	3519.444	799.913	2166.661	198.808	905.430	3322.113	523.108	431.050	1266.316	478.827	2113894.004	127.004
kin_afterCID_125	LT02B2_cell05	986.095	3519.444	806.296	2218.601	186.991	917.081	3334.019	517.131	426.725	1260.022	475.658	2113895.009	128.009
kin_afterCID_126	LT02B2_cell05	973.734	3519.444	795.865	2219.038	184.507	904.972	3336.638	517.404	427.271	1265.340	476.228	2113896.015	129.015
kin_afterCID_127	LT02B2_cell05	976.327	3519.444	799.543	2204.447	193.907	904.845	3327.014	519.130	427.746	1272.469	475.375	2113897.010	130.010
kin_afterCID_128	LT02B2_cell05	979.677	3519.444	801.031	2203.591	191.535	909.391	3329.745	520.197	429.926	1257.359	477.993	2113898.015	131.015
kin_afterCID_129	LT02B2_cell05	978.119	3519.444	800.518	2208.024	192.027	907.311	3329.566	511.984	421.903	1250.674	469.586	2113899.014	132.014
kin_afterCID_130	LT02B2_cell05	973.694	3519.444	796.760	2202.730	194.019	902.127	3326.992	518.711	427.548	1267.264	475.260	2113900.020	133.020
kin_afterCID_131	LT02B2_cell05	975.483	3519.444	798.702	2194.834	191.311	905.525	3330.103	512.629	422.415	1247.417	470.597	2113901.019	134.019
kin_afterCID_132	LT02B2_cell05	972.934	3519.444	796.288	2197.699	191.333	902.660	3329.857	515.377	425.448	1251.132	473.259	2113902.004	135.004
kin_afterCID_133	LT02B2_cell05	975.286	3519.444	798.837	2213.620	193.661	903.311	3327.842	521.294	430.489	1270.121	477.904	2113903.009	136.009
kin_afterCID_134	LT02B2_cell05	973.425	3519.444	796.741	2228.167	188.155	902.749	3333.169	513.796	423.918	1263.272	471.734	2113904.019	137.019
kin_afterCID_135	LT02B2_cell05	973.971	3519.444	797.634	2213.653	194.108	901.771	3326.992	521.036	429.452	1274.099	477.294	2113905.015	138.015
kin_afterCID_136	LT02B2_cell05	978.798	3519.444	801.101	2233.517	193.213	906.105	3328.514	520.329	428.643	1274.524	476.799	2113906.014	139.014
kin_afterCID_137	LT02B2_cell05	974.759	3519.444	798.265	2223.418	194.019	902.059	3326.813	523.273	431.687	1271.379	479.797	2113907.019	140.019
kin_afterCID_138	LT02B2_cell05	967.327	3519.444	792.549	2216.567	185.134	898.146	3336.101	516.065	426.399	1263.285	474.820	2113908.015	141.015
kin_afterCID_139	LT02B2_cell05	979.573	3519.444	802.160	2251.686	187.215	908.253	3334.064	521.874	430.172	1279.622	479.530	2113909.001	142.001
kin_afterCID_140	LT02B2_cell05	971.136	3519.444	795.026	2206.338	185.156	902.678	3336.302	513.446	423.524	1246.997	472.909	2113910.019	143.019
kin_afterCID_141	LT02B2_cell05	973.062	3519.444	797.743	2218.293	188.401	902.776	3332.744	517.028	426.409	1262.019	475.084	2113911.015	144.015
kin_afterCID_142	LT02B2_cell05	970.820	3519.444	796.188	2215.318	186.835	901.211	3334.445	518.089	427.807	1258.991	476.773	2113912.010	145.010
kin_afterCID_143	LT02B2_cell05	972.786	3519.444	796.292	2213.088	193.952	900.635	3327.775	520.275	428.755	1261.887	477.297	2113913.011	146.011
kin_afterCID_144	LT02B2_cell05	961.232	3519.444	787.245	2195.333	188.804	891.401	3332.072	518.624	427.800	1261.564	476.680	2113914.004	147.004
kin_afterCID_145	LT02B2_cell05	972.698	3519.444	795.901	2216.978	187.775	902.738	3333.594	514.930	424.929	1251.365	473.675	2113915.004	148.004
kin_afterCID_146	LT02B2_cell05	977.477	3519.444	800.044	2223.904	183.567	909.073	3337.533	515.805	426.044	1245.169	475.880	2113916.009	149.009
kin_afterCID_147	LT02B2_cell05	977.010	3519.444	800.202	2224.248	188.648	906.558	3332.587	518.218	427.121	1260.177	476.417	2113917.014	150.014
kin_afterCID_148	LT02B2_cell05	967.591	3519.444	792.199	2192.298	184.328	900.105	3336.951	513.682	423.712	1242.505	473.653	2113918.018	151.018
kin_afterCID_149	LT02B2_cell05	964.244	3519.444	789.885	2180.432	188.692	895.502	3332.229	515.327	424.673	1246.706	474.082	2113919.019	152.019
kin_afterCID_150	LT02B2_cell05	982.194	3519.444	804.882	2236.831	182.090	913.909	3339.413	512.299	422.906	1241.021	472.758	2113920.005	153.005
kin_afterCID_151	LT02B2_cell05	970.921	3519.444	795.513	2210.034	190.953	900.013	3330.595	520.536	429.330	1264.402	478.103	2113921.004	154.004
kin_afterCID_152	LT02B2_cell05	980.682	3519.444	803.225	2232.323	187.931	910.242	3333.303	518.594	427.906	1256.282	477.198	2113922.020	155.020
kin_afterCID_153	LT02B2_cell05	968.772	3519.444	792.916	2207.637	192.296	897.367	3328.984	520.965	429.575	1261.768	478.396	2113923.019	156.019
kin_afterCID_154	LT02B2_cell05	982.418	3519.444	804.630	2256.327	185.313	911.767	3335.967	516.162	426.472	1251.554	475.511	2113924.014	157.014
kin_afterCID_155	LT02B2_cell05	982.040	3519.444	803.888	2265.611	182.627	911.922	3338.518	512.992	423.011	1252.999	472.668	2113925.019	158.019
kin_afterCID_156	LT02B2_cell05	966.036	3519.444	791.465	2220.031	184.888	896.653	3336.123	518.778	428.035	1264.674	477.596	2113926.009	159.009
kin_afterCID_157	LT02B2_cell05	978.219	3519.444	800.441	2266.208	183.164	907.688	3338.294	517.031	426.839	1265.494	476.175	2113927.004	160.004
kin_afterCID_158	LT02B2_cell05	976.753	3519.444	799.721	2245.493	186.656	905.911	3334.579	518.361	428.421	1256.443	477.265	2113928.019	161.019
kin_afterCID_159	LT02B2_cell05	966.294	3519.444	791.177	2220.387	188.849	895.338	3332.968	518.057	427.589	1258.705	476.270	2113929.018	162.018
kin_afterCID_160	LT02B2_cell05	964.680	3519.444	788.986	2216.411	184.261	895.635	3336.929	514.220	424.152	1247.513	473.859	2113930.015	163.015
kin_afterCID_161	LT02B2_cell05	962.967	3519.444	788.558	2225.712	185.514	892.797	3335.183	513.651	423.502	1252.946	472.642	2113931.000	164.000
kin_afterCID_162	LT02B2_cell05	961.852	3519.444	787.994	2219.152	184.709	892.369	3336.392	516.665	425.921	1263.437	475.476	2113932.009	165.009
kin_afterCID_163	LT02B2_cell05	970.676	3519.444	793.781	2248.300	181.396	901.360	3339.525	513.040	423.549	1244.392	473.413	2113933.014	166.014
kin_afterCID_164	LT02B2_cell05	974.464	3519.444	797.808	2250.100	182.359	904.863	3338.384	515.200	424.628	1255.490	474.907	2113934.014	167.014
kin_afterCID_165	LT02B2_cell05	964.444	3519.444	791.291	2232.100	183.433	894.833	3337.220	518.385	427.450	1268.242	477.264	2113935.019	168.019
kin_afterCID_166	LT02B2_cell05	971.045	3519.444	796.356	2243.381	178.464	903.243	3342.726	515.016	425.278	1250.455	475.904	2113936.014	169.014
kin_afterCID_167	LT02B2_cell05	978.834	3519.444	801.323	2263.520	184.462	907.923	3337.265	516.672	426.165	1254.142	476.084	2113937.000	170.000
kin_afterCID_168	LT02B2_cell05	955.308	3519.444	783.494	2201.510	181.262	887.804	3340.152	516.834	426.830	1257.390	476.842	2113938.019	171.019
kin_afterCID_169	LT02B2_cell05	974.077	3519.444	799.491	2235.961	175.756	907.834	3344.941	512.602	423.320	1240.860	474.430	2113939.004	172.004
kin_afterCID_170	LT02B2_cell05	961.026	3519.444	788.274	2191.075	184.216	893.258	3336.974	518.199	427.658	1244.445	478.284	2113940.007	173.007
kin_afterCID_171	LT02B2_cell05	972.140	3519.444	796.657	2215.385	186.879	902.530	3333.684	518.553	427.973	1243.431	478.045	2113941.009	174.009
kin_afterCID_172	LT02B2_cell05	968.542	3519.444	793.716	2216.330	186.768	898.717	3333.930	519.345	428.304	1251.890	478.417	2113942.014	175.014
kin_afterCID_173	LT02B2_cell05	965.921	3519.444	790.066	2225.207	182.650	897.113	3338.182	514.597	424.468	1242.196	474.923	2113943.014	176.014
kin_afterCID_174	LT02B2_cell05	965.071	3519.444	790.588	2224.019	190.416	893.161	3330.327	518.750	427.637	1257.955	476.597	2113944.019	177.019
kin_afterCID_175	LT02B2_cell05	955.689	3519.444	784.821	2173.007	186.879	887.567	3334.355	513.651	423.654	1233.682	473.455	2113945.009	178.009
kin_afterCID_176	LT02B2_cell05	968.478	3519.444	793.318	2238.127	186.320	897.668	3334.736	514.511	424.677	1245.977	473.826	2113946.013	179.013
kin_afterCID_177	LT02B2_cell05	967.204	3519.444	792.794	2230.672	182.538	898.185	3338.563	514.458	425.276	1241.410	474.811	2113947.020	180.020
kin_afterCID_178	LT02B2_cell05	957.481	3519.444	785.427	2199.095	185.716	888.417	3335.385	516.456	426.200	1246.334	475.955	2113948.019	181.019
kin_afterCID_179	LT02B2_cell05	974.374	3519.444	798.704	2241.771	182.940	904.986	3337.757	517.031	427.287	1243.593	477.314	2113949.006	182.006
kin_afterCID_180	LT02B2_cell05	960.745	3519.444	788.109	2202.292	186.253	891.528	3334.848	516.964	426.710	1245.847	476.432	2113950.009	183.009
kin_afterCID_181	LT02B2_cell05	957.247	3519.444	784.556	2199.807	185.783	888.048	3334.736	511.963	422.094	1235.283	471.743	2113951.009	184.009
kin_afterCID_182	LT02B2_cell05	975.751	3519.444	799.482	2242.900	187.551	904.567	3333.236	512.070	422.364	1234.863	471.549	2113952.004	185.004
kin_afterCID_183	LT02B2_cell05	962.719	3519.444	788.987	2228.921	185.604	892.372	3335.631	512.054	422.291	1245.085	471.431	2113953.009	186.009
kin_afterCID_184	LT02B2_cell05	972.997	3519.444	797.131	2266.532	181.844	902.591	3338.809	517.565	427.949	1252.590	477.626	2113954.018	187.018
kin_afterCID_185	LT02B2_cell05	969.814	3519.444	793.153	2281.902	180.188	899.201	3341.137	514.420	425.171	1257.925	474.514	2113955.014	188.014
kin_afterCID_186	LT02B2_cell05	960.606	3519.444	787.422	2248.031	185.179	889.262	3335.967	517.826	427.828	1263.832	476.589	2113956.019	189.019
kin_afterCID_187	LT02B2_cell05	964.916	3519.444	790.993	2248.578	183.075	894.656	3338.115	515.197	425.684	1256.618	474.743	2113957.019	190.019
kin_afterCID_188	LT02B2_cell05	966.765	3519.444	792.610	2253.659	182.068	896.639	3338.406	513.710	424.882	1249.342	473.673	2113958.003	191.003
kin_afterCID_189	LT02B2_cell05	969.005	3519.444	794.069	2241.180	186.678	897.883	3334.333	510.164	420.795	1240.424	469.440	2113959.009	192.009
kin_afterCID_190	LT02B2_cell05	953.472	3519.444	781.404	2220.045	185.559	883.100	3335.631	513.396	423.943	1251.868	472.479	2113960.008	193.008
kin_afterCID_191	LT02B2_cell05	960.355	3519.444	786.739	2242.001	185.783	889.081	3335.183	513.569	423.450	1257.936	472.265	2113961.005	194.005
kin_afterCID_192	LT02B2_cell05	968.392	3519.444	793.648	2273.943	182.336	897.225	3338.675	515.772	426.344	1263.185	475.143	2113962.001	195.001
kin_afterCID_193	LT02B2_cell05	965.558	3519.444	791.147	2243.170	186.007	894.498	3335.362	510.880	421.688	1241.331	470.371	2113963.009	196.009
kin_afterCID_194	LT02B2_cell05	959.863	3519.444	786.631	2240.417	183.679	889.484	3337.153	515.078	425.668	1250.865	474.708	2113964.004	197.004
kin_afterCID_195	LT02B2_cell05	961.899	3519.444	788.391	2251.407	181.799	891.821	3338.988	511.875	423.322	1246.757	472.036	2113965.008	198.008
kin_afterCID_196	LT02B2_cell05	960.041	3519.444	787.070	2241.453	187.842	888.026	3333.527	518.763	428.599	1262.905	477.079	2113966.018	199.018
kin_afterCID_197	LT02B2_cell05	957.187	3519.444	784.605	2243.972	183.455	886.627	3337.377	513.037	424.165	1251.864	472.625	2113967.014	200.014
kin_afterCID_198	LT02B2_cell05	965.042	3519.444	790.889	2253.088	184.149	894.092	3336.817	512.331	423.741	1245.960	472.008	2113968.004	201.004
kin_afterCID_199	LT02B2_cell05	964.629	3519.444	789.740	2264.458	186.723	891.932	3334.557	512.745	423.349	1255.298	471.322	2113969.008	202.008
kin_afterCID_200	LT02B2_cell05	971.123	3519.444	796.048	2260.089	186.119	899.314	3334.848	510.595	421.202	1243.101	469.864	2113970.014	203.014
kin_afterCID_201	LT02B2_cell05	964.758	3519.444	790.152	2237.953	187.103	893.430	3333.952	507.918	418.953	1234.966	467.300	2113971.003	204.003
kin_afterCID_202	LT02B2_cell05	969.204	3519.444	793.875	2243.057	193.236	895.392	3327.954	511.231	421.143	1242.606	468.974	2113972.010	205.010
kin_afterCID_203	LT02B2_cell05	964.790	3519.444	790.315	2247.896	185.514	893.624	3335.855	510.512	422.110	1238.891	470.251	2113973.014	206.014
kin_afterCID_204	LT02B2_cell05	961.288	3519.444	787.604	2241.778	184.418	890.666	3336.683	509.410	421.040	1238.759	469.311	2113974.004	207.004
kin_afterCID_205	LT02B2_cell05	965.948	3519.444	791.397	2259.129	184.641	894.572	3336.593	512.322	423.473	1244.980	472.019	2113975.010	208.010
kin_afterCID_206	LT02B2_cell05	963.453	3519.444	790.002	2230.873	191.691	890.625	3329.678	514.892	424.667	1247.532	472.910	2113976.014	209.014
kin_afterCID_207	LT02B2_cell05	955.905	3519.444	783.240	2221.879	187.640	884.786	3333.549	513.955	424.523	1245.089	472.999	2113977.003	210.003
kin_afterCID_208	LT02B2_cell05	967.696	3519.444	792.199	2260.459	189.520	894.329	3331.401	518.404	428.401	1258.446	476.518	2113978.009	211.009
kin_afterCID_209	LT02B2_cell05	969.347	3519.444	793.854	2252.355	185.313	898.270	3336.235	510.514	422.015	1235.008	470.525	2113979.018	212.018
kin_afterCID_210	LT02B2_cell05	958.850	3519.444	786.968	2214.834	186.365	888.821	3334.691	514.473	425.072	1241.394	474.051	2113980.003	213.003
kin_afterCID_211	LT02B2_cell05	968.183	3519.444	793.806	2242.504	187.461	896.676	3333.863	517.417	427.376	1248.939	476.501	2113981.009	214.009
kin_afterCID_212	LT02B2_cell05	956.086	3519.444	783.469	2232.466	182.784	886.322	3338.227	508.119	419.754	1234.088	468.542	2113982.018	215.018
kin_afterCID_213	LT02B2_cell05	966.603	3519.444	792.474	2265.168	179.628	896.902	3341.069	513.259	424.618	1244.870	474.092	2113983.014	216.014
kin_afterCID_214	LT02B2_cell05	961.148	3519.444	786.946	2254.769	183.075	890.404	3338.428	510.243	421.642	1237.519	470.612	2113984.003	217.003
kin_afterCID_215	LT02B2_cell05	967.655	3519.444	792.920	2268.556	183.880	896.069	3337.175	513.698	424.375	1249.461	473.290	2113985.018	218.018
kin_afterCID_216	LT02B2_cell05	957.412	3519.444	785.564	2227.543	188.558	885.656	3332.498	514.127	424.195	1242.963	473.057	2113986.004	219.004
kin_afterCID_217	LT02B2_cell05	956.706	3519.444	785.069	2228.686	181.307	887.794	3339.570	509.307	420.450	1235.103	470.094	2113987.013	220.013
kin_afterCID_218	LT02B2_cell05	964.650	3519.444	790.416	2269.604	181.553	893.834	3339.368	514.006	424.683	1253.251	473.993	2113988.008	221.008
kin_afterCID_219	LT02B2_cell05	962.254	3519.444	789.501	2278.228	179.919	891.534	3340.823	509.144	420.974	1248.074	469.535	2113989.004	222.004
kin_afterCID_220	LT02B2_cell05	953.165	3519.444	781.860	2233.701	179.449	884.491	3341.293	506.900	418.816	1232.036	468.088	2113990.016	223.016
kin_afterCID_221	LT02B2_cell05	955.665	3519.444	784.153	2236.456	183.791	885.232	3336.907	508.606	419.484	1240.665	468.415	2113991.009	224.009
kin_afterCID_222	LT02B2_cell05	960.932	3519.444	788.524	2258.352	184.395	889.328	3336.034	514.922	425.170	1258.209	473.957	2113992.009	225.009
kin_afterCID_223	LT02B2_cell05	971.607	3519.444	797.203	2273.484	185.156	899.477	3335.810	512.914	423.718	1243.165	472.564	2113993.013	226.013
kin_afterCID_224	LT02B2_cell05	956.931	3519.444	785.594	2233.219	187.305	885.330	3333.572	512.789	422.860	1245.839	471.742	2113994.019	227.019
kin_afterCID_225	LT02B2_cell05	957.322	3519.444	786.677	2241.605	182.426	887.270	3338.317	513.804	424.393	1252.232	473.595	2113995.008	228.008
kin_afterCID_226	LT02B2_cell05	959.561	3519.444	787.570	2250.488	183.075	888.858	3337.712	512.391	423.435	1245.845	472.302	2113996.003	229.003
kin_afterCID_227	LT02B2_cell05	960.270	3519.444	787.224	2256.192	180.277	890.438	3340.555	508.151	419.979	1232.228	469.212	2113997.003	230.003
kin_afterCID_228	LT02B2_cell05	958.934	3519.444	786.229	2241.599	185.380	887.785	3335.631	511.698	422.245	1239.425	471.430	2113998.019	231.019
kin_afterCID_229	LT02B2_cell05	967.240	3519.444	792.589	2287.615	182.045	895.336	3338.607	512.761	423.717	1249.970	472.667	2113999.005	232.005
kin_afterCID_230	LT02B2_cell05	954.073	3519.444	783.017	2237.583	185.962	882.632	3334.780	510.131	420.650	1243.646	469.392	2114000.008	233.008
kin_afterCID_231	LT02B2_cell05	953.634	3519.444	782.082	2255.164	182.068	882.769	3338.943	511.239	422.464	1247.864	471.248	2114001.018	234.018
kin_afterCID_232	LT02B2_cell05	951.140	3519.444	780.788	2257.989	180.120	880.809	3340.577	514.814	425.664	1261.771	474.688	2114002.013	235.013
kin_afterCID_233	LT02B2_cell05	958.756	3519.444	786.084	2270.285	183.455	886.799	3337.287	511.310	422.313	1247.745	470.964	2114003.009	236.009
kin_afterCID_234	LT02B2_cell05	958.226	3519.444	786.214	2256.967	184.955	886.394	3336.011	512.747	423.619	1248.620	472.149	2114004.018	237.018
kin_afterCID_235	LT02B2_cell05	962.545	3519.444	789.437	2286.960	174.771	893.440	3345.613	510.682	422.629	1247.457	472.298	2114005.015	238.015
kin_afterCID_236	LT02B2_cell05	964.787	3519.444	790.808	2281.294	181.553	893.339	3339.055	511.929	422.982	1249.912	471.953	2114006.018	239.018
kin_afterCID_237	LT02B2_cell05	947.744	3519.444	777.768	2237.867	181.732	877.697	3338.787	511.497	422.871	1247.840	471.575	2114007.008	240.008
kin_afterCID_238	LT02B2_cell05	958.128	3519.444	784.988	2280.044	179.136	887.452	3341.920	510.689	422.380	1248.960	471.313	2114008.014	241.014
kin_afterCID_239	LT02B2_cell05	964.934	3519.444	790.457	2288.283	185.783	891.276	3334.378	509.172	420.428	1245.777	468.204	2114009.009	242.009
kin_afterCID_240	LT02B2_cell05	954.417	3519.444	783.486	2257.808	180.881	883.973	3339.727	509.702	421.778	1245.409	470.022	2114010.018	243.018
kin_afterCID_241	LT02B2_cell05	961.267	3519.444	788.135	2281.181	183.925	888.637	3336.593	510.268	421.262	1253.813	469.418	2114011.003	244.003
kin_afterCID_242	LT02B2_cell05	970.752	3519.444	797.647	2279.230	181.329	899.817	3339.324	509.359	420.719	1242.800	469.659	2114012.017	245.017
kin_afterCID_243	LT02B2_cell05	958.967	3519.444	787.456	2262.184	178.084	889.697	3342.658	506.558	418.610	1240.635	467.622	2114013.008	246.008
kin_afterCID_244	LT02B2_cell05	948.209	3519.444	777.476	2239.088	183.120	877.537	3337.533	513.216	423.954	1252.188	472.845	2114014.014	247.014
kin_afterCID_245	LT02B2_cell05	949.678	3519.444	780.105	2218.491	185.626	879.259	3335.206	513.217	424.051	1245.370	472.664	2114015.006	248.006
kin_afterCID_246	LT02B2_cell05	957.356	3519.444	786.430	2244.495	186.991	885.351	3334.019	513.377	423.838	1251.776	472.173	2114016.009	249.009
kin_afterCID_247	LT02B2_cell05	952.301	3519.444	781.136	2236.691	178.173	883.988	3342.569	506.041	418.368	1226.910	467.779	2114017.008	250.008
kin_afterCID_248	LT02B2_cell05	959.381	3519.444	787.006	2260.330	181.598	888.705	3338.697	510.025	421.451	1243.367	470.235	2114018.015	251.015
kin_afterCID_249	LT02B2_cell05	954.208	3519.444	782.861	2254.258	181.105	883.850	3339.592	509.861	421.404	1242.767	470.276	2114019.009	252.009
kin_afterCID_250	LT02B2_cell05	951.133	3519.444	780.479	2226.258	187.730	879.569	3333.370	511.436	422.361	1240.852	470.639	2114020.008	253.008
kin_afterCID_251	LT02B2_cell05	960.041	3519.444	787.002	2256.100	184.776	888.418	3336.011	512.433	423.399	1242.407	472.195	2114021.004	254.004
kin_afterCID_252	LT02B2_cell05	955.179	3519.444	783.106	2245.787	186.230	883.257	3334.601	513.391	424.023	1244.918	472.722	2114022.000	255.000
kin_afterCID_253	LT02B2_cell05	955.584	3519.444	784.391	2233.666	185.335	884.697	3335.676	510.665	421.740	1234.125	470.633	2114023.018	256.018
kin_afterCID_254	LT02B2_cell05	956.075	3519.444	784.263	2254.120	180.143	886.203	3340.599	510.186	421.910	1238.665	471.059	2114024.004	257.004
kin_afterCID_255	LT02B2_cell05	953.400	3519.444	780.978	2247.667	178.173	884.521	3342.703	505.947	418.460	1221.487	467.936	2114025.007	258.007
kin_afterCID_256	LT02B2_cell05	958.957	3519.444	786.337	2267.117	176.741	889.957	3343.956	510.698	422.254	1242.538	472.196	2114026.018	259.018
kin_afterCID_257	LT02B2_cell05	951.099	3519.444	780.056	2261.677	173.787	883.166	3346.956	507.888	420.157	1240.973	469.975	2114027.004	260.004
kin_afterCID_258	LT02B2_cell05	960.918	3519.444	789.421	2259.266	185.179	889.024	3336.280	514.121	424.993	1247.047	473.653	2114028.007	261.007
kin_afterCID_259	LT02B2_cell05	952.946	3519.444	781.660	2257.047	174.413	885.138	3346.463	505.644	417.927	1232.549	467.932	2114029.018	262.018
kin_afterCID_260	LT02B2_cell05	953.182	3519.444	781.990	2254.696	175.510	884.991	3345.232	506.760	419.055	1230.747	468.885	2114030.013	263.013
kin_afterCID_261	LT02B2_cell05	955.600	3519.444	782.250	2268.543	175.600	886.843	3345.366	507.992	420.035	1235.774	469.958	2114031.017	264.017
kin_afterCID_262	LT02B2_cell05	958.378	3519.444	785.737	2279.295	173.160	890.190	3347.403	506.507	419.229	1236.075	468.921	2114032.018	265.018
kin_afterCID_263	LT02B2_cell05	958.850	3519.444	786.981	2264.613	176.696	889.936	3344.359	505.006	416.751	1235.697	466.528	2114033.003	266.003
kin_afterCID_264	LT02B2_cell05	958.200	3519.444	785.974	2250.917	175.823	890.274	3345.232	507.923	420.018	1228.159	470.141	2114034.017	267.017
kin_afterCID_265	LT02B2_cell05	959.142	3519.444	787.329	2264.669	174.637	891.135	3345.792	511.562	422.769	1244.750	473.445	2114035.018	268.018
kin_afterCID_266	LT02B2_cell05	960.057	3519.444	787.234	2279.617	173.272	891.808	3347.381	504.000	416.606	1231.658	466.425	2114036.013	269.013
kin_afterCID_267	LT02B2_cell05	959.283	3519.444	788.197	2240.346	175.913	892.005	3344.919	503.238	416.064	1219.265	465.717	2114037.009	270.009
kin_afterCID_268	LT02B2_cell05	947.541	3519.444	777.911	2225.219	176.316	880.259	3344.203	503.240	416.051	1218.908	465.597	2114038.020	271.020
kin_afterCID_269	LT02B2_cell05	961.142	3519.444	788.545	2274.696	174.190	892.949	3346.821	505.269	417.997	1231.336	467.678	2114039.003	272.003
kin_afterCID_270	LT02B2_cell05	950.518	3519.444	780.382	2239.277	173.652	883.717	3347.269	503.341	416.142	1223.466	466.083	2114040.003	273.003
kin_afterCID_271	LT02B2_cell05	961.885	3519.444	788.359	2257.846	182.627	891.089	3337.847	509.877	421.102	1233.043	470.445	2114041.019	274.019
kin_afterCID_272	LT02B2_cell05	957.899	3519.444	785.387	2272.765	173.451	889.861	3346.933	510.065	422.683	1238.112	472.455	2114042.003	275.003
kin_afterCID_273	LT02B2_cell05	946.577	3519.444	777.439	2237.913	172.959	879.939	3347.157	505.484	418.246	1230.881	468.102	2114043.003	276.003
kin_afterCID_274	LT02B2_cell05	949.901	3519.444	779.542	2252.769	170.967	883.510	3349.507	505.027	417.762	1231.318	468.078	2114044.009	277.009
kin_afterCID_275	LT02B2_cell05	958.750	3519.444	785.690	2252.120	176.763	890.521	3344.426	508.555	421.020	1226.313	470.783	2114045.014	278.014
kin_afterCID_276	LT02B2_cell05	949.648	3519.444	778.907	2232.425	178.599	881.242	3342.054	505.215	417.293	1223.916	466.971	2114046.013	279.013
kin_afterCID_277	LT02B2_cell05	965.931	3519.444	792.674	2268.601	177.905	896.739	3342.927	507.820	420.392	1225.879	469.761	2114047.019	280.019
kin_afterCID_278	LT02B2_cell05	951.490	3519.444	780.502	2222.254	180.009	883.172	3340.957	503.061	415.921	1208.014	465.260	2114048.008	281.008
kin_afterCID_279	LT02B2_cell05	946.992	3519.444	777.023	2228.173	181.374	877.528	3339.637	511.188	422.690	1236.954	471.908	2114049.003	282.003
kin_afterCID_280	LT02B2_cell05	949.203	3519.444	778.844	2226.613	180.232	880.444	3340.599	509.026	420.815	1228.615	470.376	2114050.008	283.008
kin_afterCID_281	LT02B2_cell05	953.807	3519.444	783.010	2227.835	174.234	887.629	3346.597	502.332	415.617	1207.649	465.786	2114051.004	284.004
kin_afterCID_282	LT02B2_cell05	944.549	3519.444	776.604	2199.574	180.613	876.858	3340.085	510.386	422.265	1225.623	471.885	2114052.000	285.000
kin_afterCID_283	LT02B2_cell05	958.212	3519.444	785.956	2233.992	184.686	887.662	3336.593	510.140	422.130	1221.160	470.906	2114053.018	286.018
kin_afterCID_284	LT02B2_cell05	960.085	3519.444	787.056	2250.300	173.787	893.141	3346.821	499.969	413.249	1205.748	463.407	2114054.014	287.014
kin_afterCID_285	LT02B2_cell05	959.868	3519.444	787.238	2258.352	179.158	890.318	3341.047	510.817	422.598	1232.947	472.179	2114055.013	288.013
kin_afterCID_286	LT02B2_cell05	952.829	3519.444	782.106	2222.062	177.793	885.518	3343.084	507.735	420.089	1218.307	470.139	2114056.008	289.008
kin_afterCID_287	LT02B2_cell05	957.985	3519.444	785.717	2269.848	175.868	889.139	3344.829	511.671	423.961	1240.211	473.520	2114057.014	290.014
kin_afterCID_288	LT02B2_cell05	950.961	3519.444	780.447	2244.130	172.511	884.355	3347.381	506.793	419.665	1222.840	469.928	2114058.009	291.009
kin_afterCID_289	LT02B2_cell05	952.265	3519.444	781.937	2216.685	172.623	887.116	3347.582	504.232	417.476	1204.432	468.190	2114059.012	292.012
kin_afterCID_290	LT02B2_cell05	966.593	3519.444	792.935	2260.394	175.062	898.956	3345.590	509.124	421.472	1222.104	471.919	2114060.016	293.016
kin_afterCID_291	LT02B2_cell05	955.968	3519.444	784.247	2242.708	170.698	890.454	3349.238	503.382	416.700	1214.479	467.196	2114061.019	294.019
kin_afterCID_292	LT02B2_cell05	949.964	3519.444	780.701	2212.851	173.630	884.573	3346.978	507.371	419.955	1221.994	470.438	2114062.002	295.002
kin_afterCID_293	LT02B2_cell05	962.147	3519.444	790.088	2239.530	166.043	899.061	3354.520	501.142	414.861	1203.247	466.532	2114063.006	296.006
kin_afterCID_294	LT02B2_cell05	943.384	3519.444	774.029	2199.630	170.877	879.450	3349.865	502.884	415.733	1212.053	466.879	2114064.007	297.007
kin_afterCID_295	LT02B2_cell05	951.534	3519.444	781.063	2226.401	169.781	887.029	3350.559	503.022	415.487	1217.148	466.945	2114065.009	298.009
kin_afterCID_296	LT02B2_cell05	948.694	3519.444	779.386	2208.682	167.968	885.744	3353.267	504.134	417.635	1212.772	468.838	2114066.011	299.011
kin_afterCID_297	LT02B2_cell05	949.085	3519.444	779.561	2222.592	172.108	883.703	3348.052	504.894	417.570	1221.763	468.132	2114067.014	300.014
kin_afterCID_298	LT02B2_cell05	956.930	3519.444	784.144	2251.292	167.699	892.279	3352.864	506.475	419.118	1220.192	470.877	2114068.016	301.016
kin_afterCID_299	LT02B2_cell05	961.533	3519.444	789.602	2264.067	159.150	899.967	3361.816	501.709	415.637	1215.014	468.067	2114069.020	302.020
0	0	0.000	0.000	0.000	0.000	0.000	0.000	0.000	0.000	0.000	0.000	0.000	2114070.001	303.001
