# Supplementary material for: Mandipropamid as a chemical inducer of proximity for in vivo applications
Source: Nat Chem Biol. 2021 Dec 21;18(1):64–9. doi: 10.1038/s41589-021-00922-3 (PMC8709788; doi:10.1038/s41589-021-00922-3)
Supplement: Source Data Fig. 2 — Single-cell trajectories, luminescence intensities of luciferase assay and two-color RICS binding efficiencies. [file 41589_2021_922_MOESM21_ESM.zip › Figure_02/Figure_02bcd/Single-Cell Trajectories/Rapamycin_500nM/exp02_Rapa_LT02B3_cell06_intensities.csv]

name	cellID	ff_488nm_cell	area_cell	fullframe_488nm	ff_488nm_mito	area_mito	ff_488nm_cyto	area_cyto	ff_561nm_tf_cell	fullframe_561nm	ff_561nm_tf_mito	ff_561nm_tf_cyto	FrameTimeAbs	FrameTimeRel
t0_	LT02B3_cell06	993.895	2495.971	690.536	1176.880	233.499	976.262	2265.651	441.883	324.742	1018.641	382.775	2114099.000	-17.000
tend_	LT02B3_cell06	828.482	2495.971	593.849	1495.131	228.082	762.099	2268.627	414.176	311.036	850.157	370.453	2114429.000	313.000
kin_afterCID_1	LT02B3_cell06	1015.648	2495.971	697.336	1231.749	249.434	992.158	2247.813	443.980	325.246	1012.600	381.053	2114124.070	4.070
kin_afterCID_2	LT02B3_cell06	993.198	2495.971	682.897	1209.527	248.427	969.565	2248.216	443.962	325.392	1015.351	380.917	2114125.001	5.001
kin_afterCID_3	LT02B3_cell06	985.447	2495.971	679.433	1209.376	249.613	961.015	2247.410	448.959	329.251	1026.072	385.004	2114126.003	6.003
kin_afterCID_4	LT02B3_cell06	986.069	2495.971	679.642	1217.480	253.171	960.512	2244.076	447.375	326.909	1027.186	382.137	2114127.005	7.005
kin_afterCID_5	LT02B3_cell06	980.266	2495.971	676.651	1216.725	253.955	953.852	2242.912	449.165	328.552	1025.764	383.986	2114128.007	8.007
kin_afterCID_6	LT02B3_cell06	961.474	2495.971	664.699	1203.462	247.129	935.419	2250.118	444.409	326.927	1007.126	382.767	2114129.009	9.009
kin_afterCID_7	LT02B3_cell06	963.475	2495.971	667.563	1209.486	249.658	936.651	2247.478	443.095	324.810	1005.642	380.751	2114130.011	10.011
kin_afterCID_8	LT02B3_cell06	964.080	2495.971	667.316	1222.055	248.583	936.121	2248.686	444.235	325.530	1014.877	381.314	2114131.013	11.013
kin_afterCID_9	LT02B3_cell06	961.027	2495.971	665.830	1222.619	251.940	931.991	2244.792	440.457	321.645	1009.413	376.695	2114132.015	12.015
kin_afterCID_10	LT02B3_cell06	962.787	2495.971	667.103	1231.516	250.463	933.257	2246.448	445.718	326.701	1015.078	382.353	2114133.017	13.017
kin_afterCID_11	LT02B3_cell06	958.923	2495.971	662.592	1238.100	245.114	929.024	2251.931	443.509	326.199	1005.155	382.509	2114134.000	14.000
kin_afterCID_12	LT02B3_cell06	964.550	2495.971	667.663	1255.841	253.037	932.370	2244.322	444.747	325.734	1014.237	380.712	2114135.004	15.004
kin_afterCID_13	LT02B3_cell06	951.425	2495.971	661.260	1243.470	248.427	919.727	2248.753	440.790	323.952	995.962	379.598	2114136.005	16.005
kin_afterCID_14	LT02B3_cell06	952.729	2495.971	660.780	1256.090	248.740	919.774	2248.529	445.470	328.090	1010.496	383.123	2114137.007	17.007
kin_afterCID_15	LT02B3_cell06	952.800	2495.971	662.257	1264.270	248.919	918.928	2248.283	444.931	327.287	1013.180	382.187	2114138.009	18.009
kin_afterCID_16	LT02B3_cell06	953.528	2495.971	662.560	1272.493	254.313	917.778	2242.487	443.265	325.227	1010.298	379.062	2114139.011	19.011
kin_afterCID_17	LT02B3_cell06	956.783	2495.971	663.668	1292.573	256.170	919.226	2241.457	442.363	323.956	1002.306	378.598	2114140.013	20.013
kin_afterCID_18	LT02B3_cell06	939.877	2495.971	654.091	1278.940	251.896	902.425	2245.329	440.789	324.204	990.962	379.216	2114141.015	21.015
kin_afterCID_19	LT02B3_cell06	936.925	2495.971	651.604	1282.508	252.701	898.519	2244.277	440.527	323.742	994.323	378.306	2114142.017	22.017
kin_afterCID_20	LT02B3_cell06	936.780	2495.971	650.928	1296.198	254.022	896.790	2243.315	441.115	324.195	994.837	378.591	2114142.999	22.999
kin_afterCID_21	LT02B3_cell06	945.850	2495.971	657.571	1319.969	250.284	904.511	2246.358	442.315	325.026	1002.511	379.966	2114144.001	24.001
kin_afterCID_22	LT02B3_cell06	932.365	2495.971	647.535	1313.695	249.814	890.538	2247.254	438.261	322.502	990.139	377.052	2114145.004	25.004
kin_afterCID_23	LT02B3_cell06	935.209	2495.971	649.895	1327.791	251.068	892.026	2246.224	441.746	324.761	1002.686	379.224	2114146.006	26.006
kin_afterCID_24	LT02B3_cell06	930.774	2495.971	648.222	1327.654	252.880	886.921	2244.702	442.332	324.977	1008.164	378.808	2114147.008	27.008
kin_afterCID_25	LT02B3_cell06	931.785	2495.971	648.134	1344.240	253.350	885.938	2243.941	444.011	326.420	1013.640	379.884	2114148.010	28.010
kin_afterCID_26	LT02B3_cell06	920.012	2495.971	643.560	1336.389	249.658	874.554	2247.836	440.206	324.787	997.928	378.477	2114149.012	29.012
kin_afterCID_27	LT02B3_cell06	925.408	2495.971	645.061	1355.932	250.038	878.210	2247.209	440.423	324.711	999.376	378.389	2114150.014	30.014
kin_afterCID_28	LT02B3_cell06	929.458	2495.971	648.144	1372.602	252.231	880.233	2244.814	439.356	323.173	1004.032	376.039	2114151.017	31.017
kin_afterCID_29	LT02B3_cell06	930.121	2495.971	649.047	1383.948	251.426	879.732	2245.351	440.105	323.157	1011.275	376.246	2114151.999	31.999
kin_afterCID_30	LT02B3_cell06	929.669	2495.971	649.568	1387.560	249.993	879.178	2246.828	443.201	326.379	1013.885	379.812	2114153.001	33.001
kin_afterCID_31	LT02B3_cell06	925.410	2495.971	645.938	1389.852	246.390	875.050	2250.521	433.553	319.195	977.940	374.044	2114154.005	34.005
kin_afterCID_32	LT02B3_cell06	913.339	2495.971	639.894	1382.415	247.442	862.206	2249.335	437.871	323.059	988.195	377.439	2114155.005	35.005
kin_afterCID_33	LT02B3_cell06	910.899	2495.971	637.634	1385.718	249.344	858.881	2247.724	437.949	322.565	989.929	376.894	2114156.007	36.007
kin_afterCID_34	LT02B3_cell06	921.009	2495.971	644.154	1409.033	242.115	868.921	2254.438	437.482	323.164	983.133	378.951	2114157.009	37.009
kin_afterCID_35	LT02B3_cell06	906.251	2495.971	634.636	1393.494	246.323	853.369	2250.409	437.023	322.425	987.080	376.916	2114158.012	38.012
kin_afterCID_36	LT02B3_cell06	913.195	2495.971	640.461	1418.635	244.868	858.526	2251.640	437.185	322.245	987.683	377.374	2114159.014	39.014
kin_afterCID_37	LT02B3_cell06	918.564	2495.971	642.810	1430.283	246.949	862.663	2249.469	439.864	324.027	998.857	378.548	2114160.016	40.016
kin_afterCID_38	LT02B3_cell06	914.681	2495.971	638.232	1443.949	251.045	855.949	2245.642	440.437	323.745	1002.220	377.732	2114160.998	40.998
kin_afterCID_39	LT02B3_cell06	903.096	2495.971	634.401	1433.023	244.174	846.364	2252.961	436.829	322.791	986.409	377.436	2114162.000	42.000
kin_afterCID_40	LT02B3_cell06	902.309	2495.971	633.862	1435.436	243.480	845.262	2253.386	441.765	327.451	997.708	381.823	2114163.002	43.002
kin_afterCID_41	LT02B3_cell06	903.440	2495.971	634.560	1441.607	246.636	845.044	2250.320	439.452	324.815	989.188	379.336	2114164.004	44.004
kin_afterCID_42	LT02B3_cell06	909.149	2495.971	637.071	1464.566	247.867	848.462	2248.999	440.963	325.718	997.761	379.704	2114165.006	45.006
kin_afterCID_43	LT02B3_cell06	900.515	2495.971	633.266	1453.802	247.688	839.820	2248.664	433.383	319.566	977.911	373.452	2114166.009	46.009
kin_afterCID_44	LT02B3_cell06	899.143	2495.971	631.173	1464.748	250.195	836.596	2246.470	438.497	323.653	991.616	376.995	2114167.011	47.011
kin_afterCID_45	LT02B3_cell06	901.632	2495.971	632.837	1477.179	250.866	838.021	2246.135	436.611	321.673	988.804	375.075	2114168.013	48.013
kin_afterCID_46	LT02B3_cell06	904.068	2495.971	634.797	1485.744	252.433	839.371	2244.658	436.878	321.535	992.708	374.532	2114169.015	49.015
kin_afterCID_47	LT02B3_cell06	906.788	2495.971	636.052	1498.362	247.643	842.517	2249.559	431.957	318.870	975.279	372.331	2114170.017	50.017
kin_afterCID_48	LT02B3_cell06	890.799	2495.971	625.976	1474.186	250.777	826.461	2246.403	432.849	319.042	977.198	372.266	2114170.999	50.999
kin_afterCID_49	LT02B3_cell06	894.410	2495.971	629.589	1488.107	248.740	829.581	2248.507	433.809	319.779	984.228	373.129	2114172.001	52.001
kin_afterCID_50	LT02B3_cell06	898.766	2495.971	633.093	1499.382	249.926	832.606	2247.030	437.862	323.501	984.780	377.181	2114173.003	53.003
kin_afterCID_51	LT02B3_cell06	889.285	2495.971	622.678	1490.531	251.403	822.579	2245.463	436.758	322.286	987.599	375.234	2114174.005	54.005
kin_afterCID_52	LT02B3_cell06	886.390	2495.971	623.790	1492.472	242.943	821.959	2254.259	433.921	320.910	978.760	375.411	2114175.008	55.008
kin_afterCID_53	LT02B3_cell06	880.000	2495.971	618.960	1491.639	244.152	814.507	2253.095	431.876	318.794	974.092	373.267	2114176.010	56.010
kin_afterCID_54	LT02B3_cell06	886.174	2495.971	623.489	1510.628	243.055	819.653	2254.057	436.244	322.522	981.690	377.613	2114177.012	57.012
kin_afterCID_55	LT02B3_cell06	886.826	2495.971	623.724	1519.825	242.563	820.037	2255.199	437.797	323.890	986.491	379.068	2114178.014	58.014
kin_afterCID_56	LT02B3_cell06	889.073	2495.971	625.715	1521.367	243.749	821.535	2253.319	438.157	323.903	986.543	379.012	2114179.016	59.016
kin_afterCID_57	LT02B3_cell06	891.539	2495.971	626.736	1532.345	244.040	822.911	2252.938	436.585	321.632	985.472	377.300	2114179.998	59.998
kin_afterCID_58	LT02B3_cell06	895.688	2495.971	628.275	1558.358	239.385	826.694	2258.176	432.596	320.167	972.404	375.640	2114181.000	61.000
kin_afterCID_59	LT02B3_cell06	881.398	2495.971	619.513	1529.567	238.422	813.760	2258.556	433.993	320.757	976.493	376.906	2114182.002	62.002
kin_afterCID_60	LT02B3_cell06	886.230	2495.971	623.839	1543.642	245.875	815.227	2251.103	436.259	322.352	981.816	376.849	2114183.004	63.004
kin_afterCID_61	LT02B3_cell06	890.637	2495.971	627.898	1550.440	247.554	818.884	2249.425	436.130	321.725	983.649	376.065	2114184.006	64.006
kin_afterCID_62	LT02B3_cell06	892.648	2495.971	627.078	1553.254	239.027	823.530	2257.996	434.794	322.434	969.061	378.403	2114185.008	65.008
kin_afterCID_63	LT02B3_cell06	879.789	2495.971	620.805	1535.859	242.809	809.821	2254.080	432.933	320.225	971.662	375.035	2114186.011	66.011
kin_afterCID_64	LT02B3_cell06	882.442	2495.971	623.765	1545.620	241.533	812.081	2255.311	434.903	322.219	979.603	376.695	2114187.013	67.013
kin_afterCID_65	LT02B3_cell06	882.829	2495.971	622.338	1546.828	244.846	811.247	2251.976	434.538	321.102	977.887	375.604	2114188.015	68.015
kin_afterCID_66	LT02B3_cell06	881.581	2495.971	620.571	1548.994	247.755	808.883	2249.089	436.872	322.992	978.573	377.389	2114189.019	69.019
kin_afterCID_67	LT02B3_cell06	886.518	2495.971	623.493	1561.620	248.359	812.805	2248.708	434.964	320.671	977.191	375.250	2114189.999	69.999
kin_afterCID_68	LT02B3_cell06	890.369	2495.971	625.755	1564.419	249.613	816.456	2247.455	434.550	320.056	974.523	374.775	2114191.001	71.001
kin_afterCID_69	LT02B3_cell06	881.433	2495.971	622.922	1544.736	241.869	811.305	2255.244	433.551	321.229	959.594	377.330	2114192.003	72.003
kin_afterCID_70	LT02B3_cell06	879.052	2495.971	621.632	1546.234	241.690	808.532	2255.378	433.236	320.692	966.207	376.332	2114193.005	73.005
kin_afterCID_71	LT02B3_cell06	874.210	2495.971	617.435	1540.912	240.683	803.836	2256.228	430.236	317.616	963.662	373.476	2114194.007	74.007
kin_afterCID_72	LT02B3_cell06	884.263	2495.971	623.462	1566.582	241.421	812.474	2256.027	435.282	321.645	978.872	377.357	2114195.009	75.009
kin_afterCID_73	LT02B3_cell06	875.592	2495.971	617.459	1553.218	238.221	805.249	2259.160	431.899	319.705	966.097	375.781	2114196.012	76.012
kin_afterCID_74	LT02B3_cell06	884.135	2495.971	622.405	1560.162	238.937	813.308	2257.996	434.016	320.248	966.216	377.810	2114197.014	77.014
kin_afterCID_75	LT02B3_cell06	877.753	2495.971	619.808	1545.282	240.258	807.126	2256.407	436.098	321.731	976.686	378.604	2114198.016	78.016
kin_afterCID_76	LT02B3_cell06	875.879	2495.971	616.597	1555.914	238.378	804.493	2258.131	433.717	320.572	973.538	376.789	2114198.999	78.999
kin_afterCID_77	LT02B3_cell06	878.094	2495.971	619.874	1563.017	235.356	808.052	2262.025	433.303	321.074	967.508	377.948	2114200.001	80.001
kin_afterCID_78	LT02B3_cell06	877.227	2495.971	620.002	1565.598	237.572	806.066	2259.899	432.972	319.876	978.056	375.893	2114201.006	81.006
kin_afterCID_79	LT02B3_cell06	883.879	2495.971	621.317	1581.091	238.736	811.221	2258.444	434.655	321.561	975.969	377.664	2114202.010	82.010
kin_afterCID_80	LT02B3_cell06	871.242	2495.971	616.004	1560.319	236.453	800.363	2260.951	429.167	317.563	967.012	373.154	2114203.015	83.015
kin_afterCID_81	LT02B3_cell06	879.444	2495.971	622.209	1569.003	233.991	809.146	2263.122	433.063	320.598	966.890	378.091	2114203.998	83.998
kin_afterCID_82	LT02B3_cell06	877.986	2495.971	619.698	1573.059	234.125	807.274	2263.211	431.886	319.401	967.762	376.724	2114205.002	85.002
kin_afterCID_83	LT02B3_cell06	877.252	2495.971	620.059	1570.757	232.961	807.176	2264.599	430.134	318.422	958.950	375.996	2114206.007	86.007
kin_afterCID_84	LT02B3_cell06	876.724	2495.971	618.956	1575.258	232.312	806.465	2265.270	432.808	320.760	963.661	378.648	2114207.011	87.011
kin_afterCID_85	LT02B3_cell06	876.654	2495.971	617.572	1582.889	237.102	803.888	2260.324	432.020	319.809	966.397	376.228	2114208.015	88.015
kin_afterCID_86	LT02B3_cell06	874.168	2495.971	617.402	1571.948	237.550	801.878	2259.720	432.899	320.289	969.528	376.695	2114208.999	88.999
kin_afterCID_87	LT02B3_cell06	875.582	2495.971	617.265	1574.296	225.867	807.214	2271.291	428.945	317.801	950.028	377.350	2114210.001	90.001
kin_afterCID_88	LT02B3_cell06	869.040	2495.971	615.604	1559.750	229.045	800.315	2268.113	432.554	320.970	964.155	379.081	2114211.003	91.003
kin_afterCID_89	LT02B3_cell06	869.891	2495.971	616.282	1561.246	234.551	799.614	2262.831	430.303	318.604	959.978	375.674	2114212.005	92.005
kin_afterCID_90	LT02B3_cell06	873.075	2495.971	618.660	1560.062	235.871	802.936	2261.734	433.937	321.648	960.816	379.297	2114213.007	93.007
kin_afterCID_91	LT02B3_cell06	869.812	2495.971	614.603	1555.436	236.923	799.156	2260.369	433.679	321.397	958.840	378.890	2114214.009	94.009
kin_afterCID_92	LT02B3_cell06	875.382	2495.971	617.496	1576.809	236.878	802.968	2260.324	433.837	321.251	965.395	378.336	2114215.011	95.011
kin_afterCID_93	LT02B3_cell06	880.691	2495.971	621.646	1581.995	230.209	810.451	2266.904	433.164	322.221	954.109	380.447	2114216.014	96.014
kin_afterCID_94	LT02B3_cell06	883.935	2495.971	623.377	1601.317	228.418	812.704	2268.739	430.587	319.840	951.983	378.286	2114217.015	97.015
kin_afterCID_95	LT02B3_cell06	870.965	2495.971	617.381	1558.268	234.327	800.989	2263.099	428.584	317.437	947.862	375.047	2114218.017	98.017
kin_afterCID_96	LT02B3_cell06	870.662	2495.971	614.621	1577.126	229.560	800.113	2267.553	432.452	321.002	961.173	379.128	2114219.000	99.000
kin_afterCID_97	LT02B3_cell06	880.411	2495.971	623.298	1583.707	230.813	809.650	2266.255	433.581	321.505	965.161	379.607	2114220.002	100.002
kin_afterCID_98	LT02B3_cell06	875.706	2495.971	619.167	1578.504	232.693	804.212	2264.196	434.937	322.185	971.472	379.931	2114221.004	101.004
kin_afterCID_99	LT02B3_cell06	877.341	2495.971	619.454	1583.393	227.478	807.124	2269.276	427.707	317.209	950.882	375.347	2114222.006	102.006
kin_afterCID_100	LT02B3_cell06	865.805	2495.971	612.696	1558.584	230.679	796.453	2266.635	428.543	317.694	953.656	375.324	2114223.008	103.008
kin_afterCID_101	LT02B3_cell06	867.241	2495.971	613.746	1566.167	232.715	796.643	2264.621	429.792	318.669	955.780	375.990	2114224.010	104.010
kin_afterCID_102	LT02B3_cell06	871.390	2495.971	615.840	1578.424	230.164	801.172	2267.396	432.411	320.683	962.089	378.935	2114225.012	105.012
kin_afterCID_103	LT02B3_cell06	874.606	2495.971	620.678	1579.748	231.910	803.447	2265.248	430.407	318.361	959.196	376.455	2114226.014	106.014
kin_afterCID_104	LT02B3_cell06	873.892	2495.971	618.104	1593.197	230.365	801.698	2266.703	430.325	318.394	969.736	375.675	2114227.016	107.016
kin_afterCID_105	LT02B3_cell06	864.198	2495.971	613.510	1558.646	225.285	796.290	2271.738	426.987	316.701	949.584	375.344	2114227.998	107.998
kin_afterCID_106	LT02B3_cell06	861.019	2495.971	609.134	1584.746	229.560	788.719	2267.486	428.702	318.221	964.716	374.615	2114229.000	109.000
kin_afterCID_107	LT02B3_cell06	865.286	2495.971	613.400	1579.177	233.901	792.583	2263.256	432.167	321.147	965.120	377.291	2114230.002	110.002
kin_afterCID_108	LT02B3_cell06	867.113	2495.971	614.467	1581.753	234.237	794.157	2262.875	430.525	319.686	961.938	375.705	2114231.004	111.004
kin_afterCID_109	LT02B3_cell06	865.041	2495.971	612.836	1580.431	237.393	790.907	2259.697	429.213	317.843	969.604	372.635	2114232.006	112.006
kin_afterCID_110	LT02B3_cell06	870.030	2495.971	616.182	1590.877	236.654	795.660	2260.458	431.102	318.914	971.182	374.754	2114233.008	113.008
kin_afterCID_111	LT02B3_cell06	871.044	2495.971	617.496	1595.365	233.655	797.118	2263.278	431.056	318.983	969.649	375.601	2114234.011	114.011
kin_afterCID_112	LT02B3_cell06	874.540	2495.971	618.970	1616.229	234.551	798.702	2262.629	436.166	324.009	985.009	379.481	2114235.014	115.014
kin_afterCID_113	LT02B3_cell06	857.786	2495.971	608.874	1560.831	233.409	786.334	2263.860	425.444	315.420	951.778	371.364	2114236.016	116.016
kin_afterCID_114	LT02B3_cell06	858.287	2495.971	608.862	1578.192	233.051	785.606	2264.420	431.721	321.145	970.241	376.577	2114237.018	117.018
kin_afterCID_115	LT02B3_cell06	863.892	2495.971	613.745	1576.188	236.475	790.215	2260.481	430.544	319.471	962.392	375.057	2114237.999	117.999
kin_afterCID_116	LT02B3_cell06	870.698	2495.971	617.615	1592.761	237.303	795.685	2259.630	429.708	318.039	970.172	373.113	2114239.002	119.002
kin_afterCID_117	LT02B3_cell06	871.591	2495.971	617.756	1592.415	236.587	796.950	2260.324	433.251	321.304	967.039	377.524	2114240.004	120.004
kin_afterCID_118	LT02B3_cell06	874.852	2495.971	618.147	1608.795	235.155	799.562	2262.070	435.072	322.359	977.691	378.827	2114241.006	121.006
kin_afterCID_119	LT02B3_cell06	864.209	2495.971	614.302	1576.865	232.827	791.769	2264.241	427.545	316.963	952.678	373.681	2114242.008	122.008
kin_afterCID_120	LT02B3_cell06	860.821	2495.971	610.085	1574.154	234.192	787.992	2262.920	431.954	321.073	957.358	377.771	2114243.010	123.010
kin_afterCID_121	LT02B3_cell06	859.487	2495.971	609.186	1566.732	231.910	788.004	2265.114	429.083	317.958	956.465	375.246	2114244.012	124.012
kin_afterCID_122	LT02B3_cell06	864.426	2495.971	612.408	1576.779	234.976	791.394	2262.159	431.883	320.335	957.003	377.504	2114245.014	125.014
kin_afterCID_123	LT02B3_cell06	874.224	2495.971	618.377	1592.717	236.050	799.847	2260.749	430.950	318.697	958.573	375.975	2114246.016	126.016
kin_afterCID_124	LT02B3_cell06	867.827	2495.971	613.745	1592.120	230.097	795.334	2267.128	430.066	319.872	951.208	377.331	2114246.998	126.998
kin_afterCID_125	LT02B3_cell06	855.763	2495.971	607.712	1571.888	230.097	783.821	2266.792	427.555	317.149	953.224	374.328	2114248.000	128.000
kin_afterCID_126	LT02B3_cell06	861.729	2495.971	611.849	1584.558	233.051	788.050	2263.838	426.888	315.842	954.145	372.704	2114249.002	129.002
kin_afterCID_127	LT02B3_cell06	860.084	2495.971	609.095	1588.198	236.923	784.478	2259.988	432.241	320.732	964.623	376.521	2114250.004	130.004
kin_afterCID_128	LT02B3_cell06	864.123	2495.971	611.482	1597.855	237.393	787.904	2259.630	431.112	319.248	963.460	375.309	2114251.007	131.007
kin_afterCID_129	LT02B3_cell06	865.006	2495.971	611.337	1600.173	241.959	787.721	2255.758	429.090	316.708	965.742	371.779	2114252.009	132.009
kin_afterCID_130	LT02B3_cell06	853.978	2495.971	605.810	1570.821	233.431	781.394	2264.106	428.391	318.130	951.063	374.714	2114253.011	133.011
kin_afterCID_131	LT02B3_cell06	858.965	2495.971	609.670	1576.334	231.641	787.007	2265.897	427.897	317.764	945.101	375.249	2114254.013	134.013
kin_afterCID_132	LT02B3_cell06	860.240	2495.971	607.210	1584.104	236.319	785.922	2261.152	428.090	317.016	946.769	374.100	2114255.015	135.015
kin_afterCID_133	LT02B3_cell06	863.669	2495.971	611.970	1591.681	234.349	789.280	2262.764	430.881	319.152	960.467	376.206	2114256.017	136.017
kin_afterCID_134	LT02B3_cell06	867.333	2495.971	612.718	1600.657	233.141	792.974	2264.106	432.671	320.709	962.267	378.346	2114256.999	136.999
kin_afterCID_135	LT02B3_cell06	859.103	2495.971	610.738	1577.021	228.955	787.684	2268.247	429.559	319.763	947.402	377.462	2114258.001	138.001
kin_afterCID_136	LT02B3_cell06	855.511	2495.971	606.262	1571.513	233.901	782.776	2263.592	428.456	318.102	939.909	375.822	2114259.003	139.003
kin_afterCID_137	LT02B3_cell06	856.119	2495.971	606.541	1570.194	233.364	783.931	2264.151	427.828	317.248	940.388	375.250	2114260.005	140.005
kin_afterCID_138	LT02B3_cell06	858.792	2495.971	609.061	1579.689	234.461	785.446	2263.077	430.748	319.372	946.920	377.505	2114261.008	141.008
kin_afterCID_139	LT02B3_cell06	857.338	2495.971	607.492	1579.384	231.686	784.431	2265.449	426.351	316.000	941.635	373.813	2114262.010	142.010
kin_afterCID_140	LT02B3_cell06	859.065	2495.971	609.677	1574.549	235.558	785.592	2261.667	427.347	316.493	941.158	373.996	2114263.012	143.012
kin_afterCID_141	LT02B3_cell06	862.464	2495.971	611.172	1590.487	234.774	787.994	2262.361	429.993	318.636	951.075	376.110	2114264.015	144.015
kin_afterCID_142	LT02B3_cell06	866.200	2495.971	614.109	1590.716	229.090	794.526	2268.560	426.010	316.859	930.475	375.314	2114265.017	145.017
kin_afterCID_143	LT02B3_cell06	858.813	2495.971	609.936	1566.755	233.991	786.609	2263.032	426.529	316.602	936.562	373.966	2114265.999	145.999
kin_afterCID_144	LT02B3_cell06	862.784	2495.971	611.998	1587.251	232.380	789.319	2264.644	432.426	321.754	954.682	379.000	2114267.001	147.001
kin_afterCID_145	LT02B3_cell06	863.626	2495.971	611.459	1579.060	243.346	787.883	2254.304	426.010	315.113	938.493	370.931	2114268.003	148.003
kin_afterCID_146	LT02B3_cell06	862.757	2495.971	611.114	1570.620	239.967	788.395	2257.056	429.528	318.418	941.050	375.286	2114269.005	149.005
kin_afterCID_147	LT02B3_cell06	857.661	2495.971	605.587	1571.109	233.320	784.550	2263.256	426.217	317.203	933.134	374.025	2114270.007	150.007
kin_afterCID_148	LT02B3_cell06	849.686	2495.971	603.455	1540.001	231.999	779.402	2264.576	427.052	317.547	933.789	375.198	2114271.009	151.009
kin_afterCID_149	LT02B3_cell06	848.495	2495.971	603.306	1545.076	234.730	777.206	2262.428	425.969	316.445	935.139	373.325	2114272.011	152.011
kin_afterCID_150	LT02B3_cell06	855.650	2495.971	606.524	1573.186	232.402	783.037	2264.755	430.366	320.624	939.606	378.298	2114273.013	153.013
kin_afterCID_151	LT02B3_cell06	856.392	2495.971	607.498	1564.961	234.573	783.869	2262.450	430.412	319.905	941.786	377.572	2114274.015	154.015
kin_afterCID_152	LT02B3_cell06	856.561	2495.971	606.696	1566.146	235.938	783.196	2260.906	429.850	318.961	942.537	376.471	2114275.017	155.017
kin_afterCID_153	LT02B3_cell06	847.380	2495.971	602.271	1533.138	231.842	778.350	2265.449	425.101	316.304	917.080	374.977	2114276.000	156.000
kin_afterCID_154	LT02B3_cell06	849.945	2495.971	603.832	1545.047	233.834	778.893	2263.099	425.919	316.933	921.722	374.811	2114277.002	157.002
kin_afterCID_155	LT02B3_cell06	854.074	2495.971	606.585	1555.861	234.013	782.571	2263.189	429.122	319.677	926.994	377.843	2114278.004	158.004
kin_afterCID_156	LT02B3_cell06	856.045	2495.971	606.962	1567.027	234.752	782.958	2262.025	429.333	319.363	931.283	377.360	2114279.006	159.006
kin_afterCID_157	LT02B3_cell06	859.944	2495.971	611.833	1570.491	235.983	786.830	2261.219	424.815	314.658	929.780	372.282	2114280.008	160.008
kin_afterCID_158	LT02B3_cell06	857.516	2495.971	608.469	1570.469	234.304	784.312	2262.562	428.513	317.684	935.532	376.114	2114281.010	161.010
kin_afterCID_159	LT02B3_cell06	850.983	2495.971	605.567	1552.012	231.216	780.812	2266.479	422.892	314.330	912.051	373.201	2114282.012	162.012
kin_afterCID_160	LT02B3_cell06	852.265	2495.971	606.514	1564.665	229.067	781.085	2267.866	426.845	317.918	932.288	375.913	2114283.014	163.014
kin_afterCID_161	LT02B3_cell06	853.003	2495.971	604.523	1569.518	228.172	781.833	2268.896	426.675	317.129	931.947	376.002	2114284.016	164.016
kin_afterCID_162	LT02B3_cell06	857.790	2495.971	608.654	1580.478	229.246	785.472	2267.777	426.353	316.349	939.321	374.611	2114284.998	164.998
kin_afterCID_163	LT02B3_cell06	853.340	2495.971	604.413	1578.141	236.856	778.131	2260.190	425.020	314.724	937.516	371.426	2114286.000	166.000
kin_afterCID_164	LT02B3_cell06	846.024	2495.971	601.586	1557.122	227.590	775.214	2269.209	424.577	316.186	926.365	374.328	2114287.002	167.002
kin_afterCID_165	LT02B3_cell06	850.357	2495.971	606.439	1564.865	226.963	779.639	2269.836	424.988	316.612	927.228	374.889	2114288.004	168.004
kin_afterCID_166	LT02B3_cell06	844.424	2495.971	600.230	1567.782	227.724	772.775	2269.433	428.762	319.829	934.810	378.150	2114289.006	169.006
kin_afterCID_167	LT02B3_cell06	850.127	2495.971	604.261	1574.871	233.252	776.311	2263.793	429.544	320.133	940.882	377.002	2114290.008	170.008
kin_afterCID_168	LT02B3_cell06	848.249	2495.971	602.269	1571.394	234.640	774.302	2262.629	425.860	316.237	939.539	372.773	2114291.010	171.010
kin_afterCID_169	LT02B3_cell06	857.262	2495.971	608.438	1577.879	232.089	784.220	2264.979	428.530	318.826	939.666	376.284	2114292.013	172.013
kin_afterCID_170	LT02B3_cell06	854.257	2495.971	605.861	1580.319	234.170	780.590	2263.569	426.561	316.766	938.244	373.868	2114293.015	173.015
kin_afterCID_171	LT02B3_cell06	843.006	2495.971	600.698	1532.363	230.052	773.769	2266.770	420.957	313.255	911.309	371.308	2114294.017	174.017
kin_afterCID_172	LT02B3_cell06	849.920	2495.971	605.957	1555.519	229.537	780.053	2268.247	426.627	317.919	926.307	376.320	2114294.999	174.999
kin_afterCID_173	LT02B3_cell06	852.791	2495.971	606.207	1556.563	231.708	782.039	2265.763	424.996	316.146	922.796	374.298	2114296.001	176.001
kin_afterCID_174	LT02B3_cell06	858.514	2495.971	612.084	1563.704	232.268	787.640	2265.427	427.033	317.653	926.926	376.023	2114297.005	177.005
kin_afterCID_175	LT02B3_cell06	854.794	2495.971	607.153	1559.528	228.172	784.153	2268.157	428.907	319.440	933.372	378.197	2114298.005	178.005
kin_afterCID_176	LT02B3_cell06	856.837	2495.971	608.581	1565.077	228.978	786.458	2268.359	429.010	319.203	930.516	378.571	2114299.007	179.007
kin_afterCID_177	LT02B3_cell06	855.569	2495.971	607.365	1549.734	217.205	790.139	2279.639	421.538	314.176	905.503	375.536	2114300.009	180.009
kin_afterCID_178	LT02B3_cell06	845.312	2495.971	602.610	1539.492	223.271	778.736	2274.491	421.696	313.878	909.487	374.094	2114301.011	181.011
kin_afterCID_179	LT02B3_cell06	849.963	2495.971	605.978	1529.144	224.121	783.986	2272.947	426.437	317.953	916.730	378.265	2114302.013	182.013
kin_afterCID_180	LT02B3_cell06	855.771	2495.971	608.322	1562.661	226.180	786.132	2270.642	427.886	318.679	928.138	378.204	2114303.016	183.016
kin_afterCID_181	LT02B3_cell06	853.791	2495.971	607.788	1560.030	226.001	784.190	2270.888	428.126	318.837	924.787	378.817	2114303.998	183.998
kin_afterCID_182	LT02B3_cell06	840.681	2495.971	599.501	1521.600	219.802	775.857	2277.199	422.325	315.147	904.876	375.918	2114305.002	185.002
kin_afterCID_183	LT02B3_cell06	841.988	2495.971	600.759	1530.268	219.444	776.258	2277.222	423.819	316.318	913.121	376.786	2114306.005	186.005
kin_afterCID_184	LT02B3_cell06	845.423	2495.971	602.796	1546.693	225.151	776.747	2271.783	427.032	317.664	927.698	377.568	2114307.008	187.008
kin_afterCID_185	LT02B3_cell06	851.691	2495.971	607.654	1551.710	220.451	784.544	2276.349	427.247	318.390	921.289	379.512	2114308.012	188.012
kin_afterCID_186	LT02B3_cell06	853.979	2495.971	608.087	1554.204	226.091	784.968	2270.709	422.508	313.314	912.679	373.833	2114309.017	189.017
kin_afterCID_187	LT02B3_cell06	848.618	2495.971	603.195	1549.981	223.875	780.610	2273.439	423.605	315.530	907.925	376.097	2114310.000	190.000
kin_afterCID_188	LT02B3_cell06	845.177	2495.971	601.811	1547.461	223.069	777.196	2274.066	426.573	318.453	914.942	378.817	2114311.004	191.004
kin_afterCID_189	LT02B3_cell06	857.763	2495.971	610.519	1557.967	229.134	787.841	2267.866	423.757	315.627	901.598	375.615	2114312.011	192.011
kin_afterCID_190	LT02B3_cell06	841.330	2495.971	599.291	1529.434	222.331	774.580	2274.267	426.761	317.707	914.197	379.198	2114313.013	193.013
kin_afterCID_191	LT02B3_cell06	854.665	2495.971	608.724	1548.168	223.718	787.269	2273.238	421.973	314.836	893.455	375.720	2114314.018	194.018
kin_afterCID_192	LT02B3_cell06	849.330	2495.971	605.180	1533.566	226.605	781.797	2270.261	421.612	314.317	889.157	375.080	2114315.003	195.003
kin_afterCID_193	LT02B3_cell06	840.276	2495.971	599.594	1522.305	225.844	773.418	2271.291	423.406	316.153	896.506	376.538	2114316.009	196.009
kin_afterCID_194	LT02B3_cell06	848.902	2495.971	605.310	1541.366	223.539	781.436	2273.171	421.547	314.613	889.921	375.606	2114317.010	197.010
kin_afterCID_195	LT02B3_cell06	847.015	2495.971	602.157	1549.733	230.209	776.294	2266.501	425.799	317.833	906.645	377.079	2114318.015	198.015
kin_afterCID_196	LT02B3_cell06	848.971	2495.971	605.505	1542.839	226.046	780.439	2270.731	419.865	313.491	891.621	372.987	2114318.998	198.998
kin_afterCID_197	LT02B3_cell06	847.873	2495.971	603.543	1552.816	235.267	775.027	2261.286	424.632	316.071	911.616	374.047	2114320.001	200.001
kin_afterCID_198	LT02B3_cell06	841.103	2495.971	600.038	1551.734	228.194	770.152	2268.426	425.094	318.202	914.759	375.930	2114321.003	201.003
kin_afterCID_199	LT02B3_cell06	843.459	2495.971	601.207	1546.621	234.036	771.546	2263.055	424.752	317.003	915.225	374.164	2114322.005	202.005
kin_afterCID_200	LT02B3_cell06	846.954	2495.971	603.676	1550.648	232.917	775.662	2264.442	422.124	313.732	914.472	371.675	2114323.011	203.011
kin_afterCID_201	LT02B3_cell06	838.509	2495.971	596.716	1524.246	228.262	770.331	2268.829	421.417	314.511	896.406	373.765	2114324.014	204.014
kin_afterCID_202	LT02B3_cell06	843.801	2495.971	599.865	1545.163	229.828	773.156	2266.859	422.161	314.434	908.670	372.902	2114325.018	205.018
kin_afterCID_203	LT02B3_cell06	856.596	2495.971	610.443	1562.705	232.201	784.875	2264.621	423.173	315.369	904.820	373.899	2114326.001	206.001
kin_afterCID_204	LT02B3_cell06	844.196	2495.971	603.437	1543.691	227.478	774.848	2269.612	420.890	314.118	904.995	372.496	2114327.004	207.004
kin_afterCID_205	LT02B3_cell06	837.600	2495.971	597.122	1521.004	224.457	770.694	2272.320	421.052	314.832	897.165	374.125	2114328.009	208.009
kin_afterCID_206	LT02B3_cell06	842.383	2495.971	599.909	1537.164	227.948	773.040	2268.627	419.654	312.120	905.526	370.917	2114329.013	209.013
kin_afterCID_207	LT02B3_cell06	843.389	2495.971	601.679	1540.835	223.069	775.533	2273.753	424.149	316.975	907.114	376.859	2114330.016	210.016
kin_afterCID_208	LT02B3_cell06	839.991	2495.971	598.646	1534.560	226.807	770.950	2269.590	422.610	315.500	907.906	374.182	2114330.999	210.999
kin_afterCID_209	LT02B3_cell06	849.544	2495.971	605.743	1559.745	227.165	778.945	2269.567	424.506	316.197	917.974	375.188	2114332.002	212.002
kin_afterCID_210	LT02B3_cell06	845.342	2495.971	602.963	1539.504	226.203	776.486	2270.216	419.887	312.926	903.955	371.704	2114333.005	213.005
kin_afterCID_211	LT02B3_cell06	839.865	2495.971	600.303	1539.528	225.486	770.673	2270.843	424.793	318.088	915.970	376.073	2114334.008	214.008
kin_afterCID_212	LT02B3_cell06	851.227	2495.971	605.443	1564.077	230.231	779.298	2266.367	426.281	318.277	918.951	376.317	2114335.010	215.010
kin_afterCID_213	LT02B3_cell06	845.742	2495.971	601.681	1550.559	233.946	773.349	2262.607	423.504	315.064	916.209	372.648	2114336.013	216.013
kin_afterCID_214	LT02B3_cell06	843.991	2495.971	600.039	1538.802	234.707	772.535	2262.003	424.162	316.751	909.048	373.966	2114337.016	217.016
kin_afterCID_215	LT02B3_cell06	835.548	2495.971	595.873	1515.328	232.245	766.159	2264.174	421.258	314.570	897.642	372.458	2114337.998	217.998
kin_afterCID_216	LT02B3_cell06	855.190	2495.971	610.573	1554.953	231.372	784.654	2265.673	420.376	314.532	896.994	371.873	2114339.001	219.001
kin_afterCID_217	LT02B3_cell06	846.442	2495.971	603.375	1540.860	228.709	777.274	2268.381	419.883	314.217	894.231	372.204	2114340.004	220.004
kin_afterCID_218	LT02B3_cell06	841.796	2495.971	599.835	1530.079	233.252	771.577	2263.480	423.552	316.736	905.908	373.981	2114341.006	221.006
kin_afterCID_219	LT02B3_cell06	833.407	2495.971	596.076	1514.598	231.014	764.666	2265.897	420.430	314.401	900.071	371.661	2114342.009	222.009
kin_afterCID_220	LT02B3_cell06	840.313	2495.971	599.828	1531.903	239.094	767.778	2257.683	424.449	316.809	917.233	372.409	2114343.012	223.012
kin_afterCID_221	LT02B3_cell06	838.998	2495.971	598.022	1531.968	234.237	767.951	2262.585	422.129	315.280	905.164	372.254	2114344.014	224.014
kin_afterCID_222	LT02B3_cell06	839.929	2495.971	600.144	1524.923	238.892	768.037	2257.929	422.231	315.703	899.367	371.844	2114345.017	225.017
kin_afterCID_223	LT02B3_cell06	846.771	2495.971	602.753	1541.762	235.625	774.989	2261.242	422.168	316.249	893.984	373.106	2114346.000	226.000
kin_afterCID_224	LT02B3_cell06	842.997	2495.971	601.039	1530.351	239.206	771.059	2257.840	419.636	312.805	897.348	369.186	2114347.004	227.004
kin_afterCID_225	LT02B3_cell06	836.888	2495.971	597.433	1515.121	239.541	765.771	2257.504	418.739	312.470	893.384	368.521	2114348.005	228.005
kin_afterCID_226	LT02B3_cell06	837.564	2495.971	598.726	1522.885	238.892	765.646	2257.817	422.632	315.925	901.041	372.116	2114349.008	229.008
kin_afterCID_227	LT02B3_cell06	834.979	2495.971	596.594	1519.353	239.385	763.367	2257.885	418.741	312.563	897.038	368.197	2114350.011	230.011
kin_afterCID_228	LT02B3_cell06	847.257	2495.971	604.856	1546.303	239.318	773.687	2257.415	425.838	318.000	913.333	374.264	2114351.014	231.014
kin_afterCID_229	LT02B3_cell06	831.354	2495.971	591.863	1516.495	235.423	760.278	2260.996	423.581	317.401	903.408	373.659	2114352.016	232.016
kin_afterCID_230	LT02B3_cell06	834.184	2495.971	596.253	1525.396	234.416	763.253	2262.405	420.931	314.670	903.203	371.108	2114352.999	232.999
kin_afterCID_231	LT02B3_cell06	829.857	2495.971	594.503	1507.170	233.611	760.262	2262.831	415.878	310.192	892.593	366.713	2114354.001	234.001
kin_afterCID_232	LT02B3_cell06	843.547	2495.971	603.113	1544.484	238.534	769.768	2257.728	421.854	314.749	915.382	369.763	2114355.004	235.004
kin_afterCID_233	LT02B3_cell06	837.631	2495.971	599.157	1534.109	230.679	767.215	2266.031	421.449	315.272	907.947	372.002	2114356.007	236.007
kin_afterCID_234	LT02B3_cell06	840.565	2495.971	599.046	1544.011	235.491	767.388	2260.637	422.467	314.968	917.681	370.896	2114357.009	237.009
kin_afterCID_235	LT02B3_cell06	830.211	2495.971	593.365	1520.347	228.843	760.819	2267.419	420.511	314.946	905.250	371.622	2114358.012	238.012
kin_afterCID_236	LT02B3_cell06	831.592	2495.971	593.446	1528.234	228.530	762.282	2268.627	420.512	314.876	906.575	371.675	2114359.015	239.015
kin_afterCID_237	LT02B3_cell06	841.861	2495.971	601.834	1549.783	228.978	771.004	2267.732	423.284	316.127	921.222	373.101	2114359.998	239.998
kin_afterCID_238	LT02B3_cell06	834.789	2495.971	596.399	1525.271	231.999	764.608	2264.599	417.897	312.219	902.494	368.333	2114361.001	241.001
kin_afterCID_239	LT02B3_cell06	844.409	2495.971	603.577	1550.437	229.783	773.352	2266.792	419.702	313.318	907.992	370.283	2114362.004	242.004
kin_afterCID_240	LT02B3_cell06	828.098	2495.971	592.521	1520.499	233.454	757.235	2263.189	421.367	314.286	914.425	370.592	2114363.006	243.006
kin_afterCID_241	LT02B3_cell06	838.642	2495.971	599.870	1547.606	232.805	766.325	2263.950	417.601	311.391	907.751	367.284	2114364.009	244.009
kin_afterCID_242	LT02B3_cell06	831.243	2495.971	597.132	1533.932	232.022	760.617	2265.673	420.344	314.512	906.764	370.738	2114365.012	245.012
kin_afterCID_243	LT02B3_cell06	833.188	2495.971	597.042	1526.089	236.319	762.170	2261.533	417.274	311.516	897.809	367.277	2114366.015	246.015
kin_afterCID_244	LT02B3_cell06	837.172	2495.971	599.440	1531.959	231.977	767.044	2265.405	419.951	313.331	902.482	370.701	2114366.998	246.998
kin_afterCID_245	LT02B3_cell06	831.700	2495.971	596.415	1517.026	227.187	763.872	2269.724	421.071	315.457	901.092	373.144	2114368.002	248.002
kin_afterCID_246	LT02B3_cell06	837.919	2495.971	599.508	1529.252	229.537	769.219	2268.023	416.081	311.188	889.629	368.357	2114369.004	249.004
kin_afterCID_247	LT02B3_cell06	826.516	2495.971	591.148	1508.006	232.156	758.212	2265.897	419.118	313.011	893.450	370.749	2114370.006	250.006
kin_afterCID_248	LT02B3_cell06	834.541	2495.971	599.042	1528.204	228.552	765.614	2268.784	419.534	313.951	900.361	371.242	2114371.009	251.009
kin_afterCID_249	LT02B3_cell06	826.997	2495.971	593.605	1512.427	236.229	756.653	2261.376	423.080	315.940	907.105	372.718	2114372.011	252.011
kin_afterCID_250	LT02B3_cell06	830.838	2495.971	594.783	1518.737	230.612	762.014	2267.038	422.086	316.423	898.557	373.799	2114373.014	253.014
kin_afterCID_251	LT02B3_cell06	840.343	2495.971	600.484	1539.487	239.206	767.003	2257.728	421.878	314.891	907.713	370.514	2114374.017	254.017
kin_afterCID_252	LT02B3_cell06	838.831	2495.971	598.648	1529.786	234.662	767.794	2262.338	413.864	309.020	879.292	365.676	2114375.001	255.001
kin_afterCID_253	LT02B3_cell06	839.765	2495.971	598.791	1532.083	236.386	767.618	2259.899	421.847	315.242	892.912	372.610	2114376.005	256.005
kin_afterCID_254	LT02B3_cell06	831.497	2495.971	594.016	1508.535	239.407	760.053	2257.056	416.038	310.117	879.138	366.972	2114377.008	257.008
kin_afterCID_255	LT02B3_cell06	838.036	2495.971	597.916	1521.549	236.744	766.732	2259.630	420.876	315.101	884.877	372.308	2114378.011	258.011
kin_afterCID_256	LT02B3_cell06	831.156	2495.971	594.624	1499.454	235.670	761.801	2260.749	417.811	312.266	877.547	369.938	2114379.015	259.015
kin_afterCID_257	LT02B3_cell06	843.897	2495.971	602.912	1527.501	233.185	773.768	2263.144	419.206	314.037	876.375	372.147	2114380.000	260.000
kin_afterCID_258	LT02B3_cell06	840.009	2495.971	600.827	1508.112	231.619	771.888	2264.666	419.717	314.642	870.038	373.683	2114381.007	261.007
kin_afterCID_259	LT02B3_cell06	840.117	2495.971	600.345	1522.331	229.381	771.793	2267.598	418.822	314.065	876.345	372.625	2114382.011	262.011
kin_afterCID_260	LT02B3_cell06	832.284	2495.971	595.543	1503.810	230.813	764.298	2265.830	416.478	311.907	871.659	370.166	2114383.014	263.014
kin_afterCID_261	LT02B3_cell06	828.775	2495.971	593.670	1487.580	238.154	759.389	2258.086	419.145	312.479	876.882	370.878	2114383.998	263.998
kin_afterCID_262	LT02B3_cell06	836.345	2495.971	598.181	1493.019	235.580	768.372	2260.884	416.394	311.285	859.901	370.250	2114385.001	265.001
kin_afterCID_263	LT02B3_cell06	836.817	2495.971	598.860	1511.300	235.938	766.724	2260.503	419.616	313.722	878.780	371.730	2114386.005	266.005
kin_afterCID_264	LT02B3_cell06	836.555	2495.971	597.588	1512.134	234.013	767.111	2262.405	417.157	311.277	876.930	369.663	2114387.009	267.009
kin_afterCID_265	LT02B3_cell06	835.823	2495.971	597.561	1512.833	238.915	764.205	2257.101	420.642	314.369	888.998	371.071	2114388.015	268.015
kin_afterCID_266	LT02B3_cell06	842.327	2495.971	602.537	1523.149	231.932	772.874	2264.353	418.676	313.388	878.312	371.630	2114388.999	268.999
kin_afterCID_267	LT02B3_cell06	837.537	2495.971	601.325	1517.723	229.672	768.789	2266.524	419.394	314.457	879.969	372.746	2114390.003	270.003
kin_afterCID_268	LT02B3_cell06	834.686	2495.971	597.969	1501.610	232.760	766.378	2263.569	414.266	309.720	867.101	367.735	2114391.008	271.008
kin_afterCID_269	LT02B3_cell06	826.558	2495.971	593.081	1497.803	237.796	756.416	2258.869	420.470	314.236	888.418	371.276	2114392.013	272.013
kin_afterCID_270	LT02B3_cell06	833.965	2495.971	594.891	1503.054	230.074	766.211	2266.165	416.248	312.196	866.169	370.597	2114392.999	272.999
kin_afterCID_271	LT02B3_cell06	836.585	2495.971	598.901	1506.408	235.446	766.909	2260.615	418.092	312.498	876.398	370.375	2114394.004	274.004
kin_afterCID_272	LT02B3_cell06	822.778	2495.971	587.302	1484.824	229.851	756.245	2266.859	418.012	312.387	872.889	371.982	2114395.008	275.008
kin_afterCID_273	LT02B3_cell06	833.933	2495.971	597.070	1494.303	234.304	765.896	2262.070	419.069	313.264	872.227	372.195	2114396.011	276.011
kin_afterCID_274	LT02B3_cell06	830.865	2495.971	594.642	1500.794	229.604	764.185	2267.643	419.527	313.571	874.627	373.641	2114397.015	277.015
kin_afterCID_275	LT02B3_cell06	837.067	2495.971	598.334	1491.885	225.733	772.518	2270.865	414.957	311.114	850.101	371.805	2114397.999	277.999
kin_afterCID_276	LT02B3_cell06	835.605	2495.971	599.263	1483.124	228.194	770.898	2268.269	417.015	313.017	853.831	373.152	2114399.004	279.004
kin_afterCID_277	LT02B3_cell06	836.917	2495.971	600.545	1488.263	222.532	773.664	2273.976	415.394	311.754	852.963	372.673	2114400.007	280.007
kin_afterCID_278	LT02B3_cell06	821.246	2495.971	588.245	1455.176	223.853	759.578	2273.059	417.465	313.447	850.662	374.948	2114401.010	281.010
kin_afterCID_279	LT02B3_cell06	824.086	2495.971	590.122	1478.336	230.097	758.406	2266.680	420.946	315.229	871.446	375.364	2114402.015	282.015
kin_afterCID_280	LT02B3_cell06	820.799	2495.971	587.419	1468.664	227.389	756.330	2269.120	419.271	313.835	865.060	374.696	2114403.000	283.000
kin_afterCID_281	LT02B3_cell06	836.593	2495.971	598.417	1500.501	227.635	770.560	2268.985	415.171	310.580	856.170	371.048	2114404.004	284.004
kin_afterCID_282	LT02B3_cell06	828.733	2495.971	594.085	1485.622	221.861	765.036	2274.558	417.281	313.390	857.497	374.412	2114405.010	285.010
kin_afterCID_283	LT02B3_cell06	830.696	2495.971	595.354	1488.647	223.853	766.502	2272.857	416.042	312.025	856.568	372.784	2114406.014	286.014
kin_afterCID_284	LT02B3_cell06	828.179	2495.971	594.419	1498.318	224.725	762.544	2272.007	417.603	312.696	868.044	373.188	2114406.999	286.999
kin_afterCID_285	LT02B3_cell06	836.110	2495.971	599.931	1507.187	225.106	769.851	2271.179	416.707	311.820	871.067	371.722	2114408.002	288.002
kin_afterCID_286	LT02B3_cell06	827.383	2495.971	591.880	1488.389	219.914	763.993	2276.595	418.415	313.986	870.357	374.850	2114409.007	289.007
kin_afterCID_287	LT02B3_cell06	825.339	2495.971	591.334	1495.942	222.152	760.011	2274.043	416.729	312.011	877.532	371.750	2114410.012	290.012
kin_afterCID_288	LT02B3_cell06	836.846	2495.971	599.965	1532.251	227.501	767.716	2269.232	417.765	312.550	882.739	371.253	2114411.019	291.019
kin_afterCID_289	LT02B3_cell06	829.522	2495.971	595.224	1512.055	216.624	765.370	2280.153	417.289	314.147	873.979	374.015	2114412.002	292.002
kin_afterCID_290	LT02B3_cell06	823.243	2495.971	590.095	1503.932	223.405	756.943	2273.327	418.251	313.339	881.570	372.821	2114413.007	293.007
kin_afterCID_291	LT02B3_cell06	835.968	2495.971	598.660	1517.196	222.711	769.640	2273.618	413.381	310.121	862.795	369.426	2114414.012	294.012
kin_afterCID_292	LT02B3_cell06	825.847	2495.971	592.167	1504.001	221.995	759.820	2274.155	414.861	310.856	871.775	370.288	2114415.016	295.016
kin_afterCID_293	LT02B3_cell06	823.527	2495.971	589.359	1508.796	220.160	757.522	2276.080	415.428	311.604	874.276	371.088	2114416.001	296.001
kin_afterCID_294	LT02B3_cell06	820.834	2495.971	589.073	1493.270	216.444	757.550	2280.086	416.697	313.163	866.637	374.086	2114417.005	297.005
kin_afterCID_295	LT02B3_cell06	819.558	2495.971	588.643	1491.255	217.743	755.846	2278.676	416.211	311.628	870.003	372.931	2114418.008	298.008
kin_afterCID_296	LT02B3_cell06	835.190	2495.971	598.280	1521.266	223.248	768.643	2273.484	418.587	313.324	876.203	373.797	2114419.011	299.011
kin_afterCID_297	LT02B3_cell06	833.069	2495.971	597.076	1518.591	218.548	768.194	2278.408	416.806	311.951	873.125	373.176	2114420.014	300.014
kin_afterCID_298	LT02B3_cell06	829.205	2495.971	593.934	1504.728	222.308	763.497	2273.976	414.580	310.304	863.415	370.759	2114420.999	300.999
0	0	0.000	0.000	0.000	0.000	0.000	0.000	0.000	0.000	0.000	0.000	0.000	2114422.006	302.006
0	0	0.000	0.000	0.000	0.000	0.000	0.000	0.000	0.000	0.000	0.000	0.000	2114423.008	303.008
