# Supplementary material for: Mandipropamid as a chemical inducer of proximity for in vivo applications
Source: Nat Chem Biol. 2021 Dec 21;18(1):64–9. doi: 10.1038/s41589-021-00922-3 (PMC8709788; doi:10.1038/s41589-021-00922-3)
Supplement: Source Data Fig. 2 — Single-cell trajectories, luminescence intensities of luciferase assay and two-color RICS binding efficiencies. [file 41589_2021_922_MOESM21_ESM.zip › Figure_02/Figure_02bcd/Single-Cell Trajectories/Rapamycin_500nM/exp02_Rapa_LT02B4_cell07_intensities.csv]

name	cellID	ff_488nm_cell	area_cell	fullframe_488nm	ff_488nm_mito	area_mito	ff_488nm_cyto	area_cyto	ff_561nm_tf_cell	fullframe_561nm	ff_561nm_tf_mito	ff_561nm_tf_cyto	FrameTimeAbs	FrameTimeRel
t0_	LT02B4_cell07	1537.206	3759.903	1234.958	2166.358	420.333	1458.029	3340.734	646.035	531.783	1468.921	542.555	2114452.000	-17.000
tend_	LT02B4_cell07	1205.272	3759.903	983.466	2525.769	369.417	1061.690	3391.829	595.930	494.521	1377.857	510.872	2114782.000	313.000
kin_afterCID_1	LT02B4_cell07	1575.110	3759.903	1262.517	2262.049	406.211	1491.902	3354.990	654.200	538.337	1491.428	552.861	2114477.080	4.080
kin_afterCID_2	LT02B4_cell07	1534.964	3759.903	1232.057	2202.148	402.138	1455.088	3359.108	652.489	536.481	1496.809	551.469	2114478.002	5.002
kin_afterCID_3	LT02B4_cell07	1495.098	3759.903	1201.654	2139.789	401.601	1417.960	3359.556	648.860	532.993	1489.274	548.388	2114479.006	6.006
kin_afterCID_4	LT02B4_cell07	1510.925	3759.903	1214.794	2166.232	394.886	1434.001	3365.957	647.285	532.812	1482.230	549.372	2114480.011	7.011
kin_afterCID_5	LT02B4_cell07	1496.721	3759.903	1203.480	2155.534	395.424	1419.308	3365.464	651.108	535.881	1496.473	551.817	2114481.015	8.015
kin_afterCID_6	LT02B4_cell07	1508.506	3759.903	1212.532	2166.792	401.757	1429.783	3359.354	652.261	536.250	1497.554	551.222	2114482.017	9.017
kin_afterCID_7	LT02B4_cell07	1487.179	3759.903	1195.576	2139.896	404.868	1408.412	3355.975	650.632	534.531	1496.084	548.653	2114483.000	10.000
kin_afterCID_8	LT02B4_cell07	1502.101	3759.903	1207.394	2169.604	398.870	1422.897	3362.242	649.896	534.660	1495.156	549.667	2114484.003	11.003
kin_afterCID_9	LT02B4_cell07	1499.395	3759.903	1204.913	2171.287	399.542	1419.523	3361.436	651.841	535.971	1499.437	551.151	2114485.005	12.005
kin_afterCID_10	LT02B4_cell07	1496.657	3759.903	1201.693	2181.806	393.320	1416.666	3367.702	645.393	531.621	1488.198	547.024	2114486.007	13.007
kin_afterCID_11	LT02B4_cell07	1485.971	3759.903	1193.385	2165.112	396.968	1405.835	3363.875	652.775	537.237	1504.974	552.254	2114487.010	14.010
kin_afterCID_12	LT02B4_cell07	1499.973	3759.903	1206.091	2188.882	401.175	1417.720	3359.265	651.116	535.502	1500.543	549.707	2114488.014	15.014
kin_afterCID_13	LT02B4_cell07	1470.602	3759.903	1183.738	2143.227	391.171	1392.514	3369.672	643.380	529.716	1483.372	545.906	2114489.017	16.017
kin_afterCID_14	LT02B4_cell07	1480.701	3759.903	1191.250	2159.936	395.312	1400.870	3365.532	647.792	532.873	1492.204	548.638	2114489.999	16.999
kin_afterCID_15	LT02B4_cell07	1464.930	3759.903	1180.156	2141.140	386.203	1387.509	3374.238	639.436	526.481	1474.596	543.845	2114491.001	18.001
kin_afterCID_16	LT02B4_cell07	1476.702	3759.903	1187.753	2159.845	390.052	1397.646	3370.478	643.690	529.664	1481.411	546.766	2114492.004	19.004
kin_afterCID_17	LT02B4_cell07	1471.633	3759.903	1183.734	2158.925	401.601	1389.457	3358.571	647.425	533.418	1482.561	547.564	2114493.009	20.009
kin_afterCID_18	LT02B4_cell07	1455.492	3759.903	1172.242	2135.110	392.917	1376.198	3367.434	639.035	526.697	1466.588	542.487	2114494.009	21.009
kin_afterCID_19	LT02B4_cell07	1457.351	3759.903	1172.159	2144.942	394.081	1376.879	3366.225	636.758	524.614	1461.514	540.237	2114495.012	22.012
kin_afterCID_20	LT02B4_cell07	1452.309	3759.903	1169.964	2140.061	391.910	1372.329	3368.486	639.736	527.704	1467.586	543.457	2114496.017	23.017
kin_afterCID_21	LT02B4_cell07	1453.204	3759.903	1170.308	2143.324	395.714	1372.094	3365.263	638.688	525.814	1471.063	540.890	2114497.000	24.000
kin_afterCID_22	LT02B4_cell07	1433.124	3759.903	1155.088	2121.708	395.737	1352.130	3364.569	642.124	528.567	1481.792	543.381	2114498.005	25.005
kin_afterCID_23	LT02B4_cell07	1433.991	3759.903	1155.684	2126.609	392.626	1353.271	3368.217	636.677	524.522	1468.060	539.839	2114499.008	26.008
kin_afterCID_24	LT02B4_cell07	1449.814	3759.903	1168.158	2150.293	393.835	1367.913	3366.695	636.993	524.520	1465.069	540.182	2114500.012	27.012
kin_afterCID_25	LT02B4_cell07	1433.839	3759.903	1156.402	2137.545	391.462	1352.133	3369.560	638.330	526.241	1469.569	541.853	2114501.015	28.015
kin_afterCID_26	LT02B4_cell07	1428.973	3759.903	1151.416	2139.766	395.670	1345.416	3365.129	640.071	527.130	1476.992	541.711	2114502.017	29.017
kin_afterCID_27	LT02B4_cell07	1431.323	3759.903	1154.077	2155.767	390.947	1347.250	3370.209	636.715	525.229	1470.942	539.967	2114502.999	29.999
kin_afterCID_28	LT02B4_cell07	1437.633	3759.903	1160.062	2161.186	389.493	1354.057	3371.440	632.253	521.137	1456.832	537.021	2114504.002	31.002
kin_afterCID_29	LT02B4_cell07	1434.886	3759.903	1157.374	2166.332	388.306	1350.672	3372.537	633.781	522.635	1462.523	538.397	2114505.007	32.007
kin_afterCID_30	LT02B4_cell07	1409.071	3759.903	1136.982	2136.166	386.896	1325.707	3373.589	637.348	525.759	1472.568	541.605	2114506.013	33.013
kin_afterCID_31	LT02B4_cell07	1409.791	3759.903	1136.577	2149.395	386.158	1325.202	3374.730	630.838	519.852	1461.317	535.865	2114507.016	34.016
kin_afterCID_32	LT02B4_cell07	1407.667	3759.903	1136.430	2152.770	383.204	1323.215	3377.684	631.664	520.755	1464.216	537.286	2114507.998	34.998
kin_afterCID_33	LT02B4_cell07	1406.911	3759.903	1136.105	2150.124	390.813	1320.786	3370.120	633.353	522.227	1459.509	537.626	2114509.003	36.003
kin_afterCID_34	LT02B4_cell07	1403.312	3759.903	1132.253	2161.562	389.448	1315.767	3371.351	630.649	519.874	1458.353	535.083	2114510.007	37.007
kin_afterCID_35	LT02B4_cell07	1402.522	3759.903	1132.263	2164.851	383.942	1315.863	3376.811	629.669	519.046	1457.042	535.642	2114511.011	38.011
kin_afterCID_36	LT02B4_cell07	1422.325	3759.903	1147.396	2199.778	395.245	1331.007	3365.151	639.799	527.565	1472.685	541.985	2114512.016	39.016
kin_afterCID_37	LT02B4_cell07	1408.893	3759.903	1137.186	2185.808	391.686	1318.598	3368.799	633.906	522.155	1464.890	537.321	2114513.003	40.003
kin_afterCID_38	LT02B4_cell07	1381.256	3759.903	1116.485	2144.545	391.015	1292.699	3370.321	635.030	523.248	1465.381	538.715	2114514.005	41.005
kin_afterCID_39	LT02B4_cell07	1395.411	3759.903	1127.524	2178.009	390.522	1304.763	3370.142	635.603	523.857	1468.841	539.096	2114515.008	42.008
kin_afterCID_40	LT02B4_cell07	1399.035	3759.903	1129.939	2187.688	397.236	1305.839	3364.144	637.798	525.220	1468.294	539.733	2114516.010	43.010
kin_afterCID_41	LT02B4_cell07	1382.171	3759.903	1117.591	2167.346	388.933	1291.579	3372.402	629.100	518.685	1447.158	534.766	2114517.012	44.012
kin_afterCID_42	LT02B4_cell07	1398.829	3759.903	1129.390	2204.803	390.343	1305.483	3369.963	632.815	521.863	1452.360	537.900	2114518.016	45.016
kin_afterCID_43	LT02B4_cell07	1392.893	3759.903	1125.795	2204.955	389.269	1299.081	3371.037	635.845	524.588	1461.464	540.495	2114519.001	46.001
kin_afterCID_44	LT02B4_cell07	1379.606	3759.903	1115.329	2186.029	388.016	1286.822	3373.231	628.576	518.356	1445.723	534.615	2114520.004	47.004
kin_afterCID_45	LT02B4_cell07	1382.093	3759.903	1117.396	2206.247	390.813	1286.491	3370.075	635.732	523.969	1466.569	539.389	2114521.007	48.007
kin_afterCID_46	LT02B4_cell07	1375.984	3759.903	1112.366	2199.713	389.560	1280.815	3372.044	631.018	520.535	1449.763	536.463	2114522.009	49.009
kin_afterCID_47	LT02B4_cell07	1382.702	3759.903	1117.609	2222.530	386.359	1286.529	3374.887	632.485	521.669	1455.021	538.333	2114523.014	50.014
kin_afterCID_48	LT02B4_cell07	1376.435	3759.903	1112.053	2226.189	387.546	1278.804	3373.790	632.959	522.599	1455.569	538.486	2114524.018	51.018
kin_afterCID_49	LT02B4_cell07	1371.219	3759.903	1108.246	2217.897	392.581	1272.518	3368.889	628.495	518.419	1439.053	534.041	2114525.003	52.003
kin_afterCID_50	LT02B4_cell07	1390.003	3759.903	1123.884	2259.747	394.551	1288.046	3366.472	634.151	523.098	1453.374	538.151	2114526.007	53.007
kin_afterCID_51	LT02B4_cell07	1363.223	3759.903	1101.488	2226.021	394.506	1262.094	3366.561	635.121	524.184	1454.557	539.092	2114527.011	54.011
kin_afterCID_52	LT02B4_cell07	1370.651	3759.903	1109.076	2242.962	390.522	1269.541	3370.097	630.768	520.689	1447.429	536.147	2114528.014	55.014
kin_afterCID_53	LT02B4_cell07	1365.384	3759.903	1105.846	2241.806	390.925	1263.684	3370.187	630.622	520.498	1446.399	536.000	2114529.017	56.017
kin_afterCID_54	LT02B4_cell07	1371.117	3759.903	1108.972	2264.665	399.452	1264.955	3361.883	634.643	523.114	1460.233	536.606	2114529.999	56.999
kin_afterCID_55	LT02B4_cell07	1348.355	3759.903	1091.734	2240.719	385.218	1246.522	3375.491	629.105	519.211	1453.853	535.006	2114531.002	58.002
kin_afterCID_56	LT02B4_cell07	1359.657	3759.903	1100.581	2265.805	394.752	1253.403	3367.121	633.517	522.445	1460.782	536.531	2114532.004	59.004
kin_afterCID_57	LT02B4_cell07	1360.194	3759.903	1100.238	2277.561	387.904	1254.722	3373.924	630.646	520.255	1454.006	536.029	2114533.009	60.009
kin_afterCID_58	LT02B4_cell07	1354.565	3759.903	1096.349	2280.121	385.576	1248.806	3375.446	633.143	522.707	1461.521	538.511	2114534.013	61.013
kin_afterCID_59	LT02B4_cell07	1352.391	3759.903	1094.963	2285.965	388.441	1244.885	3372.447	635.689	524.482	1469.358	539.700	2114535.018	62.018
kin_afterCID_60	LT02B4_cell07	1357.562	3759.903	1098.557	2300.039	392.380	1247.874	3368.956	632.246	521.177	1461.168	535.800	2114536.001	63.001
kin_afterCID_61	LT02B4_cell07	1339.228	3759.903	1084.012	2281.388	385.867	1231.549	3374.752	631.291	521.143	1456.361	536.995	2114537.003	64.003
kin_afterCID_62	LT02B4_cell07	1355.076	3759.903	1096.779	2318.882	396.319	1241.601	3364.748	635.784	524.401	1467.754	537.846	2114538.006	65.006
kin_afterCID_63	LT02B4_cell07	1334.655	3759.903	1081.652	2286.265	389.537	1224.757	3372.604	629.689	519.744	1451.049	534.876	2114539.008	66.008
kin_afterCID_64	LT02B4_cell07	1327.966	3759.903	1075.818	2286.650	388.262	1217.617	3372.850	627.058	517.793	1447.102	532.679	2114540.011	67.011
kin_afterCID_65	LT02B4_cell07	1331.972	3759.903	1079.203	2297.990	389.403	1220.456	3372.470	624.877	515.178	1441.385	530.650	2114541.014	68.014
kin_afterCID_66	LT02B4_cell07	1320.127	3759.903	1068.947	2288.816	391.350	1207.669	3370.567	624.891	515.644	1439.513	530.351	2114542.017	69.017
kin_afterCID_67	LT02B4_cell07	1316.612	3759.903	1066.349	2296.089	384.032	1205.273	3377.393	625.238	516.425	1441.767	532.420	2114543.000	70.000
kin_afterCID_68	LT02B4_cell07	1327.817	3759.903	1075.136	2318.421	394.461	1211.803	3367.635	629.565	519.277	1449.516	533.562	2114544.002	71.002
kin_afterCID_69	LT02B4_cell07	1319.205	3759.903	1069.592	2310.683	390.656	1204.372	3370.948	626.603	517.102	1444.838	531.846	2114545.005	72.005
kin_afterCID_70	LT02B4_cell07	1325.113	3759.903	1073.106	2332.150	393.767	1207.407	3367.434	629.032	518.751	1449.431	533.161	2114546.008	73.008
kin_afterCID_71	LT02B4_cell07	1318.084	3759.903	1069.415	2318.968	395.468	1200.519	3365.778	629.050	519.229	1445.455	533.171	2114547.013	74.013
kin_afterCID_72	LT02B4_cell07	1322.864	3759.903	1072.554	2336.060	392.514	1204.905	3369.180	621.654	513.053	1425.386	528.080	2114548.017	75.017
kin_afterCID_73	LT02B4_cell07	1324.455	3759.903	1073.122	2352.667	398.512	1202.704	3363.226	631.435	520.974	1451.349	534.354	2114549.001	76.001
kin_afterCID_74	LT02B4_cell07	1316.188	3759.903	1067.611	2339.922	397.550	1195.277	3363.831	626.076	516.401	1439.888	529.958	2114550.003	77.003
kin_afterCID_75	LT02B4_cell07	1313.107	3759.903	1064.402	2351.502	390.433	1192.964	3371.664	626.250	517.472	1440.660	532.022	2114551.006	78.006
kin_afterCID_76	LT02B4_cell07	1308.604	3759.903	1060.904	2354.016	390.970	1187.411	3370.321	626.271	517.500	1442.052	531.688	2114552.010	79.010
kin_afterCID_77	LT02B4_cell07	1307.695	3759.903	1060.371	2356.266	396.073	1184.366	3365.263	628.476	518.755	1449.156	531.942	2114553.013	80.013
kin_afterCID_78	LT02B4_cell07	1304.438	3759.903	1058.865	2350.341	397.460	1180.939	3363.875	629.693	519.515	1449.431	532.887	2114554.017	81.017
kin_afterCID_79	LT02B4_cell07	1307.200	3759.903	1059.686	2371.669	398.199	1181.200	3363.003	633.823	523.459	1457.777	536.295	2114555.003	82.003
kin_afterCID_80	LT02B4_cell07	1296.231	3759.903	1052.134	2352.932	391.462	1173.610	3370.276	624.623	516.052	1437.195	530.317	2114556.005	83.005
kin_afterCID_81	LT02B4_cell07	1296.355	3759.903	1052.042	2358.592	392.201	1172.858	3370.164	623.684	514.991	1434.585	529.372	2114557.008	84.008
kin_afterCID_82	LT02B4_cell07	1285.926	3759.903	1044.778	2349.847	385.643	1164.549	3376.140	621.570	513.812	1431.801	529.121	2114558.011	85.011
kin_afterCID_83	LT02B4_cell07	1288.073	3759.903	1044.968	2359.479	389.940	1164.292	3371.843	619.899	511.956	1426.956	526.625	2114559.014	86.014
kin_afterCID_84	LT02B4_cell07	1295.611	3759.903	1051.923	2380.256	389.403	1170.559	3372.514	625.253	516.443	1440.819	531.185	2114559.999	86.999
kin_afterCID_85	LT02B4_cell07	1300.479	3759.903	1055.503	2395.795	389.672	1174.026	3372.514	628.492	519.031	1450.642	533.558	2114561.002	88.002
kin_afterCID_86	LT02B4_cell07	1282.089	3759.903	1041.832	2367.486	386.896	1157.757	3375.021	620.773	512.863	1434.452	527.546	2114562.005	89.005
kin_afterCID_87	LT02B4_cell07	1282.172	3759.903	1041.532	2373.020	386.986	1157.181	3374.663	623.499	515.256	1439.616	529.939	2114563.008	90.008
kin_afterCID_88	LT02B4_cell07	1284.294	3759.903	1042.107	2386.243	388.620	1157.573	3373.790	620.401	512.369	1431.865	527.037	2114564.012	91.012
kin_afterCID_89	LT02B4_cell07	1286.643	3759.903	1043.670	2397.824	387.814	1159.111	3374.103	618.046	510.492	1425.626	525.303	2114565.016	92.016
kin_afterCID_90	LT02B4_cell07	1282.329	3759.903	1041.954	2388.981	389.649	1154.554	3372.223	623.483	515.443	1437.065	529.516	2114565.998	92.998
kin_afterCID_91	LT02B4_cell07	1283.910	3759.903	1043.143	2407.434	389.716	1154.141	3371.932	623.405	514.948	1446.948	528.271	2114567.001	94.001
kin_afterCID_92	LT02B4_cell07	1282.640	3759.903	1041.833	2402.319	392.089	1152.498	3369.650	624.448	515.590	1444.702	529.074	2114568.005	95.005
kin_afterCID_93	LT02B4_cell07	1282.513	3759.903	1041.414	2409.594	392.626	1151.256	3368.978	622.502	513.746	1442.639	526.959	2114569.008	96.008
kin_afterCID_94	LT02B4_cell07	1271.187	3759.903	1032.868	2397.244	387.926	1141.738	3373.454	618.392	511.161	1432.077	524.824	2114570.010	97.010
kin_afterCID_95	LT02B4_cell07	1292.052	3759.903	1048.474	2451.764	387.008	1159.219	3374.954	620.466	513.396	1435.223	527.123	2114571.013	98.013
kin_afterCID_96	LT02B4_cell07	1290.067	3759.903	1047.542	2441.356	394.058	1155.390	3367.188	621.835	513.051	1440.889	525.991	2114572.016	99.016
kin_afterCID_97	LT02B4_cell07	1272.426	3759.903	1034.821	2407.084	398.512	1138.197	3363.405	624.913	516.136	1444.141	527.955	2114573.000	100.000
kin_afterCID_98	LT02B4_cell07	1287.728	3759.903	1046.033	2449.046	396.945	1150.872	3364.972	625.997	517.002	1448.863	528.986	2114574.003	101.003
kin_afterCID_99	LT02B4_cell07	1266.739	3759.903	1030.362	2412.377	387.456	1135.300	3373.924	618.562	511.073	1434.086	524.962	2114575.005	102.005
kin_afterCID_100	LT02B4_cell07	1285.417	3759.903	1044.614	2452.134	393.320	1149.253	3367.792	626.810	517.646	1450.455	530.660	2114576.008	103.008
kin_afterCID_101	LT02B4_cell07	1272.593	3759.903	1033.320	2440.810	389.963	1137.551	3371.642	625.286	516.129	1450.175	529.894	2114577.011	104.011
kin_afterCID_102	LT02B4_cell07	1272.088	3759.903	1032.882	2444.799	388.597	1137.057	3372.962	623.211	515.026	1441.155	529.008	2114578.014	105.014
kin_afterCID_103	LT02B4_cell07	1281.704	3759.903	1040.919	2464.841	392.827	1143.769	3368.150	623.941	514.931	1446.536	528.025	2114579.017	106.017
kin_afterCID_104	LT02B4_cell07	1266.727	3759.903	1030.025	2443.660	383.987	1133.075	3377.796	619.266	511.767	1439.602	526.053	2114580.001	107.001
kin_afterCID_105	LT02B4_cell07	1287.039	3759.903	1044.904	2496.001	382.174	1150.519	3379.520	618.214	511.437	1433.288	526.126	2114581.004	108.004
kin_afterCID_106	LT02B4_cell07	1273.929	3759.903	1036.679	2456.155	389.000	1137.646	3372.067	621.951	513.616	1443.617	527.202	2114582.008	109.008
kin_afterCID_107	LT02B4_cell07	1272.592	3759.903	1034.904	2457.022	394.103	1134.107	3367.143	621.319	512.719	1441.967	525.326	2114583.012	110.012
kin_afterCID_108	LT02B4_cell07	1279.457	3759.903	1039.537	2486.344	383.674	1142.550	3378.020	621.130	513.667	1439.590	528.236	2114584.016	111.016
kin_afterCID_109	LT02B4_cell07	1269.970	3759.903	1032.210	2473.994	379.936	1134.886	3381.623	618.336	511.490	1434.168	526.759	2114585.002	112.002
kin_afterCID_110	LT02B4_cell07	1264.093	3759.903	1028.437	2457.299	384.367	1128.378	3376.789	616.108	509.032	1430.475	523.459	2114586.004	113.004
kin_afterCID_111	LT02B4_cell07	1262.720	3759.903	1026.241	2464.095	386.001	1125.632	3376.051	620.574	512.907	1440.036	527.016	2114587.007	114.007
kin_afterCID_112	LT02B4_cell07	1249.844	3759.903	1016.883	2441.704	379.958	1116.127	3381.646	615.339	508.777	1427.873	524.137	2114588.011	115.011
kin_afterCID_113	LT02B4_cell07	1252.145	3759.903	1018.584	2452.814	378.996	1117.786	3382.742	617.608	510.904	1434.268	526.183	2114589.014	116.014
kin_afterCID_114	LT02B4_cell07	1253.729	3759.903	1019.861	2444.267	385.307	1118.121	3376.431	615.004	508.523	1419.425	523.338	2114590.019	117.019
kin_afterCID_115	LT02B4_cell07	1248.054	3759.903	1015.281	2435.927	388.642	1111.293	3372.559	614.316	507.372	1422.254	521.264	2114591.000	118.000
kin_afterCID_116	LT02B4_cell07	1262.208	3759.903	1026.829	2464.655	390.589	1123.063	3371.015	620.492	512.967	1432.938	526.437	2114592.002	119.002
kin_afterCID_117	LT02B4_cell07	1249.587	3759.903	1017.148	2452.283	381.346	1114.077	3379.990	616.579	510.314	1426.871	525.254	2114593.005	120.005
kin_afterCID_118	LT02B4_cell07	1257.553	3759.903	1023.642	2468.850	385.173	1119.677	3377.102	615.506	508.825	1425.493	523.244	2114594.007	121.007
kin_afterCID_119	LT02B4_cell07	1257.087	3759.903	1022.542	2468.363	387.344	1118.296	3374.394	614.891	507.832	1426.469	521.833	2114595.009	122.009
kin_afterCID_120	LT02B4_cell07	1263.153	3759.903	1026.855	2497.774	388.262	1121.389	3373.790	618.766	511.139	1440.510	524.332	2114596.011	123.011
kin_afterCID_121	LT02B4_cell07	1267.223	3759.903	1030.059	2501.715	392.671	1123.538	3368.754	621.972	513.951	1442.385	526.431	2114597.013	124.013
kin_afterCID_122	LT02B4_cell07	1250.111	3759.903	1017.621	2467.348	385.039	1111.616	3377.326	612.549	506.367	1421.380	520.466	2114598.015	125.015
kin_afterCID_123	LT02B4_cell07	1256.284	3759.903	1023.420	2483.341	381.704	1117.897	3380.079	613.403	507.458	1423.546	521.996	2114598.998	125.998
kin_afterCID_124	LT02B4_cell07	1248.010	3759.903	1014.950	2472.757	389.067	1107.025	3373.521	619.814	512.613	1435.956	525.819	2114600.000	127.000
kin_afterCID_125	LT02B4_cell07	1262.948	3759.903	1027.842	2503.084	388.329	1120.391	3373.499	618.919	511.776	1435.974	524.945	2114601.003	128.003
kin_afterCID_126	LT02B4_cell07	1260.918	3759.903	1026.072	2505.149	385.419	1119.094	3376.453	617.108	510.176	1433.311	524.033	2114602.006	129.006
kin_afterCID_127	LT02B4_cell07	1252.209	3759.903	1018.792	2493.977	383.942	1111.280	3378.020	615.331	508.843	1432.224	522.584	2114603.009	130.009
kin_afterCID_128	LT02B4_cell07	1258.623	3759.903	1022.304	2511.710	389.358	1114.147	3372.425	617.136	509.419	1440.599	522.156	2114604.013	131.013
kin_afterCID_129	LT02B4_cell07	1262.853	3759.903	1027.868	2507.012	393.476	1117.803	3368.889	616.223	509.057	1429.271	521.382	2114605.016	132.016
kin_afterCID_130	LT02B4_cell07	1253.742	3759.903	1020.694	2489.506	387.769	1111.967	3374.238	613.752	507.750	1419.857	521.197	2114605.998	132.998
kin_afterCID_131	LT02B4_cell07	1255.040	3759.903	1020.822	2504.502	389.112	1111.125	3373.745	619.594	512.549	1436.238	525.459	2114607.004	134.004
kin_afterCID_132	LT02B4_cell07	1259.716	3759.903	1024.591	2510.491	388.799	1115.765	3373.477	615.904	509.530	1424.272	522.779	2114608.006	135.006
kin_afterCID_133	LT02B4_cell07	1248.978	3759.903	1016.756	2486.616	391.126	1105.576	3371.060	618.802	511.479	1433.075	524.382	2114609.011	136.011
kin_afterCID_134	LT02B4_cell07	1254.941	3759.903	1021.557	2500.886	390.880	1110.526	3370.769	616.830	509.888	1429.167	522.634	2114610.014	137.014
kin_afterCID_135	LT02B4_cell07	1252.573	3759.903	1018.725	2509.626	383.965	1109.843	3378.221	614.576	508.751	1422.769	522.741	2114611.016	138.016
kin_afterCID_136	LT02B4_cell07	1253.454	3759.903	1020.589	2506.269	388.620	1109.302	3373.477	617.274	510.570	1432.625	523.383	2114612.000	139.000
kin_afterCID_137	LT02B4_cell07	1251.481	3759.903	1018.487	2502.034	389.963	1107.007	3371.910	617.205	510.686	1428.005	523.492	2114613.005	140.005
kin_afterCID_138	LT02B4_cell07	1260.046	3759.903	1024.730	2522.891	393.588	1112.669	3368.105	617.365	509.987	1430.518	522.408	2114614.006	141.006
kin_afterCID_139	LT02B4_cell07	1268.270	3759.903	1032.206	2540.079	386.941	1122.583	3374.797	610.503	505.162	1412.374	518.593	2114615.009	142.009
kin_afterCID_140	LT02B4_cell07	1244.328	3759.903	1012.572	2503.137	383.629	1101.612	3378.468	613.207	507.721	1421.319	521.509	2114616.012	143.012
kin_afterCID_141	LT02B4_cell07	1245.627	3759.903	1014.527	2498.694	387.255	1101.981	3374.618	610.656	504.803	1415.674	518.318	2114617.015	144.015
kin_afterCID_142	LT02B4_cell07	1243.799	3759.903	1013.346	2495.391	387.993	1100.015	3374.238	611.225	505.572	1417.125	518.601	2114617.998	144.998
kin_afterCID_143	LT02B4_cell07	1247.142	3759.903	1015.386	2508.879	387.769	1102.322	3373.924	611.365	505.661	1416.667	518.875	2114619.001	146.001
kin_afterCID_144	LT02B4_cell07	1250.151	3759.903	1017.182	2514.629	392.111	1103.148	3369.762	615.498	508.875	1426.283	521.195	2114620.004	147.004
kin_afterCID_145	LT02B4_cell07	1251.436	3759.903	1017.887	2521.504	393.857	1103.131	3368.419	617.873	511.323	1427.984	523.241	2114621.008	148.008
kin_afterCID_146	LT02B4_cell07	1254.470	3759.903	1021.629	2532.479	385.688	1108.619	3376.185	618.334	512.107	1433.374	525.272	2114622.011	149.011
kin_afterCID_147	LT02B4_cell07	1245.670	3759.903	1014.084	2506.074	388.620	1100.612	3373.432	616.070	510.088	1420.811	523.409	2114623.013	150.013
kin_afterCID_148	LT02B4_cell07	1254.866	3759.903	1021.531	2524.338	395.334	1105.980	3366.718	618.198	511.279	1428.786	523.075	2114624.016	151.016
kin_afterCID_149	LT02B4_cell07	1249.084	3759.903	1018.647	2503.574	391.395	1103.528	3370.522	613.278	507.503	1415.149	520.189	2114624.998	151.998
kin_afterCID_150	LT02B4_cell07	1253.833	3759.903	1020.463	2518.417	400.168	1103.579	3362.376	618.036	510.708	1424.786	522.139	2114626.001	153.001
kin_afterCID_151	LT02B4_cell07	1242.670	3759.903	1012.391	2490.074	398.736	1095.046	3363.853	615.452	509.022	1419.591	520.224	2114627.003	154.003
kin_afterCID_152	LT02B4_cell07	1236.934	3759.903	1007.904	2481.608	394.595	1091.319	3367.859	610.101	504.622	1404.258	517.140	2114628.006	155.006
kin_afterCID_153	LT02B4_cell07	1238.933	3759.903	1008.958	2500.806	388.709	1093.774	3373.745	616.927	510.809	1423.415	524.121	2114629.009	156.009
kin_afterCID_154	LT02B4_cell07	1248.620	3759.903	1016.621	2518.622	389.873	1101.914	3371.731	615.983	509.380	1423.525	522.655	2114630.011	157.011
kin_afterCID_155	LT02B4_cell07	1245.612	3759.903	1014.088	2504.838	399.542	1096.140	3362.555	617.192	509.640	1425.100	521.240	2114631.014	158.014
kin_afterCID_156	LT02B4_cell07	1246.657	3759.903	1015.683	2514.473	390.209	1100.115	3371.664	612.148	505.997	1416.574	519.135	2114632.016	159.016
kin_afterCID_157	LT02B4_cell07	1254.786	3759.903	1021.151	2529.515	396.654	1104.706	3365.487	617.840	510.575	1422.957	523.002	2114632.998	159.998
kin_afterCID_158	LT02B4_cell07	1259.738	3759.903	1025.109	2549.177	386.650	1112.329	3375.670	610.547	505.356	1403.304	519.857	2114634.000	161.000
kin_afterCID_159	LT02B4_cell07	1236.717	3759.903	1007.357	2492.552	393.812	1090.097	3368.956	612.322	506.680	1407.929	519.405	2114635.002	162.002
kin_afterCID_160	LT02B4_cell07	1245.337	3759.903	1014.753	2511.116	396.252	1096.502	3366.024	615.813	509.050	1419.830	521.239	2114636.005	163.005
kin_afterCID_161	LT02B4_cell07	1254.203	3759.903	1021.268	2539.894	394.640	1103.693	3367.143	619.308	512.470	1426.630	524.764	2114637.007	164.007
kin_afterCID_162	LT02B4_cell07	1249.177	3759.903	1015.336	2538.989	386.785	1101.535	3375.401	609.497	504.380	1402.527	518.677	2114638.009	165.009
kin_afterCID_163	LT02B4_cell07	1242.912	3759.903	1012.623	2523.283	386.382	1096.522	3375.446	612.791	507.140	1416.072	520.896	2114639.011	166.011
kin_afterCID_164	LT02B4_cell07	1243.258	3759.903	1012.262	2519.869	389.560	1095.954	3372.671	615.453	509.067	1420.517	522.519	2114640.013	167.013
kin_afterCID_165	LT02B4_cell07	1239.012	3759.903	1007.646	2527.170	389.806	1090.247	3372.335	616.921	510.503	1428.151	523.189	2114641.017	168.017
kin_afterCID_166	LT02B4_cell07	1243.345	3759.903	1012.135	2529.069	388.441	1095.455	3373.477	614.779	508.553	1422.237	521.856	2114641.999	168.999
kin_afterCID_167	LT02B4_cell07	1236.363	3759.903	1007.013	2521.392	381.100	1091.651	3381.086	607.856	503.062	1409.388	517.558	2114643.002	170.002
kin_afterCID_168	LT02B4_cell07	1249.172	3759.903	1016.758	2550.669	386.091	1100.449	3375.603	613.733	507.918	1422.933	521.234	2114644.004	171.004
kin_afterCID_169	LT02B4_cell07	1239.209	3759.903	1009.709	2529.054	386.538	1091.762	3375.334	616.394	509.938	1431.965	523.089	2114645.006	172.006
kin_afterCID_170	LT02B4_cell07	1250.389	3759.903	1018.154	2552.168	387.657	1101.046	3374.394	614.663	508.152	1426.379	521.475	2114646.009	173.009
kin_afterCID_171	LT02B4_cell07	1236.987	3759.903	1007.672	2519.755	383.316	1091.528	3378.065	611.942	507.070	1411.250	521.271	2114647.012	174.012
kin_afterCID_172	LT02B4_cell07	1249.772	3759.903	1018.140	2562.376	381.301	1101.859	3380.437	615.700	509.701	1432.485	523.623	2114648.014	175.014
kin_afterCID_173	LT02B4_cell07	1253.103	3759.903	1020.278	2564.271	382.778	1104.606	3378.871	614.165	507.781	1428.970	521.857	2114649.017	176.017
kin_afterCID_174	LT02B4_cell07	1227.587	3759.903	1000.480	2502.113	383.114	1083.127	3378.669	612.742	507.074	1418.840	521.346	2114650.003	177.003
kin_afterCID_175	LT02B4_cell07	1239.840	3759.903	1010.471	2531.027	385.084	1092.686	3376.521	611.192	505.158	1422.356	518.703	2114651.007	178.007
kin_afterCID_176	LT02B4_cell07	1243.459	3759.903	1012.996	2541.216	386.426	1094.963	3375.267	613.411	507.459	1422.997	520.743	2114652.008	179.008
kin_afterCID_177	LT02B4_cell07	1234.239	3759.903	1006.635	2515.434	379.220	1090.613	3381.802	607.087	502.526	1406.925	517.402	2114653.012	180.012
kin_afterCID_178	LT02B4_cell07	1238.964	3759.903	1010.517	2532.288	379.130	1094.069	3382.250	608.322	503.778	1411.755	518.273	2114654.015	181.015
kin_afterCID_179	LT02B4_cell07	1245.336	3759.903	1014.071	2549.910	380.898	1098.481	3380.840	605.964	501.908	1400.644	516.473	2114655.018	182.018
kin_afterCID_180	LT02B4_cell07	1239.054	3759.903	1008.477	2530.123	386.180	1091.423	3375.469	610.008	504.195	1407.508	518.773	2114656.000	183.000
kin_afterCID_181	LT02B4_cell07	1234.734	3759.903	1006.090	2524.560	376.131	1091.662	3386.323	607.120	502.615	1400.862	518.998	2114657.003	184.003
kin_afterCID_182	LT02B4_cell07	1248.399	3759.903	1016.534	2553.024	383.159	1100.559	3378.803	612.078	506.305	1416.510	520.880	2114658.005	185.005
kin_afterCID_183	LT02B4_cell07	1253.972	3759.903	1020.287	2564.861	382.577	1105.811	3380.012	605.650	501.302	1396.082	516.239	2114659.007	186.007
kin_afterCID_184	LT02B4_cell07	1248.824	3759.903	1016.890	2555.749	389.605	1098.021	3373.074	613.657	507.309	1423.119	520.170	2114660.010	187.010
kin_afterCID_185	LT02B4_cell07	1238.130	3759.903	1009.241	2531.815	383.159	1091.623	3378.938	606.701	502.027	1403.585	516.381	2114661.012	188.012
kin_afterCID_186	LT02B4_cell07	1247.804	3759.903	1016.056	2556.322	381.368	1100.456	3381.041	609.375	505.251	1401.716	520.110	2114662.015	189.015
kin_afterCID_187	LT02B4_cell07	1233.744	3759.903	1004.344	2530.607	381.928	1087.346	3380.258	610.684	505.703	1411.208	520.284	2114663.018	190.018
kin_afterCID_188	LT02B4_cell07	1245.249	3759.903	1013.977	2564.961	379.488	1097.420	3383.100	612.515	507.627	1416.647	522.393	2114664.000	191.000
kin_afterCID_189	LT02B4_cell07	1229.303	3759.903	1002.698	2511.386	385.755	1082.932	3376.207	609.361	504.537	1405.280	518.436	2114665.003	192.003
kin_afterCID_190	LT02B4_cell07	1238.260	3759.903	1008.823	2535.682	386.919	1089.689	3375.401	612.202	506.378	1417.377	519.931	2114666.006	193.006
kin_afterCID_191	LT02B4_cell07	1221.231	3759.903	994.966	2504.155	380.876	1076.867	3380.997	604.187	499.974	1397.796	514.851	2114667.008	194.008
kin_afterCID_192	LT02B4_cell07	1236.659	3759.903	1008.568	2520.268	389.918	1088.485	3373.163	611.790	506.537	1407.260	519.907	2114668.010	195.010
kin_afterCID_193	LT02B4_cell07	1236.163	3759.903	1005.937	2542.187	382.197	1088.583	3380.482	607.346	503.257	1399.465	517.796	2114669.013	196.013
kin_afterCID_194	LT02B4_cell07	1228.515	3759.903	1001.737	2513.212	385.531	1081.998	3376.923	609.688	504.849	1406.427	518.782	2114670.015	197.015
kin_afterCID_195	LT02B4_cell07	1232.736	3759.903	1004.447	2519.751	386.538	1085.456	3375.513	612.404	506.787	1409.687	521.114	2114671.017	198.017
kin_afterCID_196	LT02B4_cell07	1222.850	3759.903	997.143	2505.828	379.063	1079.341	3383.033	607.897	503.720	1400.520	519.202	2114672.000	199.000
kin_afterCID_197	LT02B4_cell07	1230.299	3759.903	1002.977	2516.839	382.935	1084.737	3379.340	608.697	503.597	1405.391	518.510	2114673.003	200.003
kin_afterCID_198	LT02B4_cell07	1221.573	3759.903	995.721	2510.940	377.340	1078.048	3384.936	606.196	502.072	1401.193	517.636	2114674.006	201.006
kin_afterCID_199	LT02B4_cell07	1232.771	3759.903	1004.315	2523.237	383.897	1086.271	3378.199	609.393	504.096	1404.497	519.086	2114675.008	202.008
kin_afterCID_200	LT02B4_cell07	1223.397	3759.903	997.521	2504.248	383.137	1078.289	3379.229	608.547	504.315	1397.437	519.128	2114676.010	203.010
kin_afterCID_201	LT02B4_cell07	1230.644	3759.903	1002.505	2529.659	381.570	1084.334	3381.825	613.982	508.955	1412.518	523.980	2114677.013	204.013
kin_afterCID_202	LT02B4_cell07	1236.011	3759.903	1006.481	2542.216	382.622	1088.367	3379.967	613.094	507.507	1415.395	522.340	2114678.015	205.015
kin_afterCID_203	LT02B4_cell07	1238.251	3759.903	1008.381	2550.372	376.825	1092.228	3384.779	606.988	503.201	1400.540	518.640	2114679.017	206.017
kin_afterCID_204	LT02B4_cell07	1222.662	3759.903	996.587	2512.579	383.047	1076.497	3378.647	610.994	506.213	1407.289	520.728	2114679.999	206.999
kin_afterCID_205	LT02B4_cell07	1236.830	3759.903	1008.828	2535.359	385.464	1088.780	3377.349	613.346	507.623	1414.714	521.915	2114681.002	208.002
kin_afterCID_206	LT02B4_cell07	1238.839	3759.903	1009.188	2553.265	382.017	1090.432	3379.990	614.344	508.924	1416.662	523.705	2114682.006	209.006
kin_afterCID_207	LT02B4_cell07	1239.702	3759.903	1010.455	2542.353	387.836	1090.119	3374.618	613.357	507.554	1412.163	521.566	2114683.010	210.010
kin_afterCID_208	LT02B4_cell07	1223.882	3759.903	997.042	2522.802	380.876	1077.790	3381.534	609.228	505.000	1403.621	519.818	2114684.015	211.015
kin_afterCID_209	LT02B4_cell07	1219.508	3759.903	995.165	2496.255	380.764	1075.996	3381.646	602.820	499.133	1384.713	514.882	2114685.001	212.001
kin_afterCID_210	LT02B4_cell07	1226.481	3759.903	999.626	2523.377	375.885	1082.705	3386.525	605.917	502.222	1397.140	518.167	2114686.006	213.006
kin_afterCID_211	LT02B4_cell07	1229.395	3759.903	1001.701	2530.631	379.108	1083.737	3383.526	606.089	502.310	1396.541	517.571	2114687.013	214.013
kin_afterCID_212	LT02B4_cell07	1225.591	3759.903	999.252	2518.878	377.564	1081.362	3384.085	604.812	500.861	1395.994	516.548	2114688.016	215.016
kin_afterCID_213	LT02B4_cell07	1223.371	3759.903	997.110	2516.892	377.877	1079.123	3384.578	614.244	508.758	1420.291	524.301	2114689.001	216.001
kin_afterCID_214	LT02B4_cell07	1228.530	3759.903	1001.773	2529.641	373.602	1085.108	3388.315	607.019	503.067	1400.833	519.505	2114690.006	217.006
kin_afterCID_215	LT02B4_cell07	1227.961	3759.903	1000.309	2536.396	380.227	1080.944	3381.870	615.624	509.784	1426.254	524.515	2114691.012	218.012
kin_afterCID_216	LT02B4_cell07	1236.600	3759.903	1007.875	2552.012	379.287	1089.318	3383.570	608.119	503.670	1405.878	518.757	2114692.015	219.015
kin_afterCID_217	LT02B4_cell07	1235.313	3759.903	1006.322	2527.001	390.209	1085.886	3371.574	608.656	503.634	1394.583	517.716	2114693.001	220.001
kin_afterCID_218	LT02B4_cell07	1242.738	3759.903	1012.206	2557.011	383.472	1093.751	3378.535	608.359	503.605	1400.675	518.493	2114694.006	221.006
kin_afterCID_219	LT02B4_cell07	1224.111	3759.903	998.211	2510.283	383.137	1078.381	3378.826	603.779	499.675	1390.690	514.578	2114695.012	222.012
kin_afterCID_220	LT02B4_cell07	1218.116	3759.903	993.124	2507.333	384.032	1071.624	3377.259	612.870	507.781	1409.115	522.350	2114696.017	223.017
kin_afterCID_221	LT02B4_cell07	1240.665	3759.903	1010.765	2546.366	382.778	1092.815	3378.512	605.848	501.763	1389.790	517.056	2114697.002	224.002
kin_afterCID_222	LT02B4_cell07	1233.965	3759.903	1005.742	2535.621	382.711	1086.753	3379.564	608.497	503.979	1397.299	519.226	2114698.006	225.006
kin_afterCID_223	LT02B4_cell07	1212.709	3759.903	989.565	2494.966	375.930	1070.421	3385.406	605.890	502.337	1394.567	518.330	2114699.008	226.008
kin_afterCID_224	LT02B4_cell07	1228.173	3759.903	1001.295	2526.584	383.718	1080.918	3378.736	604.319	500.153	1390.725	515.097	2114700.010	227.010
kin_afterCID_225	LT02B4_cell07	1219.759	3759.903	995.071	2503.178	384.099	1073.861	3377.729	611.146	506.102	1404.403	520.958	2114701.014	228.014
kin_afterCID_226	LT02B4_cell07	1235.164	3759.903	1007.242	2533.367	382.980	1088.224	3379.072	605.815	501.706	1390.132	516.985	2114702.018	229.018
kin_afterCID_227	LT02B4_cell07	1231.089	3759.903	1002.726	2536.058	383.920	1082.783	3377.505	606.006	501.683	1393.075	516.552	2114703.001	230.001
kin_afterCID_228	LT02B4_cell07	1226.882	3759.903	999.341	2526.929	383.562	1079.379	3378.401	609.469	504.580	1402.003	519.510	2114704.009	231.009
kin_afterCID_229	LT02B4_cell07	1217.805	3759.903	992.898	2501.424	385.777	1071.227	3375.961	610.144	505.328	1398.922	520.041	2114705.010	232.010
kin_afterCID_230	LT02B4_cell07	1228.399	3759.903	1001.106	2525.980	379.242	1082.949	3382.138	605.398	501.643	1388.018	517.656	2114706.014	233.014
kin_afterCID_231	LT02B4_cell07	1236.653	3759.903	1008.390	2539.126	384.188	1088.519	3377.192	610.038	505.146	1399.854	520.200	2114707.017	234.017
kin_afterCID_232	LT02B4_cell07	1218.664	3759.903	993.505	2504.791	382.129	1073.330	3379.788	601.695	498.089	1380.988	513.620	2114708.001	235.001
kin_afterCID_233	LT02B4_cell07	1220.744	3759.903	995.266	2514.822	380.048	1075.329	3381.467	603.953	500.530	1386.833	515.981	2114709.003	236.003
kin_afterCID_234	LT02B4_cell07	1233.213	3759.903	1004.883	2547.828	381.480	1084.880	3380.034	606.453	502.039	1399.065	517.035	2114710.007	237.007
kin_afterCID_235	LT02B4_cell07	1223.039	3759.903	996.751	2533.719	374.453	1078.217	3386.167	607.123	503.830	1395.744	519.974	2114711.010	238.010
kin_afterCID_236	LT02B4_cell07	1226.617	3759.903	999.657	2540.557	380.943	1078.648	3380.527	605.728	501.842	1395.954	516.744	2114712.013	239.013
kin_afterCID_237	LT02B4_cell07	1232.166	3759.903	1003.396	2556.681	386.136	1080.707	3375.155	606.856	502.487	1401.463	516.001	2114713.016	240.016
kin_afterCID_238	LT02B4_cell07	1219.602	3759.903	994.439	2528.770	383.338	1071.072	3377.953	605.610	502.473	1393.022	516.283	2114713.999	240.999
kin_afterCID_239	LT02B4_cell07	1235.210	3759.903	1006.267	2566.110	383.047	1084.394	3377.841	604.906	501.109	1395.308	515.339	2114715.003	242.003
kin_afterCID_240	LT02B4_cell07	1221.179	3759.903	994.875	2534.049	379.847	1073.719	3381.444	600.657	497.791	1381.549	512.954	2114716.007	243.007
kin_afterCID_241	LT02B4_cell07	1228.588	3759.903	1000.731	2551.895	384.479	1078.012	3376.767	606.392	502.218	1398.470	516.260	2114717.010	244.010
kin_afterCID_242	LT02B4_cell07	1225.992	3759.903	1000.167	2542.277	378.213	1079.116	3384.287	603.821	500.745	1389.679	516.104	2114718.014	245.014
kin_afterCID_243	LT02B4_cell07	1238.658	3759.903	1009.844	2568.648	382.957	1087.839	3377.483	607.833	503.245	1401.019	517.887	2114718.999	245.999
kin_afterCID_244	LT02B4_cell07	1224.711	3759.903	999.290	2541.748	378.302	1077.390	3382.451	603.566	500.388	1390.288	515.559	2114720.002	247.002
kin_afterCID_245	LT02B4_cell07	1218.913	3759.903	993.186	2536.139	379.309	1071.151	3381.713	600.659	497.504	1387.172	512.423	2114721.006	248.006
kin_afterCID_246	LT02B4_cell07	1224.499	3759.903	998.521	2536.684	386.494	1074.171	3374.215	610.392	505.474	1405.966	519.239	2114722.010	249.010
kin_afterCID_247	LT02B4_cell07	1220.936	3759.903	995.112	2533.447	384.256	1071.521	3376.274	602.082	498.821	1385.282	512.919	2114723.015	250.015
kin_afterCID_248	LT02B4_cell07	1232.438	3759.903	1005.156	2560.021	381.525	1082.637	3379.452	602.869	499.878	1388.716	514.191	2114723.998	250.998
kin_afterCID_249	LT02B4_cell07	1235.585	3759.903	1007.294	2563.145	385.979	1083.850	3375.536	608.865	504.466	1400.086	518.429	2114725.004	252.004
kin_afterCID_250	LT02B4_cell07	1227.549	3759.903	999.972	2558.390	382.980	1076.654	3377.684	603.411	499.500	1395.147	513.632	2114726.006	253.006
kin_afterCID_251	LT02B4_cell07	1221.064	3759.903	995.226	2535.661	387.680	1070.057	3372.761	602.201	498.682	1386.402	512.103	2114727.010	254.010
kin_afterCID_252	LT02B4_cell07	1233.247	3759.903	1003.898	2575.852	386.896	1079.475	3374.215	608.398	503.735	1406.435	516.974	2114728.012	255.012
kin_afterCID_253	LT02B4_cell07	1222.584	3759.903	995.917	2553.074	380.988	1072.741	3380.169	606.445	502.645	1401.444	516.900	2114729.015	256.015
kin_afterCID_254	LT02B4_cell07	1228.494	3759.903	1001.699	2548.857	384.390	1078.301	3376.767	601.665	498.450	1383.468	512.723	2114730.018	257.018
kin_afterCID_255	LT02B4_cell07	1231.940	3759.903	1004.462	2561.042	383.226	1081.233	3377.886	604.422	500.861	1392.286	515.079	2114731.001	258.001
kin_afterCID_256	LT02B4_cell07	1222.548	3759.903	997.355	2540.189	385.733	1071.949	3375.021	605.729	501.587	1398.267	515.146	2114732.016	259.016
kin_afterCID_257	LT02B4_cell07	1217.372	3759.903	993.265	2525.949	381.145	1069.799	3380.236	600.480	497.600	1380.399	512.536	2114733.009	260.009
kin_afterCID_258	LT02B4_cell07	1228.042	3759.903	1000.210	2554.397	384.972	1076.803	3375.648	607.225	503.015	1399.046	516.935	2114734.011	261.011
kin_afterCID_259	LT02B4_cell07	1219.765	3759.903	995.532	2532.278	377.429	1073.314	3383.280	598.725	496.226	1379.215	511.636	2114735.014	262.014
kin_afterCID_260	LT02B4_cell07	1209.930	3759.903	986.634	2510.390	385.151	1061.551	3375.692	606.644	502.258	1400.579	516.065	2114735.998	262.998
kin_afterCID_261	LT02B4_cell07	1235.584	3759.903	1007.057	2571.849	385.464	1083.130	3375.155	605.500	501.182	1401.944	514.624	2114737.002	264.002
kin_afterCID_262	LT02B4_cell07	1227.374	3759.903	999.702	2560.776	384.412	1075.564	3375.670	606.780	502.867	1401.533	516.296	2114738.006	265.006
kin_afterCID_263	LT02B4_cell07	1226.839	3759.903	1000.243	2552.954	382.599	1076.685	3378.154	606.223	502.297	1399.457	516.395	2114739.010	266.010
kin_afterCID_264	LT02B4_cell07	1228.690	3759.903	1001.329	2566.503	379.444	1078.592	3380.818	604.477	501.089	1396.654	515.593	2114740.013	267.013
kin_afterCID_265	LT02B4_cell07	1222.697	3759.903	997.032	2549.154	381.682	1073.063	3378.982	605.834	502.089	1398.309	516.413	2114741.016	268.016
kin_afterCID_266	LT02B4_cell07	1223.442	3759.903	997.301	2548.301	380.048	1074.683	3380.571	602.323	499.035	1389.090	513.959	2114741.999	268.999
kin_afterCID_267	LT02B4_cell07	1219.563	3759.903	994.736	2529.317	386.561	1069.763	3374.282	602.211	497.813	1392.940	511.742	2114743.002	270.002
kin_afterCID_268	LT02B4_cell07	1218.653	3759.903	992.950	2540.322	378.526	1070.833	3381.959	601.700	498.412	1389.209	513.620	2114744.005	271.005
kin_afterCID_269	LT02B4_cell07	1235.701	3759.903	1006.618	2568.838	383.696	1084.347	3376.834	606.772	502.496	1397.663	516.973	2114745.007	272.007
kin_afterCID_270	LT02B4_cell07	1236.097	3759.903	1007.758	2562.165	386.494	1084.420	3374.171	607.521	503.509	1394.146	517.531	2114746.010	273.010
kin_afterCID_271	LT02B4_cell07	1225.605	3759.903	999.208	2540.726	378.437	1078.698	3382.362	600.188	497.213	1378.976	513.165	2114747.013	274.013
kin_afterCID_272	LT02B4_cell07	1225.368	3759.903	999.391	2551.227	379.735	1076.888	3381.870	607.589	503.871	1398.090	519.013	2114748.016	275.016
kin_afterCID_273	LT02B4_cell07	1210.801	3759.903	987.889	2519.880	374.095	1066.535	3386.972	602.783	500.240	1385.071	516.529	2114748.999	275.999
kin_afterCID_274	LT02B4_cell07	1223.773	3759.903	997.756	2549.709	378.168	1075.788	3382.899	605.932	502.550	1391.626	518.218	2114750.001	277.001
kin_afterCID_275	LT02B4_cell07	1223.355	3759.903	998.733	2535.816	380.719	1075.750	3380.079	601.933	498.186	1387.968	513.508	2114751.004	278.004
kin_afterCID_276	LT02B4_cell07	1206.921	3759.903	984.633	2509.119	373.311	1063.855	3388.114	595.553	493.649	1368.324	510.604	2114752.007	279.007
kin_afterCID_277	LT02B4_cell07	1220.530	3759.903	995.608	2543.194	375.370	1074.227	3385.652	602.640	499.567	1388.740	515.641	2114753.010	280.010
kin_afterCID_278	LT02B4_cell07	1206.708	3759.903	984.374	2514.957	373.602	1062.835	3387.689	598.465	496.421	1376.114	512.892	2114754.012	281.012
kin_afterCID_279	LT02B4_cell07	1216.586	3759.903	992.251	2527.606	382.062	1068.753	3379.408	599.041	496.420	1374.898	511.505	2114755.016	282.016
kin_afterCID_280	LT02B4_cell07	1216.299	3759.903	991.695	2537.849	376.176	1069.730	3385.025	600.109	497.773	1380.702	513.509	2114755.999	282.999
kin_afterCID_281	LT02B4_cell07	1233.812	3759.903	1005.138	2569.314	376.959	1085.381	3384.197	596.044	494.323	1367.735	510.225	2114757.001	284.001
kin_afterCID_282	LT02B4_cell07	1216.272	3759.903	991.893	2537.853	377.765	1069.088	3383.481	601.594	498.633	1387.668	513.996	2114758.004	285.004
kin_afterCID_283	LT02B4_cell07	1218.665	3759.903	993.003	2543.539	383.495	1068.689	3378.065	603.687	500.266	1388.664	514.771	2114759.007	286.007
kin_afterCID_284	LT02B4_cell07	1210.443	3759.903	988.180	2512.877	379.623	1064.788	3382.250	599.309	496.852	1377.895	512.168	2114760.010	287.010
kin_afterCID_285	LT02B4_cell07	1210.500	3759.903	987.670	2523.057	377.787	1064.427	3383.772	600.773	498.510	1381.833	513.774	2114761.013	288.013
kin_afterCID_286	LT02B4_cell07	1228.760	3759.903	1001.491	2559.476	376.557	1081.246	3385.227	593.890	492.552	1365.499	508.281	2114762.017	289.017
kin_afterCID_287	LT02B4_cell07	1213.908	3759.903	989.764	2532.528	384.099	1064.373	3377.326	601.183	498.227	1386.697	512.041	2114762.998	289.998
kin_afterCID_288	LT02B4_cell07	1208.151	3759.903	985.380	2524.962	382.174	1059.529	3378.893	603.968	501.239	1392.418	514.930	2114764.000	291.000
kin_afterCID_289	LT02B4_cell07	1207.918	3759.903	987.068	2510.537	378.101	1062.710	3383.369	598.089	496.241	1377.193	511.195	2114765.003	292.003
kin_afterCID_290	LT02B4_cell07	1220.881	3759.903	994.846	2549.461	376.736	1073.459	3385.092	593.439	492.060	1367.144	507.527	2114766.006	293.006
kin_afterCID_291	LT02B4_cell07	1217.389	3759.903	993.793	2537.712	379.399	1069.832	3382.295	598.956	496.346	1385.982	510.913	2114767.008	294.008
kin_afterCID_292	LT02B4_cell07	1215.638	3759.903	992.000	2538.420	382.062	1066.442	3379.408	602.134	499.169	1390.957	513.120	2114768.011	295.011
kin_afterCID_293	LT02B4_cell07	1226.535	3759.903	1000.385	2578.279	373.356	1077.959	3388.159	597.982	496.653	1383.843	511.549	2114769.013	296.013
kin_afterCID_294	LT02B4_cell07	1205.982	3759.903	983.734	2531.073	373.446	1060.284	3388.203	600.995	499.020	1388.973	514.286	2114770.017	297.017
kin_afterCID_295	LT02B4_cell07	1214.434	3759.903	990.094	2549.256	378.347	1065.353	3382.496	600.134	497.704	1390.925	511.768	2114771.017	298.017
kin_afterCID_296	LT02B4_cell07	1215.707	3759.903	990.262	2546.088	385.061	1064.427	3376.364	600.320	497.188	1389.084	510.547	2114771.999	298.999
kin_afterCID_297	LT02B4_cell07	1219.005	3759.903	994.309	2563.739	377.183	1069.358	3383.660	605.817	502.307	1409.667	516.309	2114773.001	300.001
kin_afterCID_298	LT02B4_cell07	1200.583	3759.903	979.785	2526.064	369.820	1056.401	3391.426	596.854	495.230	1388.265	510.707	2114774.003	301.003
kin_afterCID_299	LT02B4_cell07	1206.799	3759.903	985.522	2527.909	371.767	1062.282	3389.748	599.713	497.657	1391.664	513.028	2114775.006	302.006
kin_afterCID_300	LT02B4_cell07	1210.786	3759.903	988.073	2544.917	372.797	1064.466	3388.584	596.888	494.671	1391.965	509.609	2114776.008	303.008
