# Supplementary material for: Mandipropamid as a chemical inducer of proximity for in vivo applications
Source: Nat Chem Biol. 2021 Dec 21;18(1):64–9. doi: 10.1038/s41589-021-00922-3 (PMC8709788; doi:10.1038/s41589-021-00922-3)
Supplement: Source Data Fig. 2 — Single-cell trajectories, luminescence intensities of luciferase assay and two-color RICS binding efficiencies. [file 41589_2021_922_MOESM21_ESM.zip › Figure_02/Figure_02e/LuciferaseAssay/Exp00_Mandi_01.csv]

DMSO	0.001	0.002	0.004	0.01	0.02	0.04	0.1	DMSO	0.2	0.4	1	2	4	10	40
2056	650	679	3431	3912	1427	22128	64395	2663	78706	122961	139414	216564	240350	234750	243425
1738	678	704	3321	3650	1440	20559	60155	2329	73481	115612	129746	204251	224951	220190	228333
1838	643	728	3111	3639	1502	20501	59938	2400	73173	115442	128469	203178	223162	218776	227921
1771	683	733	3160	3626	1389	20079	59327	2392	72261	113962	128536	202149	222464	217298	226432
1768	653	674	3064	3657	1524	20265	58795	2354	72391	113608	127673	200934	220795	217995	224993
1827	643	659	3156	3627	1495	20294	58913	2369	72172	113050	127564	201023	221052	215869	223719
1792	656	682	3104	3564	1417	20212	58602	2335	71401	112788	127174	200465	220736	216574	223249
1788	613	750	3089	3493	1435	19935	58581	2381	71616	112636	125720	199218	219519	215593	222220
1730	661	673	3098	3468	1468	19711	58080	2327	70903	111593	126121	198179	218094	214888	219664
1700	641	734	3059	3557	1427	19720	57514	2335	70617	110828	125443	197356	217498	213535	220456
1708	600	724	3026	3441	1462	19796	57494	2220	70161	110912	124459	196835	216714	212613	218154
1717	594	685	3018	3515	1405	19495	57776	2396	70151	110855	124137	195514	214973	211391	218383
1749	668	745	2967	3417	1369	20092	56433	2293	69752	109726	123549	194147	214628	210417	216720
1678	602	649	3057	3431	1403	19383	56717	2238	69517	109697	122978	193406	213591	209003	215187
1764	678	686	2895	3484	1389	19714	56310	2264	69061	109470	122162	193074	212270	207412	214146
1723	637	720	3056	3377	1442	19198	56279	2223	69032	108430	121215	190954	211139	207761	212438
1745	591	686	2909	3360	1404	19386	56115	2272	68130	107562	121497	190894	210127	206860	212770
1770	622	657	2877	3304	1334	19190	55542	2221	68277	107105	120991	190080	209167	205181	211285
1722	658	685	2892	3456	1372	18989	55307	2190	67885	106716	119917	189387	208475	204327	210299
1667	584	661	2918	3348	1434	18854	55333	2337	66997	105868	119123	188203	207741	203896	209783
