# Supplementary material for: Mandipropamid as a chemical inducer of proximity for in vivo applications
Source: Nat Chem Biol. 2021 Dec 21;18(1):64–9. doi: 10.1038/s41589-021-00922-3 (PMC8709788; doi:10.1038/s41589-021-00922-3)
Supplement: Source Data Fig. 2 — Single-cell trajectories, luminescence intensities of luciferase assay and two-color RICS binding efficiencies. [file 41589_2021_922_MOESM21_ESM.zip › Figure_02/Figure_02e/LuciferaseAssay/Exp01_ABA-AM_01.csv]

DMSO	0.02	0.04	0.1	0.2	0.4	1	2	4	10	20	40	100	200	400	1000
2380	3441	2603	3098	6141	8159	24342	54421	53294	45031	51437	42445	143638	217095	204216	203187
2375	3397	2470	3031	5856	8171	24129	53723	52341	44385	50984	42153	141466	213541	203465	201333
2310	3541	2552	3025	6075	8212	24131	53315	52053	44212	50305	41764	140792	211650	201378	199973
2343	3407	2491	3008	6091	8058	23611	53250	51625	43386	49565	41330	138923	210341	199498	198616
2394	3362	2423	2951	6013	7848	23784	52595	51201	43276	48824	40454	138784	208611	198352	197421
2375	3405	2425	3055	5942	8045	23583	52119	50625	42527	48366	40804	137255	206650	197197	196220
2273	3317	2390	3033	5795	8102	23436	52045	50195	42241	47966	40479	136973	205120	195876	195196
2441	3226	2331	2928	5963	7832	23257	52218	49683	41793	47784	40093	136585	205705	194634	193845
2243	3289	2474	2881	5797	7737	23012	51495	49754	41864	47580	40146	135167	203172	193732	192895
2202	3246	2372	2968	5856	7823	22954	51178	49149	41712	47336	39471	134747	202553	193193	191668
2336	3265	2365	2941	5619	7989	22846	50911	48824	41033	46983	39457	133837	201680	191686	190555
2241	3428	2391	2866	5861	7706	22809	51162	48289	40882	46612	39560	133561	199641	190934	189295
2134	3255	2313	2883	5784	7877	22953	50527	48633	40849	46266	39181	133032	199686	189639	188927
2126	3217	2414	2871	5764	7940	22819	50104	48342	40356	46270	38777	131969	198579	189686	187176
2248	3230	2246	2978	5715	7718	22715	49991	47687	40235	46329	38531	131100	197947	187962	187324
2170	3120	2365	2796	5576	7529	22361	49891	47838	40120	45730	38575	131349	196686	186922	186824
2245	3224	2287	2906	5664	7868	22448	49785	47708	40299	45437	38275	130070	196323	186774	185382
2229	3070	2341	2762	5483	7599	22451	49325	47180	39585	45313	38664	129998	195995	185727	184614
2105	3260	2313	2838	5541	7462	22660	49660	46872	39394	44860	38356	129889	195391	184672	183782
2218	3251	2367	2824	5460	7457	22055	49168	46339	39102	44546	37988	127717	193838	183295	184143
