# Supplementary material for: Mandipropamid as a chemical inducer of proximity for in vivo applications
Source: Nat Chem Biol. 2021 Dec 21;18(1):64–9. doi: 10.1038/s41589-021-00922-3 (PMC8709788; doi:10.1038/s41589-021-00922-3)
Supplement: Source Data Fig. 2 — Single-cell trajectories, luminescence intensities of luciferase assay and two-color RICS binding efficiencies. [file 41589_2021_922_MOESM21_ESM.zip › Figure_02/Figure_02e/LuciferaseAssay/Exp01_ABA-AM_02.csv]

DMSO	0.02	0.04	0.1	0.2	0.4	1	2	4	10	20	40	100	200	400	1000
2380	2737	5236	2705	6996	13506	36110	32711	47326	76454	127127	88102	171610	224165	227415	256398
2375	2686	5283	2453	6886	13594	35645	32023	47133	75746	125436	85976	170062	221350	224932	254734
2310	2756	5377	2510	6845	13656	35715	31985	46402	74943	123878	85075	168758	219069	222385	250909
2343	2714	5169	2449	6634	13448	35092	32052	46518	75363	122870	84902	168478	217593	221122	250114
2394	2574	5340	2550	6620	13515	34860	31358	45546	73932	121701	84472	167227	215046	218938	248561
2375	2611	5109	2497	6857	13029	34644	31293	45068	73114	121306	83968	166093	213763	217644	247948
2273	2520	5113	2494	6701	12906	34471	31511	44445	73114	119926	82477	165047	213099	216132	245937
2441	2647	5230	2478	6619	12987	34021	30832	44650	71462	119550	83007	164064	212141	214771	243460
2243	2618	5146	2483	6559	12911	34111	30788	44547	71767	118294	81848	163339	211389	213607	242089
2202	2631	5134	2381	6403	12778	33781	30688	44012	71010	117221	81845	162641	210416	213100	240734
2336	2514	4953	2453	6438	12843	33934	30806	43414	70448	116438	81096	161026	207773	211699	239574
2241	2455	5206	2488	6500	12765	33381	30554	43863	71160	116154	80807	160659	208370	211145	237591
2134	2583	5002	2421	6507	12711	33398	30185	43141	70014	115817	80802	160095	205961	210213	237808
2126	2434	5158	2387	6423	12804	33312	30160	43186	69252	114509	80340	159320	205135	209090	235988
2248	2558	5038	2398	6235	12731	33470	30391	42983	68972	114397	79742	157512	203676	207231	236234
2170	2425	4978	2300	6350	12428	32862	29935	42537	68888	114236	79300	157754	203065	206915	234580
2245	2524	4884	2292	6254	12377	33281	29884	42547	68913	113939	79024	156126	202350	205481	233539
2229	2450	4901	2356	6270	12243	32683	29753	42260	68211	113742	79010	155523	201711	205181	231883
2105	2510	4872	2241	6177	12435	32523	29629	41766	68206	112992	78950	155213	200658	203678	230766
2218	2383	4779	2263	6132	12322	32326	29652	42064	67576	111730	77909	153602	200541	201993	231402
