# Supplementary material for: Mandipropamid as a chemical inducer of proximity for in vivo applications
Source: Nat Chem Biol. 2021 Dec 21;18(1):64–9. doi: 10.1038/s41589-021-00922-3 (PMC8709788; doi:10.1038/s41589-021-00922-3)
Supplement: Source Data Fig. 2 — Single-cell trajectories, luminescence intensities of luciferase assay and two-color RICS binding efficiencies. [file 41589_2021_922_MOESM21_ESM.zip › Figure_02/Figure_02e/LuciferaseAssay/Exp01_Mandi_01.csv]

DMSO	0.001	0.002	0.004	0.01	0.02	0.04	0.1	DMSO	0.2	0.4	1	2	4	10	40
3429	3245	4180	4398	6552	9360	19784	69462	1840	100289	164354	180144	259523	210176	236495	307846
3410	3218	4301	4337	6568	9357	19704	68671	1905	99455	162438	178379	256457	208622	233886	304133
3323	3124	4313	4229	6520	9292	19371	67830	1789	98043	160049	177333	255125	207565	231179	300778
3284	3124	4204	4312	6532	9097	19401	67165	1806	97223	159251	175842	251945	205524	229747	298705
3312	3070	4080	4310	6266	8910	18909	66596	1807	96299	158236	174314	250259	203894	227996	296266
3273	3013	4218	4390	6360	8919	18733	66112	1693	96248	157085	173738	249233	201977	225660	293859
3157	3115	4223	4206	6181	8987	18749	65477	1764	94483	156001	171366	248179	201697	225027	291724
3249	3140	4233	4304	6207	8930	18648	64854	1826	95031	154507	170199	246602	200733	223039	289300
3226	3051	4122	4187	6121	8987	18483	64847	1785	94125	152733	169805	245232	199680	221824	287721
3344	2970	4090	4375	6099	8644	18349	65016	1761	93069	152809	168160	243449	197772	220678	284971
3204	2847	4070	4110	6122	8768	18246	64189	1795	93010	151600	167157	242369	196525	219322	283784
3169	2998	3994	4180	6222	8888	18120	64047	1847	92244	152097	166737	241084	196404	217497	280664
3107	2981	3911	4147	5925	8619	18154	63674	1741	91240	150828	165985	240102	195199	216385	280819
3174	2896	3978	4107	5996	8651	18077	63399	1754	90678	150074	164819	238852	192947	215120	278776
3072	2891	4011	4082	6034	8718	18009	63085	1667	91021	148284	164222	237796	192363	214171	277151
3156	2970	3934	4147	5901	8624	17649	62891	1692	90167	148249	162302	235517	192793	213361	275976
3092	2867	4046	4086	5917	8624	17629	62315	1774	89291	147791	162510	235169	189674	210740	274070
3083	2926	3905	3975	5997	8545	17431	61566	1710	89384	146461	160898	233497	189953	210681	272536
3042	2799	3981	4090	5903	8423	17156	61128	1725	89042	146764	161552	231628	188486	209424	271291
3047	2857	3838	3982	5866	8522	17021	60826	1701	88712	145529	159210	231323	186755	208816	271178
