# Supplementary material for: Mandipropamid as a chemical inducer of proximity for in vivo applications
Source: Nat Chem Biol. 2021 Dec 21;18(1):64–9. doi: 10.1038/s41589-021-00922-3 (PMC8709788; doi:10.1038/s41589-021-00922-3)
Supplement: Source Data Fig. 2 — Single-cell trajectories, luminescence intensities of luciferase assay and two-color RICS binding efficiencies. [file 41589_2021_922_MOESM21_ESM.zip › Figure_02/Figure_02e/LuciferaseAssay/Exp01_Mandi_02.csv]

DMSO	0.001	0.002	0.004	0.01	0.02	0.04	0.1	DMSO	0.2	0.4	1	2	4	10	40
3543	5820	6381	8121	10489	11216	35669	101585	923	67301	141551	163133	166522	186863	269081	325804
3341	5735	6448	8113	10539	11388	35255	100212	1016	67340	139574	163085	165739	185806	266528	320588
3573	5861	6435	8022	10239	11205	35059	98934	926	66499	137799	160747	164804	184670	264578	318882
3452	5738	6262	8199	10267	11155	34645	97900	953	65795	135569	159502	162388	182153	262476	317382
3404	5607	6195	7844	10308	10784	34341	97606	940	64801	135281	158648	160431	180872	260441	312524
3417	5606	6289	7910	10219	10683	33831	97248	955	64660	133763	157230	159704	180268	257976	311296
3357	5589	6250	7987	9828	10705	33586	96065	913	64269	132948	155947	159758	178167	256229	308373
3306	5561	6278	7729	10237	10595	33834	95977	888	63660	131828	154802	157430	177519	255401	306303
3376	5618	6365	7501	9819	10583	33869	94756	930	63641	130705	153604	157035	177218	252846	304440
3304	5346	6088	7770	9977	10371	32937	93711	938	63010	130106	152214	156083	174758	252537	303120
3239	5530	6104	7673	9793	10480	32750	93841	933	62386	129207	151802	154247	174211	249895	301312
3245	5468	5945	7629	9643	10336	32419	93162	949	62942	127943	150962	153535	173193	249341	299703
3241	5256	6029	7576	9658	10306	32077	92215	962	61587	128314	150639	152987	172344	247842	297956
3141	5260	5869	7707	9634	10240	32223	91114	886	61862	126874	148593	152355	170892	244954	296190
3184	5437	6029	7497	9721	10340	32498	91204	915	61055	126244	148470	151283	170225	244190	294482
3153	5363	5980	7635	9749	10208	31761	91397	964	60527	126343	147806	150505	169679	243670	292378
3042	5277	5809	7481	9476	9957	31675	90838	832	60946	125422	146867	150159	168956	241995	290434
3121	5334	5799	7161	9398	10063	31958	90263	906	60505	124181	145703	148962	167650	241460	288263
3047	5299	5815	7502	9328	9967	31590	89535	882	59869	124176	145241	149246	166634	240750	286735
3056	5202	5810	7399	9411	10041	31171	88298	915	59660	123468	144236	147966	165802	238636	286205
