# Supplementary material for: Mandipropamid as a chemical inducer of proximity for in vivo applications
Source: Nat Chem Biol. 2021 Dec 21;18(1):64–9. doi: 10.1038/s41589-021-00922-3 (PMC8709788; doi:10.1038/s41589-021-00922-3)
Supplement: Source Data Fig. 2 — Single-cell trajectories, luminescence intensities of luciferase assay and two-color RICS binding efficiencies. [file 41589_2021_922_MOESM21_ESM.zip › Figure_02/Figure_02e/LuciferaseAssay/Exp02_ABA-AM_01.csv]

DMSO	0.02	0.04	0.1	0.2	0.4	1	2	4	10	20	40	100	200	400	1000
480	1059	794	581	1279	2683	1985	8697	26035	22371	41377	44045	51673	57678	80697	64606
538	1055	862	683	1238	2754	1909	8586	25819	22422	41200	43565	51311	57117	80162	64608
524	1075	762	532	1170	2713	1972	8545	25789	21896	40769	43405	51371	56266	80631	64121
552	1061	740	602	1166	2746	1962	8478	25647	22172	40762	43250	51192	55948	79667	63325
497	972	741	583	1187	2628	1963	8563	24832	21607	40040	42908	50376	55847	79145	63430
419	1035	800	624	1143	2668	1892	8305	24310	21400	40235	43117	49608	55885	78465	62485
505	976	812	591	1274	2579	1905	8289	24767	21271	39990	42516	49890	55318	77725	62128
463	1039	793	608	1178	2595	1877	8207	24554	21285	39464	41898	49537	54753	77371	61623
467	979	732	585	1133	2692	1943	8110	24800	21128	39212	42126	49269	54540	76520	62020
521	965	769	589	1224	2626	1874	8164	24409	20974	38975	42049	48742	54050	76176	61266
479	967	744	654	1224	2519	1947	7885	24441	20957	38386	41798	48534	53968	75319	60935
469	1051	757	568	1189	2584	1950	8127	24030	20838	38058	41438	48245	53328	75126	60404
449	989	766	554	1143	2561	1864	7959	24160	20644	38132	40938	47935	53024	75083	59976
466	1013	785	562	1107	2467	1910	7870	24007	20477	37756	40927	47558	52904	73952	60102
481	970	771	618	1164	2464	1884	7885	23459	20475	37295	40340	47176	52832	73215	59143
468	966	745	600	1242	2575	1821	7793	23083	20310	37225	40449	46626	52513	72890	59463
452	1019	768	575	1096	2575	1829	7865	23288	20255	37068	39562	46818	52010	72510	58364
429	985	727	547	1182	2456	1850	7742	23221	19849	36634	39626	46677	52041	72203	58726
469	938	749	553	1165	2405	1839	7758	23187	19996	36867	39465	45615	51308	71885	57878
441	905	749	511	1135	2554	1752	7789	22889	19815	36915	39199	45575	51480	71157	58033
