# Supplementary material for: Mandipropamid as a chemical inducer of proximity for in vivo applications
Source: Nat Chem Biol. 2021 Dec 21;18(1):64–9. doi: 10.1038/s41589-021-00922-3 (PMC8709788; doi:10.1038/s41589-021-00922-3)
Supplement: Source Data Fig. 2 — Single-cell trajectories, luminescence intensities of luciferase assay and two-color RICS binding efficiencies. [file 41589_2021_922_MOESM21_ESM.zip › Figure_02/Figure_02e/LuciferaseAssay/Exp03_ABA-AM_01.csv]

DMSO	0.02	0.04	0.1	0.2	0.4	1	2	4	10	20	40	100	200	400	1000
1084	1538	1394	1667	3024	1557	4606	14573	12620	23766	53836	31718	49148	99470	37684	104199
1109	1489	1488	1574	3015	1532	4557	14970	12393	23634	54255	31415	48933	98241	37581	102496
1064	1491	1405	1645	3029	1480	4440	14527	12565	23358	53540	30669	48149	98503	37072	102288
1075	1495	1391	1601	2994	1545	4458	14159	12382	23306	52725	30733	48313	97670	37201	101225
1175	1458	1391	1614	2925	1568	4483	14297	12366	22930	53125	31092	47637	97271	36579	100846
1146	1472	1396	1602	2942	1521	4421	14253	12349	22915	52448	30845	47431	96695	36535	99731
1067	1386	1339	1586	2892	1489	4355	14234	11945	22935	52197	30537	47036	95911	36269	98853
1087	1444	1414	1535	2926	1468	4252	13913	11887	22583	52093	30276	46520	95436	36083	97845
1018	1395	1300	1590	2951	1528	4275	13572	12030	22577	51740	29889	46453	94753	35821	97088
1071	1364	1291	1555	2826	1474	4269	13890	11933	22290	50741	29596	45996	94528	35717	96633
1078	1369	1312	1464	2820	1503	4308	13864	11900	22128	50277	29818	45851	93401	35708	95130
1019	1365	1265	1459	2729	1477	4175	13557	11659	22102	50082	29354	45197	93575	35330	94532
1034	1357	1283	1501	2786	1430	4196	13336	11726	21617	50151	29171	45701	92642	34956	93987
1047	1371	1243	1577	2777	1424	4265	13604	11690	21976	49853	28752	45102	92061	34235	93459
1082	1267	1203	1501	2812	1379	3956	13462	11441	21618	49571	28488	44730	91469	34694	92829
1036	1410	1258	1520	2794	1420	4092	13215	11480	21463	49093	28455	44712	90450	33774	92255
1042	1379	1179	1504	2742	1448	4175	13352	11446	21315	48675	28521	43754	90234	33781	91690
1028	1310	1299	1395	2604	1380	4064	13110	11521	21097	48362	28070	44127	89900	33647	91966
1062	1329	1261	1482	2651	1374	4048	13097	11319	21221	48015	28061	43624	88577	33759	90848
1032	1384	1192	1457	2578	1437	4083	13002	11032	20789	48339	28013	43254	88299	33622	89890
