# Supplementary material for: Mandipropamid as a chemical inducer of proximity for in vivo applications
Source: Nat Chem Biol. 2021 Dec 21;18(1):64–9. doi: 10.1038/s41589-021-00922-3 (PMC8709788; doi:10.1038/s41589-021-00922-3)
Supplement: Source Data Fig. 2 — Single-cell trajectories, luminescence intensities of luciferase assay and two-color RICS binding efficiencies. [file 41589_2021_922_MOESM21_ESM.zip › Figure_02/Figure_02e/LuciferaseAssay/Exp03_ABA-AM_02.csv]

DMSO	0.02	0.04	0.1	0.2	0.4	1	2	4	10	20	40	100	200	400	1000
1412	1446	1580	1630	2746	2273	6300	17267	15157	26672	20248	45150	40367	51715	69256	117757
1344	1372	1521	1662	2659	2147	6105	17039	15079	26910	19966	45534	39470	51518	69274	116815
1304	1414	1537	1488	2704	2201	6138	17145	14862	26751	19959	45045	39638	51142	68435	116606
1378	1324	1548	1549	2602	2171	6184	17089	14849	26480	20004	44634	39058	50864	68473	116060
1285	1315	1506	1602	2581	2173	6125	16585	14614	26128	19524	44362	39079	50699	67716	114958
1244	1254	1507	1480	2600	2117	6080	16940	14381	26074	19347	44065	39792	50283	68570	114124
1332	1364	1488	1527	2525	2146	6071	16814	14400	25408	19122	43550	39052	50164	67825	114204
1279	1328	1451	1603	2536	2081	5936	16626	14624	25690	19305	43461	38632	49720	67080	112954
1283	1355	1527	1528	2591	2062	5895	16351	14231	25451	19121	43449	37898	49377	66494	112900
1213	1281	1520	1451	2564	1997	6014	16228	13949	25368	18911	43440	37943	48962	66251	111724
1213	1272	1559	1502	2566	2070	5735	16283	13711	25067	18872	42782	37859	48538	66323	110903
1228	1277	1515	1443	2522	2027	5817	16041	13823	24871	18503	42421	37515	48354	66264	109951
1263	1229	1448	1486	2508	2048	5781	15928	13707	24731	18464	42036	37213	48104	65302	109483
1235	1294	1434	1470	2527	2068	5776	15920	13683	24532	18508	42188	37103	48052	65116	107694
1238	1259	1455	1427	2436	2115	5640	15713	13597	24430	18533	42187	36858	47296	64114	107656
1146	1248	1381	1431	2436	1981	5562	15725	13525	24164	18143	41151	36449	47419	64511	108123
1198	1238	1335	1451	2497	1958	5586	15510	13353	24093	18155	40970	36577	47048	63984	106846
1228	1175	1389	1479	2402	1926	5500	15448	13431	23919	18183	40790	36089	46909	63276	106587
1205	1208	1408	1478	2409	1933	5626	15528	13259	23904	18123	41163	36364	46450	62907	105564
1221	1225	1427	1374	2402	1895	5548	15298	13077	23936	17880	40368	35902	46061	61950	105703
