# Supplementary material for: Mandipropamid as a chemical inducer of proximity for in vivo applications
Source: Nat Chem Biol. 2021 Dec 21;18(1):64–9. doi: 10.1038/s41589-021-00922-3 (PMC8709788; doi:10.1038/s41589-021-00922-3)
Supplement: Source Data Fig. 2 — Single-cell trajectories, luminescence intensities of luciferase assay and two-color RICS binding efficiencies. [file 41589_2021_922_MOESM21_ESM.zip › Figure_02/Figure_02e/LuciferaseAssay/Exp04_ABA-AM_01.csv]

DMSO	0.02	0.04	0.1	0.2	0.4	1	2	4	10	20	40	100	200	400	1000
353	611	914	794	2807	2800	3793	13125	2421	26834	20766	45184	49066	63674	50367	54962
340	563	910	778	2728	2749	3759	13203	2483	27418	20548	45053	48232	63126	49925	54839
298	553	845	801	2707	2599	3677	13067	2458	27265	20609	45689	48542	62688	49632	53644
306	557	904	828	2592	2702	3668	13289	2423	27062	20471	44889	47900	62676	50396	52836
277	598	876	818	2566	2878	3592	13072	2365	27004	20559	44684	47645	62449	50264	53001
341	520	903	774	2582	2810	3635	13128	2337	26800	20029	44074	48392	62244	50044	53194
305	539	909	822	2657	2750	3781	13177	2328	26718	20541	43813	47976	61754	50125	52785
326	592	880	825	2689	2808	3794	13322	2359	27010	20394	43570	48007	61750	49635	52919
321	557	952	878	2674	2795	3879	13108	2243	26607	20450	43073	47569	62532	50338	53202
316	574	876	770	2511	2846	3840	13226	2285	26190	20143	44190	47291	63274	50490	53627
300	530	958	820	2555	2774	3799	13143	2324	27178	20139	43980	46271	63354	50003	53312
309	558	849	720	2615	2721	3817	12821	2324	26944	19860	44040	45284	62630	48913	54302
324	543	927	732	2647	2717	3781	12895	2331	26791	20397	43549	45670	61764	48137	54201
313	531	887	738	2636	2757	3567	12729	2371	26603	20380	43311	44353	61516	47862	52885
323	564	856	757	2497	2688	3497	12512	2395	25764	20378	42954	45073	60469	47473	51810
275	520	856	746	2657	2657	3584	12283	2502	25341	20301	42207	43870	59512	47065	51257
330	550	877	709	2552	2624	3472	12126	2348	25601	20542	41277	43504	58499	46217	50635
313	525	823	745	2380	2618	3500	12250	2391	24986	20343	41266	43259	58429	46479	49626
299	476	834	734	2437	2554	3517	12127	2265	24708	20291	40557	42675	57779	45761	49221
272	530	777	712	2390	2526	3373	12016	2391	24359	20337	40191	42785	56967	45256	49377
