# Supplementary material for: Mandipropamid as a chemical inducer of proximity for in vivo applications
Source: Nat Chem Biol. 2021 Dec 21;18(1):64–9. doi: 10.1038/s41589-021-00922-3 (PMC8709788; doi:10.1038/s41589-021-00922-3)
Supplement: Source Data Fig. 2 — Single-cell trajectories, luminescence intensities of luciferase assay and two-color RICS binding efficiencies. [file 41589_2021_922_MOESM21_ESM.zip › Figure_02/Figure_02e/LuciferaseAssay/Exp04_ABA-AM_02.csv]

DMSO	0.02	0.04	0.1	0.2	0.4	1	2	4	10	20	40	100	200	400	1000
380	1383	1028	1363	935	1731	4786	9010		19391	14863	17434	28706	53965	43243	33237
324	1391	1070	1357	953	1760	4722	8890		19460	14786	17831	28647	53651	43315	33181
330	1391	1202	1314	1000	1781	4712	8950		19179	14773	18023	28362	53638	43166	32845
364	1288	1027	1376	994	1659	4569	9112		19307	14918	17913	28421	52952	42546	32957
350	1368	1048	1359	1027	1704	4756	9146		19133	14981	17753	28498	52773	42839	32884
333	1377	977	1390	1025	1655	4544	9170		18797	14575	17839	28756	52948	43223	32708
337	1323	1102	1339	988	1751	4687	9039		18913	14399	17782	28127	53253	42504	32632
312	1354	1147	1438	941	1822	4643	9215		19248	14333	17730	29216	53195	42631	32746
356	1378	1078	1440	997	1670	4640	9258		18645	14646	17517	28696	53483	42631	33333
297	1371	1030	1430	1016	1749	4555	9186		18790	14724	17722	29029	53514	43069	33684
398	1377	1106	1382	1007	1760	4720	8982		18828	14751	17742	28922	53829	43137	33613
322	1282	1064	1541	1012	1744	4796	8995		19239	14672	17232	28612	54251	44237	33826
387	1303	1084	1417	993	1671	4969	8885		19555	15042	17330	28628	53631	43985	33686
371	1220	1100	1351	978	1699	4793	8909		19663	15093	16827	29027	53625	43514	33607
353	1289	1055	1435	960	1717	4853	9161		19362	15072	17064	28800	53358	42796	33558
381	1221	1027	1390	996	1613	4849	8860		19156	14748	16557	27889	53339	41551	33093
378	1207	1027	1400	925	1654	4655	8626		18987	14761	16509	28220	52096	41428	32557
388	1240	983	1308	904	1598	4616	8770		18439	14664	16545	27518	51515	41060	31893
351	1260	1059	1330	963	1667	4637	8605		18727	14523	16106	27249	50898	40838	31371
376	1278	1034	1392	965	1669	4582	8618		17912	14204	16194	27007	50807	40659	31694
