# Supplementary material for: Mandipropamid as a chemical inducer of proximity for in vivo applications
Source: Nat Chem Biol. 2021 Dec 21;18(1):64–9. doi: 10.1038/s41589-021-00922-3 (PMC8709788; doi:10.1038/s41589-021-00922-3)
Supplement: Source Data Fig. 2 — Single-cell trajectories, luminescence intensities of luciferase assay and two-color RICS binding efficiencies. [file 41589_2021_922_MOESM21_ESM.zip › Figure_02/Figure_02e/LuciferaseAssay/Exp04_Mandi_01.csv]

DMSO	0.001	0.002	0.004	0.01	0.02	0.04	0.1	DMSO	0.2	0.4	1	2	4	10	40
392	655	405	774	1920	2902	6703	14056	270	21717	22211	19933	32619	48201	50776	42254
384	658	412	695	1878	2809	6786	13780	269	21351	21980	19809	32114	48547	51485	41456
351	682	427	769	1948	2918	6954	13653	299	21169	21789	19505	32218	48752	51431	41373
390	637	422	728	1829	2875	6727	13711	283	21016	22065	19623	32326	48572	51022	41506
369	602	436	722	1940	2768	6604	13542	303	20782	22141	19440	32515	48744	50506	40847
391	675	445	693	1822	2976	6669	13612	246	20381	22018	19565	31348	48823	50048	40823
389	638	467	747	1924	2976	6664	13788	267	20738	21590	19311	30904	48980	49401	40057
396	625	437	701	1920	3071	6548	13644	252	20591	21821	19331	30795	49002	49023	40352
386	651	481	759	1861	3032	6523	13604	204	20092	22181	19001	31060	48418	49994	40100
379	611	422	778	1860	2894	6593	13806	312	19967	22135	19173	31448	48638	49876	39412
411	708	433	768	1918	2921	6554	13692	283	20614	22161	19547	32952	49281	50086	42378
412	658	471	818	1851	2949	6729	13905	301	20687	22011	19683	32644	48477	49042	42968
371	583	417	709	1995	2880	6911	13903	290	20840	22141	20136	32735	47973	48936	43054
337	677	492	710	1825	2924	6942	13898	288	21170	22155	20409	32901	47363	48759	43255
368	670	437	773	1878	3040	6770	13885	294	21308	22202	20007	32908	47323	48612	42548
381	655	427	738	1821	2945	6746	13988	280	21085	21399	19952	32416	46490	47184	41690
351	667	387	727	1847	2846	6690	14002	257	21275	21715	19595	31570	46550	46354	41201
364	655	448	663	1726	2830	6787	14031	269	20857	21404	19665	31792	45792	46653	40866
380	601	426	698	1755	2810	6786	13669	250	20553	20755	19295	31224	45277	46125	40398
331	608	445	746	1831	2883	6480	13595	267	20359	20950	19031	31181	45353	45866	40608
