# Supplementary material for: Mandipropamid as a chemical inducer of proximity for in vivo applications
Source: Nat Chem Biol. 2021 Dec 21;18(1):64–9. doi: 10.1038/s41589-021-00922-3 (PMC8709788; doi:10.1038/s41589-021-00922-3)
Supplement: Source Data Fig. 2 — Single-cell trajectories, luminescence intensities of luciferase assay and two-color RICS binding efficiencies. [file 41589_2021_922_MOESM21_ESM.zip › Figure_02/Figure_02f/2colorRICS/bindingefficiencies.csv]

Exp	cellType	fpCh1	fpCh2	cid	cidConc	cellID	dataset
Exp1	G_Ch_neg	GFP	mCherry			1	2Color
Exp1	G_Ch_neg	GFP	mCherry			2	2Color
Exp1	G_Ch_neg	GFP	mCherry			3	2Color
Exp1	G_Ch_neg	GFP	mCherry			4	2Color
Exp1	G_Ch_neg	GFP	mCherry			5	2Color
Exp1	G_Ch_neg	GFP	mCherry			6	2Color
Exp1	G_Ch_neg	GFP	mCherry			7	2Color
Exp1	G_Ch_neg	GFP	mCherry			8	2Color
Exp1	G_Ch_neg	GFP	mCherry			9	2Color
Exp1	G_Ch_pos	GFP	mCherry			1	2Color
Exp1	G_Ch_pos	GFP	mCherry			2	2Color
Exp1	G_Ch_pos	GFP	mCherry			3	2Color
Exp1	G_Ch_pos	GFP	mCherry			4	2Color
Exp1	G_Ch_pos	GFP	mCherry			5	2Color
Exp1	G_Ch_pos	GFP	mCherry			6	2Color
Exp1	G_Ch_pos	GFP	mCherry			7	2Color
Exp1	G_Ch_pos	GFP	mCherry			8	2Color
Exp1	G_Ch_pos	GFP	mCherry			9	2Color
Exp1	G_Ch_pos	GFP	mCherry			10	2Color
Exp1	Pyl-G_ABI-Ch	GFP	mCherry			1	2Color
Exp1	Pyl-G_ABI-Ch	GFP	mCherry			2	2Color
Exp1	Pyl-G_ABI-Ch	GFP	mCherry			3	2Color
Exp1	Pyl-G_ABI-Ch	GFP	mCherry			4	2Color
Exp1	Pyl-G_ABI-Ch	GFP	mCherry			5	2Color
Exp1	Pyl-G_ABI-Ch	GFP	mCherry			6	2Color
Exp1	Pyl-G_ABI-Ch	GFP	mCherry			7	2Color
Exp1	Pyl-G_ABI-Ch	GFP	mCherry			8	2Color
Exp1	Pyl-G_ABI-Ch	GFP	mCherry			9	2Color
Exp1	Pyl-G_ABI-Ch	GFP	mCherry	ABAAM	500	1	2Color
Exp1	Pyl-G_ABI-Ch	GFP	mCherry	ABAAM	500	2	2Color
Exp1	Pyl-G_ABI-Ch	GFP	mCherry	ABAAM	500	3	2Color
Exp1	Pyl-G_ABI-Ch	GFP	mCherry	ABAAM	500	4	2Color
Exp1	Pyl-G_ABI-Ch	GFP	mCherry	ABAAM	500	5	2Color
Exp1	Pyl-G_ABI-Ch	GFP	mCherry	ABAAM	500	6	2Color
Exp1	Pyl-G_ABI-Ch	GFP	mCherry	ABAAM	500	7	2Color
Exp1	Pyl-G_ABI-Ch	GFP	mCherry	ABAAM	500	8	2Color
Exp1	Pyl-G_ABI-Ch	GFP	mCherry	ABAAM	500	9	2Color
Exp1	Pyl-G_ABI-Ch	GFP	mCherry	ABAAM	500	10	2Color
Exp1	Y_Ch_neg	YFP	mCherry			1	2Color
Exp1	Y_Ch_neg	YFP	mCherry			2	2Color
Exp1	Y_Ch_neg	YFP	mCherry			3	2Color
Exp1	Y_Ch_neg	YFP	mCherry			4	2Color
Exp1	Y_Ch_neg	YFP	mCherry			5	2Color
Exp1	Y_Ch_neg	YFP	mCherry			6	2Color
Exp1	Y_Ch_neg	YFP	mCherry			7	2Color
Exp1	Y_Ch_neg	YFP	mCherry			8	2Color
Exp1	Y_Ch_neg	YFP	mCherry			9	2Color
Exp1	Y_Ch_neg	YFP	mCherry			10	2Color
Exp1	Y-Ch_pos	YFP	mCherry			1	2Color
Exp1	Y-Ch_pos	YFP	mCherry			2	2Color
Exp1	Y-Ch_pos	YFP	mCherry			3	2Color
Exp1	Y-Ch_pos	YFP	mCherry			4	2Color
Exp1	Y-Ch_pos	YFP	mCherry			5	2Color
Exp1	Y-Ch_pos	YFP	mCherry			6	2Color
Exp1	Y-Ch_pos	YFP	mCherry			7	2Color
Exp1	Y-Ch_pos	YFP	mCherry			8	2Color
Exp1	Y-Ch_pos	YFP	mCherry			9	2Color
Exp1	Y-Ch_pos	YFP	mCherry			10	2Color
Exp1	PyrMandi-Y_ABI-Ch	YFP	mCherry			1	2Color
Exp1	PyrMandi-Y_ABI-Ch	YFP	mCherry			2	2Color
Exp1	PyrMandi-Y_ABI-Ch	YFP	mCherry			3	2Color
Exp1	PyrMandi-Y_ABI-Ch	YFP	mCherry			4	2Color
Exp1	PyrMandi-Y_ABI-Ch	YFP	mCherry			5	2Color
Exp1	PyrMandi-Y_ABI-Ch	YFP	mCherry			6	2Color
Exp1	PyrMandi-Y_ABI-Ch	YFP	mCherry			7	2Color
Exp1	PyrMandi-Y_ABI-Ch	YFP	mCherry			8	2Color
Exp1	PyrMandi-Y_ABI-Ch	YFP	mCherry			9	2Color
Exp1	PyrMandi-Y_ABI-Ch	YFP	mCherry	Mandi	10	1	2Color
Exp1	PyrMandi-Y_ABI-Ch	YFP	mCherry	Mandi	10	2	2Color
Exp1	PyrMandi-Y_ABI-Ch	YFP	mCherry	Mandi	10	3	2Color
Exp1	PyrMandi-Y_ABI-Ch	YFP	mCherry	Mandi	10	4	2Color
Exp1	PyrMandi-Y_ABI-Ch	YFP	mCherry	Mandi	10	5	2Color
Exp1	PyrMandi-Y_ABI-Ch	YFP	mCherry	Mandi	10	6	2Color
Exp1	PyrMandi-Y_ABI-Ch	YFP	mCherry	Mandi	10	7	2Color
Exp1	PyrMandi-Y_ABI-Ch	YFP	mCherry	Mandi	10	8	2Color
Exp1	PyrMandi-Y_ABI-Ch	YFP	mCherry	Mandi	10	9	2Color
Exp1	PyrMandi-Y_ABI-Ch	YFP	mCherry	Mandi	500	1	2Color
Exp1	PyrMandi-Y_ABI-Ch	YFP	mCherry	Mandi	500	2	2Color
Exp1	PyrMandi-Y_ABI-Ch	YFP	mCherry	Mandi	500	3	2Color
Exp1	PyrMandi-Y_ABI-Ch	YFP	mCherry	Mandi	500	4	2Color
Exp1	PyrMandi-Y_ABI-Ch	YFP	mCherry	Mandi	500	5	2Color
Exp1	PyrMandi-Y_ABI-Ch	YFP	mCherry	Mandi	500	6	2Color
Exp1	PyrMandi-Y_ABI-Ch	YFP	mCherry	Mandi	500	7	2Color
Exp1	PyrMandi-Y_ABI-Ch	YFP	mCherry	Mandi	500	8	2Color
Exp1	PyrMandi-Y_ABI-Ch	YFP	mCherry	Mandi	500	9	2Color
Exp1	PyrMandi-Y_ABI-Ch	YFP	mCherry	Mandi	500	10	2Color
Exp1	PyrMandi-Y_ABI-Ch	YFP	mCherry	ABAAM	200	1	2Color
Exp1	PyrMandi-Y_ABI-Ch	YFP	mCherry	ABAAM	200	2	2Color
Exp1	PyrMandi-Y_ABI-Ch	YFP	mCherry	ABAAM	200	3	2Color
Exp1	PyrMandi-Y_ABI-Ch	YFP	mCherry	ABAAM	200	4	2Color
Exp1	PyrMandi-Y_ABI-Ch	YFP	mCherry	ABAAM	200	5	2Color
Exp1	PyrMandi-Y_ABI-Ch	YFP	mCherry	ABAAM	200	6	2Color
Exp1	PyrMandi-Y_ABI-Ch	YFP	mCherry	ABAAM	200	7	2Color
Exp1	PyrMandi-Y_ABI-Ch	YFP	mCherry	ABAAM	200	8	2Color
Exp1	PyrMandi-Y_ABI-Ch	YFP	mCherry	ABAAM	200	9	2Color
Exp1	PyrMandi-Y_ABI-Ch	YFP	mCherry	ABAAM	200	10	2Color
Exp2	G_Ch_neg	GFP	mCherry			1	2Color
Exp2	G_Ch_neg	GFP	mCherry			2	2Color
Exp2	G_Ch_neg	GFP	mCherry			3	2Color
Exp2	G_Ch_neg	GFP	mCherry			4	2Color
Exp2	G_Ch_neg	GFP	mCherry			5	2Color
Exp2	G_Ch_neg	GFP	mCherry			6	2Color
Exp2	G_Ch_neg	GFP	mCherry			7	2Color
Exp2	G_Ch_neg	GFP	mCherry			8	2Color
Exp2	G_Ch_neg	GFP	mCherry			9	2Color
Exp2	G_Ch_neg	GFP	mCherry			10	2Color
Exp2	G_Ch_pos	GFP	mCherry			1	2Color
Exp2	G_Ch_pos	GFP	mCherry			2	2Color
Exp2	G_Ch_pos	GFP	mCherry			3	2Color
Exp2	G_Ch_pos	GFP	mCherry			4	2Color
Exp2	G_Ch_pos	GFP	mCherry			5	2Color
Exp2	G_Ch_pos	GFP	mCherry			6	2Color
Exp2	G_Ch_pos	GFP	mCherry			7	2Color
Exp2	G_Ch_pos	GFP	mCherry			8	2Color
Exp2	G_Ch_pos	GFP	mCherry			9	2Color
Exp2	G_Ch_pos	GFP	mCherry			10	2Color
Exp2	Pyl-G_ABI-Ch	GFP	mCherry			1	2Color
Exp2	Pyl-G_ABI-Ch	GFP	mCherry			2	2Color
Exp2	Pyl-G_ABI-Ch	GFP	mCherry			3	2Color
Exp2	Pyl-G_ABI-Ch	GFP	mCherry			4	2Color
Exp2	Pyl-G_ABI-Ch	GFP	mCherry			5	2Color
Exp2	Pyl-G_ABI-Ch	GFP	mCherry			6	2Color
Exp2	Pyl-G_ABI-Ch	GFP	mCherry			7	2Color
Exp2	Pyl-G_ABI-Ch	GFP	mCherry			8	2Color
Exp2	Pyl-G_ABI-Ch	GFP	mCherry			9	2Color
Exp2	Pyl-G_ABI-Ch	GFP	mCherry			10	2Color
Exp2	Pyl-G_ABI-Ch	GFP	mCherry	ABAAM	500	1	2Color
Exp2	Pyl-G_ABI-Ch	GFP	mCherry	ABAAM	500	2	2Color
Exp2	Pyl-G_ABI-Ch	GFP	mCherry	ABAAM	500	3	2Color
Exp2	Pyl-G_ABI-Ch	GFP	mCherry	ABAAM	500	4	2Color
Exp2	Pyl-G_ABI-Ch	GFP	mCherry	ABAAM	500	5	2Color
Exp2	Pyl-G_ABI-Ch	GFP	mCherry	ABAAM	500	6	2Color
Exp2	Pyl-G_ABI-Ch	GFP	mCherry	ABAAM	500	7	2Color
Exp2	Pyl-G_ABI-Ch	GFP	mCherry	ABAAM	500	8	2Color
Exp2	Pyl-G_ABI-Ch	GFP	mCherry	ABAAM	500	9	2Color
Exp2	Pyl-G_ABI-Ch	GFP	mCherry	ABAAM	500	10	2Color
Exp2	Y_Ch_neg	YFP	mCherry			1	2Color
Exp2	Y_Ch_neg	YFP	mCherry			2	2Color
Exp2	Y_Ch_neg	YFP	mCherry			3	2Color
Exp2	Y_Ch_neg	YFP	mCherry			4	2Color
Exp2	Y_Ch_neg	YFP	mCherry			5	2Color
Exp2	Y_Ch_neg	YFP	mCherry			6	2Color
Exp2	Y_Ch_neg	YFP	mCherry			7	2Color
Exp2	Y_Ch_neg	YFP	mCherry			8	2Color
Exp2	Y_Ch_neg	YFP	mCherry			9	2Color
Exp2	Y_Ch_neg	YFP	mCherry			10	2Color
Exp2	Y_Ch_pos	YFP	mCherry			1	2Color
Exp2	Y_Ch_pos	YFP	mCherry			2	2Color
Exp2	Y_Ch_pos	YFP	mCherry			3	2Color
Exp2	Y_Ch_pos	YFP	mCherry			4	2Color
Exp2	Y_Ch_pos	YFP	mCherry			5	2Color
Exp2	Y_Ch_pos	YFP	mCherry			6	2Color
Exp2	Y_Ch_pos	YFP	mCherry			7	2Color
Exp2	Y_Ch_pos	YFP	mCherry			8	2Color
Exp2	Y_Ch_pos	YFP	mCherry			9	2Color
Exp2	Y_Ch_pos	YFP	mCherry			10	2Color
Exp2	PyrMandi-Y_ABI-Ch	YFP	mCherry			1	2Color
Exp2	PyrMandi-Y_ABI-Ch	YFP	mCherry			2	2Color
Exp2	PyrMandi-Y_ABI-Ch	YFP	mCherry			3	2Color
Exp2	PyrMandi-Y_ABI-Ch	YFP	mCherry			4	2Color
Exp2	PyrMandi-Y_ABI-Ch	YFP	mCherry			5	2Color
Exp2	PyrMandi-Y_ABI-Ch	YFP	mCherry			6	2Color
Exp2	PyrMandi-Y_ABI-Ch	YFP	mCherry			7	2Color
Exp2	PyrMandi-Y_ABI-Ch	YFP	mCherry			8	2Color
Exp2	PyrMandi-Y_ABI-Ch	YFP	mCherry			9	2Color
Exp2	PyrMandi-Y_ABI-Ch	YFP	mCherry			10	2Color
Exp2	PyrMandi-Y_ABI-Ch	YFP	mCherry	Mandi	10	1	2Color
Exp2	PyrMandi-Y_ABI-Ch	YFP	mCherry	Mandi	10	2	2Color
Exp2	PyrMandi-Y_ABI-Ch	YFP	mCherry	Mandi	10	3	2Color
Exp2	PyrMandi-Y_ABI-Ch	YFP	mCherry	Mandi	10	4	2Color
Exp2	PyrMandi-Y_ABI-Ch	YFP	mCherry	Mandi	10	5	2Color
Exp2	PyrMandi-Y_ABI-Ch	YFP	mCherry	Mandi	10	6	2Color
Exp2	PyrMandi-Y_ABI-Ch	YFP	mCherry	Mandi	10	7	2Color
Exp2	PyrMandi-Y_ABI-Ch	YFP	mCherry	Mandi	10	8	2Color
Exp2	PyrMandi-Y_ABI-Ch	YFP	mCherry	Mandi	10	9	2Color
Exp2	PyrMandi-Y_ABI-Ch	YFP	mCherry	Mandi	10	10	2Color
Exp2	PyrMandi-Y_ABI-Ch	YFP	mCherry	Mandi	500	1	2Color
Exp2	PyrMandi-Y_ABI-Ch	YFP	mCherry	Mandi	500	2	2Color
Exp2	PyrMandi-Y_ABI-Ch	YFP	mCherry	Mandi	500	3	2Color
Exp2	PyrMandi-Y_ABI-Ch	YFP	mCherry	Mandi	500	4	2Color
Exp2	PyrMandi-Y_ABI-Ch	YFP	mCherry	Mandi	500	5	2Color
Exp2	PyrMandi-Y_ABI-Ch	YFP	mCherry	Mandi	500	6	2Color
Exp2	PyrMandi-Y_ABI-Ch	YFP	mCherry	Mandi	500	7	2Color
Exp2	PyrMandi-Y_ABI-Ch	YFP	mCherry	Mandi	500	8	2Color
Exp2	PyrMandi-Y_ABI-Ch	YFP	mCherry	Mandi	500	9	2Color
Exp2	PyrMandi-Y_ABI-Ch	YFP	mCherry	Mandi	500	10	2Color
Exp2	PyrMandi-Y_ABI-Ch	YFP	mCherry	ABAAM	200	1	2Color
Exp2	PyrMandi-Y_ABI-Ch	YFP	mCherry	ABAAM	200	2	2Color
Exp2	PyrMandi-Y_ABI-Ch	YFP	mCherry	ABAAM	200	3	2Color
Exp2	PyrMandi-Y_ABI-Ch	YFP	mCherry	ABAAM	200	4	2Color
Exp2	PyrMandi-Y_ABI-Ch	YFP	mCherry	ABAAM	200	5	2Color
Exp2	PyrMandi-Y_ABI-Ch	YFP	mCherry	ABAAM	200	6	2Color
Exp2	PyrMandi-Y_ABI-Ch	YFP	mCherry	ABAAM	200	7	2Color
Exp2	PyrMandi-Y_ABI-Ch	YFP	mCherry	ABAAM	200	8	2Color
Exp2	PyrMandi-Y_ABI-Ch	YFP	mCherry	ABAAM	200	9	2Color
Exp2	PyrMandi-Y_ABI-Ch	YFP	mCherry	ABAAM	200	10	2Color
Exp3	G_Ch_neg	GFP	mCherry			1	2Color
Exp3	G_Ch_neg	GFP	mCherry			2	2Color
Exp3	G_Ch_neg	GFP	mCherry			3	2Color
Exp3	G_Ch_neg	GFP	mCherry			4	2Color
Exp3	G_Ch_neg	GFP	mCherry			5	2Color
Exp3	G_Ch_neg	GFP	mCherry			6	2Color
Exp3	G_Ch_neg	GFP	mCherry			7	2Color
Exp3	G_Ch_neg	GFP	mCherry			8	2Color
Exp3	G_Ch_neg	GFP	mCherry			9	2Color
Exp3	G_Ch_neg	GFP	mCherry			10	2Color
Exp3	G_Ch_pos	GFP	mCherry			1	2Color
Exp3	G_Ch_pos	GFP	mCherry			2	2Color
Exp3	G_Ch_pos	GFP	mCherry			3	2Color
Exp3	G_Ch_pos	GFP	mCherry			4	2Color
Exp3	G_Ch_pos	GFP	mCherry			5	2Color
Exp3	G_Ch_pos	GFP	mCherry			6	2Color
Exp3	G_Ch_pos	GFP	mCherry			7	2Color
Exp3	G_Ch_pos	GFP	mCherry			8	2Color
Exp3	G_Ch_pos	GFP	mCherry			9	2Color
Exp3	G_Ch_pos	GFP	mCherry			10	2Color
Exp3	Pyl-G_ABI-Ch	GFP	mCherry			1	2Color
Exp3	Pyl-G_ABI-Ch	GFP	mCherry			2	2Color
Exp3	Pyl-G_ABI-Ch	GFP	mCherry			3	2Color
Exp3	Pyl-G_ABI-Ch	GFP	mCherry			4	2Color
Exp3	Pyl-G_ABI-Ch	GFP	mCherry			5	2Color
Exp3	Pyl-G_ABI-Ch	GFP	mCherry			6	2Color
Exp3	Pyl-G_ABI-Ch	GFP	mCherry			7	2Color
Exp3	Pyl-G_ABI-Ch	GFP	mCherry			8	2Color
Exp3	Pyl-G_ABI-Ch	GFP	mCherry			9	2Color
Exp3	Pyl-G_ABI-Ch	GFP	mCherry			10	2Color
Exp3	Pyl-G_ABI-Ch	GFP	mCherry	ABAAM	500	1	2Color
Exp3	Pyl-G_ABI-Ch	GFP	mCherry	ABAAM	500	2	2Color
Exp3	Pyl-G_ABI-Ch	GFP	mCherry	ABAAM	500	3	2Color
Exp3	Pyl-G_ABI-Ch	GFP	mCherry	ABAAM	500	4	2Color
Exp3	Pyl-G_ABI-Ch	GFP	mCherry	ABAAM	500	5	2Color
Exp3	Pyl-G_ABI-Ch	GFP	mCherry	ABAAM	500	6	2Color
Exp3	Pyl-G_ABI-Ch	GFP	mCherry	ABAAM	500	7	2Color
Exp3	Pyl-G_ABI-Ch	GFP	mCherry	ABAAM	500	8	2Color
Exp3	Pyl-G_ABI-Ch	GFP	mCherry	ABAAM	500	9	2Color
Exp3	Pyl-G_ABI-Ch	GFP	mCherry	ABAAM	500	10	2Color
Exp3	Y_Ch_neg	YFP	mCherry			1	2Color
Exp3	Y_Ch_neg	YFP	mCherry			2	2Color
Exp3	Y_Ch_neg	YFP	mCherry			3	2Color
Exp3	Y_Ch_neg	YFP	mCherry			4	2Color
Exp3	Y_Ch_neg	YFP	mCherry			5	2Color
Exp3	Y_Ch_neg	YFP	mCherry			6	2Color
Exp3	Y_Ch_neg	YFP	mCherry			7	2Color
Exp3	Y_Ch_neg	YFP	mCherry			8	2Color
Exp3	Y_Ch_neg	YFP	mCherry			9	2Color
Exp3	Y_Ch_neg	YFP	mCherry			10	2Color
Exp3	Y-Ch_pos	YFP	mCherry			1	2Color
Exp3	Y-Ch_pos	YFP	mCherry			2	2Color
Exp3	Y-Ch_pos	YFP	mCherry			3	2Color
Exp3	Y-Ch_pos	YFP	mCherry			4	2Color
Exp3	Y-Ch_pos	YFP	mCherry			5	2Color
Exp3	Y-Ch_pos	YFP	mCherry			6	2Color
Exp3	Y-Ch_pos	YFP	mCherry			7	2Color
Exp3	Y-Ch_pos	YFP	mCherry			8	2Color
Exp3	Y-Ch_pos	YFP	mCherry			9	2Color
Exp3	Y-Ch_pos	YFP	mCherry			10	2Color
Exp3	PyrMandi-Y_ABI-Ch	YFP	mCherry			1	2Color
Exp3	PyrMandi-Y_ABI-Ch	YFP	mCherry			2	2Color
Exp3	PyrMandi-Y_ABI-Ch	YFP	mCherry			3	2Color
Exp3	PyrMandi-Y_ABI-Ch	YFP	mCherry			4	2Color
Exp3	PyrMandi-Y_ABI-Ch	YFP	mCherry			5	2Color
Exp3	PyrMandi-Y_ABI-Ch	YFP	mCherry			6	2Color
Exp3	PyrMandi-Y_ABI-Ch	YFP	mCherry			7	2Color
Exp3	PyrMandi-Y_ABI-Ch	YFP	mCherry			8	2Color
Exp3	PyrMandi-Y_ABI-Ch	YFP	mCherry			9	2Color
Exp3	PyrMandi-Y_ABI-Ch	YFP	mCherry			10	2Color
Exp3	PyrMandi-Y_ABI-Ch	YFP	mCherry	Mandi	10	1	2Color
Exp3	PyrMandi-Y_ABI-Ch	YFP	mCherry	Mandi	10	2	2Color
Exp3	PyrMandi-Y_ABI-Ch	YFP	mCherry	Mandi	10	3	2Color
Exp3	PyrMandi-Y_ABI-Ch	YFP	mCherry	Mandi	10	4	2Color
Exp3	PyrMandi-Y_ABI-Ch	YFP	mCherry	Mandi	10	5	2Color
Exp3	PyrMandi-Y_ABI-Ch	YFP	mCherry	Mandi	10	6	2Color
Exp3	PyrMandi-Y_ABI-Ch	YFP	mCherry	Mandi	10	7	2Color
Exp3	PyrMandi-Y_ABI-Ch	YFP	mCherry	Mandi	10	8	2Color
Exp3	PyrMandi-Y_ABI-Ch	YFP	mCherry	Mandi	10	9	2Color
Exp3	PyrMandi-Y_ABI-Ch	YFP	mCherry	Mandi	10	10	2Color
Exp3	PyrMandi-Y_ABI-Ch	YFP	mCherry	Mandi	500	1	2Color
Exp3	PyrMandi-Y_ABI-Ch	YFP	mCherry	Mandi	500	2	2Color
Exp3	PyrMandi-Y_ABI-Ch	YFP	mCherry	Mandi	500	3	2Color
Exp3	PyrMandi-Y_ABI-Ch	YFP	mCherry	Mandi	500	4	2Color
Exp3	PyrMandi-Y_ABI-Ch	YFP	mCherry	Mandi	500	5	2Color
Exp3	PyrMandi-Y_ABI-Ch	YFP	mCherry	Mandi	500	6	2Color
Exp3	PyrMandi-Y_ABI-Ch	YFP	mCherry	Mandi	500	7	2Color
Exp3	PyrMandi-Y_ABI-Ch	YFP	mCherry	Mandi	500	8	2Color
Exp3	PyrMandi-Y_ABI-Ch	YFP	mCherry	Mandi	500	9	2Color
Exp3	PyrMandi-Y_ABI-Ch	YFP	mCherry	Mandi	500	10	2Color
Exp3	PyrMandi-Y_ABI-Ch	YFP	mCherry	ABAAM	200	1	2Color
Exp3	PyrMandi-Y_ABI-Ch	YFP	mCherry	ABAAM	200	2	2Color
Exp3	PyrMandi-Y_ABI-Ch	YFP	mCherry	ABAAM	200	3	2Color
Exp3	PyrMandi-Y_ABI-Ch	YFP	mCherry	ABAAM	200	4	2Color
Exp3	PyrMandi-Y_ABI-Ch	YFP	mCherry	ABAAM	200	5	2Color
Exp3	PyrMandi-Y_ABI-Ch	YFP	mCherry	ABAAM	200	6	2Color
Exp3	PyrMandi-Y_ABI-Ch	YFP	mCherry	ABAAM	200	7	2Color
Exp3	PyrMandi-Y_ABI-Ch	YFP	mCherry	ABAAM	200	8	2Color
Exp4	Pyl-G_ABI-Ch	GFP	mCherry	ABAAM	500	1	2Color
Exp4	Pyl-G_ABI-Ch	GFP	mCherry	ABAAM	500	2	2Color
Exp4	Pyl-G_ABI-Ch	GFP	mCherry	ABAAM	500	3	2Color
Exp4	Pyl-G_ABI-Ch	GFP	mCherry	ABAAM	500	4	2Color
Exp4	Pyl-G_ABI-Ch	GFP	mCherry	ABAAM	500	5	2Color
Exp4	Pyl-G_ABI-Ch	GFP	mCherry	ABAAM	500	6	2Color
Exp4	Pyl-G_ABI-Ch	GFP	mCherry	ABAAM	500	7	2Color
Exp4	Pyl-G_ABI-Ch	GFP	mCherry	ABAAM	500	8	2Color
Exp4	Pyl-G_ABI-Ch	GFP	mCherry	ABAAM	500	9	2Color
Exp4	Pyl-G_ABI-Ch	GFP	mCherry	ABAAM	500	10	2Color
Exp4	Pyl-G_ABI-Ch	GFP	mCherry	ABAAM	500	11	2Color
Exp4	Pyl-G_ABI-Ch	GFP	mCherry	ABAAM	500	12	2Color
Exp4	PyrMandi-Y_ABI-Ch	YFP	mCherry	Mandi	10	1	2Color
Exp4	PyrMandi-Y_ABI-Ch	YFP	mCherry	Mandi	10	2	2Color
Exp4	PyrMandi-Y_ABI-Ch	YFP	mCherry	Mandi	10	3	2Color
Exp4	PyrMandi-Y_ABI-Ch	YFP	mCherry	Mandi	10	4	2Color
Exp4	PyrMandi-Y_ABI-Ch	YFP	mCherry	Mandi	10	5	2Color
Exp4	PyrMandi-Y_ABI-Ch	YFP	mCherry	Mandi	10	6	2Color
Exp4	PyrMandi-Y_ABI-Ch	YFP	mCherry	Mandi	10	7	2Color
Exp4	PyrMandi-Y_ABI-Ch	YFP	mCherry	Mandi	10	8	2Color
Exp4	PyrMandi-Y_ABI-Ch	YFP	mCherry	Mandi	10	9	2Color
Exp4	PyrMandi-Y_ABI-Ch	YFP	mCherry	Mandi	10	10	2Color
Exp4	PyrMandi-Y_ABI-Ch	YFP	mCherry	Mandi	500	1	2Color
Exp4	PyrMandi-Y_ABI-Ch	YFP	mCherry	Mandi	500	2	2Color
Exp4	PyrMandi-Y_ABI-Ch	YFP	mCherry	Mandi	500	3	2Color
Exp4	PyrMandi-Y_ABI-Ch	YFP	mCherry	Mandi	500	4	2Color
Exp4	PyrMandi-Y_ABI-Ch	YFP	mCherry	Mandi	500	5	2Color
Exp4	PyrMandi-Y_ABI-Ch	YFP	mCherry	Mandi	500	6	2Color
Exp4	PyrMandi-Y_ABI-Ch	YFP	mCherry	Mandi	500	7	2Color
Exp4	PyrMandi-Y_ABI-Ch	YFP	mCherry	Mandi	500	8	2Color
Exp4	PyrMandi-Y_ABI-Ch	YFP	mCherry	Mandi	500	9	2Color
Exp4	PyrMandi-Y_ABI-Ch	YFP	mCherry	Mandi	500	10	2Color
Exp4	PyrMandi-Y_ABI-Ch	YFP	mCherry	Mandi	500	11	2Color
Exp5	G_Ch_neg	GFP	mCherry			1	2Color
Exp5	G_Ch_neg	GFP	mCherry			2	2Color
Exp5	G_Ch_neg	GFP	mCherry			3	2Color
Exp5	G_Ch_neg	GFP	mCherry			4	2Color
Exp5	G_Ch_neg	GFP	mCherry			5	2Color
Exp5	G_Ch_neg	GFP	mCherry			6	2Color
Exp5	G_Ch_neg	GFP	mCherry			7	2Color
Exp5	G_Ch_neg	GFP	mCherry			8	2Color
Exp5	G_Ch_neg	GFP	mCherry			9	2Color
Exp5	G_Ch_neg	GFP	mCherry			10	2Color
Exp5	G_Ch_pos	GFP	mCherry			1	2Color
Exp5	G_Ch_pos	GFP	mCherry			2	2Color
Exp5	G_Ch_pos	GFP	mCherry			3	2Color
Exp5	G_Ch_pos	GFP	mCherry			4	2Color
Exp5	G_Ch_pos	GFP	mCherry			5	2Color
Exp5	G_Ch_pos	GFP	mCherry			6	2Color
Exp5	G_Ch_pos	GFP	mCherry			7	2Color
Exp5	G_Ch_pos	GFP	mCherry			8	2Color
Exp5	G_Ch_pos	GFP	mCherry			9	2Color
Exp5	FRB-G_FKBP-Ch	GFP	mCherry			1	2Color
Exp5	FRB-G_FKBP-Ch	GFP	mCherry			2	2Color
Exp5	FRB-G_FKBP-Ch	GFP	mCherry			3	2Color
Exp5	FRB-G_FKBP-Ch	GFP	mCherry			4	2Color
Exp5	FRB-G_FKBP-Ch	GFP	mCherry			5	2Color
Exp5	FRB-G_FKBP-Ch	GFP	mCherry			6	2Color
Exp5	FRB-G_FKBP-Ch	GFP	mCherry			7	2Color
Exp5	FRB-G_FKBP-Ch	GFP	mCherry			8	2Color
Exp5	FRB-G_FKBP-Ch	GFP	mCherry			9	2Color
Exp5	FRB-G_FKBP-Ch	GFP	mCherry			10	2Color
Exp5	FRB-G_FKBP-Ch	GFP	mCherry	Rapa	500	1	2Color
Exp5	FRB-G_FKBP-Ch	GFP	mCherry	Rapa	500	2	2Color
Exp5	FRB-G_FKBP-Ch	GFP	mCherry	Rapa	500	3	2Color
Exp5	FRB-G_FKBP-Ch	GFP	mCherry	Rapa	500	4	2Color
Exp5	FRB-G_FKBP-Ch	GFP	mCherry	Rapa	500	5	2Color
Exp5	FRB-G_FKBP-Ch	GFP	mCherry	Rapa	500	6	2Color
Exp5	FRB-G_FKBP-Ch	GFP	mCherry	Rapa	500	7	2Color
Exp5	FRB-G_FKBP-Ch	GFP	mCherry	Rapa	500	8	2Color
Exp5	FRB-G_FKBP-Ch	GFP	mCherry	Rapa	500	9	2Color
Exp5	FRB-G_FKBP-Ch	GFP	mCherry	Rapa	500	10	2Color
Exp6	G_Ch_pos	GFP	mCherry			1	2Color
Exp6	G_Ch_pos	GFP	mCherry			2	2Color
Exp6	G_Ch_pos	GFP	mCherry			3	2Color
Exp6	G_Ch_pos	GFP	mCherry			4	2Color
Exp6	G_Ch_pos	GFP	mCherry			5	2Color
Exp6	G_Ch_pos	GFP	mCherry			6	2Color
Exp6	G_Ch_pos	GFP	mCherry			7	2Color
Exp6	G_Ch_pos	GFP	mCherry			8	2Color
Exp6	G_Ch_pos	GFP	mCherry			9	2Color
Exp6	FRB-G_FKBP-Ch	GFP	mCherry			1	2Color
Exp6	FRB-G_FKBP-Ch	GFP	mCherry			2	2Color
Exp6	FRB-G_FKBP-Ch	GFP	mCherry			3	2Color
Exp6	FRB-G_FKBP-Ch	GFP	mCherry			4	2Color
Exp6	FRB-G_FKBP-Ch	GFP	mCherry			5	2Color
Exp6	FRB-G_FKBP-Ch	GFP	mCherry			6	2Color
Exp6	FRB-G_FKBP-Ch	GFP	mCherry			7	2Color
Exp6	FRB-G_FKBP-Ch	GFP	mCherry			8	2Color
Exp6	FRB-G_FKBP-Ch	GFP	mCherry			9	2Color
Exp6	FRB-G_FKBP-Ch	GFP	mCherry			10	2Color
Exp6	FRB-G_FKBP-Ch	GFP	mCherry			11	2Color
Exp6	FRB-G_FKBP-Ch	GFP	mCherry			12	2Color
Exp6	FRB-G_FKBP-Ch	GFP	mCherry			13	2Color
Exp6	FRB-G_FKBP-Ch	GFP	mCherry			14	2Color
Exp6	FRB-G_FKBP-Ch	GFP	mCherry	Rapa	500	1	2Color
Exp6	FRB-G_FKBP-Ch	GFP	mCherry	Rapa	500	2	2Color
Exp6	FRB-G_FKBP-Ch	GFP	mCherry	Rapa	500	3	2Color
Exp6	FRB-G_FKBP-Ch	GFP	mCherry	Rapa	500	4	2Color
Exp6	FRB-G_FKBP-Ch	GFP	mCherry	Rapa	500	5	2Color
Exp6	FRB-G_FKBP-Ch	GFP	mCherry	Rapa	500	6	2Color
Exp6	FRB-G_FKBP-Ch	GFP	mCherry	Rapa	500	7	2Color
Exp6	FRB-G_FKBP-Ch	GFP	mCherry	Rapa	500	8	2Color
Exp6	FRB-G_FKBP-Ch	GFP	mCherry	Rapa	500	9	2Color
Exp6	FRB-G_FKBP-Ch	GFP	mCherry	Rapa	500	10	2Color
Exp7	G_Ch_neg	GFP	mCherry			1	2Color
Exp7	G_Ch_neg	GFP	mCherry			2	2Color
Exp7	G_Ch_neg	GFP	mCherry			3	2Color
Exp7	G_Ch_neg	GFP	mCherry			4	2Color
Exp7	G_Ch_neg	GFP	mCherry			5	2Color
Exp7	G_Ch_neg	GFP	mCherry			6	2Color
Exp7	G_Ch_neg	GFP	mCherry			7	2Color
Exp7	G_Ch_neg	GFP	mCherry			8	2Color
Exp7	G_Ch_neg	GFP	mCherry			9	2Color
Exp7	G_Ch_pos	GFP	mCherry			1	2Color
Exp7	G_Ch_pos	GFP	mCherry			2	2Color
Exp7	G_Ch_pos	GFP	mCherry			3	2Color
Exp7	G_Ch_pos	GFP	mCherry			4	2Color
Exp7	G_Ch_pos	GFP	mCherry			5	2Color
Exp7	G_Ch_pos	GFP	mCherry			6	2Color
Exp7	G_Ch_pos	GFP	mCherry			7	2Color
Exp7	G_Ch_pos	GFP	mCherry			8	2Color
Exp7	G_Ch_pos	GFP	mCherry			9	2Color
Exp7	G_Ch_pos	GFP	mCherry			10	2Color
Exp7	FRB-G_FKBP-Ch	GFP	mCherry			1	2Color
Exp7	FRB-G_FKBP-Ch	GFP	mCherry			2	2Color
Exp7	FRB-G_FKBP-Ch	GFP	mCherry			3	2Color
Exp7	FRB-G_FKBP-Ch	GFP	mCherry			4	2Color
Exp7	FRB-G_FKBP-Ch	GFP	mCherry			5	2Color
Exp7	FRB-G_FKBP-Ch	GFP	mCherry			6	2Color
Exp7	FRB-G_FKBP-Ch	GFP	mCherry			7	2Color
Exp7	FRB-G_FKBP-Ch	GFP	mCherry			8	2Color
Exp7	FRB-G_FKBP-Ch	GFP	mCherry	Rapa	500	1	2Color
Exp7	FRB-G_FKBP-Ch	GFP	mCherry	Rapa	500	2	2Color
Exp7	FRB-G_FKBP-Ch	GFP	mCherry	Rapa	500	3	2Color
Exp7	FRB-G_FKBP-Ch	GFP	mCherry	Rapa	500	4	2Color
Exp7	FRB-G_FKBP-Ch	GFP	mCherry	Rapa	500	5	2Color
Exp7	FRB-G_FKBP-Ch	GFP	mCherry	Rapa	500	6	2Color
Exp7	FRB-G_FKBP-Ch	GFP	mCherry	Rapa	500	7	2Color
Exp7	FRB-G_FKBP-Ch	GFP	mCherry	Rapa	500	8	2Color
Exp7	FRB-G_FKBP-Ch	GFP	mCherry	Rapa	500	9	2Color
Exp7	FRB-G_FKBP-Ch	GFP	mCherry	Rapa	500	10	2Color
Exp7	FRB-G_FKBP-Ch	GFP	mCherry	Rapa	500	11	2Color
