# Supplementary material for: Mandipropamid as a chemical inducer of proximity for in vivo applications
Source: Nat Chem Biol. 2021 Dec 21;18(1):64–9. doi: 10.1038/s41589-021-00922-3 (PMC8709788; doi:10.1038/s41589-021-00922-3)
Supplement: Source Data Fig. 4 — Images for Pearson’s coefficient determination, ROIs and calculated Pearson’s coefficients. [file 41589_2021_922_MOESM22_ESM.zip]

Archive with 12 entries (9 files):
- Figure_04/
- Figure_04/Figure_04b/
- Figure_04/Figure_04b/exp01_cell07_t0.roi
- Figure_04/Figure_04b/exp01_cell07_t0.tif
- Figure_04/Figure_04b/exp01_cell07_t1.roi
- Figure_04/Figure_04b/exp01_cell07_t1.tif
- Figure_04/Figure_04b/exp01_cell07_t2.roi
- Figure_04/Figure_04b/exp01_cell07_t2.tif
- Figure_04/Figure_04b/exp01_cell07_t3.roi
- Figure_04/Figure_04b/exp01_cell07_t3.tif
- Figure_04/Figure_04c/
- Figure_04/Figure_04c/raw.csv
