# Supplementary material for: Mandipropamid as a chemical inducer of proximity for in vivo applications
Source: Nat Chem Biol. 2021 Dec 21;18(1):64–9. doi: 10.1038/s41589-021-00922-3 (PMC8709788; doi:10.1038/s41589-021-00922-3)
Supplement: Source Data Fig. 4 — Images for Pearson’s coefficient determination, ROIs and calculated Pearson’s coefficients. [file 41589_2021_922_MOESM22_ESM.zip › Figure_04/Figure_04c/raw.csv]

IntCh3	IntCh2	IntCh1	IntRatio31	IntRatio32	Ch3_vs_Ch1	Ch3_vs_Ch2	Ch2_vs_Ch1	Pears31_corrected	Pears32_corrected	experiment	timepoint	cellID
192.869	284.376	423.895	0.478	0.679	0.063	-0.06	0.013	0.09	-0.04	exp1	t0	cell01.roi
72.978	463.821	129.507	0.563	0.159	0.11	0.123	0.173	-0.09	-0.11	exp1	t0	cell03.roi
60.474	472.65	87.664	0.69	0.13	0.103	0.03	0.107	0.03	-0.04	exp1	t0	cell04.roi
204.594	240.973	295.159	0.695	0.845	0.047	-0.027	0.077	0.03	-0.07	exp1	t0	cell05.roi
134.365	235.609	306.043	0.44	0.574	0.083	0.01	0.07	0.01	-0.06	exp1	t0	cell07.roi
192.981	294.478	381.415	0.546	0.653	0.073	0.677	0.063	0.03	0.61	exp1	t1	cell01.roi
69.449	432.709	118.492	0.586	0.161	0.127	0.593	0.163	-0.03	0.41	exp1	t1	cell03.roi
61.133	500.074	87.086	0.702	0.123	0.137	0.477	0.15	0	0.29	exp1	t1	cell04.roi
203.786	240.328	278.961	0.735	0.845	0.09	0.51	0.087	0	0.36	exp1	t1	cell05.roi
154.597	218.548	282.979	0.549	0.713	0.12	0.527	0.1	0	0.45	exp1	t1	cell07.roi
199.103	317.139	357.607	0.604	0.627	0.077	0.057	0.06	0.07	0.02	exp1	t2	cell01.roi
73.741	439.129	110.476	0.668	0.168	0.107	0.293	0.117	0.01	0.18	exp1	t2	cell03.roi
66.257	529.466	89.291	0.742	0.126	0.097	0.21	0.157	-0.01	0.08	exp1	t2	cell04.roi
193.926	251.511	246.059	0.793	0.77	0.053	0.077	0.07	-0.01	-0.02	exp1	t2	cell05.roi
174.812	236.856	258.244	0.681	0.744	0.107	0.06	0.107	-0.03	-0.04	exp1	t2	cell07.roi
180.431	326.838	334.561	0.555	0.554	0.723	0.02	0.013	0.76	0.01	exp1	t3	cell01.roi
71.657	423.4	100.215	0.715	0.171	0.513	0.223	0.123	0.45	0.11	exp1	t3	cell03.roi
65.52	527.304	87.853	0.746	0.125	0.373	0.193	0.123	0.27	0.07	exp1	t3	cell04.roi
162.108	238.806	208.758	0.779	0.676	0.573	0.097	0.097	0.5	0.01	exp1	t3	cell05.roi
169.948	234.834	244.316	0.697	0.731	0.663	0.087	0.093	0.6	0	exp1	t3	cell07.roi
144.967	84.941	101.488	1.434	1.71	0.037	0.047	0.09	-0.04	-0.05	exp2	t0	cell01.roi
361.46	119.157	179.829	1.991	3.011	0.097	-0.047	0.053	0.1	-0.06	exp2	t0	cell03.roi
148.747	126.784	94.25	1.58	1.174	0.063	-0.013	0.063	0.01	-0.05	exp2	t0	cell04.roi
345.423	94.844	179.753	1.944	3.629	0.063	-0.083	0	0.07	-0.05	exp2	t0	cell05.roi
82.311	219.511	63.657	1.293	0.377	0.017	-0.027	-0.027	0.04	-0.02	exp2	t0	cell08.roi
102.717	133.265	75.864	1.365	0.771	0.067	0	0.06	0.04	-0.02	exp2	t0	cell09.roi
495.102	129.475	242.7	2.044	3.836	0.06	-0.033	0.09	-0.05	-0.18	exp2	t0	cell10.roi
99.529	73.462	80.742	1.229	1.349	0.053	0.313	0.027	0.05	0.2	exp2	t1	cell01.roi
387.949	133.358	162.79	2.413	2.872	0.103	0.73	0.077	0.08	0.57	exp2	t1	cell03.roi
134.653	129.785	87.415	1.543	1.036	0.067	0.58	0.05	0.02	0.45	exp2	t1	cell04.roi
378.441	115.302	171.507	2.204	3.257	0.037	0.777	0.04	0	0.61	exp2	t1	cell05.roi
77.48	200.313	58.905	1.315	0.39	-0.003	0.307	-0.01	0.01	0.28	exp2	t1	cell08.roi
92.776	131.062	69.328	1.347	0.708	0.08	0.433	0.093	0	0.34	exp2	t1	cell09.roi
393.298	124.138	184.822	2.107	3.14	0.067	0.817	0.057	0.01	0.74	exp2	t1	cell10.roi
111.871	73.994	76.468	1.466	1.509	0.073	0.093	0.073	0.02	-0.03	exp2	t2	cell01.roi
357.656	126.045	127.237	2.822	2.805	0.117	0.05	0.077	0.14	0	exp2	t2	cell03.roi
144.662	137.231	81.209	1.787	1.053	0.083	0.053	0.07	0.01	-0.02	exp2	t2	cell04.roi
397.812	112.872	141.908	2.79	3.486	0.13	-0.01	0.02	0.07	-0.03	exp2	t2	cell05.roi
74.258	196.866	55.618	1.336	0.378	0.02	0.057	0.003	0.01	0.04	exp2	t2	cell08.roi
90.518	120.486	64.667	1.406	0.751	0.063	0.047	0.07	0	-0.01	exp2	t2	cell09.roi
379.872	126.631	146.429	2.606	2.998	0.08	0.043	0.06	0.03	-0.03	exp2	t2	cell10.roi
94.628	71.81	68.507	1.384	1.315	0.357	0.14	0.053	0.4	0.06	exp2	t3	cell01.roi
309.376	118.922	104.842	2.976	2.584	0.457	0.057	0.07	0.45	0.01	exp2	t3	cell03.roi
133.645	129.714	72.82	1.842	1.03	0.547	0.077	0.073	0.48	0.01	exp2	t3	cell04.roi
402.579	117.951	132.16	3.048	3.384	0.747	-0.017	0.017	0.6	-0.03	exp2	t3	cell05.roi
71.933	200.161	55.013	1.308	0.36	0.397	0.027	0.003	0.21	0	exp2	t3	cell08.roi
86.948	119.787	61.49	1.42	0.726	0.327	0.057	0.06	0.28	0	exp2	t3	cell09.roi
316.926	122.832	102.825	3.105	2.577	0.447	0.053	0.073	0.33	-0.01	exp2	t3	cell10.roi
291.812	129.196	120.497	2.406	2.249	0.033	-0.013	0.153	-0.08	-0.11	exp3	t0	cell02.roi
356.24	176.492	194.911	1.833	2.047	0.027	-0.077	0.06	0	-0.1	exp3	t0	cell04.roi
182.736	112.733	126.332	1.456	1.613	0.03	-0.02	0.113	0	-0.07	exp3	t0	cell07.roi
195.554	116.519	133.047	1.47	1.675	0.083	-0.04	0.093	0.02	-0.09	exp3	t0	cell08.roi
186.931	164.154	131.913	1.425	1.138	0.057	-0.027	0.117	0.03	-0.07	exp3	t0	cell10.roi
240.271	144.42	104.499	2.346	1.658	0.053	0.027	0.197	-0.09	-0.15	exp3	t0	cell11.roi
266.843	127.125	102.138	2.594	2.085	0.127	0.6	0.147	-0.02	0.42	exp3	t1	cell02.roi
312.188	188.039	167.494	1.88	1.667	0.063	0.66	0.073	0.03	0.55	exp3	t1	cell04.roi
152.381	108.864	115.798	1.314	1.392	0.063	0.683	0.08	0.03	0.57	exp3	t1	cell07.roi
183.762	120.368	115.268	1.602	1.516	0.117	0.61	0.117	0.02	0.41	exp3	t1	cell08.roi
248.715	210.081	130.795	1.919	1.181	0.097	0.47	0.177	-0.08	0.25	exp3	t1	cell10.roi
200.244	135.711	87.496	2.323	1.471	0.193	0.64	0.21	0	0.44	exp3	t1	cell11.roi
248.102	118.745	90.596	2.722	2.077	0.01	0.013	0.123	-0.04	-0.05	exp3	t2	cell02.roi
335.07	175.917	127.772	2.653	1.903	0.057	0.037	0.07	0.07	0.04	exp3	t2	cell04.roi
160.377	109.966	103.12	1.561	1.452	0.043	0.057	0.073	0.03	0.03	exp3	t2	cell07.roi
162.421	104.809	92.333	1.751	1.537	0.073	0.047	0.08	0.03	-0.02	exp3	t2	cell08.roi
238.853	210.615	114.252	2.122	1.132	0	0.023	0.1	-0.06	-0.06	exp3	t2	cell10.roi
214.073	139.79	77.951	2.779	1.527	0.067	0.063	0.16	0	-0.03	exp3	t2	cell11.roi
242.992	115.826	81.17	2.99	2.09	0.25	0.027	0.023	0.24	0	exp3	t3	cell02.roi
327.151	163.453	111.259	2.96	2.008	0.307	-0.01	0.06	0.32	0	exp3	t3	cell04.roi
148.419	104.112	83.962	1.764	1.424	0.38	0.1	0.077	0.35	0.04	exp3	t3	cell07.roi
111.816	79.347	67.85	1.641	1.41	0.26	0.04	0.04	0.14	-0.01	exp3	t3	cell08.roi
194.685	191.065	89.606	2.192	1.018	0.367	0.093	0.087	0.31	0.02	exp3	t3	cell10.roi
161.964	113.893	48.888	3.298	1.418	0.173	0.073	0.087	0.08	0	exp3	t3	cell11.roi
