# Supplementary material for: Mandipropamid as a chemical inducer of proximity for in vivo applications
Source: Nat Chem Biol. 2021 Dec 21;18(1):64–9. doi: 10.1038/s41589-021-00922-3 (PMC8709788; doi:10.1038/s41589-021-00922-3)
Supplement: Source Data Extended Data Fig. 4 — Unprocessed luminescence intensities of split luciferase assay. [file 41589_2021_922_MOESM23_ESM.zip]

Archive with 3 entries (1 files):
- ExtendedDataFigure_04/
- ExtendedDataFigure_04/ExtendedDataFigure_04b/
- ExtendedDataFigure_04/ExtendedDataFigure_04b/Luficerase Split_#1.xlsx
