# Supplementary material for: Mandipropamid as a chemical inducer of proximity for in vivo applications
Source: Nat Chem Biol. 2021 Dec 21;18(1):64–9. doi: 10.1038/s41589-021-00922-3 (PMC8709788; doi:10.1038/s41589-021-00922-3)
Supplement: Source Data Extended Data Fig. 4 — Unprocessed luminescence intensities of split luciferase assay. [file 41589_2021_922_MOESM23_ESM.zip › ExtendedDataFigure_04/ExtendedDataFigure_04b/Luficerase Split_#1.xlsx]

## Sheet: Result sheet
Method name: Luficerase Assay
Application: SparkControl				V3.0
Device: Spark				Serial number: 1711007196
Firmware:				LUM:V5.2.3|MTP:V13.1.5|FLUOR:V5.1.3|FLUOR_FP:V5.0.2|FLUOR_BOTTOM:V5.0.2|FLUOR_MEM:V5.0.7|FLUOR_MEX:V5.0.7|INJ:V3.1.1|COOLING:V1.1.8|PODI:V1.11.1
Date:				2021-03-24
Time:				5:02 PM
System				CB-PC-066
User				CB-PC-066\user
Plate				[LUM96fb_Lumox] - Greiner 96 Flat Black Cat. No.: 96000024/96120096
Lid lifter				No lid
Humidity Cassette				No humidity cassette
Smooth mode				Not selected
List of actions in this measurement script:
Plate
	Temperature
	Well
		Injector
		Shaking
		Kinetic
			Luminescence			After Addition
Name				LUM96fb_Lumox
Plate layout
Plate area				A1-H8
Start Time				2021-03-24 16:14:39
Temperature control				On
Target temperature [°C]				22
Wait minimum [°C]				21.5
Wait maximum [°C]				22.5
End Time				2021-03-24 16:14:39
Injector A
Volume [µl]				100
Speed [µl/s]				200
Refill speed [µl/s]				200
Refill mode				Standard
Part of Plate				A1-H8
Shaking (Orbital) Duration [s]				3
Shaking (Orbital) Position				Current
Shaking (Orbital) Amplitude [mm]				1
Shaking (Orbital) Frequency [rpm]				510
Mode	Kinetic
Kinetic cycles				20
Interval time [hhmmss]				00:00:02
Mode	Luminescence
Name	After Addition
Attenuation				None
Settle time [ms]				0
Integration time [ms]				1000
Output				Counts / s
Part of Plate				A1-H8
Start Time				2021-03-24 16:14:43
Temperature [°C]				22.2
After Addition
Cycle Nr.	Time [s]	Temp. [°C]	A1	A2	A3	A4	A5	A6	A7	A8	A9	A10	A11	A12	B1	B2	B3	B4	B5	B6	B7	B8	B9	B10	B11	B12	C1	C2	C3	C4	C5	C6	C7	C8	C9	C10	C11	C12	D1	D2	D3	D4	D5	D6	D7	D8	D9	D10	D11
1	0	22.2
2	2.044	22.2
3	4.109	22.2
4	6.136	22.2
5	8.155	22.2
6	10.173	22.2
7	12.192	22.1
8	14.245	22.1
9	16.284	22.2
10	18.296	22.2
11	20.314	22.2
12	22.353	22.2
13	24.38	22.3
14	26.408	22.3
15	28.418	22.3
16	30.438	22.3
17	32.442	22.2
18	34.46	22.2
19	36.481	22.3
20	38.495	22.3
End Time				2021-03-24 17:02:43
Warning	Unable to meet given kinetic interval time for cycle '16'.
Warning	Unable to meet given kinetic interval time for cycles '1, 4, 17'.
Warning	Unable to meet given kinetic interval time for cycles '3, 17'.
Warning	Unable to meet given kinetic interval time for cycles '1, 4, 14, 15, 17'.
Warning	Unable to meet given kinetic interval time for cycle '13'.
Warning	Unable to meet given kinetic interval time for cycles '9, 17'.
Warning	Unable to meet given kinetic interval time for cycle '1'.
Warning	Unable to meet given kinetic interval time for cycles '2, 17'.
Warning	Unable to meet given kinetic interval time for cycles '1, 2, 4, 5, 7, 8, 10, 16'.
Warning	Unable to meet given kinetic interval time for cycles '1, 5, 9, 13'.
Warning	Unable to meet given kinetic interval time for cycles '1, 4, 5, 8, 10, 11, 17'.
Warning	Unable to meet given kinetic interval time for cycle '8'.
Warning	Unable to meet given kinetic interval time for cycles '1, 11, 19'.
Warning	Unable to meet given kinetic interval time for cycle '15'.
Warning	Unable to meet given kinetic interval time for cycles '1, 12'.
Warning	Unable to meet given kinetic interval time for cycles '8, 13'.
[truncated: 49 more columns]
