# Supplementary material for: Mandipropamid as a chemical inducer of proximity for in vivo applications
Source: Nat Chem Biol. 2021 Dec 21;18(1):64–9. doi: 10.1038/s41589-021-00922-3 (PMC8709788; doi:10.1038/s41589-021-00922-3)
Supplement: Source Data Extended Data Fig. 6 — Images for line profiles, ROIs and intensity line profiles. [file 41589_2021_922_MOESM24_ESM.zip]

Archive with 6 entries (3 files):
- ExtendedDataFigure_06/
- ExtendedDataFigure_06/ExtendedDataFigure_04b/
- ExtendedDataFigure_06/ExtendedDataFigure_04b/exp01_cell04.tif
- ExtendedDataFigure_06/ExtendedDataFigure_04b/exp01_cell04_RoiSet.zip
- ExtendedDataFigure_06/ExtendedDataFigure_04c/
- ExtendedDataFigure_06/ExtendedDataFigure_04c/LineProfiles.ods
