# Supplementary material for: Mandipropamid as a chemical inducer of proximity for in vivo applications
Source: Nat Chem Biol. 2021 Dec 21;18(1):64–9. doi: 10.1038/s41589-021-00922-3 (PMC8709788; doi:10.1038/s41589-021-00922-3)
Supplement: Source Data Extended Data Fig. 6 — Images for line profiles, ROIs and intensity line profiles. [file 41589_2021_922_MOESM24_ESM.zip › ExtendedDataFigure_06/ExtendedDataFigure_04c/LineProfiles.ods]

## Sheet: Sheet1
pos [µm]	t0_561nm	t0_488nm	tend_561nm	tend_488nm		t0_561nm_norm	t0_488nm_norm	tend_561nm_norm	tend_488nm_norm
0	286.6	917.87	247.467	561.1		0.48	0.52	0.37	0.32
0.0852	287.367	1049.7	243.533	592.97		0.48	0.60	0.36	0.34
0.1705	290.6	1247.5	249.367	592.73		0.49	0.71	0.38	0.34
0.2557	291.233	1477.53	251.633	566.97		0.49	0.84	0.38	0.32
0.341	310.067	1638.87	255.733	541.53		0.54	0.93	0.39	0.31
0.4262	307.467	1636.5	269.067	571.3		0.53	0.93	0.43	0.33
0.5115	303.133	1487.27	287.2	709.03		0.52	0.85	0.48	0.40
0.5967	298.567	1300.4	325.2	906.97		0.51	0.74	0.58	0.52
0.682	297.6	1056.73	348.033	1130.37		0.51	0.60	0.64	0.64
0.7672	305.833	877.27	367.8	1226.37		0.53	0.50	0.69	0.70
0.8525	294.267	751	353.233	1177.3		0.50	0.43	0.65	0.67
0.9377	282.433	685.37	340.5	1014.13		0.46	0.39	0.62	0.58
1.023	285.6	677.33	295.633	813.4		0.47	0.39	0.50	0.46
1.1082	281.967	677.53	278.6	632.87		0.46	0.39	0.45	0.36
1.1935	281.9	657.97	261.8	545.17		0.46	0.37	0.41	0.31
1.2787	291.767	636.83	242.467	499.93		0.49	0.36	0.36	0.28
1.364	299.067	630.53	228.967	459.57		0.51	0.36	0.32	0.26
1.4492	301.5	650.3	231.767	449.33		0.52	0.37	0.33	0.26
1.5345	317.2	729.37	229.967	443.23		0.56	0.42	0.33	0.25
1.6197	327.233	772.6	235.767	456.8		0.58	0.44	0.34	0.26
1.705	332.4	801.23	234.433	478.67		0.60	0.46	0.34	0.27
1.7902	321.733	876.8	242.367	478.1		0.57	0.50	0.36	0.27
1.8755	308.567	998.37	243.867	494		0.53	0.57	0.36	0.28
1.9607	319.367	1046.53	252.267	522.67		0.56	0.60	0.38	0.30
2.046	318.167	1081.47	258.633	566.8		0.56	0.62	0.40	0.32
2.1312	316.167	1150.17	264.067	614.73		0.55	0.66	0.42	0.35
2.2165	302.1	1249.43	266.333	631.17		0.52	0.71	0.42	0.36
2.3017	303.633	1269.57	254.567	620.97		0.52	0.72	0.39	0.35
2.387	303.9	1186.2	251.333	583.5		0.52	0.68	0.38	0.33
2.4722	304.033	1134.2	248.4	566.87		0.52	0.65	0.37	0.32
2.5575	297.833	1015.63	268.333	606.6		0.51	0.58	0.43	0.35
2.6427	306.833	900.17	287.8	728.47		0.53	0.51	0.48	0.42
2.728	298.5	784.07	290	833.43		0.51	0.45	0.49	0.47
2.8132	300.267	786.3	313.267	871.8		0.51	0.45	0.55	0.50
2.8985	305.067	823.87	343.5	888.37		0.53	0.47	0.63	0.51
2.9837	318.967	833.07	344.733	891.2		0.56	0.47	0.63	0.51
3.069	319.667	818.57	344.233	889.37		0.56	0.47	0.63	0.51
3.1542	313.733	788.9	334.233	850.2		0.55	0.45	0.60	0.48
3.2395	317.433	779.3	326.633	789.53		0.56	0.44	0.58	0.45
3.3247	321.267	772.7	324.4	771.33		0.57	0.44	0.58	0.44
3.41	320.8	799.97	323.9	816.4		0.57	0.46	0.58	0.47
3.4952	318.167	795.53	340.9	864.03		0.56	0.45	0.62	0.49
3.5804	313.033	762.43	334.867	812.03		0.55	0.43	0.60	0.46
3.6657	305.3	744.8	321.7	734.43		0.53	0.42	0.57	0.42
3.7509	306.933	752.83	332.867	684.37		0.53	0.43	0.60	0.39
3.8362	313.933	738.47	321.067	633.23		0.55	0.42	0.57	0.36
3.9214	300.567	713.37	312.9	615.33		0.51	0.41	0.55	0.35
4.0067	302.067	738.23	306.367	597.67		0.52	0.42	0.53	0.34
4.0919	290.633	826.3	306.667	582.9		0.49	0.47	0.53	0.33
4.1772	290.7	936.8	313.1	583.4		0.49	0.53	0.55	0.33
4.2624	287.967	984.9	309.567	569.1		0.48	0.56	0.54	0.32
4.3477	297.467	948.37	306.6	587.8		0.50	0.54	0.53	0.33
4.4329	295.6	909.93	304.9	584.13		0.50	0.52	0.52	0.33
4.5182	289.933	890.37	300.933	579.17		0.48	0.51	0.51	0.33
4.6034	295.1	897.1	287.567	559.17		0.50	0.51	0.48	0.32
4.6887	298.3	912.73	294.1	553.23		0.51	0.52	0.50	0.32
4.7739	296.867	914.4	303.833	551.33		0.50	0.52	0.52	0.31
4.8592	297.933	953.67	291.233	580		0.51	0.54	0.49	0.33
4.9444	285.767	1083.3	299.367	576.47		0.47	0.62	0.51	0.33
5.0297	288.567	1227.4	289.133	552.37		0.48	0.70	0.48	0.31
5.1149	275	1314.3	283.433	536.6		0.45	0.75	0.47	0.31
5.2002	287	1348.77	278.2	552.5		0.48	0.77	0.45	0.31
5.2854	281.2	1295.53	289.533	579.5		0.46	0.74	0.48	0.33
5.3707	284.467	1179.17	304.8	605.4		0.47	0.67	0.52	0.34
5.4559	279.267	1034.3	312	599.8		0.46	0.59	0.54	0.34
5.5412	274.2	906.07	320.333	659.67		0.44	0.52	0.57	0.38
5.6264	281.633	827.77	342.767	758.77		0.46	0.47	0.63	0.43
5.7117	285.4	889.33	347.533	842.23		0.47	0.51	0.64	0.48
5.7969	286.8	928.47	330.867	919.23		0.48	0.53	0.59	0.52
5.8822	284.133	1001.8	345.267	907.23		0.47	0.57	0.63	0.52
5.9674	276.8	1065.6	343.2	863.23		0.45	0.61	0.63	0.49
6.0527	272.4	1161.4	347.467	864.87		0.44	0.66	0.64	0.49
6.1379	280.067	1289.7	348.7	934.13		0.46	0.73	0.64	0.53
6.2232	289.667	1425.43	353.033	942.3		0.48	0.81	0.65	0.54
6.3084	289.867	1623.73	359.067	954.7		0.48	0.93	0.67	0.54
6.3937	276.4	1754.8	365.833	974.9		0.45	1.00	0.69	0.56
6.4789	277.833	1721.07	375.833	1022.93		0.45	0.98	0.71	0.58
6.5642	271.067	1598.73	368.167	1070.2		0.43	0.91	0.69	0.61
6.6494	267.267	1432.2	382.4	1141.57		0.42	0.82	0.73	0.65
6.7347	271.067	1340.07	409.467	1249.43		0.43	0.76	0.80	0.71
6.8199	265.867	1315	437.767	1389.97		0.42	0.75	0.88	0.79
6.9051	263.8	1272	440.267	1514.2		0.42	0.72	0.89	0.86
6.9904	253.267	1195.2	463.067	1571.2		0.39	0.68	0.95	0.90
7.0756	258.667	1186.97	466.533	1614.8		0.40	0.68	0.96	0.92
7.1609	262.933	1197.2	483.233	1532.47		0.41	0.68	1.00	0.87
7.2461	271.267	1212.3	456.267	1387.67		0.44	0.69	0.93	0.79
7.3314	270.133	1223.67	416.5	1254.07		0.43	0.70	0.82	0.71
7.4166	269.567	1220	420.267	1172.2		0.43	0.70	0.83	0.67
7.5019	259.167	1139.27	424.333	1152.5		0.40	0.65	0.84	0.66
7.5871	265.8	1036.77	420.067	1188.13		0.42	0.59	0.83	0.68
7.6724	269.533	973.4	424.867	1196.03		0.43	0.55	0.84	0.68
7.7576	269.033	895.33	438.967	1156.03		0.43	0.51	0.88	0.66
7.8429	272.4	788.63	408.6	1151.8		0.44	0.45	0.80	0.66
7.9281	280	748.47	407.567	1130.4		0.46	0.43	0.80	0.64
8.0134	282.067	726.1	406.767	1026.57		0.46	0.41	0.80	0.59
8.0986	278.167	720.2	382.433	964.8		0.45	0.41	0.73	0.55
8.1839	279.967	713.9	374.067	916.73		0.46	0.41	0.71	0.52
8.2691	290.6	710.47	378.933	855.13		0.49	0.40	0.72	0.49
8.3544	295.1	759.87	376.667	823.97		0.50	0.43	0.72	0.47
8.4396	284.167	816.5	365.2	795.5		0.47	0.47	0.69	0.45
8.5249	287.567	779.03	352.733	778.33		0.48	0.44	0.65	0.44
8.6101	288.7	726.93	372.733	772.27		0.48	0.41	0.71	0.44
8.6954	285.7	688.43	368.233	784.43		0.47	0.39	0.69	0.45
8.7806	284.033	637.2	363.467	761.77		0.47	0.36	0.68	0.43
8.8659	283.033	594.77	357.5	729.43		0.47	0.34	0.66	0.42
8.9511	278.133	563.37	337.1	682.8		0.45	0.32	0.61	0.39
9.0364	272.7	538.67	335.4	656.6		0.44	0.31	0.61	0.37
9.1216	282.367	552.6	321.8	645.9		0.46	0.31	0.57	0.37
9.2069	276.4	555.53	318.1	613.77		0.45	0.32	0.56	0.35
9.2921	286.8	557.43	296.767	577.5		0.48	0.32	0.50	0.33
9.3774	286.233	578.1	300.533	547.9		0.48	0.33	0.51	0.31
9.4626	278.367	594.5	298.433	535		0.45	0.34	0.51	0.30
9.5479	278.367	602.97	302.033	550.93		0.45	0.34	0.52	0.31
9.6331	278.967	605.27	311.767	567.7		0.46	0.34	0.54	0.32
9.7184	267.833	597.77	300.9	570.83		0.43	0.34	0.51	0.33
9.8036	270.067	626.03	308.333	553.93		0.43	0.36	0.53	0.32
9.8889	276.4	633.6	311.4	536.57		0.45	0.36	0.54	0.31
9.9741	272.233	636.07	304.233	560.33		0.44	0.36	0.52	0.32
10.0594	282.267	621.17	312.467	573.93		0.46	0.35	0.54	0.33
10.1446	278.467	652.87	299.133	570.17		0.45	0.37	0.51	0.32
10.2299	279.767	694.23	305.067	536		0.46	0.40	0.53	0.31
10.3151	274.767	674.63	288.467	504.8		0.44	0.38	0.48	0.29
10.4003	270.9	652.6	286.6	512.93		0.43	0.37	0.48	0.29
10.4856	276.433	685.7	294.933	535.47		0.45	0.39	0.50	0.31
10.5708	276.633	734.57	296.133	582.53		0.45	0.42	0.50	0.33
10.6561	276.5	811.8	298.267	576.77		0.45	0.46	0.51	0.33
10.7413	281.1	875.6	305.833	571.83		0.46	0.50	0.53	0.33
10.8266	290.467	898.83	314.967	590.83		0.49	0.51	0.55	0.34
10.9118	287.833	916.03	327.967	627.43		0.48	0.52	0.59	0.36
10.9971	292.9	961.17	326.7	686.03		0.49	0.55	0.58	0.39
11.0823	294.2	1020.07	343.533	718.97		0.50	0.58	0.63	0.41
11.1676	299.1	1089.63	335.5	735.3		0.51	0.62	0.61	0.42
11.2528	301.1	1105.33	342.267	730.6		0.51	0.63	0.62	0.42
11.3381	316.7	1046.47	365.3	780.23		0.56	0.60	0.69	0.44
11.4233	304.833	933.53	347.9	869.4		0.52	0.53	0.64	0.50
11.5086	302.833	810.2	359.833	876.13		0.52	0.46	0.67	0.50
11.5938	281.333	697.8	351.867	844.4		0.46	0.40	0.65	0.48
11.6791	283.567	661.63	344.533	758.8		0.47	0.38	0.63	0.43
11.7643	286.667	631.13	326.833	702.7		0.48	0.36	0.58	0.40
11.8496	292.633	606.87	328.067	708.97		0.49	0.35	0.59	0.40
11.9348	283.4	623.87	328.967	726.3		0.47	0.36	0.59	0.41
12.0201	279.4	647.4	332.933	705.93		0.46	0.37	0.60	0.40
12.1053	276	638.47	310.933	661.87		0.45	0.36	0.54	0.38
12.1906	272.467	622.2	300.1	595.67		0.44	0.35	0.51	0.34
12.2758	248.633	603.83	290.433	537.87		0.37	0.34	0.49	0.31
12.3611	263.667	597.43	287.667	508.03		0.41	0.34	0.48	0.29
12.4463	271.367	619.23	293.633	477.3		0.44	0.35	0.49	0.27
12.5316	259.033	636.83	264.967	444.1		0.40	0.36	0.42	0.25
12.6168	260.633	662.53	259.567	421.63		0.41	0.38	0.40	0.24
12.7021	257.833	700.7	266.867	440.57		0.40	0.40	0.42	0.25
12.7873	252.7	742.73	277.3	473.2		0.39	0.42	0.45	0.27
12.8726	251.133	771.97	292.333	517		0.38	0.44	0.49	0.29
12.9578	254	825.9	297.9	556.3		0.39	0.47	0.51	0.32
13.0431	251.3	864.87	296.9	541.6		0.38	0.49	0.50	0.31
13.1283	238.667	910.67	292.467	525.83		0.35	0.52	0.49	0.30
13.2136	257.7	980.13	297.9	550.6		0.40	0.56	0.51	0.31
13.2988	253	1068.1	300.967	604.5		0.39	0.61	0.51	0.34
13.3841	250.6	1143.13	314	636.33		0.38	0.65	0.55	0.36
13.4693	248.133	1122.3	296.567	579.57		0.37	0.64	0.50	0.33
13.5546	243.4	1106.77	284.6	509.5		0.36	0.63	0.47	0.29
13.6398	253.133	1110.17	272.333	466		0.39	0.63	0.44	0.27
13.725	255.5	1070.93	265.1	473.4		0.39	0.61	0.42	0.27
13.8103	266.3	1033.17	269.767	475.8		0.42	0.59	0.43	0.27
13.8955	256.733	1065.93	269.467	500.8		0.40	0.61	0.43	0.29
13.9808	252.567	1023.2	276.933	534.77		0.39	0.58	0.45	0.30
14.066	251.3	986.3	277.767	569.1		0.38	0.56	0.45	0.32
14.1513	243.833	977.3	283.867	598.87		0.36	0.56	0.47	0.34
14.2365	245.933	1019.9	285.6	634.83		0.37	0.58	0.47	0.36
14.3218	251.333	1097.57	289.4	662.53		0.38	0.63	0.48	0.38
14.407	249.933	1199.9	304.267	636.7		0.38	0.68	0.52	0.36
14.4923	233.3	1317.27	293.2	639.83		0.33	0.75	0.49	0.36
14.5775	222.833	1363.47	277.3	665.07		0.31	0.78	0.45	0.38
14.6628	218.033	1275.63	279.333	698.57		0.29	0.73	0.46	0.40
14.748	200.833	1122.63	290.167	767.37		0.25	0.64	0.49	0.44
14.8333	183.333	973.5	298.033	842.63		0.20	0.55	0.51	0.48
14.9185	175.667	837.13	303.033	923.3		0.18	0.48	0.52	0.53
15.0038	167.333	739.67	307.933	944.93		0.16	0.42	0.53	0.54
15.089	156.5	654.27	307.7	929.87		0.13	0.37	0.53	0.53
15.1743	150.633	568.17	314.933	865.33		0.11	0.32	0.55	0.49
15.2595	141.933	478	297.667	777.27		0.09	0.27	0.51	0.44
15.3448	139.3	420.93	283.667	703		0.08	0.24	0.47	0.40
15.43	139.167	365.33	262.167	635.83		0.08	0.21	0.41	0.36
15.5153	125.867	276.5	262.733	589.7		0.05	0.16	0.41	0.34
15.6005	129.567	216.2	239	543.4		0.06	0.12	0.35	0.31
15.6858	125.233	164.57	226.167	487.3		0.05	0.09	0.31	0.28
15.771	119.3	124.57	199.767	442.63		0.03	0.07	0.24	0.25
15.8563	121.433	82.8	195.7	416.07		0.04	0.05	0.23	0.24
15.9415	119.167	55.2	193.333	419.33		0.03	0.03	0.23	0.24
16.0268	112.733	33.27	195.333	414.17		0.01	0.02	0.23	0.24
16.112	114.1	20.4	197.233	426.03		0.02	0.01	0.24	0.24
16.1973	111.933	9.9	198.1	425.33		0.01	0.01	0.24	0.24
16.2825	110.867	5.23	199.033	425.23		0.01	0.00	0.24	0.24
16.3678	112.3	2.83	199.867	399.33		0.01	0.00	0.24	0.23
16.453	111.833	1.1	194.133	365.53		0.01	0.00	0.23	0.21
16.5383	112.067	0.73	182.633	324		0.01	0.00	0.20	0.18
16.6235	112.933	0.23	171.067	285.4		0.01	0.00	0.17	0.16
16.7088	111.6	0.27	159.7	244.5		0.01	0.00	0.14	0.14
16.794	112.633	0.07	156.233	222		0.01	0.00	0.13	0.13
16.8793	111.233	0.1	148.833	189.83		0.01	0.00	0.11	0.11
16.9645	109.767	0	145.833	163.9		0.00	0.00	0.10	0.09
17.0498	108.467	0.03	139.5	138.13		0.00	0.00	0.08	0.08
17.135	113.233	0	136.833	115.27		0.01	0.00	0.08	0.07
17.2202	114.1	0.03	135.5	92.33		0.02	0.00	0.07	0.05
17.3055	109.467	0	128.367	84.37		0.00	0.00	0.05	0.05
17.3907	111.7	0.03	125.7	76.47		0.01	0.00	0.05	0.04
17.476	110.533	0	121.567	53.4		0.01	0.00	0.04	0.03
17.5612	112.467	0	122.933	35.47		0.01	0.00	0.04	0.02
17.6465	108.833	0	118.633	24.1		0.00	0.00	0.03	0.01
17.7317	110.9	0.07	113.067	16.1		0.01	0.00	0.01	0.01
17.817	112.2	0	116.167	11.93		0.01	0.00	0.02	0.01
17.9022	111.5	0	115.467	8.3		0.01	0.00	0.02	0.00
17.9875	110.067	0	115.567	7.2		0.01	0.00	0.02	0.00
18.0727	110.867	0	114.267	5.07		0.01	0.00	0.02	0.00
18.158	110.333	0.03	114.6	4.13		0.01	0.00	0.02	0.00
18.2432	108.767	0.17	110.2	2.57		0.00	0.00	0.01	0.00
18.3285	109.3	0	110.767	0.9		0.00	0.00	0.01	0.00
18.4137	110.967	0	111.133	0.63		0.01	0.00	0.01	0.00
18.499	109.6	0.07	111.667	0.23		0.00	0.00	0.01	0.00
18.5842	111.333	0	110.067	0		0.01	0.00	0.01	0.00
18.6695	111.7	0	109.733	0		0.01	0.00	0.00	0.00
18.7547	108.033	0	108.367	0		0.00	0.00	0.00	0.00
18.84	110.833	0.07	111.733	0		0.01	0.00	0.01	0.00
18.9252	107.967	0	111.433	0.2		0.00	0.00	0.01	0.00
19.0105	112	0	110	0		0.01	0.00	0.01	0.00
19.0957	110.8	0	113.2	0		0.01	0.00	0.01	0.00
19.181	109.933	0	108.367	0.03		0.01	0.00	0.00	0.00
19.2662	109.5	0.07	108.533	0		0.00	0.00	0.00	0.00
	110	0	107.8	0.07
	110.8	0	109.5	0
	109.3	0	109.7	0.07
	112.367	0	109.9	0.1
	113.433	0	109.3	0
	109.5	0.07	109.133	0
	107.9	0	112.267	0
	109	0	110.367	0
	107.533	0.03	113.333	0
	108.5	0.03	110.433	0.03
	111.3	0	110.9	0
	108.467	0.07	110.067	0.07
	110.933	0	111.433	0
