# Supplementary material for: Mandipropamid as a chemical inducer of proximity for in vivo applications
Source: Nat Chem Biol. 2021 Dec 21;18(1):64–9. doi: 10.1038/s41589-021-00922-3 (PMC8709788; doi:10.1038/s41589-021-00922-3)
Supplement: Source Data Extended Data Fig. 8 — Images for Pearson’s coefficient determination, ROIs and calculated Pearson’s coefficients. [file 41589_2021_922_MOESM25_ESM.zip]

Archive with 12 entries (9 files):
- ExtendedDataFigure_08/
- ExtendedDataFigure_08/ExtendedDataFigure_08a/
- ExtendedDataFigure_08/ExtendedDataFigure_08a/exp01_cell02_t0.roi
- ExtendedDataFigure_08/ExtendedDataFigure_08a/exp01_cell02_t0.tif
- ExtendedDataFigure_08/ExtendedDataFigure_08a/exp01_cell02_t1.roi
- ExtendedDataFigure_08/ExtendedDataFigure_08a/exp01_cell02_t1.tif
- ExtendedDataFigure_08/ExtendedDataFigure_08a/exp01_cell02_t2.roi
- ExtendedDataFigure_08/ExtendedDataFigure_08a/exp01_cell02_t2.tif
- ExtendedDataFigure_08/ExtendedDataFigure_08a/exp01_cell02_t3.roi
- ExtendedDataFigure_08/ExtendedDataFigure_08a/exp01_cell02_t3.tif
- ExtendedDataFigure_08/ExtendedDataFigure_08b/
- ExtendedDataFigure_08/ExtendedDataFigure_08b/raw.csv
