# Supplementary material for: Mandipropamid as a chemical inducer of proximity for in vivo applications
Source: Nat Chem Biol. 2021 Dec 21;18(1):64–9. doi: 10.1038/s41589-021-00922-3 (PMC8709788; doi:10.1038/s41589-021-00922-3)
Supplement: Source Data Extended Data Fig. 8 — Images for Pearson’s coefficient determination, ROIs and calculated Pearson’s coefficients. [file 41589_2021_922_MOESM25_ESM.zip › ExtendedDataFigure_08/ExtendedDataFigure_08b/raw.csv]

IntCh3	IntCh2	IntCh1	IntRatio31	IntRatio32	Ch3_vs_Ch1	Ch3_vs_Ch2	Ch2_vs_Ch1	Pears31_corrected	Pears32_corrected	experiment	timepoint	cellID
130.919	94.049	51.863	2.52	1.39	0.027	-0.047	0.057	-0.01	-0.08	exp1	t0	cell02.roi
387.229	103.743	47.611	8.111	3.721	0.003	-0.06	0.22	-0.25	-0.32	exp1	t0	cell03.roi
884.724	94.878	61.104	14.597	9.252	0.013	-0.097	0.073	-0.03	-0.12	exp1	t0	cell04.roi
164.054	68.628	45.8	3.565	2.365	0.033	-0.03	0.097	-0.04	-0.07	exp1	t0	cell05.roi
112.81	83.362	48.449	2.321	1.346	0.053	0.583	0.06	0.01	0.43	exp1	t1	cell02.roi
333.551	104.256	47.927	6.913	3.165	0.147	0.85	0.167	-0.03	0.6	exp1	t1	cell03.roi
705.135	89.888	56.284	12.398	7.699	0.057	0.72	0.063	0	0.56	exp1	t1	cell04.roi
129.176	61.803	44.641	2.86	2.044	0.073	0.623	0.073	0.01	0.39	exp1	t1	cell05.roi
120.803	83.958	48.629	2.483	1.434	0.027	0.013	0.067	-0.02	-0.04	exp1	t2	cell02.roi
381.796	113.893	48.668	7.831	3.343	0.053	0.097	0.147	-0.13	-0.1	exp1	t2	cell03.roi
812.412	92.174	53.749	15.174	8.766	0.067	0.06	0.07	0.05	0	exp1	t2	cell04.roi
178.035	70.106	47.19	3.77	2.526	0.043	0.03	0.15	-0.09	-0.1	exp1	t2	cell05.roi
112.463	80.16	45.413	2.475	1.4	0.357	0.037	0.073	0.3	-0.02	exp1	t3	cell02.roi
175.757	96.41	45.853	3.805	1.812	0.413	0.05	0.147	0.15	-0.08	exp1	t3	cell03.roi
486.778	80.687	48.717	9.949	5.911	0.687	0.02	0.077	0.72	-0.01	exp1	t3	cell04.roi
112.587	66.798	45.501	2.473	1.677	0.453	0.067	0.13	0.29	-0.03	exp1	t3	cell05.roi
